# Supplementary material for: A tissue-specific atlas of protein–protein associations enables prioritization of candidate disease genes
Source: Nat Biotechnol. 2025 May 2;44(4):654–67. doi: 10.1038/s41587-025-02659-z (PMC13090126; doi:10.1038/s41587-025-02659-z)
Supplement: Supplementary file 3 — All supplementary tables and file descriptions. [file 41587_2025_2659_MOESM3_ESM.zip]

Archive with 49 entries (49 files):
- description_supplementary_tables.xlsx
- __MACOSX/._description_supplementary_tables.xlsx
- TableS1_[fig1a]_proteomics_sample_nrs.csv
- __MACOSX/._TableS1_[fig1a]_proteomics_sample_nrs.csv
- TableS2_[fig3d]_tissues_comp_x_comp_median_prob.csv
- __MACOSX/._TableS2_[fig3d]_tissues_comp_x_comp_median_prob.csv
- TableS3_[fig3d]_tissues_comp_x_trait_median_prob.csv
- __MACOSX/._TableS3_[fig3d]_tissues_comp_x_trait_median_prob.csv
- TableS4_[fig3d]_tissues_trait_x_trait_median_prob.csv
- TableS5_[fig3d]_tissues_components_median_prob.csv
- __MACOSX/._TableS5_[fig3d]_tissues_components_median_prob.csv
- TableS6_[fig3d]_tissues_traits_median_prob.csv
- __MACOSX/._TableS6_[fig3d]_tissues_traits_median_prob.csv
- TableS7_[fig3e]_brain_specific_traits_and_association_scores.csv
- __MACOSX/._TableS7_[fig3e]_brain_specific_traits_and_association_scores.csv
- TableS8_[fig4a]_compute_potential_assoc_involving_schizophrenia_genes.csv
- __MACOSX/._TableS8_[fig4a]_compute_potential_assoc_involving_schizophrenia_genes.csv
- TableS9_[fig4c]_brain_pulldown_interactions.csv
- TableS10_[fig4d]_schizophrenia_intact_network_annotated.csv
- __MACOSX/._TableS10_[fig4d]_schizophrenia_intact_network_annotated.csv
- TableS11_[fig4d]_schizophrenia_intact_network_annotated_AF2_interface_results.csv
- __MACOSX/._TableS11_[fig4d]_schizophrenia_intact_network_annotated_AF2_interface_results.csv
- TableS12_cofrac_synaptosome_interaction_prob.csv
- TableS13_[fig5d]_synaptosome_intact_network_annotated.csv
- __MACOSX/._TableS13_[fig5d]_synaptosome_intact_network_annotated.csv
- TableS14_[fig5d]_synaptosome_intact_network_disease_genes_annotated_AF2_interface_results.csv
- __MACOSX/._TableS14_[fig5d]_synaptosome_intact_network_disease_genes_annotated_AF2_interface_results.csv
- TableS15_[fig1a]_conversion_df.csv
- __MACOSX/._TableS15_[fig1a]_conversion_df.csv
- TableS16_[fig3b]_ot_genetics_portal_score>=0.5.csv
- __MACOSX/._TableS16_[fig3b]_ot_genetics_portal_score>=0.5.csv
- TableS17_[fig3b]_ot_genetics_portal_score<0.5.csv
- TableS18_[fig3b]_impc_score>=0.5.csv
- TableS19_[fig3b]_chembl_clinicalPhase>=2.csv
- TableS20_[fig3d]_GO_terms_cellular_components_merged_EBI_uniprot_converted.csv
- __MACOSX/._TableS20_[fig3d]_GO_terms_cellular_components_merged_EBI_uniprot_converted.csv
- TableS21_[Fig5a]_rat_neuros_frac_rescaled_proteotypic_peptides_protein_IDs.csv
- __MACOSX/._TableS21_[Fig5a]_rat_neuros_frac_rescaled_proteotypic_peptides_protein_IDs.csv
- TableS22_rat_synaptosome_prob.csv
- TableS23_[fig3a]_AP2_known_nonsynaptic_interactors.csv
- TableS23_[fig3a]_AP2_known_synaptic_interactors.csv
- TableS24_[fig3e]_odds_ratios_enrichment_components_OCDgenes.csv
- __MACOSX/._TableS24_[fig3e]_odds_ratios_enrichment_components_OCDgenes.csv
- TableS25_[fig5c]_synaptic_proteins.csv
- __MACOSX/._TableS25_[fig5c]_synaptic_proteins.csv
- TableS26_[figS16]_tissues_complexes_median_prob.csv
- TableS27_[figS16]_tissues_complexes_cv_prob.csv
- TableS28_[figS19a]_tissues_subcell_x_subcell_median_prob.csv
- __MACOSX/._TableS28_[figS19a]_tissues_subcell_x_subcell_median_prob.csv
