# Supplementary material for: A tissue-specific atlas of protein–protein associations enables prioritization of candidate disease genes
Source: Nat Biotechnol. 2025 May 2;44(4):654–67. doi: 10.1038/s41587-025-02659-z (PMC13090126; doi:10.1038/s41587-025-02659-z)
Supplement: Supplementary file 3 — All supplementary tables and file descriptions. [file 41587_2025_2659_MOESM3_ESM.zip › description_supplementary_tables.xlsx]

## Sheet: Sheet1
	Table	Related to figure	Description
	S1	Fig. 1a	Proteomic studies of cancer cohorts, sample numbers for gene expression and protein abundance (tumor + healthy), tumor types, MS technique
	S2	Fig. 3d	Relationship scores between GO cellular components for each tissue
	S3	Fig. 3d	Relationship scores between GO cellular components and GWAS traits for each tissue
	S4	Fig. 3d	Relationship scores between GWAS traits for each tissue
	S5	Fig. 3d	Component-level association scores for each tissue
	S6	Fig. 3d	Trait-level association scores for each tissue
	S7	Fig. 3e	Z-scored trait-level association scores, sorted for the 50 traits most specific to the brain
	S8	Fig. 4a	Associations for schizophrenia (SCZ) starting genes and related genes exceeding 97-th percentile of scores in the brain
	S9	Fig. 4c	Human brain interactions collected from pull-down studies
	S10	Fig. 4d	validated brain-interactions of SCZ-related genes, annotated with prior evidence for interactions, the association scores in other tissues, and supporting evidence for interactors
	S11	Fig. 4d	Summary of AlphaFold2 models, interface residues and ipTM scores for the validated interactions of SCZ-related genes
	S12	Fig. 5a	Interaction probabilities for the synaptic interactome
	S13	Fig. 5d	Validated protein interactions between synaptic proteins that are likely co-abundant in the brain and likely co-fractionated in the synaptosome
	S14	Fig. 5d	Summary of AlphaFold2 models, interface residues and ipTM scores for the validated synaptic interactions of genes for brain disorders
	S15	-	gene identifiers converted to approved HGNC symbols
	S16	Fig. 3b	Genes linked to traits through GWAS (OTAR genetics portal; L2G >= 0.5)
	S17	Fig. 3b	Genes linked to traits through GWAS (OTAR genetics portal; L2G < 0.5)
	S18	Fig. 3b	Genes linked to traits mouse phenotyping (OTAR IPMC; scores >= 0.5)
	S19	Fig. 3b	Genes linked to traits through drug targets (OTAR ChEMBL; clinical stage II and above)
	S20	Fig. 3d	GO cellular components with associated genes; collected from EBI and UniprotKB
	S21	Fig. 5a	Protein intensities across fractions from SEC-MS of rat synaptosomes
	S22	Fig. 5a	Interaction probabilities of proteins derived from SEC-MS of rat synaptosomes
	S23	Fig. 3a	Known (non-)synaptic interactors and their association scores with the AP-2 subunits at the complex-level
	S24	Fig. 3e	Enrichment of OCD-associated genes in GO cellular components
	S25	Fig. 5c	Synaptic proteins as defined through different sources (in SynGO, synapse enriched in mouse brains, part of synaptic GO cellular components, or elevated expression in the brain)
	S26	Fig. S16	Complex-level association scores for each tissue
	S27	Fig. S16	complex-level CV of association scores for each tissue
	S28	Fig S19a	Relationship scores between sub-cellular structures for each tissue
