# Supplementary material for: A tissue-specific atlas of protein–protein associations enables prioritization of candidate disease genes
Source: Nat Biotechnol. 2025 May 2;44(4):654–67. doi: 10.1038/s41587-025-02659-z (PMC13090126; doi:10.1038/s41587-025-02659-z)
Supplement: Supplementary file 3 — All supplementary tables and file descriptions. [file 41587_2025_2659_MOESM3_ESM.zip › TableS1_[fig1a]_proteomics_sample_nrs.csv]

study	tissue	cancer	cohort origin	identifier	study link	study title	data source	# of samples (tumor proteomics)	# of proteins (tumor)	fraction of protein IDs matched (tumor)	# of samples (healthy proteomics)	# of proteins (healthy)	fraction of protein IDs matched (healthy)	# of paired samples (tumor transcriptomics)	# of paired samples (healthy transcriptomics)	MS used isobaric labels	protein identifier	log transform
anurag2022	breast	tiple-negative breast cancer	USA	PDC000408	https://doi.org/10.1158/2159-8290.CD-22-0200	Proteogenomic markers of chemotherapy resistance and response in triple negative breast cancer	supplement	55	11061	0.999819217				37		1	gene symbol
archer2018	brain	malignant pediatric brain tumor medulloblastoma	germany	MSV000082644	https://doi.org/10.1016/j.ccell.2018.08.004	Proteomics, Post-translational Modifications, and Integrative Analyses Reveal Molecular Heterogeneity within Medulloblastoma Subgroups	supplement	45	11229	0.999910953				39		1	gene symbol
asleh2022	breast	breast FFPE tumor samples	canada		https://www.nature.com/articles/s41467-022-28524-0#Sec36	Proteomic analysis of archival breast cancer clinical specimens identifies biological subtypes with distinct survival outcomes	supplement	296	8681	0.999884819	38	7301	0.999863051			1	gene symbol
bateman2019	uterus	uterine leiomyomas	USA		https://www.nature.com/articles/s41598-021-88585-x#Sec7	Proteogenomic landscape of uterine leiomyomas from hereditary leiomyomatosis and renal cell cancer patients	supplement	28	3476	0.99031339							uniprotID
cao2021	pancreas	pancreatic ductal adenocarcinoma		PDC000270	https://doi.org/10.1016/j.cell.2021.08.023	Proteogenomic characterization of pancreatic ductal adenocarcinoma	linkedomics + cptac	137	10116	1	66	10100	1	137	21	1	gene symbol
chen2020	lung	non-smoking lung adenocarcinoma (luad)	taiwan	PDC000219	https://doi.org/10.1016/j.cell.2020.06.012	Proteogenomics of Non-smoking Lung Cancer in East Asia Delineates Molecular Signatures of Pathogenesis and Progression	supplement + cptac	216	11208	1	216	11208	1	90		1	gene symbol
clark2019	kidney	ccRCC	USA	PDC000127	10.1016/j.cell.2019.10.007	Integrated Proteogenomic Characterization of Clear Cell Renal Cell Carcinoma	linkedomics	110	10603	0.962072407	84	10479	0.963409028	110	75	1	gene symbol
dhar2023	pancreas	pancreatic ductal adenocarcinoma (PDAC)	korea	PDC000248	now published as https://www.nature.com/articles/s43018-022-00479-7 (hyeon2022)	Proteogenomic landscape of human pancreatic ductal adenocarcinoma in an Asian population reveals tumor cell-enriched and immune-rich subtypes	cptac	153	10516	1						1	gene symbol
dong2022	liver	intrahepatic cholangiocarcinoma (iCCA)	china	OEP001105	10.1016/j.ccell.2021.12.006	Proteogenomic characterization identifies clinically relevant subgroups of intrahepatic cholangiocarcinoma	supplement	214	8294	0.99975892				208		1	gene symbol
dou2020	uterus	endometrial carcinoma		PDC000125	https://doi.org/10.1016/j.cell.2020.01.026	Proteogenomic Characterization of Endometrial Carcinoma	linkedomics	95	10818	0.999815157	49	10555	0.999810552	95	14	1	gene symbol
fan2021	stomach	signet ring cell carcinoma (SRCC) and adenocarcinomas (AC)	china	PXD022405, PXD022627, and PXD022952	10.1016/j.mcpro.2021.100068	Proteomic Profiling of Gastric Signet Ring Cell Carcinoma Tissues Reveals Characteristic Changes of the Complement Cascade Pathway	supplement	48	5767	0.99982663	48	5736	0.999825693				gene symbol	v
gao2019	liver	HBV-related hepatocellular carcinoma	china	PDC000198	https://doi.org/10.1016/j.cell.2019.08.052	Integrated Proteogenomic Characterization of HBV-Related Hepatocellular Carcinoma	supplement+cptac	165	10248	1	165	10247	1	159	159	1	gene symbol
ge2018	stomach	diffuse-type gastric cancer (DGC)	Beijing	PXD008840	https://www.nature.com/articles/s41467-018-03121-2	A proteomic landscape of diffuse-type gastric cancer	supplement	84	6312	1	84	5907	1				gene symbol	v
gilette2020	lung	lung adenocarcinoma (luad)	mixed	PDC000153	https://doi.org/10.1016/j.cell.2020.06.013	Proteogenomic Characterization Reveals Therapeutic Vulnerabilities in Lung Adenocarcinoma	linkedomics	110	10314	0.999806126	101	10314	0.999806126	110	101	1	gene symbol
gong2022	breast	triple-negative breast cancer (TNBC)			https://doi.org/10.1016/j.celrep.2022.110460	Proteome-centric cross-omics characterization and integrated network analyses of triple-negative breast cancer	supplement	82	4899	0.999184173	66	2725	0.999633162	81	53		gene symbol
gu2022	liver	hepatic haemangioma	china	PXD023118	https://www.nature.com/articles/s41388-022-02264-3	The proteomic characterization of the peritumor microenvironment in human hepatocellular carcinoma	supplement	71	6406	0.999375975	41	5768	0.999306999				gene symbol (and others)	v
herbst2022	blood	chronic lymphocytic leukemia		PXD028936 (also see PXD024544)	https://www.nature.com/articles/s41467-022-33385-8	Proteogenomics refines the molecular classification of chronic lymphocytic leukemia	supplement	68	7311	1						1	gene symbol
huang2021	throat	head and neck squamous cell carcinoma		PDC000221	https://doi.org/10.1016/j.ccell.2020.12.007	Proteogenomic insights into the biology and treatment of HPV-negative head and neck squamous cell carcinoma	linkedomics	109	9665	0.999896545	63	9665	0.999896545	109	42	1	gene symbol
jayavelu2022	blood	also cell line, acute myeloid leukemia (AML)	germany	PXD023201 (also see PXD023090)	https://doi.org/10.1016/j.ccell.2022.02.006	The proteogenomic subtypes of acute myeloid leukemia	supplement	177	6552	0.999085087	13	4388	0.998861826				gene symbol
jiang2019	liver	hepatocellular carcinoma (hcc)	china	PXD006512	https://www.nature.com/articles/s41586-019-0987-8	Proteomics identifies new therapeutic targets of early-stage hepatocellular carcinoma	supplement	101	8400	0.997387794	98	7013	0.997014501	31	31		gene symbol
johansson2019	breast	breast (Oslo2 Landscape cohort)	norway		https://www.nature.com/articles/s41467-019-09018-y	Breast cancer quantitative proteome and proteogenomic landscape	supplement	45	9993	0.9997999						1	gene symbol	v
kramer2022	blood	acute myeloid leukemia (AML)			https://doi.org/10.1182/blood.2022016033	Proteomic and phosphoproteomic landscapes of acute myeloid leukemia	supplement	47	9470	1				44		1	gene symbol
krug2020	breast	treatment-naive primary breast cancers		PDC000120	10.1016/j.cell.2020.10.036	Proteogenomic Landscape of Breast Cancer Tumorigenesis and Targeted Therapy	linkedomics	122	12330	0.999432601				122		1	gene symbol
lethio2021	lung	non-small cell lung cancer (NSCLC)	norway	PXD020191, PXD020548, PXD025560	10.1038/s43018-021-00259-9	Proteogenomics of non-small cell lung cancer reveals molecular subtypes associated with specific therapeutic targets and immune evasion mechanisms	supplement	141	13072	0.999923506				118		1	gene symbol
li2020	colon	(metastatic) colorectal cancer	china	OEP000729	https://doi.org/10.1016/j.ccell.2020.08.002	Integrated Omics of Metastatic Colorectal Cancer	supplement	146	5136	0.801498127							uniprotID
li2022	stomach	gastric cancer (GC)	china	PXD024255	https://www.nature.com/articles/s41467-022-33282-0#MOESM5	Proteomic characterization of gastric cancer response to chemotherapy and targeted therapy reveals new therapeutic strategies	supplement	206	6907	0.99927662				206			gene symbol	v
li2022	kidney	ccRCC		PDC000411	https://doi.org/10.1016/j.ccell.2022.12.001	Histopathologic and proteogenomic heterogeneity reveals features of clear cell renal cell carcinoma aggressiveness	supplementary archive on https://pdc.cancer.gov/pdc/study/PDC000411	204	8062	0.999628022	87	7726	0.999741201				gene symbol	v
li2023	throat	esophagogastric junction	china	PXD030667	https://www.nature.com/articles/s41467-023-36462-8	Integrative proteomic characterization of adenocarcinoma of esophagogastric junction	supplement	103	10130	0.99950666	103	10014	0.999500948	83	83		gene symbol	v
liu2021	throat	esophageal cancer		PXD021701	https://www.nature.com/articles/s41467-021-25202-5#Sec9	Large-scale and high-resolution mass spectrometry-based proteomics profiling defines molecular subtypes of esophageal cancer for therapeutic targeting	supplement	124	9267	0.999784227	124	9267	0.999784227			1	gene symbol
mcdermott2020	ovary	ovarian high-grade serous cancer (HGSC)		PDC000118	10.1016/j.xcrm.2020.100004	Proteogenomic Characterization of Ovarian HGSC Implicates Mitotic Kinases, Replication Stress in Observed Chromosomal Instability	linkedomics	83	10008	1	20	9270	1	82		1	gene symbol
mertins2016	breast	breast cancer		PDC000173	https://www.nature.com/articles/nature18003	Proteogenomics connects somatic mutations to signalling in breast cancer	linkedomics + cptac	105	9731	0.999794514				105		1	gene symbol
ng2022	liver	hepatocellular carcinoma	switzerland	PXD025705	10.1038/s41467-022-29960-8	Integrative proteogenomic characterization of hepatocellular carcinoma across etiologies and stages	supplement (data downloaded from suter (2022))	50	5511	0.986750224				50			uniprotID
oh2020	brain	glioblastoma multiforme (GBM)	korea	PXD015545	https://www.nature.com/articles/s41467-020-17139-y	Integrated pharmaco-proteogenomics defines two subgroups in isocitrate dehydrogenase wild-type glioblastoma with prognostic and therapeutic opportunities	supplement	50	4085	0.999266145						1	gene symbol
petralia2020	brain	ediatric brain cancer	USA	PDC000180	10.1016/j.cell.2020.10.044	Integrated Proteogenomic Characterization across Major Histological Types of Pediatric Brain Cancer	cptac	226	7154	1						1	gene symbol
qu2022	kidney	ccRCC	china	PXD030344	10.1038/s41467-022-29577-x	A proteogenomic analysis of clear cell renal cell carcinoma in a Chinese population	supplement	232	11404	0.991652174	232	10507	0.990852508				gene symbol	v
qu2022b	kidney	renal cell carcinoma (MiTRCC)	china	PXD035377	10.1038/s41467-022-34460-w	Proteogenomic characterization of MiT family translocation renal cell carcinoma	supplement	74	7920	0.997355497	57	7908	0.997351495				gene symbol
satpathy2021	lung	lung squamous cell carcinoma (LSCC)	mixed	PDC000234	https://doi.org/10.1016/j.cell.2021.07.016	A proteogenomic portrait of lung squamous cell carcinoma	linkedomics	108	11110	0.999909999	99	11110	0.999909999	108	94	1	gene symbol
sinha2019	prostate	intermediate-risk prostate cancers	canada		https://doi.org/10.1016/j.ccell.2019.02.005	The Proteogenomic Landscape of Curable Prostate Cancer	supplement	76	7021	0.999003984							gene symbol
soltis2022	lung	lung adenocarcinoma	USA	PXD036025	10.1016/j.xcrm.2022.100819	Proteogenomic analysis of lung adenocarcinoma reveals tumor heterogeneity, survival determinants, and therapeutically relevant pathways	GDC cancer gov	87	7614	1				87		1	gene symbol (and others)
steward2019	lung	squamous cell lung cancer	USA	PXD010429	10.1038/s41467-019-11452-x	Proteogenomic landscape of squamous cell lung cancer	supplement	108	7570	0.994874491				108		1	gene symbol
stratmann2023	blood	acute myeloid leukemia (AML)		PXD031107	https://www.nature.com/articles/s41375-022-01796-7	Proteogenomic analysis of acute myeloid leukemia associates relapsed disease with reprogrammed energy metabolism both in adults and children	supplement	120	9890	0.976790123						1	gene symbol	v
vasaikar2019	colon	colon cancer	USA	PDC000116 and PDC000109	10.1016/j.cell.2019.03.030	Proteogenomic Analysis of Human Colon Cancer Reveals New Therapeutic Opportunities	linkedomics	97	7762	1	100	7724	1	96		1	gene symbol
wang2018	colon	colorectal cancer (CRC)		PDC000111	10.1053/j.gastro.2017.06.008	Colorectal cancer cell line proteomes are representative of primary tumors and predict drug sensitivity	supplement	95	7215	0.999861419	60	5764	0.999826539				gene symbol	v
wang2021	brain	human gliobastoma	mixed	PDC000204	10.1016/j.ccell.2021.01.006	Proteogenomic and metabolomic characterization of human glioblastoma	supplement + linkedomics	99	11004	0.999636628				99		1	gene symbol
xu2020	lung	lung adenocarcinoma	china	IPX0001804000	https://doi.org/10.1016/j.cell.2020.05.043	Integrative Proteomic Characterization of Human Lung Adenocarcinoma	supplement	103	10158	0.999606377	103	8654	0.999768946	51	49		gene symbol	v
xu2022	bladder	urothelial carcinoma	china		https://jhoonline.biomedcentral.com/articles/10.1186/s13045-022-01291-7	Integrated proteogenomic characterization of urothelial carcinoma of the bladder	supplement	157	7263	0.999587118	76	5351	1				gene symbol	v
yang2019	blood	acute lymphoblastic leukemia (ALL)			https://www.nature.com/articles/s41467-019-09469-3#MOESM6	Proteogenomics and Hi-C reveal transcriptional dysregulation in high hyperdiploid childhood acute lymphoblastic leukemia	supplement	27	9225	0.999783245				27		1	gene symbol
yanovicharad2021	brain	glioblastoma (GBM)	israel	PXD018024	https://doi.org/10.1016/j.celrep.2021.108787	Proteogenomics of glioblastoma associates molecular patterns with survival	supplement	54	4656	0.992327366				32		1	gene symbol
zhang2016	ovary	high-grade serous ovarian cancer	USA	PDC000113 (JHU), PDC000114 (PNNL)	https://doi.org/10.1016/j.cell.2016.05.069	Integrated Proteogenomic Characterization of Human High-Grade Serous Ovarian Cancer	linkedomics	174	7803	0.999359631				105		1	gene symbol
zhang2022	brain	pituitary neuroendocrine tumor (PitNET)	china	PXD031467	https://www.nature.com/articles/s41422-022-00736-5#Sec73	Integrated proteogenomic characterization across major histological types of pituitary neuroendocrine tumors	fighsare (supplement)	207	7736	0.999612353				201			gene symbol	v
