# Supplementary material for: A tissue-specific atlas of protein–protein associations enables prioritization of candidate disease genes
Source: Nat Biotechnol. 2025 May 2;44(4):654–67. doi: 10.1038/s41587-025-02659-z (PMC13090126; doi:10.1038/s41587-025-02659-z)
Supplement: Supplementary file 3 — All supplementary tables and file descriptions. [file 41587_2025_2659_MOESM3_ESM.zip › TableS2_[fig3d]_tissues_comp_x_comp_median_prob.csv]

		blood	brain	breast	colon	kidney	liver	lung	ovary	pancreas	stomach	throat
GO:0000137	GO:0000137	0.0	0.0	0.0	0.0	0.0	0.0	0.0	0.0	0.0	0.0	0.0
GO:0000137	GO:0000138	0.3872911	0.1409874	0.3640706	0.381819	0.39062775	0.2865121	0.31251825	0.36831645	0.361373	0.3008942	0.3443277
GO:0000137	GO:0000139	0.36094155	0.1704131	0.3693588	0.0	0.4550456	0.22195735	0.3109566	0.0	0.4484961	0.0	0.0
GO:0000137	GO:0000145	0.4024258	0.3656452	0.3802895	0.4213232	0.4258161	0.3021080499999999	0.3438474	0.3532526	0.356848	0.3718545	0.3874721
GO:0000137	GO:0000220	0.3752269	0.3573215	0.4173503	0.3964688	0.4536923	0.3666844999999999	0.3550147999999999	0.40321285	0.4186073	0.3602588	0.28773715
GO:0000137	GO:0000221	0.3840718	0.5073976	0.33975995	0.39647385	0.4237895499999999	0.3535152	0.3408301	0.3661791	0.335239	0.3462931999999999	0.3192875
GO:0000137	GO:0000228	0.3720412	0.160621	0.35901545	0.3597126	0.432846	0.286001	0.28579115	0.2552121	0.304626	0.3827676	0.2857923
GO:0000137	GO:0000242	0.4258128	0.2500936	0.3727394499999999	0.3496576	0.44310065	0.299424	0.3098514	0.3021903	0.3636292	0.33694305	0.32761605
GO:0000137	GO:0000407	0.3961568	0.32477015	0.3700684	0.3772618	0.4341656	0.30052475	0.31748425	0.33814825	0.3628654	0.32775685	0.34549565
GO:0000137	GO:0000421	0.365299	0.3014384	0.3894664	0.3741261	0.4196842	0.31181935	0.33846375	0.3513106	0.38167065	0.3502443	0.350261
GO:0000137	GO:0000793	0.3405756	0.17096715	0.3574476	0.3649935	0.4307625	0.2771767	0.2869618	0.270603	0.3313308499999999	0.3729763	0.299602
GO:0000137	GO:0000794	0.36624765	0.2033722	0.3450028499999999	0.3520410499999999	0.4333258	0.2867054	0.29228325	0.2764775	0.3394467	0.3849897	0.3322341
GO:0000137	GO:0000800	0.4499362	0.171998	0.36120575	0.3182874	0.4922859	0.27343125	0.32304455	0.2792681	0.3836942	0.3483369	0.3299414
GO:0000137	GO:0000801	0.4771466	0.212333	0.3287898	0.1480363499999999	0.0	0.32224695	0.289198	0.226259	0.4206129	0.0	0.27590455
GO:0000137	GO:0000805	0.3537973	0.2136152499999999	0.3780963	0.3527396	0.40925405	0.2307392999999999	0.2865044	0.243458	0.3494398	0.4035161	0.2809766
GO:0000137	GO:0000923	0.398912	0.2631737	0.4218728499999999	0.38224585	0.44066695	0.3076885	0.3010093	0.2737488	0.364114	0.3700471	0.3724265
GO:0000137	GO:0000932	0.35799535	0.1905345	0.35508015	0.3474924499999999	0.4251349	0.26323085	0.3013373	0.3001829499999999	0.331979	0.37258685	0.3180931
GO:0000137	GO:0001520	0.2759919	0.3287632	0.4334742	0.5052799	0.4075469499999999	0.3671389	0.27329965	0.5124753	0.3756882	0.3499889	0.4040164
GO:0000137	GO:0001527	0.3643768	0.1251048	0.3860776	0.3537018	0.3983468	0.3269389	0.3535374	0.3500258	0.41531915	0.3423755	0.3249897
GO:0000137	GO:0001533	0.3846052	0.2555726	0.38039445	0.3991244	0.4430478	0.31489325	0.3148497999999999	0.3233211	0.38418005	0.38378975	0.3776652
GO:0000137	GO:0001534	0.0	0.2491491	0.39765475	0.0	0.6329034	0.0	0.2953921499999999	0.0	0.0	0.0	0.0
GO:0000137	GO:0001535	0.0	0.2033722	0.39765475	0.0	0.0	0.0	0.2861424999999999	0.0	0.0	0.0	0.0
GO:0000137	GO:0001650	0.3576615	0.2102704	0.3544433999999999	0.3402061	0.41906145	0.24440855	0.2973073499999999	0.2519459	0.332439	0.39297705	0.3231874
GO:0000137	GO:0001652	0.32500975	0.1437505	0.3622339	0.3379878	0.396601	0.2140523	0.29216965	0.2660872	0.3106316	0.3888722	0.3401697
GO:0000137	GO:0001669	0.3824147	0.2727962499999999	0.3820241	0.3714342	0.4365077	0.2930686	0.3194629	0.32465965	0.3693856	0.3254905	0.3511433
GO:0000137	GO:0001725	0.38350485	0.2464795	0.3813504	0.3847893	0.4303568	0.3128062	0.3468845	0.4178557	0.40563545	0.3253177	0.35770325
GO:0000137	GO:0001726	0.3648808	0.27568345	0.3724143	0.39754115	0.4288767	0.3226712	0.3281317	0.3651687	0.37989335	0.3724588	0.3491099
GO:0000137	GO:0001739	0.37005144999999995	0.1751377	0.380621	0.40235355	0.41231255	0.2725358	0.2967555	0.22834875	0.3302665	0.3462313	0.3233102
GO:0000137	GO:0001740	0.3298446	0.1656186	0.38143315	0.4263136	0.4212743	0.27718555	0.3084381	0.2754225999999999	0.3038324	0.3656217499999999	0.2828701
GO:0000137	GO:0001741	0.3960482	0.1997547	0.3527592	0.3516121	0.4402931	0.2348653	0.2909606	0.2694483	0.3397158999999999	0.3690105	0.3060582
GO:0000137	GO:0001750	0.37589090000000003	0.2868335	0.3813075	0.3777579	0.42957345	0.30186205	0.3421578	0.3311632	0.39810155	0.3648398	0.3625521499999999
GO:0000137	GO:0001772	0.3457156	0.2533024	0.3651092	0.3948585999999999	0.4322239	0.3044957	0.3197487	0.31832435	0.36281995	0.36033705	0.3155286
GO:0000137	GO:0001891	0.350478	0.2569318	0.3174893	0.3889183	0.4208407	0.34154545	0.33930135	0.3089247499999999	0.32849805	0.3637011	0.3128668
GO:0000137	GO:0001917	0.38588005000000003	0.287471	0.39201635	0.3632117	0.4298785	0.278811	0.3276841	0.3241879	0.3842267	0.4012761	0.3407210499999999
GO:0000137	GO:0001931	0.331439	0.265692	0.3819762	0.39652	0.4358735	0.3573893999999999	0.3424318	0.3138028	0.38939765	0.4333253	0.3201898
GO:0000137	GO:0001939	0.31756785	0.1699852	0.3731098	0.3468232	0.4007106	0.2368097	0.2848739	0.2666416	0.3468193	0.3965232	0.3214237
GO:0000137	GO:0001940	0.3329584	0.1618974	0.3610636	0.3383271	0.3962049	0.218367	0.2848739	0.2573332499999999	0.3401271	0.3550962	0.3214237
GO:0000137	GO:0002079	0.3632035	0.2633486	0.4182946	0.3725163999999999	0.42052775	0.2768289	0.3431489	0.2469758	0.35709795	0.34570175	0.39785215
GO:0000137	GO:0002080	0.3093928	0.2056396	0.4297302	0.40304195	0.4279198	0.2994633	0.3325671	0.3421388	0.42740895	0.3999512	0.3903223999999999
GO:0000137	GO:0002102	0.37842	0.2574504	0.3500126	0.381094	0.4396637	0.337685	0.34504345	0.3811631	0.3789964	0.3513393999999999	0.3518326
GO:0000137	GO:0002177	0.3882145	0.2150262	0.3738329999999999	0.3458691499999999	0.4214676	0.3020587	0.2908347	0.28627035	0.3411318	0.37137875	0.3444517
GO:0000137	GO:0005576	0.35744960000000003	0.2325619	0.375377	0.385328	0.4364358	0.3239934	0.31821405	0.3562904	0.38850235	0.3650524	0.34588165
GO:0000137	GO:0005581	0.3594728	0.1728953	0.3906505	0.3579582	0.4267001	0.3402174	0.3443363	0.3831976	0.3805918	0.33373255	0.3442060999999999
GO:0000137	GO:0005587	0.4506162	0.1203646	0.3779404	0.4132997	0.43838	0.31205105	0.3372232	0.3804989	0.3487678	0.2701536	0.37218565
GO:0000137	GO:0005614	0.418096	0.2182388	0.3904514	0.390784	0.43122795	0.3363693	0.3652220499999999	0.4085069	0.3767993	0.3129648	0.35102745
GO:0000137	GO:0005615	0.3472832	0.221393	0.36834635	0.37043365	0.43531235	0.32240995	0.3211651	0.3586147	0.3805792	0.3607455	0.3386284
GO:0000137	GO:0005634	0.3688347	0.2343728	0.3638659	0.368744	0.43615135	0.2667255	0.30103975	0.29154415	0.3451482	0.4040588	0.3298075
GO:0000137	GO:0005637	0.36088555	0.2170851	0.4003981	0.38354275	0.4407177	0.2813174	0.32469295	0.3030117	0.38513625	0.3670657	0.34134365
GO:0000137	GO:0005638	0.40172240000000004	0.13281085	0.3289281	0.4109148	0.4662617	0.27109105	0.34259985	0.26889145	0.3841725	0.3126586	0.3470456
GO:0000137	GO:0005640	0.3697669	0.2600762	0.4090659	0.3880852999999999	0.4421842	0.2969955	0.3459366	0.3323247	0.41622125	0.3775908	0.35825
GO:0000137	GO:0005642	0.3603747	0.1714831	0.333276	0.3620563	0.4248667	0.2972238	0.2532062	0.2541062	0.3085271	0.330648	0.3504255
GO:0000137	GO:0005652	0.37837065000000003	0.1986497	0.343109	0.3736334	0.4451444	0.2800485	0.3250814	0.28751305	0.38340155	0.3126817	0.3292676
GO:0000137	GO:0005654	0.3676777	0.2037964	0.35981385	0.3616821	0.4273867	0.2569279	0.2944184	0.2736483	0.3372516	0.3761983	0.3225892999999999
GO:0000137	GO:0005657	0.4107226	0.1742401	0.3610773	0.358346	0.41027855	0.24524625	0.2630573	0.2470753	0.3239151	0.373842	0.2998609
GO:0000137	GO:0005682	0.3032636	0.1352826	0.3155251	0.3253787	0.42817035	0.24202705	0.27757495	0.2148521	0.3055293	0.39011585	0.30424505
GO:0000137	GO:0005683	0.2984642	0.13248905	0.3031375	0.3708695	0.4319185	0.2555176	0.2570672	0.2007368	0.2741676	0.425002	0.2952665
GO:0000137	GO:0005685	0.2957833	0.1361313	0.3264281	0.36360595	0.4476034	0.2407366	0.2670358	0.2004532	0.2836948999999999	0.4301068	0.2945073
GO:0000137	GO:0005686	0.32293055000000004	0.1243075	0.3198142	0.3717679	0.4429423	0.23449245	0.2784285	0.1948062	0.303435	0.3763974	0.29542175
GO:0000137	GO:0005687	0.2693608	0.13278065	0.2946809	0.3389488	0.4522378	0.2476201	0.26401775	0.18211865	0.2808395	0.4028185	0.294175
GO:0000137	GO:0005688	0.2905902	0.13254775	0.29456125	0.33027905	0.4369948	0.21855405	0.27074485	0.2003757	0.2787016	0.4467062	0.25237125
GO:0000137	GO:0005694	0.37022735	0.1833689	0.3626482	0.3624769	0.4295866	0.25049535	0.2827867	0.2496476	0.3230375	0.3723984999999999	0.3139929
GO:0000137	GO:0005726	0.3776177	0.13431955	0.3345358	0.3769975	0.4491936	0.2029301	0.27993435	0.1661289	0.30164955	0.4143596499999999	0.338706
GO:0000137	GO:0005730	0.3630812	0.18363845	0.3521568	0.3493767	0.4223722	0.25140315	0.28751435	0.24889755	0.3260673	0.3725806499999999	0.31738055
GO:0000137	GO:0005737	0.3636224	0.25887915	0.34533315	0.3540782	0.43176285	0.2664024499999999	0.3105408	0.3132657	0.3703606	0.0	0.34990245
GO:0000137	GO:0005739	0.3653315	0.26559045	0.3594772	0.3651354	0.4233646	0.23028955	0.3084607	0.2911112	0.3485814	0.3802602	0.33435125
GO:0000137	GO:0005740	0.3142564	0.2838422	0.3776052	0.37358	0.44149055	0.220334	0.3476103	0.3064233	0.3537166	0.3765782	0.3347027999999999
GO:0000137	GO:0005741	0.371045	0.29077675	0.3770981	0.3677427	0.4252449	0.2586515	0.3226962	0.3065762	0.37007535	0.3760976	0.34654495
GO:0000137	GO:0005743	0.3667769	0.2733536	0.35763305	0.369193	0.420978	0.2078646499999999	0.3121862	0.2908897	0.3412224	0.39947835	0.33488605
GO:0000137	GO:0005761	0.37763084999999996	0.13817905	0.3301364	0.3380681	0.39821205	0.16647125	0.2804541499999999	0.2968572	0.2806594	0.4432835	0.3315142
GO:0000137	GO:0005762	0.37424	0.1299186	0.3259771999999999	0.3417345499999999	0.4047867	0.1666315	0.2862341	0.2959122	0.2998865	0.4418809	0.336647
GO:0000137	GO:0005763	0.3736417	0.17177045	0.31996985	0.34661735	0.4014294	0.1735233	0.2678873499999999	0.27877865	0.27770165	0.429612	0.33376635
GO:0000137	GO:0005764	0.3671109	0.257576	0.3738187	0.3775309999999999	0.4266339	0.2918925	0.32555985	0.3233735	0.3631735	0.3634338	0.3385089
GO:0000137	GO:0005765	0.3605999	0.280016	0.3874248	0.3788975	0.4304042	0.29888	0.3277303	0.3330629	0.3752146	0.36578065	0.3434518
GO:0000137	GO:0005768	0.3752829	0.2864211	0.3854042	0.3811234	0.4374726	0.29607145	0.33166285	0.3444761	0.37901345	0.3684713	0.35669575
GO:0000137	GO:0005769	0.3716588	0.28942285	0.3854102	0.3836246	0.4321789	0.3057466	0.3339144	0.3442401499999999	0.3778346	0.36920035	0.351925
GO:0000137	GO:0005770	0.3783798	0.3081126	0.39240105	0.3868649	0.429907	0.2994896	0.3354187	0.3406368	0.3762813	0.3640946499999999	0.3381414
GO:0000137	GO:0005771	0.3453975	0.2720031	0.3907983	0.36985465	0.4153986	0.28793075	0.3321032	0.3460415	0.3874207	0.3589271	0.3515506
GO:0000137	GO:0005773	0.3887887	0.2171989	0.3899111	0.3997758	0.4383977	0.2940077	0.3510317	0.3331794	0.3689802	0.4132233	0.34223035
GO:0000137	GO:0005774	0.4133517	0.30099955	0.42841655	0.3992548	0.4273006	0.30643085	0.342394	0.33814045	0.4065977	0.3709169	0.3571856
GO:0000137	GO:0005776	0.3851497	0.3189931	0.37327285	0.3726616	0.4191909	0.2963978	0.3219054	0.3262177	0.3556538	0.3734887	0.34271555
GO:0000137	GO:0005778	0.39712895000000004	0.2606703	0.37212085	0.35655335	0.425842	0.2214543	0.32507765	0.3257112	0.38325475	0.3606886	0.3463744
GO:0000137	GO:0005783	0.3634363	0.261705	0.379729	0.38014485	0.42887005	0.2764723	0.33593045	0.3416826	0.3841557	0.3935754	0.3493017
GO:0000137	GO:0005789	0.359096	0.2616676	0.39125515	0.37960445	0.4373027	0.282337	0.3322001	0.3306305	0.3888213	0.3968388	0.350558
GO:0000137	GO:0005790	0.36749014999999996	0.2743223	0.3703556	0.4177376	0.4409053	0.27726765	0.3563484999999999	0.3703876	0.4045705	0.35623485	0.3698011
GO:0000137	GO:0005791	0.3715987	0.19993825	0.3546412	0.3448153	0.4238807	0.2647879	0.3254030999999999	0.3025465	0.3791801	0.3607455	0.3480976
GO:0000137	GO:0005793	0.3715066	0.1986712	0.3910786	0.37228335	0.4349675	0.2950273	0.3394196	0.37425555	0.3815885	0.3585426	0.3625126
GO:0000137	GO:0005794	0.0	0.2576346	0.45356225	0.3299648	0.4619295	0.0	0.31548455	0.27788645	0.0	0.0	0.0
GO:0000137	GO:0005796	0.3536868	0.20592525	0.3943114	0.3736986	0.4283102	0.338228	0.3436655	0.3918457	0.4180151	0.3848341	0.34540095
GO:0000137	GO:0005797	0.3846981	0.133766	0.3804532	0.443485	0.3971238	0.32177995	0.3212021	0.3462054	0.39395715	0.3825608	0.33215405
GO:0000137	GO:0005798	0.3510432	0.2983569	0.3763957	0.37070715	0.4502161	0.3076646	0.3343668	0.36015575	0.3666367	0.3949169	0.36269215
GO:0000137	GO:0005801	0.39386675	0.1883579	0.39159595	0.3689603	0.4330538	0.2797181	0.3302705	0.3062448	0.3619957	0.3257372	0.3475394
GO:0000137	GO:0005802	0.3760812	0.2658308	0.3973562	0.3837965	0.4232789	0.2989059	0.3320366	0.3279832	0.3818364	0.3764364	0.3577869999999999
GO:0000137	GO:0005811	0.3604809	0.2599952	0.3763476	0.3819921	0.4165071	0.2732466	0.33659455	0.3494291	0.3761202	0.3547198	0.3460175
GO:0000137	GO:0005813	0.39008165	0.247155	0.37122995	0.3768274	0.4295093	0.2825508	0.3103303	0.3033513	0.3548982	0.3767326	0.3369958
GO:0000137	GO:0005814	0.39611975	0.2293320999999999	0.3749252	0.3745744	0.41847755	0.29941375	0.3182831	0.2882569	0.3649045	0.3919623	0.3393286
GO:0000137	GO:0005815	0.4070942	0.2731766	0.3938563	0.3860442	0.4358735	0.2939347	0.32228725	0.31571045	0.3621356	0.35973665	0.3632019
GO:0000137	GO:0005819	0.3853791	0.2468312	0.3611396	0.37461805	0.4343402	0.28009115	0.3008877	0.3001532	0.34408995	0.3697266	0.3314615
GO:0000137	GO:0005827	0.45970295	0.30382375	0.3730344	0.3595928	0.4375111	0.3383580499999999	0.32357125	0.2829548	0.3281935	0.3700471	0.37661105
GO:0000137	GO:0005828	0.368814	0.2819152	0.381743	0.3750209	0.4196842	0.2877623	0.32888755	0.32941675	0.3558791	0.3718985	0.36913945
GO:0000137	GO:0005829	0.3634363	0.2509874	0.3601148	0.3670932	0.4092006	0.2798253	0.3133843	0.3116384	0.35850345	0.3681113	0.33913335
GO:0000137	GO:0005838	0.4399177	0.1647355999999999	0.3212718	0.3207347	0.4419754	0.21911045	0.2787248	0.2728475	0.3361512	0.3332727	0.3503475
GO:0000137	GO:0005856	0.37915955	0.2634448	0.3632536	0.3883494	0.4227206	0.2770936	0.3156015	0.3323743	0.3644668	0.31996395	0.34634585
GO:0000137	GO:0005862	0.3938991	0.1547776	0.37417615	0.3510442	0.4197219	0.3325396	0.3263605	0.4866183	0.424424	0.3062057	0.3317446
GO:0000137	GO:0005865	0.2865626	0.3358039	0.3971147499999999	0.4004357	0.4064732	0.3018211	0.32575825	0.4052904	0.3933043	0.3802076	0.3188573
GO:0000137	GO:0005874	0.3942469	0.3023675	0.3655942	0.3769376	0.43730705	0.2752983	0.3136358	0.3220669499999999	0.359009	0.3543284	0.3524673
GO:0000137	GO:0005876	0.3964501	0.2576289	0.37781555	0.38053925	0.4280680999999999	0.2816917	0.3070566	0.3007428	0.3415952	0.354861	0.3524789
GO:0000137	GO:0005879	0.37896989999999997	0.21471065	0.4017176	0.35066425	0.43780595	0.28170925	0.3214932	0.2919422	0.3877732499999999	0.4132333	0.33676915
GO:0000137	GO:0005881	0.40217355	0.2965738	0.385638	0.3661988	0.4381851	0.30559775	0.329262	0.33650095	0.3773629	0.3668983	0.34990675
GO:0000137	GO:0005882	0.3781281	0.27164275	0.3756526	0.4092092499999999	0.4703678	0.2809177	0.31622585	0.3142012	0.3639114	0.3528595	0.34755495
GO:0000137	GO:0005883	0.4555101	0.5170598	0.4284972	0.4281956999999999	0.4260558	0.29711905	0.3270378	0.3942812	0.392825	0.3026182	0.3799632
GO:0000137	GO:0005884	0.3655914	0.26023865	0.3718106	0.375485	0.43519895	0.3209318	0.3298246	0.3738718	0.3733754	0.3544255	0.3315053999999999
GO:0000137	GO:0005902	0.3664257	0.2612106	0.3718316	0.3796262	0.441909	0.30025385	0.3421636999999999	0.3388864	0.3918536	0.35429665	0.3714611
GO:0000137	GO:0005903	0.37722504999999995	0.256507	0.3802471	0.3800614	0.43272855	0.30868505	0.3406573499999999	0.3953364	0.4075254499999999	0.34974795	0.3804742
GO:0000137	GO:0005905	0.3537	0.34627835	0.3854624	0.3953729	0.4253336	0.3099544	0.327774	0.3525464	0.3756292	0.3897496	0.3472128
GO:0000137	GO:0005911	0.3515058	0.2845256499999999	0.3740062	0.38278355	0.4341464499999999	0.3030084	0.3283538	0.3424991	0.3782041	0.3633577	0.3418189
GO:0000137	GO:0005915	0.37233275	0.2562462	0.3846095	0.3906667	0.4434353	0.2590988	0.35173325	0.3627803	0.4197306	0.3587362	0.4288674999999999
GO:0000137	GO:0005916	0.3756718	0.23791045	0.3583818	0.4420902	0.4373299499999999	0.2727676999999999	0.380826	0.3764394	0.3850032	0.34720695	0.3578504
GO:0000137	GO:0005921	0.4296392	0.3709734	0.4039184	0.393676	0.4158577	0.30847285	0.3293967	0.3764394	0.4471128	0.42390225	0.3663774
GO:0000137	GO:0005923	0.34906085	0.29992175	0.3863866999999999	0.38660115	0.4342546	0.2699577	0.3221871	0.3174726	0.3846302	0.3895045	0.3578861
GO:0000137	GO:0005938	0.3706913	0.3008694	0.3780661	0.3893799	0.4347668	0.3119505	0.32365515	0.3657292	0.38701275	0.3626902	0.3612141
GO:0000137	GO:0008021	0.3707802	0.358525	0.3933499	0.3825912	0.4385093	0.30192855	0.3356749	0.3648916	0.3776548	0.3807928	0.35878165
GO:0000137	GO:0008091	0.3093468	0.37590915	0.3988745	0.4103813	0.4443937	0.2841546	0.3428364	0.3406357	0.3886568	0.3753794	0.3769181
GO:0000137	GO:0008180	0.3655914	0.282573	0.3802966	0.3966387999999999	0.4280415	0.29004	0.3071923	0.3223818	0.3460466	0.35948195	0.3385096
GO:0000137	GO:0009897	0.3426579	0.24132445	0.380538	0.3827336	0.4409674	0.3220291	0.3338033	0.3710717	0.38012175	0.3571924	0.3191701
GO:0000137	GO:0009898	0.35896490000000003	0.2844432	0.3782358	0.3851364	0.4286836	0.3221866	0.3258859	0.3426637	0.3752443	0.3772832	0.3520518
GO:0000137	GO:0009925	0.3665173	0.2732039	0.3965177	0.37025695	0.4388385	0.294025	0.3296894999999999	0.328453	0.3956391	0.36652285	0.352907
GO:0000137	GO:0010008	0.36760755	0.2714162	0.38102795	0.3887454	0.4354836	0.3114093	0.3307311	0.33669485	0.3724374	0.3660063	0.3449359
GO:0000137	GO:0010369	0.3980434	0.19694	0.3733613999999999	0.3383271	0.43135185	0.2669628	0.28665345	0.2547187	0.32579	0.36786435	0.3115174
GO:0000137	GO:0010494	0.347999	0.1904477	0.3496587	0.3600008999999999	0.424591	0.2446806	0.29227775	0.2728317	0.3271201	0.3715929	0.3241867499999999
GO:0000137	GO:0012505	0.3617746	0.306641	0.405394	0.3786325499999999	0.43355345	0.290467	0.3339073	0.34914605	0.38506355	0.3885107	0.354043
GO:0000137	GO:0012506	0.3374658	0.2795224	0.3791781	0.3891360499999999	0.4352756	0.3179116	0.32693355	0.3554116	0.3830513	0.3453954	0.352511
GO:0000137	GO:0014701	0.4355003	0.349673	0.370092	0.3562116	0.4016279	0.3585639	0.3566218	0.4447351	0.4250931	0.3778315	0.34052775
GO:0000137	GO:0014704	0.3573092	0.3046791	0.39457155	0.3845951	0.43559475	0.2779941	0.3472141	0.3310851999999999	0.3881682	0.40041015	0.34751335
GO:0000137	GO:0014731	0.2704453	0.2833368	0.4397282999999999	0.3880441	0.44907595	0.2953615	0.30873675	0.3973036	0.405593	0.38794915	0.4089798
GO:0000137	GO:0015030	0.3617564	0.1645568499999999	0.3399674	0.3564017	0.42710085	0.236939	0.2812114	0.2467232	0.3070778	0.389932	0.3161652
GO:0000137	GO:0015629	0.3716092	0.2624705	0.3656804	0.37816485	0.4323926	0.3175556	0.3312029	0.3724961	0.380012	0.35364995	0.3402485
GO:0000137	GO:0015630	0.3828677	0.299141	0.3661726	0.37249455	0.4281296	0.2865812	0.3060657	0.3262262	0.3589322	0.3710556	0.3465882
GO:0000137	GO:0015934	0.3050519	0.1271438	0.3529256	0.3511091	0.4245976999999999	0.19588875	0.2715958499999999	0.2778202	0.33674275	0.4136680499999999	0.3589993
GO:0000137	GO:0015935	0.3383464	0.1408885	0.32056665	0.3422356	0.40728305	0.2207774	0.2634554	0.2316462	0.2775303	0.3664963	0.3516255
GO:0000137	GO:0016234	0.3942469	0.2877527	0.39245185	0.378976	0.4457142	0.29082945	0.3168649999999999	0.33480895	0.37716815	0.410589	0.3489062
GO:0000137	GO:0016235	0.35485690000000003	0.24249015	0.3449488	0.3708645	0.4347113	0.2754729	0.293125	0.293361	0.3495538	0.3419718	0.3294834
GO:0000137	GO:0016323	0.347563	0.2805419	0.3920876	0.40084715	0.4343618	0.2865996	0.3282238	0.3220912	0.3870927	0.37449425	0.3601505
GO:0000137	GO:0016324	0.3569327	0.2760062	0.39297265	0.3898238	0.44392215	0.288287	0.3310395	0.3301979	0.3957169	0.3730455	0.34204075
GO:0000137	GO:0016327	0.3458439	0.28365485	0.419601	0.368145	0.43311635	0.264989	0.3028815	0.3106936	0.38895765	0.38257785	0.3666393
GO:0000137	GO:0016328	0.3603895	0.31364335	0.40134425	0.37471685	0.4456155	0.2914844	0.3226362	0.3131494	0.39465835	0.3837038	0.3605317
GO:0000137	GO:0016363	0.3716672	0.1811596	0.3601269	0.37029775	0.4261792	0.269696	0.3082344	0.26975585	0.3385764	0.3517713	0.3274377499999999
GO:0000137	GO:0016528	0.38119020000000003	0.2447677	0.3445599	0.3771026	0.4289766	0.3436911	0.3246348	0.3320846	0.3759635	0.3447766	0.3554361
GO:0000137	GO:0016604	0.3742509	0.2093723499999999	0.36769215	0.36824035	0.4236826	0.2616614499999999	0.2935739	0.2696099	0.340257	0.3691188	0.319941
GO:0000137	GO:0016605	0.3709848	0.2013039	0.3667982	0.3712724	0.4202566	0.2801599	0.2984268	0.2925417999999999	0.3395419	0.36652525	0.320997
GO:0000137	GO:0016607	0.3665584	0.1765321	0.3531832	0.3638107	0.4295866	0.2378778	0.2907181	0.25033405	0.3226033	0.38205935	0.3157755
GO:0000137	GO:0030016	0.37029445	0.2304984	0.3746601	0.3647208	0.4533114	0.29261175	0.350174	0.3523547	0.376851	0.3211861	0.3059053
GO:0000137	GO:0030017	0.37422225	0.2609716	0.37384	0.3832895	0.44257245	0.2991677	0.34357965	0.36775435	0.3900739	0.33261075	0.3045124
GO:0000137	GO:0030018	0.37353035	0.26703055	0.3901762	0.38835895	0.4309923	0.3003029499999999	0.343321	0.37081735	0.3867627	0.34957895	0.33002145
GO:0000137	GO:0030027	0.36372055000000003	0.2874855	0.37571395	0.3897947	0.4358923	0.3135069	0.329757	0.3586344999999999	0.3732091	0.3701282	0.3534581
GO:0000137	GO:0030054	0.3612169	0.2707504	0.3831943	0.38428385	0.4346413	0.2839042	0.3219967	0.3127821	0.3818221499999999	0.3659556	0.3570911
GO:0000137	GO:0030055	0.3767435	0.2290816	0.365562	0.4658594	0.44835925	0.3576218	0.35060755	0.3953364	0.4132579	0.3216883	0.348588
GO:0000137	GO:0030056	0.4042276	0.2897091	0.3999895	0.3783323	0.4313179	0.3078277499999999	0.348277	0.3114454	0.41934665	0.3461778	0.38621035
GO:0000137	GO:0030057	0.3884169	0.2645477499999999	0.37317965	0.37972885	0.4391581	0.2887282	0.3136612	0.2907594	0.3892555	0.4092586	0.38246265
GO:0000137	GO:0030061	0.3405741	0.2552744	0.35348285	0.3490543499999999	0.409697	0.3080224	0.3165567999999999	0.3289604499999999	0.35466215	0.43178015	0.3284394
GO:0000137	GO:0030117	0.368814	0.3337905	0.3942898999999999	0.3851748	0.43473755	0.3018446	0.3414474	0.3487832	0.37777985	0.3827048	0.3530025
GO:0000137	GO:0030125	0.388315	0.3930251	0.3641483	0.3587258	0.4235715	0.2797180999999999	0.3135978499999999	0.35195285	0.37482445	0.38970315	0.3559558499999999
GO:0000137	GO:0030127	0.4238176	0.2161176	0.35935035	0.4023653	0.4286545	0.2997398	0.3341749	0.34541895	0.3874759	0.3483625	0.3816235
GO:0000137	GO:0030130	0.3285406	0.4633633	0.4176789	0.3552323	0.42568915	0.28464705	0.3349677	0.3432784	0.3746811	0.39470205	0.3209082
GO:0000137	GO:0030132	0.3505224	0.4157616	0.39810165	0.40869765	0.4435588	0.2929019	0.3349677	0.3404409499999999	0.3582136999999999	0.3662755	0.3479963499999999
GO:0000137	GO:0030133	0.3816574	0.244694	0.3902084	0.3824836	0.4351895	0.29910965	0.34400695	0.3512891	0.3958266	0.3478726	0.36319005
GO:0000137	GO:0030136	0.3924697	0.3249532499999999	0.3908733	0.38900425	0.427517	0.2903553	0.33540835	0.3432784	0.3708072999999999	0.3877969	0.365972
GO:0000137	GO:0030137	0.3975974	0.2091103	0.3618476	0.41779125	0.43786935	0.2889274	0.3482675	0.3678147	0.3805409	0.3476405999999999	0.3342676
GO:0000137	GO:0030139	0.37132075	0.2750435	0.3913408	0.4060107	0.4376019	0.3053336	0.3373984	0.3531993	0.3876269	0.37465885	0.3515921
GO:0000137	GO:0030140	0.3889324	0.26904655	0.4123749	0.3846441	0.4412126	0.296058	0.3541507	0.3650494	0.4109626	0.3793684	0.3579457
GO:0000137	GO:0030141	0.3760792	0.2728817	0.3998759	0.3826218	0.4347346	0.3359242	0.3313946	0.36312405	0.3815145	0.37991175	0.36198525
GO:0000137	GO:0030315	0.3343164	0.34890465	0.429079	0.4085894	0.431976	0.283232	0.3631813499999999	0.3300527	0.37655125	0.35544535	0.3212026
GO:0000137	GO:0030424	0.3557763	0.30576325	0.36989015	0.3672063	0.44718025	0.2837091	0.3079562	0.3481788	0.3589516	0.38254275	0.3426089
GO:0000137	GO:0030425	0.37004945	0.3386261	0.3867529	0.38420935	0.4251349	0.2814844	0.3248588	0.3358333	0.37083685	0.3839451	0.34404925
GO:0000137	GO:0030426	0.370908	0.35574815	0.3801293999999999	0.38193485	0.4405484	0.303324	0.3241359	0.3534551	0.3709246499999999	0.3759234999999999	0.3569614
GO:0000137	GO:0030496	0.3649081	0.2572415999999999	0.3688374	0.3780923499999999	0.4238650499999999	0.28594925	0.3121905	0.3176102	0.3630794	0.3670287	0.3409709
GO:0000137	GO:0030658	0.3277263	0.26228795	0.3804082	0.40169945	0.4406632	0.32351965	0.3297233	0.3227884	0.3777851	0.3534427	0.33029295
GO:0000137	GO:0030659	0.3765588	0.3273745	0.3989844	0.3656189	0.4323704499999999	0.3048364	0.3343123	0.3497264	0.3982946	0.3814385999999999	0.3616884
GO:0000137	GO:0030660	0.4059358	0.3151623	0.3962333	0.35955845	0.4300534	0.2996201	0.33581225	0.3270778	0.38129355	0.4570482	0.3506196
GO:0000137	GO:0030663	0.38372295	0.1377061	0.3677467	0.3817939	0.43557305	0.30615385	0.36431625	0.397465	0.4160404	0.3201564	0.3747341
GO:0000137	GO:0030665	0.3868344	0.35893895	0.3874598	0.3897854	0.42029665	0.31808005	0.3354364	0.36594635	0.36683945	0.3877969	0.3274412
GO:0000137	GO:0030666	0.323906	0.256151	0.3752056	0.3933293	0.4444122499999999	0.3201192	0.33063425	0.3896435	0.37283075	0.3816422499999999	0.3123286
GO:0000137	GO:0030667	0.34553455	0.2581132	0.3875979	0.3877764	0.4390954	0.3367861	0.34013165	0.3511841	0.3840303	0.3637614	0.32727635
GO:0000137	GO:0030669	0.3395516	0.2449449	0.3941107	0.3933293	0.4440106	0.3229509499999999	0.3344542	0.3651548	0.3806386	0.36430595	0.322268
GO:0000137	GO:0030670	0.36226274999999997	0.2772204	0.3910514499999999	0.3977633	0.43343175	0.3359391	0.34040655	0.3462054	0.3686002	0.3673627499999999	0.3252429
GO:0000137	GO:0030672	0.3650929	0.4359628	0.402144	0.40385865	0.4354664	0.3224448	0.3296061	0.33868305	0.3980442	0.3698472	0.3529861
GO:0000137	GO:0030673	0.3101873	0.5054973	0.4108357	0.4552633	0.45164275	0.2893203	0.3263327	0.401533	0.3909989	0.3810853	0.3970007
GO:0000137	GO:0030686	0.36411735	0.1070778	0.34291335	0.3115824	0.424212	0.2482022	0.25180365	0.1676624	0.2967127	0.3386913	0.2626418
GO:0000137	GO:0030687	0.3357278	0.11647175	0.3171617	0.3545661	0.40758445	0.2032556	0.25563615	0.2028118	0.2844661	0.3875489	0.29336085
GO:0000137	GO:0030688	0.3876794	0.1342769	0.33922415	0.30420855	0.4191046	0.25057495	0.2782342	0.1955281	0.31353695	0.4451045	0.3025636
GO:0000137	GO:0030863	0.3493478	0.2838943	0.38645615	0.4103813	0.4008852	0.3477362499999999	0.3213341	0.4209188	0.4075339	0.3449532	0.36943485
GO:0000137	GO:0030864	0.3711792	0.25168645	0.3738499	0.4042423	0.42454145	0.2962282	0.3280585	0.3739938	0.39145455	0.3666917	0.3613684
GO:0000137	GO:0030867	0.4305585	0.2019613499999999	0.3695285	0.3628869	0.43404355	0.2814249	0.3317946	0.3090208	0.3932914	0.3209471	0.3480277
GO:0000137	GO:0030868	0.4189739	0.3645673499999999	0.3957394	0.4155446	0.4637908	0.2119889999999999	0.32801885	0.2944588	0.400134	0.44761865	0.3974434
GO:0000137	GO:0030991	0.425791	0.1292016	0.4292636	0.30609395	0.40620015	0.25890205	0.3263895	0.2497035	0.3966673	0.0	0.3359073
GO:0000137	GO:0030992	0.4460353	0.20553185	0.4194328	0.3034109	0.4351138	0.2983866	0.3466755	0.3054565	0.35991415	0.4829873999999999	0.3415947
GO:0000137	GO:0031021	0.46677084999999996	0.2117698	0.3443868	0.1767496999999999	0.4290679	0.2919929	0.3148935	0.2631932	0.3307345	0.428026	0.3000487
GO:0000137	GO:0031045	0.35594745	0.5561023	0.4074048999999999	0.3907183	0.4436877999999999	0.2748414	0.312388	0.3509673	0.3995823	0.391978	0.3441247
GO:0000137	GO:0031080	0.2977112	0.1103526	0.3637935	0.33495555	0.4365958	0.2600574	0.28381375	0.2847072	0.3061082	0.3229408	0.3428193
GO:0000137	GO:0031088	0.3763144	0.240576	0.4257372	0.3733897	0.3804186499999999	0.2960076	0.3234842	0.356258	0.43249535	0.39461025	0.3464722999999999
GO:0000137	GO:0031089	0.3695262	0.18981355	0.39140045	0.3909149	0.416	0.36729005	0.3414564	0.4429884	0.3951837	0.3543672	0.3599519
GO:0000137	GO:0031090	0.3600562	0.34392035	0.40038425	0.3809416	0.44394875	0.28554895	0.3397541	0.3298441	0.3839342	0.38234915	0.3568459499999999
GO:0000137	GO:0031091	0.3865899	0.230346	0.4054227	0.3744994	0.4254342	0.3448937	0.34805185	0.4138552	0.4033794	0.3629718	0.3418055
GO:0000137	GO:0031092	0.3570583	0.26713635	0.4305728	0.421438	0.42797945	0.3442109	0.3329647	0.4230298	0.4284497499999999	0.34406115	0.3534155
GO:0000137	GO:0031093	0.3687754	0.199999	0.38516185	0.3602874499999999	0.4323517	0.3674756	0.33876805	0.4102219	0.4142047	0.3826884	0.3498112
GO:0000137	GO:0031095	0.3561354	0.3408055	0.4307128	0.3954486	0.447942	0.32072615	0.3252759	0.3623645	0.4179730499999999	0.3751437	0.3526062
GO:0000137	GO:0031143	0.40554905	0.31169455	0.3683366999999999	0.4051326	0.4365362	0.3195754	0.32317285	0.3799424	0.40027235	0.343457	0.3358794
GO:0000137	GO:0031234	0.345575	0.2489018	0.36925215	0.4683757	0.416146	0.2898821	0.3083845	0.3364261	0.39254245	0.4137475	0.3565265
GO:0000137	GO:0031252	0.3813317	0.289676	0.383974	0.37021395	0.4356899	0.3192163	0.3350408	0.34840935	0.3758855	0.3572127499999999	0.3790839
GO:0000137	GO:0031253	0.3630912	0.36280755	0.4150924	0.3982486	0.4464519	0.2737339	0.32498155	0.3099219	0.3588452	0.38899045	0.3691986499999999
GO:0000137	GO:0031256	0.346318	0.2668526	0.354884	0.3719945	0.4043317	0.377263	0.3361012	0.336441	0.3721893	0.3473869	0.3526773
GO:0000137	GO:0031258	0.35705835	0.238311	0.4135392	0.3859984	0.4245094	0.3629206	0.3334292	0.37691195	0.3996123	0.3629644	0.36992685
GO:0000137	GO:0031314	0.3753548	0.3299475	0.35543525	0.3651149	0.4448603	0.22126435	0.2527344	0.2297512	0.31760695	0.3689496	0.2960419
GO:0000137	GO:0031430	0.3573092	0.2998118	0.40608975	0.393057	0.4461437	0.267877	0.3137911	0.34237415	0.3962872	0.38695215	0.29872565
GO:0000137	GO:0031526	0.3471866	0.2927442	0.39955405	0.4106212	0.436479	0.264968	0.31565125	0.3043006	0.4040256	0.3589602	0.3369843
GO:0000137	GO:0031527	0.3650988	0.2535694	0.4135392	0.4194266	0.43435225	0.3515283	0.338352	0.3700301	0.4173796	0.3904724	0.3573036
GO:0000137	GO:0031528	0.3552543	0.2506206	0.3829177	0.3526942	0.446409	0.301687	0.3291222499999999	0.33776335	0.4276229	0.3854049	0.3535159
GO:0000137	GO:0031594	0.3426295	0.2993231	0.3783371	0.3881244	0.4331093	0.2877189	0.32959795	0.3273494	0.3770004	0.3486571499999999	0.35078705
GO:0000137	GO:0031616	0.372625	0.2208399	0.3953124	0.38002635	0.4156962	0.2531445	0.293514	0.26995395	0.3391304	0.3580168	0.3358551
GO:0000137	GO:0031672	0.34339189999999997	0.2172103	0.4014438	0.4516067	0.43191735	0.2948801	0.3429467	0.37688295	0.390913	0.355862	0.3223088
GO:0000137	GO:0031674	0.3182481	0.2850674	0.3941291	0.4222838	0.433277	0.2804449	0.348366	0.3762472	0.3959622	0.3726226	0.2823715
GO:0000137	GO:0031901	0.37900544999999997	0.2684456	0.3835316	0.3980898	0.4374582	0.30191295	0.3346522	0.38529225	0.3658261	0.3628589	0.3465384
GO:0000137	GO:0031902	0.3614941	0.2731579	0.3807431	0.373405	0.4351437999999999	0.2933356	0.3307967	0.3211648	0.3765862	0.3726747	0.3384535
GO:0000137	GO:0031904	0.3369983	0.2630372	0.3671808	0.3681031999999999	0.4364433	0.29534145	0.3206519	0.3740577	0.3831301	0.378717	0.3407996
GO:0000137	GO:0031905	0.32287350000000004	0.1950965	0.39241055	0.3670877999999999	0.4313922	0.383788	0.3300847999999999	0.4250193	0.3854071	0.3947635	0.3278219
GO:0000137	GO:0031941	0.4148895	0.2744696	0.38050335	0.3935606	0.4299441499999999	0.29631595	0.3358179	0.4005858	0.3950876	0.3765824	0.3925648
GO:0000137	GO:0031965	0.3657065	0.2282612	0.3736078	0.37503105	0.4307453	0.2764287	0.31277655	0.3091652	0.3598175	0.3775159999999999	0.33909615
GO:0000137	GO:0031966	0.37080385	0.29929775	0.37638735	0.375284	0.4240808	0.23874175	0.32741515	0.3116339	0.3708573	0.37107555	0.34109005
GO:0000137	GO:0031981	0.3595891	0.16831725	0.35536125	0.3444963	0.42807035	0.2580464	0.281882	0.2315037999999999	0.3362694	0.4032738	0.294109
GO:0000137	GO:0031985	0.34103605000000003	0.19618785	0.4199246	0.4219414	0.4299952	0.3122768	0.3436641	0.2698234	0.4160348	0.4057938	0.3811164
GO:0000137	GO:0032009	0.3853737	0.24345645	0.4013954	0.4537909	0.4070725	0.3261528	0.3557081	0.33695135	0.3680764	0.3715728	0.3232266
GO:0000137	GO:0032010	0.41652085	0.1732736	0.2974702	0.3986826	0.43023915	0.4879255	0.3265936	0.3190525	0.34035155	0.29117915	0.2597304
GO:0000137	GO:0032040	0.3260742	0.116107	0.3305371499999999	0.325904	0.4180783999999999	0.2331767	0.26043715	0.1953984	0.2981199	0.3605388	0.32349485
GO:0000137	GO:0032059	0.345531	0.23907635	0.3766732	0.38791345	0.4163063	0.34021515	0.32102145	0.3574626	0.3771535	0.33659125	0.3122933
GO:0000137	GO:0032153	0.3607319	0.4208228	0.3490978	0.38235465	0.3990540999999999	0.29031625	0.31258575	0.3468384	0.3746295	0.3228566	0.3383334
GO:0000137	GO:0032154	0.3604656	0.2829776499999999	0.38323335	0.391687	0.4176315499999999	0.2995721	0.3326292	0.35003545	0.38938955	0.3623479	0.3347356
GO:0000137	GO:0032279	0.45281695	0.4338738	0.36730815	0.375792	0.438471	0.2611307	0.31448475	0.2807484	0.3660014	0.36322545	0.333502
GO:0000137	GO:0032280	0.4975715	0.5366133	0.420799	0.5165163	0.47800115	0.2968667	0.3755254	0.3009328	0.3712303	0.38834565	0.3125181
GO:0000137	GO:0032391	0.4227871	0.2537671	0.4045079	0.3596452	0.435585	0.2800858	0.34357905	0.2793145	0.3757936	0.3660335	0.3345015
GO:0000137	GO:0032420	0.3920948	0.277714	0.3861139	0.3976339	0.4357522	0.2933792	0.3339497999999999	0.3505818	0.3871126	0.3721773	0.3555288
GO:0000137	GO:0032421	0.4481474	0.25329745	0.36967305	0.3629213	0.40826365	0.2955559	0.32807525	0.3870017	0.39124435	0.34782595	0.342596
GO:0000137	GO:0032426	0.3748651	0.34997535	0.3866092	0.3632117	0.4388331	0.25946475	0.3078375	0.3574284	0.3891932	0.3468816	0.3826847
GO:0000137	GO:0032433	0.3308668	0.3655303	0.3608113	0.341048	0.4446881	0.3465336	0.32395185	0.396614	0.3837462	0.3933889	0.3846637
GO:0000137	GO:0032437	0.3943485	0.22906745	0.3987621	0.3856399	0.4316622	0.34026755	0.3548642	0.4285200999999999	0.41689305	0.37692415	0.3849186
GO:0000137	GO:0032541	0.3707624	0.2805533	0.473888	0.39671155	0.4257987	0.3121918	0.35528145	0.3815193	0.391606	0.38368345	0.3559983
GO:0000137	GO:0032580	0.4372269	0.1936951499999999	0.39161795	0.36975585	0.4352759499999999	0.3111808	0.3287599	0.3471594	0.41098195	0.31613625	0.3450757
GO:0000137	GO:0032584	0.4163618	0.4312031	0.415497	0.42213515	0.4251623	0.3098516	0.3672397	0.3813725999999999	0.38070605	0.3606654	0.34829565
GO:0000137	GO:0032585	0.3180515	0.2884516	0.4024953	0.381488	0.4270024	0.2877623	0.32562115	0.3676156	0.39772015	0.3718985	0.3678069
GO:0000137	GO:0032587	0.3756036	0.2946004	0.3739858	0.3634192	0.4276886	0.3160626	0.3279613	0.3513846	0.3745415	0.3685468	0.33738715
GO:0000137	GO:0032588	0.37609805	0.2624672	0.39532305	0.40185935	0.45031275	0.3021618	0.3472577	0.3559952	0.41209075	0.3892245	0.3684545999999999
GO:0000137	GO:0032590	0.4131327	0.4573569	0.3802291	0.39653935	0.43960145	0.3335434	0.34608635	0.3455478	0.37415	0.35253835	0.3578146
GO:0000137	GO:0032591	0.3770393	0.431892	0.3692315	0.4023576	0.4248100999999999	0.29305885	0.31219055	0.3357348	0.3442471	0.3963392	0.2905604499999999
GO:0000137	GO:0032593	0.383945	0.379806	0.4414356	0.35544405	0.42458025	0.3444776	0.3494123	0.31262415	0.3648799	0.3940162	0.37275245
GO:0000137	GO:0032809	0.352847	0.4577761	0.39975115	0.40910415	0.419559	0.2585064	0.35170535	0.3312842	0.35509325	0.3733625	0.3289391
GO:0000137	GO:0032839	0.3950953	0.3284654	0.3678304	0.37117225	0.4399991	0.2540876	0.3378921	0.3247756	0.3716026	0.39040985	0.3610107
GO:0000137	GO:0032982	0.34450335	0.2382485999999999	0.4168296999999999	0.39188945	0.4316799	0.2882958	0.3728838	0.3532654	0.4357199	0.33762205	0.2797118
GO:0000137	GO:0033010	0.3690125	0.5702068	0.400873	0.42473875	0.4577118	0.2601396	0.3112086	0.4004344	0.368241	0.3838886	0.3996064
GO:0000137	GO:0033017	0.3494473	0.2621472999999999	0.38313065	0.3879708	0.4521364	0.2982834	0.3403482	0.3707284	0.41273465	0.3614209	0.3225702
GO:0000137	GO:0033018	0.3232939	0.1074682	0.3394566	0.3886082	0.4408026	0.2850658499999999	0.3584403	0.36766995	0.38689545	0.32521795	0.297739
GO:0000137	GO:0033093	0.431101	0.2225092	0.4245596	0.3402238	0.384167	0.3514394	0.3325611499999999	0.3452416	0.3749192	0.3565076	0.3342758
GO:0000137	GO:0033106	0.4021458	0.2142107	0.41304405	0.3943988	0.43553785	0.2713313	0.3317463	0.3476834	0.4314517	0.37623055	0.32143865
GO:0000137	GO:0033116	0.37810335	0.2163429	0.39947055	0.36113355	0.4285044	0.28019115	0.340371	0.3421176	0.39267735	0.3242314	0.3412308
GO:0000137	GO:0033162	0.3404535	0.1710378	0.3882813	0.4344109	0.4408769	0.35013915	0.3132147	0.35352675	0.3984306	0.367309	0.3331345
GO:0000137	GO:0033165	0.4422676	0.2249016	0.3490622	0.2936584	0.39190055	0.3495235	0.3544889	0.5480944	0.4089793	0.3615709	0.4000903
GO:0000137	GO:0033179	0.3734154	0.4204815	0.45045795	0.3408463	0.45156575	0.36783555	0.3524206	0.41104	0.4612757	0.3585038	0.29469195
GO:0000137	GO:0033180	0.3840718	0.4735831	0.3346693	0.3814945	0.441034	0.3532	0.33827605	0.3637416	0.3359072	0.4033973	0.33788895
GO:0000137	GO:0033268	0.30845069999999997	0.5623718	0.39777935	0.4227356	0.4015385	0.2375254	0.3693645	0.3057242	0.3561242	0.40521225	0.3682885999999999
GO:0000137	GO:0033270	0.3129636	0.6274348	0.40412335	0.41710345	0.4553439	0.2932451	0.3440381	0.4147691	0.349737	0.3536947	0.3582891
GO:0000137	GO:0033391	0.3931122	0.2356714	0.37046385	0.38782845	0.4249284	0.27105255	0.3040738	0.29416535	0.4048529	0.3430358	0.3669354
GO:0000137	GO:0034045	0.3642094	0.3274347	0.3794223	0.3706428499999999	0.4395753	0.3162958999999999	0.3198966	0.3137071	0.3850265	0.41931185	0.361874
GO:0000137	GO:0034361	0.3616955	0.24025705	0.4010488	0.3617434	0.4470242	0.29814185	0.3347574	0.4551028	0.4144761	0.3567225	0.3453787
GO:0000137	GO:0034362	0.3629529	0.2414668	0.41188835	0.39722435	0.4429994	0.2970314	0.33630795	0.4450935	0.4067708	0.3469693	0.3302391
GO:0000137	GO:0034363	0.34388295	0.3069866	0.4047041999999999	0.3715794	0.4657362	0.2942351	0.31725055	0.4597886	0.4432004	0.3859393	0.3321131
GO:0000137	GO:0034364	0.3465181	0.21500795	0.3940369	0.33220205	0.4394683	0.3064924999999999	0.33845955	0.4449722	0.4129188	0.3290503	0.3377677
GO:0000137	GO:0034366	0.3470421	0.2184303	0.4024933	0.3490165	0.4205333999999999	0.3248653999999999	0.34026	0.4329046	0.42425565	0.3413421	0.33127565
GO:0000137	GO:0034399	0.3471611	0.16852115	0.36540575	0.39314845	0.4243751	0.2584572	0.29663595	0.2637102	0.30768585	0.3336689	0.32168865
GO:0000137	GO:0034451	0.3842873	0.2466835	0.3718836	0.37903	0.4313104	0.28637155	0.3223525	0.3165233	0.3650807	0.3875627	0.3464585
GO:0000137	GO:0034464	0.4162671	0.2697163	0.4417222	0.0	0.4658953	0.3337674	0.3632096	0.3277854	0.4150749	0.3351593	0.38874045
GO:0000137	GO:0034709	0.3262527	0.13278065	0.3027919	0.3343001	0.4232157	0.2728466	0.25662365	0.1985269	0.3102902	0.3670287	0.2952665
GO:0000137	GO:0034774	0.3695682	0.2229914	0.32955165	0.3603093	0.4321476	0.3125404	0.3041527	0.3266498	0.3599849499999999	0.3496462	0.3276978499999999
GO:0000137	GO:0035061	0.3776177	0.1182368	0.36670925	0.4104948499999999	0.4196396	0.2577088	0.2638981	0.155592	0.2832787	0.312766	0.3083928
GO:0000137	GO:0035253	0.3731861	0.2915141	0.38812425	0.3964497	0.4328734	0.3135726	0.3166981	0.3240285	0.3673665499999999	0.4151561	0.3578146
GO:0000137	GO:0035371	0.405381	0.322357	0.3604	0.3929769	0.4381851	0.29810915	0.3247373	0.3439866	0.3561731	0.3550526	0.34454965
GO:0000137	GO:0035577	0.33636374999999996	0.23577655	0.3917857	0.3897161	0.4383913	0.326031	0.3348716	0.3472542	0.3902217999999999	0.35736275	0.336353
GO:0000137	GO:0035578	0.3589364	0.22777315	0.35707935	0.3792305	0.4355852	0.32939025	0.31142175	0.3318861	0.3585833499999999	0.3407798	0.335402
GO:0000137	GO:0035579	0.3273689	0.2465833	0.39539115	0.3882792499999999	0.4471559	0.3634616499999999	0.3420274	0.3356842	0.3843288	0.3410511	0.3155885
GO:0000137	GO:0035580	0.335342	0.1948357	0.36913235	0.3746679	0.4270393	0.35141285	0.3222134	0.34983555	0.38282665	0.35441255	0.3304782
GO:0000137	GO:0035686	0.3424353	0.35224655	0.3964257	0.38696025	0.4030872	0.3253473	0.3282732	0.3253582	0.3796848	0.4808643999999999	0.3062352
GO:0000137	GO:0035748	0.380369	0.3657859	0.4182074	0.4487819	0.4300517	0.26986575	0.3531265	0.3263032	0.3909606	0.4174685	0.4152888999999999
GO:0000137	GO:0035749	0.4139015	0.32676995	0.39507715	0.43017215	0.43124275	0.2907059	0.3467573	0.3312866	0.41534925	0.3670069	0.38466805
GO:0000137	GO:0035770	0.3868372	0.21042525	0.34180295	0.3620639	0.4184106	0.2144803	0.281787	0.2450415	0.3097656	0.35533155	0.30917655
GO:0000137	GO:0035805	0.0	0.0	0.4187828	0.0	0.0	0.0	0.0	0.2919787	0.0	0.0	0.0
GO:0000137	GO:0035861	0.37962875	0.1886366	0.352967	0.3873741	0.43547925	0.2662488	0.2816553499999999	0.2638416	0.3384102	0.3524983	0.3112276499999999
GO:0000137	GO:0035869	0.4121387	0.23465775	0.3839226	0.3372003	0.4256269	0.2871936	0.3300348	0.28290035	0.34925305	0.3193872	0.3494437999999999
GO:0000137	GO:0036019	0.4752994	0.2972022	0.3815481	0.375625	0.4736155	0.321185	0.3382379	0.2747756	0.39165995	0.3446113	0.3859352
GO:0000137	GO:0036020	0.31038275000000004	0.2942698	0.395545	0.3654456	0.4326378	0.3109923	0.34391165	0.34964545	0.39508095	0.3753607	0.35527935
GO:0000137	GO:0036021	0.34601975	0.17278415	0.3117963	0.3161432	0.4123691	0.3037888	0.3468812	0.3998378999999999	0.3631735	0.2657762	0.3256471
GO:0000137	GO:0036057	0.3413234	0.2760062	0.386733	0.3742054	0.44304005	0.34799085	0.3586308	0.4188262	0.4342767	0.4375584999999999	0.39181655
GO:0000137	GO:0036126	0.3519552	0.2637021	0.3948031	0.3812267	0.435494	0.28380455	0.31474385	0.2992462	0.35894005	0.3701293	0.3417746
GO:0000137	GO:0036156	0.0	0.22923805	0.3921189	0.3871168	0.5160348	0.5218116	0.33894615	0.3053154	0.0	0.0	0.0
GO:0000137	GO:0036157	0.3025782	0.2921937999999999	0.3936307	0.3320542	0.4312785999999999	0.3237127	0.3124788	0.3415256	0.3672939	0.0	0.2424796
GO:0000137	GO:0036449	0.3297402	0.3203378	0.4137489	0.4325555	0.4075868	0.2922357	0.3042225	0.3111354	0.39107295	0.3580168	0.34346845
GO:0000137	GO:0036464	0.3522337	0.205313	0.3580155	0.36578135	0.43387965	0.2561885	0.29746	0.2780777	0.3336564	0.36970625	0.3393313999999999
GO:0000137	GO:0036477	0.4139015	0.4543768	0.4078698	0.4585117	0.4396121	0.2736251	0.3549686	0.3361437	0.3832103	0.331146	0.3742344
GO:0000137	GO:0042382	0.28063115	0.14307755	0.3430686	0.3483164	0.4770214	0.2306582	0.2934889	0.219147	0.29853155	0.44639115	0.30619
GO:0000137	GO:0042383	0.3537663	0.2821344	0.3920876	0.4026	0.435343	0.3061834	0.34948115	0.3475351	0.4038626	0.369335	0.3415475
GO:0000137	GO:0042405	0.34575395	0.1761143	0.3640811	0.3352736	0.42737125	0.2251911	0.28883115	0.260819	0.2868094	0.3301039999999999	0.3287849
GO:0000137	GO:0042470	0.3612428	0.26025185	0.3816022	0.3788609	0.435381	0.29535455	0.3369937	0.3447762	0.3932854	0.3535234499999999	0.34175955
GO:0000137	GO:0042581	0.3342643	0.2060608	0.3975228	0.3885745	0.4354346	0.38834245	0.3465336	0.31070705	0.3757272	0.3275262	0.32720135
GO:0000137	GO:0042582	0.3435322	0.1736536	0.38015085	0.3842921	0.4397216	0.3735548	0.3361443	0.3061523499999999	0.3757272	0.3165443999999999	0.327006
GO:0000137	GO:0042584	0.30291115	0.2528858	0.3940546	0.39363985	0.47153385	0.363809	0.3286002	0.31533745	0.41184465	0.3473829499999999	0.38182395
GO:0000137	GO:0042587	0.3839969	0.30486155	0.37947905	0.37283705	0.402129	0.2832845	0.3062035	0.3104471	0.3304626	0.3285152	0.3223512
GO:0000137	GO:0042589	0.3567635	0.249407	0.4123749	0.4033387	0.4347346	0.296058	0.3554099	0.3473411	0.3742756	0.3968926	0.3687924
GO:0000137	GO:0042599	0.29307890000000003	0.3209186	0.3728564	0.36259805	0.46245225	0.2771262	0.3362976	0.2843551	0.3305371	0.2773301999999999	0.3217563
GO:0000137	GO:0042622	0.3526444	0.2810531	0.3828028	0.3597316	0.4517838	0.2870805	0.3778044499999999	0.3390531	0.3999993	0.4273802	0.3868849
GO:0000137	GO:0042627	0.32200655	0.2159695	0.39581355	0.3617434	0.4191142	0.3169024	0.33448955	0.4480832	0.4066037999999999	0.3567225	0.3328221
GO:0000137	GO:0042641	0.3783426	0.3557900499999999	0.39996135	0.3948159	0.4145775	0.3357027999999999	0.34827425	0.4136137	0.43187335	0.3626626	0.4114119
GO:0000137	GO:0042645	0.3640406	0.22339395	0.3371756	0.3502437	0.4085806	0.2065152	0.2971613	0.26432445	0.3368634	0.3680331	0.3149347999999999
GO:0000137	GO:0042734	0.3980434	0.430377	0.4039964499999999	0.3977251499999999	0.4515359	0.2926052	0.3255932	0.3360679	0.3942978	0.376362	0.36834955
GO:0000137	GO:0042995	0.3704575	0.2779789	0.3666285	0.3764444999999999	0.438385	0.28965975	0.3114064	0.3504503	0.3672939	0.3729763	0.34466205
GO:0000137	GO:0043005	0.3806017	0.3439582	0.3823258	0.3919569499999999	0.4345322	0.30158245	0.3328893	0.3375868	0.3703138	0.3834735999999999	0.3604895
GO:0000137	GO:0043025	0.3653882	0.3506272	0.3853559	0.3793206	0.4362289	0.2888701	0.3244217	0.33447395	0.3712744	0.3745196	0.34180675
GO:0000137	GO:0043034	0.3726786	0.25044165	0.4011868	0.39209085	0.4323575	0.2960409	0.3336388	0.3150369	0.376458	0.35884795	0.3387479
GO:0000137	GO:0043083	0.3906702	0.3660729	0.38272705	0.39736905	0.4520707	0.25816125	0.3591269	0.3258846	0.4114799	0.3365835	0.30162005
GO:0000137	GO:0043194	0.3557763	0.5713387999999999	0.41554585	0.3971181	0.3983749	0.2717981	0.34379835	0.3015205	0.36236855	0.3429699499999999	0.3458702
GO:0000137	GO:0043195	0.3714464	0.3783915	0.4023895	0.398591	0.4467904	0.2795773	0.3267999	0.3663719	0.3860126	0.3659338	0.370813
GO:0000137	GO:0043196	0.23323755000000002	0.3927939	0.3640566	0.39773	0.4003236	0.2862357	0.3006680499999999	0.2880178	0.3365462	0.3739709	0.2831817
GO:0000137	GO:0043197	0.3625357	0.3539464	0.3810618	0.3878339	0.436356	0.3007984999999999	0.3270714	0.3454788	0.3717332	0.388992	0.3431688
GO:0000137	GO:0043198	0.3557763	0.34998825	0.38133565	0.3794942	0.4436808	0.2925452	0.31830155	0.3594572	0.3720421	0.3545430499999999	0.34915075
GO:0000137	GO:0043202	0.36608830000000003	0.2275192	0.3736828	0.3530367	0.4227397	0.29885105	0.3350188	0.3653038	0.3741111	0.3494058	0.3320161
GO:0000137	GO:0043203	0.4044215	0.2947756	0.3843793	0.3573312	0.4360033	0.2715242	0.3440381	0.3388131	0.35705525	0.3563661	0.3885767
GO:0000137	GO:0043204	0.36715180000000003	0.3816123	0.3756139	0.3610389	0.4434616	0.2918925	0.3213341	0.32152595	0.3741386	0.3713905	0.3498839
GO:0000137	GO:0043209	0.3575336	0.3824048	0.3873228	0.3820938	0.4304817	0.2824445	0.3273712	0.3301864	0.3567048	0.3775908	0.3798358
GO:0000137	GO:0043226	0.3726403	0.2755121	0.3712526	0.3833591	0.43651415	0.2872929	0.3335183	0.36565545	0.400289	0.36124325	0.3626289
GO:0000137	GO:0043229	0.3632487	0.4139867499999999	0.3920658999999999	0.4855093	0.4611266499999999	0.2630145	0.3221045999999999	0.32828325	0.3734936	0.49350845	0.3696664
GO:0000137	GO:0043231	0.3715423	0.247196	0.3757914	0.3799836	0.4265653	0.2805607	0.3197512	0.3203155	0.36510975	0.3726226	0.3431594
GO:0000137	GO:0043232	0.3980434	0.2238314	0.3604859	0.3706046	0.4162095	0.27892705	0.3071496	0.3076297	0.35619675	0.3377834	0.32106205
GO:0000137	GO:0043292	0.37629285	0.2281039	0.3680385499999999	0.3974952	0.4506864	0.2799453	0.3284361999999999	0.3764394	0.3759635	0.34143515	0.3058804499999999
GO:0000137	GO:0043505	0.1986434	0.065581	0.4493203	0.3106729	0.46382375	0.2799634	0.3002076	0.1335758	0.266321	0.21358915	0.28310125
GO:0000137	GO:0043596	0.38100265	0.1916947	0.3469435	0.3909157	0.4173894	0.2780833	0.2633079	0.2558535	0.3175544999999999	0.3487036	0.3027619
GO:0000137	GO:0043657	0.3724189	0.27662705	0.3346333999999999	0.36844885	0.42802355	0.2964624999999999	0.29818865	0.27649385	0.3237156	0.4484911	0.3542608
GO:0000137	GO:0043679	0.3946444	0.438584	0.3965397499999999	0.40710535	0.4469334	0.29143415	0.32822745	0.3356426	0.3942978	0.3509393	0.34294645
GO:0000137	GO:0044194	0.3478121	0.1973592499999999	0.3204667	0.3557904	0.4136462	0.2926336499999999	0.31161535	0.3438988	0.3297012	0.3185248	0.2980545
GO:0000137	GO:0044224	0.3250477	0.5339064	0.3864665499999999	0.4510833	0.432448	0.32741335	0.3192532	0.4109851	0.351087	0.3310642499999999	0.3582891
GO:0000137	GO:0044232	0.37780535000000004	0.3462848	0.38167505	0.4003519	0.43088635	0.3001103	0.3295907999999999	0.32436425	0.395941	0.3592192	0.3238637
GO:0000137	GO:0044233	0.3676546	0.27475365	0.3894509	0.37530005	0.43505905	0.3074298	0.3147008	0.3310517	0.3727499	0.4215047	0.3361929
GO:0000137	GO:0044284	0.3932201	0.36125525	0.3866028	0.3791967	0.4397297	0.2584391	0.3536562	0.26201845	0.3724192	0.4048018	0.3515874
GO:0000137	GO:0044291	0.37238685	0.36652235	0.4036629	0.4095466	0.4293369	0.2588523	0.3381997	0.3431855499999999	0.3829774	0.3819336	0.3777803
GO:0000137	GO:0044292	0.45214960000000004	0.2057462	0.4157427999999999	0.347047	0.4351138	0.3361403	0.34018815	0.2793145	0.3379766	0.0	0.34047965
GO:0000137	GO:0044294	0.39359665	0.29229825	0.35045445	0.36086055	0.45568805	0.2706768	0.340084	0.2960094	0.3693788	0.3767766	0.3659038
GO:0000137	GO:0044295	0.3980783	0.36712935	0.3831144	0.3603093	0.4313477	0.28293275	0.3181802	0.3282148	0.3832744	0.35268035	0.3482911
GO:0000137	GO:0044297	0.35693885000000003	0.34125155	0.367124	0.37448515	0.4348423	0.28667845	0.3201885	0.3066966	0.3665743	0.36408285	0.34837745
GO:0000137	GO:0044300	0.20925269999999999	0.4657932	0.3554395	0.42589735	0.4064699	0.2470486	0.354183	0.3205154	0.3027302	0.3739709	0.342114
GO:0000137	GO:0044304	0.4597145	0.5025885	0.3589001	0.5021616	0.42529585	0.1933702	0.3199358	0.3428959	0.35025965	0.0	0.35131415
GO:0000137	GO:0044305	0.3070217	0.4265388	0.31026	0.3342818	0.4043871	0.288305	0.3060336999999999	0.342865	0.3566204	0.3342139	0.3268555
GO:0000137	GO:0044306	0.3767435	0.38332405	0.4104798	0.4671139	0.4291596	0.2723574	0.3270155	0.34030455	0.3954336	0.4152965	0.3696435999999999
GO:0000137	GO:0044309	0.2853821	0.48625185	0.39253975	0.31046035	0.4504434	0.24698395	0.31587725	0.358555	0.310237	0.3904724	0.3173375
GO:0000137	GO:0044322	0.4210352	0.2253009	0.4013869	0.3949265	0.43677815	0.27336695	0.3543908	0.3469211	0.3803183	0.3722019	0.3361433
GO:0000137	GO:0044327	0.3653477	0.4611516	0.3647428	0.3956271	0.4570653	0.3788972	0.3777922	0.3356816999999999	0.399222	0.4054043	0.2725378499999999
GO:0000137	GO:0044354	0.4000844	0.3262015	0.3716647	0.43951165	0.4089456999999999	0.3171546	0.3326304	0.38787905	0.3530822	0.355532	0.360033
GO:0000137	GO:0044391	0.24737275	0.1395038499999999	0.3339741499999999	0.2985309499999999	0.41220395	0.18715215	0.2772763	0.21754895	0.3187868	0.4074036	0.3426453
GO:0000137	GO:0044613	0.3108217	0.17837855	0.3155939	0.3459081499999999	0.39893655	0.2572723	0.281539	0.27123675	0.3067075999999999	0.3309646	0.3195465
GO:0000137	GO:0044614	0.31190985	0.1215949	0.3541256	0.3620563	0.41910245	0.2742602	0.2723939	0.3015349	0.2750906	0.3419718	0.3622024
GO:0000137	GO:0044615	0.3459215	0.1206861499999999	0.3639373	0.3646863	0.45549425	0.24344095	0.2825853499999999	0.2252696	0.28465545	0.36533295	0.32550265
GO:0000137	GO:0044754	0.31602644999999996	0.2664294	0.3464597	0.34886485	0.4332625	0.2782288499999999	0.3201452999999999	0.352756	0.36057685	0.3153059	0.3246354
GO:0000137	GO:0044853	0.331439	0.2716836	0.3606508	0.4047019	0.4246694	0.2962671	0.32382915	0.3434526	0.3571756	0.35529145	0.3197869
GO:0000137	GO:0045095	0.37853805	0.2831117	0.3785316	0.4088601	0.4778154	0.27624825	0.3059574	0.310022	0.3732032	0.35408845	0.34755495
GO:0000137	GO:0045111	0.37702425	0.24992135	0.3737443	0.3928732	0.43788015	0.285083	0.31931825	0.3043544	0.3553484999999999	0.35220295	0.3570337
GO:0000137	GO:0045120	0.45590200000000003	0.16000455	0.3610636	0.2949577	0.4318493	0.2460389	0.2800384	0.2519863	0.3785528	0.6289872	0.2914628999999999
GO:0000137	GO:0045121	0.341426	0.2808427	0.3833285	0.38261375	0.4343618	0.309635	0.33963135	0.3394167	0.384028	0.369107	0.3287426
GO:0000137	GO:0045171	0.3787491	0.2549401	0.3765261	0.3702982	0.4220437	0.2902019999999999	0.3034839	0.3111724999999999	0.3655688	0.392601	0.3239061
GO:0000137	GO:0045177	0.37680769999999997	0.26439215	0.38294665	0.3722490499999999	0.4426403	0.2907363	0.3289418	0.3394706	0.3879764	0.3570872	0.3705055
GO:0000137	GO:0045178	0.3872718	0.2287217	0.3811124	0.3940652	0.43443355	0.337397	0.3552098	0.3653065	0.36864775	0.3443806	0.3654518
GO:0000137	GO:0045179	0.4263487	0.3389488	0.40196705	0.36634085	0.4675016	0.2670156	0.3311337	0.2763741	0.40844505	0.4399004	0.3952626
GO:0000137	GO:0045180	0.4128584	0.2684877	0.4293855	0.37900825	0.4329349	0.3027105	0.3023571499999999	0.3599603	0.3610354	0.4223970999999999	0.3501155
GO:0000137	GO:0045202	0.36075295	0.336801	0.37362085	0.3808766	0.4292988	0.28826005	0.3261598	0.3291707499999999	0.3732291	0.3748586	0.348388
GO:0000137	GO:0045211	0.3725243	0.3843913	0.3911657	0.38993085	0.4349776	0.2993786499999999	0.32844565	0.3424703	0.39463085	0.3922564	0.35387305
GO:0000137	GO:0045334	0.35241639999999996	0.3582267	0.4044821	0.3772109999999999	0.42062635	0.31852435	0.3354087	0.3755647	0.3756525	0.3612191	0.34839765
GO:0000137	GO:0045335	0.37551484999999996	0.2812669	0.3893892	0.3938538	0.4343788	0.3261528	0.34571065	0.3550199	0.3809066	0.3510038	0.35612165
GO:0000137	GO:0046581	0.3696112	0.284198	0.3913422	0.3883113	0.4601323499999999	0.1988052	0.3359246	0.3290461	0.37555125	0.35944155	0.3375715
GO:0000137	GO:0048471	0.3651753	0.2786438	0.3745285	0.3749645	0.4363025	0.2989264	0.3225243	0.3197602	0.37743325	0.3663536	0.3474523
GO:0000137	GO:0048500	0.35095350000000003	0.1355367499999999	0.35048115	0.35645465	0.42847955	0.23256305	0.25888585	0.24549425	0.276719	0.3569472	0.2794135
GO:0000137	GO:0048786	0.364212	0.36315875	0.37995385	0.3896176	0.439995	0.2764594	0.3100734	0.3141066999999999	0.3775738	0.38001305	0.36216
GO:0000137	GO:0048787	0.38391005	0.45075955	0.435071	0.4144867	0.452777	0.313945	0.336377	0.3217056	0.3873042	0.3582786	0.3697297499999999
GO:0000137	GO:0048788	0.3882648	0.46414145	0.4109367	0.3772812	0.4556578	0.22781175	0.3276592	0.42867295	0.4261966	0.22960795	0.3869843
GO:0000137	GO:0051233	0.37836305000000003	0.2486911	0.3640451	0.3909394	0.44562385	0.29443965	0.2955986499999999	0.3022063	0.3561731	0.3819336	0.3505777
GO:0000137	GO:0051286	0.349797	0.2546265	0.3736661	0.36093145	0.4427234	0.27515515	0.3291077	0.3155406	0.3638236	0.3385166	0.3489022
GO:0000137	GO:0055037	0.38427405	0.333995	0.3994471	0.3787059	0.4308458	0.3162321	0.34174915	0.33801915	0.38279275	0.3734887	0.3583568
GO:0000137	GO:0055038	0.3762352	0.3115633	0.3920629	0.39475485	0.4417837	0.311776	0.3434792	0.34609955	0.3841998	0.38077915	0.33492
GO:0000137	GO:0060076	0.36405555	0.4093901	0.4034604499999999	0.4194266	0.4551235	0.2929542499999999	0.3212069	0.3527513	0.4275811	0.3413328	0.370813
GO:0000137	GO:0060077	0.427464	0.53873875	0.3431576	0.3604476	0.42864625	0.1411651	0.33710705	0.2881964	0.4198364	0.451265	0.3838458
GO:0000137	GO:0060091	0.5269025	0.4394756	0.36742045	0.0	0.42731805	0.1959471	0.347574	0.2778808	0.2994715	0.0	0.0
GO:0000137	GO:0060171	0.4148895	0.2646982	0.4016094	0.3552661	0.45371335	0.2726013	0.3291345	0.36302665	0.3873187	0.3470736	0.3339884
GO:0000137	GO:0060473	0.404906	0.0752196	0.31176885	0.3954135	0.43791385	0.2851125	0.36033955	0.4087976	0.3807174	0.3298383	0.3307039
GO:0000137	GO:0061202	0.35408375000000003	0.5447503	0.4302112	0.3917104	0.4703724	0.2970692	0.33778215	0.3033015	0.37406425	0.4337252	0.3885729
GO:0000137	GO:0061673	0.40463689999999997	0.2947528	0.3645005999999999	0.3842886	0.4879976	0.32056445	0.3247815	0.30817005	0.3926874999999999	0.3345709	0.3186285
GO:0000137	GO:0061827	0.4444186	0.3100539	0.36171765	0.3407590499999999	0.462013	0.3261138	0.30298605	0.3368054	0.368749	0.37837315	0.3382017
GO:0000137	GO:0062023	0.34669340000000004	0.2036461	0.3826500499999999	0.3775361	0.4248673	0.34996265	0.34617475	0.39276645	0.4021474	0.3445316	0.34208445
GO:0000137	GO:0070062	0.3521961	0.24271915	0.3700127	0.37726095	0.43844995	0.2978202	0.3210656	0.3399628	0.3778575	0.3612278	0.3471422
GO:0000137	GO:0070083	0.34853695	0.4084626999999999	0.4369825	0.44063545	0.42877485	0.2758016	0.34088345	0.3079591	0.3536422999999999	0.4337252	0.4003449
GO:0000137	GO:0070160	0.3771557	0.3142915	0.3898285	0.3897947	0.4397362	0.258878	0.3226409	0.3199843	0.4101437	0.4286834	0.3837488
GO:0000137	GO:0070161	0.3637995	0.275734	0.3798953	0.37716265	0.4365263	0.31374615	0.33229315	0.35033865	0.3895072	0.3566547	0.3577534
GO:0000137	GO:0070382	0.3765137	0.3673427999999999	0.40536305	0.4331232	0.45420545	0.32739655	0.3494771	0.3714569	0.3747837	0.3910933	0.3545582
GO:0000137	GO:0070821	0.3212294	0.2469451	0.3951093	0.398621	0.4512082	0.36466575	0.3346324	0.3510386	0.3724974	0.3330155	0.3119295
GO:0000137	GO:0070852	0.3027941	0.346059	0.3973885	0.45087025	0.4218846	0.2648326	0.3477188	0.3138877	0.4302346	0.3118818	0.3100965
GO:0000137	GO:0070938	0.38040240000000003	0.2294651	0.3496574	0.3689086	0.41840115	0.27817475	0.29486315	0.3448153	0.39004145	0.4540347	0.33818475
GO:0000137	GO:0070971	0.3933316	0.223775	0.3951867	0.38036665	0.44767	0.2753448	0.34144805	0.3531653	0.3757106999999999	0.3607186	0.3592588
GO:0000137	GO:0071004	0.3216773	0.1340717	0.3264281	0.3717301	0.44863335	0.2171099	0.2699281	0.1928239	0.2899893	0.4719081	0.2948366
GO:0000137	GO:0071005	0.3310406	0.1280404	0.3062242	0.3547672	0.4365938	0.2263606	0.27997415	0.196317	0.2890245	0.3859643	0.288521
GO:0000137	GO:0071006	0.3454555	0.127226	0.3340955	0.3565049	0.423177	0.2150094	0.2832809	0.178791	0.2994328	0.4150146	0.3070353
GO:0000137	GO:0071007	0.3450371	0.1264055	0.3056209	0.3684874	0.43090595	0.22230755	0.2757072	0.183463	0.2801928999999999	0.41745475	0.290307
GO:0000137	GO:0071011	0.2957833	0.1393	0.3021141	0.3659929	0.4364856	0.2437668	0.2752605999999999	0.1791582	0.2945742	0.38243695	0.2976609
GO:0000137	GO:0071013	0.3461914	0.1265643	0.317156	0.35934715	0.4360205	0.2258281999999999	0.2853605	0.1938882499999999	0.2835429	0.3919916	0.29726925
GO:0000137	GO:0071546	0.3065966	0.3858727	0.3605663	0.3869517	0.42712935	0.2725176	0.3825462	0.28172245	0.3346508	0.4486804	0.3232971999999999
GO:0000137	GO:0071547	0.30563075	0.3302027	0.373145	0.4299535	0.42712935	0.2725176	0.3579723999999999	0.28172245	0.3346508	0.4486804	0.3757895
GO:0000137	GO:0071598	0.3777729	0.2831444	0.3597075	0.3353917	0.4552418	0.1867068	0.2908421	0.2547187	0.3145832	0.3470046	0.3014155
GO:0000137	GO:0071682	0.316017	0.2006071	0.3602177	0.3681218	0.4154066	0.3035641	0.309925	0.3814738	0.3917776	0.33000565	0.3420697
GO:0000137	GO:0071782	0.3421067	0.3113892	0.4239408	0.3987347	0.4275459	0.2609831	0.3148391499999999	0.34075325	0.3692655	0.35546145	0.346917
GO:0000137	GO:0071944	0.36400035	0.2722348	0.3703292	0.37460335	0.43774015	0.283871	0.3249442999999999	0.3485197	0.39683995	0.3623479	0.3406568
GO:0000137	GO:0071953	0.3562616	0.1796384	0.3637412	0.3496695	0.3967082	0.3174986	0.3441547499999999	0.4655798	0.425871	0.3563304	0.3263225
GO:0000137	GO:0072534	0.4422676	0.49499505	0.4022283	0.33669285	0.43089345	0.4084249	0.3464801	0.4542542	0.4089793	0.4057383	0.3711839
GO:0000137	GO:0072562	0.3245904	0.2032961	0.3827279999999999	0.3694355	0.4222538	0.3735284	0.3081533	0.4218996	0.42518935	0.3802674	0.3498638
GO:0000137	GO:0072686	0.3854991	0.2105957	0.3587113	0.3704159999999999	0.4290249	0.2569279	0.2991656	0.2956754	0.3483361	0.3595336	0.3343749
GO:0000137	GO:0072687	0.3690125	0.2823732	0.3543737	0.3914586	0.4137469	0.2917662	0.2717933999999999	0.31786775	0.3742178	0.32962375	0.3386287
GO:0000137	GO:0090543	0.3556753	0.2419941	0.36514115	0.40112735	0.42366915	0.29714805	0.3150647	0.31691895	0.3548262	0.36852175	0.3575821
GO:0000137	GO:0090734	0.3586378	0.1697243	0.362796	0.363513	0.42333935	0.2497668499999999	0.2795800499999999	0.2474576	0.3298379999999999	0.3693579	0.2992310999999999
GO:0000137	GO:0097013	0.314862	0.1840087	0.3785507	0.3524842	0.4422973	0.3421599	0.3005394	0.38423905	0.3153134	0.3445834	0.29871375
GO:0000137	GO:0097038	0.3347393	0.3159558	0.3641929	0.3970008	0.450945	0.303262	0.34111305	0.3393963	0.4182793999999999	0.3306813	0.3304117
GO:0000137	GO:0097060	0.3552543	0.3521843	0.3971722	0.4021267	0.4262375	0.3055522	0.3248989	0.3513846	0.3870535	0.3727647	0.36583575
GO:0000137	GO:0097165	0.31202240000000003	0.1718221	0.3168554	0.3515708	0.4365347	0.2630192	0.2813708	0.1793589	0.345436	0.4020421	0.3294015
GO:0000137	GO:0097197	0.3178346	0.2487589	0.4359699	0.3878925	0.424761	0.306138	0.308246	0.2849958	0.36800875	0.414872	0.3339471
GO:0000137	GO:0097208	0.3295874	0.3861219	0.4137421	0.3992366	0.42040405	0.3085145	0.3427575499999999	0.3765095	0.3586498	0.3261125	0.3358127
GO:0000137	GO:0097225	0.3507045	0.3018916	0.3854684	0.37422845	0.43430955	0.2889553	0.3247476	0.3299056	0.3748845	0.3567703	0.32466
GO:0000137	GO:0097226	0.4286001	0.25605305	0.3478769	0.29840165	0.4547805499999999	0.2243103	0.311439	0.3166635	0.3150926	0.33855375	0.2844834499999999
GO:0000137	GO:0097227	0.3874346	0.4150530999999999	0.35808805	0.4238367	0.416348	0.29620225	0.3099032	0.39617715	0.35981445	0.3654952	0.35744705
GO:0000137	GO:0097228	0.34208105	0.2900521	0.41423395	0.3821724	0.43466145	0.2901062	0.3230697999999999	0.2940384	0.3806083	0.4040812	0.344253
GO:0000137	GO:0097342	0.361434	0.1350577	0.34576565	0.3637929	0.4687853	0.3256572	0.3215128	0.3946637	0.35018185	0.4089234	0.38086215
GO:0000137	GO:0097356	0.3240523	0.24865185	0.33710505	0.3805516	0.41154955	0.3146779	0.31178435	0.25710285	0.3949152	0.3528595	0.3683779
GO:0000137	GO:0097381	0.29223469999999996	0.3894041	0.3874248	0.3677296	0.4909066	0.33693165	0.4125815	0.4061086	0.4058126	0.43570015	0.3165509
GO:0000137	GO:0097386	0.35270305	0.349167	0.3709609	0.38802175	0.4408454499999999	0.29402375	0.334406	0.309137	0.32369805	0.3646802	0.3253427
GO:0000137	GO:0097413	0.39628395	0.1875934	0.3430143	0.3109499	0.4125953	0.2889936	0.31253435	0.29017985	0.3340682	0.29799065	0.291526
GO:0000137	GO:0097418	0.4854935	0.346328	0.42444	0.4456394	0.43216855	0.3057147	0.3198287	0.38978845	0.4198671	0.4224951	0.3615467
GO:0000137	GO:0097422	0.4335155	0.274494	0.3302264	0.3842088	0.40716425	0.3018712	0.3383756999999999	0.3090278	0.328459	0.4196412	0.3512147
GO:0000137	GO:0097427	0.333426	0.3877138	0.41597545	0.3778635	0.4569684	0.245269	0.3380307	0.2977383	0.3566721499999999	0.400368	0.38201985
GO:0000137	GO:0097431	0.3648808	0.1869748	0.3609097	0.38233835	0.4208148	0.26147425	0.2822385	0.2677322	0.3298624	0.367309	0.3324903
GO:0000137	GO:0097433	0.32300095	0.24728705	0.3471036	0.3279305	0.40480635	0.3340151	0.3590306	0.4190547	0.3762786	0.298026	0.3592024
GO:0000137	GO:0097440	0.3760822	0.3846843	0.3759319	0.4004681	0.4341163	0.33856565	0.3420161499999999	0.3537673	0.3821234	0.3882592	0.3865197
GO:0000137	GO:0097441	0.4919032	0.4615976	0.36412035	0.4156898	0.4879719	0.2748735	0.3242821	0.3234633999999999	0.3634312	0.3476632	0.4089626
GO:0000137	GO:0097443	0.3510833	0.2156836	0.3621592999999999	0.3748327	0.4395128	0.3114591	0.3504156499999999	0.3239617	0.4384945	0.2942737	0.3162283
GO:0000137	GO:0097447	0.2795208	0.2694568499999999	0.43516275	0.438785	0.4321501	0.2242904	0.34461165	0.3716105	0.351793	0.5200572	0.26574745
GO:0000137	GO:0097449	0.3896479	0.51737015	0.4801825	0.4118511	0.4457343	0.1991952	0.3044035499999999	0.22343205	0.3614258	0.2440738	0.39130015
GO:0000137	GO:0097450	0.29973629999999996	0.4388383	0.43672485	0.4118511	0.44138665	0.2313642	0.3449166	0.22343205	0.38388225	0.1970493	0.37207485
GO:0000137	GO:0097470	0.2934204	0.32148675	0.3867631	0.3139973	0.4316765	0.2810071	0.34153305	0.36085815	0.40334175	0.2524423	0.362579
GO:0000137	GO:0097486	0.3282125	0.3281427	0.3938194	0.3960893	0.4239773	0.25014145	0.3462763	0.3717264999999999	0.3651736	0.3062758	0.3163108
GO:0000137	GO:0097487	0.3017882	0.1809458	0.4010488	0.36852625	0.4549802	0.3524299	0.2983518	0.43676175	0.4561434	0.40626095	0.3384535
GO:0000137	GO:0097504	0.3931967	0.1935445	0.3589721	0.3603621	0.4503432	0.2679852	0.29811195	0.2415062	0.32494	0.4051417499999999	0.2948317
GO:0000137	GO:0097512	0.3239823	0.2135791	0.3575300999999999	0.4924884	0.45544055	0.2948801	0.3513165	0.4057506	0.3610182	0.34692965	0.32812985
GO:0000137	GO:0097524	0.3327734	0.2449086	0.306267	0.4074227	0.4317994	0.2049533	0.31959395	0.3152512	0.3242912	0.3449469	0.32466
GO:0000137	GO:0097539	0.41470095	0.17165635	0.3807308499999999	0.4166477	0.414731	0.29293855	0.3247761	0.3576442	0.38231675	0.4901667	0.3440968
GO:0000137	GO:0097542	0.4309983	0.2272631	0.4163693	0.38018985	0.4236652	0.2855711	0.3422909	0.3026098	0.3756832	0.40035895	0.3431069
GO:0000137	GO:0097546	0.4205778	0.2419652	0.39666685	0.3871900499999999	0.4219593	0.284955	0.3271391	0.3021903	0.3667422	0.3790708	0.335018
GO:0000137	GO:0097708	0.3787526	0.29526565	0.3724136	0.4034589	0.4332833	0.2968512	0.32303225	0.3193968	0.3657152999999999	0.3755081999999999	0.33986695
GO:0000137	GO:0097728	0.0	0.1918879	0.4333844	0.3889738	0.55480255	0.4288079	0.3131591	0.3750101	0.0	0.0	0.0
GO:0000137	GO:0097729	0.355522	0.2448535	0.4005099	0.3612307	0.4414639999999999	0.3161147	0.32345575	0.32440745	0.3440605	0.37212455	0.3152641
GO:0000137	GO:0097731	0.4018358	0.2395957	0.3958809	0.385956	0.4301133	0.2679065	0.30611055	0.3425129	0.358859	0.2969497	0.3577732
GO:0000137	GO:0097733	0.449023	0.21895765	0.3981126	0.36370665	0.4026814	0.2562922	0.3417225	0.30286645	0.4077745	0.0	0.3231483
GO:0000137	GO:0098536	0.5836091999999999	0.11958035	0.394948	0.0	0.0	0.0	0.3149461	0.0	0.4312992	0.0	0.29071
GO:0000137	GO:0098552	0.34234595	0.3127072	0.3971021	0.3578262	0.4328506	0.321763	0.3403305	0.3508878	0.3970135	0.35269	0.3346277
GO:0000137	GO:0098553	0.3547975	0.1901769	0.35373825	0.3970145	0.4446979	0.3005643	0.3240186	0.3480575	0.3542718	0.3794329	0.3139081
GO:0000137	GO:0098554	0.3634363	0.22636295	0.3951285	0.3964467	0.4297011	0.29551265	0.3180834	0.30777275	0.3862311499999999	0.4009854	0.34033565
GO:0000137	GO:0098556	0.4244697	0.17500155	0.3524824	0.3382258	0.44779895	0.255383	0.28421275	0.2474716	0.3399978	0.3484732	0.3719257
GO:0000137	GO:0098574	0.39022650000000003	0.2914219	0.3530611	0.3535132	0.4139276	0.2717536499999999	0.32640095	0.29589955	0.3378257999999999	0.3329726	0.3405217
GO:0000137	GO:0098588	0.3770393	0.4770929499999999	0.419925	0.3825555	0.40543855	0.335896	0.3270155	0.4323207	0.3696664	0.3741451	0.3480587
GO:0000137	GO:0098591	0.3978204	0.45263115	0.4132446	0.3072756	0.4151863	0.26562375	0.29417255	0.3550407	0.4169382	0.4034936	0.3775354
GO:0000137	GO:0098684	0.4047268	0.4555846	0.41057485	0.41369715	0.4592886	0.2570398	0.3447466	0.3269578	0.38414305	0.41458775	0.381201
GO:0000137	GO:0098685	0.3635087	0.364615	0.4029051	0.3977247	0.435822	0.31729775	0.33248125	0.3650721999999999	0.38722005	0.37639235	0.3590865
GO:0000137	GO:0098686	0.3623337	0.4113376	0.3790845	0.375792	0.4353301	0.28058425	0.324699	0.3409302	0.383402	0.3728506	0.3436726
GO:0000137	GO:0098688	0.37761955	0.4472479	0.39878545	0.4218862	0.4382355	0.3071188	0.3042467	0.35853335	0.3853531	0.4196544	0.3723754999999999
GO:0000137	GO:0098690	0.36388929999999997	0.39508475	0.351064	0.2982464	0.4618925	0.2906649999999999	0.3023316	0.4263647	0.4514842	0.3536469	0.36718045
GO:0000137	GO:0098691	0.34528795	0.5545463	0.40054365	0.4021152	0.4378138	0.2629812	0.3412253	0.29810195	0.4441868	0.38575175	0.38610225
GO:0000137	GO:0098793	0.3681883	0.3661416	0.3838699	0.3984226	0.4244806	0.289393	0.3357454	0.35942475	0.37923795	0.3734157999999999	0.3555467
GO:0000137	GO:0098794	0.35484	0.3158132	0.3736981	0.3936953	0.434013	0.2934464	0.3252969	0.3351043	0.3702642	0.3764634	0.3506882
GO:0000137	GO:0098826	0.3287209	0.3724091	0.4193587	0.33456645	0.3943516	0.2990223	0.3606358	0.36585075	0.44320085	0.3059795	0.2984189
GO:0000137	GO:0098830	0.4038926	0.3488259	0.3863663	0.3840953	0.4050863	0.28715565	0.3144854	0.3409113	0.3751708	0.3746968	0.35399265
GO:0000137	GO:0098831	0.3523977	0.444277	0.4155542	0.398591	0.4572444	0.27937405	0.3062678	0.4006038	0.4184232	0.450156	0.41099015
GO:0000137	GO:0098837	0.445197	0.3564139	0.4187124	0.4128837	0.4322239	0.30094725	0.358244	0.3594298	0.3747372	0.3998958999999999	0.3436719
GO:0000137	GO:0098839	0.3492402	0.4189634	0.3950153	0.3843359	0.4417027	0.2930938	0.3257298	0.3349402	0.3943126999999999	0.40774195	0.32638245
GO:0000137	GO:0098842	0.40517559999999997	0.27963695	0.4022202	0.3884727	0.42942565	0.27020105	0.35094385	0.3284388	0.3627386999999999	0.3307782	0.36355245
GO:0000137	GO:0098843	0.3620521	0.41985715	0.3595126	0.3671097	0.4345028	0.3099544	0.35222185	0.3376035	0.3542854	0.4310174	0.3205907
GO:0000137	GO:0098845	0.42985575	0.49134895	0.3270424	0.4079144	0.4372027	0.3199817	0.3228358	0.4141339	0.4105054999999999	0.3333648	0.3493149
GO:0000137	GO:0098850	0.3850865	0.5343903999999999	0.3786711	0.4079465	0.4201141	0.2991439	0.3561317	0.32043535	0.3207535999999999	0.3462931999999999	0.3206548999999999
GO:0000137	GO:0098871	0.36838335	0.27499085	0.3832638	0.3833591	0.4361082	0.3705547999999999	0.3557364	0.39619075	0.4123422	0.3976346	0.35552695
GO:0000137	GO:0098888	0.33850355	0.2472756	0.4480315	0.3700054	0.45465975	0.3984679	0.3714124	0.47402295	0.4626053	0.4117278	0.3352239999999999
GO:0000137	GO:0098890	0.3528506	0.3560927499999999	0.3918556	0.4002684	0.4613793499999999	0.3678447	0.32333635	0.3918015999999999	0.4128682	0.4008717499999999	0.3053848
GO:0000137	GO:0098944	0.3790889	0.2536608	0.40770465	0.3824477	0.4414756	0.2588523	0.3458563999999999	0.28172085	0.4404749	0.29263	0.2929027
GO:0000137	GO:0098978	0.3653477	0.3354158	0.3835112	0.39648335	0.4300956999999999	0.3021766999999999	0.3256376	0.3457276	0.3783098	0.3699016	0.35125565
GO:0000137	GO:0098981	0.3956083	0.33944635	0.3725227	0.3836809	0.4209764	0.27736475	0.34778695	0.26073735	0.3127618	0.41300515	0.38641895
GO:0000137	GO:0098982	0.3789674	0.4387491999999999	0.3885331	0.3716088	0.4365152	0.2947034	0.3319557	0.3513106	0.3827418999999999	0.3655784	0.3426199
GO:0000137	GO:0098984	0.3896479	0.4787526	0.5332842	0.3230518	0.4261084	0.0	0.3407406	0.2599408	0.4446255999999999	0.0	0.3159009
GO:0000137	GO:0098985	0.0	0.4777954	0.0	0.0	0.4261084	0.0	0.0	0.0	0.4725496	0.0	0.21252325
GO:0000137	GO:0098992	0.3633431	0.43293465	0.3892562	0.3708796	0.4357493	0.3221501	0.3335261	0.3711449	0.4061122	0.34211575	0.3267292
GO:0000137	GO:0099012	0.4249872	0.4370826	0.3366676	0.3139801	0.4303171999999999	0.283947	0.3339283	0.3423038499999999	0.410016	0.3438519	0.3634101
GO:0000137	GO:0099013	0.4516171	0.6072696	0.4174222	0.2977314	0.4453059	0.2748414	0.2948295	0.3509673	0.4094019	0.39326335	0.3269156
GO:0000137	GO:0099092	0.3982668	0.4047217	0.3957987	0.3928275	0.4194035	0.25481285	0.3265579	0.29703245	0.3786862	0.3996998	0.3686157
GO:0000137	GO:0099147	0.3876391	0.3237571	0.3845069	0.3803553	0.4120747	0.27235455	0.3364642	0.3687416	0.3743465	0.3779994	0.4193134
GO:0000137	GO:0099503	0.4312527	0.36994555	0.3722838	0.3522903	0.42980125	0.34565055	0.3509502	0.2913723	0.3692655	0.3845428	0.3702539
GO:0000137	GO:0099513	0.4263487	0.141977	0.366428	0.0	0.3661532	0.2252363	0.3397087	0.0	0.3781477	0.2071262	0.3094851
GO:0000137	GO:0099523	0.3471611	0.3174428	0.38062755	0.38098875	0.4375807	0.2935037	0.30546145	0.33283465	0.3529421	0.365754	0.3227757
GO:0000137	GO:0099524	0.3699212	0.3177509	0.38467195	0.3846059	0.4341581	0.2745319	0.2995672	0.34085565	0.3438751	0.3922857	0.3461459999999999
GO:0000137	GO:0099572	0.39741565	0.33944635	0.3867817	0.363514	0.4380568999999999	0.2084592	0.334986	0.2618943	0.3256502	0.46739595	0.3583512
GO:0000137	GO:0099617	0.3857352	0.30491425	0.369115	0.3381814	0.4631901499999999	0.1718569	0.2780522	0.31650685	0.2938505999999999	0.42558615	0.3433014
GO:0000137	GO:0099634	0.424067	0.4700359	0.3424016	0.3268581499999999	0.4375983	0.1717037	0.32174175	0.2954086	0.33406045	0.3889173	0.3159009
GO:0000137	GO:0101003	0.3451208	0.2636435	0.3783151	0.3826218	0.4462312	0.34588105	0.3286451	0.3515636	0.3658644	0.3912793	0.31357
GO:0000137	GO:0106139	0.332359	0.1736481	0.2967573	0.3234712	0.3896	0.3378537	0.28374515	0.4174987	0.3647527	0.34900755	0.23917225
GO:0000137	GO:0120025	0.3656581	0.2355542	0.41083235	0.4137068499999999	0.4320817	0.29280025	0.3481528	0.3311632	0.4013754	0.35721805	0.3718753
GO:0000137	GO:0120044	0.41411855	0.2214529	0.34343	0.3881375	0.4328734	0.2425735	0.3340723	0.35442385	0.3870479	0.3623479	0.3369445
GO:0000137	GO:0120103	0.4009633	0.2299527	0.37961225	0.41300795	0.4076049	0.3080792	0.3352618	0.31373925	0.3574709499999999	0.4419029	0.353762
GO:0000137	GO:0120199	0.47668895	0.19923875	0.4317308	0.0	0.48269405	0.273345	0.281415	0.2481696	0.3787665	0.0	0.4339823
GO:0000137	GO:0120200	0.6556393	0.19240775	0.3731388	0.0	0.46625225	0.2802906	0.3271881	0.0	0.32919755	0.2467986	0.42492125
GO:0000137	GO:0120212	0.4489128	0.2620731	0.3741702	0.3685524	0.4203763	0.2896484	0.3357038	0.2932262	0.3487395	0.32606775	0.34653555
GO:0000137	GO:0120293	0.3855176	0.1935448	0.3636997	0.3672514	0.4562972	0.2352056	0.27657	0.2824891	0.2985768	0.4107625	0.3012032
GO:0000137	GO:0140268	0.4204459	0.3214177499999999	0.4593255	0.394112	0.4454127	0.2976506	0.36220205	0.3659327	0.42721315	0.4801431	0.3679801
GO:0000137	GO:0140284	0.3412277	0.3174582999999999	0.4360865	0.3989418	0.3999433	0.3063997	0.3382696	0.3419968	0.4027135	0.28049595	0.3208195
GO:0000137	GO:0140494	0.352437	0.25144755	0.37093465	0.3381266	0.3990661	0.2488647	0.2993824	0.3883919	0.3808529	0.42439755	0.2992266
GO:0000137	GO:0150053	0.32219825	0.3562372	0.44871865	0.4461579	0.43046365	0.3469432	0.4012313	0.43311815	0.3985386	0.4030869	0.3875878
GO:0000137	GO:0160111	0.40887015	0.141977	0.39954825	0.3262414	0.4146028	0.2253032	0.32018495	0.2591674	0.3273696	0.3210115	0.2279963
GO:0000137	GO:0160112	0.264426	0.16458005	0.4049088	0.346984	0.4204231499999999	0.33194685	0.3020631	0.2296189	0.3458822	0.4524924999999999	0.3664024
GO:0000137	GO:1903561	0.37306705	0.2724495	0.38464935	0.3530367	0.4233487	0.3285974	0.3386929	0.3442352	0.40682745	0.3739984	0.3565434
GO:0000137	GO:1904115	0.38010085000000005	0.33000015	0.387169	0.3723667499999999	0.4257464	0.2768462	0.3282382	0.3254218	0.3678116	0.3700515	0.3556247
GO:0000137	GO:1904724	0.3237684	0.2133469499999999	0.3720223	0.37189675	0.4211609	0.34534985	0.32743005	0.3718611	0.38478185	0.33251555	0.3313201
GO:0000137	GO:1904813	0.3687239	0.2251275	0.3396116	0.3702072	0.4314765	0.3053518	0.30575485	0.3293872	0.3597669	0.3484632	0.3272074
GO:0000137	GO:1904930	0.31429065	0.27673165	0.3766106	0.3630254	0.4175414	0.2863908	0.3391908	0.3676156	0.3712593	0.36610325	0.3696615
GO:0000137	GO:1990023	0.40594494999999997	0.185212	0.3529425	0.3676368	0.452289	0.3018328	0.29295885	0.2934151499999999	0.359284	0.38949605	0.3211054
GO:0000137	GO:1990075	0.3615774	0.23879455	0.3879442	0.3306811	0.39975945	0.3201284	0.3459206	0.3627854499999999	0.4062214	0.277972	0.3799971
GO:0000137	GO:1990498	0.4127975	0.2153472	0.34620875	0.3590656	0.4664286	0.35104605	0.3102718	0.2743812	0.32725185	0.3405235	0.30886585
GO:0000137	GO:1990635	0.428382	0.3983478	0.38046385	0.3677931	0.431604	0.2772176	0.313741	0.3154021999999999	0.3695558	0.42409925	0.3961453
GO:0000137	GO:1990742	0.3902016	0.275702	0.3922149	0.3476531	0.41208685	0.2550302	0.308697	0.3287594	0.3117514	0.3359202	0.3327274
GO:0000137	GO:1990752	0.4421591	0.3073177	0.36176275	0.4871543499999999	0.4098407	0.2688585	0.2845597	0.4010725	0.38269585	0.0	0.3484517
GO:0000137	GO:1990877	0.3887222	0.3153886	0.3816123	0.30910935	0.399653	0.3119916	0.3278091	0.3634708	0.36745845	0.37676905	0.3596571
GO:0000137	GO:1990909	0.30217965	0.2524598	0.4038811	0.3653222	0.4270616	0.28674095	0.34828545	0.3816593	0.4164932	0.42176505	0.35425365
GO:0000137	GO:1990913	0.0	0.0	0.4176104	0.0	0.0	0.0	0.2247632	0.0	0.0	0.0	0.0
GO:0000137	GO:0070469	0.3982784	0.34033385	0.3888975	0.3900906	0.41535225	0.21433565	0.3360589	0.29704395	0.3532965	0.4116496	0.3578589
GO:0000138	GO:0000137	0.3872911	0.1409874	0.3640706	0.381819	0.39062775	0.2865121	0.31251825	0.36831645	0.361373	0.3008942	0.3443277
GO:0000138	GO:0000138	0.0	0.0	0.0	0.0	0.0	0.0	0.0	0.0	0.0	0.0	0.0
GO:0000138	GO:0000139	0.499195	0.29391675	0.4795889	0.0	0.4425234	0.3477272	0.3777462499999999	0.4469613	0.4454684	0.0	0.4308642
GO:0000138	GO:0000145	0.3738844	0.2668368	0.4324744	0.3797836	0.3501885999999999	0.31616655	0.3575488	0.3946684	0.3245156	0.365032	0.36034225
GO:0000138	GO:0000220	0.51032095	0.2452119999999999	0.4690664	0.3699274	0.49335075	0.35458365	0.4249899	0.50458795	0.45862015	0.4527699	0.411723
GO:0000138	GO:0000221	0.3776523	0.23937545	0.3572552	0.3590129	0.4279718	0.3828161	0.3177359	0.3949598	0.2627049999999999	0.3632543	0.3247999
GO:0000138	GO:0000228	0.3833286	0.2568606	0.3468371	0.3712268	0.3657804	0.267934	0.2666642	0.2124246	0.35619905	0.3617176	0.3397228
GO:0000138	GO:0000242	0.375505	0.2482793	0.35471695	0.3355375	0.3772199	0.26357305	0.2839863	0.2728208	0.28205205	0.4013837	0.3048912
GO:0000138	GO:0000407	0.4055822	0.26369485	0.4025686	0.3591293	0.404906	0.3163801499999999	0.3363653	0.351929	0.3282326	0.3829406	0.3562041
GO:0000138	GO:0000421	0.3903513	0.2865163	0.4228814	0.367563	0.410786	0.3147777499999999	0.3558878	0.372767	0.3505829	0.4009363999999999	0.34005395
GO:0000138	GO:0000793	0.3758329	0.23395595	0.3261211	0.3691153	0.3698280499999999	0.2473476	0.2624643	0.23584455	0.3697101	0.3526072	0.3418502
GO:0000138	GO:0000794	0.4064827	0.2295256	0.3326852	0.3793849	0.371425	0.2647014	0.2658662	0.2437874	0.3591069	0.37199915	0.3266032
GO:0000138	GO:0000800	0.4208364	0.24040545	0.3323014	0.4189085	0.4240282	0.2515828	0.2633938	0.2001457	0.3584925	0.4058215	0.3497478
GO:0000138	GO:0000801	0.5553848	0.1758562	0.32702525	0.28822865	0.0	0.2627035	0.2056278	0.1202537	0.3539406	0.0	0.29966785
GO:0000138	GO:0000805	0.358252	0.27900945	0.3279728	0.256931	0.37959175	0.24658725	0.2630245	0.1899829	0.32669345	0.3389387	0.3307958
GO:0000138	GO:0000923	0.4285502	0.23044095	0.3747972	0.4060806	0.3754769	0.2595904	0.287503	0.2269223	0.3532136	0.3761303	0.3313046
GO:0000138	GO:0000932	0.3325879	0.27406005	0.3640988	0.3616155	0.38495115	0.2856176	0.304555	0.2904968	0.3507877	0.3904221	0.3308872
GO:0000138	GO:0001520	0.44937154999999995	0.1743367	0.3910249	0.3395388	0.372036	0.3251007	0.3462463	0.4054032	0.2238764	0.4090217	0.2863467
GO:0000138	GO:0001527	0.44121495	0.32457465	0.3786866	0.3526991499999999	0.35885975	0.2644307999999999	0.2664934	0.2209958	0.32144835	0.2218945	0.3181642
GO:0000138	GO:0001533	0.4276414	0.2978914	0.37831895	0.38040025	0.41839455	0.30255845	0.2908268	0.36808425	0.344504	0.3911556	0.3205206
GO:0000138	GO:0001534	0.0	0.2529867	0.3942621	0.0	0.4055797	0.0	0.3284899	0.0	0.0	0.0	0.0
GO:0000138	GO:0001535	0.0	0.1790067	0.3942621	0.0	0.0	0.0	0.32000175	0.0	0.0	0.0	0.0
GO:0000138	GO:0001650	0.36404380000000003	0.2591298	0.3716084	0.3737065	0.371474	0.2646609	0.2986687	0.2563563	0.3571251	0.40732155	0.3281683
GO:0000138	GO:0001652	0.36452215	0.2518246	0.3558072	0.335776	0.3594401	0.275922	0.2738506	0.2594771	0.3355227	0.35723055	0.30304
GO:0000138	GO:0001669	0.41925864999999995	0.2620796	0.3918696	0.3755248	0.4133339	0.3141247	0.3320965	0.3368711	0.36369795	0.353422	0.3448939
GO:0000138	GO:0001725	0.36108819999999997	0.3030259	0.370614	0.3418589	0.3504967	0.29252725	0.2966134	0.2958742	0.30203395	0.3074709	0.2743813
GO:0000138	GO:0001726	0.3716794	0.2858315	0.375081	0.3575064	0.3781335	0.3021696499999999	0.3053052	0.34933285	0.3274762	0.36365385	0.3313644
GO:0000138	GO:0001739	0.31720994999999996	0.1770416	0.3373176	0.40221855	0.30878225	0.2618932	0.2797624	0.1718323	0.3346279	0.3184482	0.3321055
GO:0000138	GO:0001740	0.38786964999999995	0.2464547	0.359514	0.38779675	0.3154192	0.25530525	0.27520135	0.217446	0.3176805	0.3113666	0.340501
GO:0000138	GO:0001741	0.3910571	0.2433347	0.34666445	0.3227028	0.3435112	0.268353	0.2871591	0.20054005	0.3041079	0.3358341	0.2893122
GO:0000138	GO:0001750	0.4062166	0.2620345	0.3832624	0.3621229	0.41436	0.28072615	0.3167639	0.3001824	0.3332291	0.3198262	0.3296552499999999
GO:0000138	GO:0001772	0.386068	0.3172085999999999	0.3702889499999999	0.3604015	0.3971695	0.3003265	0.3112019	0.3543212	0.3230189	0.3627519999999999	0.330668
GO:0000138	GO:0001891	0.34996235	0.343073	0.3300853	0.3568224	0.4124708	0.2980942	0.29843745	0.2770977	0.2609057	0.2944579	0.3135326499999999
GO:0000138	GO:0001917	0.41321070000000004	0.23473385	0.3745285	0.35398485	0.4154652	0.2688823	0.3232747	0.329275	0.3354672	0.3479086	0.3315173
GO:0000138	GO:0001931	0.3996972	0.2915489	0.3614646999999999	0.3163594	0.3551134	0.3281758	0.31802355	0.33408455	0.32917785	0.3441893499999999	0.33431495
GO:0000138	GO:0001939	0.3959317	0.2384949	0.37373535	0.3592484999999999	0.3158662	0.2406597	0.2555476	0.20760835	0.34296525	0.3731125	0.3562674999999999
GO:0000138	GO:0001940	0.4090368	0.191267	0.36645085	0.35465765	0.2973436	0.2253443	0.2429324	0.20094875	0.3262248	0.3118728	0.33477095
GO:0000138	GO:0002079	0.5102622	0.4088507	0.6076944	0.47913125	0.4239172	0.3835549	0.5164221499999999	0.55597755	0.4789171	0.4061697	0.5161009
GO:0000138	GO:0002080	0.4669294	0.2799866	0.40226885	0.3808393	0.3997114499999999	0.3453678	0.3596804	0.3624425	0.40449485	0.30061955	0.32066645
GO:0000138	GO:0002102	0.3656835	0.3420436	0.3508596	0.3649135	0.3701504	0.3021593	0.3063571	0.3344087	0.30496965	0.3443731	0.3080827
GO:0000138	GO:0002177	0.34281835	0.2368963	0.3885902	0.3630173	0.4184912	0.2962527	0.297226	0.2351828	0.34957965	0.3658946	0.3230383
GO:0000138	GO:0005576	0.4149585	0.2594290999999999	0.3512221	0.363016	0.4031708499999999	0.3139978	0.2907014	0.33049025	0.3281294999999999	0.3627388	0.3117933499999999
GO:0000138	GO:0005581	0.40241715	0.337772	0.375203	0.3144184	0.3855828	0.2893615	0.2735835	0.2802186	0.2704942	0.2703763	0.3021783
GO:0000138	GO:0005587	0.36019705	0.34553055	0.38398475	0.3006921	0.3534635	0.2515817	0.26709275	0.2128142	0.2133144	0.145117	0.3219189999999999
GO:0000138	GO:0005614	0.46150835	0.33120275	0.3676465	0.2924868	0.4026693	0.3002867	0.2823525	0.2753262	0.2617546	0.23116025	0.2561738
GO:0000138	GO:0005615	0.4163933	0.27091125	0.3586091	0.3560762	0.400133	0.3052433	0.2930605	0.323679	0.32551585	0.31883895	0.3078326
GO:0000138	GO:0005634	0.36239255	0.24955525	0.3633375	0.3685873	0.37417315	0.2777139	0.2964037499999999	0.2710679	0.3456845	0.385003	0.32962065
GO:0000138	GO:0005637	0.42915675	0.2630912	0.4023615	0.3639004	0.4041474	0.282947	0.3357476	0.26876165	0.3854692	0.4057737999999999	0.3575323
GO:0000138	GO:0005638	0.3928041	0.3017931	0.32598895	0.3688128499999999	0.3246601	0.28547895	0.3103337499999999	0.208153	0.3086921	0.4153094	0.3166642
GO:0000138	GO:0005640	0.4422861	0.2827553	0.4347185	0.3645424	0.4068046	0.29171125	0.3585572999999999	0.3197759	0.37523	0.39362515	0.3533910999999999
GO:0000138	GO:0005642	0.32215375	0.27136325	0.3522991	0.3439578	0.3887061	0.3022928	0.294357	0.1861484	0.3731944	0.46283365	0.3446062
GO:0000138	GO:0005652	0.40459595000000004	0.2222984	0.34877565	0.3443968	0.3360968	0.2768896	0.2766148	0.2676865	0.34537215	0.389061	0.3193686
GO:0000138	GO:0005654	0.3560224	0.24705285	0.3648	0.3705156	0.3759476	0.2747595	0.2951126	0.2632031	0.34425465	0.3866253	0.32792
GO:0000138	GO:0005657	0.3866007	0.2187648999999999	0.3545434	0.3751502	0.35285065	0.2397195	0.2553222	0.2246087	0.3286873999999999	0.3399081	0.3199124
GO:0000138	GO:0005682	0.29554885	0.2234668	0.3350765	0.3567308	0.3436082	0.2722983	0.2835262	0.17746485	0.3712097	0.4230598	0.34371375
GO:0000138	GO:0005683	0.2985445	0.2318704	0.31037235	0.3577189	0.3180127	0.2820024	0.239359	0.1756673	0.3717856	0.4316626	0.3225988
GO:0000138	GO:0005685	0.2976752	0.2146789	0.317868	0.3880322	0.33294785	0.2697939	0.28305975	0.1870427	0.33737955	0.40914755	0.3176713
GO:0000138	GO:0005686	0.3428862	0.2300209999999999	0.3271338	0.3981644	0.3104472	0.2820024	0.2841656	0.1756673	0.371889	0.4411651	0.3411423
GO:0000138	GO:0005687	0.28050915	0.2146789	0.29631315	0.3773469	0.32875685	0.2833641	0.26971525	0.1663501	0.3490359	0.4251404	0.294175
GO:0000138	GO:0005688	0.2941636	0.23472835	0.29860525	0.38968665	0.31355865	0.25108715	0.3059157	0.1725189	0.35534505	0.4286644	0.3133801
GO:0000138	GO:0005694	0.37614965	0.22840905	0.35209615	0.36920675	0.357299	0.2521012	0.2716906	0.2239786	0.3416029	0.3833842	0.3253767
GO:0000138	GO:0005726	0.345648	0.2202096	0.3357932	0.4071495	0.2980143	0.2626072	0.29682865	0.155592	0.3414905	0.4148585	0.33802955
GO:0000138	GO:0005730	0.3651292	0.269175	0.3629808	0.3757148	0.37987605	0.2808287499999999	0.2966596	0.256033	0.3580189	0.3932636	0.3343568
GO:0000138	GO:0005737	0.3546259	0.2564037	0.37146305	0.3613131	0.3903633	0.2873012	0.309097	0.3126404	0.3419359	0.3710508	0.3292154
GO:0000138	GO:0005739	0.39123	0.2249663499999999	0.3948397999999999	0.378583	0.4198884	0.28316075	0.3427252	0.3394067	0.36824675	0.3891946	0.3518971
GO:0000138	GO:0005740	0.39524455000000003	0.20474785	0.41328555	0.3919157	0.43134445	0.28585535	0.34481455	0.3344218	0.3541335	0.41133405	0.33864225
GO:0000138	GO:0005741	0.3965959	0.2340256	0.3984122	0.3808678	0.4346482	0.3048428	0.3454748	0.3507157	0.3852473	0.38235425	0.3558673
GO:0000138	GO:0005743	0.41120005	0.19759515	0.4087711499999999	0.3805263	0.43388105	0.284836	0.3566069	0.35442495	0.3843128	0.3960908	0.3716897
GO:0000138	GO:0005761	0.4415454	0.22744075	0.41299775	0.3725665	0.4165729999999999	0.311208	0.3613657	0.3553746	0.3961177	0.4294593	0.381684
GO:0000138	GO:0005762	0.45067115	0.2114088	0.4084302	0.3671149	0.4149821	0.31722205	0.3556048	0.3684244	0.3987162	0.4187608499999999	0.3802452
GO:0000138	GO:0005763	0.43663915	0.211637	0.4131013	0.382157	0.42732975	0.3020101	0.3650724	0.30380465	0.40342815	0.4157169	0.38030125
GO:0000138	GO:0005764	0.4089148	0.30626	0.4090014	0.35752865	0.4321371	0.32513905	0.34799685	0.3698042	0.3474936	0.36141655	0.3572368
GO:0000138	GO:0005765	0.40886560000000005	0.2980849	0.4159516	0.35713195	0.42984725	0.332174	0.3533303	0.3723995	0.3533612499999999	0.3685474	0.36201545
GO:0000138	GO:0005768	0.4020743	0.2963325	0.4094044	0.3654892	0.41448845	0.3185182	0.3379891	0.35548955	0.3402774	0.3654829	0.3411192
GO:0000138	GO:0005769	0.39825895	0.2879686	0.4034478	0.3712644499999999	0.4144643	0.3208693	0.3388982499999999	0.3417448	0.3352359	0.368401	0.3404268
GO:0000138	GO:0005770	0.41566749999999997	0.2915054	0.4170176	0.36020995	0.4242835	0.33199395	0.352265	0.3707543	0.34372115	0.3756645	0.356552
GO:0000138	GO:0005771	0.3859915	0.2889753	0.40724165	0.3543396	0.4055797	0.3144899	0.34348615	0.3647543	0.3648121	0.3796769	0.35064245
GO:0000138	GO:0005773	0.4327994	0.3130873	0.4378294	0.3447221	0.4602253	0.33943275	0.4036734	0.3468245	0.41190585	0.3919156	0.3872624
GO:0000138	GO:0005774	0.4030277	0.2470598	0.4295155	0.3718531	0.4149878	0.2951704	0.3560519	0.3005123	0.3833618	0.4140318	0.3249731999999999
GO:0000138	GO:0005776	0.3999648	0.2823819	0.4034864	0.3599105	0.4200776	0.3080524	0.3298563	0.3667641	0.31886135	0.3584322	0.3273114
GO:0000138	GO:0005778	0.4200442	0.2708728999999999	0.4216694	0.38055185	0.4524325	0.3015148	0.37284195	0.3905164	0.4188092	0.4080432	0.3637864
GO:0000138	GO:0005783	0.42742694999999997	0.2941028	0.4217308	0.3795732	0.4374458	0.3152594	0.35452035	0.3727661	0.3932418	0.3768583	0.3644971
GO:0000138	GO:0005789	0.4451894	0.2890395	0.4439869	0.3790208499999999	0.4517872	0.3241686	0.3686979	0.393629	0.40561085	0.3931952	0.3728385
GO:0000138	GO:0005790	0.439065	0.3054293	0.4212607	0.386776	0.4522461	0.3357582	0.3718685	0.3682344	0.362208	0.4245379999999999	0.3589005
GO:0000138	GO:0005791	0.3871875	0.3230354	0.4094389	0.3943393	0.4330339	0.3328343	0.33856465	0.3102816499999999	0.3716184	0.4020576	0.35375565
GO:0000138	GO:0005793	0.4482372	0.389003	0.4556098	0.36680425	0.4623176	0.35870305	0.4136587	0.43306055	0.4234247	0.4165441	0.3981101
GO:0000138	GO:0005794	0.0	0.0	0.0	0.0	0.0	0.0	0.0	0.0	0.0	0.0	0.0
GO:0000138	GO:0005796	0.4263932	0.2837595	0.39003	0.3450688	0.4001697	0.318184	0.3119429	0.3312797	0.35213	0.3057325	0.3145256
GO:0000138	GO:0005797	0.413385	0.3550466	0.4934411	0.4771887999999999	0.5230686	0.443778	0.4522795	0.4871438	0.502007	0.4239453	0.3744096
GO:0000138	GO:0005798	0.4378605	0.32871305	0.4104827	0.358829	0.4476389	0.3680746	0.3645706	0.3831273	0.3974036	0.4377751	0.3875737999999999
GO:0000138	GO:0005801	0.4482839	0.31809375	0.45077965	0.4108425	0.4466708	0.3481377	0.4241089	0.4342222	0.42211515	0.39456015	0.41275205
GO:0000138	GO:0005802	0.4184344	0.3059289	0.42671115	0.38080905	0.42981235	0.3297475	0.3655563	0.3663551	0.381394	0.3639328	0.36658195
GO:0000138	GO:0005811	0.4301121	0.3010743	0.4088724999999999	0.3641636	0.4156800499999999	0.3167682	0.3533326	0.35626955	0.3746964	0.3695121	0.33352715
GO:0000138	GO:0005813	0.3772907	0.2519076	0.3707943	0.3688373	0.3778872	0.27972	0.2990237	0.2896731999999999	0.33186955	0.3765863	0.3243119
GO:0000138	GO:0005814	0.39001125000000003	0.261327	0.37007785	0.3567099	0.3761417	0.27275585	0.29030965	0.27266395	0.3216273	0.3540455	0.3282803
GO:0000138	GO:0005815	0.4062078	0.2649943	0.37936075	0.3788903	0.3890688	0.2940473	0.31705295	0.2942414	0.3318795	0.3626246	0.3410348
GO:0000138	GO:0005819	0.3870592	0.2316668	0.35712735	0.3702109	0.3753508	0.2806668	0.2885516	0.2795978	0.341604	0.3783008	0.32548045
GO:0000138	GO:0005827	0.38333534999999996	0.1767852999999999	0.3389207	0.4121048	0.35387455	0.2788104	0.2880692	0.2108689	0.30849505	0.4091788	0.2977199499999999
GO:0000138	GO:0005828	0.3661603	0.2705395	0.3945771	0.3750475	0.3754071	0.303983	0.3308825	0.3123318	0.3510958	0.3945393	0.3469008
GO:0000138	GO:0005829	0.3530278	0.2622135	0.3720118	0.36061335	0.3908624	0.2896015	0.30895755	0.31669475	0.34455735	0.3718515999999999	0.3318201
GO:0000138	GO:0005838	0.35511375	0.37019455	0.36058025	0.3987648	0.4077757	0.33454225	0.3414098	0.35528	0.3926566999999999	0.4034177	0.3755191
GO:0000138	GO:0005856	0.3788553	0.2576174	0.3696232	0.35993565	0.38510465	0.28448655	0.3018094	0.3081118	0.3247375	0.3583786	0.31813815
GO:0000138	GO:0005862	0.37511075	0.3585509	0.3794158	0.3192489	0.3403478	0.3090637	0.2795208	0.2392336	0.3095764	0.2794396	0.2614559
GO:0000138	GO:0005865	0.3639771	0.3170595	0.3621278	0.37387475	0.3742961	0.2706522	0.2852685	0.3206792	0.2712532	0.3118876	0.227476
GO:0000138	GO:0005874	0.3737556	0.23405035	0.3647306	0.368513	0.3927574	0.2902824	0.2982798	0.2935303	0.3282368	0.38019245	0.3234935
GO:0000138	GO:0005876	0.4025569	0.2164736	0.357988	0.3708301	0.400068	0.26968915	0.29301095	0.2868625	0.3416485	0.3295315	0.3266856
GO:0000138	GO:0005879	0.3623821	0.2838431	0.35333265	0.4044754	0.402821	0.3070199	0.30791605	0.2228115	0.3447804	0.3932276	0.3060077
GO:0000138	GO:0005881	0.3821745	0.2065668	0.3765593	0.3786529	0.4071471	0.2952888	0.31688695	0.3086178	0.3438754	0.3932735	0.3279707
GO:0000138	GO:0005882	0.3991069	0.277664	0.37415835	0.3734048	0.4321135	0.2864915	0.3009174	0.3396261	0.3210241	0.39776155	0.3192112
GO:0000138	GO:0005883	0.3485261	0.25713025	0.3874847999999999	0.3266323	0.445081	0.2494595	0.3024316	0.33196455	0.2335842	0.2517949	0.2537368
GO:0000138	GO:0005884	0.3719564	0.3282309	0.3634148	0.3538965	0.383014	0.3022251	0.300037	0.3400665	0.3251804	0.3406739	0.3099426
GO:0000138	GO:0005902	0.37203635	0.27535805	0.3815535	0.3556793	0.41037425	0.29712735	0.321652	0.33965705	0.3678598	0.3632543	0.3469342
GO:0000138	GO:0005903	0.3612546	0.3575951	0.3658094	0.360148	0.4097509	0.30665175	0.3288062	0.3518667	0.3694448	0.3680362	0.3556878
GO:0000138	GO:0005905	0.3824251	0.2499921	0.3932937	0.3729383	0.3913843999999999	0.3148638	0.325253	0.3499596	0.33236815	0.398436	0.341228
GO:0000138	GO:0005911	0.36503490000000005	0.2753519	0.3684662	0.3684924	0.386993	0.3023596	0.3092791	0.3205586	0.340396	0.3619683999999999	0.32167035
GO:0000138	GO:0005915	0.320481	0.27676495	0.3892991	0.38354545	0.3424237	0.3178115	0.3958891	0.36097365	0.4132421	0.3776546	0.4109043
GO:0000138	GO:0005916	0.4028968	0.2723799999999999	0.3536263	0.3353768	0.35864275	0.2990972	0.2972171	0.2958669	0.3258293	0.3146493	0.2901772999999999
GO:0000138	GO:0005921	0.4491184	0.2183183	0.4101535	0.3827982	0.3971532	0.31960875	0.2952297	0.3291749	0.320736	0.4212839	0.3537395
GO:0000138	GO:0005923	0.3756687	0.24906125	0.39700685	0.39126825	0.398187	0.2845208	0.32534615	0.3357814	0.3643437	0.38612395	0.3522041999999999
GO:0000138	GO:0005938	0.37227815	0.2505767	0.3720681999999999	0.366373	0.3770672	0.29583485	0.31258475	0.32468215	0.32917865	0.350221	0.3166985
GO:0000138	GO:0008021	0.4163078	0.20257365	0.4125256	0.3680482	0.4206802	0.3209807999999999	0.32351565	0.35760185	0.3416466	0.37721265	0.3431956
GO:0000138	GO:0008091	0.3602254	0.19820595	0.3776691	0.365858	0.390891	0.27385085	0.303534	0.2562849	0.2657257	0.3529262	0.29271285
GO:0000138	GO:0008180	0.36721775	0.2615148499999999	0.3701093	0.3667576	0.37078105	0.2872676	0.2957716	0.3318214	0.2869462	0.3659057	0.3016395
GO:0000138	GO:0009897	0.42451545	0.28172725	0.36647645	0.35010015	0.40807385	0.29650595	0.29618225	0.3415452	0.3208839	0.3029309	0.3148987
GO:0000138	GO:0009898	0.3874	0.2676296999999999	0.3820089	0.3537247	0.39440335	0.30895755	0.3236218	0.31758695	0.3400839	0.35505285	0.3329019
GO:0000138	GO:0009925	0.3866202	0.26123735	0.4255666999999999	0.3454957	0.42433885	0.2784691	0.3293055	0.3498944	0.3711602	0.3897665	0.3553729
GO:0000138	GO:0010008	0.3955703	0.3006725	0.40290655	0.3587505	0.41713485	0.32381935	0.3442096999999999	0.3571648	0.34295915	0.359929	0.34066185
GO:0000138	GO:0010369	0.41066925	0.2072158	0.3412627	0.3433836999999999	0.37011585	0.229602	0.2196223	0.2068326	0.3427759999999999	0.33268165	0.3212511
GO:0000138	GO:0010494	0.3304406	0.2665118	0.3730578	0.3842967499999999	0.403206	0.30103015	0.3222355	0.285698	0.358412	0.4082142	0.33858
GO:0000138	GO:0012505	0.4224685	0.2915398	0.4206273	0.3731014	0.43136435	0.324145	0.3456158	0.3526452	0.36229275	0.37432275	0.3538289
GO:0000138	GO:0012506	0.3976556	0.2913406	0.37032555	0.3738506	0.4030123	0.3152248	0.31812795	0.350632	0.3546076999999999	0.35459265	0.3470471
GO:0000138	GO:0014701	0.38609075000000004	0.201391	0.3829501	0.3945255	0.4073013	0.41906715	0.315183	0.38075295	0.3635286	0.4158752	0.2340047
GO:0000138	GO:0014704	0.38758645	0.22208155	0.38318015	0.3798502	0.3725429999999999	0.2978681	0.308018	0.3213063	0.34900695	0.3897665	0.3297299999999999
GO:0000138	GO:0014731	0.38338105	0.2535905499999999	0.3376105	0.3566985	0.3996218	0.2783661	0.2881255	0.3316566	0.2683259	0.3339914	0.3151726
GO:0000138	GO:0015030	0.3555252	0.2354306	0.3452052	0.372126	0.3661268	0.2622396999999999	0.28278105	0.2284715	0.3505892499999999	0.40726645	0.3270694
GO:0000138	GO:0015629	0.3637823	0.289063	0.3622712	0.3523914	0.3824508	0.2925615	0.3056868	0.3201083	0.3171829	0.3477568	0.2986212
GO:0000138	GO:0015630	0.3742648	0.21940395	0.360094	0.3591305	0.3776881	0.285228	0.2948944	0.276641	0.3270662	0.37208735	0.3147782
GO:0000138	GO:0015934	0.3642052	0.3053531	0.4048448999999999	0.3799617	0.3981157	0.31700035	0.3436535	0.29711555	0.3814522	0.4346717	0.3616664
GO:0000138	GO:0015935	0.347179	0.3208113999999999	0.3957795	0.4085718	0.4067467	0.3300041	0.33075955	0.2488971	0.3700036	0.431643	0.38722875
GO:0000138	GO:0016234	0.3699212	0.2244728	0.3770955	0.36252685	0.3751545	0.28062735	0.3375598	0.3381683	0.3620391	0.3744275999999999	0.32928075
GO:0000138	GO:0016235	0.36764815	0.248987	0.35544655	0.36750205	0.38360255	0.2955827	0.31117415	0.26796575	0.3583768	0.3804927	0.3262905
GO:0000138	GO:0016323	0.40753	0.23977695	0.4009674	0.3736635	0.42941225	0.2945256	0.3306194	0.347687	0.370735	0.37551755	0.356065
GO:0000138	GO:0016324	0.40914395000000003	0.2480863	0.3980943999999999	0.3706850499999999	0.4267575	0.2995703	0.3355323	0.3583398	0.3764858	0.37450655	0.3484893
GO:0000138	GO:0016327	0.3876104	0.24302195	0.4063076	0.4039868	0.4149771	0.3010456	0.31499505	0.2968622	0.4009761	0.3922092	0.35696565
GO:0000138	GO:0016328	0.383778	0.20242335	0.39782365	0.3859939	0.4120081	0.301093	0.3312118	0.34644505	0.3664323	0.3976013	0.3572836
GO:0000138	GO:0016363	0.36785675	0.2458148	0.35169645	0.3639004	0.3521418	0.2652009	0.2898447	0.2254746	0.3345131	0.3766934	0.3337332
GO:0000138	GO:0016528	0.3553719	0.2702386	0.357113	0.3471496	0.3753515	0.3118024	0.3076764	0.2695923	0.282383	0.3493059	0.28248295
GO:0000138	GO:0016604	0.36009789999999997	0.248081	0.3658555	0.3665857	0.3637797	0.2645378	0.2921092	0.2596926	0.3456772	0.3692379	0.3299329
GO:0000138	GO:0016605	0.3633772	0.2479068	0.3647027499999999	0.3626804	0.3611382	0.26188995	0.2814442	0.2703505499999999	0.3466897	0.3654416	0.3296955
GO:0000138	GO:0016607	0.35571975	0.2384219	0.3601104	0.3767865999999999	0.3477042	0.26019295	0.2975313	0.23436065	0.340226	0.4040923	0.3321879
GO:0000138	GO:0030016	0.4003869	0.31173605	0.369723	0.3561338	0.4201174	0.2854364	0.3239072	0.3674942	0.2994512	0.3263233	0.2401224
GO:0000138	GO:0030017	0.3781946	0.3076671	0.3665233	0.3473967	0.4037755	0.2906481	0.31075345	0.3301142	0.3037757	0.3341338	0.240481
GO:0000138	GO:0030018	0.37463495	0.2695967	0.3725091	0.35203035	0.3798689	0.291092	0.2984786	0.317506	0.30776485	0.3243730999999999	0.25845385
GO:0000138	GO:0030027	0.36428185	0.2865498	0.3701576	0.355021	0.38135035	0.2968752	0.3047548	0.3349682	0.31878	0.33892235	0.3178371
GO:0000138	GO:0030054	0.3770918	0.2365429	0.3888714	0.3746026999999999	0.387048	0.28783415	0.3236881	0.3088237	0.3601369	0.3752754	0.33529315
GO:0000138	GO:0030055	0.3341521	0.2995591	0.3391379	0.33541825	0.3633867	0.2592877	0.2558036	0.2372844	0.2606494	0.2815408	0.2509585
GO:0000138	GO:0030056	0.38748934999999995	0.2530075	0.3914336	0.3870432	0.4253339	0.3295393	0.3014292	0.3335297	0.3785568	0.4093344	0.36927335
GO:0000138	GO:0030057	0.4176612	0.24625615	0.3641237	0.3938017	0.38869895	0.2978681	0.30145065	0.3390089	0.3688053	0.47362185	0.35124205
GO:0000138	GO:0030061	0.38861520000000005	0.31579605	0.3973156	0.3577783	0.4733363	0.3496315	0.3635548	0.4482789	0.4008654	0.35637755	0.3410106499999999
GO:0000138	GO:0030117	0.4275663	0.33827405	0.41409825	0.3800162	0.4065273	0.3511047	0.3788515	0.3651548	0.3738156	0.44510925	0.3709215999999999
GO:0000138	GO:0030125	0.3987436	0.2563648	0.4448106	0.3850006	0.3816645	0.31690645	0.3729503	0.3577285	0.3408698	0.4011123	0.38586555
GO:0000138	GO:0030127	0.4104156	0.3240078	0.4563774	0.38049345	0.43901785	0.37403785	0.4343185	0.4236689999999999	0.428999	0.4528839	0.4355686
GO:0000138	GO:0030130	0.38463420000000004	0.210677	0.4180488	0.349628	0.4152821	0.328767	0.3490942	0.4145667	0.3556727	0.44773695	0.3663417
GO:0000138	GO:0030132	0.3739779	0.25582045	0.3961458	0.4215699	0.3708367	0.31912665	0.36169455	0.37206755	0.3124839499999999	0.4372386	0.3479963499999999
GO:0000138	GO:0030133	0.440032	0.3213692	0.43389295	0.3914172	0.4205113	0.3547537	0.3729074	0.3927779	0.3757605	0.3956318	0.3745832999999999
GO:0000138	GO:0030136	0.41697845	0.28385515	0.4153058	0.3639977	0.410987	0.32289	0.36245155	0.3755397	0.34994595	0.3873741	0.3650236
GO:0000138	GO:0030137	0.4671849	0.31352705	0.4784142	0.3986772	0.4805789	0.3669766	0.4539629	0.4150936	0.4918465	0.44047175	0.434251
GO:0000138	GO:0030139	0.3925181	0.2760652999999999	0.3987216	0.3761489	0.3968034	0.31423085	0.33725465	0.3214599	0.3407732	0.3638266	0.3262558
GO:0000138	GO:0030140	0.4463046	0.3623052	0.48366915	0.3774709	0.46130415	0.3458932	0.3916859	0.4828834	0.4279289	0.3483867	0.3822922
GO:0000138	GO:0030141	0.4315363	0.27164905	0.4094471	0.367119	0.4213757999999999	0.321337	0.32192545	0.383248	0.35392545	0.3430229	0.3363766
GO:0000138	GO:0030315	0.3780609	0.1988607	0.402926	0.35508	0.41042725	0.2973196	0.320218	0.3436919	0.3244288	0.3176169	0.26387265
GO:0000138	GO:0030424	0.3742991	0.2113355	0.3814859499999999	0.3613479	0.41608075	0.2947395	0.3066735	0.3294289	0.323242	0.36217235	0.3226383
GO:0000138	GO:0030425	0.383186	0.20667125	0.3876974	0.3699834	0.4076539	0.2918409	0.3136885499999999	0.3282148	0.3306660999999999	0.3721891499999999	0.3245742
GO:0000138	GO:0030426	0.3760477	0.2335398	0.37667725	0.3597061	0.40216335	0.3016966	0.30691805	0.3317265	0.3278226	0.3608363	0.3261159
GO:0000138	GO:0030496	0.376108	0.2627932	0.3748244	0.3591483	0.3775659	0.2934004	0.3069156	0.310418	0.33610125	0.3757026	0.3232597
GO:0000138	GO:0030658	0.3957254	0.2619306	0.4172339	0.3415565	0.42668265	0.33094275	0.3342433	0.3709202	0.3189561	0.350825	0.3504234
GO:0000138	GO:0030659	0.40852695	0.2635073	0.4099597	0.3756996	0.41944345	0.32347085	0.3570043	0.3816557	0.3609118	0.3958861	0.3512192
GO:0000138	GO:0030660	0.4196864	0.2418126	0.4432078	0.3886861	0.4267222	0.3118925	0.3700499499999999	0.3326069	0.3937932	0.4047246	0.3667437
GO:0000138	GO:0030663	0.48445905	0.46432355	0.51515295	0.41466645	0.46447685	0.421849	0.51693325	0.4864166	0.5228498	0.54728135	0.49195515
GO:0000138	GO:0030665	0.422543	0.2410475	0.41087635	0.3784308	0.416627	0.36631665	0.3780869	0.41330985	0.3431279	0.4006638	0.3828264
GO:0000138	GO:0030666	0.38043525	0.2753064	0.3999599	0.339595	0.40957005	0.3064321	0.32101015	0.3478304	0.3268491	0.3241913	0.3193008
GO:0000138	GO:0030667	0.4275663	0.30803105	0.40285815	0.36730585	0.4305088999999999	0.3342632	0.3241651	0.36859885	0.359762	0.3568615	0.3420094
GO:0000138	GO:0030669	0.41878255	0.2875874	0.4052184	0.3417935	0.430732	0.3062837	0.3263622	0.3633791	0.3366392	0.3393775	0.3327271
GO:0000138	GO:0030670	0.44372860000000003	0.32630945	0.41720585	0.36160325	0.441382	0.3483066	0.3408291	0.3916981499999999	0.3691651999999999	0.3602724	0.3548809
GO:0000138	GO:0030672	0.4297032	0.1971309	0.4215256	0.38183705	0.4354162	0.3379929	0.3377432	0.376234	0.355358	0.3881559	0.35302235
GO:0000138	GO:0030673	0.36573560000000005	0.17211935	0.366065	0.3714046	0.38330395	0.3011558	0.2879952	0.2533038	0.2794645	0.323649	0.3009941
GO:0000138	GO:0030686	0.4003327	0.2832244	0.3664795	0.3612079	0.3876659	0.2606191	0.2903048	0.241505	0.3870052	0.3629877	0.3313233
GO:0000138	GO:0030687	0.37285670000000004	0.3202184	0.3405452	0.39624605	0.395636	0.29560795	0.30354505	0.2301107	0.3731295	0.3998617	0.3304500999999999
GO:0000138	GO:0030688	0.371153	0.3357484	0.3653555	0.3607448	0.4274979	0.2857604	0.30635535	0.251311	0.38687305	0.38866915	0.3347193499999999
GO:0000138	GO:0030863	0.37980994999999995	0.3235471	0.3347612	0.3357524	0.37790055	0.3017769999999999	0.2939286	0.3316998	0.27263125	0.31847865	0.30132025
GO:0000138	GO:0030864	0.35984455	0.26977565	0.379112	0.3555064	0.3792851	0.3049063	0.3256482	0.3303305	0.323442	0.3625441499999999	0.3255639
GO:0000138	GO:0030867	0.3938016	0.3288973	0.4159144	0.3712904	0.4719238	0.3358092	0.380668	0.39184165	0.4308344	0.414086	0.3349375
GO:0000138	GO:0030868	0.43556439999999996	0.1876554	0.44842815	0.42270205	0.4153468	0.23144445	0.4144415	0.3983988499999999	0.4407396	0.4101699	0.4212611
GO:0000138	GO:0030991	0.32357725000000004	0.23771845	0.404813	0.3792796	0.3641136	0.19787755	0.2801021999999999	0.2543986	0.2900731	0.0	0.323919
GO:0000138	GO:0030992	0.3390796	0.3010850499999999	0.4114536	0.375218	0.4163692	0.25150945	0.3255902	0.2749227	0.34386185	0.33064445	0.337913
GO:0000138	GO:0031021	0.3952755	0.20600035	0.36635435	0.3256082	0.387599	0.2067755	0.2999549999999999	0.1948852	0.272533	0.56657235	0.3663754
GO:0000138	GO:0031045	0.38232564999999996	0.1569949	0.4133096	0.4075036	0.4308179	0.2577253	0.3033533499999999	0.4202288	0.335783	0.19441815	0.35447425
GO:0000138	GO:0031080	0.4293374	0.31225	0.3424632	0.3948645	0.3494468	0.3183292	0.3186146	0.2012128	0.3794118	0.4169534	0.3552039
GO:0000138	GO:0031088	0.4252308	0.34490575	0.47334265	0.365656	0.4412325	0.358298	0.4299547	0.374171	0.3885779	0.38417665	0.42099195
GO:0000138	GO:0031089	0.44995925000000003	0.26476	0.3719678	0.3162056	0.374179	0.3280024	0.3091172	0.3297134	0.2835758	0.3122686	0.2855697
GO:0000138	GO:0031090	0.4275547	0.2386742	0.4234803	0.38532855	0.4219903	0.3335541	0.3727794	0.39913045	0.3628076	0.4220867	0.3662345999999999
GO:0000138	GO:0031091	0.41519515	0.2798528	0.3620356	0.3377868499999999	0.3622284	0.3344275	0.30063615	0.3175989	0.28329165	0.3041921	0.3109828
GO:0000138	GO:0031092	0.4126842	0.29185815	0.3888071	0.3513761	0.3759692	0.3077492	0.3031259	0.3920282	0.33536895	0.2998477	0.3254959
GO:0000138	GO:0031093	0.42744315	0.2939027	0.3423807	0.334488	0.3876701999999999	0.3219085	0.2908504	0.3261435	0.3129038	0.30079235	0.2967135
GO:0000138	GO:0031095	0.42291635	0.27363875	0.4127384	0.37590665	0.4305956	0.3148689999999999	0.3167589	0.3567149	0.3575401499999999	0.4097444	0.32362965
GO:0000138	GO:0031143	0.37221020000000005	0.2392799	0.3579075	0.3473967	0.3725939499999999	0.3209579	0.3115678	0.3845825	0.3301180999999999	0.3462631	0.2942399
GO:0000138	GO:0031234	0.3667866	0.28808285	0.3695203	0.346928	0.38692095	0.2747251	0.3096964	0.3318545	0.3237006	0.4137303	0.3221420499999999
GO:0000138	GO:0031252	0.3664554	0.3068028	0.3982243	0.3605106999999999	0.3866395	0.3095868	0.3416774999999999	0.3617053	0.35406	0.3903387	0.356714
GO:0000138	GO:0031253	0.3732443	0.2153931	0.3820754	0.3910217	0.4031451	0.3009074	0.2952112	0.2948243	0.3122028	0.4443589	0.3298224
GO:0000138	GO:0031256	0.376042	0.3203939	0.3391636	0.3404248	0.4043317	0.337755	0.3059587	0.3226683	0.2953348	0.3231256999999999	0.3077494
GO:0000138	GO:0031258	0.3770918	0.27731185	0.3962049	0.3330682	0.3711148	0.31137245	0.29646255	0.3352836999999999	0.3647042	0.3065698	0.2988855
GO:0000138	GO:0031314	0.38011085	0.14382875	0.36715535	0.3664435	0.4045511	0.20726265	0.3241728	0.2711434	0.3779169	0.30234925	0.3356137
GO:0000138	GO:0031430	0.3691516	0.22978595	0.3838645	0.3481782	0.4041734	0.2950455	0.31451395	0.32072745	0.3026442	0.3205254	0.2049578
GO:0000138	GO:0031526	0.4200712	0.2246902	0.4284757999999999	0.3899801	0.440055	0.2847238	0.31895625	0.3508543	0.3879661	0.3496038999999999	0.3576105499999999
GO:0000138	GO:0031527	0.39383654999999995	0.2569675999999999	0.40326695	0.3645424	0.3694037	0.3062536	0.2955799999999999	0.37424175	0.3531158	0.3497735	0.3122248
GO:0000138	GO:0031528	0.4028769	0.2534908999999999	0.3926150499999999	0.3540467	0.4136047	0.3205226	0.3334081	0.4093389	0.40722985	0.3889098	0.3629217999999999
GO:0000138	GO:0031594	0.3884576	0.2337674	0.3925703	0.37088625	0.4139294	0.2862003	0.3177025	0.3173374	0.3195049	0.3479984	0.3275283
GO:0000138	GO:0031616	0.3787377	0.2457399499999999	0.3771861	0.3919795	0.3828472	0.2756987	0.2939696	0.31131535	0.34373695	0.3958124	0.3317921
GO:0000138	GO:0031672	0.3853618	0.2855406	0.34895805	0.3736646	0.38869635	0.2753254	0.2869595499999999	0.30180275	0.2767971	0.2787177	0.24887
GO:0000138	GO:0031674	0.3677044	0.2240093	0.3616617	0.3829112	0.4108517	0.2775708	0.3144882	0.344106	0.2832111	0.3250041	0.2212602
GO:0000138	GO:0031901	0.4115036	0.2808464	0.3999871	0.3700651	0.416091	0.3182243	0.33956215	0.3519182	0.334097	0.3608491	0.3428125
GO:0000138	GO:0031902	0.4027622	0.3135544	0.415286	0.3534786	0.4210827	0.32820125	0.3423112	0.358568	0.33746485	0.3751306	0.3465451
GO:0000138	GO:0031904	0.4366137	0.4305941	0.4062044	0.3619524	0.42746735	0.32448425	0.3433276	0.35482935	0.3559349499999999	0.3412249	0.3252727
GO:0000138	GO:0031905	0.3912436	0.3786839	0.3953702	0.3731152	0.4047074	0.4004362	0.3118233	0.3235046	0.3310251	0.3150500499999999	0.31652415
GO:0000138	GO:0031941	0.3686229	0.2894936999999999	0.3790561	0.35718545	0.3595822	0.29103405	0.32250875	0.3284532999999999	0.3076119	0.331773	0.3011584
GO:0000138	GO:0031965	0.41379155	0.25807915	0.38286745	0.3725791	0.39604655	0.29391655	0.3165131	0.2889375	0.36442355	0.3846278	0.3523383
GO:0000138	GO:0031966	0.4175665	0.2356219	0.40948885	0.3738752	0.4318128	0.2931187	0.3504452	0.372767	0.37944215	0.3669673	0.35856255
GO:0000138	GO:0031981	0.3495005	0.2578245	0.3480109	0.3468136	0.35675975	0.2679674	0.28666135	0.2456278	0.3543932	0.377939	0.3296764
GO:0000138	GO:0031985	0.39555514999999997	0.31525335	0.4823323	0.3962725	0.4282884	0.39556365	0.43299145	0.4132655	0.4581682	0.3099433	0.3996428
GO:0000138	GO:0032009	0.439949	0.2745786	0.3871619	0.3653577999999999	0.4436157	0.3050744	0.3144562	0.2973913	0.2802178	0.3720707	0.3411704
GO:0000138	GO:0032010	0.50792255	0.4554731	0.3155179	0.3327695	0.47006925	0.3614321	0.2867768	0.3190525	0.40559805	0.3148915	0.3226236
GO:0000138	GO:0032040	0.35565009999999997	0.3291235	0.3606991	0.3874437	0.3905952	0.2960005	0.2891098	0.2242197	0.37762145	0.393229	0.3457781
GO:0000138	GO:0032059	0.4161808	0.3624602999999999	0.3882188	0.3331038	0.3951128	0.2866307	0.2641044999999999	0.3039349	0.3102449499999999	0.2757288	0.28937815
GO:0000138	GO:0032153	0.33601519999999996	0.1753259999999999	0.3505978	0.3614216	0.2302885	0.2823265499999999	0.28026435	0.24860475	0.23317015	0.3410436	0.2564678999999999
GO:0000138	GO:0032154	0.3615497	0.2261594499999999	0.3763957	0.3541892	0.3591266	0.2924148	0.3066543499999999	0.3167455	0.30848975	0.3537639	0.3093871
GO:0000138	GO:0032279	0.37694890000000003	0.1849587999999999	0.3925557	0.4497784	0.40653945	0.37962605	0.35652045	0.36314455	0.3922532	0.3279516	0.330838
GO:0000138	GO:0032280	0.41177085	0.20655345	0.5686205	0.4361366	0.52329945	0.4778077	0.5414293	0.5023262	0.53227115	0.3298042	0.2893233
GO:0000138	GO:0032391	0.36103555	0.24634475	0.3791754499999999	0.33225525	0.37760015	0.2165864	0.3065807	0.2679294	0.2982326	0.33389325	0.2995360999999999
GO:0000138	GO:0032420	0.34077535000000003	0.27581365	0.38101155	0.3652590999999999	0.4215147	0.3136167	0.3265864	0.350948	0.35867065	0.37234365	0.33390465
GO:0000138	GO:0032421	0.3406485	0.29200185	0.3522624	0.38829315	0.383368	0.3096172	0.3183955	0.41629495	0.3675371	0.3756558	0.3385923
GO:0000138	GO:0032426	0.3197588	0.29200185	0.3555899	0.4008054	0.44261995	0.3255426	0.3075299	0.4674251	0.4201614	0.4256018	0.3609599
GO:0000138	GO:0032433	0.375549	0.2201132	0.36975375	0.3512598999999999	0.423365	0.3129969999999999	0.3152567	0.3929125	0.38712645	0.3697796	0.37772485
GO:0000138	GO:0032437	0.4045211	0.38331955	0.3731292	0.3294883	0.38943015	0.32418475	0.3216035	0.3084077	0.29803355	0.3975458	0.3658356
GO:0000138	GO:0032541	0.4486428	0.30151805	0.4750855	0.38854695	0.48250595	0.3224876	0.37932345	0.4150736	0.4075716	0.3826232	0.356091
GO:0000138	GO:0032580	0.4483325	0.3361912	0.4579662	0.4253184	0.4540459999999999	0.36212025	0.3826907	0.4428246	0.4157385999999999	0.4375643999999999	0.4252525
GO:0000138	GO:0032584	0.3664257	0.1968311999999999	0.4074507	0.34438145	0.4036992499999999	0.2947722	0.3232968	0.3496631	0.3430689	0.4010647	0.3373434
GO:0000138	GO:0032585	0.37728375000000003	0.2768108	0.4317731	0.3683082	0.39740045	0.3307805	0.377338	0.3522189	0.3854815	0.39387505	0.3701771
GO:0000138	GO:0032587	0.3655395	0.27753495	0.37726105	0.35521835	0.39380815	0.30493775	0.3171902	0.3333519	0.34413435	0.3626098	0.3256726
GO:0000138	GO:0032588	0.4264678	0.3100552	0.4436601	0.3884425	0.4456665	0.3549732	0.4044168999999999	0.41722205	0.42594935	0.3942522	0.3850133
GO:0000138	GO:0032590	0.4151561	0.16757685	0.3562866	0.339284	0.4111045	0.2809101499999999	0.3050894	0.2328552	0.32463225	0.2939586	0.33830515
GO:0000138	GO:0032591	0.38713509999999995	0.15424815	0.4272338	0.3846545999999999	0.3887024	0.29294215	0.3146544	0.38832205	0.3036598	0.4564148	0.3603921
GO:0000138	GO:0032593	0.44875875	0.23093265	0.4412275	0.4042305	0.4409922	0.3764199	0.371485	0.4536996	0.41660625	0.42800325	0.3583568
GO:0000138	GO:0032809	0.3691679	0.1823837999999999	0.38319635	0.3701888	0.39696975	0.31054	0.2905693	0.39639595	0.3301031	0.3442613	0.3138326
GO:0000138	GO:0032839	0.3884605	0.216831	0.40002185	0.3806395999999999	0.3944127	0.2961782	0.34772	0.2912483	0.3680103999999999	0.3950635	0.3667437
GO:0000138	GO:0032982	0.4296748	0.3219108499999999	0.38244455	0.3373654	0.4302451	0.2709065	0.3413260999999999	0.34050615	0.3077201	0.3012743	0.2336649499999999
GO:0000138	GO:0033010	0.3080878	0.1702339	0.4058078	0.3721178	0.4341916	0.2643449	0.32576765	0.36708735	0.3391025	0.2381848	0.31271605
GO:0000138	GO:0033017	0.4125547	0.2775462	0.39791095	0.3878139	0.4066258499999999	0.3055715	0.3435541	0.3514318	0.3709138	0.3706744	0.2803169
GO:0000138	GO:0033018	0.4257442	0.4049142	0.4236237	0.39969885	0.45004725	0.35868925	0.33840775	0.4145027999999999	0.3942285	0.4625859	0.2839134
GO:0000138	GO:0033093	0.49582795	0.4203358	0.428075	0.3435273	0.3873963	0.3535454	0.3593286	0.4210908	0.4099664	0.3084191	0.36582
GO:0000138	GO:0033106	0.50121235	0.39673125	0.52522025	0.3960589	0.4612079	0.38635995	0.4241525	0.4758563	0.4402025	0.48348555	0.381882
GO:0000138	GO:0033116	0.47619710000000004	0.35009735	0.46654885	0.372471	0.4564323	0.3440162	0.4001735	0.4361753499999999	0.4216083	0.3915027	0.3960352
GO:0000138	GO:0033162	0.4414265	0.345272	0.428075	0.3720223	0.4565463	0.34480355	0.37428	0.4107996	0.358547	0.3151354	0.3882599
GO:0000138	GO:0033165	0.34188739999999995	0.16261975	0.434477	0.3038499	0.3955356	0.3405957	0.3019071	0.2289194	0.238946	0.2867028	0.2345513
GO:0000138	GO:0033179	0.5143657500000001	0.2113023	0.4716414	0.3521802	0.5107386	0.38964825	0.4249899	0.51284755	0.4638785	0.40586465	0.4055617
GO:0000138	GO:0033180	0.3713636	0.2714898	0.3547274	0.3617618	0.4382388	0.3811875	0.3180022	0.3803367	0.2673563	0.37317815	0.3212458
GO:0000138	GO:0033268	0.32842395	0.1743994999999999	0.37756155	0.4113328499999999	0.38228855	0.2535258	0.311327	0.288095	0.30162305	0.36296385	0.3238644
GO:0000138	GO:0033270	0.3470625	0.1761005	0.3507972	0.3407638	0.43094145	0.30021905	0.28911695	0.2909367	0.2504346	0.28729295	0.2921949
GO:0000138	GO:0033391	0.3959908	0.33002	0.4133961	0.393834	0.3926623	0.3182567	0.3415421	0.35738625	0.4264798	0.43184135	0.3232253
GO:0000138	GO:0034045	0.3945491	0.2615888	0.43885655	0.3643423999999999	0.42452865	0.3245884	0.355028	0.3638336	0.346049	0.3390826	0.3548567
GO:0000138	GO:0034361	0.49365275	0.24994135	0.3794711	0.36419645	0.4067991	0.3069374	0.2899238	0.35041615	0.3084302	0.2981426	0.29474265
GO:0000138	GO:0034362	0.46886019999999995	0.2793295999999999	0.3923393	0.3837350499999999	0.4229852	0.321075	0.29982165	0.37059775	0.3558879	0.2981426	0.31270535
GO:0000138	GO:0034363	0.4991581	0.2019592	0.370584	0.34639535	0.3906012	0.323187	0.2592037499999999	0.307677	0.31965395	0.2939586	0.2831912
GO:0000138	GO:0034364	0.4813045	0.223664	0.3521360999999999	0.3516015	0.39977405	0.3143078	0.28142845	0.30882175	0.2937328	0.3106372	0.273346
GO:0000138	GO:0034366	0.4813045	0.22754965	0.3198883999999999	0.3263875499999999	0.37284065	0.29950665	0.2586969	0.320702	0.2572676	0.2720342	0.24594595
GO:0000138	GO:0034399	0.3958762	0.26754605	0.36172635	0.37444355	0.34162125	0.2875421	0.2910376	0.2251364	0.3244517	0.3901884	0.32052815
GO:0000138	GO:0034451	0.3895807	0.2701416	0.3740625	0.364	0.3842493	0.2890743	0.3052348	0.3081272	0.32535705	0.399666	0.3316321
GO:0000138	GO:0034464	0.4517057	0.23689025	0.37682075	0.0	0.32883035	0.25627345	0.32984515	0.2435664	0.2544761	0.3715754	0.2576582
GO:0000138	GO:0034709	0.2766771	0.21463865	0.30312585	0.3773469	0.328347	0.2900216	0.2723065	0.1960882	0.3686872	0.4294418	0.3268297
GO:0000138	GO:0034774	0.3691997	0.3280283	0.3500807	0.3602098	0.3737558	0.3176945	0.31529365	0.3501417	0.3571792	0.3801869	0.3229321
GO:0000138	GO:0035061	0.3553365	0.2048867	0.3390207	0.3837679	0.2911892	0.2064189	0.2476952	0.1482502	0.3135897	0.4095293	0.2830059
GO:0000138	GO:0035253	0.4017637	0.2179007	0.41207845	0.3733321	0.40757255	0.3094552	0.3006234	0.3528572	0.30896805	0.43710075	0.3438186
GO:0000138	GO:0035371	0.38766875	0.21639435	0.3672705	0.3916108	0.3880332	0.28706345	0.30291035	0.2871708	0.328242	0.3729463	0.287407
GO:0000138	GO:0035577	0.4385761	0.3067046	0.4340838	0.36321375	0.4528721	0.3506797	0.37462305	0.3902461	0.3763821	0.3618952	0.3700219
GO:0000138	GO:0035578	0.41746635	0.3510525	0.3731876	0.3492985	0.41539125	0.3401032	0.3309919	0.3514331499999999	0.3686522	0.3599311	0.3421935499999999
GO:0000138	GO:0035579	0.4698584	0.3200163	0.4148726	0.3463672	0.4450505	0.3532785	0.339934	0.3645396	0.3796044	0.3343496999999999	0.3489431
GO:0000138	GO:0035580	0.4570277	0.33864475	0.3700873	0.3455406	0.417198	0.3373213	0.3216437	0.3633370999999999	0.39534045	0.3565305	0.3539569
GO:0000138	GO:0035686	0.33139704999999997	0.1624216	0.3789346	0.3838755	0.3532454	0.3207014	0.3079526	0.30489315	0.3990448	0.3804798499999999	0.2971814
GO:0000138	GO:0035748	0.3825521	0.1908763	0.40279255	0.3860578999999999	0.4015894	0.28172315	0.3776293	0.31151045	0.43317315	0.396977	0.3798388
GO:0000138	GO:0035749	0.38175245	0.26314185	0.3900099	0.3568788	0.39714315	0.32191555	0.3667607499999999	0.3711794499999999	0.3375801499999999	0.3784849	0.37902505
GO:0000138	GO:0035770	0.4261564	0.2687369	0.38468535	0.367282	0.43813745	0.2913515	0.3338677	0.33145225	0.393682	0.3782197	0.34620975
GO:0000138	GO:0035805	0.0	0.0	0.4925799	0.0	0.0	0.0	0.0	0.32155805	0.0	0.0	0.0
GO:0000138	GO:0035861	0.36681050000000004	0.260046	0.3514193	0.3615054	0.353642	0.25595015	0.27573615	0.2341258	0.3404795	0.3674042	0.3130205
GO:0000138	GO:0035869	0.3814423	0.2409088	0.3593711	0.321967	0.3937364	0.2413155	0.2927028	0.2646386	0.27900185	0.3377402	0.3288614
GO:0000138	GO:0036019	0.39514839999999996	0.3789498999999999	0.460967	0.3948089999999999	0.4872965999999999	0.3515912	0.38163215	0.3706211	0.3809204	0.30192075	0.4278389
GO:0000138	GO:0036020	0.4289138	0.2362531	0.4287884	0.3479179999999999	0.4223796	0.3200361	0.35736	0.3160563	0.3426806	0.3640832	0.3428447
GO:0000138	GO:0036021	0.4375232	0.3686814	0.3707676	0.3428208	0.4771936	0.3730981	0.3582689	0.40627005	0.3291259	0.3641644	0.3771543
GO:0000138	GO:0036057	0.3559117	0.286856	0.403408	0.3691458	0.36556765	0.3067995999999999	0.34443725	0.3914317499999999	0.3252636	0.43773475	0.3968525499999999
GO:0000138	GO:0036126	0.3664741	0.2631959	0.3942621	0.3855936	0.3976129	0.293523	0.3195096	0.3099386	0.352595	0.3970076	0.3188162
GO:0000138	GO:0036156	0.0	0.4149853	0.4218448999999999	0.3343248	0.470122	0.4114322	0.2882622	0.2966283	0.0	0.0	0.0
GO:0000138	GO:0036157	0.4248306	0.2681033	0.35166975	0.322776	0.40505365	0.2523462	0.3178747	0.31447015	0.285556	0.0	0.3103213
GO:0000138	GO:0036449	0.4015752	0.198139	0.3689505	0.38899425	0.3554675	0.279244	0.316839	0.27832015	0.298384	0.32755	0.3057974
GO:0000138	GO:0036464	0.3454647	0.25851895	0.3604652	0.3714355499999999	0.36990165	0.2864202999999999	0.309097	0.2651612	0.3476727	0.40308565	0.33060395
GO:0000138	GO:0036477	0.4092132	0.1821806	0.3930403	0.3595473999999999	0.4128748	0.296551	0.27217	0.3395906	0.315205	0.3485249	0.3256868
GO:0000138	GO:0042382	0.29096835	0.2024088	0.3513004	0.3976781	0.31222035	0.2678536	0.2799561	0.1564674	0.3315086	0.43504995	0.3526217
GO:0000138	GO:0042383	0.40520345	0.2506752	0.3844792	0.34369405	0.3918785	0.2946766	0.30966635	0.3165232	0.315383	0.30828695	0.27751785
GO:0000138	GO:0042405	0.35010779999999997	0.2231051	0.3640126	0.3725909	0.3192095	0.2752661	0.3036468	0.2093775	0.30522905	0.4377971	0.31814115
GO:0000138	GO:0042470	0.4314149	0.30750935	0.420943	0.36602515	0.4445714	0.3502311	0.3633212	0.38644755	0.3888777	0.4028494	0.3786234
GO:0000138	GO:0042581	0.4818697	0.34833755	0.4011344	0.37732905	0.4298923	0.3494767	0.3646983	0.36802545	0.4431721	0.37563725	0.3835578
GO:0000138	GO:0042582	0.461345	0.4018914	0.4077241	0.3670252	0.4707119	0.3615768	0.3787414	0.379649	0.404096	0.3300314	0.3587596
GO:0000138	GO:0042584	0.39889359999999996	0.2022932	0.3986636	0.3791593	0.409126	0.2960535	0.38234	0.4229547	0.35821075	0.3338992	0.3729191
GO:0000138	GO:0042587	0.3800653	0.30571965	0.3888648	0.4100121	0.3625509	0.2986487	0.3132676	0.3604633	0.4110587	0.3984138	0.3250127
GO:0000138	GO:0042589	0.4191382	0.3583088	0.4719982	0.37524165	0.45033585	0.3375904	0.3847484	0.38346925	0.3848333	0.347809	0.4088868
GO:0000138	GO:0042599	0.4653352	0.30091395	0.4562896	0.3297925	0.4997714	0.3933237	0.3659382	0.3548803	0.3635493	0.43120385	0.33650425
GO:0000138	GO:0042622	0.367264	0.2384193	0.4046648499999999	0.4601984	0.4375996	0.3173839	0.37960155	0.3447652	0.43389115	0.4402221	0.4302997
GO:0000138	GO:0042627	0.4996321	0.2611854	0.350004	0.34232925	0.3995647	0.3134928	0.2751686	0.3236121	0.2936548	0.30129	0.2831912
GO:0000138	GO:0042641	0.4093984	0.25036005	0.39494425	0.35466135	0.3507846	0.3071719	0.3370193	0.3205586	0.3402167499999999	0.430247	0.3231682999999999
GO:0000138	GO:0042645	0.39319709999999997	0.2336476499999999	0.3921440499999999	0.3750115	0.42635615	0.27688845	0.35639485	0.3216656	0.3922792	0.41664935	0.36707495
GO:0000138	GO:0042734	0.4028968	0.1749271	0.39638825	0.37061815	0.4321708	0.30621105	0.3108499	0.3344601	0.3386019	0.3955409	0.3446544
GO:0000138	GO:0042995	0.37186385	0.2394194	0.37558115	0.3624169	0.4020598	0.2921384999999999	0.309272	0.3216682	0.3277744	0.34251235	0.3215127
GO:0000138	GO:0043005	0.3758782	0.20331525	0.38981135	0.3783269	0.40430315	0.29155785	0.32222925	0.33474555	0.3358692	0.3684601	0.3389365
GO:0000138	GO:0043025	0.3694024	0.2047261	0.38965735	0.3667953	0.40776365	0.2968623	0.3116125	0.3120701	0.33575135	0.37834	0.3262047
GO:0000138	GO:0043034	0.34600975	0.248752	0.3720237	0.3557882	0.3815149	0.2925585	0.31443	0.317506	0.28060505	0.3098562	0.2800173999999999
GO:0000138	GO:0043083	0.381251	0.1801264	0.357229	0.3048645	0.42581765	0.2781389	0.2889902	0.29634835	0.27042555	0.2988784	0.2598163
GO:0000138	GO:0043194	0.30318425	0.1529718	0.3857787	0.3910715	0.3830622	0.2611122	0.29305185	0.2383418	0.3004256	0.2760733	0.30114965
GO:0000138	GO:0043195	0.4133113	0.1968006	0.3900414	0.3585936	0.4235402	0.29486895	0.3356189	0.3658472	0.3177942	0.4010374	0.344911
GO:0000138	GO:0043196	0.35101915	0.2476955	0.3673501	0.3073373	0.42002695	0.2636481	0.3029339	0.2581716	0.24538485	0.28045965	0.2676851
GO:0000138	GO:0043197	0.3710545	0.2019505	0.3869766	0.3730524	0.39453075	0.2904248	0.3119965	0.3349682	0.3310251	0.35599635	0.3227974
GO:0000138	GO:0043198	0.37724815	0.1917065499999999	0.3920582	0.3779071	0.42203335	0.3014767	0.3183424	0.3350036	0.33278	0.34382155	0.3270503999999999
GO:0000138	GO:0043202	0.4242489	0.3222905	0.40891565	0.33791165	0.43900245	0.3355268999999999	0.34269415	0.3563488999999999	0.3377025	0.3410748	0.34149335
GO:0000138	GO:0043203	0.3971019	0.19403395	0.3532897	0.2850924999999999	0.3868584	0.2849313	0.2958847	0.2525751	0.3425262	0.4101685	0.33836945
GO:0000138	GO:0043204	0.3939099	0.1988916	0.3777561	0.3639449	0.41017955	0.29912065	0.31021425	0.3063721	0.3143190999999999	0.36492255	0.3140933
GO:0000138	GO:0043209	0.3563242	0.2362736	0.37300555	0.364821	0.3909403	0.3120728	0.3176574	0.364307	0.3198296	0.3939987	0.3217552
GO:0000138	GO:0043226	0.3509406	0.2410892	0.3772314	0.3649147	0.37815785	0.2897788	0.307316	0.2747644	0.3149915	0.3681053	0.2911736
GO:0000138	GO:0043229	0.41598345000000003	0.2877749	0.3811674	0.5115619	0.4506484	0.3209081	0.38400625	0.4244523	0.4562357999999999	0.3809638	0.4203255
GO:0000138	GO:0043231	0.3977239	0.2809178	0.3940191	0.3753931	0.4128975	0.3003815	0.3354264	0.3380684	0.3632775	0.3804295	0.3486308999999999
GO:0000138	GO:0043232	0.34245535	0.2572693	0.3554603	0.3397387	0.3774448	0.280196	0.2968068	0.26969935	0.3147997	0.3623096	0.3041985
GO:0000138	GO:0043292	0.4047775	0.2526918	0.3743342	0.3410648	0.3972695	0.2694906	0.2984786	0.3316714	0.2931896	0.3079156	0.2055962
GO:0000138	GO:0043505	0.4032357	0.2312048	0.4041288	0.2756245	0.4199008	0.27345505	0.3145131	0.1429683	0.3245510499999999	0.300618	0.3284864
GO:0000138	GO:0043596	0.3844778	0.2297345	0.3413789	0.3824578	0.36134955	0.2490799	0.242485	0.2130992	0.3815495	0.3962655	0.32035
GO:0000138	GO:0043657	0.4052264	0.22374855	0.3450053	0.36018985	0.38112625	0.3219043	0.2972916	0.3185927	0.3372848	0.4160957	0.3102164
GO:0000138	GO:0043679	0.3490961	0.18285305	0.3832396	0.3918839	0.42219695	0.2960487	0.3027972	0.3298061	0.3418008	0.3779676	0.31317575
GO:0000138	GO:0044194	0.42036830000000003	0.38585005	0.3658762	0.38440085	0.38866625	0.3157870499999999	0.2991906	0.3697867999999999	0.3547648	0.46731255	0.3535929
GO:0000138	GO:0044224	0.334256	0.1772222	0.32929885	0.3407638	0.43094145	0.30360295	0.2891747	0.2909367	0.2613574	0.2708673	0.33860775
GO:0000138	GO:0044232	0.42460765	0.27313715	0.4361172	0.388365	0.4247501	0.3154976	0.35463025	0.37202155	0.3367678	0.3156842	0.3289018
GO:0000138	GO:0044233	0.39887575	0.29571155	0.4380747	0.38170005	0.44403035	0.340106	0.3730528	0.413435	0.414586	0.4075232	0.3731757
GO:0000138	GO:0044284	0.4278469	0.19170135	0.440509	0.4333497	0.44079685	0.32347615	0.3855886	0.41048675	0.4247001	0.3740364499999999	0.3715822
GO:0000138	GO:0044291	0.3689836	0.2329057	0.3862255	0.3627626	0.3732685	0.31564155	0.3176136499999999	0.36694155	0.3510503	0.358625	0.3492176
GO:0000138	GO:0044292	0.40095709999999996	0.2583121	0.39237005	0.49952555	0.3962786	0.25784195	0.33651525	0.2703413999999999	0.3065606	0.0	0.3381302
GO:0000138	GO:0044294	0.36470735	0.21147565	0.3928533	0.38786455	0.377348	0.31616035	0.3396149	0.3423319	0.36820745	0.447273	0.3715171
GO:0000138	GO:0044295	0.3754245	0.1861215	0.38613225	0.3477138	0.39036745	0.2891873	0.28136085	0.3526434	0.3430689	0.4129145	0.3159016
GO:0000138	GO:0044297	0.3589922	0.2459421	0.3731546	0.3451174	0.389804	0.3010747	0.30130435	0.3079291	0.3339241	0.3712801	0.3211822
GO:0000138	GO:0044300	0.27708625	0.14097155	0.3382757	0.3918222	0.3955452	0.2718773	0.2928586	0.2767071	0.3100598	0.3444285	0.2660177
GO:0000138	GO:0044304	0.4085262	0.1697268	0.38684815	0.39229705	0.3109954	0.2529909	0.2664931	0.3906611	0.3068564	0.0	0.34508325
GO:0000138	GO:0044305	0.36183855	0.2002896	0.33824405	0.3538965	0.4020003	0.29779515	0.3057465	0.2701851	0.3096406499999999	0.3281156	0.2921949
GO:0000138	GO:0044306	0.4162039	0.16688275	0.3807437	0.3758324	0.4504529	0.2764328	0.3066695	0.3077877	0.3337205	0.29777995	0.3362948
GO:0000138	GO:0044309	0.2931459	0.1602057	0.3595349	0.38983475	0.4650675	0.253495	0.2755096999999999	0.33620935	0.26619535	0.38743495	0.3055633
GO:0000138	GO:0044322	0.4948626	0.3443495	0.463317	0.4364599	0.4930825	0.3445981	0.4203722	0.464356	0.4311568	0.4164408	0.4231973
GO:0000138	GO:0044327	0.39588305	0.1643524	0.3737799499999999	0.3147711	0.3540079	0.3138556	0.3264094	0.28516445	0.22396405	0.3633969	0.29991385
GO:0000138	GO:0044354	0.39825755	0.23150145	0.3561311	0.3776053	0.385187	0.329271	0.3141791	0.3560618	0.33767815	0.34680065	0.3420425
GO:0000138	GO:0044391	0.34210905	0.34002625	0.3988817	0.3934111	0.408876	0.3344392	0.31779875	0.274822	0.3297747	0.4208815	0.37924645
GO:0000138	GO:0044613	0.36163115	0.29343805	0.33386295	0.3461948999999999	0.34648055	0.29785985	0.29469335	0.15990575	0.3270863	0.3803092	0.3188974
GO:0000138	GO:0044614	0.36845625	0.2921958	0.3543444	0.3779525	0.3456749	0.3340952	0.3096252	0.2170054	0.2978169	0.4459818	0.3446062
GO:0000138	GO:0044615	0.3512184	0.22845535	0.36285275	0.3835105	0.3323388	0.2670648	0.2945441	0.183068	0.30985295	0.4095606	0.32425325
GO:0000138	GO:0044754	0.4490146	0.3378123	0.3784935499999999	0.3238414	0.41235305	0.30576295	0.3417572	0.3848708	0.3500024	0.306382	0.3622728
GO:0000138	GO:0044853	0.42462880000000003	0.2862995	0.3521563	0.3367001	0.4063486	0.28319555	0.2996166999999999	0.3483406	0.3346474	0.3435208	0.3130032
GO:0000138	GO:0045095	0.41525115	0.2704099	0.3807388	0.3743973	0.4424941	0.3099714	0.3006439	0.3398254	0.3577095	0.4234305	0.34000395
GO:0000138	GO:0045111	0.3739614	0.2568344	0.3717098	0.3481901	0.3912465	0.2791971	0.30352545	0.3230134	0.3254163	0.3722971	0.3238862
GO:0000138	GO:0045120	0.4987928	0.2044404	0.345299	0.374336	0.342354	0.26125465	0.2310721	0.2222972	0.337613	0.5982557	0.33327475
GO:0000138	GO:0045121	0.40333474999999996	0.2697887	0.38743265	0.3497487	0.4066444	0.3137054	0.3142396	0.33395155	0.3516634	0.3353942	0.3299558
GO:0000138	GO:0045171	0.3882726	0.2477907999999999	0.360297	0.34609605	0.36986165	0.27166755	0.29010945	0.26566275	0.3291174	0.35691185	0.316376
GO:0000138	GO:0045177	0.37158625	0.2709221	0.38734175	0.36070945	0.3867496	0.2848762999999999	0.3232463	0.33095065	0.3459369	0.36927235	0.3418925
GO:0000138	GO:0045178	0.377756	0.3071372	0.3878858	0.3191438	0.42030995	0.2952452	0.3055817	0.3414601	0.3297574	0.3119981	0.3238715
GO:0000138	GO:0045179	0.3553746	0.2252514	0.41915265	0.3930375	0.4672892	0.2435291	0.35466365	0.4300707	0.4194619	0.4185788	0.4036368
GO:0000138	GO:0045180	0.3693228	0.2571153499999999	0.41112465	0.349242	0.360725	0.261119	0.28640095	0.237233	0.2536418	0.3242225	0.2739307
GO:0000138	GO:0045202	0.36758605	0.2103121	0.38162785	0.3682464	0.4049358	0.3036044	0.3117396	0.3175285	0.326435	0.3779869	0.3266601
GO:0000138	GO:0045211	0.389638	0.17590345	0.3887769	0.3638584	0.412512	0.2944729	0.31112105	0.3312394	0.3178682	0.3376061	0.3204014
GO:0000138	GO:0045334	0.40210385000000004	0.2359131	0.4128536	0.3553689	0.4096723	0.3188035	0.3403332	0.346619	0.3363374999999999	0.4020337	0.34810595
GO:0000138	GO:0045335	0.43117735	0.3153227	0.4015482	0.3549651	0.41807415	0.3215281	0.3366307	0.3665117	0.3335281	0.3468326	0.33448625
GO:0000138	GO:0046581	0.3756687	0.26816035	0.4104738	0.4039868	0.4359518	0.2844542	0.43246355	0.3155771	0.358951	0.4694954999999999	0.3333981499999999
GO:0000138	GO:0048471	0.385123	0.2683346	0.3909985	0.3727544	0.40156615	0.3093689	0.3287269	0.3407652	0.3533001	0.3746646	0.3381957
GO:0000138	GO:0048500	0.31407625	0.2597182	0.4600570499999999	0.3977214	0.3913836	0.333558	0.3145532	0.3066953	0.34595255	0.4545903	0.4017299
GO:0000138	GO:0048786	0.39931475	0.2072935	0.3815380499999999	0.3644081	0.41768755	0.3108452	0.30129435	0.338838	0.3404944	0.31172935	0.3250227
GO:0000138	GO:0048787	0.4273353	0.182402	0.3774242	0.3592294	0.4118339	0.2843807	0.2970724	0.2879277	0.3202358	0.3003097	0.3097117
GO:0000138	GO:0048788	0.255777	0.1726349	0.4035075	0.3664627	0.32853815	0.2218702	0.29005195	0.3219861	0.3691839	0.3553874	0.279859
GO:0000138	GO:0051233	0.41884525	0.2132816	0.36463845	0.37289785	0.3967183	0.27734675	0.2760082	0.27916205	0.3376599999999999	0.3353957	0.3226987
GO:0000138	GO:0051286	0.3819699	0.21181665	0.3873767	0.3344061	0.4044224	0.2657872	0.27976035	0.3049627	0.2996964	0.2992143499999999	0.294893
GO:0000138	GO:0055037	0.4134927	0.276043	0.4167453	0.3813092	0.431907	0.3233947	0.34066305	0.36809195	0.3647578	0.3857498	0.3592066
GO:0000138	GO:0055038	0.4298449	0.2760922	0.41386975	0.36820115	0.433049	0.33900485	0.3353734	0.3957452	0.3624791499999999	0.3654829	0.35447735
GO:0000138	GO:0060076	0.3520956	0.1671785	0.3789318	0.3400542	0.4260557	0.2935871	0.2843189	0.2876265	0.35591135	0.3103388	0.31194725
GO:0000138	GO:0060077	0.36958025	0.1411328	0.3377387	0.3368794	0.4034729999999999	0.2718941	0.3045345	0.2354826	0.27361175	0.3820908	0.3470193
GO:0000138	GO:0060091	0.37198805	0.5301733	0.3618595	0.0	0.3232995	0.2275459	0.2895318	0.2801908	0.284314	0.0	0.0
GO:0000138	GO:0060171	0.4140649	0.2612048	0.3746545	0.3046918	0.3726333	0.2971065	0.3204171	0.3086739	0.3488565999999999	0.3335522	0.31081
GO:0000138	GO:0060473	0.45767555000000004	0.5459791	0.3676942	0.34481805	0.4008702	0.3416804	0.4138969	0.4160732	0.3687736	0.434143	0.402714
GO:0000138	GO:0061202	0.405601	0.1406256	0.4236104	0.4331122	0.4305194	0.32965455	0.3584739	0.43363025	0.30232525	0.45486845	0.3717713
GO:0000138	GO:0061673	0.4187684	0.15098	0.40088785	0.2870945	0.36297235	0.2622353	0.2557131	0.2408739999999999	0.3125984	0.4913743	0.31464995
GO:0000138	GO:0061827	0.27853025	0.2805115999999999	0.3932098499999999	0.3936256999999999	0.4377887	0.3706756	0.3154214	0.3679145	0.4171738	0.40429035	0.313123
GO:0000138	GO:0062023	0.4301078	0.3154004	0.3669251	0.330508	0.3830783	0.307524	0.2804448	0.302008	0.30072555	0.2815092	0.29268495
GO:0000138	GO:0070062	0.38458425	0.2743802	0.37524245	0.36020615	0.4039986	0.3044715	0.3169255	0.3440889	0.34945725	0.355431	0.33150435
GO:0000138	GO:0070083	0.4253515	0.1900667	0.40926005	0.3631871	0.3818314	0.2364015	0.303542	0.3165238	0.28255165	0.3676225	0.3566896499999999
GO:0000138	GO:0070160	0.37899875	0.22918695	0.4081159	0.3947234	0.4066895	0.2984367	0.3591191	0.35214445	0.4197372499999999	0.4256933	0.3765644
GO:0000138	GO:0070161	0.3718542	0.27506765	0.36999685	0.364409	0.3788213	0.2932618	0.3080718	0.3172908	0.32932245	0.3503726	0.3250176
GO:0000138	GO:0070382	0.422198	0.2041323	0.4178991	0.3655302	0.4358491	0.32698565	0.3476536	0.35782095	0.38208655	0.34306085	0.3676179
GO:0000138	GO:0070821	0.4624242	0.3303199	0.4078298	0.3586190999999999	0.436822	0.3414963	0.3250641	0.3917076	0.3756049	0.3492682	0.3500816
GO:0000138	GO:0070852	0.36922565	0.1865295	0.37680685	0.41778295	0.4151767	0.2580273	0.3376738999999999	0.2918472	0.37226105	0.4242509	0.29058415
GO:0000138	GO:0070938	0.37928629999999997	0.2217942	0.3596711	0.3118897	0.3502277	0.2492971	0.2954791	0.3084314	0.2795241499999999	0.33171815	0.3002056
GO:0000138	GO:0070971	0.4360264	0.3341122	0.4601861	0.3894751	0.4444847	0.36791915	0.4193761	0.40747875	0.417772	0.45647055	0.4137165
GO:0000138	GO:0071004	0.3288312	0.2094831	0.3295034	0.3889124	0.3329628	0.2725764499999999	0.294733	0.1705918	0.341918	0.41444745	0.3320279
GO:0000138	GO:0071005	0.3397844	0.2400431	0.318969	0.37414065	0.3138379	0.2620253	0.2849277	0.18477305	0.3607261	0.42950215	0.3363848
GO:0000138	GO:0071006	0.3380288	0.24710345	0.3288139	0.3681774	0.3194275	0.2408748	0.2851459	0.1937006	0.3565645	0.44728015	0.3445608
GO:0000138	GO:0071007	0.3317969	0.2234668	0.31797675	0.3745255	0.31734245	0.25966145	0.2700513	0.1754757499999999	0.35794535	0.412368	0.32977725
GO:0000138	GO:0071011	0.3219396	0.2251679999999999	0.3106264	0.3704357	0.31561095	0.2651079	0.2775017	0.1780898	0.3666818	0.4242312	0.3230927
GO:0000138	GO:0071013	0.33502299999999996	0.2390502	0.326178	0.3810099	0.3209371	0.2625239	0.2871001	0.1789839	0.3447231	0.42401345	0.3325557
GO:0000138	GO:0071546	0.3087658	0.189261	0.38481335	0.2610445	0.4950014499999999	0.3309979	0.3410457	0.32797515	0.3836091	0.27619235	0.4118545
GO:0000138	GO:0071547	0.5337617	0.189261	0.4227799	0.393834	0.4950014499999999	0.3309979	0.3717003	0.32797515	0.38970435	0.27619235	0.4020822
GO:0000138	GO:0071598	0.34045435	0.20458315	0.3726653	0.3584376999999999	0.3926896	0.2351113	0.29681965	0.2928134	0.3344434	0.35717105	0.3702002
GO:0000138	GO:0071682	0.435133	0.2876351	0.3536562	0.3480277	0.406638	0.3281524	0.3075181	0.357384	0.3149111	0.37600225	0.2977856
GO:0000138	GO:0071782	0.4297733	0.2426311	0.4654167999999999	0.3593397	0.43365365	0.3122752	0.3509063	0.4150765	0.3773116	0.3634784	0.34131505
GO:0000138	GO:0071944	0.39291790000000004	0.2467429	0.3826619	0.36043705	0.4051421	0.2907207	0.31002355	0.34584265	0.3565369	0.3922092	0.3373434
GO:0000138	GO:0071953	0.48009075	0.3076307	0.3680704	0.3692855	0.3730204	0.2890355	0.2879049	0.1951907	0.276247	0.2396018	0.287731
GO:0000138	GO:0072534	0.34188739999999995	0.11465775	0.37564975	0.33148325	0.3908621	0.3501381	0.2667706	0.3357786499999999	0.2863216	0.22641885	0.3163154
GO:0000138	GO:0072562	0.4410916	0.280827	0.335208	0.3304159	0.3779917499999999	0.3283878	0.26999785	0.3337299999999999	0.2938166	0.30908975	0.28908405
GO:0000138	GO:0072686	0.3917101	0.24163655	0.35827045	0.36683045	0.37929175	0.2809049	0.2908936	0.2725201499999999	0.3302414	0.3741311	0.32755875
GO:0000138	GO:0072687	0.4142478	0.2132816	0.3372374	0.3667068	0.3693689999999999	0.3091446	0.2566024	0.2441312	0.2639291	0.3661885	0.28104205
GO:0000138	GO:0090543	0.3576091	0.27190895	0.3840979	0.37775755	0.37140175	0.29933465	0.31832455	0.31815835	0.3599622	0.394808	0.34970705
GO:0000138	GO:0090734	0.3520172	0.2109272	0.3485536	0.385655	0.3340729	0.25075	0.2774803	0.2201529	0.3359353	0.37172825	0.31836855
GO:0000138	GO:0097013	0.39721035	0.2798806	0.3650762	0.3547069	0.3814921	0.3215677	0.292948	0.3596726	0.39117175	0.35196565	0.3363766
GO:0000138	GO:0097038	0.3933206	0.2583101	0.4349757	0.367455	0.4352693	0.3063624	0.3494327	0.4052236	0.383069	0.34778065	0.37351795
GO:0000138	GO:0097060	0.3926498	0.187923	0.4122189	0.3785083	0.4266103	0.3045035	0.3301023	0.3366495	0.36591165	0.36483155	0.3340022
GO:0000138	GO:0097165	0.33992205	0.2572065	0.3230957	0.3411232	0.3623558	0.2865599	0.3065924	0.24389225	0.387637	0.3690401	0.3296969
GO:0000138	GO:0097197	0.381518	0.28470445	0.4126722	0.358829	0.36508185	0.2851447	0.2993748	0.3509084	0.3547645	0.32483125	0.32879475
GO:0000138	GO:0097208	0.4418224	0.2823579499999999	0.4408974	0.3685536	0.4584441	0.3785819	0.3738256	0.3916887	0.4135548	0.3627563	0.3276165
GO:0000138	GO:0097225	0.3932349	0.2697519499999999	0.3876799	0.3740234	0.4292705	0.2939525	0.328835	0.3608753	0.3630152	0.3724001	0.32064935
GO:0000138	GO:0097226	0.3525939	0.21318125	0.3737006	0.4061673	0.42009795	0.3101143	0.3779746	0.398381	0.3415948	0.42887635	0.3417746
GO:0000138	GO:0097227	0.3054018	0.17252505	0.3551511	0.34223055	0.21029035	0.29364325	0.2504478	0.1843447999999999	0.20626825	0.30048415	0.25367
GO:0000138	GO:0097228	0.34946575	0.2271524	0.3946266	0.3204725499999999	0.3696657	0.2945256	0.3168386	0.2940384	0.33998665	0.2995412	0.2996822
GO:0000138	GO:0097342	0.3699823	0.3928334	0.3616659	0.3252391	0.3754882	0.34230725	0.3524309	0.3684941499999999	0.36496415	0.3959133	0.33500025
GO:0000138	GO:0097356	0.3527477	0.25835825	0.40066945	0.3932062	0.38204345	0.330593	0.3080587999999999	0.3279642499999999	0.35552895	0.38712615	0.3474653
GO:0000138	GO:0097381	0.2960577	0.31618945	0.418612	0.3205656	0.4254946	0.2947834	0.3321667	0.251475	0.2904698	0.2551109	0.2885077
GO:0000138	GO:0097386	0.3771004	0.218861	0.36195635	0.3251	0.39493575	0.2958043	0.2994311	0.3111983	0.2779319	0.29068145	0.3356658
GO:0000138	GO:0097413	0.37971485	0.26805835	0.347145	0.3145552	0.3868287	0.2637976	0.3272902	0.3685618	0.31254705	0.33979015	0.31642615
GO:0000138	GO:0097418	0.4141296	0.2485083	0.349298	0.368755	0.4337075	0.2832957	0.2928176	0.34187	0.2381102	0.32654025	0.24934145
GO:0000138	GO:0097422	0.32662475	0.32441765	0.3525475	0.3688783	0.4169248	0.3276192	0.3525932	0.2749076	0.3200654	0.4114663	0.3258839
GO:0000138	GO:0097427	0.3342304	0.2055652	0.4136434	0.3951264	0.317813	0.24891385	0.3418708	0.2327446	0.3366586	0.27518875	0.3139402
GO:0000138	GO:0097431	0.3802717	0.2326033	0.3487778	0.3615303	0.3454557	0.25823	0.2669374	0.2222192	0.3194738	0.3785127	0.3146926
GO:0000138	GO:0097433	0.375204	0.3941069499999999	0.3443989	0.3301644	0.37381535	0.3227646	0.3449225	0.348789	0.36262105	0.4103084	0.2932310999999999
GO:0000138	GO:0097440	0.4282233	0.24038345	0.3788633999999999	0.3573292	0.42595705	0.3178706	0.28610285	0.30109375	0.2975769	0.3048948	0.3191759
GO:0000138	GO:0097441	0.3650073	0.17458845	0.3512776	0.3588201	0.4162376	0.3073939	0.32892125	0.2366648499999999	0.3053979	0.2674494	0.35008925
GO:0000138	GO:0097443	0.382535	0.4170088	0.3942872	0.3409402	0.4415653	0.35024655	0.3379676	0.4350292	0.3425852	0.4254721999999999	0.3549646
GO:0000138	GO:0097447	0.4274524	0.36318075	0.43691405	0.428494	0.4263549	0.3145234	0.29479415	0.4223126	0.3994548	0.43858125	0.28012475
GO:0000138	GO:0097449	0.5674772	0.1409508	0.4005371	0.2099191	0.437084	0.2815674999999999	0.2782798	0.2030558499999999	0.2607377	0.33678615	0.372767
GO:0000138	GO:0097450	0.5151541	0.1600252999999999	0.40748285	0.2099191	0.43393275	0.2799712	0.38821115	0.2030558499999999	0.2939469	0.3751153	0.35683795
GO:0000138	GO:0097470	0.44897365	0.1689753	0.3649072	0.429186	0.4119926	0.2810071	0.31985525	0.3567149	0.3878799	0.4567413	0.34901525
GO:0000138	GO:0097486	0.46733175	0.2927153999999999	0.4217800499999999	0.3318902999999999	0.4606281	0.3718409	0.3765446	0.3740116999999999	0.4468177	0.3627563	0.4168228
GO:0000138	GO:0097487	0.50524435	0.3234779	0.4008158	0.33601125	0.44242375	0.3502364	0.35774985	0.33552535	0.4162034	0.3562412	0.2860306
GO:0000138	GO:0097504	0.31538774999999997	0.2251668	0.3668785	0.3555646	0.40343045	0.2849628	0.2903985	0.24528595	0.3558838	0.3508866	0.3196636
GO:0000138	GO:0097512	0.4009336	0.28196995	0.3306984	0.3285068	0.4434671	0.2823011	0.28094235	0.3246822	0.2904777	0.2709285	0.2052011
GO:0000138	GO:0097524	0.3996056	0.253232	0.38149085	0.4367777	0.4196798	0.2797509	0.3758464	0.351833	0.40742595	0.4973695	0.3755924499999999
GO:0000138	GO:0097539	0.42228865	0.3012572999999999	0.3574559	0.3056716	0.35567225	0.25530825	0.2582203	0.3426635	0.309954	0.36542375	0.30216215
GO:0000138	GO:0097542	0.3488966	0.27123905	0.3982638	0.3670882	0.3875966	0.2435699499999999	0.3049479	0.2549208	0.3141504	0.3195084	0.3349559
GO:0000138	GO:0097546	0.3456193	0.2529656	0.4074408	0.3567835	0.4033439	0.2703600499999999	0.3020767	0.3083654	0.3106806	0.31278515	0.30312225
GO:0000138	GO:0097708	0.4089148	0.2635414499999999	0.4077111	0.3882599	0.3983696	0.339749	0.3483628	0.3481788	0.3464092	0.3682806	0.3533140999999999
GO:0000138	GO:0097728	0.0	0.2713112	0.3893969	0.2718737	0.54628345	0.2397211	0.3005973	0.43573245	0.0	0.0	0.0
GO:0000138	GO:0097729	0.3922499	0.2774929	0.3902117	0.3514418	0.3968714	0.254906	0.3018398	0.301055	0.2674124	0.39816585	0.3451495
GO:0000138	GO:0097731	0.3661617	0.28426655	0.38513015	0.279908	0.3863845999999999	0.2096441	0.3110288	0.3368658	0.3402124	0.1902176	0.287094
GO:0000138	GO:0097733	0.3603294	0.3006455	0.3745614	0.32372985	0.4022095	0.2405262	0.34785725	0.296048	0.34026345	0.0	0.3149824
GO:0000138	GO:0098536	0.48974835	0.2877455	0.4108184	0.0	0.0	0.0	0.21166465	0.0	0.4010643	0.0	0.35644955
GO:0000138	GO:0098552	0.41919415	0.2207216	0.3753687	0.3325318	0.4256405	0.3092654	0.2961637499999999	0.3099990999999999	0.3492140999999999	0.2928729	0.3184014
GO:0000138	GO:0098553	0.42002605	0.34628605	0.4008493	0.3476161	0.43244805	0.3336947	0.3384317	0.4088455	0.3666016	0.3824318	0.3727534
GO:0000138	GO:0098554	0.4454348	0.3193513	0.4463658	0.3631694	0.41238135	0.32942185	0.3516594	0.3620543	0.397654	0.4194351	0.3671581499999999
GO:0000138	GO:0098556	0.344369	0.3206898999999999	0.4098066	0.3857037	0.40730305	0.31493515	0.32505475	0.2239753	0.37612825	0.4049675	0.35375565
GO:0000138	GO:0098574	0.37089545	0.3030024	0.3949813	0.3649996	0.41812115	0.3178655	0.3395092	0.3089991	0.29479105	0.37797625	0.35091
GO:0000138	GO:0098588	0.4953576	0.2345613	0.432747	0.3538392	0.48062565	0.330133	0.3199591	0.4647146	0.3418298	0.3875304	0.3221744
GO:0000138	GO:0098591	0.39502820000000005	0.2412349	0.3919724	0.3138825	0.4888192	0.2613529	0.2857442	0.3836504	0.41155725	0.3540527	0.3086548
GO:0000138	GO:0098684	0.36453075	0.1953405	0.3852035	0.4055709	0.4217744	0.27176765	0.29266725	0.3391628	0.27727225	0.36650145	0.2920409
GO:0000138	GO:0098685	0.3764325	0.1925742	0.3908493	0.3516872	0.400452	0.3023308	0.306024	0.3229124	0.3246501	0.3582463	0.3074454
GO:0000138	GO:0098686	0.3792043	0.1691547	0.3809552	0.3822003	0.4267978	0.30062795	0.30897805	0.3325061	0.34270995	0.3761849	0.3365497
GO:0000138	GO:0098688	0.3705371	0.16217025	0.4092209	0.37951275	0.4264332	0.28225985	0.2910034	0.2992358499999999	0.3217236	0.3517115	0.312375
GO:0000138	GO:0098690	0.36912144999999996	0.1999226499999999	0.32732495	0.36776785	0.4029198	0.3156653	0.316079	0.4974944	0.3046371	0.38679845	0.31956425
GO:0000138	GO:0098691	0.44227235	0.19551105	0.3913605	0.3440198	0.4111104	0.2956486499999999	0.3061282	0.31007305	0.3878799	0.3487451	0.355443
GO:0000138	GO:0098793	0.3911268	0.2031502	0.3886081	0.3682965	0.408262	0.3005634	0.3213889	0.3385588	0.3269114	0.3731869	0.3295982
GO:0000138	GO:0098794	0.3635087	0.2214220499999999	0.38410525	0.3620454	0.3957154	0.3014767	0.3148555	0.31855045	0.3268996	0.3566557999999999	0.32469705
GO:0000138	GO:0098826	0.46745760000000003	0.21605295	0.4709427	0.3572439	0.4200699	0.3108317	0.3877328	0.4209005	0.36040775	0.3343906	0.29080445
GO:0000138	GO:0098830	0.3373472	0.28661555	0.4108725	0.3844296	0.40990015	0.3490514	0.34119625	0.3494530999999999	0.3489025	0.3201482	0.33531385
GO:0000138	GO:0098831	0.36155234999999997	0.18316135	0.40848735	0.38613295	0.4211644	0.2650491	0.3628707	0.3279628	0.3408159	0.3534762999999999	0.36554325
GO:0000138	GO:0098837	0.4290066	0.22801575	0.4417155	0.4032833	0.4322239	0.3302310499999999	0.40188535	0.36899055	0.3834366	0.42234655	0.3850133
GO:0000138	GO:0098839	0.3780067	0.1616109	0.3943472	0.3807734	0.42373725	0.2850732	0.29312865	0.3328306	0.34545705	0.3886086	0.3157007
GO:0000138	GO:0098842	0.3783428	0.25086605	0.42275815	0.3857062	0.43571875	0.31503545	0.36931645	0.3307891	0.2917896	0.3747443	0.3335770999999999
GO:0000138	GO:0098843	0.3993948	0.21943805	0.3887835	0.3782251	0.3834389	0.3307304	0.3537706499999999	0.2990928	0.3187228	0.422579	0.3560718
GO:0000138	GO:0098845	0.32055495	0.19541925	0.365653	0.3785351999999999	0.37725065	0.2921622	0.2675962	0.3364546	0.2904791	0.1905052	0.3240628
GO:0000138	GO:0098850	0.3570566	0.1905183999999999	0.3596148	0.3407903	0.3875385	0.34880145	0.3158673	0.31971775	0.2748035	0.369389	0.31123505
GO:0000138	GO:0098871	0.3729558	0.2559384	0.34414105	0.340975	0.3915209	0.2779774499999999	0.3094794	0.268302	0.3009494	0.33389965	0.292176
GO:0000138	GO:0098888	0.4472164	0.2152605	0.3270235	0.3623452	0.3793573	0.3305417	0.2521422	0.3129281	0.2686308	0.3155344	0.2664907
GO:0000138	GO:0098890	0.3832403	0.1884128	0.3555781999999999	0.3733264	0.37838505	0.3068056	0.2864349	0.2840377	0.2828269	0.3632321	0.2911064
GO:0000138	GO:0098944	0.41788440000000004	0.24803025	0.4325308	0.3194691	0.4184709	0.27149005	0.30178925	0.3124954	0.4490145	0.3868418	0.353694
GO:0000138	GO:0098978	0.370307	0.21313525	0.3866586	0.3673640999999999	0.4015054	0.298128	0.3076126	0.3225693	0.33305435	0.36144665	0.3212843
GO:0000138	GO:0098981	0.42705525	0.193456	0.3908493	0.3898408	0.4344669	0.2903571	0.2972584	0.3012156	0.3127618	0.3561675	0.3321264
GO:0000138	GO:0098982	0.3737825	0.1713954	0.3877345	0.3766456	0.4006013	0.3030949	0.2965297	0.3285026	0.3134664	0.32175815	0.313802
GO:0000138	GO:0098984	0.5674772	0.16571215	0.3820754	0.3960356	0.4111104	0.0	0.3183424	0.516174	0.2367753	0.0	0.2722454
GO:0000138	GO:0098985	0.0	0.15228555	0.0	0.0	0.4110852499999999	0.0	0.0	0.0	0.1685832	0.0	0.2350031
GO:0000138	GO:0098992	0.4096418	0.1666028	0.37683625	0.3316084	0.41765885	0.2951294	0.31666885	0.2978828	0.292126	0.25395465	0.31239675
GO:0000138	GO:0099012	0.3780777	0.21686725	0.3351616	0.3988598	0.4729806	0.3202053	0.290663	0.34158145	0.32491345	0.3932873	0.406933
GO:0000138	GO:0099013	0.37525115	0.1673115	0.4055323	0.4075036	0.3532202	0.3500262	0.3871252	0.4202288	0.33338865	0.3197617	0.2893233
GO:0000138	GO:0099092	0.3736336	0.1929348	0.3898876	0.3832895	0.3939246	0.2759438	0.3345359	0.28225615	0.3919862	0.4059516	0.3247254
GO:0000138	GO:0099147	0.4604488	0.1778935999999999	0.4074935	0.4094744	0.426974	0.3046761	0.34302475	0.4248047	0.348061	0.3773111	0.3927554
GO:0000138	GO:0099503	0.48316785	0.18880225	0.42458225	0.3596573	0.413562	0.3677648999999999	0.35211945	0.3061992999999999	0.41406315	0.4101858	0.3325177
GO:0000138	GO:0099513	0.3080753	0.2305412	0.3519149499999999	0.0	0.2760414	0.2555489	0.2929808	0.0	0.3929116	0.1421369	0.2288754
GO:0000138	GO:0099523	0.37297294999999997	0.2172858	0.37482715	0.3644944	0.4058936	0.28970465	0.3106187	0.3206659	0.34021645	0.3646709999999999	0.3302266
GO:0000138	GO:0099524	0.34544915	0.2005296	0.3675065	0.3455116	0.3928594	0.27931745	0.2840726	0.2975189	0.326435	0.4055666	0.330838
GO:0000138	GO:0099572	0.3805216	0.1709111	0.4035394	0.3908137	0.4238694	0.3069187	0.3489816	0.3174268	0.3315936	0.3561675	0.3523597
GO:0000138	GO:0099617	0.4170328	0.1925523	0.42684705	0.3323528	0.4624686	0.23452155	0.3437655	0.29781265	0.39351445	0.4000101	0.3843629
GO:0000138	GO:0099634	0.37328459999999997	0.1560806	0.32867895	0.38970495	0.4110932	0.2685466	0.3584739	0.3174268	0.2723549	0.3916329	0.31249585
GO:0000138	GO:0101003	0.4397415	0.3110424	0.39461955	0.37430165	0.4334993499999999	0.3313085	0.3199177	0.38496785	0.3648436	0.3508968	0.3499947
GO:0000138	GO:0106139	0.4058136	0.2913685	0.3205671	0.3133501	0.3946981	0.31940725	0.2522119	0.3671137	0.30892895	0.2988709	0.26083365
GO:0000138	GO:0120025	0.3949465	0.32858495	0.4227783	0.3859939	0.4084206999999999	0.34473525	0.35216135	0.3738907999999999	0.37296355	0.32668575	0.3350736
GO:0000138	GO:0120044	0.372757	0.2696798	0.3777664	0.3613031	0.4027946	0.2646652	0.32273445	0.3904286999999999	0.3404004	0.35315455	0.30083785
GO:0000138	GO:0120103	0.4208477	0.2769823999999999	0.3763857	0.3578275	0.3689116	0.29643005	0.3196007	0.2561577	0.2678267	0.3333384	0.3317159
GO:0000138	GO:0120199	0.30663145	0.2353426	0.3887133499999999	0.0	0.3602305	0.21692595	0.3015285	0.1828252	0.2879543	0.0	0.2901993
GO:0000138	GO:0120200	0.3993087	0.2415455	0.4610241	0.0	0.4814419	0.2114462	0.2828918	0.0	0.2557156	0.4402221	0.2620587
GO:0000138	GO:0120212	0.3350947	0.2874344	0.3768665	0.30610515	0.3638498	0.2427267	0.30837135	0.3659349	0.3391892	0.3478736	0.3151941499999999
GO:0000138	GO:0120293	0.3240678	0.2423075	0.373033	0.3878582	0.401615	0.2943409	0.31103385	0.3037812	0.3534558	0.39767895	0.3254766
GO:0000138	GO:0140268	0.45129815	0.27193325	0.4471726	0.3675677	0.4705813	0.3126838	0.3753879	0.36552965	0.3734593	0.3569496	0.3334105
GO:0000138	GO:0140284	0.49028309999999997	0.2862719	0.4871633	0.3910637	0.4248688	0.3020631	0.3505682	0.3559361	0.341266	0.3156842	0.3448966
GO:0000138	GO:0140494	0.3832724	0.2661845499999999	0.3744669	0.4087842	0.4274594	0.2710963	0.3185811	0.4317263	0.3663555	0.5103087000000001	0.2764628
GO:0000138	GO:0150053	0.39621554999999997	0.2234064	0.3991608	0.3653532	0.4330718	0.3479761	0.2545247	0.3125824499999999	0.3560964	0.3599057	0.3290442999999999
GO:0000138	GO:0160111	0.38189605	0.27201185	0.34732005	0.33052485	0.3540737	0.2763826	0.3195096	0.2050008	0.3101506	0.195862	0.17147755
GO:0000138	GO:0160112	0.2913734	0.1919133	0.3303189	0.3390832	0.3630451	0.2958524	0.30124425	0.2078736	0.3769591	0.4334376	0.2273262
GO:0000138	GO:1903561	0.39211395	0.2695701	0.3863035	0.34273175	0.3958116	0.3292732	0.30318855	0.33950905	0.3244288	0.3339259	0.31712585
GO:0000138	GO:1904115	0.3794829	0.2462432	0.3950931	0.377105	0.40902695	0.3163063499999999	0.3289961	0.3148857499999999	0.3261771	0.3819877	0.3567812
GO:0000138	GO:1904724	0.44914529999999997	0.3011283	0.3615089	0.3589528	0.4124976	0.3371189	0.3092443	0.3587246	0.366123	0.3579244	0.3253489499999999
GO:0000138	GO:1904813	0.3734434	0.3274776	0.3543191	0.3600767	0.38124285	0.3209232	0.3239532	0.3511453	0.3552752999999999	0.3830457	0.3288472
GO:0000138	GO:1904930	0.34570005000000004	0.3179797	0.3945771	0.3661909	0.36215035	0.3190137	0.3516381	0.3326729	0.3583133	0.4042772	0.3329028
GO:0000138	GO:1990023	0.4022942	0.2275261	0.370047	0.3757306	0.3298794499999999	0.244271	0.2702221	0.2470152	0.3274324	0.4036614	0.3161351
GO:0000138	GO:1990075	0.4624682	0.24061505	0.32237225	0.3060812	0.3957208	0.3059416	0.33299835	0.3529573	0.4062214	0.31397975	0.3818743
GO:0000138	GO:1990498	0.4022942	0.22748865	0.33885125	0.3700134	0.3635059	0.2709854	0.25590935	0.2732725	0.31374985	0.3994389	0.31842155
GO:0000138	GO:1990635	0.37899	0.1584505	0.38973075	0.354962	0.3977277	0.3182847	0.3440376	0.26016735	0.37599095	0.4074822999999999	0.3721834
GO:0000138	GO:1990742	0.37456845	0.3914776	0.443453	0.3727806	0.4064306	0.3504266	0.37876105	0.3352296999999999	0.3420536	0.3904882	0.404304
GO:0000138	GO:1990752	0.4768205	0.1892676999999999	0.3677749	0.0931431	0.37468745	0.2303038	0.2982798	0.25277455	0.326738	0.0	0.3177405
GO:0000138	GO:1990877	0.385849	0.2882388999999999	0.3870805499999999	0.3759892	0.4379949	0.33068765	0.39281785	0.4353337	0.3150014	0.339254	0.3721005
GO:0000138	GO:1990909	0.3963963	0.20588485	0.4003417	0.2973324	0.3619222	0.276845	0.3076853	0.27687115	0.32566195	0.4131756	0.2780566
GO:0000138	GO:1990913	0.0	0.0	0.5204762	0.0	0.0	0.0	0.1724819	0.0	0.0	0.0	0.0
GO:0000138	GO:0070469	0.3910936	0.1747492	0.3899989499999999	0.3514966499999999	0.4724721	0.2802845	0.3857634	0.3710063	0.3884221	0.3974564	0.3720274
GO:0000139	GO:0000137	0.36094155	0.1704131	0.3693588	0.0	0.4550456	0.22195735	0.3109566	0.0	0.4484961	0.0	0.0
GO:0000139	GO:0000138	0.499195	0.29391675	0.4795889	0.0	0.4425234	0.3477272	0.3777462499999999	0.4469613	0.4454684	0.0	0.4308642
GO:0000139	GO:0000139	0.0	0.0	0.0	0.0	0.0	0.0	0.0	0.0	0.0	0.0	0.0
GO:0000139	GO:0000145	0.35681240000000003	0.2940331	0.40076255	0.37907785	0.41698	0.3365651	0.353416	0.3635078	0.3343407499999999	0.4162194	0.3549805
GO:0000139	GO:0000220	0.4924831	0.2895857	0.4522366	0.42712735	0.4612392	0.4044621499999999	0.4029198	0.466652	0.47695	0.4479928	0.39041015
GO:0000139	GO:0000221	0.4199134	0.2922585	0.37833775	0.4189819	0.43451225	0.3795511	0.3198329	0.3837811	0.3195034	0.4342699	0.3130154
GO:0000139	GO:0000228	0.36742034999999995	0.2357686	0.362592	0.36598875	0.4091461	0.274539	0.2798244	0.2509154999999999	0.3247443	0.39756075	0.3126902
GO:0000139	GO:0000242	0.3699024	0.2746586	0.3675559	0.3776267	0.4023121	0.29366435	0.30743385	0.29006945	0.320777	0.3791454	0.3174117
GO:0000139	GO:0000407	0.3848091	0.2933106	0.3894362	0.3752022	0.41811	0.30893585	0.32152675	0.34771695	0.34283195	0.4007917	0.3481595
GO:0000139	GO:0000421	0.3921475	0.2945484	0.4039744	0.372627	0.4219058	0.3121324	0.3365705	0.3374998	0.34917665	0.398736	0.34520765
GO:0000139	GO:0000793	0.3609086	0.2386996	0.3586102	0.3731739	0.4115319	0.2778197	0.28353	0.25639275	0.3386438499999999	0.4001055	0.3185885
GO:0000139	GO:0000794	0.3663056	0.2407487	0.36494625	0.37193445	0.411702	0.28722785	0.2896935	0.2647688	0.3310697	0.4022974	0.31884095
GO:0000139	GO:0000800	0.3791804	0.2508572	0.3720862	0.37861615	0.44554525	0.2651246	0.29268455	0.2844406	0.35026255	0.411342	0.3113276
GO:0000139	GO:0000801	0.4319736	0.2194784	0.3607084	0.2467412	0.0	0.2668098	0.2400292	0.2616568	0.349285	0.0	0.324351
GO:0000139	GO:0000805	0.3570258	0.2753677	0.361091	0.3334356	0.4047209	0.2528517999999999	0.270078	0.2387594	0.3449322	0.39922595	0.3216347
GO:0000139	GO:0000923	0.383946	0.28348955	0.39687655	0.39158735	0.4077045	0.2989794	0.32171085	0.2866544	0.3578242499999999	0.4493225	0.3425588
GO:0000139	GO:0000932	0.34646715	0.2632542	0.3738905	0.3726004	0.41768635	0.2940477	0.3021906	0.2897414	0.3367073	0.4094135	0.3346486
GO:0000139	GO:0001520	0.3558005	0.2402755	0.3740875	0.3844187	0.3581854	0.28089615	0.3044192	0.3549103	0.2976369	0.3292992	0.27353525
GO:0000139	GO:0001527	0.3789866	0.2503172	0.3751433	0.3334932	0.3744444	0.3010562	0.31694895	0.2889485	0.3340219	0.2947571	0.30753945
GO:0000139	GO:0001533	0.3772444	0.26918255	0.3868896	0.3839416	0.4198314	0.3125087	0.30852565	0.326761	0.3526304	0.3801834	0.3326155
GO:0000139	GO:0001534	0.0	0.2032655	0.3797891	0.0	0.4623741	0.0	0.30761035	0.0	0.0	0.0	0.0
GO:0000139	GO:0001535	0.0	0.1933793	0.3797891	0.0	0.0	0.0	0.3009178	0.0	0.0	0.0	0.0
GO:0000139	GO:0001650	0.35619915	0.2547628	0.3692750999999999	0.3627582	0.41071225	0.2754668	0.2960257	0.2630347	0.3274453	0.4076635	0.325762
GO:0000139	GO:0001652	0.317804	0.25058595	0.3526984	0.3604534	0.3972758	0.27251755	0.28284845	0.251576	0.3068266	0.3812861	0.3087471
GO:0000139	GO:0001669	0.39522630000000003	0.2700584	0.38620385	0.3681100499999999	0.4261355	0.3006888	0.31275275	0.3239165	0.3518914	0.3951226	0.34017975
GO:0000139	GO:0001725	0.3649335	0.2804763999999999	0.38261975	0.3420802	0.3885549499999999	0.312119	0.3202009	0.34375265	0.3347216	0.3569806	0.3057047
GO:0000139	GO:0001726	0.37733534999999996	0.2891005	0.38639705	0.380436	0.41318635	0.31881655	0.32359715	0.3416312	0.3481816	0.38919785	0.34178325
GO:0000139	GO:0001739	0.3478565	0.2337465	0.3545036	0.3746935	0.3709065	0.2681731	0.27613185	0.23853075	0.3158705	0.3903625	0.3220322
GO:0000139	GO:0001740	0.3706357	0.2607409499999999	0.3781112	0.3690599	0.3907121	0.28987415	0.29164905	0.2373869	0.3216862	0.38479135	0.3161462499999999
GO:0000139	GO:0001741	0.3625686	0.2358757	0.3658074	0.3526466	0.4016018	0.2557173499999999	0.27989725	0.2441733	0.31606915	0.38216085	0.298383
GO:0000139	GO:0001750	0.3868755	0.2843475	0.38681955	0.3576022	0.4148237	0.2944785	0.3215308	0.32164905	0.35048665	0.3668203	0.3217184
GO:0000139	GO:0001772	0.3728916	0.2967946	0.3866281	0.3805078	0.4225448	0.30966035	0.3230863	0.32430975	0.3382629	0.392431	0.3398151
GO:0000139	GO:0001891	0.36053064999999995	0.2940103	0.37235655	0.3844808	0.4288546	0.3236115	0.3203431	0.3340652	0.3042924	0.388263	0.3325696
GO:0000139	GO:0001917	0.3832467	0.2745767	0.37452105	0.36842065	0.4164036	0.286617	0.3119265	0.32431575	0.343964	0.383061	0.3302627999999999
GO:0000139	GO:0001931	0.3914271	0.2899892	0.3950023	0.37551665	0.3980853	0.3292908	0.348218	0.3462319	0.3686617	0.4155933	0.33926705
GO:0000139	GO:0001939	0.3679369	0.2264356	0.368517	0.3470301	0.36469035	0.2406597	0.2697231	0.233469	0.3394808	0.3474624	0.3111908
GO:0000139	GO:0001940	0.3763858	0.2274464	0.3698268	0.3479461	0.3576841	0.2296573	0.26722025	0.24029955	0.3470889	0.3315881	0.3063542
GO:0000139	GO:0002079	0.43002929999999995	0.3401423	0.47172925	0.3989424	0.4292048	0.3432488	0.3937754	0.31309115	0.4666279	0.443394	0.3992068
GO:0000139	GO:0002080	0.4023236	0.26861855	0.3951392	0.37442005	0.4025955	0.3186781	0.3206433	0.32652	0.37403505	0.3604437	0.30419715
GO:0000139	GO:0002102	0.36763945	0.28764945	0.3799849	0.36229155	0.4076717	0.3210257	0.32548725	0.3499822	0.3438154	0.3776720999999999	0.3314204
GO:0000139	GO:0002177	0.3373018	0.2480686	0.3710744	0.3822073	0.4296214	0.2896443	0.2886178	0.2429643	0.3187729	0.398759	0.3145195
GO:0000139	GO:0005576	0.38411090000000003	0.2704357	0.3799063	0.3662501	0.41369255	0.3126821	0.3147355	0.33268015	0.3461374	0.367086	0.32592645
GO:0000139	GO:0005581	0.383619	0.2641548	0.3915514	0.3481836	0.4018217	0.3012623	0.31999065	0.3242846	0.3433319	0.3420322	0.3184857
GO:0000139	GO:0005587	0.3829817	0.28309755	0.38893315	0.3286402499999999	0.4087762	0.26842145	0.3229286999999999	0.2829506	0.304152	0.2868036	0.30254725
GO:0000139	GO:0005614	0.3342268	0.26824465	0.3817346	0.33146765	0.39765865	0.3045068	0.320523	0.3328073499999999	0.3382057	0.3159573	0.2882484
GO:0000139	GO:0005615	0.38235805	0.2705471	0.3802846	0.36308555	0.4106593	0.3111915	0.3161465	0.3312125	0.3480075	0.3607608	0.3214454
GO:0000139	GO:0005634	0.3558671	0.25702955	0.3685702	0.36972255	0.4113118	0.2811826	0.2946436	0.27774505	0.3310366	0.4008109	0.3244013
GO:0000139	GO:0005637	0.405043	0.2750656	0.4053094	0.3639726	0.4270025	0.3018629	0.33797905	0.2840395	0.3724773	0.4242072	0.3468328
GO:0000139	GO:0005638	0.3829479	0.2701045	0.3551786	0.3937758	0.3992577	0.3089493	0.30801045	0.24949005	0.3243152	0.4145168	0.3136848
GO:0000139	GO:0005640	0.41450285	0.2847169	0.4153894	0.371078	0.4190309	0.30916245	0.3410032	0.3225702	0.3781044	0.4099756	0.3484167
GO:0000139	GO:0005642	0.3615023	0.2757835	0.3824461	0.3988974	0.429967	0.3340565	0.29594135	0.2590412	0.353041	0.4537126999999999	0.34401425
GO:0000139	GO:0005652	0.3784644	0.24978745	0.3607019	0.3792554	0.3956065	0.29355505	0.3042694999999999	0.2702178	0.3370165	0.4038105	0.3110696
GO:0000139	GO:0005654	0.3539218	0.2508177	0.3663988	0.36913485	0.4084203	0.2775733	0.29256645	0.2697039	0.32698425	0.4015722	0.3233788
GO:0000139	GO:0005657	0.3544773	0.2364057	0.3673893	0.35895835	0.3979318	0.263426	0.2759406	0.2650009	0.31993675	0.4025194	0.31160425
GO:0000139	GO:0005682	0.3374984	0.2430276	0.3473535	0.3797253499999999	0.4112053	0.2903846	0.28101235	0.2173443	0.3163599	0.4224176	0.3335956
GO:0000139	GO:0005683	0.35031895	0.2487154	0.342867	0.4025247	0.4041107	0.285828	0.2494493	0.2095066	0.301564	0.4263095	0.3249734
GO:0000139	GO:0005685	0.3372007	0.23872175	0.3416148	0.3932702	0.4050072	0.2937171	0.27505385	0.204666	0.2959045	0.4184919	0.3251519
GO:0000139	GO:0005686	0.3440636	0.2365471	0.33810375	0.3961318	0.4028643	0.2875829	0.27316475	0.207425	0.3127672	0.4283414	0.3294498
GO:0000139	GO:0005687	0.3225949	0.2443031	0.3341741499999999	0.39134445	0.41555175	0.3016494	0.2700333	0.1993059999999999	0.2998164	0.4176973	0.3301472
GO:0000139	GO:0005688	0.3212186	0.23692655	0.31368545	0.3578112	0.398259	0.2842671	0.2685745	0.2091260999999999	0.28983675	0.454908	0.3021106
GO:0000139	GO:0005694	0.3593933	0.2408229	0.3647193	0.3673051	0.4026003	0.2705922	0.28271955	0.2476172	0.32159505	0.4034917	0.31671815
GO:0000139	GO:0005726	0.34906570000000003	0.2251386	0.3446371	0.3848723	0.3915769	0.2865427	0.2720263	0.1786608	0.30229275	0.4233401	0.32736325
GO:0000139	GO:0005730	0.3537232	0.2529129	0.3685334	0.3701285	0.4104853499999999	0.2767616	0.2942025	0.2604367	0.3282156	0.405288	0.32618725
GO:0000139	GO:0005737	0.3535347	0.2695466	0.3738734	0.3684312	0.4173056	0.2897897	0.3071122	0.3089733	0.334343	0.3910679	0.3277372
GO:0000139	GO:0005739	0.3818732	0.2632425	0.3819829	0.36448315	0.4276178499999999	0.2797746	0.3227991	0.29815625	0.33786925	0.4013698	0.33416945
GO:0000139	GO:0005740	0.3907946	0.2726477	0.3894499	0.3791366	0.4345779	0.2653031999999999	0.34278085	0.2965662	0.3378849	0.4033592	0.33351805
GO:0000139	GO:0005741	0.39558	0.28287415	0.3907703	0.3717418	0.4346239	0.295257	0.33622445	0.3174956	0.3655741	0.4086564	0.3449096499999999
GO:0000139	GO:0005743	0.3946374	0.2565257	0.3879591	0.36518665	0.4351251499999999	0.27602905	0.3333683	0.2902646	0.3412036	0.4098002	0.3408515
GO:0000139	GO:0005761	0.3969133	0.2404365	0.3773264	0.33946065	0.4309056	0.27146425	0.3130845	0.2753739	0.3137156	0.4294999	0.3332765
GO:0000139	GO:0005762	0.3927273	0.23813305	0.3726487	0.34379345	0.4244882	0.2695919	0.3114272	0.2798616	0.3159488	0.41180485	0.3312375
GO:0000139	GO:0005763	0.407023	0.24414175	0.3748097	0.35116485	0.43610365	0.2748904	0.3166306	0.2525559	0.3144835	0.4240106	0.3363272
GO:0000139	GO:0005764	0.40307865	0.2930606	0.394007	0.3733856	0.4327114	0.3189732	0.3406693	0.3496989499999999	0.3536585	0.3955676	0.3514884
GO:0000139	GO:0005765	0.4055332	0.294719	0.4015170999999999	0.3784992	0.4322737	0.3192492	0.3453643	0.3462242	0.36047	0.40000945	0.3531185999999999
GO:0000139	GO:0005768	0.39180565	0.28623615	0.3956288	0.3792685	0.4277172	0.31538235	0.336025	0.3441854	0.3511847999999999	0.4016775	0.3482950999999999
GO:0000139	GO:0005769	0.3881633	0.2915962	0.39628945	0.3776272499999999	0.4235528	0.32044445	0.335613	0.34538015	0.3497591	0.3927346499999999	0.3468130499999999
GO:0000139	GO:0005770	0.40355745	0.29738855	0.4038654	0.38327725	0.43131825	0.3321832	0.3471862	0.35417535	0.3592109	0.40410335	0.35789585
GO:0000139	GO:0005771	0.3873185	0.2896046	0.3914778	0.3764827	0.4183082	0.3133982	0.3295317	0.3266904	0.3544668	0.4018953	0.3384448
GO:0000139	GO:0005773	0.4364023	0.3003054	0.4044462	0.3542863	0.4441895	0.31958595	0.3533446	0.3254915	0.3732392	0.4099654	0.3624317999999999
GO:0000139	GO:0005774	0.3780722	0.2832716	0.3937815	0.3684966	0.41704745	0.2976733	0.3326526	0.3206253	0.3571035	0.3866984	0.3443053
GO:0000139	GO:0005776	0.3863316	0.2957416	0.3952203	0.3766992	0.4256507	0.3140032	0.32955085	0.3488468	0.34035	0.3960944	0.3433329
GO:0000139	GO:0005778	0.41406564999999995	0.2965926	0.3987778	0.382306	0.4440839	0.29115645	0.3466483	0.34383125	0.3765648499999999	0.4184995	0.35194325
GO:0000139	GO:0005783	0.4005556	0.2891668	0.4033072	0.3860474	0.4356246	0.3031242	0.3369498	0.3453927	0.3686254	0.4114997	0.3554629
GO:0000139	GO:0005789	0.4087408	0.2908702	0.410841	0.3865175	0.44074	0.3017995	0.34201325	0.3541965	0.3757688	0.4140564	0.3595894
GO:0000139	GO:0005790	0.40955315	0.2951877499999999	0.4064149999999999	0.3914364	0.4383428	0.3211697	0.3397816	0.3684102	0.3580602	0.41111475	0.3560639
GO:0000139	GO:0005791	0.3740677	0.2921317	0.3972783	0.3987814	0.43853605	0.3086979	0.3263538	0.3112526	0.36349015	0.4187699	0.3565645
GO:0000139	GO:0005793	0.4069807	0.2966112	0.4021497	0.3939794	0.4430808	0.321285	0.3451101	0.36876515	0.3632184	0.4262418	0.364036
GO:0000139	GO:0005794	0.39185135000000004	0.2835256	0.3891622	0.3750699	0.41971605	0.309593	0.3296938	0.3285862	0.35669315	0.395102	0.3415124
GO:0000139	GO:0005796	0.3951815	0.2694246	0.3929785	0.35815985	0.4014929	0.3167486	0.32492835	0.335369	0.3660975	0.35920765	0.3250491
GO:0000139	GO:0005797	0.49906525	0.29391675	0.4793492	0.0	0.4450182	0.3455962	0.37727485	0.4471562	0.4454684	0.0	0.42869955
GO:0000139	GO:0005798	0.39142180000000004	0.2849397999999999	0.4020357	0.35276755	0.438076	0.3380551499999999	0.3373589999999999	0.3542575	0.3570871	0.3901257	0.3517671
GO:0000139	GO:0005801	0.40024499999999996	0.2812734	0.3975074	0.3840051	0.4417456	0.29869	0.3392752	0.3491541	0.3549242	0.39276045	0.3544806
GO:0000139	GO:0005802	0.3994744	0.2924242	0.4031107	0.3773288999999999	0.4310646999999999	0.31932325	0.3446582	0.351496	0.3652542	0.3991196999999999	0.3542539
GO:0000139	GO:0005811	0.4024929	0.2944403	0.3962078	0.378167	0.4234472	0.3088052	0.34401885	0.3471458	0.3621004	0.4118879	0.3465789
GO:0000139	GO:0005813	0.36938214999999996	0.263237	0.3742643	0.3748198	0.4082167	0.2907185	0.30285905	0.29525215	0.3331249	0.3979730999999999	0.3269247
GO:0000139	GO:0005814	0.3789556	0.2628294	0.3721404	0.36635765	0.3978706	0.2845782	0.3003735	0.28371915	0.33785725	0.3866224	0.3252698
GO:0000139	GO:0005815	0.385064	0.2739272499999999	0.3848252	0.37915765	0.4061042	0.2967665	0.3159752	0.3011673	0.3391277	0.3969953	0.3243832
GO:0000139	GO:0005819	0.3733733	0.2594077	0.37529585	0.3743539	0.4129598	0.29507	0.3007963999999999	0.29916155	0.3385675	0.40579915	0.3296287
GO:0000139	GO:0005827	0.3816682	0.2656233	0.3708049	0.3965052	0.41881135	0.3368225	0.3024786	0.2706720999999999	0.3341316	0.4294023	0.32667115
GO:0000139	GO:0005828	0.37648505	0.2839178	0.38997915	0.37509645	0.4145264	0.3046755	0.3152601	0.30867205	0.3362425	0.4171339	0.331977
GO:0000139	GO:0005829	0.3519238	0.2704702	0.37341135	0.3698349	0.4179570999999999	0.2906907	0.3063849	0.3097242	0.3342601	0.3897285	0.3281478
GO:0000139	GO:0005838	0.37320065	0.28984325	0.379986	0.44599095	0.4545080999999999	0.3506519	0.3142542499999999	0.3657072	0.3596759	0.4725302	0.3832321
GO:0000139	GO:0005856	0.3706635	0.2707782	0.37708365	0.3678302	0.409993	0.2960866	0.3090596	0.3152582	0.33490445	0.38635525	0.3242538
GO:0000139	GO:0005862	0.3569833	0.2827726	0.3770056	0.31129645	0.3802645	0.324077	0.2982509	0.3307394	0.3096885	0.3361057	0.2723538
GO:0000139	GO:0005865	0.3354756	0.2949289	0.3827467	0.3525453	0.3982337	0.285175	0.3115518	0.3462415	0.3085642	0.3792429499999999	0.2598585
GO:0000139	GO:0005874	0.372241	0.2679378	0.3778132	0.3752585	0.417602	0.2982463	0.30667785	0.3097894	0.3350405	0.4083216	0.3256188
GO:0000139	GO:0005876	0.38400805000000005	0.2559619	0.3770555	0.3701887	0.4241359	0.2941965	0.2983326	0.2984388	0.3387873	0.3868325	0.3309406
GO:0000139	GO:0005879	0.3426317	0.2458758999999999	0.3675157	0.3798453	0.4230028	0.2858009999999999	0.2961189	0.2625564	0.356752	0.45146025	0.30208585
GO:0000139	GO:0005881	0.3854124	0.2806368999999999	0.3893121499999999	0.3873128	0.4237887	0.31843	0.32038095	0.3317987	0.3607684	0.424695	0.33792645
GO:0000139	GO:0005882	0.3855129	0.27049035	0.38014835	0.37905215	0.44028265	0.295612	0.3095713	0.3218849499999999	0.3297394	0.3829868	0.3235077
GO:0000139	GO:0005883	0.3752548	0.2547817	0.38648155	0.32731575	0.4259859	0.2671618	0.324318	0.3546179	0.3174507	0.3376847	0.3027512
GO:0000139	GO:0005884	0.37599004999999996	0.2896729	0.38301365	0.3671636	0.4120933	0.3164372	0.322165	0.3502986999999999	0.3425764	0.3832611	0.32661105
GO:0000139	GO:0005902	0.3773988	0.2791591	0.38929475	0.3754245	0.41798925	0.3024692	0.3282449	0.34891075	0.353406	0.3980437	0.3478535
GO:0000139	GO:0005903	0.3702232	0.2906238	0.3866562	0.3733925	0.4195283	0.31638655	0.3338348	0.35714685	0.3585043	0.3965302	0.34444025
GO:0000139	GO:0005905	0.3840486	0.2792244	0.3954042	0.3853903	0.4209199	0.3160112499999999	0.3330035	0.3479686	0.34904	0.4069660499999999	0.3422189
GO:0000139	GO:0005911	0.3636033	0.2813221	0.3796461	0.3706234499999999	0.4108832	0.31006985	0.319099	0.32129085	0.34446575	0.3850291	0.3304025499999999
GO:0000139	GO:0005915	0.35141225	0.2811281	0.3815157999999999	0.35905595	0.3982381	0.2997456	0.3460904999999999	0.3001384	0.3608928	0.376385	0.3542287
GO:0000139	GO:0005916	0.3827295	0.2859229	0.3699712	0.32908395	0.406375	0.31619945	0.3248618	0.2999541	0.3377521	0.34827155	0.3040371
GO:0000139	GO:0005921	0.40182209999999996	0.2655082	0.39246785	0.3617356499999999	0.4057241	0.30838435	0.31841655	0.3516881	0.3426233	0.3793454	0.3463996
GO:0000139	GO:0005923	0.37116635	0.26978175	0.386693	0.37675	0.4127726	0.2902393	0.318164	0.3080675	0.3479782	0.3977314	0.3368738
GO:0000139	GO:0005938	0.37136075	0.2816469	0.3827779	0.37387525	0.4072499	0.3108643	0.31704275	0.33520215	0.3456761	0.3887963	0.3322331
GO:0000139	GO:0008021	0.3880776	0.2653585	0.3949065	0.3730767	0.4243364	0.3123976	0.32324385	0.3418612	0.3471561	0.40511335	0.33987865
GO:0000139	GO:0008091	0.3482908	0.27709945	0.3814584	0.3825318	0.4043231	0.28850675	0.3249775	0.3007068499999999	0.3190704	0.37423415	0.3119954
GO:0000139	GO:0008180	0.36811510000000003	0.28158905	0.3787226	0.3852036	0.40890095	0.3119948	0.3093501	0.3222002	0.3218525	0.40473495	0.32388275
GO:0000139	GO:0009897	0.38748865	0.2805693	0.3897971	0.3614107	0.4208698	0.3050755	0.322449	0.3434242	0.3533418499999999	0.37741075	0.3320677
GO:0000139	GO:0009898	0.3728548	0.2802949	0.38412395	0.3701392	0.4147905	0.3180805	0.32808265	0.3236902	0.3463322	0.3912936	0.3383720999999999
GO:0000139	GO:0009925	0.37744849999999996	0.28135845	0.40430565	0.36885285	0.4237894	0.29726185	0.3330943	0.31740475	0.3685757	0.397027	0.3443051
GO:0000139	GO:0010008	0.38766725	0.2955638	0.394466	0.3791634499999999	0.4287874	0.3228181	0.33855815	0.34627075	0.3505488	0.3962598499999999	0.34815675
GO:0000139	GO:0010369	0.3776858	0.2369813	0.3691884	0.3574994	0.41459555	0.2723977	0.2546701	0.25688325	0.32098655	0.3687356	0.3108798
GO:0000139	GO:0010494	0.3392662	0.2668675	0.3720501	0.3811861	0.4275878	0.29763	0.3017201	0.28977615	0.3323539	0.4172618	0.3329783
GO:0000139	GO:0012505	0.4041852	0.293456	0.40802425	0.3791543	0.4308792	0.31539435	0.3434213	0.3463356	0.362568	0.39694065	0.3542831
GO:0000139	GO:0012506	0.37110105000000004	0.2909516	0.3779415	0.38857025	0.4184718	0.3253024	0.3251436	0.3426657	0.3457018	0.3799476	0.33872465
GO:0000139	GO:0014701	0.3455946	0.2659258	0.383475	0.35643115	0.42539	0.3733326	0.3334407	0.3911818	0.35232165	0.4572690499999999	0.26191295
GO:0000139	GO:0014704	0.3773381	0.27844925	0.3835865	0.3680778	0.4083688	0.2998052	0.320066	0.30024965	0.3558809	0.38823155	0.32747335
GO:0000139	GO:0014731	0.3349414	0.2908826	0.3718323	0.3791005	0.39521425	0.2905759	0.3110061	0.3202757	0.3296175	0.3679546	0.31515645
GO:0000139	GO:0015030	0.34595525	0.2371381	0.35618705	0.3707959	0.4114571	0.27834115	0.2803017	0.244384	0.3156225	0.4140164	0.3197932
GO:0000139	GO:0015629	0.36497715	0.2780447	0.37825955	0.36769925	0.4092309	0.3083295	0.3185028	0.3377693	0.3383992	0.3817856	0.3232146
GO:0000139	GO:0015630	0.3678843	0.2719291	0.3732458	0.3638222	0.4116453	0.2985642	0.30355925	0.3093676	0.33162135	0.3989919	0.317804
GO:0000139	GO:0015934	0.3499482	0.2645514	0.3913102	0.389602	0.4270848499999999	0.2789423	0.3117886	0.27392895	0.32582255	0.4218585	0.34987685
GO:0000139	GO:0015935	0.34674455	0.2722893	0.38339575	0.4051644	0.4391	0.2945145	0.3061765	0.2655764	0.32504785	0.4154446499999999	0.3773243
GO:0000139	GO:0016234	0.3630492	0.279979	0.3844659	0.3838513	0.4142101	0.31051995	0.3271913	0.3208647	0.3564758	0.4029761	0.3327102
GO:0000139	GO:0016235	0.3509545	0.2648972	0.37334155	0.3697801	0.4123803	0.2845143	0.301968	0.28482275	0.3432366	0.3965338	0.3247193
GO:0000139	GO:0016323	0.3871235	0.2771811	0.398139	0.3802426	0.4278924	0.2975801	0.3302425	0.3180224	0.3648432	0.4001565	0.3482787499999999
GO:0000139	GO:0016324	0.3881248	0.2751993	0.3910019	0.37269075	0.4252079	0.2963546	0.3288562	0.32767895	0.3622638	0.3952513	0.3422024
GO:0000139	GO:0016327	0.3555789	0.2692794	0.3960944	0.3750479	0.41660295	0.2922452	0.311742	0.2962294	0.3676371	0.38424155	0.33216965
GO:0000139	GO:0016328	0.37802405	0.2733853499999999	0.39275935	0.3764253	0.4213436499999999	0.3008553	0.3262937	0.3073188	0.35900935	0.4017354	0.341206
GO:0000139	GO:0016363	0.3582515	0.2471344	0.3598181	0.3706967	0.3976924	0.283462	0.2976573	0.2561074	0.3192303	0.3991940499999999	0.3225747
GO:0000139	GO:0016528	0.3530639	0.27450345	0.3725732	0.3629183	0.4052502	0.31525785	0.3179817	0.313526	0.33605715	0.3713767	0.3004914
GO:0000139	GO:0016604	0.3574419	0.2539748	0.3694336	0.3705089	0.4017553	0.2747828	0.29322895	0.2732536	0.332452	0.4000728999999999	0.3254846
GO:0000139	GO:0016605	0.3594978	0.2457274	0.3695213	0.36707055	0.3984801	0.2784244	0.2934714	0.2800074	0.3386414	0.3949667999999999	0.3300255
GO:0000139	GO:0016607	0.3519503	0.2457304	0.3627626499999999	0.3726032	0.40001865	0.27501495	0.2920521499999999	0.2524733	0.3181984	0.4117358	0.32336125
GO:0000139	GO:0030016	0.3742213	0.2685764	0.3822474	0.3600237	0.4350006	0.3051614	0.3350821	0.3375426	0.3375947	0.3735504	0.2811194
GO:0000139	GO:0030017	0.3697877	0.2697932	0.3821096	0.3466515	0.4253705	0.30388755	0.3192481	0.338025	0.33264755	0.3631322	0.2700325
GO:0000139	GO:0030018	0.37002535000000003	0.2737226	0.3823834	0.34729325	0.4047128	0.308032	0.3173158	0.3316455	0.3321073	0.360362	0.28540275
GO:0000139	GO:0030027	0.36666225	0.2890853	0.3851196	0.37389025	0.4090703	0.3102192	0.3228073	0.3377883	0.3429598	0.3870193	0.3337618
GO:0000139	GO:0030054	0.3709738	0.2679066	0.3860627	0.3691512	0.4138449	0.2999152	0.3186922	0.3033408	0.3505935	0.39142	0.3335222
GO:0000139	GO:0030055	0.3723668	0.2777204	0.3708221	0.31238445	0.37750795	0.3143556	0.31116885	0.3096457	0.3021857	0.3319335	0.2634119
GO:0000139	GO:0030056	0.4009082	0.2847351	0.3994618	0.3821915	0.4201454	0.3383702	0.3288422	0.2964352	0.3942807	0.4092905	0.3673652
GO:0000139	GO:0030057	0.3612931	0.2649952	0.3776749499999999	0.3789759	0.4152217	0.3055544	0.3039458499999999	0.2754326	0.3549168	0.3963046999999999	0.3434084
GO:0000139	GO:0030061	0.4204598	0.2994254	0.3889166	0.375959	0.4448516	0.3371037	0.34173775	0.3595267	0.3872052	0.4203008	0.3580752
GO:0000139	GO:0030117	0.3936892	0.3047737	0.38623155	0.38868915	0.42219885	0.31885195	0.3375513	0.34098695	0.3429334	0.42111115	0.34363025
GO:0000139	GO:0030125	0.4039527	0.2869254	0.3915608	0.3793392	0.42146335	0.3159117	0.3359573	0.3544023	0.3228096	0.4011123	0.3639905
GO:0000139	GO:0030127	0.41833625	0.3027008	0.4144101	0.4231155	0.450782	0.3334377	0.35732915	0.4018641	0.37601395	0.4388215	0.3889507
GO:0000139	GO:0030130	0.412274	0.28395455	0.4125722	0.3947553	0.44130665	0.33710215	0.3421217	0.390804	0.3379752	0.4216279	0.3596263
GO:0000139	GO:0030132	0.4047531	0.2958867	0.40651	0.410435	0.4309821	0.33348195	0.34856	0.376342	0.326493	0.436256	0.359578
GO:0000139	GO:0030133	0.3985416	0.28022035	0.3964891	0.3806978	0.41837205	0.30679945	0.3244414	0.3367206	0.350155	0.38998275	0.3404263
GO:0000139	GO:0030136	0.3987606	0.2982474	0.40277105	0.3866751499999999	0.4257526	0.319919	0.3425074	0.361363	0.34761675	0.40856695	0.35448575
GO:0000139	GO:0030137	0.39277304999999996	0.27895665	0.408367	0.39174	0.4396262	0.3055123	0.3284006	0.3508365	0.34364985	0.4349691	0.343653
GO:0000139	GO:0030139	0.3831731	0.2923381	0.39312035	0.38466965	0.4149489	0.316588	0.3358252	0.3376477	0.3544329	0.3888845	0.3441541
GO:0000139	GO:0030140	0.41370894999999996	0.3082146	0.4374339	0.39606185	0.4282658	0.33841905	0.3761105	0.39909125	0.4174576	0.40764585	0.3524973
GO:0000139	GO:0030141	0.39232354999999997	0.28347325	0.3947223	0.3802502	0.4156902	0.3245573	0.3260731999999999	0.3508758	0.3525129	0.3764358	0.336855
GO:0000139	GO:0030315	0.37262805	0.2654494	0.39708765	0.3552248	0.4110251	0.29941365	0.3321452	0.3265568	0.3437031	0.3604121999999999	0.2906993
GO:0000139	GO:0030424	0.3727533	0.2676505	0.3826647	0.36366505	0.4226041	0.3016879	0.3178996	0.3293337	0.3393861	0.3892813	0.3305708
GO:0000139	GO:0030425	0.3731057	0.2656005	0.3834588	0.3668466999999999	0.4199114499999999	0.2957578	0.3162091	0.3187072	0.3382031	0.393126	0.328806
GO:0000139	GO:0030426	0.3675912	0.2846738	0.38364555	0.3677311	0.41657155	0.3061349	0.3158297	0.3339065	0.3426236	0.3896066	0.3296463
GO:0000139	GO:0030496	0.369259	0.2725291	0.37875225	0.3731149	0.4145924	0.2973895	0.31140345	0.3094486	0.3351285	0.4001299	0.3302479
GO:0000139	GO:0030658	0.40089615	0.2833986	0.4092069	0.38353765	0.40776505	0.3223147	0.33368275	0.32836045	0.3468064	0.4027341	0.3450344
GO:0000139	GO:0030659	0.40110915	0.2850125	0.39706215	0.3829428	0.4276082	0.3158053	0.3386677999999999	0.3548236	0.3629721999999999	0.409847	0.3481848
GO:0000139	GO:0030660	0.4195954	0.2810451	0.4092944	0.3593659999999999	0.4327804	0.3174042	0.3365835	0.3597507	0.3795707	0.40065175	0.3488279
GO:0000139	GO:0030663	0.49202155000000003	0.3133868	0.4531769	0.3302649	0.4793596	0.30774665	0.3539308	0.37091145	0.3737988	0.0	0.36766765
GO:0000139	GO:0030665	0.4153126	0.2742907	0.39590365	0.3972486	0.4325112	0.3475559	0.3386401	0.38197095	0.3558476	0.4273987	0.35275205
GO:0000139	GO:0030666	0.3805788	0.27615105	0.39909315	0.3734477	0.4238034	0.3130978	0.3279004	0.3407898	0.35466945	0.3903826999999999	0.3268647
GO:0000139	GO:0030667	0.40532565	0.2950473	0.4127093	0.38730315	0.4343162	0.3376487999999999	0.34824785	0.3575934	0.3692303999999999	0.4018729	0.347525
GO:0000139	GO:0030669	0.4145544	0.291063	0.4109442	0.3864159499999999	0.4405111	0.31754725	0.34094065	0.3589703	0.36727015	0.4042259	0.3432141
GO:0000139	GO:0030670	0.4196893	0.3103861	0.4176569	0.3838133	0.4388438	0.3423738	0.3546966	0.3664277999999999	0.3755983499999999	0.4005003	0.35726765
GO:0000139	GO:0030672	0.40454895	0.2695238	0.3969595999999999	0.3946081	0.4393786	0.3251572	0.331401	0.3582224499999999	0.3576649	0.4104517	0.34476075
GO:0000139	GO:0030673	0.3487726	0.2600151	0.3784553	0.3783223	0.4030690999999999	0.3004217999999999	0.3009242	0.3322805	0.32275935	0.3732429	0.3231935999999999
GO:0000139	GO:0030686	0.360285	0.2415851	0.377914	0.3570291	0.4168149	0.2720892	0.2961422999999999	0.2122486	0.3342431999999999	0.3954391	0.32655865
GO:0000139	GO:0030687	0.3430645	0.2502077	0.3627778	0.3751325	0.4218731	0.2777665	0.2870772	0.2342845499999999	0.3226556	0.4100496	0.3280621
GO:0000139	GO:0030688	0.34394875	0.25502285	0.3704693	0.3757469	0.4163765	0.27219125	0.2934453999999999	0.2421636	0.3384778	0.4142028	0.3321816
GO:0000139	GO:0030863	0.3507211	0.2959605	0.3735567	0.36956505	0.3961564	0.3193282	0.3177856	0.3565424	0.33289625	0.3692547	0.322824
GO:0000139	GO:0030864	0.36832155	0.28404975	0.3872376	0.37402185	0.4097463	0.3063896499999999	0.32954065	0.335215	0.34188065	0.38920855	0.3288114
GO:0000139	GO:0030867	0.4059175	0.3024378	0.4051691	0.3929026	0.4549737	0.32730365	0.34535565	0.33702485	0.3853836	0.42619625	0.35072765
GO:0000139	GO:0030868	0.37792505	0.2827416	0.408461	0.3450287	0.43871385	0.2573086	0.3348799	0.32274685	0.3752459999999999	0.4201507	0.3440832
GO:0000139	GO:0030991	0.37954095	0.2477542	0.3666717	0.33675495	0.3931462	0.24868465	0.29529775	0.2600136	0.3356546	0.0	0.32168795
GO:0000139	GO:0030992	0.3533878	0.2549296	0.3652894	0.3680267	0.4228389999999999	0.25578065	0.3029519	0.2612784	0.3382347	0.3707235	0.32217965
GO:0000139	GO:0031021	0.3902342	0.258677	0.3700232	0.3675064999999999	0.4140315	0.2781258	0.306965	0.2656083	0.3060911	0.38731305	0.31920555
GO:0000139	GO:0031045	0.3723378	0.24822175	0.3947916	0.38548815	0.4443655	0.2739563	0.31084385	0.3050949	0.3498648	0.4005741	0.3291127
GO:0000139	GO:0031080	0.4112283	0.2627119	0.37899045	0.3838134	0.4200995	0.31325235	0.31034145	0.227092	0.3374553	0.442962	0.34822035
GO:0000139	GO:0031088	0.4072009	0.2901587	0.4278441	0.3771976	0.4190712	0.3417022	0.378436	0.3483559	0.3896935	0.3895098	0.36137065
GO:0000139	GO:0031089	0.40269495	0.26400165	0.385158	0.3629233	0.3858405	0.3264124499999999	0.3221121999999999	0.3457167	0.34460535	0.34528	0.3121476
GO:0000139	GO:0031090	0.4042917	0.2851386	0.39511465	0.3952999	0.43364425	0.2974983	0.3453479	0.32591855	0.353327	0.43203075	0.3410224
GO:0000139	GO:0031091	0.3840444	0.2835972	0.3918769	0.3631465	0.390496	0.334546	0.3223192	0.3452577	0.34438055	0.3596956	0.3253341
GO:0000139	GO:0031092	0.3819496	0.2968204	0.3966454	0.3572796	0.3959834	0.31854535	0.33358995	0.3705713	0.3574994	0.359139	0.32997255
GO:0000139	GO:0031093	0.3878931	0.28093325	0.3824959	0.36057045	0.39353545	0.3321589	0.3195856	0.33775835	0.3548909	0.3556894	0.3158282
GO:0000139	GO:0031095	0.39654140000000004	0.2940346	0.41888975	0.38722155	0.430397	0.3301294999999999	0.3381529	0.3638927	0.3790016499999999	0.4354928	0.34362765
GO:0000139	GO:0031143	0.3885075	0.2801549	0.3837101	0.3703996	0.4151147	0.3344327	0.32689425	0.3654159	0.3533539	0.4135911	0.3157138
GO:0000139	GO:0031234	0.3497909	0.2745306	0.3804369	0.3600807	0.4138758999999999	0.29588715	0.3198545	0.3153586	0.34597415	0.4007711	0.33426015
GO:0000139	GO:0031252	0.364825	0.290107	0.3878523499999999	0.3826122	0.41130895	0.3197104	0.3265374	0.3326642	0.35526195	0.4133772	0.3518683999999999
GO:0000139	GO:0031253	0.367929	0.28016985	0.38384545	0.3803591	0.4242107	0.3168015	0.313185	0.3027472	0.3396481	0.3980843	0.34321925
GO:0000139	GO:0031256	0.3737082	0.2894356999999999	0.37992345	0.37395275	0.4206918	0.3261331	0.32620755	0.3476166499999999	0.3303652	0.4030964	0.3360527
GO:0000139	GO:0031258	0.3746651	0.2865596	0.4070598	0.3675008	0.4012826499999999	0.3215685499999999	0.3291007999999999	0.3493848499999999	0.3754416	0.3706768	0.348594
GO:0000139	GO:0031314	0.371992	0.2362341	0.3695864	0.3368133	0.42135445	0.2551595	0.31302345	0.2443456	0.3296163	0.37176755	0.2989699
GO:0000139	GO:0031430	0.36609670000000005	0.2784274	0.3878628	0.3633452	0.4201585	0.29610895	0.3206134	0.31238495	0.3391783	0.3677672	0.25191715
GO:0000139	GO:0031526	0.3945456	0.2786473499999999	0.4009183	0.36717865	0.4257	0.2849481	0.3247802	0.3283150999999999	0.3678263	0.3968636	0.3403387
GO:0000139	GO:0031527	0.3714113	0.2877087	0.3992736999999999	0.3612318	0.39939005	0.31279305	0.3218551	0.3417312	0.36811965	0.382143	0.3362994
GO:0000139	GO:0031528	0.3579781	0.2732656	0.3897524	0.3531512	0.41892695	0.3020720999999999	0.32324175	0.33626795	0.3769577	0.3945035	0.3509859
GO:0000139	GO:0031594	0.3693171	0.2752374	0.3864812	0.3585818	0.42212205	0.3034448	0.3223781	0.314906	0.33936875	0.38262965	0.3296582
GO:0000139	GO:0031616	0.3672884	0.2574043	0.37690705	0.377758	0.4128044	0.2879642	0.29866145	0.3001888	0.327379	0.393461	0.3347862
GO:0000139	GO:0031672	0.3788201	0.2700112	0.3668218	0.3429309	0.4053583	0.2872156	0.31181035	0.3217507	0.3264061	0.3345763	0.2764767
GO:0000139	GO:0031674	0.352773	0.2846347	0.3748432	0.3560642	0.4088258	0.2943937	0.321013	0.3411816	0.3199604	0.37394395	0.2683207
GO:0000139	GO:0031901	0.39573145	0.2932438	0.3970338	0.3788495	0.4313654	0.3163822	0.3387627	0.3510956	0.3459694	0.4008963	0.3506372
GO:0000139	GO:0031902	0.40833585	0.2974209	0.4029373	0.3761376	0.4359049	0.3276791	0.3476876	0.34776455	0.3555863999999999	0.4089986	0.35413255
GO:0000139	GO:0031904	0.4040718	0.30951675	0.3962378	0.3858191	0.4330752	0.3163270999999999	0.3421124	0.3561193	0.37342525	0.3989004	0.3556349
GO:0000139	GO:0031905	0.4218874	0.3214604	0.4230811	0.35609245	0.42557095	0.3749727	0.3654420499999999	0.35482905	0.3848566	0.3603121999999999	0.3442092
GO:0000139	GO:0031941	0.3671913	0.27992635	0.3881285	0.3553013	0.3959025	0.3076058499999999	0.3246418	0.3448687	0.3331481	0.3615614	0.312755
GO:0000139	GO:0031965	0.38726025	0.2660324	0.3851479	0.3758748	0.4201255	0.2943549	0.3162473	0.289395	0.35041915	0.41133395	0.3400143
GO:0000139	GO:0031966	0.407705	0.2751151	0.39949705	0.3741248	0.4349739	0.2911518	0.34338285	0.3136269	0.3618689	0.4036634	0.3495735
GO:0000139	GO:0031981	0.3504184	0.24172765	0.373574	0.3758212	0.4096794	0.2835285	0.29325515	0.243864	0.322844	0.4069696	0.3223032
GO:0000139	GO:0031985	0.39758899999999997	0.2896194	0.4268756	0.3852923	0.4141772999999999	0.342221	0.3567278499999999	0.3026717	0.4116118	0.3327632	0.3161154
GO:0000139	GO:0032009	0.40156864999999997	0.29105975	0.3973964	0.4045874	0.4265832	0.32336865	0.3305802	0.29880635	0.3205663	0.36402045	0.3442822
GO:0000139	GO:0032010	0.4364368	0.29413365	0.3874255	0.4040804	0.43780555	0.3742022	0.34936005	0.362355	0.3885368	0.372752	0.3425311
GO:0000139	GO:0032040	0.3388212	0.2536671	0.3703826	0.3702372	0.4229616	0.2772004999999999	0.29481535	0.2246884499999999	0.3253254	0.4040026	0.33998475
GO:0000139	GO:0032059	0.38420960000000004	0.2866956	0.4002376	0.3560463499999999	0.4153833999999999	0.31408335	0.318249	0.3443365	0.3519187	0.381501	0.3165466
GO:0000139	GO:0032153	0.3486557	0.26309835	0.3600290499999999	0.3348593	0.3435622499999999	0.3028574	0.29262085	0.3233011	0.2795376	0.3798908	0.303321
GO:0000139	GO:0032154	0.36441045	0.270089	0.3832527	0.3653513499999999	0.397207	0.3008811	0.3175392	0.32759855	0.3368262	0.3959507	0.3241142
GO:0000139	GO:0032279	0.38284995	0.2651208499999999	0.3748834	0.3781594	0.4321994999999999	0.3248441	0.3243857	0.3175268	0.3393909	0.3979466	0.3160396
GO:0000139	GO:0032280	0.0	0.22634625	0.0	0.3366416	0.4713666	0.0	0.4334183	0.0	0.4168408	0.0	0.1869679
GO:0000139	GO:0032391	0.35628725	0.2701414	0.36925555	0.345663	0.4022892	0.2609889	0.3008584	0.2745506	0.3265768	0.4012296	0.3102154
GO:0000139	GO:0032420	0.372093	0.2900913	0.3836146	0.3739367	0.4220759	0.3042254	0.3256371	0.348041	0.3452107	0.38945205	0.33546885
GO:0000139	GO:0032421	0.3851961	0.2925872	0.37013085	0.3794425	0.404159	0.3202579	0.33670315	0.3650521	0.34767625	0.3389663	0.32413995
GO:0000139	GO:0032426	0.36307745	0.2837455	0.3693105	0.3742005	0.4323393	0.29239035	0.3101767	0.3488108	0.35254065	0.3787891	0.3431217
GO:0000139	GO:0032433	0.3629171	0.2819655	0.3829806	0.3731398	0.4327569	0.3221110499999999	0.32129275	0.33759355	0.3650432	0.3922592	0.36364745
GO:0000139	GO:0032437	0.381931	0.2942204	0.3912794	0.3824769	0.3977065	0.3230771	0.3381226	0.3464213499999999	0.3473278	0.3861387	0.3417053
GO:0000139	GO:0032541	0.4370508	0.3132002	0.4498506	0.40480245	0.44853875	0.3296608	0.37423425	0.3698653	0.4087012	0.4391967	0.3598951999999999
GO:0000139	GO:0032580	0.4132558	0.29983455	0.3922208	0.38967745	0.4404240499999999	0.31288565	0.32956415	0.3632355	0.3754896	0.4138109	0.3564959
GO:0000139	GO:0032584	0.37289364999999997	0.2803541499999999	0.3859063	0.3482697	0.4133317	0.3187379	0.3496996	0.3481148	0.3522929999999999	0.4407681	0.36473605
GO:0000139	GO:0032585	0.38892459999999995	0.2931821	0.3946603	0.3840866	0.42511215	0.32104075	0.3387522	0.3267068	0.3354593999999999	0.4033038	0.3467531
GO:0000139	GO:0032587	0.3727806	0.2871072	0.38746285	0.3705587	0.4137672	0.3103024	0.3241791	0.3411485	0.3498038	0.39304785	0.33365785
GO:0000139	GO:0032588	0.405614	0.3025372	0.4106775	0.4070028	0.4340202	0.32541155	0.35299615	0.3529805	0.3907146	0.4233981	0.3684268
GO:0000139	GO:0032590	0.357912	0.2473898	0.37602425	0.3396447	0.4325551	0.30032855	0.3183481	0.2965028	0.3514946	0.3538866	0.3405626
GO:0000139	GO:0032591	0.30509575	0.2398311	0.4048964499999999	0.41791065	0.4089155	0.3016243	0.3209292	0.3581667	0.2827793	0.3866933	0.3271172
GO:0000139	GO:0032593	0.40810939999999996	0.28994795	0.4358271	0.3718392	0.42626275	0.3510573	0.3683032	0.3934168	0.3896315	0.4050536	0.35777835
GO:0000139	GO:0032809	0.3927578	0.2600719999999999	0.3865026	0.36749505	0.4340664	0.326969	0.3147271499999999	0.3342613	0.32450025	0.3687486	0.3455042
GO:0000139	GO:0032839	0.379773	0.2743796	0.382477	0.3727688	0.4363419	0.30045485	0.3186961	0.2957728	0.3417632	0.4103215	0.3364487
GO:0000139	GO:0032982	0.3988023	0.2401331	0.3974826	0.3340116	0.4387508	0.2966867	0.3441633	0.3220594	0.3562492	0.3892155499999999	0.2540613
GO:0000139	GO:0033010	0.34318709999999997	0.26013115	0.39902345	0.35517395	0.4329358	0.27882145	0.3200866999999999	0.3247405	0.3351179	0.3683049	0.3210877
GO:0000139	GO:0033017	0.39865335	0.2819991	0.39003885	0.3780374	0.4237719	0.3179237	0.3301287499999999	0.3518096	0.3675234	0.4126125499999999	0.3015145
GO:0000139	GO:0033018	0.4253594	0.2921302999999999	0.3934457	0.4128609	0.4551978	0.3317916	0.3392753	0.3890646	0.38742125	0.4501217	0.3108255
GO:0000139	GO:0033093	0.4154075	0.2947243	0.4162828	0.37943235	0.4008656499999999	0.3548302	0.35576065	0.38356745	0.3852913	0.3839348999999999	0.3581058
GO:0000139	GO:0033106	0.0	0.0	0.4241077	0.3138342	0.4030743	0.2814726	0.3476934	0.3854755	0.36556975	0.0	0.30727085
GO:0000139	GO:0033116	0.41754735	0.2917452499999999	0.40523145	0.3694362	0.4360906	0.3076031999999999	0.33755115	0.35056475	0.3608284499999999	0.4064135	0.3607744
GO:0000139	GO:0033162	0.4290306	0.3035301	0.4134898	0.39527495	0.4491787	0.3427602	0.3594361499999999	0.38462775	0.3695498	0.3988943	0.37980355
GO:0000139	GO:0033165	0.4248332	0.2678523	0.3942416	0.3191738	0.3843993	0.3592818	0.3332439	0.3632176	0.3150361	0.3151967	0.2843187
GO:0000139	GO:0033179	0.50001685	0.2683954	0.4314341	0.4274143	0.453977	0.4013051	0.3863322	0.467152	0.4775932	0.4479928	0.3675754
GO:0000139	GO:0033180	0.4175989	0.3100348	0.3834712	0.4222755	0.43924205	0.37858755	0.31732975	0.3768953	0.33003835	0.440846	0.3290169
GO:0000139	GO:0033268	0.339345	0.2471643	0.3809462999999999	0.350137	0.4114888	0.2778911	0.32383945	0.3008735	0.33457335	0.3789968	0.3003018
GO:0000139	GO:0033270	0.3766818	0.2472988	0.3637223499999999	0.3687652	0.4351708	0.29351335	0.3274785	0.3352948	0.32018715	0.3479922	0.3245952
GO:0000139	GO:0033391	0.3678839	0.293305	0.40690485	0.3864255	0.4113818	0.3102244	0.3276698	0.3152731	0.3793973499999999	0.3932082	0.336361
GO:0000139	GO:0034045	0.38334035	0.2998016	0.4056454	0.373005	0.4239562	0.31008985	0.3271962	0.3402983	0.3534875	0.4029525	0.3465211
GO:0000139	GO:0034361	0.4064871	0.2757414	0.3914944	0.370551	0.4037221	0.30987215	0.3211059	0.3472663	0.3618597	0.3490213	0.3181931
GO:0000139	GO:0034362	0.40419465	0.2766002	0.4018044	0.3850008	0.40881835	0.31364745	0.3251009	0.3485242	0.3737848	0.3494264	0.3267962
GO:0000139	GO:0034363	0.39343	0.2738186999999999	0.38320055	0.3667466	0.3915848	0.301093	0.3096476999999999	0.3409686	0.3677356499999999	0.3545521	0.3123964999999999
GO:0000139	GO:0034364	0.39948305	0.26130445	0.37948015	0.3651655	0.3939672	0.30715245	0.31413995	0.3295388	0.3491987	0.33658725	0.30921875
GO:0000139	GO:0034366	0.4083305	0.2583894	0.37191665	0.3582487	0.37476305	0.2974575	0.3031063499999999	0.3228355499999999	0.3415211	0.3239482	0.292952
GO:0000139	GO:0034399	0.3797683	0.2569155	0.3733216	0.3796566	0.40847795	0.29148885	0.3031139	0.2458776	0.31970825	0.4225152	0.32086855
GO:0000139	GO:0034451	0.3802857	0.27062675	0.37711585	0.3811552	0.404131	0.29121615	0.3081947	0.30803895	0.3387749	0.3984980999999999	0.329925
GO:0000139	GO:0034464	0.4097394	0.26756495	0.3736192	0.0	0.3754621	0.2777693	0.3220921	0.30163315	0.3182846	0.3466602	0.2923590499999999
GO:0000139	GO:0034709	0.32262484999999996	0.2401972499999999	0.3344964	0.3911599	0.4110698	0.2975228	0.2654225	0.2180411	0.3079236	0.410996	0.324771
GO:0000139	GO:0034774	0.3665972	0.28225785	0.3700446	0.3913528	0.4189576	0.33330055	0.3153077	0.3390956	0.3520935	0.4002098	0.3428538
GO:0000139	GO:0035061	0.3501541	0.2201077	0.3502933	0.3686163	0.37554475	0.2519161	0.2684355	0.1804242	0.2904046	0.3797167	0.32120205
GO:0000139	GO:0035253	0.3732923	0.2722094	0.3856393	0.38462625	0.4192232999999999	0.3073273	0.30076115	0.3166682	0.3268815	0.41632095	0.3322731
GO:0000139	GO:0035371	0.3862173	0.277953	0.3809484	0.3764349	0.4156216	0.3100502	0.3040637	0.3129917	0.32824805	0.4132166	0.3045932
GO:0000139	GO:0035577	0.4186254	0.3057244	0.4138306	0.3917912	0.4451903	0.3381513	0.35751335	0.3555089	0.39121505	0.4068994	0.3621736
GO:0000139	GO:0035578	0.3950696	0.2980869	0.3820541	0.3838842	0.4265057	0.3389676	0.3346965	0.3505561	0.3592542	0.3852041	0.349376
GO:0000139	GO:0035579	0.4150695	0.30301685	0.4180508	0.38878405	0.4419164	0.3403144	0.3583794999999999	0.36125475	0.3938221	0.4012061999999999	0.3618573
GO:0000139	GO:0035580	0.3961373	0.2900066	0.3866157999999999	0.3800636	0.4164633	0.3350989	0.3343585	0.35317825	0.3706696	0.3747842	0.3453253
GO:0000139	GO:0035686	0.3391526	0.2585978	0.3901403	0.3737694	0.39138735	0.3187797	0.2980665	0.3350206	0.3521819499999999	0.403537	0.3078663
GO:0000139	GO:0035748	0.37814614999999996	0.2891912	0.3966307	0.36780845	0.4289399499999999	0.32108815	0.3384424	0.31062365	0.37513075	0.4285709	0.3609846
GO:0000139	GO:0035749	0.4036405	0.2847642	0.3991943	0.3808064	0.42709465	0.33019575	0.3563730499999999	0.34542045	0.3500596	0.4080216	0.3583677
GO:0000139	GO:0035770	0.3872043	0.2601742	0.3839588	0.357342	0.4345536	0.27683605	0.31054795	0.2741345	0.33432775	0.4136891	0.33035205
GO:0000139	GO:0035805	0.0	0.0	0.2417892	0.0	0.0	0.0	0.0	0.3213108	0.0	0.0	0.0
GO:0000139	GO:0035861	0.36369819999999997	0.2481323	0.3634463	0.37284585	0.39710875	0.2780708	0.2877686	0.26657385	0.3289712	0.40621085	0.3188247
GO:0000139	GO:0035869	0.37095085	0.2548561	0.3570994	0.3417179	0.40863075	0.2710793	0.3046721	0.2697322	0.31086535	0.39902825	0.31726445
GO:0000139	GO:0036019	0.4132323	0.3319627	0.42517045	0.39376395	0.4588203	0.3383665	0.3806878	0.34017365	0.3822358	0.3626128	0.39257295
GO:0000139	GO:0036020	0.425609	0.2836904	0.4246794	0.4073955999999999	0.4345051	0.3329305	0.36151565	0.3522282	0.3664138	0.4304967	0.3684878
GO:0000139	GO:0036021	0.433525	0.2900372	0.3773225	0.3526422	0.4452228	0.32956075	0.3532206	0.3997115	0.331878	0.3845302499999999	0.3601227
GO:0000139	GO:0036057	0.338113	0.2935581	0.3928887	0.4144322	0.4071230999999999	0.3391444	0.33704965	0.36208865	0.36801225	0.396193	0.36947555
GO:0000139	GO:0036126	0.3640491	0.26311565	0.3859531	0.38264185	0.4325	0.301568	0.3135607	0.2795355499999999	0.3480433	0.4156414499999999	0.32171635
GO:0000139	GO:0036156	0.0	0.2737024999999999	0.3868726	0.3289876	0.44899625	0.4114322	0.3223328	0.27713215	0.0	0.0	0.0
GO:0000139	GO:0036157	0.43943125	0.2722202	0.37350165	0.3871596	0.4288372	0.2990018	0.3132091	0.31390785	0.32193355	0.0	0.3458778
GO:0000139	GO:0036449	0.37182315	0.25502825	0.38534685	0.3780582	0.40487415	0.2899386499999999	0.31029065	0.28709545	0.315514	0.3888468	0.3173262
GO:0000139	GO:0036464	0.34497279999999997	0.26192835	0.3715195	0.3765287	0.41297765	0.292311	0.302353	0.2772124	0.3314015	0.41537805	0.32971075
GO:0000139	GO:0036477	0.4455568	0.2692039	0.3854074	0.3699587	0.4122131	0.285225	0.31686675	0.3234165	0.3286498	0.3680066	0.3241247
GO:0000139	GO:0042382	0.3239212	0.21912795	0.3438103	0.3957102	0.407832	0.28989785	0.27611865	0.1952051	0.2867048	0.4333263	0.3171209
GO:0000139	GO:0042383	0.3862107	0.27869175	0.3874946	0.3477911	0.408984	0.3082317	0.3298098	0.3301548	0.3458298	0.359366	0.2950705
GO:0000139	GO:0042405	0.3553446	0.2554418	0.368459	0.3768995	0.39673155	0.2875815	0.29302875	0.2333392	0.2930837	0.4230912	0.3201137
GO:0000139	GO:0042470	0.4108558	0.2914816999999999	0.4069297	0.394174	0.4413371	0.336147	0.34872125	0.35999765	0.3766316	0.4166858	0.3611364999999999
GO:0000139	GO:0042581	0.393721	0.3053343	0.4004866	0.3946797	0.42276445	0.3556672	0.36850635	0.34359795	0.38867635	0.38494295	0.37012915
GO:0000139	GO:0042582	0.4094699	0.3048600999999999	0.4088596	0.3943464	0.4378608499999999	0.3647805	0.3644813999999999	0.36789985	0.3813824	0.37138695	0.3662184
GO:0000139	GO:0042584	0.38132405	0.25126685	0.3795294999999999	0.3913414	0.4472037	0.3268438	0.3346438	0.3421354	0.3683631	0.41071395	0.3464586
GO:0000139	GO:0042587	0.3954238	0.2995841	0.364523	0.3915073	0.4028442	0.3033631	0.3093439	0.3306914	0.36933715	0.411797	0.3466471
GO:0000139	GO:0042589	0.4010243	0.30570415	0.4151457	0.38793335	0.43135975	0.32564595	0.3538961	0.3592825	0.3616199	0.39546155	0.3599109
GO:0000139	GO:0042599	0.42969355	0.33873245	0.4263676	0.3794484	0.4666788	0.3458565	0.3414932	0.3824851	0.3528292	0.40953	0.3379026
GO:0000139	GO:0042622	0.32224655	0.2781514	0.4239471	0.3410737499999999	0.4363042	0.2986316	0.3239532499999999	0.3664744	0.3738908	0.418096	0.3699899
GO:0000139	GO:0042627	0.3971402	0.27404385	0.38404505	0.3683595	0.3935028	0.3104791	0.31551665	0.3347802	0.34752525	0.3503429	0.3033197
GO:0000139	GO:0042641	0.3887662	0.2702675	0.3947965	0.37096585	0.3905484	0.3203381	0.3374109	0.34879965	0.360977	0.4222934499999999	0.3463574
GO:0000139	GO:0042645	0.3816012	0.2631674	0.37986995	0.3689102	0.43515165	0.27320235	0.32161035	0.2794605	0.3276342	0.4134507	0.3399394
GO:0000139	GO:0042734	0.3745434	0.2625226	0.3806562	0.36310695	0.4331811	0.304188	0.31137515	0.3277896999999999	0.3475224	0.40294935	0.3349994
GO:0000139	GO:0042995	0.3683846	0.2714004	0.3826563	0.37051435	0.4150034999999999	0.3018756	0.31766605	0.3284452	0.3438953	0.3907032	0.3325701
GO:0000139	GO:0043005	0.36760925	0.26860845	0.3856672	0.3732788	0.4224723	0.3000831	0.318896	0.3279322	0.3427925	0.3958094	0.3355857
GO:0000139	GO:0043025	0.36870935000000005	0.2666609	0.3828902	0.37087715	0.42135305	0.3005317	0.3167235499999999	0.3152704	0.3412779	0.3992278	0.33035605
GO:0000139	GO:0043034	0.37957660000000004	0.269054	0.38379255	0.3345310999999999	0.4008348	0.3064537	0.3238587	0.3158757	0.3173234	0.3532872	0.293738
GO:0000139	GO:0043083	0.3697585	0.2597314	0.3757004499999999	0.3283817	0.4143005	0.3018570499999999	0.3236851	0.298161	0.3213138	0.3528373999999999	0.26791685
GO:0000139	GO:0043194	0.3399959	0.2486841	0.3816416	0.3580664	0.4038426499999999	0.2720083	0.3108532	0.2993497	0.3223814	0.3384674	0.31778905
GO:0000139	GO:0043195	0.3992594	0.26657905	0.3872562499999999	0.37965835	0.43347015	0.3101782	0.3254354499999999	0.3433876	0.3362382	0.403193	0.33190575
GO:0000139	GO:0043196	0.374499	0.25919105	0.4015573999999999	0.3351822	0.4249987	0.29000875	0.3219903	0.3229746	0.30106045	0.3245639999999999	0.3074917
GO:0000139	GO:0043197	0.3648088	0.2702895	0.38219565	0.3663359499999999	0.4152992	0.30008545	0.3180007	0.3255029	0.3426718	0.3851281	0.3264706
GO:0000139	GO:0043198	0.3661646	0.2538271	0.3731005	0.36741885	0.42436925	0.2991526	0.3097766	0.3103358	0.33611075	0.3824518	0.3177856
GO:0000139	GO:0043202	0.4089683	0.28724645	0.3900812	0.3511571	0.4270408	0.3252051	0.3362496	0.3540725	0.346119	0.3788067499999999	0.3371292
GO:0000139	GO:0043203	0.3937774	0.2451511	0.37821985	0.33677725	0.3947588	0.2747766	0.3132791	0.2961962	0.34736725	0.3614288	0.3359258
GO:0000139	GO:0043204	0.3737389	0.26260845	0.3794583	0.3608717999999999	0.425446	0.3023074	0.3154843	0.3158198	0.32686705	0.388303	0.3242826
GO:0000139	GO:0043209	0.3562843	0.2731363	0.3769506	0.3672166	0.4246439	0.3138392	0.3180572	0.3299833	0.328888	0.42398095	0.3329428
GO:0000139	GO:0043226	0.3598032	0.2719526	0.3743672	0.36829765	0.40950275	0.294467	0.3125347	0.2989725	0.3365218	0.3976924	0.3139512
GO:0000139	GO:0043229	0.38255669999999997	0.2895492	0.3730942	0.4063104	0.4434204	0.28928035	0.3233185	0.3339156	0.3623604	0.40330335	0.3612788
GO:0000139	GO:0043231	0.38138125	0.27779275	0.3856356	0.37566255	0.4215055	0.2988552	0.3246865	0.319631	0.3469615	0.40092765	0.3402745
GO:0000139	GO:0043232	0.3545458	0.26293075	0.3710211	0.3631938999999999	0.4093673	0.2984427	0.3038811	0.2905727999999999	0.3366455	0.3920189	0.3229486499999999
GO:0000139	GO:0043292	0.3931672	0.2665204	0.3822860999999999	0.334749	0.4328982	0.3009334	0.3118927	0.330685	0.2952755999999999	0.34338015	0.25025895
GO:0000139	GO:0043505	0.33101780000000003	0.2535706	0.4477185999999999	0.3875565	0.4515865	0.30483605	0.283701	0.176194	0.2905874	0.3828154	0.2893138
GO:0000139	GO:0043596	0.3668251	0.2395381	0.3657175	0.386797	0.40184335	0.2846856	0.27098205	0.2413524	0.3482979499999999	0.4406309499999999	0.3141115
GO:0000139	GO:0043657	0.36365795	0.2566664	0.3686328	0.3807283	0.42060895	0.3138337	0.3065963	0.30163	0.3290528	0.4156504	0.3344353
GO:0000139	GO:0043679	0.3601363	0.25344875	0.3825203	0.3737952	0.42829305	0.2996164999999999	0.31803605	0.3335677999999999	0.3453442	0.4030928	0.324997
GO:0000139	GO:0044194	0.3834464	0.2858563	0.3790447	0.4004166	0.42842515	0.31765365	0.32944085	0.3438971	0.34300125	0.4390318	0.3483796999999999
GO:0000139	GO:0044224	0.3604007	0.2531524	0.3657789	0.3647649	0.4402916999999999	0.3051549	0.3156207	0.3313868	0.31622655	0.3446043	0.3366978
GO:0000139	GO:0044232	0.4268413	0.3180321	0.4016437499999999	0.3956428	0.4343141	0.3155992	0.341465	0.3343572	0.3743765	0.43404395	0.3602813
GO:0000139	GO:0044233	0.38907020000000003	0.3042545	0.41401215	0.3967709	0.438753	0.3226854999999999	0.35703805	0.35151495	0.3712528	0.43241	0.3663514
GO:0000139	GO:0044284	0.4042707	0.27140655	0.4002982499999999	0.36814025	0.4343	0.3047375	0.3543352	0.3058952	0.3636946	0.3899047	0.3459084
GO:0000139	GO:0044291	0.38416815000000004	0.2806565	0.39081655	0.37294	0.4023873	0.30897595	0.3303006	0.3116878	0.3510991	0.3907245	0.3352904
GO:0000139	GO:0044292	0.35678	0.241193	0.3406905	0.0	0.3999505	0.2218925	0.29017755	0.2271151	0.33746995	0.0	0.3475891
GO:0000139	GO:0044294	0.39027525	0.2703806	0.389482	0.3889726	0.4128695	0.3055689	0.3256525	0.3178798	0.3678368	0.465292	0.35398235
GO:0000139	GO:0044295	0.3820643	0.2627415	0.38503885	0.3682269999999999	0.4140993	0.29484465	0.3109192	0.324769	0.3525569	0.4274043	0.3292959
GO:0000139	GO:0044297	0.3605036	0.2766476	0.3847292	0.37121545	0.41980765	0.303109	0.3173291	0.3155965	0.3417951	0.3933633	0.33097245
GO:0000139	GO:0044300	0.2904862	0.2459188	0.3747515	0.3484329	0.4027393999999999	0.27670075	0.29807785	0.3046644	0.2920267	0.3688057999999999	0.2895538
GO:0000139	GO:0044304	0.4557061	0.27098935	0.38257035	0.3443182	0.3720046	0.2548414	0.2947274	0.3490906	0.31956375	0.0	0.3130358
GO:0000139	GO:0044305	0.35797140000000005	0.266957	0.36554115	0.3466254	0.4272626	0.320378	0.3110814	0.3254832	0.3097853	0.3459774	0.3179501
GO:0000139	GO:0044306	0.4030529	0.2597918	0.3800191	0.3557094	0.4234681	0.2852241	0.3139928	0.325323	0.3499598	0.3523079	0.3327244
GO:0000139	GO:0044309	0.32734	0.25507625	0.3626701	0.364029	0.41472825	0.26875	0.30292825	0.34530765	0.2994930999999999	0.3829719	0.2999277
GO:0000139	GO:0044322	0.4522351	0.3172242	0.4367061	0.4268476	0.4613384	0.3176444	0.3686858	0.3835666	0.3936173	0.43044945	0.3871953
GO:0000139	GO:0044327	0.3703007	0.2632372	0.3939064	0.3918634	0.4087754	0.3292784	0.3444479	0.33462975	0.318282	0.3675804	0.3273355
GO:0000139	GO:0044354	0.3822648	0.29515835	0.37725085	0.4002787	0.4253671	0.34134815	0.3257264	0.3475546499999999	0.326611	0.3954163	0.3463901
GO:0000139	GO:0044391	0.34197325	0.2747066	0.38908395	0.4143440499999999	0.4407138	0.2827716	0.3049829	0.2823175	0.322617	0.4108564	0.376884
GO:0000139	GO:0044613	0.3724303	0.2480725	0.3478879	0.3645652	0.4074296	0.2760242	0.2906312	0.2399519	0.2999111	0.405903	0.3296833
GO:0000139	GO:0044614	0.3738546	0.264996	0.3749733	0.407618	0.4160967	0.3051173	0.30461695	0.2267116	0.303292	0.4576416	0.33249565
GO:0000139	GO:0044615	0.36144390000000004	0.24209375	0.3639231	0.371672	0.4016938	0.2772091	0.290487	0.20848735	0.2900809	0.4142887	0.3211264
GO:0000139	GO:0044754	0.4053095	0.2992711	0.3951679	0.3694406	0.4170610999999999	0.3016456	0.3387746499999999	0.36513	0.3506339	0.3760344	0.34430335
GO:0000139	GO:0044853	0.3931387	0.2837082	0.3846083	0.37573075	0.4209176	0.2967657999999999	0.3332825	0.3279952499999999	0.3499607	0.3960898	0.3327292
GO:0000139	GO:0045095	0.37846455	0.2650996	0.3837603	0.3953201	0.4434082	0.2989213	0.3088173	0.32044655	0.34119665	0.3800634	0.3362159
GO:0000139	GO:0045111	0.3755274	0.2658553999999999	0.3809946	0.36259675	0.4143492	0.29403935	0.3136147999999999	0.3137517	0.3301599	0.3899754	0.3252038
GO:0000139	GO:0045120	0.39796535	0.2197553	0.36629135	0.3711014	0.3846561	0.2406758	0.2775525	0.2779544	0.3495943	0.3810501	0.3061832
GO:0000139	GO:0045121	0.3859521	0.2837784	0.3910537	0.3690681	0.42247815	0.31501245	0.3308112	0.3321745	0.3583013	0.3926994	0.3369259999999999
GO:0000139	GO:0045171	0.36581435	0.26376275	0.3740834	0.3588894	0.40364045	0.2837525	0.29646045	0.29857965	0.3328784	0.39931105	0.31577605
GO:0000139	GO:0045177	0.36832865000000004	0.275652	0.3834426	0.3663572	0.4078232	0.2967448	0.3252206	0.3209235	0.3521002	0.3920796	0.3440414499999999
GO:0000139	GO:0045178	0.38319455	0.2785973	0.3980606	0.3617479	0.41687375	0.3200392	0.3378555	0.3481226	0.353334	0.36582515	0.3481102
GO:0000139	GO:0045179	0.3963047	0.24639565	0.405976	0.3789834	0.40643125	0.2675156	0.3082005	0.3075938	0.3578817	0.405228	0.3799301499999999
GO:0000139	GO:0045180	0.40130025	0.2755692	0.41278455	0.3625413	0.3983857	0.3030322	0.32061485	0.32675	0.3293874	0.4076528	0.303827
GO:0000139	GO:0045202	0.3636871	0.26336165	0.3824515	0.3745572	0.4237871	0.3050371	0.31729635	0.3190346	0.3385744	0.39538175	0.3342724
GO:0000139	GO:0045211	0.3685006	0.2590859	0.38839345	0.3526152	0.4268393	0.3000906	0.320947	0.3221789	0.3439792499999999	0.3721477	0.3249478
GO:0000139	GO:0045334	0.41166445	0.29526105	0.4124884	0.4066056	0.4328501	0.3378059	0.34706515	0.3692747	0.36669255	0.4309196	0.3531923
GO:0000139	GO:0045335	0.3961517	0.301897	0.4013611	0.37816125	0.4239657	0.3345246	0.345292	0.3557622	0.3548744	0.3783831	0.34125415
GO:0000139	GO:0046581	0.3841428	0.30618505	0.4010497	0.37578065	0.42034945	0.2879348	0.3456231	0.33687685	0.35163395	0.4112727	0.3506407499999999
GO:0000139	GO:0048471	0.3740788	0.2791689	0.3858801	0.376318	0.4191285	0.3083752	0.32243305	0.3252834	0.348921	0.3970491	0.3343348
GO:0000139	GO:0048500	0.3435552	0.2663990499999999	0.38686025	0.4279438	0.44673105	0.3270553	0.29444805	0.30628225	0.31827305	0.4292814	0.37967425
GO:0000139	GO:0048786	0.3795401	0.2690985	0.376861	0.3748182	0.4287145	0.30321095	0.3084961	0.3257156	0.33899845	0.381034	0.3334433
GO:0000139	GO:0048787	0.3831055	0.2729411	0.3849485	0.3568144	0.4267968	0.29289085	0.3091879	0.2988413	0.3534165	0.359605	0.3153678
GO:0000139	GO:0048788	0.27550600000000003	0.2434713	0.3751064	0.0	0.3957759	0.28338455	0.307722	0.30569765	0.3944046	0.0	0.0
GO:0000139	GO:0051233	0.3926893	0.25808765	0.3794973	0.3705705	0.4143859	0.2927367	0.2962436499999999	0.3007215	0.33999925	0.38788065	0.32394555
GO:0000139	GO:0051286	0.39772490000000005	0.2574338499999999	0.3745155	0.36931815	0.4204659	0.28905815	0.3120429	0.33575885	0.32959295	0.3744195	0.29738165
GO:0000139	GO:0055037	0.3959651	0.2923852	0.4021764	0.3769687499999999	0.42733255	0.31829075	0.33793305	0.3456554	0.3603434	0.40024495	0.3541649
GO:0000139	GO:0055038	0.4022911	0.2974396	0.4059594	0.3823996	0.4349330999999999	0.3246207	0.3461208	0.3528906	0.37005435	0.3980882	0.3577843
GO:0000139	GO:0060076	0.374013	0.2585902	0.38460805	0.362774	0.445883	0.2943054	0.30412495	0.309068	0.36951605	0.3868984	0.3167657
GO:0000139	GO:0060077	0.41146404999999997	0.2478917	0.3439071	0.2592775	0.413664	0.3020345	0.3107965	0.2570208	0.3423629	0.2458347	0.3370773999999999
GO:0000139	GO:0060091	0.4005278	0.2449014	0.3564977	0.0	0.3808084	0.2477046	0.29245365	0.2984794	0.3131836	0.0	0.0
GO:0000139	GO:0060171	0.41461185	0.29986725	0.3728106	0.3458979	0.4036381	0.30875625	0.32697445	0.3203524	0.3406631	0.3662407	0.31427745
GO:0000139	GO:0060473	0.428283	0.3303588	0.4076734	0.3934842	0.4413878	0.34231535	0.3725511	0.4099203	0.3738333499999999	0.4261787	0.40605705
GO:0000139	GO:0061202	0.41091869999999997	0.2416628	0.3958085	0.38931555	0.454182	0.322111	0.33713605	0.37009035	0.328745	0.4305889	0.3461169
GO:0000139	GO:0061673	0.3728027	0.2510451	0.3774711	0.3406713	0.40758885	0.30979645	0.29614695	0.2906697	0.32754515	0.39329905	0.3028155
GO:0000139	GO:0061827	0.3140346	0.2988948	0.378733	0.42449575	0.4396191	0.3269015	0.3188812	0.3142224	0.3698677	0.3929798	0.3277302
GO:0000139	GO:0062023	0.3875669	0.27040125	0.3845974	0.3498896	0.3942597	0.3174225499999999	0.32072695	0.3319589	0.348224	0.33989695	0.3109517499999999
GO:0000139	GO:0070062	0.37010115	0.2778069	0.3800166	0.3737008	0.4202098	0.3076301	0.3195632	0.3262482	0.34782625	0.3843394	0.33254005
GO:0000139	GO:0070083	0.4078298	0.28403615	0.4040546	0.3877201	0.43510145	0.30967105	0.3290368	0.3585207	0.3160819	0.3919903	0.33113555
GO:0000139	GO:0070160	0.37617095	0.26689395	0.3891132	0.3710524	0.4172929	0.2908023	0.3254246	0.30722	0.3583183	0.4054547	0.3451176
GO:0000139	GO:0070161	0.3727263	0.27711	0.3852339	0.3603093	0.4056761	0.3104038	0.3236826	0.3283805	0.3503933999999999	0.37633265	0.3345778499999999
GO:0000139	GO:0070382	0.3939178	0.2744796	0.4000091999999999	0.39179315	0.4305023	0.3090595499999999	0.33222815	0.3479005	0.36211095	0.3777481	0.34107005
GO:0000139	GO:0070821	0.4094058	0.29477995	0.411342	0.3860332	0.4378855	0.3370879	0.3490827	0.360913	0.383019	0.3861723999999999	0.3484533
GO:0000139	GO:0070852	0.38268895	0.2547828	0.3753878	0.4227982	0.42192925	0.2587827	0.3188928	0.30235225	0.3745731	0.3729839	0.3130948
GO:0000139	GO:0070938	0.37795449999999997	0.2706425	0.37339875	0.3426296	0.3953616	0.27922175	0.2957366	0.3071899	0.3250768	0.4016096	0.2961906
GO:0000139	GO:0070971	0.420608	0.3104021	0.4194236999999999	0.4208431	0.4589493	0.32573615	0.3654119999999999	0.39721185	0.37256825	0.438909	0.3789620999999999
GO:0000139	GO:0071004	0.3430121	0.2369989	0.341151	0.3926855	0.40394015	0.2980135	0.2789915	0.2019029	0.2984408	0.4292319	0.3256519
GO:0000139	GO:0071005	0.34101545	0.23082425	0.3351443	0.3771529	0.398168	0.28026695	0.2747375	0.2115739	0.3027063	0.4247101	0.3198142499999999
GO:0000139	GO:0071006	0.3412066	0.22593335	0.3579166	0.3758427	0.3935679	0.2626767	0.2830021	0.2162214	0.31158	0.4472427	0.3309816
GO:0000139	GO:0071007	0.3377912	0.22415345	0.3378974	0.381613	0.3977201	0.2802733	0.272979	0.2060152	0.2991512	0.4150943	0.32127635
GO:0000139	GO:0071011	0.3386104	0.2354355	0.3326571	0.3789531	0.3967392	0.2847129499999999	0.2722249	0.2065722	0.29981725	0.4109533	0.32118895
GO:0000139	GO:0071013	0.3395476	0.2304298	0.3400683	0.3812357	0.40405185	0.28285855	0.2775091	0.2104111	0.2981669	0.42412825	0.3241402
GO:0000139	GO:0071546	0.3701336	0.24388045	0.4003455999999999	0.3643948	0.4633178	0.30282935	0.3141082	0.3145621	0.3311852	0.2693818	0.3193500999999999
GO:0000139	GO:0071547	0.3931279	0.26810855	0.4284508	0.4090031	0.4633178	0.30282935	0.33523655	0.3145621	0.3440617	0.2693818	0.31505265
GO:0000139	GO:0071598	0.3510424	0.2546311	0.3640083	0.3385686	0.4105477	0.2666875	0.2810341	0.2801894	0.30820705	0.3650609	0.3404992
GO:0000139	GO:0071682	0.392162	0.2776507	0.3854241	0.3751115	0.4193892999999999	0.3239087	0.31357215	0.3516325	0.3503907	0.4010197	0.3283784
GO:0000139	GO:0071782	0.4185474	0.3012051	0.4313888	0.3996223	0.452037	0.3222558	0.3606245	0.3924483	0.3899527499999999	0.4166915	0.3664304
GO:0000139	GO:0071944	0.3832787	0.2696853	0.38308	0.37530805	0.4159785	0.3039277999999999	0.3222891	0.3258266	0.3476725499999999	0.3964915	0.33480075
GO:0000139	GO:0071953	0.4116785	0.2434504	0.3778963	0.324694	0.39027835	0.3112228	0.3208716	0.316401	0.30949185	0.2992703	0.28870975
GO:0000139	GO:0072534	0.4248332	0.2451166	0.39254035	0.3332756	0.408863	0.3157313499999999	0.3041897	0.37236685	0.3324067	0.3206238	0.3210844
GO:0000139	GO:0072562	0.38631675	0.2793632	0.37261795	0.36166	0.3935514	0.3332507	0.3026566	0.3397094	0.35006245	0.3462069	0.3122271
GO:0000139	GO:0072686	0.3723758	0.2564382	0.370373	0.3744148499999999	0.4072796	0.2875873	0.2974434999999999	0.2917748	0.3329506	0.40592505	0.3261552
GO:0000139	GO:0072687	0.3759289	0.26011995	0.3611374	0.3605282	0.40971005	0.3035968	0.275804	0.3111128	0.313176	0.3931571	0.312539
GO:0000139	GO:0090543	0.3559476	0.273204	0.3801887499999999	0.3852447	0.4245043	0.3160934	0.3190867	0.31899175	0.3498849	0.4199395999999999	0.3464565
GO:0000139	GO:0090734	0.3514271	0.239656	0.355951	0.3745096	0.39637425	0.2782583	0.281544	0.2463889	0.31508445	0.4050061	0.3161174
GO:0000139	GO:0097013	0.36922370000000004	0.27092065	0.38085135	0.3941087	0.4041183	0.3269872	0.3265681	0.33353725	0.3351745	0.3752851	0.3436402
GO:0000139	GO:0097038	0.3822498	0.3022802	0.39182805	0.3879065	0.4352733	0.3052636	0.3290628	0.3419128	0.358331	0.389177	0.35293975
GO:0000139	GO:0097060	0.3623114	0.26744475	0.3959565499999999	0.36449745	0.424926	0.3096098	0.3327411	0.3212166	0.3560353	0.3898040499999999	0.3434393
GO:0000139	GO:0097165	0.35492795	0.2526935	0.3582354	0.3795723	0.4301361	0.3155093	0.2899227	0.2523449	0.3435968	0.4272690999999999	0.31692315
GO:0000139	GO:0097197	0.3794428	0.2930279	0.4067624	0.3494255	0.4089148	0.2921385	0.3251241	0.302289	0.3564496	0.4034174	0.3478031
GO:0000139	GO:0097208	0.4440884	0.3018381	0.4091055	0.3872941	0.453245	0.3466108	0.35587525	0.3929474	0.352126	0.4143437	0.3411332
GO:0000139	GO:0097225	0.3774698	0.2756304	0.3940002	0.3743895	0.4377161499999999	0.3007108	0.3195298	0.3141958	0.3515006	0.403204	0.3313724
GO:0000139	GO:0097226	0.40357715	0.26906245	0.3568771	0.4058271	0.4578629	0.310509	0.2978266499999999	0.3167962	0.2987913	0.44372615	0.3567306
GO:0000139	GO:0097227	0.33753495	0.2594925999999999	0.37195835	0.3269555	0.33153105	0.31178355	0.294348	0.3331157	0.2556562	0.373841	0.286219
GO:0000139	GO:0097228	0.36233535	0.2596283	0.39361975	0.3805057	0.4176092999999999	0.295321	0.3035253	0.2616124	0.3460083	0.36975	0.3050325
GO:0000139	GO:0097342	0.3624073	0.26812075	0.3789838	0.39845575	0.4388764	0.3281378499999999	0.3269699	0.3460313499999999	0.3581170999999999	0.3905215	0.36809105
GO:0000139	GO:0097356	0.3638907	0.26460235	0.37573875	0.368892	0.416087	0.296297	0.2935302	0.26653905	0.3270807	0.3785343	0.3203959
GO:0000139	GO:0097381	0.390924	0.3337799	0.4132783	0.35873975	0.4561319	0.3099391	0.3305879	0.2898435	0.3310563	0.3261574	0.273351
GO:0000139	GO:0097386	0.3805038	0.2748585	0.3844074	0.3560743	0.429084	0.3063403	0.3200176	0.3173398	0.3207955	0.4000788	0.32251405
GO:0000139	GO:0097413	0.36532719999999996	0.2642860999999999	0.3690235	0.3629556	0.4049785	0.3035054	0.31474575	0.30792565	0.3273453	0.3990864	0.3219408
GO:0000139	GO:0097418	0.3964441	0.2838589	0.3773011	0.3742872	0.4177103	0.2759519	0.3263685	0.36991735	0.3143723	0.3916354	0.2895446
GO:0000139	GO:0097422	0.3668059	0.29862275	0.38158755	0.4077784	0.42615345	0.3501778	0.3430764	0.3344751	0.33395215	0.4449795	0.3525328
GO:0000139	GO:0097427	0.35466385	0.26384585	0.37752915	0.3612498	0.378685	0.2813519	0.2929394	0.25483725	0.3327213	0.3768141499999999	0.2983832
GO:0000139	GO:0097431	0.3751156	0.2481087	0.36798575	0.36241565	0.3969559	0.2777042	0.2934145	0.2656563	0.316942	0.39763485	0.3193456
GO:0000139	GO:0097433	0.373308	0.2970841	0.4111355	0.3630971	0.4068209	0.3586174	0.3406776	0.3741292499999999	0.37540905	0.3438595	0.30789035
GO:0000139	GO:0097440	0.3786582	0.2722348	0.380609	0.3705192	0.4279077	0.3143235	0.29326615	0.3365934	0.3348236	0.3708699	0.3178666
GO:0000139	GO:0097441	0.3792504	0.278254	0.34869785	0.34764015	0.4055514	0.27768465	0.29512705	0.28560545	0.294175	0.3033476	0.3248624
GO:0000139	GO:0097443	0.42652290000000004	0.31282595	0.4105447	0.3846672	0.4330658	0.3387421	0.34338055	0.4232892	0.3735757	0.38955505	0.3495032
GO:0000139	GO:0097447	0.42064655	0.2919513999999999	0.39894555	0.3902604	0.4126384	0.28737745	0.3018006	0.375679	0.4192004	0.4931505	0.29192635
GO:0000139	GO:0097449	0.5317562	0.2529951	0.3703485	0.2838517	0.43642395	0.2777015	0.2951432	0.2729301	0.3225964	0.4254649	0.3642741
GO:0000139	GO:0097450	0.47813485	0.27361305	0.3832972	0.2838517	0.4297206999999999	0.282199	0.3381517	0.2729301	0.31277995	0.3682541	0.3606983
GO:0000139	GO:0097470	0.4162643	0.2614488	0.3637093	0.3927657	0.45194005	0.28894345	0.32147625	0.3392495	0.3552640999999999	0.4436879	0.3333426499999999
GO:0000139	GO:0097486	0.44232755	0.2762056	0.39451685	0.3692908	0.4398498	0.3086504	0.35579185	0.3829147	0.3530438	0.3777169	0.4019369
GO:0000139	GO:0097487	0.44042355	0.2985175	0.4200369499999999	0.3993905	0.4338952	0.3593728	0.35515015	0.3679022	0.42841905	0.3651554	0.3416350999999999
GO:0000139	GO:0097504	0.3416282	0.2402938	0.3753377	0.3612284	0.42297795	0.26135495	0.2949501	0.2666136	0.330835	0.3971422	0.3212641
GO:0000139	GO:0097512	0.3895554	0.2631374	0.3675722	0.3001973	0.4299001	0.2975164999999999	0.30847345	0.3403009	0.3168706	0.29779895	0.2363046
GO:0000139	GO:0097524	0.3954436	0.259123	0.38222855	0.4162348	0.45354225	0.30522665	0.3260767	0.3099264	0.3534825	0.4777081	0.3674764
GO:0000139	GO:0097539	0.40481144999999996	0.2441124	0.3684831	0.370632	0.37230375	0.2771836	0.2938158	0.3152224	0.3307472999999999	0.3454017	0.2976378
GO:0000139	GO:0097542	0.37361395	0.2579383	0.3766426	0.3510323	0.41015095	0.2707008	0.3031263	0.2713797999999999	0.336508	0.3728777	0.3260325
GO:0000139	GO:0097546	0.36427655000000003	0.25715295	0.37637	0.34865675	0.4154762	0.2694966	0.3065781	0.2848239	0.3283406	0.3716472	0.3093819
GO:0000139	GO:0097708	0.37450910000000004	0.2846556	0.3867551	0.369443	0.4182027	0.32186735	0.3261192	0.3255053	0.33291755	0.3820918	0.33995
GO:0000139	GO:0097728	0.0	0.24540245	0.422038	0.3871729499999999	0.4518691	0.2658893	0.2927717	0.33372185	0.0	0.0	0.0
GO:0000139	GO:0097729	0.39302805	0.2473388	0.3795399499999999	0.3640759	0.42209955	0.2833543	0.3051018	0.29351825	0.29068775	0.3702208	0.3288249
GO:0000139	GO:0097731	0.3661617	0.2642306	0.36969075	0.3358876	0.4016691	0.2413238	0.29774475	0.3019973	0.3433312	0.33146355	0.3071108
GO:0000139	GO:0097733	0.3649949	0.2836028	0.3834250999999999	0.30410755	0.406084	0.2648432	0.3263248	0.3143678	0.3499151	0.0	0.329596
GO:0000139	GO:0098536	0.3990396	0.2546704	0.4077984999999999	0.0	0.0	0.0	0.2773832	0.0	0.4182066	0.0	0.35090425
GO:0000139	GO:0098552	0.36567605000000003	0.2661504999999999	0.3863312	0.3451645	0.4206278	0.3011194	0.31780935	0.3254144	0.3578416	0.3640696	0.3217087
GO:0000139	GO:0098553	0.44375529999999996	0.3022897	0.4496257	0.3961063999999999	0.45003245	0.3301434	0.3594984	0.3788071	0.4000025499999999	0.4403703	0.3999029
GO:0000139	GO:0098554	0.413157	0.3030428	0.42064465	0.38648305	0.4298344	0.3166088	0.342987	0.3522282	0.3807886	0.4329066	0.3687703
GO:0000139	GO:0098556	0.3518132	0.2868569	0.3965789	0.3932462	0.43125135	0.28883035	0.30723745	0.2591498	0.3442809	0.4119393999999999	0.3593435
GO:0000139	GO:0098574	0.4081811	0.3058754	0.3671162	0.3784444	0.430081	0.3049846	0.3261349	0.3680605999999999	0.3016567	0.4175779	0.3511781499999999
GO:0000139	GO:0098588	0.43044720000000003	0.3013175	0.4242327	0.3954142	0.4472556	0.3403635	0.3559093	0.3996386	0.3751335	0.4229935	0.3565847
GO:0000139	GO:0098591	0.3692509	0.2715471	0.3923433	0.35023055	0.4351268499999999	0.2864611	0.3177133	0.323237	0.387761	0.3894153	0.32613555
GO:0000139	GO:0098684	0.37903125	0.2867364	0.3823003	0.3758041	0.4421454	0.2964953	0.3111328	0.3306801	0.3111626	0.4149626	0.30323665
GO:0000139	GO:0098685	0.3744422	0.2786813999999999	0.3874728	0.36121835	0.416219	0.3132658499999999	0.3221466	0.32543745	0.3507383	0.3773958	0.3293477999999999
GO:0000139	GO:0098686	0.37432475	0.2631872	0.3847537	0.37874385	0.4266726	0.2979625999999999	0.3173302	0.3240842	0.3488327	0.38902685	0.3296686
GO:0000139	GO:0098688	0.36411795	0.2505619	0.38569315	0.3645040499999999	0.4273713	0.2954718	0.3043855	0.3147777499999999	0.34364115	0.3463101	0.3168174
GO:0000139	GO:0098690	0.36614575	0.2785947	0.3717247	0.33480735	0.4266633	0.3262062	0.3178708	0.3833801	0.3512376499999999	0.40847205	0.3367377
GO:0000139	GO:0098691	0.4000653	0.2866129	0.3917551	0.3993676	0.4177435499999999	0.3094493	0.3250536	0.33694785	0.3771736	0.4357395	0.3367499
GO:0000139	GO:0098793	0.3765426	0.2708454	0.38685205	0.3737952	0.4246879999999999	0.30793155	0.32617715	0.3340954	0.3395875499999999	0.397022	0.3356707
GO:0000139	GO:0098794	0.3645976	0.2753825	0.3849945999999999	0.3732952	0.4220555	0.311357	0.3219693	0.3216041	0.3422339	0.3931885	0.3332994
GO:0000139	GO:0098826	0.4645364	0.31493255	0.47087855	0.3742441	0.464427	0.3342705	0.3954585	0.43280455	0.4342017999999999	0.4189753	0.3421019
GO:0000139	GO:0098830	0.3767325	0.32929105	0.4137575	0.377457	0.4454424999999999	0.349248	0.3439808	0.3985776	0.34316	0.4141092	0.3546092
GO:0000139	GO:0098831	0.3508364	0.2713569	0.3939471	0.37746165	0.4303475	0.30507705	0.324191	0.3072304	0.3300735	0.375524	0.34690865
GO:0000139	GO:0098837	0.40987684999999996	0.2978445	0.4065882	0.394043	0.4474108	0.33510315	0.3495807	0.35441085	0.3620452	0.4075115	0.36603195
GO:0000139	GO:0098839	0.36068435	0.2541138	0.3826811	0.3639795	0.4310869499999999	0.291105	0.3115626999999999	0.3007492499999999	0.3481108	0.3865086	0.32143415
GO:0000139	GO:0098842	0.39230675000000004	0.30961585	0.4033426	0.3944352	0.4280047999999999	0.3203637	0.35163495	0.354645	0.3244633999999999	0.3992554499999999	0.3398249
GO:0000139	GO:0098843	0.37641009999999997	0.2925388	0.3955648	0.3889502	0.4322539	0.3422793	0.3423616	0.35475995	0.3274704	0.40465585	0.3446071
GO:0000139	GO:0098845	0.3675032	0.2447318	0.3978496	0.39494655	0.4144864	0.32984955	0.3084619	0.3355561	0.3601532	0.4180432	0.33204065
GO:0000139	GO:0098850	0.3963793	0.2637831	0.3855507	0.37119995	0.41656645	0.3251237	0.3129618	0.3300692	0.33455675	0.42374205	0.3024677
GO:0000139	GO:0098871	0.36369055	0.27323405	0.3884632	0.3519603	0.4071303	0.3115048	0.32510715	0.34351355	0.34969815	0.3943504	0.3138186
GO:0000139	GO:0098888	0.4200666	0.2802646	0.3884242	0.37244175	0.3942021	0.3331501	0.3224596	0.3517621	0.3712382	0.3627361	0.3114245
GO:0000139	GO:0098890	0.3865065	0.26841285	0.385749	0.37100385	0.4086048	0.3180711	0.3236953999999999	0.322472	0.34723475	0.38613685	0.3222179
GO:0000139	GO:0098944	0.36519965	0.2681887	0.40826105	0.36604245	0.4246129	0.2953856	0.3132949	0.301854	0.3969386	0.464484	0.3607328
GO:0000139	GO:0098978	0.36516685000000004	0.26720495	0.38459575	0.3708318	0.42083835	0.307817	0.31669495	0.32133115	0.3432769	0.3915501	0.329698
GO:0000139	GO:0098981	0.38262834999999995	0.24391035	0.3776659	0.3399355	0.4475736	0.2844373	0.3084122	0.291699	0.3056952	0.39270055	0.3109662
GO:0000139	GO:0098982	0.3666476	0.2508378	0.38426	0.3566978	0.4222464	0.29815835	0.312177	0.3243105	0.33293965	0.37777675	0.3130885
GO:0000139	GO:0098984	0.5317562	0.2804434	0.3172997	0.41383765	0.4626296	0.0	0.3264407	0.3223472	0.27035035	0.0	0.27914295
GO:0000139	GO:0098985	0.0	0.25754135	0.0	0.0	0.4674094	0.0	0.0	0.0	0.2206864	0.0	0.2416451
GO:0000139	GO:0098992	0.4044934	0.2598388	0.3836942	0.3661072	0.4141706	0.3106774	0.3210501	0.32916865	0.3289758	0.3549528	0.31719255
GO:0000139	GO:0099012	0.399589	0.267054	0.3601016	0.3346681999999999	0.4595147499999999	0.28816495	0.2975088	0.319031	0.3199163	0.396144	0.3557298
GO:0000139	GO:0099013	0.35173014999999996	0.2138257	0.3960379	0.38688155	0.40700905	0.3494372999999999	0.3708549	0.3050949	0.3426793	0.40894105	0.3144604
GO:0000139	GO:0099092	0.36084545	0.2657974	0.3855851	0.38364825	0.4119845	0.2743006	0.31303685	0.2852515	0.34770645	0.40924975	0.3378552
GO:0000139	GO:0099147	0.4271325	0.2709558	0.3949171	0.3719544999999999	0.4113273	0.3029342	0.3108509	0.3094622	0.3485188	0.38360785	0.3412228
GO:0000139	GO:0099503	0.413642	0.2585948	0.3966439	0.4032149	0.4234906	0.3582879	0.341519	0.30877465	0.3900651	0.4133885	0.352615
GO:0000139	GO:0099513	0.37977514999999995	0.2286882	0.3514399	0.0	0.26933625	0.2605186	0.30302545	0.0	0.3435948	0.2700717	0.3023408
GO:0000139	GO:0099523	0.36550715	0.2683683	0.3799852	0.3733956	0.4301871499999999	0.31533445	0.3071974	0.316518	0.34034965	0.39556645	0.3309582
GO:0000139	GO:0099524	0.3570255	0.2629896	0.3751169	0.374048	0.4248004	0.30215	0.2927945	0.3005084	0.3276323	0.40840015	0.3256883
GO:0000139	GO:0099572	0.3616283	0.2465874	0.39145915	0.3568206	0.4376926	0.280194	0.3101026	0.3170825	0.3176026	0.4042592	0.3581889
GO:0000139	GO:0099617	0.3754698	0.2487622	0.3863587	0.35000095	0.4401048	0.2479904	0.32067085	0.283205	0.3209476	0.3990597	0.34482045
GO:0000139	GO:0099634	0.35542775	0.2536645	0.3666738499999999	0.3545866	0.4533138	0.28245725	0.32161515	0.3068108	0.3050985	0.4202416	0.2997545
GO:0000139	GO:0101003	0.4107892	0.2907706	0.4025789	0.39115095	0.436785	0.3348871	0.34035115	0.3483616	0.3707228999999999	0.40287525	0.3484455
GO:0000139	GO:0106139	0.37788165	0.25194015	0.3652725	0.37292605	0.373436	0.3637395	0.2941968	0.35374445	0.3437106	0.33061405	0.28957265
GO:0000139	GO:0120025	0.3964168	0.2848142	0.3950201	0.3813798	0.39823755	0.3081462	0.3470654	0.346715	0.3524391999999999	0.3785505	0.3324234
GO:0000139	GO:0120044	0.3971374	0.26053565	0.3768796	0.3560386	0.4071279	0.28220415	0.3378579	0.3438393	0.3208587	0.3777986	0.3064740999999999
GO:0000139	GO:0120103	0.3901968	0.26658095	0.3751739	0.37662485	0.3964838	0.30382015	0.3179114	0.31571445	0.30698695	0.40280375	0.3365666
GO:0000139	GO:0120199	0.3170273	0.2547068	0.3975146499999999	0.0	0.4012592	0.2347271	0.3162651	0.260261	0.3248584	0.0	0.32561685
GO:0000139	GO:0120200	0.26119665000000003	0.2447624	0.39908855	0.0	0.44819595	0.2243886	0.2976278	0.0	0.2552399	0.4480346	0.3102154
GO:0000139	GO:0120212	0.3599644	0.2778356	0.374483	0.3861780999999999	0.4184035	0.2770085	0.3217753	0.30084625	0.3352475499999999	0.39017925	0.3256473
GO:0000139	GO:0120293	0.34029195	0.2482565	0.36849215	0.3797696	0.4287158	0.2978254	0.2940961	0.26335025	0.3216791	0.4337776	0.3207547
GO:0000139	GO:0140268	0.42516425	0.32894585	0.42625	0.38128065	0.431108	0.3118479	0.3585437	0.3336569	0.4049944	0.436159	0.35729765
GO:0000139	GO:0140284	0.4680733	0.3072136	0.4393967	0.4003519	0.437764	0.322134	0.37103495	0.36879645	0.3792231	0.3814704	0.3831085
GO:0000139	GO:0140494	0.4010446	0.2691069	0.3973401	0.3731952	0.4263597999999999	0.2714274	0.3182227	0.31503295	0.3619346	0.4781455	0.3215742
GO:0000139	GO:0150053	0.4019144	0.2734234	0.4200599	0.3571318	0.441055	0.3291024	0.34670485	0.3533327	0.4049129999999999	0.4071884	0.3058123
GO:0000139	GO:0160111	0.3371732	0.24845055	0.3831727	0.35943535	0.3881853	0.2839231	0.3060292	0.2587007	0.3454311	0.4186680499999999	0.2902182
GO:0000139	GO:0160112	0.3424222	0.2176319	0.3406965	0.3443674	0.3941943	0.2916948	0.2942115	0.2234802	0.3390108	0.433557	0.3313817
GO:0000139	GO:1903561	0.38484095	0.2796292	0.3900863	0.3651448	0.40856135	0.32708085	0.32434915	0.324451	0.3564507	0.3751439	0.3213458
GO:0000139	GO:1904115	0.3805161	0.2805269	0.3898503	0.372886	0.4303125	0.31253715	0.319939	0.3259163	0.338165	0.4014995	0.3442507
GO:0000139	GO:1904724	0.390377	0.28365945	0.3794878499999999	0.37530405	0.4081814	0.33010455	0.327847	0.3512643	0.35881125	0.37802	0.3388438
GO:0000139	GO:1904813	0.3714277	0.2852205	0.37275095	0.38724375	0.4208033	0.3302622	0.31838155	0.3399324999999999	0.3498522	0.4042324	0.3419749
GO:0000139	GO:1904930	0.3746976	0.2931787	0.384749	0.37427665	0.41491245	0.3113666499999999	0.3252359	0.3132276	0.32283485	0.4106974	0.333462
GO:0000139	GO:1990023	0.3709523	0.2586092	0.37652055	0.3735268	0.40181075	0.29527205	0.289617	0.2708904	0.3299812	0.3990833	0.3056141
GO:0000139	GO:1990075	0.4078747	0.30910485	0.3475082	0.3516529	0.415428	0.3197375	0.3193332	0.3386244	0.3733761	0.37314355	0.3568964
GO:0000139	GO:1990498	0.3664901	0.2600695	0.3712627	0.382554	0.4032577499999999	0.30231835	0.2963281	0.2846986999999999	0.3282323	0.4118954	0.3284725
GO:0000139	GO:1990635	0.41362565	0.2526526	0.3828419	0.37938425	0.417208	0.3096451999999999	0.31971455	0.28492225	0.3445162	0.4313339499999999	0.3296945
GO:0000139	GO:1990742	0.37793319999999997	0.2947857	0.4230667	0.39864265	0.4288817499999999	0.3211077	0.34522585	0.3749323	0.3506934	0.4453895	0.3717319
GO:0000139	GO:1990752	0.39640655	0.254648	0.3874172	0.35759725	0.4009579	0.2698408	0.28642015	0.2911072	0.3758874	0.0	0.2978099
GO:0000139	GO:1990877	0.4303918	0.3012317	0.3845138	0.3800044	0.4358776	0.33888055	0.362801	0.37141935	0.3584622	0.3856392	0.3597158
GO:0000139	GO:1990909	0.36488909999999997	0.2602862	0.3948301	0.3763174	0.38831085	0.2769267	0.33459525	0.3187442	0.36205	0.412097	0.32370325
GO:0000139	GO:1990913	0.0	0.0	0.3854612	0.0	0.0	0.0	0.21197685	0.0	0.0	0.0	0.0
GO:0000139	GO:0070469	0.392426	0.25488275	0.39139615	0.3708941	0.4416186	0.2763417999999999	0.34009615	0.2972316	0.3440914	0.40195075	0.34579475
GO:0000145	GO:0000137	0.4024258	0.3656452	0.3802895	0.4213232	0.4258161	0.3021080499999999	0.3438474	0.3532526	0.356848	0.3718545	0.3874721
GO:0000145	GO:0000138	0.3738844	0.2668368	0.4324744	0.3797836	0.3501885999999999	0.31616655	0.3575488	0.3946684	0.3245156	0.365032	0.36034225
GO:0000145	GO:0000139	0.35681240000000003	0.2940331	0.40076255	0.37907785	0.41698	0.3365651	0.353416	0.3635078	0.3343407499999999	0.4162194	0.3549805
GO:0000145	GO:0000145	0.0	0.0	0.0	0.0	0.0	0.0	0.0	0.0	0.0	0.0	0.0
GO:0000145	GO:0000220	0.3581459	0.3897393	0.4035049	0.3719723	0.4141374	0.3739916	0.3584935	0.4123849	0.3251558	0.4594199	0.3317765
GO:0000145	GO:0000221	0.6175572	0.5715046500000001	0.4072464	0.3923579	0.4813015	0.4249025	0.361684	0.4034067	0.376946	0.4424902	0.3686669
GO:0000145	GO:0000228	0.28083315	0.1420385499999999	0.33795715	0.3647806999999999	0.4102981	0.28380185	0.2421936	0.2180831	0.3429173	0.42017505	0.2695135
GO:0000145	GO:0000242	0.3832875	0.2834699	0.39411865	0.3911052499999999	0.4174264	0.3176137	0.3323609	0.3285414	0.3504205	0.4117808	0.30743225
GO:0000145	GO:0000407	0.48171305	0.3967521	0.41219675	0.3889629	0.4205018	0.33806795	0.3581473	0.35821055	0.3428957	0.4480754	0.3677467
GO:0000145	GO:0000421	0.4431171	0.36567885	0.4068747	0.3897682999999999	0.4361259	0.34611585	0.35487115	0.3746215	0.3745158	0.4167713	0.3600058
GO:0000145	GO:0000793	0.3719166	0.1567482	0.3477507	0.3605846	0.4175673	0.2953058	0.2448293	0.2545874	0.32323615	0.4182098	0.2702136499999999
GO:0000145	GO:0000794	0.3336747	0.177337	0.35184175	0.3674209	0.4159578	0.3007367	0.27380605	0.2542353	0.34131625	0.418016	0.28482185
GO:0000145	GO:0000800	0.2927086	0.1637793	0.3860293	0.3478842	0.4432348	0.2730118	0.301778	0.2674989	0.3394554	0.4111688	0.3030759
GO:0000145	GO:0000801	0.2595626	0.1339712	0.2738376	0.2056345	0.0	0.19806665	0.28389905	0.2300607	0.27436675	0.0	0.33282325
GO:0000145	GO:0000805	0.3550057	0.3164837	0.4041665	0.25701855	0.41767595	0.2794487	0.2547238	0.2376877499999999	0.3007406	0.4074174	0.2326852999999999
GO:0000145	GO:0000923	0.48068275000000005	0.2900322	0.4970392	0.37922605	0.4520498	0.37277655	0.4059063	0.3424226	0.40125025	0.4850837	0.34343035
GO:0000145	GO:0000932	0.44609045	0.2079791	0.35890955	0.3682614	0.4331807	0.33442	0.3066793	0.2767346	0.3427106	0.4154912	0.32685685
GO:0000145	GO:0001520	0.26888535	0.2532809	0.4762718	0.4309022	0.3245833	0.28196095	0.3919794	0.4433274	0.38719585	0.3275679	0.36748
GO:0000145	GO:0001527	0.207882	0.1356762	0.39559745	0.3791222	0.3418596	0.4124499	0.3202576	0.3377882	0.3346171	0.3097459	0.3154629
GO:0000145	GO:0001533	0.3275118	0.2580279	0.36312045	0.4074988	0.4127194	0.3397167	0.34422205	0.3445396	0.3763117	0.40095435	0.4386884
GO:0000145	GO:0001534	0.0	0.18459255	0.4667113	0.0	0.47081	0.0	0.34426005	0.0	0.0	0.0	0.0
GO:0000145	GO:0001535	0.0	0.1785044	0.4667113	0.0	0.0	0.0	0.3616853	0.0	0.0	0.0	0.0
GO:0000145	GO:0001650	0.3190711	0.190913	0.3689372	0.3707462	0.430531	0.3122024	0.285989	0.2446342	0.33737195	0.4244108	0.3007494
GO:0000145	GO:0001652	0.21284625000000001	0.135417	0.3425161	0.3872694	0.4018375	0.3040981	0.27586	0.2081016	0.28497225	0.3971843	0.27703245
GO:0000145	GO:0001669	0.3524113	0.29771715	0.39698425	0.387349	0.4290658499999999	0.32695415	0.3459163	0.33456005	0.3414802	0.3916132	0.33181
GO:0000145	GO:0001725	0.4643965	0.2974172499999999	0.4024797	0.3793737	0.41796095	0.4146211	0.3875281	0.41823305	0.3786827499999999	0.401948	0.36451775
GO:0000145	GO:0001726	0.46331035	0.3568032	0.41096465	0.4018391	0.4270310499999999	0.38096705	0.38592105	0.3776909499999999	0.376705	0.40999245	0.3743762
GO:0000145	GO:0001739	0.24887175	0.2191456	0.4041654	0.3810727	0.4320098	0.2613029	0.2656906	0.26301185	0.3068908	0.428828	0.3004439
GO:0000145	GO:0001740	0.26051665	0.2033079	0.4064397	0.3913473	0.3988813	0.3494665	0.280675	0.226371	0.3787347	0.4033974	0.2685328999999999
GO:0000145	GO:0001741	0.2904795	0.1888311999999999	0.3345166499999999	0.32038675	0.41994565	0.29106495	0.2448114	0.22078365	0.3312072	0.376203	0.2651553
GO:0000145	GO:0001750	0.40446685	0.2753419	0.40424115	0.3857546	0.4009397	0.3352045	0.3769897	0.3195238	0.3564634	0.3867295	0.3313353
GO:0000145	GO:0001772	0.4026529	0.3570657499999999	0.3965197499999999	0.3842229499999999	0.4235253	0.34646405	0.3499914	0.3390489	0.3336513	0.4087867	0.3320217
GO:0000145	GO:0001891	0.48836015	0.36058475	0.36618395	0.3562918499999999	0.4030642	0.3942031	0.3314892	0.36846765	0.3252137499999999	0.4097581999999999	0.355622
GO:0000145	GO:0001917	0.42758645	0.3117244	0.3815341	0.3907277	0.4128777999999999	0.3230566	0.35362825	0.3165241	0.3443336	0.4004895	0.32695555
GO:0000145	GO:0001931	0.4914337	0.3761843	0.430141	0.3685901	0.40537365	0.4033731	0.4165955	0.3788305	0.34108675	0.459864	0.39809165
GO:0000145	GO:0001939	0.3176406	0.17296155	0.3407856	0.33886845	0.3741841	0.2994034	0.227854	0.2436434	0.2999402	0.3857244	0.2713261
GO:0000145	GO:0001940	0.3362919	0.16788015	0.3447699	0.32576085	0.3721966	0.2614987	0.2208148	0.246958	0.3147644	0.3904048	0.267265
GO:0000145	GO:0002079	0.3513041	0.23567415	0.47778735	0.41399795	0.47782055	0.43467095	0.4073546	0.408205	0.37635565	0.3973639	0.3902508
GO:0000145	GO:0002080	0.31081315	0.26868555	0.45521395	0.4051586	0.45233995	0.3876026999999999	0.4041005	0.3400766	0.34430625	0.4000004	0.37055275
GO:0000145	GO:0002102	0.4994114	0.30964195	0.3974097	0.371655	0.4166221	0.404633	0.36907135	0.39661065	0.3711369	0.41623695	0.38581805
GO:0000145	GO:0002177	0.368983	0.21694915	0.399219	0.4224995	0.4176836499999999	0.36687375	0.3253573	0.2314154	0.3626439	0.3737316	0.2668793499999999
GO:0000145	GO:0005576	0.3549163	0.26087235	0.3820289	0.3776608999999999	0.3859474	0.3536666	0.3378657	0.3469312	0.3312701	0.3732189	0.3417879
GO:0000145	GO:0005581	0.3171424	0.1865345	0.38765165	0.37569235	0.3688388	0.3694126	0.3468452	0.349149	0.3046841	0.3530097	0.31954085
GO:0000145	GO:0005587	0.3381994	0.1641494499999999	0.34364295	0.3706496	0.40422285	0.3722981	0.42345485	0.4315438	0.2799775	0.34826965	0.31954625
GO:0000145	GO:0005614	0.1520698	0.2292794	0.38889145	0.3896621	0.3600088	0.37394835	0.3421704	0.3959315	0.3292919	0.3522618	0.3388792
GO:0000145	GO:0005615	0.34059174999999997	0.2489502	0.3795648	0.3694588	0.3746063	0.34387025	0.3389646	0.3506282	0.32392555	0.3656006499999999	0.3385332
GO:0000145	GO:0005634	0.3641222	0.2166897	0.3722626	0.3792315	0.42493455	0.311614	0.2947625	0.2763509	0.3414457	0.4188224	0.3116719
GO:0000145	GO:0005637	0.31583195	0.2381119	0.41804935	0.399323	0.4385175	0.3468137	0.3532144	0.31200885	0.3388131	0.4560323	0.32635
GO:0000145	GO:0005638	0.36514650000000004	0.19257205	0.42761865	0.3918969	0.50701505	0.3697399	0.28827165	0.2985774	0.3431308	0.45704015	0.289359
GO:0000145	GO:0005640	0.34019164999999996	0.28585125	0.4340355	0.3784425	0.43477675	0.3556852	0.3863347499999999	0.37832695	0.35110975	0.424894	0.3810839
GO:0000145	GO:0005642	0.5438649	0.1896797	0.3883131	0.3877808	0.4745317	0.40098415	0.3058992	0.2167896	0.3752489	0.4740256	0.3408284
GO:0000145	GO:0005652	0.3263918	0.196931	0.40969535	0.3902396999999999	0.44283835	0.3574768499999999	0.2724086	0.30034815	0.34585685	0.4457843999999999	0.2780543
GO:0000145	GO:0005654	0.35322240000000005	0.20089105	0.3713449	0.37973035	0.4229131499999999	0.31213925	0.28844625	0.2638707	0.34264655	0.42307905	0.30439845
GO:0000145	GO:0005657	0.3368736	0.1683421	0.345661	0.3616054	0.40229	0.2637909499999999	0.25819195	0.2077588	0.3384927	0.4266131	0.2731799
GO:0000145	GO:0005682	0.2705142	0.1551743	0.3319354	0.3660424	0.46384375	0.3417698	0.2587435	0.1841448	0.3455523499999999	0.4391802	0.2710666
GO:0000145	GO:0005683	0.2835596	0.1840401	0.2971507	0.3977551	0.46416025	0.3266624999999999	0.2364732	0.1953166	0.3249257	0.40030995	0.2707884
GO:0000145	GO:0005685	0.2835596	0.15700595	0.31119925	0.3689532	0.4706779	0.36856415	0.2363211499999999	0.2002913	0.3396931	0.4141717	0.24601425
GO:0000145	GO:0005686	0.2598367	0.1336746	0.315771	0.3810471	0.4724961	0.3621155	0.2368844	0.200403	0.3241037	0.4421344	0.2574973
GO:0000145	GO:0005687	0.2566443	0.1514424999999999	0.31781845	0.37448175	0.49015805	0.3835634	0.2514895	0.1946856	0.3231543	0.4312472	0.2663847
GO:0000145	GO:0005688	0.32444575	0.1513574	0.31888285	0.3797977	0.45022005	0.3655185	0.2270553	0.24702905	0.3331233999999999	0.4538291	0.28712665
GO:0000145	GO:0005694	0.307677	0.1683884	0.3602879	0.37277985	0.4172762	0.2997819499999999	0.2673836	0.2386538	0.3340243499999999	0.4266856	0.276749
GO:0000145	GO:0005726	0.3391227	0.1372799	0.33191965	0.3593791	0.4591351	0.37241215	0.2380956	0.16152715	0.3174455	0.4245878	0.2349632
GO:0000145	GO:0005730	0.3129336	0.1797979499999999	0.35737995	0.3749546	0.4215406499999999	0.2921458	0.27641945	0.2377725	0.328562	0.4197546	0.2968189
GO:0000145	GO:0005737	0.3956102	0.2811513	0.3887554	0.38388665	0.4160561	0.3126124	0.33094055	0.3157629	0.34193825	0.4094613	0.3320314
GO:0000145	GO:0005739	0.2990629	0.2796548	0.3820767	0.3962119	0.4322627	0.2812308	0.3226272	0.2799241	0.3416205	0.41378225	0.3226805
GO:0000145	GO:0005740	0.27671995	0.3028186	0.4080647	0.395623	0.44478	0.2538304	0.3497485	0.27704405	0.35475	0.4085429	0.34007715
GO:0000145	GO:0005741	0.3126076	0.3299875	0.39913235	0.39917625	0.4255298	0.2992204	0.36007865	0.31189405	0.3562132	0.4234077	0.3420872499999999
GO:0000145	GO:0005743	0.2524079	0.2683835	0.3747854499999999	0.3953607	0.4343626	0.2613875	0.3083369	0.24854665	0.33137995	0.414112	0.3163481
GO:0000145	GO:0005761	0.2155259	0.155289	0.33242455	0.3883414	0.43125945	0.2587832	0.2574316	0.19943715	0.335667	0.4293473	0.2778406
GO:0000145	GO:0005762	0.2094176	0.16021985	0.3227951	0.3745383	0.4259223	0.2636914	0.26290445	0.196723	0.3097493	0.4044908	0.2726675
GO:0000145	GO:0005763	0.2320812	0.17809445	0.3361166	0.41332195	0.4596118999999999	0.26576155	0.2651462	0.1686415	0.3281361	0.4252353	0.2788692499999999
GO:0000145	GO:0005764	0.37556555	0.32481945	0.3996545	0.3931673	0.4306037	0.34487725	0.3755786	0.35768135	0.3602866999999999	0.40772745	0.35172405
GO:0000145	GO:0005765	0.3952073	0.3447709	0.4101394	0.39162165	0.4461611	0.36085805	0.3807192	0.36760525	0.3635204	0.42167485	0.3633445
GO:0000145	GO:0005768	0.4321106	0.3746503	0.4198410999999999	0.40226365	0.435252	0.36256145	0.3953275	0.3747609	0.3771591	0.4206827	0.37477335
GO:0000145	GO:0005769	0.4582115	0.3707778	0.4240309	0.40336	0.4377024	0.3807764	0.3924454	0.3799204	0.3886073	0.4224448	0.3779593
GO:0000145	GO:0005770	0.4238911	0.38276665	0.4211248	0.4041857	0.4418758	0.3645979	0.3863352	0.3721113	0.3749825	0.4198083	0.3789127
GO:0000145	GO:0005771	0.4359714	0.3458942	0.39963335	0.3806957	0.4342065	0.3454994999999999	0.3568604	0.3450295	0.3575308	0.4144564	0.353405
GO:0000145	GO:0005773	0.3409513	0.28453925	0.3922959	0.4213942	0.41096625	0.3445763	0.3761646	0.3137768	0.3266641	0.4342559	0.33417255
GO:0000145	GO:0005774	0.4213722	0.36027255	0.4160629	0.3711051	0.4378371	0.3304346999999999	0.3892646	0.3414138	0.3436661	0.3913992	0.3912295
GO:0000145	GO:0005776	0.4702943	0.3920988	0.4117075	0.4003487	0.4237654	0.3376809	0.3723802	0.37400545	0.3627256	0.4169196	0.36757355
GO:0000145	GO:0005778	0.3306769	0.3335732	0.4131013	0.3882686	0.42958035	0.2840582	0.3616295	0.3511895	0.3538306	0.4227867	0.3486265
GO:0000145	GO:0005783	0.33180204999999996	0.2777895	0.40104765	0.3760288	0.4182354	0.3136126999999999	0.3440476	0.34337715	0.336763	0.4149743999999999	0.34520035
GO:0000145	GO:0005789	0.317044	0.29079145	0.4093999	0.3756805	0.4200176	0.3123333	0.35072735	0.3530465	0.335653	0.4223917	0.3502911
GO:0000145	GO:0005790	0.3204256	0.3200445	0.3791402	0.365656	0.4145386	0.3141352	0.3271473	0.3560373	0.3163551	0.4157172	0.32558125
GO:0000145	GO:0005791	0.33998025	0.2379262	0.3654982	0.3537988	0.4242316	0.3065839	0.310025	0.292891	0.310152	0.417361	0.3468623
GO:0000145	GO:0005793	0.3487206	0.2227481	0.43362885	0.3806975	0.442865	0.3418212	0.3402744	0.37700315	0.3302812	0.43231	0.3512606499999999
GO:0000145	GO:0005794	0.381384	0.3023021	0.40704355	0.3842035	0.419644	0.3400077	0.35555015	0.3527012	0.346381	0.4172751	0.3516695
GO:0000145	GO:0005796	0.3051622	0.2395755	0.3869601	0.37555415	0.3649056	0.3546199	0.3380545499999999	0.3450968	0.3306634	0.368614	0.3410623
GO:0000145	GO:0005797	0.3363972	0.26413005	0.4491245	0.3692161	0.3842711	0.33482565	0.3546478	0.3758519	0.3018304	0.4034773	0.3377986
GO:0000145	GO:0005798	0.4549109	0.3320372	0.43142905	0.4142003	0.4525014	0.4444429	0.3927306	0.3712594	0.392938	0.4820336	0.39199735
GO:0000145	GO:0005801	0.38051650000000004	0.24868	0.4422507	0.3834957	0.43063335	0.3351542	0.3576825	0.398892	0.3490568	0.4314257999999999	0.3553959
GO:0000145	GO:0005802	0.4072307	0.3169557	0.427695	0.3971109	0.4293005	0.366477	0.38098615	0.360381	0.3640952	0.4167487	0.3611197499999999
GO:0000145	GO:0005811	0.3780997	0.3089884499999999	0.4222559	0.3836047	0.4361612	0.3235196	0.3863182	0.37449925	0.3533089	0.4363094	0.3601710999999999
GO:0000145	GO:0005813	0.4014089	0.2555083	0.39024575	0.3878199	0.4263875	0.32316285	0.32854565	0.3131661	0.3566046	0.4172857	0.32957225
GO:0000145	GO:0005814	0.3608506	0.2156267	0.38769355	0.3868857	0.3982709	0.3083142	0.3254625	0.2923988	0.3430574	0.4130899	0.3193637499999999
GO:0000145	GO:0005815	0.4274961	0.2953733	0.4084012	0.3945526	0.4253272	0.3359309	0.3542432	0.3270865	0.3539824	0.4345856	0.3316101
GO:0000145	GO:0005819	0.3914494	0.24529345	0.3755917	0.3807348	0.4347511	0.3207723	0.31833285	0.30314395	0.3461927999999999	0.4302816499999999	0.3250597
GO:0000145	GO:0005827	0.4640826	0.33490935	0.4411828	0.3908756	0.4815720999999999	0.4221224	0.4059063	0.365212	0.4080259	0.4777374	0.3434524
GO:0000145	GO:0005828	0.47754065	0.3429234	0.4058912	0.3888471	0.4439317	0.3561387	0.324883	0.3531047	0.3578626	0.4316115	0.3619050499999999
GO:0000145	GO:0005829	0.38214035	0.2837793	0.3874426	0.378671	0.4116395	0.3010084	0.32550345	0.30865525	0.33448035	0.3964276	0.3256127
GO:0000145	GO:0005838	0.6126764499999999	0.2710884999999999	0.4459992	0.4107359499999999	0.5170332	0.3655508	0.4236744	0.3540782	0.31585205	0.5194094	0.3740061
GO:0000145	GO:0005856	0.4196593	0.29549685	0.39205685	0.3898612	0.42427715	0.3464914999999999	0.350045	0.341424	0.35679085	0.4083925	0.34551345
GO:0000145	GO:0005862	0.4262237	0.2210783	0.3581267	0.3817287	0.39946205	0.43115735	0.3058609	0.4299214	0.328325	0.3711794499999999	0.31831635
GO:0000145	GO:0005865	0.4379515	0.3728548	0.3587082	0.3847363	0.36984225	0.3663819	0.3614693	0.3827774	0.3627808999999999	0.4206347	0.28413545
GO:0000145	GO:0005874	0.4259969	0.3158455	0.3881868499999999	0.3928122	0.44027755	0.33502805	0.3349106	0.32609975	0.3566006	0.4352916	0.338324
GO:0000145	GO:0005876	0.3792696	0.2587571	0.37302925	0.364019	0.4320087	0.32897685	0.3212734	0.2963526	0.36059095	0.4042641999999999	0.3235841
GO:0000145	GO:0005879	0.4193537	0.2593685	0.413625	0.3878468	0.44042645	0.34668275	0.356294	0.2490279	0.3531196	0.4019494	0.3485524
GO:0000145	GO:0005881	0.4347244	0.3369594999999999	0.3928052	0.3921385	0.4321958	0.3375855	0.349934	0.35307065	0.3497282	0.431304	0.354169
GO:0000145	GO:0005882	0.3599691	0.28934	0.3929282	0.4041	0.43681395	0.3368848	0.35031195	0.3567531	0.3621509	0.4100747	0.3857455
GO:0000145	GO:0005883	0.40972485000000003	0.4007882	0.3777392	0.3971551	0.4038574	0.3315664	0.37495395	0.50172255	0.3145776	0.37350125	0.35607105
GO:0000145	GO:0005884	0.4824185	0.3297338	0.385914	0.3797255	0.4088079999999999	0.3765844499999999	0.3826115	0.3735081	0.3518706	0.41434595	0.3569696
GO:0000145	GO:0005902	0.42845625	0.29982915	0.4046206	0.3763307	0.4234519	0.3331260499999999	0.39226545	0.3703108	0.3563726	0.4114833	0.368679
GO:0000145	GO:0005903	0.4989312	0.31356805	0.4040264	0.38216065	0.4271537	0.3563372999999999	0.4051457499999999	0.39462875	0.3643199	0.4395435	0.3798745
GO:0000145	GO:0005905	0.45911274999999996	0.4029901	0.4172583	0.4123833	0.4527345	0.3843168	0.3785066	0.393641	0.3705436	0.4397128	0.3757608
GO:0000145	GO:0005911	0.4224427	0.329525	0.395079	0.3822892	0.4201863	0.369782	0.3772705	0.3512967	0.3427485	0.4087756999999999	0.3571371
GO:0000145	GO:0005915	0.44655295	0.3022943	0.4195174	0.39401405	0.4494082	0.3930978499999999	0.4207855	0.3668304	0.39627025	0.42151445	0.4247474
GO:0000145	GO:0005916	0.4731233	0.3200269	0.41566735	0.4093894999999999	0.4219477	0.3908925	0.3795078	0.4003527	0.34872095	0.4166992499999999	0.4099804
GO:0000145	GO:0005921	0.429869	0.37931115	0.3974904999999999	0.3802444499999999	0.3757462	0.3389044	0.3668843	0.3784938	0.3266735	0.41326165	0.3972947
GO:0000145	GO:0005923	0.4240615	0.32285945	0.4071519	0.3883612	0.4276856	0.33883605	0.3781069	0.332802	0.35064415	0.4145815	0.3680521
GO:0000145	GO:0005938	0.4446006	0.3557422	0.41010585	0.3854533999999999	0.4348047	0.37450055	0.37757785	0.3612761	0.369133	0.4114594	0.3656593999999999
GO:0000145	GO:0008021	0.4145085	0.4519501	0.41614175	0.4106637	0.4364131	0.357516	0.3781648	0.361663	0.3746180999999999	0.4353765	0.3703376
GO:0000145	GO:0008091	0.34681095	0.4707344	0.3978793	0.3945191	0.42335425	0.3123665	0.4072694	0.32074895	0.3460728	0.38286955	0.3351676
GO:0000145	GO:0008180	0.4250496	0.326563	0.40314785	0.391217	0.4229232	0.3613821	0.3728213	0.3414721	0.33480675	0.43523265	0.35435905
GO:0000145	GO:0009897	0.3633154	0.28781	0.3743485	0.3528085	0.4004689	0.3311299	0.3522845	0.350204	0.3137862	0.39099265	0.3300286
GO:0000145	GO:0009898	0.4589378	0.3350667	0.4036963	0.3836826	0.4118904	0.3587513	0.3819663	0.3466567	0.35910225	0.4154684	0.358347
GO:0000145	GO:0009925	0.3517696	0.3107819	0.4041182	0.4121172	0.4066691	0.3375280499999999	0.38815785	0.3075296	0.35367895	0.4207095	0.3666258
GO:0000145	GO:0010008	0.4283172	0.33934345	0.4141044499999999	0.3904945	0.4432125	0.36483945	0.3954772	0.38115745	0.36886995	0.4256895	0.370839
GO:0000145	GO:0010369	0.2826157	0.1492691	0.3426924	0.3625219	0.4486472	0.2666345	0.220649	0.2279341	0.3298111	0.43799825	0.28625965
GO:0000145	GO:0010494	0.4524398	0.2196156	0.3447273	0.3634463	0.4635705	0.349354	0.2864618	0.2671762	0.3368184	0.425557	0.30395835
GO:0000145	GO:0012505	0.39438455	0.3710335	0.4229514	0.3942425	0.43493395	0.3536175	0.3757352	0.361663	0.35995935	0.4248488	0.3613544
GO:0000145	GO:0012506	0.4583899	0.3189621	0.4155847	0.3895442	0.43550545	0.3892013	0.3895279	0.3725139	0.3726768	0.4136714999999999	0.36914575
GO:0000145	GO:0014701	0.2938769	0.3837191	0.3577463	0.3510927	0.42473815	0.3577744499999999	0.3809254	0.48744975	0.3172981	0.4654193	0.3026752
GO:0000145	GO:0014704	0.3832346	0.3704896	0.41025405	0.3955804	0.42585565	0.3503071	0.3796084	0.3313504	0.3711499	0.4116568	0.35527655
GO:0000145	GO:0014731	0.31205755	0.3150896	0.3791402	0.3977347	0.3349323	0.3070726	0.4095273	0.3750834	0.2820058	0.3474143	0.33759295
GO:0000145	GO:0015030	0.3186218	0.1480008	0.3508615	0.37108075	0.4370981	0.313578	0.2488866	0.23096	0.33857695	0.432118	0.2885409
GO:0000145	GO:0015629	0.4553373	0.3198796	0.387585	0.3815158	0.4171518	0.3779814	0.37319625	0.3776567	0.3682721	0.4117304	0.3548616
GO:0000145	GO:0015630	0.4307748	0.3382173499999999	0.38344025	0.3851304	0.441004	0.34322175	0.33802885	0.3249841	0.36277985	0.4287148	0.3461219
GO:0000145	GO:0015934	0.31387355	0.1960566	0.3293588	0.3699175	0.44405965	0.26670165	0.2506161	0.2329953	0.29503615	0.4031608	0.32223525
GO:0000145	GO:0015935	0.3990748	0.1918897	0.3239519	0.3768114	0.47374995	0.2741185499999999	0.2437976	0.2340743	0.28943865	0.3978505	0.3265246499999999
GO:0000145	GO:0016234	0.4527778	0.3278857	0.40969635	0.4086397499999999	0.43160835	0.3324038	0.38055555	0.3426311	0.3795296999999999	0.4315977	0.38921425
GO:0000145	GO:0016235	0.3904058	0.2427899	0.3688074	0.3828592	0.4103234	0.3041469	0.31456085	0.2814758499999999	0.331381	0.4272992	0.3319549499999999
GO:0000145	GO:0016323	0.38788259999999997	0.3206469	0.3986711	0.3947414	0.413192	0.31664695	0.3728973	0.32065645	0.34203845	0.41642595	0.3674207
GO:0000145	GO:0016324	0.3882617	0.3067068	0.3932925	0.3902262	0.41146285	0.3205582	0.3711741	0.3327674	0.3440481	0.4013837	0.36107235
GO:0000145	GO:0016327	0.3676771	0.2848469	0.41848975	0.41693805	0.41017595	0.34699525	0.3714328	0.3127608	0.3373318	0.3916609	0.36045585
GO:0000145	GO:0016328	0.39109945	0.3594501	0.3954041	0.39664325	0.42138395	0.3321334	0.3689306	0.30285605	0.3376408	0.42058025	0.3655593
GO:0000145	GO:0016363	0.32400765	0.18171785	0.36846745	0.37859385	0.42438915	0.3403327499999999	0.2779919	0.2502724	0.3498228	0.4256704	0.2847187
GO:0000145	GO:0016528	0.3826599	0.3030497	0.3619296	0.4118022	0.42301295	0.35577205	0.35850775	0.35540935	0.3620172	0.40591095	0.2958705
GO:0000145	GO:0016604	0.3393528	0.2040775	0.3720654	0.3806357	0.4133212	0.2986061	0.28888165	0.2627474	0.3388825	0.4208843	0.3006952
GO:0000145	GO:0016605	0.36368575000000003	0.1945097499999999	0.369133	0.37227885	0.4020394	0.3112318	0.2953119	0.2535392	0.3560096	0.4077493	0.2962538
GO:0000145	GO:0016607	0.32581855	0.171197	0.36766435	0.37621265	0.43418995	0.3251225	0.2690202	0.24231465	0.34873405	0.4307441	0.2955152
GO:0000145	GO:0030016	0.4444529	0.27255345	0.38076935	0.37621495	0.4393504	0.36705575	0.37875155	0.37597565	0.3387019	0.4157336	0.296301
GO:0000145	GO:0030017	0.4654872	0.29418095	0.37937885	0.3676636	0.43289825	0.3576105	0.3668094	0.37531335	0.3581647	0.3837922499999999	0.3118538
GO:0000145	GO:0030018	0.4277902	0.3197935	0.3890755	0.3844676	0.4209577	0.3720567999999999	0.3752606	0.3836421	0.36241815	0.395184	0.33261005
GO:0000145	GO:0030027	0.4613788	0.3557422	0.4003215	0.3929443	0.4286526	0.3668537	0.3811714	0.3648622	0.37723765	0.41285255	0.3661357
GO:0000145	GO:0030054	0.4065558	0.30044545	0.3949536	0.3946279	0.4273814	0.3439626	0.3684805	0.3249312	0.3613792	0.4136272	0.36348605
GO:0000145	GO:0030055	0.4401379	0.2730219	0.4464453	0.3955804	0.3971947	0.4130056	0.4526432	0.4172513	0.4003235	0.39024595	0.377721
GO:0000145	GO:0030056	0.41542405	0.34213395	0.42721545	0.46557915	0.4377992	0.37502445	0.42564155	0.3266122	0.4121667	0.4609814	0.4820135
GO:0000145	GO:0030057	0.28893855	0.26335	0.3701886	0.4007228499999999	0.4417307	0.3647879	0.3413876	0.3142222	0.34581805	0.42808	0.40912135
GO:0000145	GO:0030061	0.41530485	0.3100321	0.3497642	0.40072055	0.42916755	0.333048	0.3321692	0.2470752	0.3384935	0.4636789	0.3412082
GO:0000145	GO:0030117	0.50789565	0.396582	0.4815414	0.40672265	0.4544521	0.4096718499999999	0.4067028	0.4142056	0.40267105	0.4693235	0.38616005
GO:0000145	GO:0030125	0.4834662	0.471609	0.40926935	0.37477745	0.4635417	0.37278665	0.34406725	0.37539715	0.34554405	0.3975307999999999	0.4224061999999999
GO:0000145	GO:0030127	0.472587	0.2636839	0.4553976	0.3909603	0.47997625	0.32668	0.3464626	0.4186256	0.3448086	0.4552543	0.37416485
GO:0000145	GO:0030130	0.48331065	0.5358438	0.4451852	0.4013631	0.49085475	0.38553715	0.3772793	0.4280348	0.38705555	0.45896585	0.3643433
GO:0000145	GO:0030132	0.5353428499999999	0.4819496	0.4430603	0.4061215999999999	0.49671995	0.4032723	0.3929570999999999	0.442832	0.367503	0.4599319	0.3701011
GO:0000145	GO:0030133	0.4027676	0.2730347	0.4372161	0.3780153	0.4310905	0.3756317	0.3605414	0.3920900499999999	0.3504948	0.4231454	0.35311545
GO:0000145	GO:0030136	0.47543655	0.40924445	0.45532905	0.4096896	0.46053295	0.3890806	0.4118069	0.3971728	0.39408485	0.4560014	0.3887648999999999
GO:0000145	GO:0030137	0.39750989999999997	0.2318699	0.4766233	0.3825305	0.4819280999999999	0.38499635	0.3614233	0.3784881	0.3303842	0.4662695	0.36858995
GO:0000145	GO:0030139	0.4297169	0.34065635	0.4209984	0.4092948	0.43054775	0.3614637	0.3998673499999999	0.3672516	0.3770922	0.4152897	0.37271505
GO:0000145	GO:0030140	0.39779805	0.2896672	0.4298912	0.40041515	0.44320315	0.3499328499999999	0.3824038	0.3912723	0.36823815	0.4085872499999999	0.3698104
GO:0000145	GO:0030141	0.3467359	0.3162697	0.4004383999999999	0.3836203	0.3807472	0.3549287	0.3369824999999999	0.3457543	0.3647502	0.38367305	0.3640307
GO:0000145	GO:0030315	0.3868477	0.3758932	0.42106425	0.4104193499999999	0.4163456	0.3356742	0.41450955	0.3595456	0.3663182	0.3727862	0.3258127
GO:0000145	GO:0030424	0.4226265	0.4030253	0.38997255	0.4010745	0.42263005	0.3428163	0.35646025	0.3520851	0.3549094499999999	0.4132079	0.3503561
GO:0000145	GO:0030425	0.4167305	0.3936413	0.39452175	0.3935448	0.42422965	0.3376602	0.34993975	0.3382161999999999	0.3555042	0.4148126	0.3515336
GO:0000145	GO:0030426	0.4391935	0.4014091	0.39799205	0.40050215	0.41898205	0.3528898499999999	0.3532489	0.3613515499999999	0.3555042	0.4224916	0.3496787
GO:0000145	GO:0030496	0.42044145	0.2907227	0.3811403	0.3872531999999999	0.4339562	0.3292928	0.3336632	0.3287651	0.3609318	0.4181337	0.33448
GO:0000145	GO:0030658	0.33100585	0.33795735	0.38960165	0.37330835	0.4260227	0.3515072	0.3583765	0.37783295	0.3654108	0.410557	0.3471421
GO:0000145	GO:0030659	0.42387600000000003	0.38484395	0.4238206	0.39332805	0.4321211	0.3631572	0.3741152	0.36416705	0.3527249	0.4303855	0.3683319
GO:0000145	GO:0030660	0.3417072	0.3412258	0.43653045	0.38336	0.41028725	0.3657793	0.3559233499999999	0.2994015	0.3546559	0.4159739	0.3605972
GO:0000145	GO:0030663	0.46659945	0.2000489	0.4884392	0.3554237	0.48714805	0.4062384	0.3734183	0.405813	0.3472136	0.4838287	0.36581805
GO:0000145	GO:0030665	0.4940507	0.4704106	0.42491665	0.4100433	0.4692853	0.40715915	0.3640757	0.4166192	0.37763425	0.4592256999999999	0.37140045
GO:0000145	GO:0030666	0.3808537	0.3187630999999999	0.4063719	0.364738	0.44653445	0.36363585	0.369262	0.3976084	0.35324575	0.41151285	0.3406096
GO:0000145	GO:0030667	0.39338555	0.3239573	0.4099194	0.3721752	0.4098693	0.3556619	0.37587645	0.3730974	0.3490184	0.41678135	0.3554056
GO:0000145	GO:0030669	0.3880202	0.3092302	0.3873823	0.3747185	0.4403653	0.3545549	0.37761325	0.4009159	0.3490591	0.4095523	0.34882395
GO:0000145	GO:0030670	0.39228185	0.35545545	0.39668735	0.3689568	0.4257615	0.366436	0.386756	0.3790953	0.3457377	0.4070859	0.3551856
GO:0000145	GO:0030672	0.4123091	0.4763483	0.41106675	0.4028039	0.4448033	0.36629435	0.3701976	0.3744564999999999	0.3629946	0.42696565	0.3645511
GO:0000145	GO:0030673	0.3312709	0.467569	0.4260206	0.37071505	0.43484555	0.35652405	0.3768147	0.4130285	0.31524445	0.389177	0.3492863499999999
GO:0000145	GO:0030686	0.2145895	0.0752371	0.3425508	0.3622428	0.4015722	0.2700302	0.2644571	0.1687312	0.3068481	0.4117203	0.25581095
GO:0000145	GO:0030687	0.1965229	0.07497335	0.3025048	0.36861045	0.41061565	0.2715518	0.2421057	0.1543514	0.3045946	0.4267199	0.2563726
GO:0000145	GO:0030688	0.2777179	0.0988824	0.3254123	0.3634624	0.38934915	0.24541085	0.2649847	0.2054944	0.3102165999999999	0.41535625	0.27892795
GO:0000145	GO:0030863	0.4255857	0.329525	0.3812036	0.3700818	0.3776626	0.3693311999999999	0.39566365	0.3926613	0.3137506	0.3892625	0.3606732
GO:0000145	GO:0030864	0.47373285	0.3447869	0.410705	0.3848485499999999	0.4361514	0.3749965	0.4147006	0.3501179	0.36445265	0.4117031	0.37542105
GO:0000145	GO:0030867	0.2999323	0.2133148	0.4039142	0.3452656	0.4055539	0.33326555	0.3288749	0.3262458	0.3070983	0.4268266	0.32096785
GO:0000145	GO:0030868	0.3578415	0.458042	0.3821879999999999	0.43336885	0.4136581	0.23614815	0.3786359	0.3273986	0.3232804999999999	0.4135106	0.38139295
GO:0000145	GO:0030991	0.4802164	0.1972637	0.5104259	0.3441625	0.39083295	0.2889431	0.4005304	0.2656788	0.39086265	0.0	0.2888887
GO:0000145	GO:0030992	0.4246508	0.1873672	0.4858473	0.3533365	0.4033742	0.32982615	0.3701893	0.26161205	0.3506661	0.3918384	0.3094722
GO:0000145	GO:0031021	0.2983651	0.25496185	0.3987405	0.36618975	0.4535447	0.3469111	0.3326934	0.2612668	0.3427338	0.43920915	0.3163089
GO:0000145	GO:0031045	0.36457765	0.4472666	0.3844839	0.4161379	0.4511224	0.25712375	0.3139966	0.2564851	0.3774956	0.4462674	0.37112485
GO:0000145	GO:0031080	0.2204547	0.1330211	0.3769574	0.40881515	0.4663426	0.3942858	0.2732925	0.178156	0.3424118	0.4972164	0.2948515499999999
GO:0000145	GO:0031088	0.3498968	0.2919452	0.42369755	0.4039064	0.3876285499999999	0.39860005	0.40716975	0.36326525	0.3545381	0.3887735	0.3703174
GO:0000145	GO:0031089	0.2897414	0.2150066	0.4136707	0.4042741	0.31598015	0.3753729999999999	0.3496339	0.3837105	0.3145523	0.3393929	0.3340219
GO:0000145	GO:0031090	0.4242366	0.3977199	0.4250199	0.40575265	0.4481637499999999	0.3499679	0.3802921	0.3498562	0.3418047	0.44579445	0.3720623
GO:0000145	GO:0031091	0.35083955	0.2795915	0.4064083	0.3695252	0.3498471	0.36477215	0.3719498	0.3506472	0.3080004	0.3587107	0.3443698
GO:0000145	GO:0031092	0.3748761	0.3091615	0.4065271	0.3649458	0.3842	0.3521252	0.3911593	0.377036	0.3352749	0.3606594	0.36521465
GO:0000145	GO:0031093	0.3534949	0.2345971	0.388594	0.3696921	0.3287094	0.3676162	0.3460718	0.347741	0.3150574	0.3515134	0.355207
GO:0000145	GO:0031095	0.3393943	0.39190125	0.4206139	0.4109207	0.42620345	0.3960487	0.379675	0.3784965	0.37373105	0.4684697	0.36757195
GO:0000145	GO:0031143	0.5551984000000001	0.4103838	0.4238378	0.3983823	0.435895	0.38596155	0.42958835	0.42833785	0.4061176	0.4372004	0.37418245
GO:0000145	GO:0031234	0.43797850000000005	0.34118955	0.3947096	0.37854745	0.41615095	0.351152	0.3755371	0.3604355	0.3238302	0.4319681	0.373438
GO:0000145	GO:0031252	0.501551	0.3604787	0.4245537	0.4039141	0.4363114	0.3879324	0.3823063	0.3580856	0.3770269	0.4413829	0.3913657499999999
GO:0000145	GO:0031253	0.3918259	0.3809612	0.3761431	0.38210415	0.4054842	0.4165605999999999	0.379675	0.3163834	0.3227116	0.3948452	0.33714785
GO:0000145	GO:0031256	0.4887992	0.296727	0.3727901	0.3812838	0.430479	0.3641482	0.3974097	0.3806755	0.3782703	0.4170699	0.3442026
GO:0000145	GO:0031258	0.3914289	0.3261398	0.39180755	0.3796757	0.4080319	0.361623	0.36826555	0.39560015	0.35541535	0.3858557	0.3735517499999999
GO:0000145	GO:0031314	0.2779663	0.2522918	0.3671595	0.4101574	0.4079815	0.2309339	0.349619	0.2183488	0.3534617	0.3763806	0.2904590999999999
GO:0000145	GO:0031430	0.3499222	0.36274765	0.3910823	0.3597541	0.4232737	0.30785245	0.37051235	0.398144	0.3575978	0.38426035	0.2751532
GO:0000145	GO:0031526	0.3865249	0.2942438	0.405543	0.3852266	0.4045946	0.3184617	0.38314375	0.3391311	0.3493587	0.4062523	0.3459034
GO:0000145	GO:0031527	0.4004227	0.35749805	0.4194189499999999	0.3865488	0.3933544	0.4062252	0.4015898	0.3681246999999999	0.3673488	0.41499295	0.38227
GO:0000145	GO:0031528	0.36128535	0.2889743	0.36626475	0.3823044	0.4056565	0.31326375	0.34035865	0.3320035	0.3527027	0.40925645	0.3737329
GO:0000145	GO:0031594	0.4073114	0.3656468	0.4091419	0.3884301	0.4447204999999999	0.3677072	0.3686112	0.3439038	0.3457151	0.4121382	0.36420675
GO:0000145	GO:0031616	0.35564015000000004	0.1907677	0.3739945	0.35252815	0.44037415	0.30111745	0.31089585	0.2821518	0.3909228	0.4254804	0.3474869499999999
GO:0000145	GO:0031672	0.3706304	0.2587789	0.3741186	0.3719243	0.4076182	0.3111068	0.3628507	0.3876767	0.34880425	0.3490575999999999	0.313115
GO:0000145	GO:0031674	0.4345882	0.3719442	0.38197605	0.3989106	0.4262697	0.3609751	0.3671175	0.3604394	0.34617035	0.3984037	0.3045974
GO:0000145	GO:0031901	0.43913205	0.3750929	0.4195436	0.3994056	0.4503904	0.3702771	0.3970416	0.37430515	0.3795042	0.4217205	0.3744489
GO:0000145	GO:0031902	0.39718	0.3453872	0.4117832	0.3898908	0.4488868	0.3610848	0.3898524	0.37354275	0.3717959	0.4256801	0.3712833
GO:0000145	GO:0031904	0.43245855	0.3029190499999999	0.39663315	0.3519625	0.4082317	0.3302351	0.3469638	0.31884415	0.3223154	0.3966627	0.32853255
GO:0000145	GO:0031905	0.35332195	0.19796355	0.4093461	0.4082536	0.46076405	0.42648755	0.4293459	0.3485632	0.4193229	0.4035009	0.42347595
GO:0000145	GO:0031941	0.4598555	0.308232	0.4087545999999999	0.3866232	0.41166985	0.39939385	0.3702213	0.4064519	0.3702701	0.40975055	0.37208205
GO:0000145	GO:0031965	0.33369689999999996	0.2349337	0.3910178	0.3829919	0.4215154	0.3247046	0.3246334	0.2877257	0.3454593	0.42944355	0.3227331
GO:0000145	GO:0031966	0.2982972	0.31171885	0.3971569	0.3973198	0.4340143	0.287114	0.3495091999999999	0.29381055	0.3432415	0.4197794	0.33666475
GO:0000145	GO:0031981	0.3225194	0.15029155	0.3444344	0.39554065	0.4373543	0.3119654	0.28441845	0.2346485	0.3382093	0.4589529	0.2570825
GO:0000145	GO:0031985	0.37987745	0.247493	0.4350882	0.3954704	0.4272782499999999	0.3954726	0.3722157	0.3175925	0.38069495	0.3803635	0.3637306
GO:0000145	GO:0032009	0.4714954	0.4012984	0.4159616	0.4286860999999999	0.4266838	0.39596125	0.349102	0.3669347	0.3667371	0.3724968	0.3680917999999999
GO:0000145	GO:0032010	0.52722345	0.189096	0.3437788	0.2704666	0.3233018	0.3483026	0.3051401	0.3343512	0.27951755	0.3965579	0.2885807
GO:0000145	GO:0032040	0.23532409999999998	0.1134346	0.3286546	0.3763349	0.41561515	0.2803276	0.2591896	0.1923678	0.3039493	0.407325	0.2800381
GO:0000145	GO:0032059	0.4177849	0.2907227	0.3911972	0.3451774	0.39430645	0.39459655	0.30445745	0.35180005	0.3443283	0.3996705	0.32732665
GO:0000145	GO:0032153	0.42683784999999996	0.4666492	0.4086595	0.3813851	0.41121555	0.4520439	0.39975875	0.3884798	0.3709501	0.4018511	0.3703193
GO:0000145	GO:0032154	0.4644336	0.34698	0.4128623	0.39211835	0.4274753	0.35524095	0.3716186	0.3680478	0.3730844	0.4355284499999999	0.3543168
GO:0000145	GO:0032279	0.58183515	0.4465683	0.3597054	0.3980651	0.4585442	0.37376825	0.3768976	0.32999965	0.3355254	0.4424447999999999	0.3511019
GO:0000145	GO:0032280	0.661511	0.4815531	0.507678	0.38564805	0.4801453	0.4148926	0.4298413	0.2751212	0.3734733	0.4236689	0.3719956
GO:0000145	GO:0032391	0.40660265	0.2687683	0.4015028	0.3910295	0.4117375	0.3224013	0.3315734999999999	0.2750441	0.3424685	0.4270764	0.3208748
GO:0000145	GO:0032420	0.4287985	0.35798675	0.3984408	0.3924803	0.4210626	0.34198605	0.3878233	0.3780625	0.3471982	0.4007466	0.36693675
GO:0000145	GO:0032421	0.3654974	0.33709005	0.3866146	0.45768915	0.4212654999999999	0.35810295	0.39048565	0.3830446	0.3569958	0.33248845	0.3378582
GO:0000145	GO:0032426	0.330393	0.3869504	0.3685492	0.4172227	0.4494923	0.32855815	0.3631201	0.3216934	0.35610355	0.4016618	0.3790487999999999
GO:0000145	GO:0032433	0.41977005	0.3903355	0.38708005	0.421547	0.4349954	0.38811905	0.3722959999999999	0.4130697	0.40293795	0.43533155	0.38456245
GO:0000145	GO:0032437	0.4173873	0.2439349	0.4148609	0.3949758	0.4275174	0.39813735	0.4073655	0.45113285	0.3877977999999999	0.4487969	0.39968925
GO:0000145	GO:0032541	0.3202183	0.2934858	0.4807978	0.40793085	0.44358115	0.3501725	0.37927015	0.4082185	0.3493274	0.47218855	0.3884158
GO:0000145	GO:0032580	0.3373731	0.2525199	0.3942187	0.3855216999999999	0.4108152	0.3484243	0.3411878	0.3644536	0.33981585	0.4276706	0.3405921
GO:0000145	GO:0032584	0.38653380000000004	0.4604024	0.3883295	0.4452249	0.3790289	0.33999895	0.3836106999999999	0.42681975	0.3561263	0.4589948	0.3327049
GO:0000145	GO:0032585	0.41495930000000003	0.3571373	0.41428075	0.39488825	0.43640345	0.36380105	0.3561274	0.35294215	0.3736932	0.40835555	0.3621176499999999
GO:0000145	GO:0032587	0.4645463	0.3598633	0.3993269	0.379218	0.42370245	0.37116635	0.37523825	0.3494235	0.366148	0.4108876999999999	0.3674027
GO:0000145	GO:0032588	0.4176428	0.32334925	0.4298719	0.3840437	0.4390302	0.3682138	0.3841149	0.382712	0.3645482	0.43183895	0.3672674
GO:0000145	GO:0032590	0.300878	0.42855245	0.3666267	0.4064815499999999	0.4503554	0.35918055	0.3122822	0.35171485	0.3326196	0.3727633	0.3377771
GO:0000145	GO:0032591	0.3796475	0.4072535	0.3647728999999999	0.4038846	0.42063495	0.3688238	0.32414955	0.31784325	0.3022213	0.43590995	0.33283815
GO:0000145	GO:0032593	0.4078909	0.45144275	0.4673551	0.40681065	0.45332525	0.37641595	0.49133585	0.45355095	0.4253002	0.4025401	0.3787299
GO:0000145	GO:0032809	0.3822603	0.4381652	0.361278	0.3748856	0.4564032999999999	0.3868899	0.3326183	0.33909725	0.3595726999999999	0.3996859	0.3252305
GO:0000145	GO:0032839	0.44732405	0.3891688	0.3981833	0.3971162	0.47440175	0.3572349	0.3521528	0.29009535	0.3662999999999999	0.4417448	0.3510244
GO:0000145	GO:0032982	0.4923756	0.24913785	0.4050299	0.3367212499999999	0.42809335	0.3318974999999999	0.3941108	0.3943718	0.3441857	0.47104305	0.2663145
GO:0000145	GO:0033010	0.4773079	0.4954714	0.400395	0.4174109	0.4462931	0.34883495	0.3991443	0.3501179	0.3667199	0.4001058	0.39348965
GO:0000145	GO:0033017	0.34423125	0.3164127	0.3890427	0.3889375	0.4315005	0.34150815	0.3628734	0.4120935	0.3440146	0.4298516	0.3182006
GO:0000145	GO:0033018	0.30806619999999996	0.1298321	0.3204136	0.33798325	0.43248035	0.3070197999999999	0.3433641	0.4041854	0.3195472	0.4278105	0.2584838
GO:0000145	GO:0033093	0.37258955	0.2144401	0.4331351	0.3359231	0.3658251	0.3859164499999999	0.4089454	0.3547752	0.3196207	0.391247	0.31806085
GO:0000145	GO:0033106	0.31562375	0.2578676	0.45211005	0.4062314999999999	0.41989565	0.3805828	0.3866579	0.3296686	0.364348	0.4736586499999999	0.3736428499999999
GO:0000145	GO:0033116	0.32665310000000003	0.2494536	0.4246728	0.37273895	0.4235597	0.3347892	0.3522882499999999	0.3609832	0.3298768	0.4183694	0.35288215
GO:0000145	GO:0033162	0.3531446	0.20826685	0.3796707	0.3956216	0.4301581	0.3471615999999999	0.3851786	0.3631374	0.34057485	0.4075518	0.38622205
GO:0000145	GO:0033165	0.4501923	0.172446	0.4304343499999999	0.3994137	0.2955741	0.5086734500000001	0.3563102999999999	0.4860636	0.3976772	0.2943186	0.25900295
GO:0000145	GO:0033179	0.385342	0.4379473	0.4194838	0.3664008	0.42208855	0.3620012	0.4005177	0.4274051	0.3178737	0.461687	0.3457256
GO:0000145	GO:0033180	0.6122479	0.5422656	0.4011467	0.3885804	0.49171935	0.42862625	0.3326072	0.3966036	0.3467033	0.4263287	0.3591475
GO:0000145	GO:0033268	0.3801675	0.46973525	0.4114643	0.3990907	0.4537788	0.373217	0.4543875	0.33047385	0.34364495	0.3993411	0.3542672999999999
GO:0000145	GO:0033270	0.5033727	0.5100451	0.3914537	0.3752137	0.4541078	0.3403342	0.3938483	0.36556845	0.3310859	0.3807373	0.3650732
GO:0000145	GO:0033391	0.42870149999999996	0.2526524	0.41567375	0.40529175	0.4290476	0.33444885	0.3396850999999999	0.2664607	0.3679498	0.4249581999999999	0.3421340499999999
GO:0000145	GO:0034045	0.4984796	0.4028126	0.4186533	0.3897574	0.43543075	0.3545855	0.37994665	0.3664318	0.3515696	0.4471212	0.3749371
GO:0000145	GO:0034361	0.2585105	0.268586	0.3739133	0.3694843	0.33414115	0.3152889	0.3431235	0.3668994	0.2996783	0.3366722	0.3348834499999999
GO:0000145	GO:0034362	0.2916529	0.26846765	0.3832003	0.3712881	0.3337478	0.3057286	0.338795	0.33564025	0.3078208	0.33940325	0.328273
GO:0000145	GO:0034363	0.20371115	0.34770485	0.36359705	0.3694843	0.2992234	0.2827439	0.3168195	0.3605411	0.3009505	0.3404305	0.3284327
GO:0000145	GO:0034364	0.260898	0.2238886	0.3652144499999999	0.3566643	0.3119148	0.2998311999999999	0.3217657	0.3016024	0.2938878	0.3184481	0.3406521
GO:0000145	GO:0034366	0.25514485	0.2495841	0.36111	0.3596292	0.2775605	0.2949436	0.3438257	0.3249469	0.2804182	0.294729	0.3442013499999999
GO:0000145	GO:0034399	0.28455549999999996	0.17127845	0.391877	0.40138755	0.46409335	0.3708067499999999	0.288678	0.2299379	0.34764665	0.4714253	0.2959235
GO:0000145	GO:0034451	0.38004099999999996	0.2766931	0.3876351999999999	0.39753235	0.4141401	0.3106045	0.3296903	0.3329035999999999	0.3521479	0.42220765	0.3291100999999999
GO:0000145	GO:0034464	0.50155995	0.4297085	0.5437468999999999	0.0	0.45082605	0.39678555	0.4702849	0.346593	0.4111646	0.3176789	0.3101643
GO:0000145	GO:0034709	0.2755646	0.15819735	0.3102768	0.3715794	0.4787148	0.3473765	0.2492246	0.19677025	0.3144993	0.40060635	0.29133805
GO:0000145	GO:0034774	0.511623	0.2665029	0.3939166	0.37054	0.44727415	0.3777949	0.34283505	0.3616761	0.3469648	0.4195319	0.3660415
GO:0000145	GO:0035061	0.37729650000000003	0.1265325	0.3768925	0.3536422	0.4534961	0.3081127	0.2467527	0.154342	0.3388041499999999	0.3939072	0.2041209
GO:0000145	GO:0035253	0.4346388	0.3233641499999999	0.39733315	0.3793149	0.4486396	0.3692146	0.33081255	0.3286132	0.3139174	0.4114665	0.31505265
GO:0000145	GO:0035371	0.41435895	0.354876	0.3856409	0.4040211999999999	0.4401654	0.35423415	0.3382779	0.35924435	0.388489	0.4408122	0.32351565
GO:0000145	GO:0035577	0.36168754999999997	0.30891165	0.401359	0.3808739	0.4316448	0.3471111	0.372912	0.3515257	0.3382134	0.4197027	0.3592815
GO:0000145	GO:0035578	0.3834613	0.27026995	0.38612355	0.3748198	0.40855255	0.3714739	0.3494388	0.3574947	0.33846075	0.39645165	0.35246645
GO:0000145	GO:0035579	0.3735855	0.3411490499999999	0.4034606	0.3918449	0.41573675	0.35022805	0.3866149	0.3643118	0.333253	0.41402865	0.3567978
GO:0000145	GO:0035580	0.3377746	0.24583155	0.38301195	0.37530765	0.3602581	0.3524154	0.3443558	0.348157	0.3278879	0.3818597	0.336266
GO:0000145	GO:0035686	0.48450930000000003	0.2623284	0.40151395	0.3865318	0.3852774	0.36604835	0.3052142	0.3829656	0.39485465	0.4411648999999999	0.2912392499999999
GO:0000145	GO:0035748	0.4358308	0.3885229	0.4288836	0.4390194	0.4614039	0.4047088	0.41252295	0.2778511	0.3852136	0.4372504	0.390026
GO:0000145	GO:0035749	0.44771995	0.43580325	0.49031565	0.4689635	0.48287375	0.42111355	0.47761295	0.4320876	0.41829395	0.4122589	0.40305475
GO:0000145	GO:0035770	0.278244	0.18780075	0.3435716	0.3740497	0.4207889	0.2825478	0.2616781	0.2253688	0.30432005	0.4324285	0.27504145
GO:0000145	GO:0035805	0.0	0.0	0.3806186	0.0	0.0	0.0	0.0	0.3305171	0.0	0.0	0.0
GO:0000145	GO:0035861	0.3544126	0.1722973	0.3627893	0.3793978	0.4143447	0.32018955	0.2870227	0.2650072	0.341221	0.4316851	0.2862066
GO:0000145	GO:0035869	0.4083294	0.2425359	0.4035884	0.3325426999999999	0.4011598	0.3300785	0.329345	0.2784597	0.3148977	0.4230752	0.2900374
GO:0000145	GO:0036019	0.45611979999999996	0.380178	0.440665	0.3197282	0.4227414	0.3545093	0.4690729	0.3469155	0.3876956	0.28322665	0.396117
GO:0000145	GO:0036020	0.437992	0.4544025499999999	0.4388873	0.40951505	0.4468809	0.3583268	0.4232952	0.43553505	0.3708478	0.4427272	0.3798385
GO:0000145	GO:0036021	0.39083785	0.2054683	0.3514741	0.3710021	0.40901065	0.34014895	0.3373343	0.32323975	0.3621502	0.385635	0.3078716999999999
GO:0000145	GO:0036057	0.4161208	0.3556996	0.4258395	0.422454	0.43064745	0.4523399	0.44126175	0.4014258	0.41038935	0.4465939	0.39716255
GO:0000145	GO:0036126	0.4025247	0.259093	0.4064835	0.38237	0.4516228	0.3347703	0.34144375	0.2876002	0.3404541	0.41005725	0.3432425
GO:0000145	GO:0036156	0.0	0.1869338	0.3888445	0.3857835	0.43052115	0.41764765	0.26730645	0.2095961	0.0	0.0	0.0
GO:0000145	GO:0036157	0.4480149	0.2650381	0.3620038	0.32994845	0.42354075	0.2359827	0.35434685	0.3269278	0.3023856	0.0	0.3212036
GO:0000145	GO:0036449	0.4070543	0.3526282	0.4232344	0.4377576	0.4473532999999999	0.3498593	0.3791119	0.3367548	0.40234345	0.41084465	0.36711885
GO:0000145	GO:0036464	0.41977745	0.217878	0.3660305	0.3763574	0.4553426	0.3389993	0.30122635	0.2717258999999999	0.3646787999999999	0.4368509	0.3315726
GO:0000145	GO:0036477	0.4070768	0.4714577	0.3876247499999999	0.45976755	0.41526925	0.3341446999999999	0.3934883	0.3410201	0.350119	0.3656747	0.3938375
GO:0000145	GO:0042382	0.3061215	0.1464388	0.3071797	0.3470016	0.5038718	0.3918606	0.2284591	0.1631912	0.3020743	0.4669437	0.2418602
GO:0000145	GO:0042383	0.3810823	0.3281287	0.4134098	0.3934829	0.4174936999999999	0.3628783	0.4007839	0.3632591	0.355138	0.39778695	0.3511256
GO:0000145	GO:0042405	0.30140085	0.161268	0.3654402	0.4210502	0.4798212	0.3618612	0.2789753	0.1998935	0.37334155	0.4562792	0.2919632
GO:0000145	GO:0042470	0.3825301	0.2992605	0.4124533999999999	0.3868389	0.4379104	0.3570811499999999	0.3604002	0.34126795	0.34027105	0.42920305	0.3601630999999999
GO:0000145	GO:0042581	0.3880109	0.2841155	0.43699	0.41414955	0.4148424	0.3905646	0.4326408	0.34824285	0.3516552	0.39488255	0.37578815
GO:0000145	GO:0042582	0.3467359	0.2233777	0.4276182	0.428016	0.42674825	0.4043647999999999	0.3994758	0.36358265	0.3477047	0.3846272	0.3331484
GO:0000145	GO:0042584	0.39664455	0.3881473	0.3832769	0.3700814	0.4520954	0.3572898	0.3535248	0.3944223	0.3696144999999999	0.4268926	0.3438527
GO:0000145	GO:0042587	0.47390975	0.3167155	0.3901864	0.3184328	0.4275702	0.3296352999999999	0.321313	0.2984384	0.3226291	0.46374705	0.33811915
GO:0000145	GO:0042589	0.4127569	0.2500385	0.4837176	0.3822038	0.4371679	0.3771048	0.3691279	0.4040778	0.3569966	0.4268689	0.3637962
GO:0000145	GO:0042599	0.29433265	0.36476335	0.4142807	0.3952439	0.42866185	0.37716955	0.4040883	0.3415487	0.3008653	0.3731955	0.36433945
GO:0000145	GO:0042622	0.3395018	0.2626775	0.4130593	0.4397432	0.4249018	0.25400785	0.3809023	0.3972791	0.4387352	0.4024095	0.3714186499999999
GO:0000145	GO:0042627	0.2720613	0.24495585	0.37043115	0.3651078	0.3004349	0.3139395	0.3436497	0.3795687	0.2852506	0.33805335	0.33920515
GO:0000145	GO:0042641	0.4772463	0.37178385	0.4517917	0.4122325	0.41918115	0.39302305	0.41215475	0.41291085	0.38943835	0.48353045	0.4041191
GO:0000145	GO:0042645	0.24418410000000002	0.2316286	0.3576015	0.3998538	0.4546274	0.26807185	0.287992	0.22973225	0.315528	0.4315233	0.29912305
GO:0000145	GO:0042734	0.4162428	0.4511492	0.41307415	0.4043738	0.4405598	0.3435333	0.35566595	0.33450645	0.3535942	0.440097	0.3612083499999999
GO:0000145	GO:0042995	0.4358263	0.3565946	0.40518055	0.3988851	0.42513415	0.34278735	0.3686692	0.3676285999999999	0.36166615	0.4080834	0.3583671
GO:0000145	GO:0043005	0.42402070000000003	0.4018599499999999	0.4032536	0.3965763	0.4346029	0.34138075	0.34975765	0.3486019	0.3539271499999999	0.4144299999999999	0.35156185
GO:0000145	GO:0043025	0.39221205000000003	0.378209	0.3991687	0.3916999	0.4268858	0.3395316	0.3426731	0.32483165	0.3528712	0.42072295	0.34033565
GO:0000145	GO:0043034	0.3970448	0.3118157	0.4283359	0.4008926	0.4158596	0.3700889499999999	0.422573	0.3544738	0.3757442	0.3937888	0.3565245999999999
GO:0000145	GO:0043083	0.2922335	0.3662404	0.4038073	0.3639641	0.4092542	0.33868825	0.3967238	0.3618005	0.3295009	0.3894245	0.3190278
GO:0000145	GO:0043194	0.37981489999999996	0.4948045	0.3904178	0.4042569	0.4299738	0.3210205499999999	0.3644467999999999	0.3375677	0.3305304	0.35032245	0.36388805
GO:0000145	GO:0043195	0.4805948	0.4033323	0.42402705	0.416202	0.4400467	0.3393135499999999	0.3886442	0.38069595	0.36710615	0.4500644	0.36685915
GO:0000145	GO:0043196	0.45145495	0.39974395	0.3715689	0.3934931	0.4224914	0.3396604	0.333426	0.3317492	0.2724846	0.35067675	0.34208535
GO:0000145	GO:0043197	0.42405975	0.4379218	0.4008478	0.4040484	0.4324428999999999	0.35825085	0.3682223	0.352385	0.3688828	0.4195028	0.35474415
GO:0000145	GO:0043198	0.4039291	0.4122896	0.38665605	0.3911061	0.4345315	0.3389021	0.343631	0.3156407	0.3546592	0.42669325	0.3370814
GO:0000145	GO:0043202	0.32377259999999997	0.2626988	0.3909923	0.3917555	0.4019017	0.366912	0.33687615	0.33941285	0.3540991	0.3958053	0.3213953499999999
GO:0000145	GO:0043203	0.37256314999999995	0.3695621	0.3577007	0.3239832	0.3867939999999999	0.2754871	0.336615	0.2738876	0.3303917	0.41535315	0.3388719
GO:0000145	GO:0043204	0.4468094	0.3961164	0.3878131	0.3899846	0.4250016	0.3425092	0.35243815	0.3390159499999999	0.3595413	0.41487055	0.3607054
GO:0000145	GO:0043209	0.45531885	0.4392035	0.4103051	0.4022603	0.4432711	0.3685145	0.3924632	0.3779774999999999	0.3693031	0.45768245	0.3853088
GO:0000145	GO:0043226	0.3977182	0.3124303	0.3751097	0.3681216	0.432414	0.3382832	0.3433604	0.3378258	0.3591604	0.427057	0.3385139499999999
GO:0000145	GO:0043229	0.5009131	0.4272918	0.3671658	0.3430263	0.4346797	0.324942	0.3673458	0.35570365	0.36382735	0.3965754	0.4046802499999999
GO:0000145	GO:0043231	0.37868145	0.278756	0.3978781	0.3894047	0.4238366	0.3313496	0.3491347	0.3324865999999999	0.3576834	0.41953015	0.34179715
GO:0000145	GO:0043232	0.4206418	0.2191845	0.37970685	0.3729466	0.4496997	0.33342895	0.3307181999999999	0.2652614	0.3370806	0.4049218	0.3125952
GO:0000145	GO:0043292	0.38069220000000004	0.3118157	0.4106933499999999	0.3984585	0.45813375	0.38393245	0.3552727	0.3708418	0.3516337	0.40684905	0.2992987
GO:0000145	GO:0043505	0.14608945	0.080851	0.4294568	0.3499307	0.4790611	0.3583824	0.2444453	0.2380739	0.3730541	0.4665939	0.2846155
GO:0000145	GO:0043596	0.3496122	0.1687001	0.35896925	0.3634302	0.4045698	0.30857595	0.2385474	0.233156	0.3291398	0.452067	0.2575029
GO:0000145	GO:0043657	0.41100329999999996	0.3055877999999999	0.3839704	0.4006631	0.44681835	0.3489351499999999	0.3116429	0.2977341	0.3603788	0.4189258	0.3248562
GO:0000145	GO:0043679	0.36277085	0.4135281	0.38227155	0.3864647	0.4245506	0.36872	0.3636046	0.3391171	0.35719975	0.4261847	0.3682282
GO:0000145	GO:0044194	0.35047545	0.2363703	0.3631457	0.36064195	0.4391251	0.3196328499999999	0.3588425	0.36571855	0.3044463	0.4581348	0.31377195
GO:0000145	GO:0044224	0.4916472	0.48732845	0.3679452	0.3427595	0.4619821	0.35764005	0.3437153	0.3595601	0.3829804	0.36519375	0.3739393
GO:0000145	GO:0044232	0.3633059	0.4435828	0.411323	0.3915767	0.39832435	0.2995867	0.379311	0.3253622	0.33686475	0.4322339	0.31569495
GO:0000145	GO:0044233	0.3402581	0.3002686	0.4341445	0.3892236	0.4334170499999999	0.3438233	0.3782717	0.3669027	0.388205	0.4403296	0.34828705
GO:0000145	GO:0044284	0.22648580000000001	0.31629625	0.45090595	0.41027795	0.4541488	0.30772775	0.3826701	0.27544105	0.3728524	0.389156	0.3244376
GO:0000145	GO:0044291	0.40538325	0.3816838	0.3896268	0.4346525	0.4169377	0.37103925	0.39421855	0.3352315	0.3561263	0.4174986499999999	0.40620875
GO:0000145	GO:0044292	0.36922995000000003	0.169912	0.5201091	0.3533365	0.37366695	0.3626812	0.40503105	0.2427648	0.32289995	0.0	0.3586315
GO:0000145	GO:0044294	0.4800314	0.395997	0.4228812	0.3627866	0.43966585	0.32103485	0.3761809	0.3413618	0.3434205	0.5048642000000001	0.33700025
GO:0000145	GO:0044295	0.4478971	0.4019202	0.4083548	0.37799	0.430596	0.33191455	0.34381495	0.3502775	0.3458048	0.45325565	0.3450301
GO:0000145	GO:0044297	0.4268914	0.3564415	0.398831	0.38657895	0.4306148	0.3489772	0.35515325	0.3324143	0.3440668	0.4155314	0.3460128999999999
GO:0000145	GO:0044300	0.44403174999999995	0.5039123999999999	0.33783445	0.41815515	0.46750365	0.3474834	0.3932869	0.32077555	0.3707686	0.3663996	0.338206
GO:0000145	GO:0044304	0.3663987	0.4871461	0.34055345	0.3702308	0.38915255	0.31825605	0.3142959	0.40778975	0.33198755	0.0	0.373248
GO:0000145	GO:0044305	0.532364	0.38974675	0.3558965	0.3852266	0.4092908	0.3332346	0.3796564	0.3667357	0.3801694	0.3684402	0.3734767
GO:0000145	GO:0044306	0.4277902	0.47509735	0.4145579	0.4185799	0.40933265	0.2972581	0.3363641	0.3131758	0.355138	0.4000615	0.33410105
GO:0000145	GO:0044309	0.4115896	0.4992913	0.3486866	0.3274622	0.4088242	0.3297482	0.3912962	0.3024078	0.33893805	0.460192	0.31576905
GO:0000145	GO:0044322	0.2898676	0.2459133	0.4246132	0.3663479	0.41176035	0.29694465	0.3316464	0.3902272	0.3280835	0.4033768	0.3077104499999999
GO:0000145	GO:0044327	0.395462	0.4899111	0.41501665	0.40564115	0.4382991	0.4234988	0.37822745	0.36960505	0.36124875	0.3963563	0.3179227
GO:0000145	GO:0044354	0.50842305	0.43104385	0.4149107	0.4302895	0.49465535	0.44000045	0.4310624	0.4486613	0.381935	0.43141925	0.3917171
GO:0000145	GO:0044391	0.36484645	0.17625805	0.32021165	0.347296	0.45451565	0.24738525	0.254791	0.24666705	0.3110667499999999	0.4041232	0.32767855
GO:0000145	GO:0044613	0.2407771	0.1459333	0.34168785	0.3692155	0.43999405	0.3594525	0.3051248	0.2587984	0.3513004	0.4358225	0.2971913
GO:0000145	GO:0044614	0.2868585	0.1519348	0.3720685	0.4085102	0.45994635	0.36760575	0.29632	0.1666362	0.35675515	0.5494312	0.29268465
GO:0000145	GO:0044615	0.2536895	0.13208755	0.3639202	0.39133765	0.45615375	0.3304443	0.27490765	0.1918802	0.34225585	0.4653874	0.2852719999999999
GO:0000145	GO:0044754	0.4113268	0.3278235	0.36089195	0.37239605	0.38217875	0.30790455	0.3765353	0.3417279	0.31930725	0.3863048	0.35176695
GO:0000145	GO:0044853	0.397853	0.31589155	0.3659416	0.3498617	0.4035674	0.3266132	0.3636333	0.3489436	0.3289628	0.41316935	0.34064895
GO:0000145	GO:0045095	0.3364742	0.2879935	0.3807192	0.42067655	0.4253351	0.3377811	0.3532343	0.3624317	0.3820832	0.3928291	0.4173961
GO:0000145	GO:0045111	0.389723	0.27666225	0.39163165	0.3956969	0.4250522	0.34557045	0.3443121	0.33667195	0.3602815	0.4219678	0.354929
GO:0000145	GO:0045120	0.3023989	0.1474103	0.2932006	0.3713311	0.3775581	0.2065783	0.2358183999999999	0.2651687499999999	0.2835558	0.2383054	0.271041
GO:0000145	GO:0045121	0.3833489	0.3397209	0.3921436	0.3845618	0.4144132499999999	0.3518227	0.3780999	0.3517591	0.3462432	0.4137886	0.3544918
GO:0000145	GO:0045171	0.3927331	0.2804929	0.3781189	0.3799304	0.40924165	0.3088009	0.3157669	0.3154321	0.3395122499999999	0.4230491	0.3241199999999999
GO:0000145	GO:0045177	0.4270884	0.3024711	0.3967741	0.3737303	0.4279037	0.3500222	0.3725909	0.3339546	0.34995565	0.41010265	0.3601239
GO:0000145	GO:0045178	0.376425	0.2569976	0.38457425	0.4268924	0.411401	0.3972406	0.38136835	0.3866937	0.3505662	0.3842887	0.3762044
GO:0000145	GO:0045179	0.4138793	0.2795808	0.3978793	0.3384609	0.36329255	0.26592205	0.3237744	0.3977714	0.3058396	0.4579706	0.3725152
GO:0000145	GO:0045180	0.5057969	0.37889265	0.4552746	0.4064732	0.45081215	0.4203308	0.3754347	0.3807197	0.42732835	0.4053902	0.3591518
GO:0000145	GO:0045202	0.42873645	0.3845057	0.3914854	0.3938495	0.4353717	0.34567435	0.3498864	0.3457063999999999	0.3488949	0.40841225	0.3580486
GO:0000145	GO:0045211	0.4016305	0.43106	0.3921156999999999	0.4006961	0.4248764499999999	0.34289445	0.3654443	0.345099	0.34197805	0.4087551	0.3642481
[truncated: 290,682 more rows]
