# Supplementary material for: A tissue-specific atlas of protein–protein associations enables prioritization of candidate disease genes
Source: Nat Biotechnol. 2025 May 2;44(4):654–67. doi: 10.1038/s41587-025-02659-z (PMC13090126; doi:10.1038/s41587-025-02659-z)
Supplement: Supplementary file 3 — All supplementary tables and file descriptions. [file 41587_2025_2659_MOESM3_ESM.zip › TableS3_[fig3d]_tissues_comp_x_trait_median_prob.csv]

		blood	brain	breast	colon	kidney	liver	lung	ovary	pancreas	stomach	throat
GO:0000137	Abnormal urine sodium concentration	0.39357995	0.2804241	0.3731117	0.3954031999999999	0.4434523999999999	0.2718102	0.31245225	0.3248234	0.30393635	0.3716803	0.3266253
GO:0000137	Abnormality of refraction	0.3614593	0.2754761	0.3801192	0.3753576	0.42952395	0.2903177	0.3267984	0.32976675	0.378522	0.38197775	0.3426818
GO:0000137	Agents acting on the renin-angiotensin system use measurement	0.3712109	0.240652	0.3852254499999999	0.3837589	0.4271923	0.2854296	0.321685	0.3187876	0.3747658499999999	0.3716803	0.3372612
GO:0000137	Alzheimer disease	0.3559673	0.24169	0.3746414	0.39334875	0.4412524	0.2924656	0.329547	0.3202952	0.38897755	0.3649978	0.348686
GO:0000137	Antithrombotic agent use measurement	0.3674913	0.2363136	0.37834225	0.3922339	0.4341382	0.27520695	0.332867	0.33922235	0.3679803	0.3635185	0.3328221
GO:0000137	BMI-adjusted hip circumference	0.372372	0.2372107	0.3769226	0.371809	0.42721825	0.2784788	0.321445	0.31386505	0.3720856999999999	0.3691628	0.33387655
GO:0000137	BMI-adjusted waist circumference	0.377236	0.2432215999999999	0.3785392	0.3736652	0.4259041	0.27816185	0.32428765	0.319343	0.3706501	0.35373925	0.3411802
GO:0000137	BMI-adjusted waist-hip ratio	0.3760866	0.2512918	0.3828092	0.3798693	0.428735	0.2846498	0.324117	0.3324443	0.3730378	0.35963115	0.34316755
GO:0000137	Beta blocking agent use measurement	0.3472539	0.2428392	0.3926709	0.3988837	0.4285028	0.29406055	0.3419382	0.3372521	0.3816074	0.3606836	0.3390508
GO:0000137	C-reactive protein measurement	0.3588186	0.2473337	0.3772187999999999	0.3789677999999999	0.4315463499999999	0.2732964	0.3132975	0.3192641	0.3727568	0.38051995	0.3362821
GO:0000137	Calcium channel blocker use measurement	0.3629468	0.2376054	0.3833269	0.38302525	0.4412415	0.2915054	0.32322635	0.3271913	0.3915334	0.3808652	0.34859595
GO:0000137	Cleft palate	0.36024065	0.2337526	0.4043558499999999	0.3477501	0.4173734	0.2871512	0.31760425	0.3232823999999999	0.3730670499999999	0.3722337	0.34214285
GO:0000137	Crohn's disease	0.356811	0.22642515	0.3617657	0.38147945	0.4369307	0.30526475	0.3123962	0.3248594	0.3586028	0.3592267999999999	0.3200515
GO:0000137	DNA methylation	0.3668866	0.2799291	0.3899841	0.3785985	0.4294932	0.30510035	0.32408385	0.3297488	0.37164515	0.3567997	0.3393129
GO:0000137	Diuretic use measurement	0.37990599999999997	0.2219995	0.38317385	0.3873319	0.4259253	0.29007965	0.3216959	0.3203377	0.3874672	0.3606836	0.3364637
GO:0000137	Drugs used in diabetes use measurement	0.3771125	0.2471701	0.3673370999999999	0.35667755	0.4353822	0.27137445	0.31188115	0.3337305	0.36337825	0.3898775	0.3266253
GO:0000137	Dupuytren Contracture	0.3428879	0.2201206	0.3545404	0.3672980999999999	0.4166081	0.3052097	0.3109843	0.34072905	0.37429545	0.355532	0.31630475
GO:0000137	Eczematoid dermatitis	0.3631636	0.2208461	0.367977	0.4008982	0.418396	0.2948519	0.3182504499999999	0.32201135	0.35051645	0.3800173	0.3290832
GO:0000137	FEV/FVC ratio	0.3693751	0.2544031	0.3797029	0.374251	0.4278072	0.2924184	0.319122	0.3362463	0.3725921	0.3579122999999999	0.3329314
GO:0000137	Fasciitis	0.3428879	0.2471162	0.3688492	0.3412151	0.4219707	0.3114591	0.33771735	0.3288569999999999	0.38298855	0.3436543	0.3334404
GO:0000137	Graves disease	0.3375825	0.23870325	0.3773701	0.3922161	0.44446045	0.32366395	0.3085869	0.342664	0.35507245	0.3464661	0.3168026
GO:0000137	HDL cholesterol change measurement	0.3782388	0.2402334	0.397184	0.3780901	0.4310038	0.2741344	0.332867	0.34407875	0.398374	0.3651505	0.3328221
GO:0000137	HMG CoA reductase inhibitor use measurement	0.3512142	0.2359203	0.38395165	0.3710818	0.4373114999999999	0.28238945	0.31729435	0.3371272	0.3852212	0.3617611	0.3414453
GO:0000137	Hashimoto's thyroiditis	0.35007014999999997	0.2664026	0.3785892	0.3735672	0.4219254	0.3070442	0.3189344	0.3383265	0.38201805	0.3345043	0.32815515
GO:0000137	HbA1c measurement	0.3599534	0.2534233999999999	0.3763873	0.3779813	0.433976	0.28546495	0.3146408	0.331743	0.36882145	0.3666577	0.340641
GO:0000137	Headache	0.3462505	0.2883213	0.3770345	0.3509709	0.4397803	0.2605572	0.31731485	0.34528175	0.3651486499999999	0.3900373	0.36894295
GO:0000137	Hernia	0.36063655	0.23193155	0.3866255	0.3825211	0.4379895499999999	0.3127242	0.35031545	0.3783708	0.4030509	0.4152363	0.353781
GO:0000137	Hodgkins lymphoma	0.3666271	0.2284953499999999	0.359061	0.4006514	0.4386948499999999	0.2761693	0.2691033	0.3716684999999999	0.3864486	0.2878616	0.33184035
GO:0000137	Hypercholesterolemia	0.3532718	0.2242816	0.38385205	0.383697	0.4384334	0.2725317	0.32536315	0.315213	0.38821245	0.3729489	0.351925
GO:0000137	Hypermetropia	0.3936516	0.3069046	0.3931454	0.3610389	0.4212408	0.26331895	0.3247497	0.3075082	0.44442645	0.3017948	0.38672145
GO:0000137	IGF-1 measurement	0.3683354	0.2405298	0.3753225	0.3709881	0.435578	0.2743889499999999	0.3123464999999999	0.3196243	0.3704928	0.3750969	0.3402928
GO:0000137	Immature Reticulocyte Fraction Measurement	0.3607241	0.2513488	0.3799841	0.3716521	0.4249309	0.2952922	0.31409095	0.3228721	0.36128925	0.3692104499999999	0.3410162
GO:0000137	Inguinal hernia	0.3826671	0.2075742	0.3586002	0.35943	0.428873	0.2832075	0.3258556	0.3094712	0.3836847	0.3898991499999999	0.32189045
GO:0000137	Inhalant adrenergic use measurement	0.3258827	0.21226325	0.3814142	0.4200173	0.43665695	0.30742575	0.3230589499999999	0.33518365	0.38844775	0.392333	0.31814185
GO:0000137	Ischemic stroke	0.35021579999999997	0.30059245	0.3901976	0.4262730999999999	0.4387428	0.3155743	0.3413064	0.36945125	0.3916128	0.39965415	0.34625905
GO:0000137	Myocardial Ischemia	0.377219	0.2443677	0.3971037	0.3932462	0.4276933499999999	0.29336925	0.33589205	0.3503691	0.367642	0.3511532	0.3391562
GO:0000137	Myopia	0.35878095	0.2832504	0.38578625	0.3839851	0.4335487	0.2888989	0.3318092	0.3461875	0.3945165499999999	0.37992905	0.3578949
GO:0000137	Oral ulcer	0.3892194	0.22222375	0.3565905	0.3462536	0.4456392	0.31508925	0.32325735	0.3115976	0.3498057	0.3156195	0.31540245
GO:0000137	PHF-tau measurement	0.3714226	0.2930595	0.37969035	0.3726226	0.42958495	0.28836765	0.3202236	0.3391332999999999	0.370617	0.37115275	0.33945925
GO:0000137	PR interval	0.36816225	0.2594583	0.3838533	0.3809850999999999	0.4345938	0.2927374	0.3341121	0.3477258	0.36627265	0.40808785	0.34367495
GO:0000137	Palmar Fibromatosis	0.35708	0.2582873	0.3790316	0.3577645499999999	0.42572135	0.2829481	0.3333396	0.2917361	0.37827955	0.3474752	0.3352181
GO:0000137	Parkinson disease	0.3671126	0.3043985999999999	0.3942459	0.3800662	0.4334175	0.2892975	0.3228848	0.3292107	0.385257	0.3712495	0.341002
GO:0000137	QRS amplitude	0.3578651	0.28833635	0.4135012	0.39134135	0.4279663	0.28455265	0.3351373	0.3197889	0.3450486	0.44896865	0.32264
GO:0000137	QRS complex	0.35147205000000004	0.2894822	0.39668795	0.39134135	0.43096215	0.2830396	0.33475185	0.31343685	0.3580757	0.3804526	0.3227757
GO:0000137	QRS duration	0.3497947	0.267797	0.4085767	0.40888795	0.439846	0.26969105	0.3322635	0.3159503	0.3882050999999999	0.3158302	0.3423485
GO:0000137	QT interval	0.3826289	0.2647011999999999	0.4136564	0.3906678	0.4118842	0.27676205	0.3236799999999999	0.309433	0.3799577	0.3905269999999999	0.340539
GO:0000137	Red cell distribution width	0.3609713	0.2347623	0.3788623	0.3752839	0.4294614	0.276285	0.3104548	0.3139557	0.3653428	0.3709169	0.3383591
GO:0000137	Snoring	0.37058325000000003	0.2441534	0.3690828499999999	0.3350968	0.42008235	0.26596015	0.3087554	0.3785316	0.3737963	0.4753285	0.3266253
GO:0000137	TPE interval measurement	0.3849657	0.3115364	0.369647	0.3894103	0.4220682999999999	0.3088639	0.3037282	0.3159503	0.3761842	0.43986535	0.3659704
GO:0000137	Testicular Germ Cell Tumor	0.3789682	0.1952274	0.3725968	0.4040998	0.4355537	0.26421495	0.30675605	0.3066457999999999	0.359284	0.3384185	0.3544846499999999
GO:0000137	Thyroid preparation use measurement	0.3616255	0.2635793	0.3818895	0.3788278	0.4277978	0.3119272	0.3120776	0.347259	0.37440165	0.3443294	0.3141085
GO:0000137	Tourette syndrome	0.3589004	0.31974375	0.400264	0.36446085	0.4148016	0.2565708	0.31629755	0.32209955	0.3577328	0.36063155	0.3531259
GO:0000137	Varicose veins	0.3741151	0.2602088999999999	0.3854918	0.3861434	0.4235684	0.2998682	0.3389115	0.3478545	0.3788575	0.41727755	0.355422
GO:0000137	Vasodilators used in cardiac diseases use measurement	0.3752838	0.25729975	0.3641694	0.4086506	0.4315312	0.2859518	0.3404955	0.3227451	0.367642	0.3606836	0.3406568
GO:0000137	Vitiligo	0.3516479	0.1988925	0.3652099	0.3566779	0.42775655	0.3024513	0.3201637	0.3107326	0.3490181	0.3582923	0.3192004
GO:0000137	acne	0.42362544999999996	0.2330674	0.36659165	0.3944956	0.42948005	0.2733856	0.3271016	0.3384504	0.3841813	0.4043987999999999	0.3400842
GO:0000137	adolescent idiopathic scoliosis	0.37157280000000004	0.287551	0.3856164	0.38284465	0.4346719	0.29753935	0.32752085	0.3360211	0.3711841	0.3758742	0.3391768
GO:0000137	adult onset asthma	0.3438346	0.2015741	0.37279445	0.3653597	0.4355655	0.3078477	0.3189344	0.3271709	0.3595628	0.3849903	0.34082575
GO:0000137	age at assessment	0.3832865	0.2843155	0.3869232999999999	0.37293715	0.44010245	0.2763349	0.3147536	0.32953995	0.3719095	0.4152285	0.3471499
GO:0000137	age at diagnosis	0.38120035	0.1954924	0.3776592	0.3378212	0.4310038	0.2992167	0.3284984	0.3615324	0.3582419	0.3554005	0.3225042
GO:0000137	age at first birth measurement	0.37180645	0.28930815	0.3768981	0.3836264	0.4257748	0.2538366	0.3164744	0.3016035	0.36896385	0.3957832	0.32707615
GO:0000137	age at first facial hair	0.3842792	0.2381214	0.3768981	0.3741986	0.42339305	0.2880992	0.30314465	0.3132291	0.37252935	0.3693436	0.3582338
GO:0000137	age at first sexual intercourse measurement	0.38338479999999997	0.2937108	0.3791426	0.3776878	0.4242019999999999	0.2703562	0.31820665	0.3276154	0.37084545	0.37842805	0.328066
GO:0000137	age at menarche	0.36997104999999997	0.2670174	0.37835815	0.377713	0.4309285	0.2647221	0.31201475	0.30355365	0.3700184	0.37106355	0.3346865
GO:0000137	age at menopause	0.3682374	0.2306851	0.37973455	0.35947085	0.4300937	0.261033	0.2920638	0.29658675	0.3607658	0.3624519	0.3323218999999999
GO:0000137	age at onset	0.3624502	0.28157575	0.3858276	0.38783595	0.4306134	0.2935149999999999	0.33308475	0.35196625	0.38514	0.3729852	0.34904015
GO:0000137	age-related hearing impairment	0.3824362	0.2742868	0.38940755	0.37709715	0.4375392	0.3080745	0.3267808	0.35507475	0.37407185	0.3173836	0.3552488
GO:0000137	age-related macular degeneration	0.3584845	0.2202432	0.391562	0.33271435	0.4460862	0.32659375	0.33676525	0.3881849	0.4182559	0.3472094	0.34107865
GO:0000137	albumin:globulin ratio measurement	0.355481	0.2334858	0.35584345	0.3901368	0.4419185	0.3114029	0.3451628	0.3643878499999999	0.3367862	0.35741785	0.32162895
GO:0000137	albuminuria	0.34702075	0.26056605	0.3769598	0.3711398999999999	0.4400561	0.2595408	0.3178318	0.32012205	0.3724691	0.3311986	0.3413525
GO:0000137	alcohol consumption measurement	0.3675462	0.26896425	0.3813848	0.3731384	0.4249289	0.2713838	0.3206562	0.3145634	0.37568245	0.3801893	0.33973905
GO:0000137	alcohol dependence	0.3921151	0.3119277	0.36180165	0.3771826	0.42765545	0.2318685	0.30853105	0.3106069	0.35698715	0.36610955	0.3232146
GO:0000137	alcohol drinking	0.3792626	0.2432684	0.3880526	0.3777442	0.4271877	0.27287035	0.3303084	0.3309834	0.3821345	0.3850215	0.3399662
GO:0000137	alcohol use disorder measurement	0.3856757	0.2812599	0.3744517	0.3714908999999999	0.4253963	0.2594093	0.30690235	0.3071786	0.3559037	0.4139386	0.3159646
GO:0000137	alkaline phosphatase measurement	0.371562	0.2346267	0.3781726	0.3852054	0.42667235	0.27302755	0.3197066	0.3311796	0.37914565	0.36902625	0.3379575
GO:0000137	allergic disease	0.3537	0.21888965	0.3714105	0.3908007	0.4227067	0.31129075	0.3197393	0.3501121	0.3721557	0.383781	0.3413
GO:0000137	allergic rhinitis	0.3677739	0.2173532	0.3671924	0.39946725	0.4163696	0.306521	0.3192354	0.33737595	0.35057035	0.3668725499999999	0.32003295
GO:0000137	alopecia	0.3806966	0.23467395	0.3640632	0.3713406	0.43410685	0.27848805	0.3179697	0.3069193	0.3397763	0.3689201	0.3130088
GO:0000137	amino acid measurement	0.3763936	0.30804255	0.36987485	0.3447017	0.4362239	0.2679148	0.3188528	0.3054684	0.3474502	0.3454422	0.3491828999999999
GO:0000137	amyloid-beta measurement	0.3597468	0.34144795	0.3624573	0.39883545	0.4105543	0.25334815	0.3055347	0.3594711	0.37361835	0.3920736999999999	0.3666264
GO:0000137	androgenetic alopecia	0.3736042	0.23467395	0.349189	0.35910325	0.4307232	0.2866136	0.3123905	0.3243312	0.3303696	0.33297645	0.2958804
GO:0000137	angina pectoris	0.3798998	0.2556288	0.3707951	0.3864837	0.42784755	0.28887565	0.33238565	0.33842965	0.367315	0.3822215	0.3222798
GO:0000137	ankylosing spondylitis	0.357993	0.22642515	0.3571379	0.3803423	0.440495	0.3042654	0.3195247	0.32709	0.3593214	0.3737928499999999	0.3178537
GO:0000137	anorexia nervosa	0.3589004	0.31153895	0.3865595	0.34678115	0.4215701	0.2562717	0.3091732	0.3165689499999999	0.3506273	0.3837942	0.34002075
GO:0000137	anthropometric measurement	0.37851505	0.2258919	0.3851063	0.3562996499999999	0.4231787999999999	0.28363475	0.3208774	0.3336293	0.3918943	0.3812182	0.3216341
GO:0000137	antisocial behaviour measurement	0.355302	0.2871843	0.3734092	0.37399255	0.4267894	0.25902015	0.3068733999999999	0.304056	0.3691295	0.3729887	0.32199455
GO:0000137	anxiety measurement	0.3762352	0.28021465	0.3712352	0.38776795	0.4347359	0.27449075	0.30232515	0.3028685	0.3701046	0.3668212	0.3401496
GO:0000137	aortic measurement	0.3812702	0.2436028	0.4068351	0.3704132	0.4365139999999999	0.2918817999999999	0.3388596	0.3145265499999999	0.3971974	0.3390094	0.3269495
GO:0000137	apolipoprotein A 1 measurement	0.3547861	0.2324565	0.3820655	0.3736236	0.4335487	0.279795	0.3239126	0.32903325	0.3742219	0.3786871	0.3334428
GO:0000137	apolipoprotein B measurement	0.3647464	0.2375357	0.3829699	0.38100305	0.42756205	0.28216175	0.3206562	0.3471132	0.3807399	0.37230265	0.3352376
GO:0000137	appendicular lean mass	0.3684882	0.24409475	0.3790664	0.3743919	0.4269172	0.2840669	0.3165551	0.3294236	0.37052275	0.3594846	0.33708985
GO:0000137	arterial stiffness measurement	0.3889087	0.2748197	0.3808325999999999	0.4006458	0.4364692	0.3163386	0.3330972	0.3677516	0.378607	0.3548516	0.33542305
GO:0000137	aspartate aminotransferase measurement	0.3616318	0.2477711	0.3786933	0.3754626	0.4268688499999999	0.2840818	0.32181575	0.32901725	0.373647	0.3698221	0.3302779999999999
GO:0000137	aspartate aminotransferase to alanine aminotransferase ratio	0.37238775	0.21570915	0.3906607	0.3835667	0.43150855	0.2671160999999999	0.3141208	0.3186133	0.3717989	0.3471066	0.3321836
GO:0000137	asthma	0.3543202	0.2484697	0.3739528	0.3867376	0.4266466	0.304237	0.3187703	0.3288109	0.3643981	0.3776476	0.3316186
GO:0000137	atopic asthma	0.36285035	0.2662051	0.3915632	0.40239875	0.395537	0.3253431	0.3195168	0.31835385	0.3774742	0.4405376	0.32672645
GO:0000137	atopic eczema	0.3675254	0.2241492	0.38429875	0.3749093	0.4150021	0.3067904999999999	0.3174097999999999	0.3113635	0.37357055	0.3800173	0.3322184999999999
GO:0000137	atrial fibrillation	0.3763739	0.2634488	0.3847382	0.3785338	0.4372696	0.2837057	0.32314075	0.3286965	0.3790557	0.3692819	0.3537336
GO:0000137	atrial flutter	0.3950597	0.2494773	0.401342	0.37549475	0.4389611	0.2631224	0.3255336	0.3298636	0.3700567999999999	0.36993815	0.36879755
GO:0000137	atrophic macular degeneration	0.3293083	0.2096216	0.3885916	0.3408179	0.4460862	0.334273	0.33911805	0.39473495	0.4145128	0.3373441	0.3314905999999999
GO:0000137	attention deficit hyperactivity disorder	0.35022345	0.2913345	0.37779255	0.3692804	0.42642375	0.26622795	0.3070658	0.3073736	0.3662841	0.3570747	0.3216053
GO:0000137	autism spectrum disorder	0.3589004	0.30787925	0.3984668	0.3702982	0.4233453	0.27464605	0.3112128	0.3194243	0.358415	0.3836433	0.3411802
GO:0000137	autoimmune disease	0.34433185	0.2300621	0.3673478	0.3830429	0.4261606	0.3061464	0.31562755	0.3274865999999999	0.3705756	0.3497708	0.3142392
GO:0000137	autoimmune thyroid disease	0.35146485	0.2675586	0.3774933	0.3646898	0.42743215	0.304825	0.3040993	0.3260949	0.3722219	0.3497708	0.315808
GO:0000137	autosomal dominant compelling helio-ophthalmic outburst syndrome	0.3647704	0.2612602	0.36884885	0.38777285	0.4291145	0.2823683999999999	0.3268717	0.258649	0.3647431	0.5330952	0.32648325
GO:0000137	balding measurement	0.3663502	0.2551408	0.36717325	0.3713406	0.429042	0.28345955	0.3179895	0.3165276	0.3586109	0.38032935	0.3326896
GO:0000137	basal cell carcinoma	0.361434	0.2178786	0.3563044	0.3626867	0.4286374	0.2898386	0.32129015	0.3082088	0.35803225	0.36423315	0.3293686
GO:0000137	base metabolic rate measurement	0.375411	0.26478395	0.3855507	0.3760419	0.4324485	0.2749974	0.3163812	0.31384665	0.36991695	0.37613775	0.3380685
GO:0000137	basophil count	0.36255895	0.2292791	0.3715829	0.3781022	0.428813	0.3190894	0.31876255	0.3391881	0.3582557	0.3470226	0.31680345
GO:0000137	basophil percentage of granulocytes	0.3800507	0.2523808	0.38915	0.3596224	0.4421724	0.2986019	0.3050586	0.3258036	0.3537094	0.3734815	0.3175913
GO:0000137	basophil percentage of leukocytes	0.3653239	0.2256826499999999	0.36994115	0.3644459	0.4299963	0.3203461	0.3138896	0.3319114	0.3549828	0.3504883	0.3176098
GO:0000137	benign prostatic hyperplasia	0.38383544999999997	0.2207016	0.37331385	0.3378212	0.41480095	0.2559668	0.2955591	0.2900665	0.3502961	0.3919722	0.2777679
GO:0000137	bilirubin measurement	0.36183405	0.22019325	0.3817271	0.3727318	0.4314097	0.28206755	0.3236048	0.3323571	0.3786952	0.38150685	0.342412
GO:0000137	bipolar I disorder	0.386898	0.3093458	0.3759061	0.3710818	0.4388337	0.2988756	0.3466762	0.3398626	0.3532513	0.3380937	0.3283714
GO:0000137	bipolar disorder	0.36219565	0.3121397	0.3809168	0.382491	0.4219582	0.2795456	0.3198351	0.3346139	0.3605932	0.3570747	0.3414284
GO:0000137	birth weight	0.3660411	0.2381822	0.38188895	0.3732906	0.4347808	0.29160635	0.3147536	0.3384479	0.37184275	0.3629082	0.327018
GO:0000137	bitter alcoholic beverage consumption measurement	0.3675462	0.3047024	0.383413	0.3988706	0.4139811	0.27555965	0.3190326	0.31688105	0.3572788	0.45818195	0.34731575
GO:0000137	blood metabolite measurement	0.3621315	0.2584721	0.37687865	0.3773473	0.4295186	0.2587604	0.3170514	0.3133383	0.36727675	0.3494632	0.3382017
GO:0000137	blood phosphate measurement	0.3890788	0.2666861	0.38851925	0.3847718	0.4309894	0.29621355	0.3146141	0.3314422	0.3820861	0.37657625	0.35575425
GO:0000137	blood pressure	0.3692241	0.2514124	0.3878131	0.3874805	0.4271923	0.2942648	0.3215309	0.3251992	0.3843034	0.38145335	0.340641
GO:0000137	blood protein measurement	0.3566002	0.23451615	0.3789422999999999	0.37447445	0.4329824	0.3103137	0.32422	0.35044275	0.3808189	0.3611413	0.3348017
GO:0000137	blood urea nitrogen measurement	0.38065125	0.2513488	0.3805849	0.3788074	0.4228875	0.2661543	0.3134395	0.3150964	0.3690843	0.3812658	0.3339723
GO:0000137	body fat distribution	0.3916671	0.2588781	0.390384	0.3480625	0.4292522	0.2833001	0.3302712	0.3307868	0.3798457	0.39638395	0.3266253
GO:0000137	body fat percentage	0.3735537	0.2789505	0.38429985	0.3770144	0.4242727	0.2793894	0.3197541	0.3379388	0.3710404	0.3775353	0.3408579
GO:0000137	body height	0.3651976	0.2499565	0.3742531999999999	0.3797908	0.43735145	0.2849882	0.3092922	0.3213702	0.3739301	0.3983306	0.3395559999999999
GO:0000137	body mass index	0.3742509	0.27619525	0.37657235	0.376105	0.42796265	0.2810941	0.3182562	0.3250446999999999	0.3688894	0.37713975	0.3402365499999999
GO:0000137	body weight	0.3702485	0.28220635	0.3791099	0.3701174	0.4292759	0.2768095	0.3205341	0.3192336	0.3724406	0.39696	0.339239
GO:0000137	body weights and measures	0.3684882	0.2464046	0.3535231	0.3758821	0.4319801	0.2724444	0.3078239	0.2490057	0.3622807	0.3516915	0.32970695
GO:0000137	bone density	0.37192245	0.2632885	0.37440365	0.3629033	0.4475074	0.2714885	0.3217077499999999	0.3262463	0.3724231	0.3890274	0.3465448
GO:0000137	bone fracture	0.35222624999999996	0.258853	0.38190055	0.3664512	0.4328147	0.2536631	0.3118171	0.2935396	0.3483664	0.3816724	0.3586032999999999
GO:0000137	bone quantitative ultrasound measurement	0.372372	0.2514146	0.3833163	0.36263875	0.4233178	0.2753799	0.3181289	0.33590065	0.3731434	0.3646314	0.3417873
GO:0000137	brain aneurysm	0.3666713	0.2732931	0.38980265	0.4065433499999999	0.4328454499999999	0.2688614	0.3262431	0.3352242	0.35254715	0.37944075	0.3369148
GO:0000137	brain measurement	0.3692321	0.273834	0.3806177	0.3747719	0.43253535	0.2825801	0.3266546	0.3439866	0.379385	0.37104865	0.3414284
GO:0000137	brain volume measurement	0.3725055	0.27315825	0.3826073	0.3722865	0.4343364	0.2861867999999999	0.3197626999999999	0.3402994	0.3771338	0.3609206	0.3385078
GO:0000137	breast cancer	0.3950597	0.2312187	0.3808538	0.3430328	0.4673443499999999	0.2569611	0.310557	0.2876265	0.3294432	0.3716803	0.2991302
GO:0000137	breast carcinoma	0.36520115	0.23084755	0.37971545	0.3537018	0.43698195	0.2730934	0.3113932	0.321632	0.3609048	0.3942438499999999	0.32934995
GO:0000137	breast milk measurement	0.3669691	0.2788959	0.389239	0.3603772	0.44195	0.27968745	0.3211751	0.3375288	0.35641095	0.3518394	0.317673
GO:0000137	calcium measurement	0.36138804999999996	0.2471475	0.3867829	0.3908896	0.4281854	0.2884645	0.3158136	0.3156988	0.3746772499999999	0.4068561	0.3536382
GO:0000137	cancer	0.3672816	0.2407554	0.38332705	0.3626867	0.440495	0.2923539	0.33051755	0.3027193999999999	0.3634941	0.3716803	0.32962135
GO:0000137	cardiac arrhythmia	0.37978305	0.2671614	0.4330602999999999	0.3990405999999999	0.4398538	0.2689285999999999	0.3449883	0.32578605	0.3549685999999999	0.36993815	0.3466476
GO:0000137	cardiovascular disease	0.3635161	0.2550317	0.3904496	0.38179605	0.4281019	0.29424995	0.3216059	0.33641515	0.380361	0.37812485	0.3430688
GO:0000137	cataract	0.3569164	0.2487388999999999	0.3787728	0.3719423	0.41725555	0.27307175	0.3211993	0.3304423	0.365083	0.3629698	0.3419808
GO:0000137	celiac disease	0.36184155	0.2587188	0.3658352	0.37989385	0.427771	0.3010086	0.3090138	0.3297488	0.35698715	0.339088	0.3250878
GO:0000137	central corneal thickness	0.3592023	0.218857	0.37221295	0.3746639	0.4253748	0.3166373999999999	0.3367092	0.3577460999999999	0.3904139	0.3871637	0.3578128
GO:0000137	central nervous system cancer	0.3509189	0.2643312	0.371397	0.3316173	0.4387948	0.3001006	0.3247462	0.3352242	0.37581225	0.3821898999999999	0.35582345
GO:0000137	cerebrospinal fluid biomarker measurement	0.3404047	0.2111183	0.3749861	0.3732242	0.4301312499999999	0.36218975	0.3245693	0.3807658	0.3971044999999999	0.3671086	0.3226878
GO:0000137	childhood onset asthma	0.3716564	0.232284	0.37467425	0.3950270999999999	0.4247642	0.29919275	0.3170476	0.3339537999999999	0.3674547	0.3740632	0.3278653
GO:0000137	childhood trauma measurement	0.3715466	0.2822215	0.3567188	0.373875	0.4203645	0.29048995	0.31876295	0.3363958	0.3594839	0.3352251	0.3214279
GO:0000137	chin morphology measurement	0.3878134	0.2790107	0.3740811	0.41618655	0.3911114	0.2951808	0.3380277	0.3549741	0.373733	0.3466693	0.3140922
GO:0000137	cholelithiasis	0.38074445	0.2305138	0.38833905	0.3804324	0.4384412	0.2876333	0.325564	0.32154285	0.4170917	0.3758742	0.3659409
GO:0000137	chronic kidney disease	0.3598702	0.2749742	0.36796865	0.36197185	0.4087513	0.3014878	0.3429553	0.3164579	0.365236	0.4138382	0.3362866
GO:0000137	chronic lymphocytic leukemia	0.356811	0.248288	0.3647682	0.3951041	0.4540788	0.28907625	0.3140536	0.3369727	0.35350835	0.372604	0.33767775
GO:0000137	chronic obstructive pulmonary disease	0.360458	0.24414375	0.3866892	0.37161	0.4266732	0.2797738	0.3200587	0.3252425	0.38512	0.371158	0.3431053
GO:0000137	chronotype measurement	0.3728429	0.2913322	0.37363115	0.3635943	0.4303968	0.26487235	0.31407815	0.3053393	0.3739235	0.3916915	0.3404536
GO:0000137	cigarettes per day measurement	0.3558026	0.2844857	0.3781434	0.3690364	0.4374197	0.26235705	0.3099472	0.30872195	0.3696747	0.44877635	0.3316186
GO:0000137	circadian rhythm	0.4112695	0.3066236	0.390739	0.3836322	0.4440764	0.3229669	0.3285183	0.3409614	0.36609625	0.39478345	0.34658045
GO:0000137	cleft lip	0.36024065	0.2392128	0.3988536	0.34699945	0.42303	0.2957734	0.31986675	0.31352835	0.3759957	0.3782012	0.34183735
GO:0000137	coagulation factor measurement	0.3497792	0.18400955	0.3944074	0.3671932	0.4390509	0.3522494	0.3117185	0.394058	0.40254	0.3970634	0.34772005
GO:0000137	coffee consumption	0.3658235	0.2773471	0.3948629	0.3312592	0.4397026	0.2705964	0.3127143	0.3361174	0.3913081	0.3716803	0.3454453
GO:0000137	coffee consumption measurement	0.37467845	0.2876666	0.38358525	0.3771826	0.42755715	0.24475355	0.3349515	0.32544555	0.37770555	0.3716803	0.3401002
GO:0000137	cognitive function measurement	0.3689819	0.29288785	0.3851337	0.3878992	0.42828835	0.28147315	0.3212572	0.3225192	0.3693255	0.3782797	0.3358292
GO:0000137	colorectal adenoma	0.3509789	0.24810535	0.37312015	0.3886921	0.4348879	0.3012194	0.31859065	0.3366297	0.37607965	0.3868139	0.32056935
GO:0000137	colorectal cancer	0.3711929	0.2510636	0.38239845	0.3822963	0.4348879	0.29784495	0.3186512	0.3306765	0.3735199	0.3775263	0.33839235
GO:0000137	complication	0.3953872	0.266769	0.3675635	0.3546651	0.442253	0.29816885	0.3152361	0.34061305	0.3696972	0.4052594	0.3371179
GO:0000137	corneal topography	0.3695059	0.2472098	0.3904284	0.3791047	0.4263131	0.2797171	0.326275	0.3546894	0.3822347	0.3619125	0.344185
GO:0000137	coronary artery calcification	0.358614	0.2348834	0.3831822	0.3281632	0.4513137	0.30784705	0.3097784	0.3162499	0.3657660499999999	0.3762343	0.3162283
GO:0000137	coronary artery disease	0.3627748	0.2410614	0.3823666	0.3844729	0.4266607	0.2928167	0.3241279	0.3471128	0.37240005	0.374241	0.33683565
GO:0000137	coronary atherosclerosis	0.3786203	0.24864715	0.3915395	0.3865761	0.4406455999999999	0.3067026	0.3333438	0.35602435	0.3770465	0.3816017499999999	0.3290261
GO:0000137	cortical surface area measurement	0.3739308	0.2749424	0.38582265	0.3726258	0.4334125	0.2895008	0.3280009	0.3484996	0.3761847	0.3716255	0.33944455
GO:0000137	cortical thickness	0.3713955	0.2714057	0.3846434	0.3780923	0.4347746	0.2849538	0.3261117	0.33935955	0.38312795	0.37244675	0.344185
GO:0000137	creatine kinase measurement	0.3217939	0.2560333	0.3954448	0.40416945	0.416919	0.33142145	0.33922995	0.3586849	0.3710636	0.35257715	0.3197162
GO:0000137	creatinine measurement	0.3696496	0.24326165	0.3779776	0.3759682	0.4269478	0.276705	0.3197912	0.3262463	0.373468	0.3625137	0.3361598
GO:0000137	cup-to-disc ratio measurement	0.3721149	0.255727	0.3803072	0.373459	0.4156823	0.2852971	0.3263895	0.33760225	0.386416	0.3716808	0.3457615
GO:0000137	cutaneous melanoma	0.36753420000000003	0.24532145	0.3806131	0.3693305	0.43300795	0.3024644	0.3218546	0.3361174	0.3675029	0.39016985	0.35297875
GO:0000137	cystatin C measurement	0.36831455	0.2551408	0.3787743	0.37751545	0.4289533	0.2878703999999999	0.31813575	0.3199299	0.3728399	0.3709406	0.34172635
GO:0000137	cytokine measurement	0.3992067	0.2509652	0.3824705	0.3587731	0.4372696	0.304237	0.3193190999999999	0.3461515	0.38115105	0.3584471	0.3298208
GO:0000137	daytime rest measurement	0.35487385	0.3311001	0.3495764	0.38090775	0.4343288	0.2892822	0.3154067	0.3078401	0.37140835	0.3501114	0.36826805
GO:0000137	dental caries	0.3769659	0.27430535	0.3851122	0.3617223499999999	0.4166882	0.23955805	0.2834425	0.3287117499999999	0.37463715	0.3520599	0.341867
GO:0000137	dentures	0.3769659	0.2552376	0.38138325	0.3617223499999999	0.4283592	0.228072	0.2824446	0.33091875	0.3602136	0.3520599	0.3423172
GO:0000137	depressive symptom measurement	0.38522	0.3074921499999999	0.3832688	0.387191	0.4296117499999999	0.2800134	0.31837635	0.3254337	0.3776722	0.3734815	0.3411802
GO:0000137	dermatitis	0.35532445	0.1909039	0.3530034	0.4013547	0.4512154	0.2895675	0.33159965	0.3634127	0.4014395	0.38776	0.3125027999999999
GO:0000137	diabetes mellitus	0.37448275	0.2512336	0.37677395	0.3541411	0.43369815	0.29923345	0.3129703	0.337637	0.3671848	0.3775908	0.33491695
GO:0000137	diastolic blood pressure	0.3728027	0.2577952999999999	0.3831309	0.3788255	0.42981405	0.29232565	0.32525985	0.3200265	0.3747217499999999	0.3697017999999999	0.3476321
GO:0000137	diet measurement	0.3709966	0.2839558	0.3853223	0.3859864	0.4328075999999999	0.27332685	0.32396015	0.32824475	0.3716122	0.3830346	0.3436319
GO:0000137	diffuse plaque measurement	0.35817665	0.3144225499999999	0.3628959	0.3833721	0.4314097	0.27413675	0.3205933	0.3276343	0.3593209	0.3492277	0.3414453
GO:0000137	disease progression measurement	0.3410684	0.3053616	0.3771466999999999	0.3672697	0.42417485	0.2971954	0.3128199499999999	0.3375065	0.380011	0.37321375	0.31779445
GO:0000137	diverticular disease	0.39059785	0.262268	0.3861148	0.3174098	0.4157364	0.3338515	0.32138735	0.330746	0.37683015	0.385608	0.3019827
GO:0000137	diverticulitis	0.3675462	0.26012355	0.3611170999999999	0.3767306	0.419116	0.3508019	0.3344574	0.36874205	0.3961048	0.3450142	0.2989348
GO:0000137	drug use measurement	0.3591559	0.25009275	0.38226465	0.36587545	0.4263498	0.2929192	0.3186512	0.3377642	0.3725138999999999	0.3635185	0.3330345
GO:0000137	electrocardiography	0.3644633	0.2734575999999999	0.3867453	0.3958381	0.43228055	0.291803	0.3314844	0.3316179	0.378847	0.3727135	0.3329358
GO:0000137	emotional symptom measurement	0.36755275	0.314378	0.38606105	0.3945435499999999	0.43011115	0.31370195	0.310562	0.3404518	0.3775875	0.3532332	0.3455714
GO:0000137	endocrine system disease	0.37979145000000003	0.2551408	0.372425	0.34691495	0.4340192	0.2969329	0.3097073	0.347259	0.3696972	0.37597025	0.3206419
GO:0000137	endometriosis	0.3169357	0.2437834	0.3883587	0.4097113	0.4368519	0.3402437	0.3370444	0.2976341	0.3980482	0.3635185	0.3479003
GO:0000137	eosinophil count	0.36465335	0.2365253	0.3729615	0.3738751	0.42654285	0.2931324	0.3143999	0.3153436	0.3553626	0.3731539	0.3301178
GO:0000137	eosinophil percentage of granulocytes	0.3559673	0.2219295	0.36890285	0.3777442	0.4325948	0.2910041	0.3082673	0.3147948	0.3322602	0.3637904	0.3352675
GO:0000137	eosinophil percentage of leukocytes	0.36234915	0.2327410999999999	0.3708738	0.37100375	0.4266666	0.2981164	0.3057442999999999	0.31932655	0.3433089	0.3700121	0.3190838
GO:0000137	erythrocyte count	0.36311530000000003	0.2484226	0.3824146	0.371855	0.43086955	0.2857561	0.3144715	0.3183062	0.3695102	0.3759802	0.3443703999999999
GO:0000137	essential hypertension	0.3684788	0.2049223	0.3903191	0.38516575	0.4474142	0.2809826	0.3217068	0.3500666	0.3739301	0.390575	0.32232535
GO:0000137	estrogen-receptor negative breast cancer	0.38121085	0.2681837	0.3923032	0.3459929	0.44524005	0.2570533	0.29877575	0.276276	0.350213	0.38487705	0.3399374
GO:0000137	facial morphology measurement	0.3631897	0.2273716499999999	0.3811002	0.3704132	0.4144447	0.2922578	0.3283743	0.3427127	0.3770848	0.3894336	0.33998825
GO:0000137	family history of Alzheimer’s disease	0.3559673	0.2316835	0.3819518	0.40196	0.4406632	0.2996201	0.3323021	0.3530589	0.3839906	0.3800991999999999	0.3466031499999999
GO:0000137	fasting blood glucose measurement	0.3720382	0.2471701	0.3749051	0.4012864	0.4327122	0.2742426	0.3228536	0.3468652	0.3628999499999999	0.370526	0.3485058
GO:0000137	fasting blood insulin measurement	0.37577635	0.2580847	0.393939	0.3767909	0.428201	0.29135315	0.3242973	0.3900197	0.35976625	0.3802602	0.33112805
GO:0000137	fat body mass	0.36940700000000004	0.2677614	0.3773328	0.3638922	0.4341516	0.2796233	0.3142156499999999	0.3190304	0.3702916	0.3840674	0.33339235
GO:0000137	fatty acid measurement	0.3642095	0.2857416	0.4076959	0.38667415	0.4532127	0.2703394	0.33095135	0.3558749	0.378857	0.4067180999999999	0.3186871
GO:0000137	feeling "fed-up" measurement	0.3681883	0.3279341	0.380742	0.4049918999999999	0.4214452	0.2969993	0.3099217	0.3276902499999999	0.370856	0.4059449	0.3450973499999999
GO:0000137	femoral neck bone mineral density	0.3446196	0.2137223	0.38578415	0.3638481999999999	0.4300357	0.2809432	0.3259753	0.3115319	0.37071135	0.432507	0.34904055
GO:0000137	ferritin measurement	0.30601	0.2431934	0.3886326	0.3872339	0.42590465	0.3285186	0.33039845	0.2975231	0.4008003	0.3571924	0.357906
GO:0000137	fibrinogen measurement	0.3594481	0.2087879999999999	0.38729645	0.3777442	0.44120245	0.2973347	0.33674675	0.347351	0.3957587	0.37049	0.3423283
GO:0000137	forced expiratory volume	0.369095	0.24323935	0.3821343	0.3686416999999999	0.4259272	0.2775172	0.3183766	0.320973	0.37490545	0.3690027999999999	0.33414245
GO:0000137	gait measurement	0.3700168	0.2440972	0.387035	0.3704132	0.4111238	0.2751672	0.312273	0.319944	0.3717842	0.392315	0.3466396
GO:0000137	gallbladder disease	0.38074445	0.2249096	0.36250305	0.3709649	0.4324479	0.28363905	0.3122132	0.3288826	0.4042378	0.4180758	0.3415418999999999
GO:0000137	gallstones	0.3740636	0.21128605	0.4114664	0.3825211	0.4290616	0.2756775	0.3238762	0.3613649	0.4204438	0.38948355	0.3903699499999999
GO:0000137	ganglion cell inner plexiform layer thickness measurement	0.3615299	0.288097	0.3819969	0.3998259	0.4135176	0.24376155	0.304238	0.3686696	0.35183845	0.3955097	0.365288
GO:0000137	gastroesophageal reflux disease	0.3709308	0.3073177	0.3918233	0.3741986	0.4252299	0.2865762	0.3299968	0.3373446	0.39151785	0.3922857	0.3240619
GO:0000137	glaucoma	0.3688157	0.2567998	0.3724348	0.39323655	0.4365475	0.2937008	0.3355143	0.3471128	0.38392455	0.3548516	0.34978265
GO:0000137	glioma	0.3581909	0.2714162	0.3704184	0.3273681	0.43877075	0.306019	0.3317566	0.3499822	0.3796417	0.3700462	0.3493557
GO:0000137	glomerular filtration rate	0.36401515	0.25629445	0.3791111	0.3808685	0.4268734	0.2753938	0.32218585	0.3293732	0.3831052	0.3615646	0.3396243
GO:0000137	glucose measurement	0.36792285	0.2634583	0.3804037	0.3832166999999999	0.4362244	0.2714966	0.31314685	0.31347425	0.3728984	0.3673545	0.3399374
GO:0000137	glucose tolerance test	0.4201653	0.2561179	0.37443595	0.3762658	0.4234312	0.2803794	0.33380255	0.3105507	0.40994985	0.4652612	0.33633505
GO:0000137	glycine measurement	0.37615790000000005	0.26745745	0.3843722499999999	0.3438322	0.4233832	0.2443449	0.3114761	0.3175126	0.3488394999999999	0.32449815	0.3427851
GO:0000137	gout	0.37727555	0.29792245	0.3894587	0.4237728	0.423198	0.2730806	0.3317931	0.3207005	0.36032695	0.40324085	0.3170601
GO:0000137	granulocyte count	0.35541199999999995	0.2634419	0.3725852	0.3766025	0.4274124	0.29768205	0.32447495	0.3395751	0.3646734	0.39621785	0.3353257
GO:0000137	granulocyte percentage of myeloid white cells	0.36543755	0.2179606	0.3821216	0.3837639499999999	0.4338723	0.3167735	0.3190725	0.3194887	0.3706922	0.3837542	0.3290898
GO:0000137	grip strength measurement	0.37491030000000003	0.2590384	0.3866352	0.377713	0.431993	0.283275	0.3209435499999999	0.33689425	0.3667744	0.3836433	0.33495495
GO:0000137	gut microbiome measurement	0.3764272	0.29336265	0.3815102	0.3831977	0.4336885	0.2825987	0.3276104	0.3286816999999999	0.3709769	0.3685349	0.348686
GO:0000137	hair color	0.3601468	0.2695760499999999	0.3948604	0.4013547	0.4341382	0.2970978	0.3190067	0.3354801	0.36716205	0.3635053	0.33884175
GO:0000137	hair colour measurement	0.3611525	0.2676836999999999	0.3785089499999999	0.3884195	0.435653	0.295059	0.30937865	0.3393348	0.3609084	0.3616356	0.3281738
GO:0000137	hair shape measurement	0.3715537	0.25514745	0.3727471	0.37850965	0.4320814	0.2808138	0.3203637	0.3217965	0.3573351	0.3851632499999999	0.3329172
GO:0000137	handedness	0.3708386	0.3242421	0.3719257	0.3698184	0.41806955	0.2629306	0.3136342	0.3316441	0.3676096	0.4360465	0.3473396
GO:0000137	health study participation	0.36751055	0.30903385	0.3940137	0.3725456	0.4032265	0.28352475	0.3079836	0.3283089	0.3914693999999999	0.40221505	0.332061
GO:0000137	hearing loss	0.39600135000000003	0.2875855	0.38656555	0.3780754	0.4466554	0.3090669	0.336645	0.342664	0.40335445	0.3099789	0.3272428
GO:0000137	heart disease	0.36536305	0.2557055	0.3914321	0.38426475	0.4230238	0.2863963	0.3349515	0.325191	0.36188935	0.3391395	0.3398902
GO:0000137	heart failure	0.332233	0.2376185	0.3831129	0.3838309	0.43788805	0.2888997	0.3230231	0.3195273	0.37265265	0.3791683999999999	0.3444471
GO:0000137	heart rate	0.3729795	0.2874041	0.4002023	0.39842665	0.4205347499999999	0.2989597	0.3530285	0.3166097	0.3627647	0.3701282	0.3457787
GO:0000137	heart rate response to recovery post exercise	0.3044654	0.3121397	0.3636503	0.40468295	0.4138541999999999	0.3079252	0.3371442	0.2878285	0.39609335	0.3831827	0.2902604
GO:0000137	heel bone mineral density	0.3705915	0.2552463499999999	0.3788179	0.36830145	0.4261606	0.28582215	0.3314206	0.3317027	0.37246735	0.3690855	0.33848695
GO:0000137	hematocrit	0.3716588	0.25820595	0.3786761	0.37030835	0.4305323	0.285141	0.31690545	0.3314567499999999	0.3799215	0.3812658	0.3401055
GO:0000137	hemoglobin A1 measurement	0.360458	0.2641858	0.3870255999999999	0.3767909	0.42881965	0.28855	0.3149566	0.3292301	0.3752987	0.3859148	0.347808
GO:0000137	hemoglobin measurement	0.36256394999999997	0.25579865	0.38277495	0.3801796	0.4202984	0.2863244	0.3225947	0.3329301	0.3753149	0.3696514	0.342114
GO:0000137	hemorrhoid	0.3656956	0.2590435	0.39359065	0.41319305	0.4292267	0.292261	0.3344574	0.3399725	0.3892676	0.35510965	0.3540782
GO:0000137	high density lipoprotein cholesterol measurement	0.3666271	0.2575948	0.3844915	0.3754895	0.4254084	0.2828703999999999	0.3212981	0.3246894	0.3672987	0.3812658	0.33680585
GO:0000137	hip bone mineral density	0.3673193	0.2930408	0.39886455	0.3736931	0.4523154	0.2963127	0.3349047	0.3361110499999999	0.36943285	0.4211787	0.3462495
GO:0000137	hip bone size	0.3639993	0.2748197	0.3891387	0.3734126	0.4523154	0.27979	0.3346731	0.354838	0.36189975	0.4719444499999999	0.34341825
GO:0000137	hip circumference	0.3692225	0.2843729	0.3828092	0.3774779	0.4271923	0.2783081	0.3172097	0.3199299	0.3771151	0.3961012	0.3435327
GO:0000137	hormone measurement	0.3460754	0.26501775	0.3863082	0.3985175	0.4196761	0.2581778999999999	0.316648	0.2999268	0.3898361	0.4749215	0.3301591
GO:0000137	hyperlipidemia	0.3425196	0.240652	0.3904496	0.36085975	0.4330848499999999	0.2869327499999999	0.32580305	0.3224761499999999	0.3897422	0.3409349	0.3480572
GO:0000137	hypertension	0.3692321	0.2614587	0.3844915	0.37772055	0.4319966	0.2887732	0.3224599	0.328259	0.3761842	0.3820383	0.3444471
GO:0000137	hypothyroidism	0.351828	0.2513624	0.3717448	0.3894725	0.4337442999999999	0.31172955	0.3158567	0.3347064	0.3683167	0.3522831	0.3192101
GO:0000137	immune system disease	0.3281588	0.2460398	0.3497404	0.4063773499999999	0.43131175	0.30920135	0.30113585	0.3650615	0.3435225	0.36713465	0.3110361
GO:0000137	inflammatory bowel disease	0.35623665000000004	0.2411094999999999	0.3660742	0.37637325	0.43433845	0.3087584	0.31843875	0.32709	0.3603015	0.3746142	0.31231575
GO:0000137	insomnia	0.3917139	0.2746086	0.3834257	0.35778055	0.428913	0.26673115	0.3046566	0.34816415	0.3605329	0.3459039	0.346111
GO:0000137	insomnia measurement	0.3737091	0.28771425	0.390739	0.3714033	0.42511255	0.2857866	0.3146775	0.3290064	0.3739631	0.392601	0.3414521
GO:0000137	insulin like growth factor measurement	0.3512142	0.2304988	0.3823552	0.37137875	0.428873	0.27126375	0.3157267	0.31769725	0.3706922	0.36428855	0.3328221
GO:0000137	insulin measurement	0.37686075	0.2523808	0.39381495	0.3760077	0.4469333	0.2647407	0.3267726	0.3752683	0.3733644	0.37775	0.3788732
GO:0000137	intelligence	0.3663502	0.28641975	0.3880706	0.3774034	0.4240874	0.29128165	0.3177898	0.3270458	0.37450085	0.37429655	0.342114
GO:0000137	interstitial lung disease	0.3607613	0.218185	0.37525	0.3679085	0.44343265	0.3185247	0.32628795	0.2913539	0.3886059	0.3715292	0.3079706
GO:0000137	intraocular pressure measurement	0.3692487	0.2638698	0.38458515	0.3921319	0.4306323	0.2948009	0.334826	0.3570092	0.38748465	0.3484224999999999	0.3403483
GO:0000137	irritability measurement	0.3589004	0.2637056	0.3943214	0.3934919	0.4160706	0.2408038	0.30460045	0.306138	0.3589830499999999	0.4152532	0.3132232
GO:0000137	juvenile idiopathic arthritis	0.3409679	0.2434318	0.3839903999999999	0.3889251999999999	0.43463365	0.3059008	0.31595145	0.3205995	0.3884955	0.4627544	0.35732045
GO:0000137	keratinocyte carcinoma	0.37529885	0.21561425	0.3569764	0.3683271	0.4299404	0.2885395	0.3209131	0.3085775	0.3512432	0.3791272	0.32700435
GO:0000137	keratoconus	0.38970345	0.19536335	0.38375515	0.3800347	0.4188504	0.2825542	0.3211665	0.3500893499999999	0.3795483	0.4233539	0.3445133
GO:0000137	late-onset Alzheimers disease	0.3223945	0.2722348	0.38469685	0.40941355	0.4317992	0.3091677499999999	0.3351463999999999	0.3517916	0.3891189	0.3885304499999999	0.3476115
GO:0000137	lean body mass	0.369708	0.26627865	0.37868365	0.368731	0.4347346	0.27834835	0.3137902	0.31679565	0.371921	0.3848648	0.33352305
GO:0000137	left ventricular structural measurement	0.3548487	0.2851725	0.42800545	0.4079699	0.4301251	0.26735755	0.341416	0.3168042	0.3961405	0.2802221	0.3582338
GO:0000137	leukocyte count	0.3622881	0.24099995	0.375088	0.37769235	0.4319382	0.29982365	0.3198562	0.336124	0.3674986	0.36478335	0.3366573
GO:0000137	lifestyle measurement	0.36558	0.3017554999999999	0.38023515	0.3592543	0.4294932	0.2625475	0.32314645	0.3239117999999999	0.3841431	0.3962671	0.3312173
GO:0000137	lip morphology measurement	0.3748788	0.225854	0.3894346	0.46409	0.4205583499999999	0.2893434	0.3382234	0.3412452	0.3581653999999999	0.3313812499999999	0.317293
GO:0000137	lipid measurement	0.3401998	0.2363136	0.3904496	0.424063	0.4658359	0.3182896	0.3234781	0.35113715	0.3926237	0.3345548	0.3329985
GO:0000137	lipoprotein A measurement	0.3518456	0.25068365	0.3904496	0.3706355	0.4254384	0.2972655	0.3206773499999999	0.3672997	0.4123036	0.36105265	0.34172015
GO:0000137	lipoprotein measurement	0.35827195	0.2146834	0.4010488	0.3871596	0.4587780999999999	0.3005056499999999	0.3347574	0.34407875	0.4025185	0.3344837	0.33675525
GO:0000137	lobe attachment	0.34161765	0.2330464	0.36768535	0.408803	0.4269301	0.2813084	0.3107199	0.3315422	0.356389	0.4246687	0.3501155
GO:0000137	longevity	0.3476104	0.2916564	0.3902603	0.3916594	0.4208699	0.2905998	0.3167547	0.3352242	0.3725206	0.3922564	0.34827645
GO:0000137	low density lipoprotein cholesterol measurement	0.3639149	0.2519400499999999	0.384539	0.3829097999999999	0.4221658	0.285141	0.3249028499999999	0.3454112	0.3775566	0.3770907	0.3455754
GO:0000137	low density lipoprotein triglyceride measurement	0.3862117	0.27330845	0.3974578	0.3856435	0.4212386999999999	0.281186	0.32289705	0.3378594	0.37306475	0.3840149499999999	0.33054975
GO:0000137	lung adenocarcinoma	0.3518211	0.284337	0.3693706	0.35742765	0.4173734	0.2716395	0.2956296	0.2730553	0.3609048	0.3635185	0.343551
GO:0000137	lung carcinoma	0.3452918	0.2821321	0.3776251	0.3727855	0.4354402	0.2334277	0.3174967	0.2972685499999999	0.3643138	0.374912	0.3456007
GO:0000137	lymphatic system disease	0.33474234999999997	0.2285388	0.396947	0.3766108	0.4473682	0.3188414	0.3207835	0.3535376	0.38079625	0.3993039499999999	0.3549721
GO:0000137	lymphocyte count	0.3616406	0.2402334	0.37498745	0.37756285	0.4281573	0.2994542	0.3171306	0.3277728	0.3626226	0.36948135	0.3277818
GO:0000137	lymphocyte percentage of leukocytes	0.3595154	0.240652	0.37525	0.3813983	0.4302765	0.3035096	0.3151551	0.32683875	0.3559229	0.38646105	0.3287849
GO:0000137	lymphocyte:monocyte ratio	0.3574285	0.2314555999999999	0.36264445	0.3716268	0.4258905	0.30080165	0.3239683	0.3290281	0.3568618	0.38209445	0.3145544
GO:0000137	macula measurement	0.3648808	0.2812744	0.3794154	0.3746639	0.4299779	0.28844095	0.3277639	0.35054745	0.3862837999999999	0.4468519	0.3519252
GO:0000137	major depressive disorder	0.3856757	0.3044575	0.3864032	0.35601875	0.4100665	0.25739405	0.3167946	0.3344516	0.36159435	0.3612026499999999	0.3366636
GO:0000137	male reproductive organ cancer	0.3625873	0.2613077	0.38180185	0.38472065	0.4708631	0.24590375	0.2921784	0.3503912	0.3671964	0.3031624	0.30276195
GO:0000137	mammographic density measurement	0.4028035	0.2523808	0.3659613	0.3443968	0.4312678	0.26697915	0.3174097	0.2980625	0.3255064	0.3840101	0.330662
GO:0000137	mathematical ability	0.36695765	0.29895605	0.3793735	0.37705605	0.428102	0.2816416	0.3196957	0.3283553999999999	0.3702577999999999	0.3846887	0.33998185
GO:0000137	mean arterial pressure	0.3623355	0.2699874	0.3924168	0.3980074	0.42793745	0.2887443	0.3278565	0.3205351	0.38132595	0.39582675	0.3362866
GO:0000137	mean corpuscular hemoglobin	0.3630545	0.2345142499999999	0.37535825	0.372203	0.4279016	0.2799244	0.30862985	0.3100992	0.355456	0.3679765	0.33127575
GO:0000137	mean corpuscular hemoglobin concentration	0.3594114	0.2367611	0.3786933	0.3702281	0.43080205	0.2851319	0.3124797	0.31811385	0.3634731	0.3700121	0.3392663999999999
GO:0000137	mean corpuscular volume	0.3625137	0.2381013	0.3763793	0.3738562	0.4301802	0.2781497	0.3104794	0.3182241999999999	0.3587878	0.36960035	0.3346787
GO:0000137	mean platelet volume	0.37799375	0.2543172	0.3701959	0.3770933	0.4384334	0.29284845	0.3146408	0.31708765	0.36128745	0.3845227	0.3352376
GO:0000137	mean reticulocyte volume	0.3615331	0.23262615	0.3722255	0.37573575	0.4289197	0.28275565	0.30737795	0.3165769	0.3609705	0.3806932	0.33827475
GO:0000137	medical procedure	0.4153317	0.2673857	0.39854665	0.3449782	0.4373146	0.3006314	0.3220586	0.34763055	0.3550005	0.3409349	0.3411228
GO:0000137	menopause	0.3762444	0.1766836	0.36799985	0.37769015	0.4561446	0.2595149	0.2850766	0.2733232	0.361426	0.33516865	0.3443707
GO:0000137	metabolic disease	0.37672340000000004	0.2557055	0.38704185	0.3459929	0.436776	0.2892855	0.3036537	0.3786771	0.3778529499999999	0.3649478	0.3272453
GO:0000137	metabolic syndrome	0.3762352	0.23451685	0.3784288999999999	0.3519342	0.425974	0.2757371	0.3196226	0.33743505	0.3874672	0.3802471	0.3507031
GO:0000137	metabolite measurement	0.3672769	0.29192975	0.3729674	0.3622939	0.4328113	0.2838747	0.318158	0.3419889	0.3733062	0.364262	0.3299072
GO:0000137	migraine disorder	0.39824035	0.2343758	0.3780899	0.3747719	0.4201896	0.2874067	0.322593	0.298401	0.3587702	0.3651505	0.3546553
GO:0000137	mitochondrial DNA measurement	0.3629706	0.2490475	0.3725852	0.3763032	0.4246295	0.2627494	0.30131375	0.2999154	0.3579914	0.39168755	0.32127115
GO:0000137	monocyte count	0.3621406	0.2392847	0.3725309	0.3738751	0.4306622	0.2989209499999999	0.31887155	0.327608	0.3646195	0.3660079499999999	0.3309541
GO:0000137	monocyte percentage of leukocytes	0.3561399	0.2301172	0.37280855	0.38077305	0.4314097	0.2957228	0.3147012	0.319343	0.3612557	0.3568125	0.32208295
GO:0000137	mood disorder	0.3212494	0.3387676	0.4017282	0.3982502	0.4295126	0.30462845	0.3089885	0.3270458	0.3953974	0.363394	0.359303
GO:0000137	mood instability measurement	0.35757205000000003	0.3074956	0.3937142	0.3900042999999999	0.4293848	0.27968605	0.2975436	0.3076297	0.3789354	0.3291538	0.3266459499999999
GO:0000137	mortality	0.33908545	0.27271625	0.3835911	0.3524569	0.436561	0.3022454	0.3221764	0.3122983	0.38240655	0.3780897	0.3402278
GO:0000137	mosaic loss of chromosome Y measurement	0.38178775	0.2077109	0.38361765	0.3713289	0.4333374	0.27487165	0.3131755	0.3342828	0.3574917	0.3572406	0.3316186
GO:0000137	mosquito bite reaction itch intensity measurement	0.3564374	0.2200847	0.3527063	0.40366055	0.4528678	0.3292364	0.3197630999999999	0.3454036	0.3726084	0.331005	0.2729839
GO:0000137	multiple myeloma	0.3262415	0.22372655	0.3796977	0.4327253	0.4543091	0.2914657	0.31493035	0.302119	0.33057005	0.3509685	0.3120542
GO:0000137	multiple sclerosis	0.3564622	0.2406818	0.3699634499999999	0.3897154	0.4289215	0.3128132	0.3060603	0.3250347999999999	0.3584814	0.3635762	0.32788315
GO:0000137	multisite chronic pain	0.36582749999999997	0.2706330999999999	0.38550245	0.3988198	0.42726765	0.27429295	0.3253949	0.318724	0.3746656	0.3450796	0.3464949
GO:0000137	musculoskeletal system disease	0.3272137	0.3708795	0.4493804	0.6436214	0.4464945	0.3113213	0.32554375	0.35731285	0.4302627	0.0	0.3451056
GO:0000137	myeloid white cell count	0.361434	0.2430507499999999	0.37051	0.3769819	0.4346367	0.3011993	0.32188375	0.3398847	0.36123455	0.3604561	0.3329358
GO:0000137	myocardial infarction	0.3711215	0.2415332	0.38264535	0.3865118	0.4291325	0.2879034	0.32955185	0.3529734	0.3746619	0.36723835	0.329858
GO:0000137	myxedema	0.3511365	0.28088285	0.3655332	0.3945612	0.4122024	0.29650825	0.3091501	0.3385956	0.36611455	0.35611645	0.3152662499999999
GO:0000137	nasopharyngeal neoplasm	0.3565654	0.23901475	0.3847087	0.3956075	0.42837695	0.2758298	0.32437035	0.3235418	0.3647431	0.37821965	0.3278099
GO:0000137	nephrolithiasis	0.3801935	0.33924505	0.38752555	0.3318082	0.422281	0.2583401	0.3223117	0.2541066	0.3757152	0.4515113	0.3188579
GO:0000137	neuritic plaque measurement	0.3339357	0.376308	0.38404965	0.3635386	0.4263406	0.2492296	0.335536	0.3629075499999999	0.3916791	0.3810622	0.3507711
GO:0000137	neurofibrillary tangles measurement	0.36417920000000004	0.293227	0.3814566	0.37968135	0.4340186	0.2786278	0.3229695999999999	0.33592905	0.3828801	0.36153965	0.3389948499999999
GO:0000137	neuroimaging measurement	0.37119460000000004	0.2788707	0.3837063	0.3783518999999999	0.43381705	0.27796605	0.3235168499999999	0.3504503	0.3795272	0.36620805	0.3412984
GO:0000137	neurotic disorder	0.3653477	0.3140266	0.4052062	0.3559087	0.4234005	0.2548736	0.3078761	0.3606696	0.3962555	0.36807935	0.3414284
GO:0000137	neuroticism measurement	0.366075	0.2908519	0.3844915	0.39375195	0.423456	0.2854021	0.3221476	0.3207423	0.37740665	0.3700121	0.34587745
GO:0000137	neutrophil count	0.36634884999999995	0.2396734	0.3728888	0.3774181	0.4359222	0.2939294	0.3192749	0.32861975	0.3643858	0.3739984	0.3371197999999999
GO:0000137	neutrophil percentage of granulocytes	0.3599153	0.2196179	0.3695726	0.375627	0.4352061	0.29059995	0.3073607	0.32416135	0.3390383	0.36859515	0.33548315
GO:0000137	neutrophil percentage of leukocytes	0.3533865	0.2334585	0.378867	0.37989385	0.43179665	0.3005135	0.3203909	0.3300797	0.3637019999999999	0.3873921	0.3321806
GO:0000137	neutrophil-to-lymphocyte ratio	0.347942	0.2468767	0.3632615	0.3800688	0.4304044	0.3199172	0.3208537	0.3201854	0.3494398	0.3407663	0.3211452
GO:0000137	nevus count	0.3778518	0.22399665	0.3708079	0.3623624	0.4280655	0.307139	0.31820745	0.335736	0.3600773	0.3754656	0.34669795
GO:0000137	non-alcoholic fatty liver disease	0.3484784	0.25404315	0.38721	0.36009575	0.4410436	0.260741	0.32238725	0.3159829	0.3526363	0.3571863	0.3501158
GO:0000137	non-melanoma skin carcinoma	0.3591882	0.2089412	0.36103565	0.3734488	0.4495833	0.2865147	0.3194276	0.2960082	0.35705705	0.36505135	0.3266262
GO:0000137	nose morphology measurement	0.3753112	0.22864985	0.3724528	0.3626867	0.4311296	0.3074499499999999	0.31270315	0.3340776	0.3820997499999999	0.4737064	0.329134
GO:0000137	nutritional disorder	0.3737449	0.2667426	0.3774431	0.304919	0.43981855	0.276517	0.3121902	0.3820446	0.3655987	0.3716803	0.31872225
GO:0000137	obesity	0.3950597	0.3722397	0.3989313	0.3991329	0.4456156	0.26167815	0.3148367	0.3293384	0.3638102	0.4044792	0.33969075
GO:0000137	obsessive-compulsive disorder	0.3645372	0.3265701	0.4038464499999999	0.3428563	0.4159467	0.2651295	0.31045275	0.3343603	0.358415	0.3704468	0.3469369
GO:0000137	open-angle glaucoma	0.3615215	0.2842703	0.38442425	0.3808393	0.44140685	0.3027016	0.33593885	0.3793017	0.3781801	0.3592586	0.3511474
GO:0000137	optic cup area measurement	0.3792006	0.259527	0.3791445	0.3720736	0.4276549	0.2825525	0.3131717	0.3354105	0.36719305	0.3806346	0.3716465
GO:0000137	optic disc size measurement	0.3718978	0.2865423	0.3882909	0.3602289	0.4268413	0.3020541	0.3319898	0.3549741	0.3857074	0.3563304	0.35400285
GO:0000137	osteoarthritis	0.3677226	0.24490915	0.3824303	0.3750458	0.4377276	0.3042857	0.3232022	0.37242845	0.37842275	0.33708565	0.3378944
GO:0000137	osteoarthritis, hip	0.37029015	0.23135005	0.3700843	0.3728015999999999	0.4429703	0.2963282499999999	0.3302712	0.3631054	0.3696972	0.34234885	0.3453574
GO:0000137	osteoarthritis, knee	0.37733855000000005	0.24637715	0.4049857	0.37549475	0.4418905	0.2846498	0.3232022	0.33767905	0.3789435	0.4048228	0.3462516
GO:0000137	osteoporosis	0.37675955	0.2356111	0.3912828	0.3535427	0.424191	0.3105196	0.344623	0.3052003	0.392667	0.4035617	0.33917385
GO:0000137	ovarian carcinoma	0.3634576	0.2316648	0.3894346	0.387714	0.446849	0.2454367	0.29181945	0.3054331999999999	0.3736182	0.3958213	0.32225845
GO:0000137	ovarian serous carcinoma	0.35949390000000003	0.2409014	0.3894346	0.4075034	0.42377855	0.2642965	0.2973989	0.307039	0.38475865	0.3837985	0.32565105
GO:0000137	pancreatic carcinoma	0.3330938	0.189151	0.4090884	0.376826	0.4234312	0.3281112	0.3113727	0.3497112	0.3681952	0.3992764	0.3007031
GO:0000137	parental genotype effect measurement	0.3682415	0.2325411	0.38861245	0.3684361	0.4313122	0.2725068	0.3315961	0.3208041499999999	0.3651986	0.36023235	0.3228323
GO:0000137	parental longevity	0.3775288	0.2539504999999999	0.3909402	0.3879827999999999	0.4075681	0.3006314	0.3236235	0.3485572	0.366988	0.4018089	0.3384663
GO:0000137	pathological myopia	0.3504697	0.2378001	0.36762	0.3424374999999999	0.449208	0.3245267	0.3341421	0.3622513	0.3566431	0.39514165	0.3350273
GO:0000137	peak expiratory flow	0.3799351	0.2652408	0.3812832	0.3685524	0.4216357	0.2995214	0.3192705999999999	0.32933475	0.3863148	0.3748898	0.3392802499999999
GO:0000137	peripheral arterial disease	0.40281105	0.2749257	0.3933172	0.38236245	0.43843185	0.2697022	0.3315877	0.3444206	0.37619335	0.4093151	0.3379298
GO:0000137	phosphatidylcholine measurement	0.36068705	0.2005876	0.3827534	0.36577895	0.43775205	0.2937836	0.32502165	0.3535432	0.3726174	0.3713905	0.347245
GO:0000137	phospholipid measurement	0.38394715	0.2202713	0.35788	0.3795551	0.4461104	0.2942166	0.3010462	0.3322538499999999	0.4013418	0.4057724	0.35422235
GO:0000137	physical activity	0.386924	0.2427438	0.3896737999999999	0.383697	0.4259272	0.2759249499999999	0.3207823	0.3313	0.3939104	0.3593796	0.3465664
GO:0000137	physical activity measurement	0.36972615	0.2611209	0.3852887	0.3582520999999999	0.4245523	0.2793901	0.32727255	0.3264622	0.3707625	0.3601691999999999	0.3354719499999999
GO:0000137	platelet component distribution width	0.3683354	0.2505077	0.374787	0.3851533	0.4319023	0.3010377	0.3184037	0.3327138	0.3665659	0.35514115	0.335762
GO:0000137	platelet count	0.3751112	0.2471011	0.36854535	0.37188025	0.4400691	0.2880314	0.31366585	0.3177317	0.3611522	0.3768991	0.3338501
GO:0000137	platelet crit	0.37375585	0.23737375	0.3775192	0.37630995	0.42905495	0.2912202	0.3174483	0.3240453	0.36663395	0.3578756	0.33713845
GO:0000137	platelet-to-lymphocyte ratio	0.3642095	0.251405	0.38811285	0.3766025	0.4281854	0.306805	0.31899575	0.342627	0.3680744999999999	0.3924965	0.3484462
GO:0000137	polycystic ovary syndrome	0.36442114999999997	0.2993234999999999	0.4071991	0.39682665	0.43793275	0.291429	0.3050786	0.2843609	0.37989335	0.33065905	0.3475106
GO:0000137	polyp of colon	0.3711929	0.2679687	0.3985768	0.3912422	0.4213518499999999	0.32743645	0.3265271	0.3380352	0.3637975	0.3660292	0.3183481999999999
GO:0000137	potassium measurement	0.32050639999999997	0.26664475	0.37710235	0.4098314	0.4317625499999999	0.31546585	0.3227607	0.35250685	0.36392635	0.3515485	0.3544959
GO:0000137	primary biliary cirrhosis	0.34296145	0.2177504499999999	0.3684383	0.37606165	0.43318725	0.3253578	0.3033348	0.3107118	0.3476751	0.3308265	0.3105092
GO:0000137	prostate carcinoma	0.3683813	0.2407554	0.37848015	0.3731953	0.4313239	0.2778655	0.31809075	0.3135086	0.36738845	0.37744955	0.3321742
GO:0000137	protein measurement	0.3697669	0.2744138	0.3741954	0.3687633	0.4307116	0.2871363	0.3195251	0.3408081	0.3772921	0.3650251	0.3363298
GO:0000137	psoriasis	0.3627378	0.248074	0.36559805	0.3767909	0.4345177	0.29958365	0.3160735	0.3186054	0.3583144	0.38854215	0.32304715
GO:0000137	psoriasis vulgaris	0.361943	0.1626913999999999	0.3473242	0.3667104	0.4249355	0.3164065	0.3157061	0.35080295	0.3776923	0.4834954	0.3296511
GO:0000137	puberty onset measurement	0.3842792	0.244394	0.3863516	0.38751125	0.4372373499999999	0.2665731	0.3066282	0.3158167	0.37304965	0.33309975	0.33929405
GO:0000137	pulse pressure measurement	0.3747001	0.2404804999999999	0.3852659	0.3821442	0.42933615	0.2915199	0.3258375	0.3315748	0.3806142	0.368196	0.3423447
GO:0000137	reaction time measurement	0.3602384	0.28992035	0.3767257	0.39241265	0.4361645	0.26457125	0.30056615	0.300804	0.3707831	0.36110355	0.3383397
GO:0000137	red blood cell density measurement	0.3640406	0.24354425	0.3818734	0.37419795	0.4316947	0.2865918	0.3176854	0.322927	0.3675332	0.3713069	0.3422774
GO:0000137	refractive error	0.3631287	0.2838852	0.3801402	0.3643041	0.4308058999999999	0.2804341	0.3253519	0.338433	0.3828801	0.3725169	0.340728
GO:0000137	refractive error measurement	0.3654545	0.2616272	0.37696505	0.362114	0.4330883	0.2933383	0.3253533	0.3334053	0.38265775	0.3716808	0.3382078
GO:0000137	respiratory system disease	0.357993	0.24329715	0.3712119	0.3878563	0.43017105	0.3177899	0.32327085	0.32541215	0.3860797	0.3740632	0.34451725
GO:0000137	response to statin	0.3667346	0.2361666	0.39202925	0.35981905	0.43636945	0.2601757	0.3174135	0.3353036	0.37718985	0.36819415	0.351925
GO:0000137	response to vaccine	0.38721785	0.26769505	0.3758716	0.3851857	0.4342862	0.29468875	0.3205542	0.3105316	0.3625776	0.3475338	0.3221233
GO:0000137	resting heart rate	0.3600977	0.2594298	0.3977816	0.3642833	0.4237894	0.2888989	0.3371442	0.3395487	0.3767383	0.339384	0.3671786
GO:0000137	reticulocyte count	0.36303885	0.245099	0.375197	0.3718223	0.42952435	0.2877189	0.3170513	0.3267546	0.3675415	0.37132	0.3394971
GO:0000137	reticulocyte measurement	0.36213905	0.2505264	0.3780259	0.3740358	0.4289242	0.2926265999999999	0.3152483	0.32754645	0.3658337	0.3700121	0.3410068
GO:0000137	retinal layer thickness measurement	0.39241765	0.27935915	0.3810807	0.3632553	0.4272998	0.2600109	0.31338555	0.3633134	0.3701796499999999	0.4106238	0.3393809
GO:0000137	rheumatoid arthritis	0.3492213	0.2624125	0.3651092	0.3801102	0.4261606	0.30907555	0.3073866	0.3124066	0.3542634	0.36657	0.324582
GO:0000137	risk-taking behaviour	0.37500469999999997	0.31487	0.3864611	0.37964	0.4254568	0.2825049	0.3183766	0.3180101	0.3797052	0.3752061	0.33600465
GO:0000137	risky sexual behaviour measurement	0.3556173	0.2941474	0.3613051499999999	0.3610862	0.4322861	0.2715193	0.319902	0.3059872999999999	0.37543335	0.375472	0.3232146
GO:0000137	schizophrenia	0.36386365	0.2894714	0.3852887	0.3793224	0.4241176	0.28423555	0.3168092	0.3302126	0.3697262	0.383039	0.3386709
GO:0000137	sclerosing cholangitis	0.356811	0.2203788	0.352948	0.3767242	0.4416674	0.3077894	0.3188734	0.3248954	0.3562015	0.3746142	0.3193455
GO:0000137	seasonal allergic rhinitis	0.35968345	0.2208461	0.3683029	0.3767306	0.4154735	0.30099625	0.3070527	0.32977845	0.34935315	0.3758554	0.313393
GO:0000137	self reported educational attainment	0.3699172	0.28651925	0.3846025	0.382918	0.4278555	0.2845326	0.31515245	0.3283089	0.37705	0.38278845	0.3408579
GO:0000137	serum IgG glycosylation measurement	0.35846355	0.2303395	0.3675083	0.3842565	0.43339	0.2906094999999999	0.3293377	0.3563530499999999	0.37130935	0.3692291	0.3177607
GO:0000137	serum alanine aminotransferase measurement	0.36701110000000003	0.2519401	0.3861718	0.3746639	0.4271923	0.2781676	0.319848	0.3243312	0.3750582999999999	0.3733727	0.3407425
GO:0000137	serum albumin measurement	0.3623355	0.2407017	0.3872871	0.3992466	0.4217369	0.3017984	0.32833885	0.3667163	0.3721676	0.36750015	0.3397005
GO:0000137	serum gamma-glutamyl transferase measurement	0.361434	0.2465374	0.38052345	0.3762214	0.4338496	0.2731369	0.3228615	0.32909175	0.3750573	0.3712627	0.3466879
GO:0000137	serum metabolite measurement	0.35765769999999997	0.2520732	0.369204	0.3673212	0.42815145	0.2506062	0.31587355	0.3069563	0.36942935	0.3632225	0.3346624
GO:0000137	serum non-albumin protein measurement	0.3714564	0.2203101499999999	0.3725852	0.38975125	0.4336064	0.294925	0.3192195	0.3402207	0.3563319	0.35257715	0.3269111
GO:0000137	serum urea measurement	0.37036895000000003	0.2492723	0.385752	0.3799836	0.4264869	0.27286255	0.31767195	0.32014855	0.3797052	0.3693985	0.3335646
GO:0000137	sex hormone-binding globulin measurement	0.3653882	0.2436682	0.3825123	0.3760999	0.431017	0.26830095	0.31476435	0.3190954	0.3644781	0.3710562	0.3338984
GO:0000137	sex interaction measurement	0.375703	0.2561298	0.3900108	0.37275795	0.446146	0.27720475	0.3290181	0.3297415	0.3880936	0.4091035	0.3446453
GO:0000137	sitting height measurement	0.3683354	0.2377173	0.377398	0.36800835	0.4272998	0.2816917	0.31650035	0.3261202	0.3718372	0.3561083	0.3411212
GO:0000137	skin aging	0.37259695	0.2527117	0.3873615	0.3860299	0.4214894	0.326088	0.3296596	0.3421074	0.35012125	0.3606186	0.31551025
GO:0000137	skin aging measurement	0.35872804999999997	0.2700361	0.3954923	0.350346	0.4223874	0.27264885	0.3249968	0.326986	0.3511883	0.34539255	0.3408307
GO:0000137	skin cancer	0.3606319	0.2007081	0.36015215	0.3603854	0.435653	0.2819246	0.3207121	0.32679805	0.3665380499999999	0.3599498	0.3192004
GO:0000137	skin carcinoma	0.354726	0.2020982499999999	0.36103565	0.3778543	0.4345608	0.29028995	0.32232835	0.3075842	0.3512432	0.3616200499999999	0.3245649
GO:0000137	skin disease	0.35841639999999997	0.21444875	0.3671837	0.37989385	0.406155	0.2957325	0.3202912	0.3534044	0.3767699	0.3629082	0.3144964
GO:0000137	skin neoplasm	0.3762352	0.1998874	0.3461122	0.37840555	0.44807465	0.2717968	0.3167256499999999	0.33790315	0.3582046	0.3783874	0.3321948999999999
GO:0000137	skin pigmentation	0.3525979	0.2581398	0.3928406	0.3899496	0.4396194	0.3068523	0.3180757	0.33242435	0.3595629999999999	0.330001	0.3384687
GO:0000137	sleep duration	0.3687239	0.2782964	0.3883931	0.382918	0.4322428	0.2711838	0.32083195	0.3284914	0.3928032999999999	0.3855372	0.3411802
GO:0000137	smoking behavior	0.384017	0.3057866	0.37987315	0.3895537	0.4291671999999999	0.2780169	0.3151461	0.33213875	0.3689726	0.3802603	0.3392087
GO:0000137	smoking behaviour measurement	0.3597772	0.3002699	0.38272655	0.3830729	0.4294272	0.2695505	0.3068949	0.3064947999999999	0.3687663	0.3731474999999999	0.3464201999999999
GO:0000137	smoking cessation	0.3638562	0.3377836	0.3863197	0.3972916	0.4281907	0.27171685	0.308896	0.3279798	0.3618995	0.3650718	0.347436
GO:0000137	smoking initiation	0.37457229999999997	0.30504745	0.3852132	0.3909896	0.4270228	0.251515	0.3155334	0.3069158	0.365706	0.3919722	0.326216
GO:0000137	smoking status measurement	0.3683354	0.2888801	0.38309455	0.3821055	0.4306622	0.2682668	0.3146529	0.3200524	0.36890765	0.390861	0.3318503
GO:0000137	snoring measurement	0.4051151	0.23879455	0.3638677	0.36988845	0.4409512	0.2647407	0.3137849	0.3330055	0.3819431	0.3802602	0.2998899
GO:0000137	social interaction measurement	0.3616754	0.2845376	0.41441465	0.3617952	0.4052477	0.2285294	0.32298255	0.3282961	0.38082865	0.3602	0.3581686
GO:0000137	sodium measurement	0.3962107	0.29472705	0.39113255	0.3954031999999999	0.42767285	0.2599471	0.32193515	0.3344498999999999	0.36313675	0.372136	0.3300884
GO:0000137	sphingomyelin measurement	0.358614	0.2433988	0.387242	0.3841487	0.450147	0.2900315	0.3267822999999999	0.3178656	0.3802362999999999	0.3949998	0.347245
GO:0000137	spine bone mineral density	0.360676	0.24294575	0.3962088	0.3632604	0.4246643	0.294438	0.33765525	0.3058058	0.3864597	0.3893861	0.3829288
GO:0000137	spleen volume	0.3487148	0.258071	0.372956	0.35975405	0.4464868	0.2970541	0.3265298	0.3588076	0.34711485	0.38093455	0.3806654
GO:0000137	squamous cell carcinoma	0.3824243	0.21643625	0.3882397	0.40782095	0.4348777	0.2683153	0.31331	0.2871479999999999	0.3424336	0.3279548	0.3218077
GO:0000137	squamous cell lung carcinoma	0.3393616	0.2666013499999999	0.38266825	0.339828	0.4484727	0.2308834	0.28907505	0.3147948	0.316705	0.3837985	0.313393
GO:0000137	stroke	0.34727185	0.28223365	0.38777995	0.3767909	0.4363512	0.3041472	0.3302689	0.3452161	0.3799633	0.4016324	0.3461711
GO:0000137	substance abuse	0.35545965	0.2882606	0.3728888	0.3758666	0.4264967	0.2593091	0.3076362	0.304056	0.3701548	0.37391345	0.3223076
GO:0000137	sum of basophil and neutrophil counts	0.3666271	0.25600255	0.3769802	0.37603015	0.4301272	0.2995273	0.3222861999999999	0.3432766	0.3703974	0.39231755	0.335858
GO:0000137	sum of eosinophil and basophil counts	0.37475855	0.2183206	0.3715618	0.3766025	0.4286584	0.29861275	0.3103563	0.3331542	0.3337608	0.3652683	0.32708395
GO:0000137	sum of neutrophil and eosinophil counts	0.3666271	0.2615893	0.3696376	0.37648575	0.4291215	0.2970541	0.3235042999999999	0.3393226	0.36588555	0.3927958	0.3411824
GO:0000137	sunburn	0.35920885	0.2408588	0.3934134999999999	0.3834335	0.44357525	0.2783643	0.31892385	0.343216	0.3675029	0.3384185	0.3241057499999999
GO:0000137	suntan	0.3118553	0.2573402	0.3759019	0.40415355	0.435653	0.3010467	0.3196852	0.35427845	0.3691502	0.3902145	0.2829893
GO:0000137	synophrys measurement	0.4046244	0.2643381	0.38918585	0.41935885	0.4292043	0.2961352	0.3238068	0.3165276	0.3778736	0.3922857	0.3518542
GO:0000137	systemic lupus erythematosus	0.3500665	0.2420165	0.3671472	0.3691148	0.4229464	0.3139767	0.31488635	0.3089453	0.359752	0.3666542	0.3187525
GO:0000137	systemic scleroderma	0.3516285	0.2007216	0.345315	0.3768558	0.4261606	0.3163192	0.315624	0.3089453	0.3404700499999999	0.3643313999999999	0.3037025
GO:0000137	systolic blood pressure	0.3704328	0.2523808	0.3751705	0.3732054999999999	0.43417155	0.2860889	0.3172647	0.31861105	0.3697644	0.3879859	0.33647775
GO:0000137	taxonomic microbiome measurement	0.3800899	0.2404651	0.4255213	0.37940365	0.42922555	0.2945349499999999	0.3322451	0.3825446	0.4088599499999999	0.392961	0.38646645
GO:0000137	tea consumption measurement	0.3999893	0.3031052	0.3889847	0.3741986	0.422281	0.21379325	0.3309927	0.32785765	0.3883769	0.35976745	0.3271625999999999
GO:0000137	testosterone measurement	0.3665767	0.2423883	0.38390285	0.3773332	0.4282688	0.2621918	0.31356225	0.3152086	0.37440545	0.3749934	0.3420591
GO:0000137	thalamus volume	0.31445164999999997	0.2971732	0.38949965	0.3740866499999999	0.4441727	0.3225552	0.3190326	0.33601105	0.39697135	0.3964276	0.32584395
GO:0000137	thyroid disease	0.3480392	0.2527045	0.3701899	0.3878508	0.4300287	0.31256335	0.3209884	0.3537476	0.3678306	0.3624488	0.3093472
GO:0000137	thyroid stimulating hormone measurement	0.3620485	0.2749037	0.3967253	0.39243405	0.41719	0.2850428	0.3294142	0.3297488	0.3901929	0.4696685	0.3416618
GO:0000137	tonsillectomy risk measurement	0.35593575	0.24205235	0.3915458	0.4263304	0.4425044	0.3370052	0.31150595	0.3193523499999999	0.3801043	0.4092268	0.3197162
GO:0000137	total blood protein measurement	0.35946115	0.2347386	0.37399385	0.3923528	0.4319439	0.2974032	0.3133881	0.337246	0.364777	0.3593716	0.3320141
GO:0000137	total cholesterol measurement	0.36171295000000003	0.2413439	0.3799133	0.3804324	0.4259272	0.2844859	0.3232443	0.3392891	0.3762819	0.37441535	0.3403636
GO:0000137	total hip arthroplasty	0.3572787	0.2040964	0.36331325	0.3232653	0.4521241	0.3076177	0.3179256	0.3745974	0.3508132	0.315722	0.3164444
GO:0000137	triglyceride measurement	0.36657635	0.24818285	0.38300555	0.38641505	0.4233031	0.2796094	0.3251854	0.3353036	0.373839	0.3700098	0.34060725
GO:0000137	type 1 diabetes mellitus	0.357993	0.2477018	0.3730506999999999	0.3713289	0.436263	0.30459335	0.3183692	0.3272422499999999	0.3629148	0.3634281	0.3230619
GO:0000137	type 2 diabetes mellitus	0.3720144	0.2571285	0.3761447	0.37764365	0.4313506	0.27975675	0.3158825	0.3182025	0.3669333	0.3802602	0.3394295499999999
GO:0000137	ulcer disease	0.36299024999999996	0.24689575	0.3471976	0.342002	0.44505655	0.3213361	0.3218791	0.32117315	0.3594150499999999	0.3732623	0.3280372
GO:0000137	ulcerative colitis	0.360458	0.2570818	0.359721	0.3830850999999999	0.442538	0.292872	0.3140269	0.3201019	0.3592794	0.3746142	0.3195682
GO:0000137	unipolar depression	0.3583993	0.3176917	0.3809037	0.3813419	0.4256575	0.2802016499999999	0.3182241	0.321493	0.3587745	0.3696136	0.3487096
GO:0000137	upper face morphology measurement	0.38574635	0.2234599	0.3701935	0.3196638	0.4365575	0.2520258	0.3174149	0.3365589	0.3331399	0.3612606	0.33792165
GO:0000137	urate measurement	0.3806778	0.2654508	0.3731795	0.3746639	0.4426144	0.2717981	0.317107	0.3213098	0.3697966	0.38240795	0.3426694
GO:0000137	uric acid measurement	0.3730357	0.2955636	0.3914413	0.3767909	0.4285934999999999	0.2701188	0.3187944	0.3150964	0.38168595	0.3674644999999999	0.3432531
GO:0000137	urinary albumin to creatinine ratio	0.37327765	0.2382448	0.3739683	0.3536059	0.4370918	0.2551554	0.31615925	0.3166032	0.3707072	0.32721155	0.34477915
GO:0000137	urinary metabolite measurement	0.3594972	0.2592034	0.3776234	0.38006715	0.4315527	0.2233234	0.32732565	0.2953332	0.3679381499999999	0.3534427	0.3457
GO:0000137	urolithiasis	0.3585065	0.3103736	0.3764446	0.3408733	0.4393823	0.2593049	0.3178022	0.2493755	0.37528015	0.3716803	0.32480125
GO:0000137	uterine fibroid	0.37464395	0.2142469	0.37370385	0.40533395	0.4192455499999999	0.30030545	0.31506665	0.30911455	0.38806845	0.3483963	0.3295431
GO:0000137	vein disorder	0.33222275	0.2300085499999999	0.39475135	0.37318005	0.4570778	0.3262142	0.3243009	0.35218795	0.3697722	0.3993039499999999	0.353781
GO:0000137	venous thromboembolism	0.34434515	0.29836175	0.3939687	0.3793266	0.4386854	0.33247705	0.32641965	0.3706656	0.393149	0.4009577	0.34149355
GO:0000137	ventricular rate measurement	0.34634145	0.2346154	0.3860126499999999	0.36016185	0.4281019	0.2904029999999999	0.31871815	0.2900568	0.3896126	0.3716803	0.3433889
GO:0000137	verbal-numerical reasoning measurement	0.36880615	0.3059077	0.3902945	0.3669552	0.4252449	0.3147541499999999	0.30843975	0.33023935	0.35169965	0.3933893	0.328066
GO:0000137	viral load	0.38671750000000005	0.2776111	0.3839147499999999	0.3707204	0.4450234	0.2790917	0.3245399	0.34378795	0.3802843	0.39732845	0.3308786
GO:0000137	visceral adipose tissue measurement	0.366075	0.2858746	0.3851456	0.37690265	0.42020335	0.2691506	0.32233955	0.316978	0.3733803	0.3922564	0.3304105499999999
GO:0000137	visual perception measurement	0.3701069	0.2959795	0.3666311	0.4095843	0.4301802	0.285532	0.327964	0.3456000999999999	0.3706724	0.3739709	0.3289719
GO:0000137	vital capacity	0.3742587	0.2527903	0.386646	0.3721893	0.4261597499999999	0.2793107	0.3208764	0.3240649	0.37995	0.3727893	0.33947995
GO:0000137	vitamin D measurement	0.3776049	0.2473521	0.3813848	0.3834833	0.4387131	0.273247	0.3197128	0.3375301	0.3902192	0.38688815	0.35008805
GO:0000137	von Willebrand factor measurement	0.3331862	0.2466255	0.3959161	0.4077236	0.4253426	0.32502115	0.3463825	0.39867	0.41025275	0.3799221	0.34754035
GO:0000137	waist circumference	0.3744344	0.2996423	0.3825123	0.3856435	0.42179425	0.2656266	0.3156289	0.31773025	0.3691295	0.3914433499999999	0.33204825
GO:0000137	waist-hip ratio	0.3695982	0.26227155	0.3852908	0.3889252	0.42968845	0.2787338499999999	0.3216575	0.3277108	0.37441375	0.3802602	0.3402125
GO:0000137	wellbeing measurement	0.3768237	0.3072534	0.37799385	0.37375975	0.4341002	0.2751672	0.31837635	0.30667125	0.3707827	0.3727647	0.3405545
GO:0000137	wet macular degeneration	0.3293083	0.2202713	0.3887505	0.3453586	0.4514881	0.3392394	0.3298843	0.38256715	0.41828335	0.36042125	0.3328221
GO:0000137	white matter hyperintensity measurement	0.3441948	0.2370558	0.3906478	0.3880827	0.4323556	0.30038155	0.32058865	0.3449513	0.38390685	0.366151	0.35405515
GO:0000137	white matter microstructure measurement	0.36122485	0.2761796	0.3833446	0.35776255	0.4494214	0.3034991	0.3266718	0.33911305	0.3778218	0.3607326	0.3448721
GO:0000137	whole body water mass	0.3753297	0.26166635	0.3834257	0.368731	0.4289036	0.2749974	0.3141967	0.3184981	0.36512475	0.37900215	0.3311881
GO:0000137	worry measurement	0.36111755	0.3463429	0.4072196	0.3927302	0.4113193	0.2930076	0.3146926	0.3314937	0.38441265	0.3922857	0.3417252
GO:0000138	Abnormal urine sodium concentration	0.34394185	0.2518745	0.3615072	0.38665205	0.3396951	0.2752204	0.2522387499999999	0.2407131	0.3181566	0.34477565	0.32502705
GO:0000138	Abnormality of refraction	0.39524755	0.23878365	0.3781012	0.3608018	0.3889616	0.2838185	0.3045922	0.2996351	0.3347469	0.3514094	0.324139
GO:0000138	Agents acting on the renin-angiotensin system use measurement	0.3744771	0.26841855	0.3820655	0.34078555	0.3847581	0.27157825	0.2959573	0.3031721	0.3227284	0.352584	0.3248126
GO:0000138	Alzheimer disease	0.3786907	0.27485835	0.37189695	0.3666728999999999	0.3938117	0.2976993	0.3094028	0.3432941	0.3436128499999999	0.3568111499999999	0.3251073
GO:0000138	Antithrombotic agent use measurement	0.37886005	0.2782808	0.3807601	0.3340369	0.38912775	0.27140685	0.2972101	0.3006845	0.3012738	0.30079935	0.31540095
GO:0000138	BMI-adjusted hip circumference	0.376349	0.263851	0.3752218	0.3576569	0.3938389	0.2851784	0.3031376	0.2855684	0.3383503	0.34977775	0.32607605
GO:0000138	BMI-adjusted waist circumference	0.37608379999999997	0.25758715	0.3744347	0.35201345	0.3883229	0.2824144	0.3066448	0.2872991	0.3237581499999999	0.34156205	0.32679
GO:0000138	BMI-adjusted waist-hip ratio	0.3732443	0.262707	0.3778717	0.3540425	0.3860757	0.2853132	0.3053876	0.292127	0.3245281	0.3398477	0.32269925
GO:0000138	Beta blocking agent use measurement	0.3704393	0.2683377	0.3831883	0.3380292	0.4032044999999999	0.2749201	0.3013715	0.3214848	0.316689	0.3203237	0.3147618
GO:0000138	C-reactive protein measurement	0.3801678	0.25481025	0.3682739	0.3635268499999999	0.3993117	0.2833956	0.306415	0.3058932	0.3384372	0.3598752	0.319427
GO:0000138	Calcium channel blocker use measurement	0.380723	0.2687325	0.3796317	0.3457024	0.404323	0.2838178	0.317147	0.2954848	0.339655	0.3517519	0.3345956
GO:0000138	Cleft palate	0.4087286	0.2630151	0.4118548	0.3749266	0.4046551	0.280804	0.3220435499999999	0.3669047	0.3266208499999999	0.3816844	0.3265502
GO:0000138	Crohn's disease	0.37940045	0.3019573	0.3627763	0.3632806	0.4048125	0.2803204	0.2947912	0.32657605	0.3323808	0.3355403	0.3189233999999999
GO:0000138	DNA methylation	0.3886803	0.2341246	0.38051	0.3413147	0.40196075	0.2774833	0.29060045	0.2889303	0.3097772	0.35554405	0.3071543
GO:0000138	Diuretic use measurement	0.3615957	0.2616682999999999	0.3834614	0.3531861	0.3846817999999999	0.2837881	0.3013715	0.3113215	0.32723525	0.36172585	0.3214196
GO:0000138	Drugs used in diabetes use measurement	0.3718199	0.2586254	0.3642194	0.3475065499999999	0.3892353	0.273313	0.29425775	0.27970635	0.3496223	0.3629461	0.3195905
GO:0000138	Dupuytren Contracture	0.39484	0.3221897999999999	0.3698255	0.31144045	0.3876741	0.2869913	0.29212245	0.2932407	0.30066585	0.2624621	0.2979307
GO:0000138	Eczematoid dermatitis	0.378143	0.2848462	0.3697551	0.3668238	0.3861833	0.2702304	0.29772645	0.3136204	0.31947585	0.35381085	0.3332451
GO:0000138	FEV/FVC ratio	0.3754583	0.2590459	0.3794311	0.3561686	0.38321675	0.28525975	0.2993553	0.3108339	0.335598	0.34940085	0.3139694
GO:0000138	Fasciitis	0.3857323	0.2693307	0.38528215	0.27883155	0.3896934	0.29432745	0.3068856	0.3019122	0.3039426	0.2935672	0.2720068
GO:0000138	Graves disease	0.3827043	0.3612642	0.392507	0.3766665	0.3984158	0.28421615	0.2958401	0.342664	0.3289324	0.34014285	0.357885
GO:0000138	HDL cholesterol change measurement	0.4538438	0.2999028	0.3920475	0.3768552	0.4269592	0.3072791	0.3526018	0.3534144	0.3804686	0.3191661	0.3399104
GO:0000138	HMG CoA reductase inhibitor use measurement	0.38393595	0.2771774	0.3813183	0.35648145	0.3930402	0.278585	0.3096925	0.3108888	0.3345339499999999	0.3900523	0.3160771
GO:0000138	Hashimoto's thyroiditis	0.3700124	0.2580273	0.3706064	0.36008455	0.4017742	0.2912285	0.2940147	0.3027147	0.3205804	0.3382901	0.3314675
GO:0000138	HbA1c measurement	0.3828508	0.2659856	0.3758121	0.36707105	0.40289945	0.2921289	0.3134473	0.33577585	0.3467004	0.38569395	0.33133645
GO:0000138	Headache	0.35050365	0.2464275	0.3617176	0.3520753	0.3906505	0.2839926	0.30374625	0.282201	0.3226924	0.3908926	0.3033094
GO:0000138	Hernia	0.3659454	0.28307235	0.3753645	0.3617249	0.4068714	0.2909025	0.2956130999999999	0.27672405	0.27944205	0.2977588	0.3042682
GO:0000138	Hodgkins lymphoma	0.38804995	0.3270705	0.36827365	0.42111285	0.401619	0.2943034	0.2631708	0.3428534	0.3326061	0.3370333	0.33483
GO:0000138	Hypercholesterolemia	0.3775035	0.25635015	0.3735779	0.3605406	0.3844826	0.26453955	0.31352205	0.3078867	0.3283756	0.4054095	0.3134815
GO:0000138	Hypermetropia	0.41280545	0.2555157	0.36759345	0.3809451	0.4357666	0.2734012	0.2990568999999999	0.2950865	0.3393752	0.3261227	0.3164168
GO:0000138	IGF-1 measurement	0.3860704	0.2578982	0.3815574499999999	0.36332	0.3906261	0.2783659	0.3016758499999999	0.3012014	0.3404866	0.3671458	0.3253914
GO:0000138	Immature Reticulocyte Fraction Measurement	0.3750934	0.2701628	0.36589655	0.360667	0.3845709499999999	0.2870998	0.3033875	0.3055593	0.32077155	0.36907185	0.331391
GO:0000138	Inguinal hernia	0.38463125	0.2685525	0.370086	0.3622188	0.41437625	0.2660043	0.29527535	0.2381472	0.2890926	0.2977588	0.3154005
GO:0000138	Inhalant adrenergic use measurement	0.3760774	0.2720502	0.3771088	0.3855207	0.3817726	0.2738244	0.28152715	0.3459205	0.3460708999999999	0.35769545	0.3336556
GO:0000138	Ischemic stroke	0.395276	0.2603052	0.36040245	0.3427331	0.38714555	0.29022665	0.2972101	0.26112345	0.3227699499999999	0.3121072	0.32546175
GO:0000138	Myocardial Ischemia	0.3964583	0.2607859	0.3809664499999999	0.3457024	0.36641915	0.2728202	0.3008332	0.31981365	0.29936	0.30818895	0.3160771
GO:0000138	Myopia	0.3852927	0.238359	0.38503615	0.3728904	0.3988692	0.2918726	0.3058504	0.302838	0.3385841	0.3611602	0.3312561
GO:0000138	Oral ulcer	0.3796076	0.3195209	0.3831264	0.3342464	0.3917628	0.2843497	0.3146427	0.3451851	0.3208984	0.4203546999999999	0.3115756
GO:0000138	PHF-tau measurement	0.3764536	0.2432589	0.374069	0.3562105	0.39804635	0.2808612	0.2992401	0.3169664	0.32300175	0.3486687	0.3150904
GO:0000138	PR interval	0.3880413	0.2595185	0.37833435	0.3553784	0.3828269	0.27916975	0.2966017	0.2928435	0.325251	0.3722748	0.31150155
GO:0000138	Palmar Fibromatosis	0.3876104	0.2557890499999999	0.3877252	0.3120893	0.39574015	0.28696615	0.3088570499999999	0.28695415	0.3113751	0.29455825	0.29053
GO:0000138	Parkinson disease	0.4037212	0.22291575	0.3861844	0.3619565	0.411076	0.28704385	0.31277285	0.2942769	0.3290837	0.3561275	0.3347099
GO:0000138	QRS amplitude	0.3926806	0.2903044999999999	0.4021739	0.3837405	0.37943375	0.2581464	0.3155352	0.29187435	0.3056215	0.32160865	0.2953239
GO:0000138	QRS complex	0.38754584999999997	0.25979275	0.4021739	0.38161815	0.3879899	0.2761635	0.309618	0.32667725	0.3224017	0.3223013	0.3092213
GO:0000138	QRS duration	0.4056378	0.2202755	0.4040395	0.3678735	0.4005049	0.2885985	0.30584745	0.3151987	0.3385354	0.3804414	0.3292191
GO:0000138	QT interval	0.37608365	0.2258208	0.390823	0.365888	0.3827889	0.2657872	0.2989988	0.2747271	0.3346197	0.3841299	0.3470318
GO:0000138	Red cell distribution width	0.38172965	0.2672975	0.3794714	0.3692752	0.3995274	0.2822114	0.30945785	0.3081271	0.3495657	0.37332345	0.3358292
GO:0000138	Snoring	0.3644694	0.2047422	0.3678319	0.3288678	0.4016971	0.2367517	0.2812839499999999	0.2720095	0.3196246	0.336703	0.2803158
GO:0000138	TPE interval measurement	0.388533	0.25581205	0.3789185499999999	0.3333064	0.3523952	0.2876206	0.2743974999999999	0.2897827	0.3144707	0.3517287	0.3347099
GO:0000138	Testicular Germ Cell Tumor	0.3714199	0.2246854999999999	0.35912245	0.35625035	0.3909713	0.2817813	0.30298075	0.2667852	0.3631059	0.371311	0.3383987
GO:0000138	Thyroid preparation use measurement	0.3739046	0.2658168	0.3721467	0.3647758	0.40350225	0.2898934	0.2829918	0.3483025	0.3134072	0.3291469	0.31540195
GO:0000138	Tourette syndrome	0.3801924	0.1960627	0.3780307	0.35033355	0.4164295	0.2641378	0.3007929	0.28315005	0.325624	0.3685798	0.3338528
GO:0000138	Varicose veins	0.3738637	0.2650599999999999	0.3863022	0.3635231	0.3851059	0.2966075999999999	0.3169913	0.30385615	0.34349725	0.362021	0.3199984
GO:0000138	Vasodilators used in cardiac diseases use measurement	0.3811925	0.2653564499999999	0.39873385	0.3737036	0.4265802	0.2736056	0.3050805	0.3370054999999999	0.3259382	0.3438462	0.34866715
GO:0000138	Vitiligo	0.3597854	0.34258815	0.36359625	0.3554509999999999	0.3955448	0.3076026	0.3021979	0.33160535	0.33525475	0.3209847	0.3243892499999999
GO:0000138	acne	0.41691055	0.28297525	0.4005494	0.3901651	0.43462	0.2927143	0.3193904	0.2968334	0.3653647	0.40907325	0.3036491
GO:0000138	adolescent idiopathic scoliosis	0.3771847	0.22851675	0.3761561	0.3606623	0.3935489	0.28550805	0.30618895	0.3094053	0.32603035	0.35581005	0.31540075
GO:0000138	adult onset asthma	0.3907221	0.30704275	0.3671005	0.36995155	0.3862043	0.2928363	0.2876177	0.3321082	0.3369349	0.38268485	0.3188116
GO:0000138	age at assessment	0.3609139	0.2513164	0.3671199	0.338324	0.392633	0.2629813	0.2961749	0.254224	0.3181566	0.3083197	0.31806775
GO:0000138	age at diagnosis	0.3707299	0.2955379	0.36056245	0.3021057	0.36507005	0.2581112	0.28906995	0.31508505	0.30979115	0.3540886	0.3419926
GO:0000138	age at first birth measurement	0.3782562	0.2133846	0.3756219	0.345747	0.38779245	0.2890359	0.29946005	0.2663696	0.3405265	0.33366285	0.3200279
GO:0000138	age at first facial hair	0.3598678	0.2503323	0.36386605	0.35036	0.367479	0.2825722	0.2837728	0.3120852	0.32810055	0.3890506	0.3099364
GO:0000138	age at first sexual intercourse measurement	0.37711324999999996	0.2244582	0.3648	0.3677773	0.39453395	0.2679649	0.2993253	0.2779358	0.32153345	0.3780755999999999	0.32090595
GO:0000138	age at menarche	0.36002354999999997	0.224679	0.3800810999999999	0.3682317	0.3851172499999999	0.2727199	0.29321005	0.2975333	0.3384476	0.37458935	0.33141805
GO:0000138	age at menopause	0.36549195	0.237118	0.3816334	0.37753695	0.3890705	0.2736056	0.29119835	0.2964537	0.3613857	0.38556725	0.3328387499999999
GO:0000138	age at onset	0.37191074999999996	0.2557317	0.3765688	0.3696744	0.3875538	0.2885395	0.3067794499999999	0.3120356	0.3321742	0.3611602	0.3278175
GO:0000138	age-related hearing impairment	0.35146605	0.2454094	0.3730235	0.3378259	0.3715212	0.2795184	0.2912653	0.2893768	0.3039761	0.3358084	0.30721705
GO:0000138	age-related macular degeneration	0.4397285	0.25435525	0.38674545	0.3336207	0.4019108	0.3232951	0.300705	0.3236134499999999	0.3463869	0.2983186	0.3150887
GO:0000138	albumin:globulin ratio measurement	0.39178	0.30251475	0.3547339	0.3097955	0.3904661	0.289613	0.2980164	0.30885245	0.2691948	0.3761415	0.29508395
GO:0000138	albuminuria	0.3646645	0.2427448	0.3745412999999999	0.3151162	0.37547385	0.2503092	0.3020001	0.2919992	0.3216656	0.3724664	0.3065202
GO:0000138	alcohol consumption measurement	0.3783988	0.2386723	0.3750588	0.3563747	0.3971378	0.27032515	0.3123217	0.2864345	0.33804695	0.3471684499999999	0.32669775
GO:0000138	alcohol dependence	0.36919674999999996	0.25118785	0.3642573999999999	0.3539734	0.3863437	0.22945365	0.319902	0.2407131	0.3498828	0.3004402	0.3067663
GO:0000138	alcohol drinking	0.3836941	0.25617035	0.3796654	0.3600162999999999	0.4003511	0.27585185	0.3185816999999999	0.3173156	0.3247314	0.3438462	0.3179512
GO:0000138	alcohol use disorder measurement	0.3839718	0.2204642	0.3844902	0.365643	0.39743175	0.2382997	0.2974855	0.257104	0.3476811	0.34138915	0.2988493
GO:0000138	alkaline phosphatase measurement	0.3940651	0.2796132	0.38423275	0.3764292	0.402978	0.2881421	0.32223995	0.3113277	0.34761935	0.3831942	0.3356689
GO:0000138	allergic disease	0.3735987	0.2927889999999999	0.37301985	0.3688652	0.3625845	0.2770658	0.3003459	0.3454455	0.31573255	0.3595099	0.3330954
GO:0000138	allergic rhinitis	0.3799049	0.3094281	0.36486385	0.37076665	0.3877942	0.2796851	0.2939228	0.3214033	0.31390805	0.3386515	0.3244805
GO:0000138	alopecia	0.3762162	0.2470397	0.3557222	0.3603863499999999	0.3786533	0.26116905	0.2974855	0.2790554	0.32495235	0.38219035	0.30529635
GO:0000138	amino acid measurement	0.3760822	0.2013838	0.372716	0.3603676999999999	0.4098407	0.26342575	0.3333419	0.32403395	0.33563285	0.386657	0.3419619
GO:0000138	amyloid-beta measurement	0.3474117	0.1905695	0.3802057	0.32193735	0.3795919	0.3005141	0.3081487	0.3591528	0.355827	0.35909555	0.32270675
GO:0000138	androgenetic alopecia	0.3897332	0.2529892	0.3616893	0.35123965	0.3929221	0.2815284	0.304047	0.33973335	0.33580045	0.3372521	0.30300015
GO:0000138	angina pectoris	0.38957485000000003	0.2531229	0.373204	0.3482131	0.3839145	0.27841485	0.3003697	0.3277426	0.3201546	0.3338609999999999	0.3218497
GO:0000138	ankylosing spondylitis	0.3754583	0.29982965	0.36864455	0.3659224	0.4037657	0.2775117	0.3012398	0.3257243	0.33257645	0.3567873	0.3175253
GO:0000138	anorexia nervosa	0.3801864	0.1982611	0.3738106	0.3513425	0.40367485	0.2813077	0.2974086999999999	0.2945029	0.3226407	0.3746214	0.3320997
GO:0000138	anthropometric measurement	0.3825113	0.2749243	0.3752218	0.3540007	0.4060378	0.2896481	0.3053421	0.2853323	0.3518207	0.3489048999999999	0.3166672
GO:0000138	antisocial behaviour measurement	0.37003949999999997	0.2160191	0.3795833	0.3653633	0.3841939	0.2816343	0.2974855	0.30385695	0.3346813	0.34540055	0.32413395
GO:0000138	anxiety measurement	0.348468	0.2268668999999999	0.35906155	0.35798275	0.4223065	0.264553	0.2987062	0.33064225	0.3394752	0.3826264	0.335062
GO:0000138	aortic measurement	0.37812165	0.2678401	0.39275725	0.3468952	0.37105065	0.280196	0.2890234499999999	0.316039	0.2959611	0.2777737	0.3262998
GO:0000138	apolipoprotein A 1 measurement	0.3833491	0.280364	0.3765104	0.3604962	0.39510985	0.28055075	0.3170175	0.2995466	0.3323994	0.3444982	0.3253914
GO:0000138	apolipoprotein B measurement	0.3856286	0.2681222	0.3840671	0.357529	0.3953412	0.2870759	0.3096464	0.3160344	0.3430178	0.34882215	0.3219003
GO:0000138	appendicular lean mass	0.3755843	0.2572216	0.3745539	0.3587796	0.3839493499999999	0.2794175	0.3022896499999999	0.2936732	0.32662645	0.35751355	0.3233962
GO:0000138	arterial stiffness measurement	0.3774696	0.2596071	0.3796807	0.3518722	0.39361775	0.2831607	0.29815255	0.31135305	0.3244963	0.3628823	0.3104975
GO:0000138	aspartate aminotransferase measurement	0.380902	0.277328	0.3779630499999999	0.3565258	0.4029129	0.2895438999999999	0.313877	0.3142724	0.33359335	0.3499321	0.3249821
GO:0000138	aspartate aminotransferase to alanine aminotransferase ratio	0.3871366	0.2796853	0.3712762	0.3539069	0.3979646	0.2923514	0.3239794	0.3374051	0.33811095	0.3430879	0.3098406
GO:0000138	asthma	0.3743211	0.2736344	0.3785709	0.3642368	0.3978808	0.28475285	0.3025819	0.3201702	0.3280778	0.3652101	0.3333766
GO:0000138	atopic asthma	0.38713515	0.2785568499999999	0.3787378	0.411031	0.3544715	0.2836954	0.3096827	0.351105	0.3375466	0.39749065	0.3215352
GO:0000138	atopic eczema	0.38345609999999997	0.2813842	0.3816855	0.36995155	0.3979842	0.2804448499999999	0.2896954499999999	0.3273152	0.3221402	0.3575774	0.3330107
GO:0000138	atrial fibrillation	0.3869741	0.2446913	0.377302	0.3616983	0.3903967	0.2780643	0.298913	0.31761395	0.32480015	0.3453364	0.3139809
GO:0000138	atrial flutter	0.4130601	0.23827755	0.393061	0.3634431	0.3987404	0.276898	0.2922833999999999	0.31719565	0.3102456999999999	0.3830789	0.2966415
GO:0000138	atrophic macular degeneration	0.43010234999999997	0.2666808499999999	0.3544888499999999	0.3316268	0.4003511	0.3204874	0.2938988	0.2951692	0.31479215	0.27109305	0.3052516
GO:0000138	attention deficit hyperactivity disorder	0.3705922	0.2186741	0.3806703	0.3603153	0.38713405	0.28751785	0.2987596	0.3013502	0.3323994	0.3510082	0.32306065
GO:0000138	autism spectrum disorder	0.3801997	0.2155965	0.382415	0.36414925	0.40401905	0.2840307	0.3049015	0.2844036	0.3262852499999999	0.37410385	0.332019
GO:0000138	autoimmune disease	0.37377325	0.3004254	0.3712854	0.3639557	0.3962579	0.2910676	0.28831225	0.3212474	0.3291259	0.3273468499999999	0.3067812
GO:0000138	autoimmune thyroid disease	0.3746118	0.2650498	0.3703959	0.36134425	0.402195	0.28743995	0.28575515	0.3518470999999999	0.3333703	0.3590858999999999	0.3278653
GO:0000138	autosomal dominant compelling helio-ophthalmic outburst syndrome	0.3710624	0.210688	0.38655095	0.3131188	0.3405111	0.2341266	0.3028406	0.2242238	0.3041943	0.3199126	0.3021057499999999
GO:0000138	balding measurement	0.3772567	0.2572448	0.372949	0.3595731	0.3838771	0.28464995	0.2997832	0.2852928	0.3342329	0.3675482	0.31553685
GO:0000138	basal cell carcinoma	0.4062975	0.2845715	0.35385805	0.3658286	0.40846765	0.2941108	0.3087664	0.3023719	0.3218215	0.3957408	0.3282839
GO:0000138	base metabolic rate measurement	0.36802485	0.24277715	0.3842903	0.3612038	0.3840816	0.2686482	0.3014457	0.2880178	0.3321685	0.3483381	0.3228301
GO:0000138	basophil count	0.3895648	0.297655	0.3693167	0.356544	0.40596865	0.29046235	0.30313295	0.3155257	0.33828515	0.3613022	0.3257162
GO:0000138	basophil percentage of granulocytes	0.3897672	0.2621997	0.3750648	0.3584711	0.4204564	0.2898385	0.2993614	0.2983453	0.3436137	0.3800891	0.3218996
GO:0000138	basophil percentage of leukocytes	0.3934828	0.311421	0.3712241	0.35096155	0.4101027	0.3045746	0.3035961	0.3085168	0.34752035	0.3388462	0.3249707
GO:0000138	benign prostatic hyperplasia	0.34662145	0.307392	0.39815185	0.3857704	0.4328655	0.3252817	0.331097	0.3009981	0.4390038	0.44448125	0.3719355
GO:0000138	bilirubin measurement	0.382535	0.2743802	0.3818447499999999	0.3575878999999999	0.4095301	0.2834649	0.3133074	0.3045256	0.3471013	0.3687122	0.3304928
GO:0000138	bipolar I disorder	0.3839055	0.2185347	0.3824023	0.3513425	0.4068	0.3154849	0.3282498	0.3371734	0.30998535	0.3489873	0.3116706
GO:0000138	bipolar disorder	0.3809743	0.2187367	0.37650985	0.3594667	0.40219855	0.28974115	0.3100817	0.3096843	0.3413342	0.35175815	0.3328697
GO:0000138	birth weight	0.3723879	0.27057115	0.3746621	0.3461778	0.3978732	0.2822686	0.2940239	0.3176394	0.3354369	0.34207685	0.32024085
GO:0000138	bitter alcoholic beverage consumption measurement	0.4164045	0.2446395	0.3701765	0.35742495	0.4059341	0.2703019	0.3224933	0.2871406	0.358948	0.3120004	0.3238017
GO:0000138	blood metabolite measurement	0.3913305	0.2499093	0.38945855	0.3647581	0.4262589	0.2653303999999999	0.3285485	0.3321164	0.36588475	0.3690188	0.3343568
GO:0000138	blood phosphate measurement	0.395058	0.25818105	0.3918012	0.3672425	0.4074459	0.298947	0.3184776	0.3246471	0.34757295	0.3580354	0.3387985
GO:0000138	blood pressure	0.3908729	0.256429	0.3808698	0.3461817	0.38412875	0.27968	0.30249685	0.31537675	0.3272446	0.33782155	0.33097975
GO:0000138	blood protein measurement	0.39886	0.2557317	0.35812805	0.3621055	0.4044138499999999	0.299762	0.3005254	0.3322712	0.330075	0.3598334	0.3165018
GO:0000138	blood urea nitrogen measurement	0.35859505	0.2507186	0.3824429	0.36771955	0.38691425	0.2869799	0.31994735	0.3109411	0.3454624	0.37344115	0.33094545
GO:0000138	body fat distribution	0.3768043	0.24824355	0.3794762	0.35199435	0.4081481	0.28520655	0.29875	0.2979635	0.3471061	0.3214539	0.3382386
GO:0000138	body fat percentage	0.36916689999999996	0.2372286	0.381769	0.3605016	0.3928118	0.2814964	0.2992352	0.2951463	0.33257875	0.3465562	0.3265093
GO:0000138	body height	0.3815074	0.2543826	0.3781069	0.36312925	0.38827865	0.28389995	0.3062625	0.2972941	0.34100595	0.3617428499999999	0.3239866
GO:0000138	body mass index	0.3702108	0.2336456499999999	0.37941735	0.366373	0.3901229	0.2828536	0.2980617	0.294204	0.33896095	0.3711866	0.32336945
GO:0000138	body weight	0.3723124	0.23539185	0.3797546	0.3554895	0.3977611	0.26922855	0.3000605	0.2850144	0.3306867	0.3633996	0.3189528
GO:0000138	body weights and measures	0.3824561	0.2554149	0.3798128	0.3661671	0.3829122	0.2870742	0.3199162	0.2805284	0.3578843	0.3832866	0.35409195
GO:0000138	bone density	0.369442	0.2456325	0.3787329	0.3536362	0.3957759	0.2845684	0.3097645	0.3182309	0.3299667	0.3736504	0.3241075
GO:0000138	bone fracture	0.366437	0.2774664	0.376382	0.3311827	0.4031454	0.27403335	0.3125536	0.3125915	0.312375	0.3716585	0.3244217
GO:0000138	bone quantitative ultrasound measurement	0.36894075000000004	0.2550828	0.37691465	0.3536834	0.3865511499999999	0.282982	0.3047641	0.3069369	0.3339105	0.3701539	0.31930035
GO:0000138	brain aneurysm	0.39678645	0.31894015	0.39074095	0.3384712	0.38536185	0.26192065	0.2989798	0.2693516	0.3097954	0.3395662	0.31025025
GO:0000138	brain measurement	0.3686966	0.25330985	0.3748118	0.3592543	0.3781278	0.28101335	0.2996749	0.3039873	0.3274746	0.3545063	0.3195678
GO:0000138	brain volume measurement	0.37828154999999997	0.2608644	0.3823143	0.3539579	0.3896354	0.2862954	0.30248635	0.30685645	0.33232955	0.3626119	0.32207755
GO:0000138	breast cancer	0.328993	0.2103417	0.38272575	0.3757987	0.3936481	0.29597825	0.29388155	0.246635	0.3506272	0.3478607	0.3345010499999999
GO:0000138	breast carcinoma	0.38097125	0.2492988	0.3789644	0.36613155	0.3978714	0.28130825	0.30054345	0.2969611	0.34217635	0.3493236	0.3262418
GO:0000138	breast milk measurement	0.3853615	0.2554247	0.3846924	0.37685075	0.407486	0.3037155	0.3187807	0.31643725	0.3418204	0.3700843	0.3166694
GO:0000138	calcium measurement	0.3842174	0.2572216	0.4005143	0.3691346	0.4047331	0.2950122	0.3157225	0.3184679	0.34784475	0.4026764	0.33873985
GO:0000138	cancer	0.3744509	0.2733459	0.3706064	0.35753	0.397023	0.2881393	0.3126012	0.2857713	0.3299667	0.365238	0.3086729
GO:0000138	cardiac arrhythmia	0.3924548	0.2446454	0.39129805	0.3808393	0.4080529	0.2791593	0.2939277999999999	0.27375275	0.2724656	0.28122105	0.27414675
GO:0000138	cardiovascular disease	0.375385	0.2524	0.3847133	0.3423005999999999	0.384683	0.2818815	0.30048245	0.3116903	0.32356745	0.3389286	0.3218455
GO:0000138	cataract	0.3828244	0.24763915	0.3930277	0.3939468	0.3953968	0.3074441	0.306027	0.3217238	0.3645207	0.3653234	0.3398527
GO:0000138	celiac disease	0.3760774	0.3033996	0.3777758	0.3495375	0.3999882	0.2837212	0.29407205	0.3197759	0.3195598	0.3396336	0.3048188
GO:0000138	central corneal thickness	0.40438405	0.29495465	0.3612905	0.3514442	0.38949625	0.3097482	0.30006225	0.2892805	0.3111492	0.32805625	0.3123865
GO:0000138	central nervous system cancer	0.34346335	0.2433133499999999	0.38497085	0.3660889499999999	0.3775939	0.2904938999999999	0.33171245	0.374596	0.3256615499999999	0.3519276	0.3227276
GO:0000138	cerebrospinal fluid biomarker measurement	0.4457676	0.3257212499999999	0.3636067	0.32315985	0.4143507	0.3071239999999999	0.2871342	0.3079794	0.3211232499999999	0.3052407	0.2938511
GO:0000138	childhood onset asthma	0.3909505	0.2720502	0.3624211499999999	0.3688652	0.38231675	0.2763573499999999	0.2937452	0.33615	0.3296089	0.3598561999999999	0.3304328
GO:0000138	childhood trauma measurement	0.3785266	0.2704161	0.3900438	0.3264456	0.3908601499999999	0.2723101	0.2760393	0.34470085	0.3665962	0.3700764	0.3321561
GO:0000138	chin morphology measurement	0.401781	0.24735655	0.3716481	0.2846726	0.4039383	0.2841498	0.32969165	0.2633211	0.3342928	0.3462472	0.2867195
GO:0000138	cholelithiasis	0.368124	0.319447	0.4116317	0.3566889	0.3902816	0.3067622	0.3645138	0.3331752	0.3819585	0.363886	0.3675392
GO:0000138	chronic kidney disease	0.388029	0.2234644	0.3712742	0.332575	0.428613	0.28852905	0.32529425	0.304784	0.3376429	0.3880424	0.3214786
GO:0000138	chronic lymphocytic leukemia	0.40347625	0.30263425	0.3645259	0.3568154	0.3973626	0.2817783	0.3216004	0.3793026499999999	0.3362912	0.3379255	0.3301659
GO:0000138	chronic obstructive pulmonary disease	0.3896147	0.2655389999999999	0.3804271	0.349097	0.3788673999999999	0.28360255	0.31082145	0.2992874	0.336592	0.3581992	0.3236241
GO:0000138	chronotype measurement	0.3713606	0.2202183	0.37535225	0.3645657	0.39010975	0.2661909	0.2994488	0.2834687	0.33779735	0.3666228	0.31560885
GO:0000138	cigarettes per day measurement	0.3617061	0.2172128	0.3699156	0.3454945	0.41341035	0.270564	0.2814442	0.3084689	0.3304274	0.3875296	0.32901395
GO:0000138	circadian rhythm	0.37760764999999996	0.2543964	0.40246095	0.3493038	0.42427535	0.2819044	0.32562685	0.3124128	0.30520365	0.3275292	0.3094506
GO:0000138	cleft lip	0.4006912	0.2771314	0.4051024	0.3623035	0.4026028	0.2885785	0.3201277999999999	0.33944155	0.3246802	0.3912279	0.324591
GO:0000138	coagulation factor measurement	0.447223	0.2628209	0.3634982	0.32087715	0.3890771	0.3223913	0.28231965	0.3203532	0.301034	0.2772093	0.2874195
GO:0000138	coffee consumption	0.3845301	0.2291117	0.3655337	0.37497725	0.3391006	0.2679649	0.3147524	0.3122132	0.3394688	0.385618	0.3345956
GO:0000138	coffee consumption measurement	0.3713658	0.2435593	0.37741285	0.365338	0.39332765	0.2478739	0.3199471	0.3604662	0.3450892	0.3867231	0.3179912
GO:0000138	cognitive function measurement	0.3749667	0.22598775	0.3827945499999999	0.3712012999999999	0.3976752	0.2781676	0.3065315	0.3031072	0.3323311	0.3764028	0.3317159
GO:0000138	colorectal adenoma	0.3739678	0.2670236	0.3773255	0.3506499	0.39360335	0.28863405	0.2830344	0.2875496	0.335474	0.3493236	0.32353355
GO:0000138	colorectal cancer	0.3698406	0.257927	0.3731937	0.35873315	0.3859288	0.28585385	0.2830344	0.2814742	0.3384372	0.36846555	0.3240252
GO:0000138	complication	0.3762474	0.3012919	0.3750078	0.3554792	0.4186364	0.29604175	0.3044599	0.32823375	0.363125	0.3291469	0.3279842
GO:0000138	corneal topography	0.3691052	0.2657972	0.3818386	0.343879	0.3772711	0.275653	0.29134795	0.24727545	0.3093787	0.2735133	0.3208761
GO:0000138	coronary artery calcification	0.43467875	0.2475288	0.3384026	0.3605406	0.4034476	0.3099552	0.2796572	0.2954936	0.3026163	0.363886	0.2974938
GO:0000138	coronary artery disease	0.3809743	0.254985	0.37121185	0.3533749	0.390334	0.28057865	0.2931803	0.3119182	0.3146706	0.32148425	0.3138494
GO:0000138	coronary atherosclerosis	0.4075761	0.25548325	0.374344	0.3203947	0.38346995	0.273106	0.287431	0.3023914	0.2758391	0.2988784	0.30981705
GO:0000138	cortical surface area measurement	0.3719728	0.25040455	0.3799657	0.3578615	0.382553	0.2823193499999999	0.30472715	0.2992397	0.32457545	0.3407898	0.3180594
GO:0000138	cortical thickness	0.3756311	0.2499704	0.3736517	0.35843715	0.3773096	0.2768143	0.3020726	0.2889922	0.32727885	0.3531992499999999	0.3182513
GO:0000138	creatine kinase measurement	0.3959638	0.300453	0.3621185	0.34174555	0.3993992	0.2922916	0.3055569	0.3181182	0.31049845	0.29476385	0.2992131999999999
GO:0000138	creatinine measurement	0.3815074	0.25810865	0.3786128	0.35774575	0.3957114499999999	0.276925	0.3182354	0.3059182	0.3425137	0.3692187	0.3235992
GO:0000138	cup-to-disc ratio measurement	0.3510884	0.2705619	0.3803218	0.35046665	0.3768255	0.2809699	0.2946352	0.29144835	0.3303378	0.30918795	0.32312865
GO:0000138	cutaneous melanoma	0.39240335	0.2712582999999999	0.38192295	0.3638922	0.3929516	0.3031644	0.32201205	0.3248018	0.35381395	0.3785511	0.3431453
GO:0000138	cystatin C measurement	0.3701697	0.26112425	0.3759862	0.3597724	0.3950251	0.2807895	0.31101835	0.3081371	0.3335125	0.3761415	0.3277451
GO:0000138	cytokine measurement	0.4232476	0.23228695	0.3809921	0.3406649499999999	0.4058872	0.2796909	0.2991572	0.3079291	0.32818245	0.28679515	0.32039055
GO:0000138	daytime rest measurement	0.3620337	0.2161675499999999	0.37230985	0.38105115	0.4051496	0.27275745	0.3042374	0.2941276	0.3515119	0.3653754	0.352933
GO:0000138	dental caries	0.3958478	0.2105278	0.3767147	0.377133	0.4001761	0.2575167499999999	0.2875598	0.3428296	0.3489232	0.3883805999999999	0.3183757
GO:0000138	dentures	0.3941445	0.20819805	0.3671241	0.377133	0.4066046	0.2549165	0.2884954	0.34403625	0.3439161	0.3883805999999999	0.311363
GO:0000138	depressive symptom measurement	0.37206645000000005	0.21360905	0.3743442	0.3599527	0.4134587	0.2812716	0.304655	0.2979285	0.32999985	0.3792334	0.3279764
GO:0000138	dermatitis	0.3726819	0.285191	0.3487475	0.3453634	0.3729066	0.2470966	0.2855594999999999	0.348128	0.3105359	0.3634783499999999	0.3237261
GO:0000138	diabetes mellitus	0.3730231	0.271348	0.3730235	0.3572097	0.39834455	0.2936959	0.2918886	0.31893985	0.3391116	0.3638782	0.31854935
GO:0000138	diastolic blood pressure	0.37507475	0.25590805	0.3763768	0.3531522	0.3856034	0.2780327	0.3039971	0.3009818	0.3238175	0.3445644	0.3199125499999999
GO:0000138	diet measurement	0.3727652	0.24353185	0.3797501	0.3627332	0.38553465	0.2759078	0.3041497	0.29254645	0.3262684999999999	0.37581725	0.3155338
GO:0000138	diffuse plaque measurement	0.3860958	0.2382411	0.3795323	0.34502765	0.40432975	0.28409665	0.29391575	0.3041906	0.33130925	0.3493128	0.31512505
GO:0000138	disease progression measurement	0.39743545	0.1887856	0.37753505	0.3387466	0.38303585	0.3125465	0.297575	0.3347614	0.31348125	0.2940014	0.30398295
GO:0000138	diverticular disease	0.3569758	0.257001	0.38250835	0.3487168	0.4012573	0.2991237	0.2767945	0.2719998	0.29485545	0.3001939	0.32141575
GO:0000138	diverticulitis	0.3594728	0.2799471	0.38003045	0.3598021	0.42169105	0.3102845	0.28612755	0.2746879	0.3002124	0.2820341	0.2855776
GO:0000138	drug use measurement	0.3691052	0.2672431	0.3761196	0.3596291	0.3896009	0.2776175	0.29915795	0.32379135	0.3275676	0.3501324	0.32355715
GO:0000138	electrocardiography	0.38116255	0.2546423	0.38860535	0.357409	0.3890605	0.2845309	0.3075164999999999	0.30729555	0.33783045	0.347834	0.3195678
GO:0000138	emotional symptom measurement	0.4190846	0.23181565	0.3746911	0.3423956	0.38275805	0.270209	0.2785874	0.2603145	0.3163165999999999	0.30743195	0.3041556
GO:0000138	endocrine system disease	0.37417775	0.2658168	0.36485155	0.342709	0.4012855	0.2764328	0.28307085	0.3200577	0.3293618	0.3480762	0.3113301
GO:0000138	endometriosis	0.39787885	0.24407685	0.3613761	0.34404325	0.3970865	0.2817871	0.29669725	0.2745983	0.30514925	0.3415299	0.3098591
GO:0000138	eosinophil count	0.37819595	0.2634466	0.3712847	0.3685536	0.39492055	0.2890106999999999	0.29554925	0.30957905	0.3287424	0.3789118	0.32935
GO:0000138	eosinophil percentage of granulocytes	0.37819595	0.275757	0.35540025	0.3655817999999999	0.3891277	0.2850713	0.2933499	0.309272	0.31768245	0.336037	0.3211516
GO:0000138	eosinophil percentage of leukocytes	0.3745282	0.2703001	0.3679842	0.3716075	0.3935015	0.28701915	0.28440455	0.3019315	0.315129	0.34857615	0.31980445
GO:0000138	erythrocyte count	0.374467	0.252541	0.3754495	0.35425215	0.3909013	0.274162	0.3062381	0.3002974	0.3324516	0.3509594	0.3298387
GO:0000138	essential hypertension	0.3792274	0.2598446	0.3685576	0.3638048	0.3753769	0.2584984	0.30317165	0.2912216	0.3145673	0.3726676	0.3198122
GO:0000138	estrogen-receptor negative breast cancer	0.3553631	0.23914415	0.3918615	0.3921084	0.39747895	0.2975335	0.3088654	0.2372535	0.33421075	0.4156166	0.3306278
GO:0000138	facial morphology measurement	0.36777645000000003	0.2579487	0.3679578	0.3331638	0.38649335	0.2872	0.2969051	0.2965484	0.3266265	0.3550432	0.29516895
GO:0000138	family history of Alzheimer’s disease	0.3768043	0.27544495	0.3875895499999999	0.358829	0.4016148	0.2933674	0.3169437	0.3715391	0.3430393499999999	0.3721318999999999	0.3323193
GO:0000138	fasting blood glucose measurement	0.4154856	0.25081555	0.3722744	0.34576	0.3999208	0.2691821	0.3153973	0.3101746	0.3500707	0.34386015	0.3196465
GO:0000138	fasting blood insulin measurement	0.4019386	0.29021795	0.3766154499999999	0.34576	0.4106548	0.2592048999999999	0.3097434	0.3274668	0.3307577	0.3044014	0.3064614
GO:0000138	fat body mass	0.37312959999999995	0.2480262999999999	0.382474	0.35598145	0.3853716	0.2736297	0.3039747	0.2982603	0.3340415	0.3475218	0.32083385
GO:0000138	fatty acid measurement	0.40046024999999996	0.2170141	0.4289481	0.3958645	0.4475581	0.2735096	0.3125705	0.32226555	0.3417594	0.4259489	0.3419572
GO:0000138	feeling "fed-up" measurement	0.36364359999999996	0.21660775	0.3741378	0.3722054	0.429007	0.264142	0.30452325	0.29248595	0.3380336	0.3694283	0.3223408
GO:0000138	femoral neck bone mineral density	0.37798835	0.252174	0.37850525	0.375672	0.3800318	0.28349405	0.3166797	0.3169974	0.36463765	0.4412502	0.3445824
GO:0000138	ferritin measurement	0.3797663	0.28433195	0.3894639	0.40005145	0.4074438	0.2858497	0.306999	0.3779831999999999	0.3315105	0.4539678	0.3466622
GO:0000138	fibrinogen measurement	0.4223441	0.26724235	0.3956886	0.3468097	0.4209525	0.288155	0.3351699	0.3711141	0.3340473	0.3586856	0.3245124499999999
GO:0000138	forced expiratory volume	0.36735735	0.25729105	0.3775206	0.3561901	0.3847364	0.2787799	0.30127095	0.2956158	0.3304658	0.357306	0.3208235499999999
GO:0000138	gait measurement	0.3568568	0.2182071	0.40161285	0.3707285999999999	0.3818672	0.2758815	0.3230737	0.2757584	0.3452656	0.42603	0.3327925
GO:0000138	gallbladder disease	0.3432299	0.2939637	0.363917	0.3904161	0.3940799	0.3008978	0.36548855	0.3796756	0.4021974	0.3842532	0.3512031
GO:0000138	gallstones	0.35649565	0.3135731499999999	0.4276729	0.3612837	0.39973015	0.3198178	0.3645138	0.4046437499999999	0.4248211	0.3496815	0.3869698
GO:0000138	ganglion cell inner plexiform layer thickness measurement	0.3483434	0.20472975	0.4026642	0.3401235	0.37189275	0.25038875	0.3142676	0.3891151	0.3513784	0.4691801	0.355124
GO:0000138	gastroesophageal reflux disease	0.3493861	0.2136106	0.3809599	0.3660752	0.3856532	0.2817795	0.30336695	0.30552405	0.34000085	0.36417055	0.31494655
GO:0000138	glaucoma	0.37751769999999996	0.2624705	0.38796175	0.3482131	0.3924652	0.289613	0.3067096	0.3087187	0.322262	0.3669422	0.3341528
GO:0000138	glioma	0.3426271	0.2241492	0.3858946	0.3694674	0.4001368	0.307163	0.3288774	0.35645235	0.3281448	0.3476424	0.3256863
GO:0000138	glomerular filtration rate	0.3837944	0.2586419	0.38518765	0.356207	0.3995138	0.27338165	0.3212803	0.3101452	0.3442808499999999	0.3742561	0.3299963999999999
GO:0000138	glucose measurement	0.376218	0.2496436	0.3792651	0.3731739	0.3926808	0.2835128	0.31236505	0.31874035	0.3500707	0.3632937	0.3300096
GO:0000138	glucose tolerance test	0.3394546	0.3498513	0.3660008	0.3639559	0.3881086	0.2702329	0.33994365	0.3261435	0.3396808	0.3454837	0.32208495
GO:0000138	glycine measurement	0.34376850000000003	0.21457735	0.36720335	0.3697548	0.3861674	0.2581133	0.3378655	0.28172865	0.33128735	0.3671458	0.3172413
GO:0000138	gout	0.3642895	0.2851332	0.384198	0.3621334	0.4129032	0.2582553	0.3196342	0.3527746	0.34894525	0.3504246	0.315107
GO:0000138	granulocyte count	0.39328589999999997	0.2851332	0.3705544	0.3403899	0.3984139	0.28314515	0.3033875	0.3199206	0.32841425	0.357688	0.3273026
GO:0000138	granulocyte percentage of myeloid white cells	0.3826564	0.2939014	0.3700484	0.3457024	0.4086301	0.2689839	0.3023866	0.3126311	0.34412325	0.3512667	0.3145617
GO:0000138	grip strength measurement	0.37288224999999997	0.24206205	0.3797571	0.3516772	0.39898865	0.2776536	0.29564655	0.28551865	0.3374964	0.3412948	0.3237941
GO:0000138	gut microbiome measurement	0.38029179999999996	0.2415991	0.3810033	0.3737932499999999	0.39686195	0.2833453999999999	0.31324085	0.316677	0.3370386	0.37362735	0.3262703
GO:0000138	hair color	0.3775035	0.2599569	0.3883753	0.36678745	0.4012647	0.2792844	0.309236	0.3096164	0.3420415	0.377119	0.3153974
GO:0000138	hair colour measurement	0.378619	0.2624187	0.3809736	0.3514193	0.3954964	0.2880509	0.30210215	0.3089615	0.3359444	0.3490955	0.3152765
GO:0000138	hair shape measurement	0.37583394999999997	0.25524965	0.3680169	0.3572241499999999	0.3872388	0.2709905999999999	0.297042	0.2839126	0.33125905	0.3691705	0.3069536
GO:0000138	handedness	0.36802225	0.19145645	0.3550366	0.3745943	0.3947739999999999	0.2857408	0.32015235	0.3146488	0.3039356	0.3827836	0.3447823
GO:0000138	health study participation	0.3473376	0.217726	0.3925698	0.3645657	0.38809885	0.3012408	0.30203835	0.308023	0.3594362	0.3260217	0.3195854999999999
GO:0000138	hearing loss	0.3041849	0.3190764499999999	0.3661972	0.33595645	0.35814	0.2714803	0.295282	0.2746699	0.3272387	0.36616165	0.3155812
GO:0000138	heart disease	0.395276	0.2427998	0.3780701	0.3482131	0.4006479	0.2780327	0.29946545	0.3290794	0.3193468	0.330015	0.349219
GO:0000138	heart failure	0.3713562	0.26540225	0.3744698	0.3605406	0.3823736	0.2905858	0.3071029	0.306171	0.3276028	0.3412231	0.3138413
GO:0000138	heart rate	0.407629	0.26895545	0.369262	0.3460851499999999	0.3625343	0.2769146	0.2958627499999999	0.30289075	0.29923255	0.3303614	0.2911736
GO:0000138	heart rate response to recovery post exercise	0.3182092	0.2069163	0.37026165	0.3524496	0.4097811	0.2588852	0.2937864	0.2301595	0.301505	0.2771083	0.280193
GO:0000138	heel bone mineral density	0.3760605	0.256429	0.377267	0.3558451	0.38766105	0.27832425	0.3050937999999999	0.3069281	0.3317023	0.3683897499999999	0.3199566
GO:0000138	hematocrit	0.3731345	0.2550828	0.3771742	0.3561691999999999	0.3920183	0.2769375	0.3092004	0.3122601	0.3346671	0.3475218	0.3218401
GO:0000138	hemoglobin A1 measurement	0.37357225000000005	0.2604365	0.3754746	0.3740754	0.3911122	0.2867893	0.3069429999999999	0.3246471	0.34201705	0.37830515	0.3213364
GO:0000138	hemoglobin measurement	0.3775035	0.26007985	0.3771939	0.3575191	0.3894694	0.27745185	0.3093413	0.307903	0.3377316	0.3501084	0.3278313
GO:0000138	hemorrhoid	0.37548715	0.24894925	0.3620804	0.37389945	0.38625095	0.2839355	0.31443	0.2733307	0.3271516	0.3639412	0.3156617
GO:0000138	high density lipoprotein cholesterol measurement	0.378254	0.26007985	0.3821406	0.36716735	0.3952525	0.2806129	0.3114318	0.3108339	0.3318068	0.3444742	0.3255365999999999
GO:0000138	hip bone mineral density	0.3972915	0.202024	0.3712387	0.3723496	0.40519775	0.30662395	0.34180725	0.3171262	0.33795315	0.3965177	0.3411212
GO:0000138	hip bone size	0.39045975	0.2102642499999999	0.3833762	0.372838	0.4066297	0.30446555	0.31881565	0.29959115	0.3364378	0.4009722	0.3419123
GO:0000138	hip circumference	0.36916689999999996	0.24148345	0.37475885	0.3621055	0.3968071	0.274865	0.2975634	0.2959068	0.3229662	0.3246605999999999	0.3176132
GO:0000138	hormone measurement	0.3920738	0.217135	0.38078095	0.3701888	0.39915015	0.2422531	0.2950112	0.30099525	0.33492545	0.331723	0.30749965
GO:0000138	hyperlipidemia	0.4066022	0.2901817	0.3675669	0.3461361	0.3895357	0.2853946	0.2940274	0.3133075	0.3495643	0.3203237	0.3226405
GO:0000138	hypertension	0.379917	0.2618156	0.377046	0.3532807	0.3929061	0.2784339	0.3044623	0.30012	0.3304571	0.3522078	0.3262524
GO:0000138	hypothyroidism	0.38225895	0.2824043	0.3745312	0.36576125	0.3996294	0.2949594	0.2927891	0.3308792	0.3154798	0.34882635	0.32807135
GO:0000138	immune system disease	0.39054135	0.29286845	0.3539087	0.3754517	0.3764929	0.26495	0.27959775	0.27856865	0.2784889	0.32412105	0.31048975
GO:0000138	inflammatory bowel disease	0.3745296	0.3012919	0.3735509	0.3630541	0.40676775	0.28222635	0.2954164999999999	0.33195425	0.3359444	0.34249965	0.3166447
GO:0000138	insomnia	0.38333	0.2585403	0.3940137	0.3780106	0.3811583	0.2824167	0.299244	0.3413174	0.3276968	0.3818694	0.3432327
GO:0000138	insomnia measurement	0.37759265	0.2134532	0.3843408	0.3570986499999999	0.399398	0.2635027	0.2943343	0.3061669	0.330457	0.36224875	0.33407385
GO:0000138	insulin like growth factor measurement	0.3730569	0.2482126	0.3794849999999999	0.3616405	0.38470205	0.2694938	0.30017125	0.299862	0.3327659	0.3536677	0.3208137
GO:0000138	insulin measurement	0.3692741	0.2695823	0.38524395	0.3481448	0.3875906	0.2561996	0.3128021	0.2735528	0.3358066	0.3326214	0.3155587
GO:0000138	intelligence	0.37359945	0.2242206	0.3731573	0.3732753	0.3909152	0.27002485	0.3057518	0.2921964	0.3364481	0.37492295	0.321563
GO:0000138	interstitial lung disease	0.3515593	0.30722115	0.35472185	0.3531012	0.37993055	0.2835561	0.2938063	0.307601	0.3303161	0.3233852	0.346031
GO:0000138	intraocular pressure measurement	0.378738	0.2603147	0.3816363499999999	0.35236045	0.3887844	0.28410215	0.3013302	0.3071711	0.3203664	0.3379255	0.3248842
GO:0000138	irritability measurement	0.3560413	0.2478466	0.3906546	0.3634981	0.39000785	0.2534104	0.2942647	0.2814381999999999	0.3269465	0.3524313	0.31534465
GO:0000138	juvenile idiopathic arthritis	0.3880978	0.3137484499999999	0.4008158	0.3997100999999999	0.3962815	0.2828814	0.3069685	0.3122544	0.3227739	0.4126369	0.3102427
GO:0000138	keratinocyte carcinoma	0.4082539	0.2836676	0.3583918	0.3749166499999999	0.4143282	0.29252215	0.316645	0.3071238	0.3230646	0.3783125	0.3225502
GO:0000138	keratoconus	0.39482895	0.3230794999999999	0.38671275	0.3839032	0.4164018	0.3199539	0.3129289	0.3297735	0.3508376	0.3802958	0.350468
GO:0000138	late-onset Alzheimers disease	0.3844106	0.2694459	0.3966912	0.35928375	0.4014228	0.2929835	0.3210865	0.3805285499999999	0.323326	0.3485761	0.331976
GO:0000138	lean body mass	0.3763986	0.2463238	0.38300795	0.3622353	0.3866921	0.2756444	0.30577125	0.2978914	0.335531	0.3588298	0.3246774
GO:0000138	left ventricular structural measurement	0.4086781	0.25341225	0.4018264	0.358356	0.3734358	0.29199995	0.29286165	0.3265352	0.3300984	0.47593185	0.3207252499999999
GO:0000138	leukocyte count	0.3848352	0.2863542	0.37605095	0.3580554	0.4001478	0.2938856	0.30395975	0.3207962	0.3334534999999999	0.34829355	0.32587765
GO:0000138	lifestyle measurement	0.373926	0.2047422	0.36596815	0.3546724	0.40067165	0.2617652	0.3060361	0.27889865	0.326346	0.3745573	0.3324656
GO:0000138	lip morphology measurement	0.38974565	0.2541548	0.3787281	0.3384194	0.4128703	0.2714329	0.2845407	0.2410458	0.3005904	0.28891765	0.2967825
GO:0000138	lipid measurement	0.4393952	0.3001091999999999	0.3708831	0.37902185	0.43591515	0.3359373	0.2995949	0.3628561999999999	0.3629476	0.31513375	0.3011222
GO:0000138	lipoprotein A measurement	0.4077852	0.2692151499999999	0.3685573	0.3487826	0.40214205	0.29113515	0.3098359	0.30318635	0.3170047	0.2921216	0.2952826
GO:0000138	lipoprotein measurement	0.4276215	0.2946003	0.3851942	0.3593584	0.40195075	0.3247119	0.2983518	0.3301888	0.3481578	0.3030648999999999	0.294834
GO:0000138	lobe attachment	0.3925523	0.2503752999999999	0.36885645	0.3916594	0.3956874	0.2656029	0.3043392	0.2748996	0.321128	0.4165487	0.3384902
GO:0000138	longevity	0.4066839	0.28254505	0.3689172	0.3468506	0.45222195	0.30606245	0.3242821	0.357384	0.3217158	0.3553088	0.3405207
GO:0000138	low density lipoprotein cholesterol measurement	0.3827199	0.2716554	0.39022395	0.3615808499999999	0.40218585	0.29854475	0.3157743	0.3220487	0.3522282	0.34889745	0.3292034
GO:0000138	low density lipoprotein triglyceride measurement	0.3701527	0.2482256	0.38772645	0.37467765	0.4046205	0.2841438	0.30460255	0.3069243	0.3341096	0.3204672	0.33374135
GO:0000138	lung adenocarcinoma	0.38407165	0.30590275	0.3777619	0.37643395	0.4090783	0.2975335	0.2864636	0.2906195	0.3199168	0.39016815	0.3320612
GO:0000138	lung carcinoma	0.37933045	0.2353945	0.3846336999999999	0.40444075	0.4183891	0.2805338	0.31659155	0.3059317	0.389406	0.3994738	0.3477534
GO:0000138	lymphatic system disease	0.3610765	0.2897202	0.3827267	0.357106	0.3865859	0.3151358	0.29677785	0.29675225	0.3574806	0.3493549999999999	0.3152701
GO:0000138	lymphocyte count	0.37814254999999997	0.26706215	0.3695892	0.36611755	0.3891722	0.2916603	0.2971732	0.3121916	0.3327265	0.3730845	0.32344675
GO:0000138	lymphocyte percentage of leukocytes	0.3779954	0.2990424	0.37103015	0.3551493	0.3892353	0.28273885	0.3004044999999999	0.3140508	0.32772175	0.3475188	0.3270849
GO:0000138	lymphocyte:monocyte ratio	0.39003895	0.2992529	0.3669784	0.33101855	0.401675	0.2723996	0.2886106	0.29508665	0.321165	0.3195964999999999	0.3117084
GO:0000138	macula measurement	0.3763723	0.2261089	0.3829419	0.3610413999999999	0.3855286	0.2796104	0.2956096	0.3023051	0.34145395	0.3712801	0.33744205
GO:0000138	major depressive disorder	0.39372225	0.2005896	0.3898055	0.3519492	0.384534	0.26072	0.2985617	0.3190785	0.31830605	0.3622078	0.3379714
GO:0000138	male reproductive organ cancer	0.34659215	0.22761	0.38420765	0.372951	0.3942733	0.26862355	0.2788141	0.29206145	0.3397219	0.3524588	0.3080954999999999
GO:0000138	mammographic density measurement	0.42226	0.2829203999999999	0.3642194	0.3061545	0.3819965	0.25243805	0.2891444	0.2437243	0.31795265	0.4153094	0.29514695
GO:0000138	mathematical ability	0.3793985	0.2275715999999999	0.3786596	0.3589586	0.39324975	0.2807914999999999	0.30392425	0.3059195	0.3369994	0.36574575	0.3252616
GO:0000138	mean arterial pressure	0.3726819	0.2547387	0.3816756	0.3517664499999999	0.3887838	0.2787206	0.305259	0.3056266	0.32222925	0.3478134	0.319773
GO:0000138	mean corpuscular hemoglobin	0.3761258	0.2565635	0.37437485	0.36860175	0.3966806	0.2765966	0.304693	0.2940368	0.34246865	0.37332345	0.3306906
GO:0000138	mean corpuscular hemoglobin concentration	0.3768755	0.261353	0.37321055	0.360554	0.3960428	0.278965	0.3053928999999999	0.30481805	0.3412764	0.3699787	0.3322597
GO:0000138	mean corpuscular volume	0.3761747	0.2658307	0.3746054	0.362777	0.395769	0.2786037	0.30563785	0.3099731	0.34246865	0.374959	0.3304089
GO:0000138	mean platelet volume	0.37617	0.27645155	0.378129	0.3608888	0.3909735	0.287909	0.3121618	0.3103676	0.3374936	0.3643554	0.3279902
GO:0000138	mean reticulocyte volume	0.37496229999999997	0.2659718	0.371625	0.3578796	0.3930319	0.280713	0.302239	0.309847	0.3465836	0.3708028	0.3308585
GO:0000138	medical procedure	0.3650412	0.2640765	0.3712948	0.3321121	0.3682328	0.260154	0.2672014	0.2559034	0.3346772999999999	0.3203237	0.3006822
GO:0000138	menopause	0.39856369999999997	0.2605963	0.3779803499999999	0.3728324	0.4072859	0.2248001	0.2947912	0.3610602	0.3871814	0.3616381	0.3469820999999999
GO:0000138	metabolic disease	0.37931360000000003	0.26444075	0.3562593	0.33792835	0.389838	0.2655717	0.2751686	0.3121916	0.3067696	0.3234399	0.28623255
GO:0000138	metabolic syndrome	0.41140325	0.2566380499999999	0.3759734	0.3480382	0.39616585	0.2785611	0.2907779499999999	0.3173024	0.3318144	0.3203237	0.32135725
GO:0000138	metabolite measurement	0.3794832	0.2512821	0.3655143	0.35840515	0.39680145	0.2795347	0.2970091	0.29769685	0.3253083	0.3461848	0.3156871
GO:0000138	migraine disorder	0.388354	0.2515572	0.3818707	0.3458961	0.3512026	0.27998755	0.3145438	0.294146	0.3235947	0.3967369	0.3190122
GO:0000138	mitochondrial DNA measurement	0.39014875	0.25546375	0.38608965	0.3573292	0.3952239	0.2871392	0.30128505	0.3081892	0.3568359	0.3738813	0.3353639
GO:0000138	monocyte count	0.3765329	0.27740995	0.373614	0.3554716	0.3987897	0.2875686	0.3060883	0.3152679499999999	0.3389729	0.3624920499999999	0.3274192
GO:0000138	monocyte percentage of leukocytes	0.3755684	0.2858121	0.3703775	0.3502416	0.4001316	0.2844188	0.3026083	0.30777075	0.3318915	0.36203055	0.3162948
GO:0000138	mood disorder	0.3852393	0.1874793	0.3743442	0.3493628	0.41071185	0.2524307	0.2663357	0.28577985	0.34198925	0.3114065	0.3154864
GO:0000138	mood instability measurement	0.3747222	0.2207092	0.3804165	0.3468506	0.41308995	0.26187495	0.2907135	0.29960785	0.35121925	0.3369566499999999	0.3154864
GO:0000138	mortality	0.3691194	0.2433287	0.3674583	0.3605406	0.37408825	0.28609385	0.2879587	0.2976102	0.334205	0.3488018	0.29118905
GO:0000138	mosaic loss of chromosome Y measurement	0.3932761	0.29007735	0.3823378	0.3094276	0.3888984	0.274817	0.2792927	0.3064826	0.29789815	0.3575752	0.3179132
GO:0000138	mosquito bite reaction itch intensity measurement	0.3661639	0.3537844	0.3514114499999999	0.34057505	0.3838771	0.28304615	0.3088596	0.3454455	0.3273944	0.33555475	0.31894
GO:0000138	multiple myeloma	0.39824024999999996	0.29285855	0.377046	0.3926685	0.3827551	0.2768905	0.279606	0.3152145	0.339171	0.32469695	0.3618738
GO:0000138	multiple sclerosis	0.39002689999999995	0.2969657	0.378803	0.34798905	0.3973626	0.2960962499999999	0.2900486	0.3314179	0.3248332	0.3630729	0.32836525
GO:0000138	multisite chronic pain	0.37822175	0.2263693	0.3790451	0.3863645	0.40283605	0.2756875	0.3134531	0.3208967	0.3247732	0.36294415	0.331535
GO:0000138	musculoskeletal system disease	0.469267	0.216048	0.387614	0.254154	0.3933892	0.2677547	0.2810832	0.2544362	0.3538443	0.0	0.3394194
GO:0000138	myeloid white cell count	0.3843408	0.2851394	0.37531265	0.3539649	0.39750545	0.2898934	0.3030492	0.3171222	0.3303724999999999	0.3496983	0.3214546
GO:0000138	myocardial infarction	0.3746937	0.2734605	0.3839808	0.349312	0.3839145	0.2849085	0.3044835	0.31447445	0.324112	0.3386350999999999	0.3239262499999999
GO:0000138	myxedema	0.371204	0.2575891	0.3591431	0.3760213	0.40172985	0.2951853	0.2852675	0.3386442	0.3131012	0.3831942	0.31100295
GO:0000138	nasopharyngeal neoplasm	0.390202	0.2661314	0.3513587	0.36826025	0.3817726	0.2644002	0.2925768	0.2823019	0.32912	0.37232065	0.3435694999999999
GO:0000138	nephrolithiasis	0.4160508	0.24999845	0.4078973999999999	0.37025395	0.4424829999999999	0.2780708	0.3534994	0.2895648	0.398107	0.35895525	0.31163575
GO:0000138	neuritic plaque measurement	0.39949385	0.24667435	0.3898055	0.355542	0.4364344	0.2793771	0.3288047	0.3052831	0.3395249	0.35223185	0.33066085
GO:0000138	neurofibrillary tangles measurement	0.37937745	0.2286724	0.385459	0.3629086	0.3945357	0.2835258	0.3052898	0.3280234	0.3365114	0.363971	0.3221530999999999
GO:0000138	neuroimaging measurement	0.37550905	0.2496978	0.3815675	0.35754595	0.3836931	0.2780937	0.3009921	0.30671855	0.3244028	0.3528176	0.3188005
GO:0000138	neurotic disorder	0.3639715	0.214488	0.3793079	0.3364755	0.4077497	0.26796315	0.29455685	0.3924336499999999	0.3550936	0.4451186	0.3342321
GO:0000138	neuroticism measurement	0.3652357	0.2369862	0.3722169	0.3536920999999999	0.40174025	0.2770652999999999	0.3049472	0.2854156	0.3326045	0.3476035	0.3208151
GO:0000138	neutrophil count	0.38476469999999996	0.2843834	0.3776764	0.3617841	0.3998489	0.2913048	0.30688415	0.3152145	0.3368486	0.35759415	0.33073915
GO:0000138	neutrophil percentage of granulocytes	0.38348625000000003	0.2723746	0.3563443	0.361761	0.39084035	0.2788706	0.2968352	0.3135949	0.3262908	0.3308961	0.3302772499999999
GO:0000138	neutrophil percentage of leukocytes	0.38009685	0.2984894	0.3747285	0.3558177	0.39731905	0.28165615	0.3065522	0.31389015	0.32818525	0.3542165	0.3281617
GO:0000138	neutrophil-to-lymphocyte ratio	0.3921706	0.2896323	0.3684451	0.3495375	0.3802282	0.2997606	0.2919413	0.30362895	0.3182069	0.3432058	0.3399287
GO:0000138	nevus count	0.39308195	0.2701017	0.3739964	0.3515127	0.389553	0.3037564	0.31010945	0.3430324999999999	0.3476314	0.3419031	0.33288815
GO:0000138	non-alcoholic fatty liver disease	0.39016255	0.2473337	0.3861286	0.3454412	0.37214135	0.2689076	0.29926205	0.2924241	0.3144822499999999	0.3432302499999999	0.3164824
GO:0000138	non-melanoma skin carcinoma	0.394689	0.28012655	0.36046795	0.3753642499999999	0.4105436	0.2946796	0.3060642	0.2983358	0.3268058	0.3772379	0.3280746
GO:0000138	nose morphology measurement	0.3836807	0.2387513	0.3603782	0.357317	0.4117950999999999	0.2813691	0.26315695	0.2682095	0.3221677	0.4082188	0.2940073
GO:0000138	nutritional disorder	0.3639638	0.2724912	0.3432698	0.3283042	0.4012855	0.2655717	0.274568	0.2980869	0.3068378	0.3258842	0.2871962
GO:0000138	obesity	0.3090428	0.1969815	0.39825785	0.3619311	0.37334	0.2718112	0.2848941	0.2682063	0.298716	0.3275292	0.3278766
GO:0000138	obsessive-compulsive disorder	0.3839825	0.1969815	0.38272115	0.3452998	0.41736885	0.2755571	0.3010552	0.3024162	0.3292404	0.3742561	0.3340061
GO:0000138	open-angle glaucoma	0.369293	0.2567998	0.38987645	0.3457746	0.3887916	0.29777895	0.31248075	0.3021645	0.32008335	0.3384321	0.32882885
GO:0000138	optic cup area measurement	0.37412135	0.25240655	0.38058475	0.3569866	0.3958412	0.2838712	0.2945807	0.2946647	0.33621945	0.33861905	0.3144006
GO:0000138	optic disc size measurement	0.38556504999999996	0.2513052	0.3645726999999999	0.3558451	0.3782504	0.2746903	0.3036797	0.2997136	0.3244666	0.277915	0.3031067
GO:0000138	osteoarthritis	0.3776021	0.2598357	0.3823725	0.3606955	0.3842912	0.28104445	0.2928009	0.30473395	0.3441253	0.3260640999999999	0.3130514
GO:0000138	osteoarthritis, hip	0.37131345000000004	0.2483055499999999	0.37146855	0.3354871	0.3806476	0.2693227	0.2875738	0.2766485	0.3266883	0.324136	0.3053886
GO:0000138	osteoarthritis, knee	0.3665673	0.2448184	0.3935443	0.3568554	0.3827243999999999	0.28016545	0.2998918	0.2832976	0.3539999	0.3484227	0.3345956
GO:0000138	osteoporosis	0.42338855	0.2404009999999999	0.4022328	0.3743566	0.38651335	0.29606055	0.32502495	0.3685926	0.3428094	0.3478038	0.346149
GO:0000138	ovarian carcinoma	0.38543685	0.2951723	0.3706412	0.4125119	0.40674155	0.3193209	0.30506905	0.30438765	0.33972405	0.4195151	0.3336167
GO:0000138	ovarian serous carcinoma	0.3775035	0.2481466	0.36816205	0.4122506999999999	0.3781442	0.303207	0.3192068	0.25507945	0.3330878499999999	0.4217245	0.3078818
GO:0000138	pancreatic carcinoma	0.3989196	0.2995606	0.3621185	0.34918765	0.3818264	0.3085047	0.29990465	0.27179575	0.3420565	0.3169135	0.3219079
GO:0000138	parental genotype effect measurement	0.3624014	0.27167155	0.38349835	0.3623438	0.3972635	0.26464695	0.3143588499999999	0.30893575	0.32895535	0.3853536	0.3301732
GO:0000138	parental longevity	0.4121106	0.29269445	0.35584795	0.3194467	0.4214673	0.29797045	0.30805915	0.3485572	0.3191002	0.3227088999999999	0.2971964
GO:0000138	pathological myopia	0.3506888	0.2673233	0.3427951	0.347098	0.3882476	0.317038	0.29563345	0.3488375	0.3266265	0.4293923	0.3006104
GO:0000138	peak expiratory flow	0.36824775	0.2607283	0.3884858	0.36197965	0.3853374499999999	0.290826	0.3075785	0.3033229	0.3389158	0.3601285	0.3297855
GO:0000138	peripheral arterial disease	0.3799341	0.2658449499999999	0.37773355	0.3461361	0.428184	0.28497485	0.3107298	0.3240547	0.3561968	0.33811755	0.33033835
GO:0000138	phosphatidylcholine measurement	0.43663845	0.24694725	0.3922995999999999	0.3461361	0.441879	0.2907829	0.28922185	0.3155534	0.3423221	0.3496815	0.3293712
GO:0000138	phospholipid measurement	0.3930482	0.2760963	0.3163169	0.32242075	0.4109053	0.25631855	0.2673876	0.3197581	0.30494915	0.20666115	0.30283835
GO:0000138	physical activity	0.402174	0.2557175	0.3904844	0.37059345	0.3969933	0.2846855	0.3131718	0.32162565	0.3594362	0.38418625	0.326751
GO:0000138	physical activity measurement	0.3750786	0.2421505	0.3813016	0.3596502	0.3844975	0.2804932	0.3030492	0.2837694	0.3322854	0.3420338	0.33397075
GO:0000138	platelet component distribution width	0.3746937	0.28292295	0.3742504	0.3590558	0.38408165	0.29213845	0.3100536499999999	0.3171222	0.3337111	0.3583565	0.32859805
GO:0000138	platelet count	0.3740456	0.2619791	0.3717356	0.3607457	0.3893264	0.2834254	0.3063445	0.31870345	0.3264711	0.37650405	0.3251846
GO:0000138	platelet crit	0.372852	0.25796605	0.3742504	0.3512044	0.3861431	0.2741538	0.3065265	0.298566	0.3295918	0.3558245	0.3244405
GO:0000138	platelet-to-lymphocyte ratio	0.3802954	0.2692	0.38687375	0.36346765	0.383464	0.2849035	0.297077	0.3030437	0.334474	0.3495765	0.33541305
GO:0000138	polycystic ovary syndrome	0.3619626	0.2174468	0.3745095	0.3524781	0.4095729	0.2789695	0.31579815	0.317137	0.37542805	0.3526544	0.3309421
GO:0000138	polyp of colon	0.3591388	0.2469641	0.388845	0.3737031	0.3759605	0.3024311	0.296614	0.3140508	0.3273656	0.3011395	0.3259864
GO:0000138	potassium measurement	0.3731061	0.23907115	0.3549529999999999	0.392206	0.39063035	0.2919995	0.2872353	0.3069193	0.3179199	0.3433311	0.3054752
GO:0000138	primary biliary cirrhosis	0.3813807	0.3213338	0.3746911	0.3430978	0.39193705	0.2884836	0.2869547999999999	0.307887	0.2969188	0.3479079	0.3165212
GO:0000138	prostate carcinoma	0.3762162	0.25652435	0.3839654	0.354833	0.3924459999999999	0.28793685	0.3054366	0.3034148	0.35388405	0.3696928499999999	0.3344688
GO:0000138	protein measurement	0.3812414	0.2435311	0.3791294	0.36306335	0.40044215	0.28570575	0.3065522	0.3198667	0.3407227	0.34900845	0.3234271
GO:0000138	psoriasis	0.3713071	0.2910422	0.3770059	0.3608888	0.39112245	0.2802292	0.30203965	0.3185107	0.33306065	0.3521058	0.3175993
GO:0000138	psoriasis vulgaris	0.3610817	0.3579966	0.374935	0.3350003	0.4104058	0.305204	0.3196266	0.3579889	0.3483107	0.3346274	0.3373255
GO:0000138	puberty onset measurement	0.381722	0.2361491	0.3788751	0.359135	0.38862885	0.2705944999999999	0.2804376	0.345222	0.3706321	0.365661	0.33245895
GO:0000138	pulse pressure measurement	0.3762474	0.263913	0.3764993	0.3585265	0.3835782	0.2809449	0.3057897499999999	0.298442	0.3271164	0.3449950499999999	0.32036665
GO:0000138	reaction time measurement	0.3603981	0.1927683499999999	0.3820335	0.36130355	0.3487204	0.2471913	0.2951745	0.26914835	0.3442441	0.3895664	0.3147547499999999
GO:0000138	red blood cell density measurement	0.37569980000000003	0.25407765	0.3742059	0.3535681	0.38664845	0.2710050499999999	0.3054623	0.300647	0.3308067	0.34733915	0.3278653
GO:0000138	refractive error	0.3806584	0.2467487	0.376573	0.3613536	0.3909606	0.2877344	0.300847	0.2978371	0.33082735	0.3854299	0.3367529
GO:0000138	refractive error measurement	0.3761886	0.2640599	0.3798603	0.35170595	0.38778805	0.27960265	0.3001196	0.29256815	0.32432505	0.3174618	0.3209007
GO:0000138	respiratory system disease	0.37362724999999997	0.27681695	0.3787378	0.3723496	0.3861833	0.2852264	0.2925768	0.3317866	0.33929935	0.3524588	0.3327804
GO:0000138	response to statin	0.3695222	0.2742751	0.3821169	0.3557312	0.39552835	0.27261785	0.31184455	0.3116903	0.3441108	0.3456766	0.3172945
GO:0000138	response to vaccine	0.3872232	0.23002645	0.3848591	0.363338	0.39657985	0.2738339	0.303714	0.2985762	0.32790035	0.3473194	0.34296625
GO:0000138	resting heart rate	0.40224570000000004	0.2649165	0.3753414	0.3386519	0.38217235	0.2614233	0.31153745	0.294335	0.3266541	0.3125378	0.305075
GO:0000138	reticulocyte count	0.38288924999999996	0.2641331	0.3702742	0.3576676	0.39058595	0.2885985	0.306179	0.3132078	0.33356735	0.3818372	0.330838
GO:0000138	reticulocyte measurement	0.3812339	0.2643174	0.3698237	0.3553384	0.388759	0.2916333	0.3096	0.32361105	0.3294217	0.3815836	0.3344915
GO:0000138	retinal layer thickness measurement	0.36857805	0.2553837	0.371803	0.3235814	0.3651434	0.2429576	0.2932696	0.3481447	0.3316618	0.2509709	0.3261654
GO:0000138	rheumatoid arthritis	0.3741759	0.31545895	0.3685023	0.3642736	0.39601	0.2949199	0.3019408	0.32984345	0.3226502	0.3418952	0.3291302
GO:0000138	risk-taking behaviour	0.3697956	0.2047422	0.379576	0.356489	0.3884518	0.270937	0.30108545	0.2977098999999999	0.34119635	0.3789418	0.3200885
GO:0000138	risky sexual behaviour measurement	0.3633613	0.2274244	0.3864799	0.3641296499999999	0.3943818	0.30089735	0.3185777	0.2925864	0.3577092	0.3661811	0.3367061999999999
GO:0000138	schizophrenia	0.38019605	0.2223976	0.3767552	0.361238	0.3922911	0.2747093499999999	0.30448485	0.30603795	0.33258045	0.3683125	0.3269355
GO:0000138	sclerosing cholangitis	0.3750934	0.2962740499999999	0.36864455	0.37147235	0.4027772	0.27425055	0.3008401	0.3329658	0.3291577	0.3513584	0.324002
GO:0000138	seasonal allergic rhinitis	0.3811119	0.28423675	0.3619434	0.3664495	0.37700865	0.26698175	0.28879305	0.30921685	0.31243135	0.3369855	0.3224050499999999
GO:0000138	self reported educational attainment	0.3738695	0.22585695	0.3790036	0.3694713	0.3952847	0.2772651	0.3050583	0.3069369	0.3339002	0.3742535	0.3262998
GO:0000138	serum IgG glycosylation measurement	0.4273087	0.33081235	0.3735599	0.3851507	0.41465565	0.3011175	0.3167615	0.3377906499999999	0.3136348	0.3506531	0.3534373
GO:0000138	serum alanine aminotransferase measurement	0.37253765000000005	0.2608814	0.37618615	0.3605449	0.39397005	0.2863233	0.3107109	0.3103387	0.3368812	0.35444935	0.32355575
GO:0000138	serum albumin measurement	0.3913222	0.27746435	0.38283415	0.346602	0.3948312	0.2907942	0.3101285	0.3280234	0.3205358	0.3475218	0.31478135
GO:0000138	serum gamma-glutamyl transferase measurement	0.3726786	0.260749	0.383206	0.3655891	0.3937009	0.2806959	0.31736895	0.3115672499999999	0.3390226	0.3633996	0.33363195
GO:0000138	serum metabolite measurement	0.37774005	0.2655308	0.392426	0.3634889	0.4204128	0.27047455	0.32866305	0.3426346	0.3573271	0.37147695	0.33407955
GO:0000138	serum non-albumin protein measurement	0.3917242	0.3068555	0.3619579	0.35444145	0.40532595	0.2984367	0.2984685	0.3140508	0.30678155	0.3765863	0.3230534
GO:0000138	serum urea measurement	0.3701527	0.24407605	0.3938125	0.3658426999999999	0.3902251	0.2740102	0.3153888999999999	0.3274392	0.3561432	0.3793093	0.33484195
GO:0000138	sex hormone-binding globulin measurement	0.38298750000000004	0.2513051	0.3811048	0.3638954	0.3928164	0.2767857999999999	0.3110048	0.2983727	0.3383817	0.3538777	0.32418995
GO:0000138	sex interaction measurement	0.3594938	0.2654972	0.36784395	0.35308265	0.4015738	0.2718112	0.3081596	0.2628089	0.3425483	0.316309	0.3268612
GO:0000138	sitting height measurement	0.37091894999999997	0.26564095	0.3756748	0.35269735	0.3825223	0.283622	0.2969356	0.2978666	0.3336354	0.3673145	0.3233547
GO:0000138	skin aging	0.4001988	0.2457014	0.37099275	0.3633646	0.3993171	0.3054743	0.2967137	0.2695778	0.29241185	0.3253068	0.3086729
GO:0000138	skin aging measurement	0.38764730000000003	0.261207	0.36317715	0.326971	0.4143481	0.2814136499999999	0.30642745	0.2810568	0.3183185	0.3243595999999999	0.32215005
GO:0000138	skin cancer	0.4033631	0.3195379	0.3542335	0.3752064	0.39351085	0.27830995	0.29908655	0.3023844	0.34662365	0.3743702	0.3282839
GO:0000138	skin carcinoma	0.3920158	0.3342071	0.3559761	0.37624	0.3932261	0.2885395	0.3145816	0.2504846	0.3430501	0.3794484	0.3280746
GO:0000138	skin disease	0.34824455	0.2709026	0.3754575	0.35354195	0.3792551	0.26599855	0.2926144	0.32184435	0.3381057	0.2574906	0.3143953
GO:0000138	skin neoplasm	0.4064418	0.2864422	0.3305998	0.3660752	0.41142315	0.27438535	0.2866584	0.2890753	0.3120894	0.3643613	0.30291285
GO:0000138	skin pigmentation	0.4017358	0.2486587	0.3809736	0.3625426	0.40516185	0.2880624	0.3018714	0.3495074	0.337681	0.32017095	0.30491055
GO:0000138	sleep duration	0.3853618	0.2325026	0.3847542	0.3655496	0.4151482	0.277794	0.3129178	0.3222176	0.347215	0.36855875	0.3297482
GO:0000138	smoking behavior	0.37597159999999996	0.2331695	0.3749113	0.36012005	0.3999612	0.2781676	0.2994228	0.2983453	0.3225978	0.3463566	0.32285945
GO:0000138	smoking behaviour measurement	0.3816007	0.2424511	0.374127	0.3407116	0.39327605	0.2670664	0.285778	0.3059965	0.3461601	0.3019177	0.32682445
GO:0000138	smoking cessation	0.3924139	0.1804772	0.3578603	0.3634918	0.4078129	0.2638103	0.28441945	0.30336735	0.3424257	0.3277855	0.3198625499999999
GO:0000138	smoking initiation	0.36899970000000004	0.2047584	0.3777757	0.3743694	0.39174115	0.2695257	0.2995146	0.30562	0.3311998499999999	0.3823969	0.3223624
GO:0000138	smoking status measurement	0.3761173	0.222138	0.3840711	0.3674181	0.4003344	0.273806	0.3026234	0.3098138	0.3288959	0.3645342	0.32506635
GO:0000138	snoring measurement	0.4022121	0.2196190499999999	0.3539784	0.352204	0.4002214	0.24174805	0.283987	0.2686656	0.3086987	0.3773132	0.2919678
GO:0000138	social interaction measurement	0.38739	0.2465005	0.3809295	0.358356	0.37343	0.2147348	0.2946183	0.2455804	0.3186633	0.3214022	0.3248303
GO:0000138	sodium measurement	0.3326452	0.2336296	0.36795425	0.3731636	0.3665558	0.2724508	0.287095	0.250013	0.329712	0.358482	0.3057703
GO:0000138	sphingomyelin measurement	0.4286993	0.2261342	0.4016606	0.350363	0.4180893	0.2944352	0.3112908	0.30114225	0.3521931	0.419456	0.3147762
GO:0000138	spine bone mineral density	0.3949725	0.2352019	0.3729526	0.3670882	0.3898506	0.2896399	0.31608485	0.2857432	0.3186991	0.3978619	0.3277697
GO:0000138	spleen volume	0.37788365	0.2771012499999999	0.3626034999999999	0.3138324	0.3971537	0.26362645	0.3195106	0.3135949	0.32440785	0.3560397	0.3618232
GO:0000138	squamous cell carcinoma	0.3495324	0.2810268	0.3642283	0.3928818	0.4270596	0.294147	0.3047495	0.2209578	0.3420415	0.32762295	0.3252727
GO:0000138	squamous cell lung carcinoma	0.3834504	0.26572575	0.3780723	0.385679	0.4106905	0.30693545	0.2898384	0.3061602	0.3059592	0.3382742	0.2947731
GO:0000138	stroke	0.3515014	0.2407793	0.3617665	0.34402305	0.37309265	0.294553	0.29367045	0.2615486	0.3169608	0.3268764	0.3193978
GO:0000138	substance abuse	0.3700825	0.2164738	0.3792559	0.3653633	0.3839483999999999	0.28103465	0.2974846	0.30181145	0.3346813	0.3407437	0.3240861
GO:0000138	sum of basophil and neutrophil counts	0.3894349	0.3019572	0.3748872	0.34556615	0.40646075	0.28776955	0.3024864	0.32092895	0.3464377	0.3613022	0.33084685
GO:0000138	sum of eosinophil and basophil counts	0.37885195	0.2857362	0.3559591	0.361761	0.388405	0.2711407999999999	0.29155365	0.306732	0.30922115	0.333184	0.32475585
GO:0000138	sum of neutrophil and eosinophil counts	0.3956416	0.2910422	0.3721668	0.34586595	0.401675	0.28314515	0.3079752	0.319957	0.33449245	0.358572	0.334404
GO:0000138	sunburn	0.38226945	0.2673241	0.3842919	0.3818578	0.4157826	0.27493635	0.3136964	0.3652016	0.34214225	0.3420295	0.32208515
GO:0000138	suntan	0.4079051	0.2516845	0.3766628	0.3583955	0.4667147499999999	0.3116556	0.3186254	0.3394105	0.3168735	0.4139832	0.3086729
GO:0000138	synophrys measurement	0.3709617	0.2344255	0.37995475	0.4119119	0.4520640999999999	0.325026	0.3081833	0.3548193	0.3493698	0.3069713	0.3499999
GO:0000138	systemic lupus erythematosus	0.3866733	0.3054816	0.3685023	0.3623173	0.40254465	0.2924785	0.30449915	0.318102	0.3260431	0.3339048	0.3319084
GO:0000138	systemic scleroderma	0.38516545	0.3264556	0.3611606	0.34360155	0.4089835	0.3022928	0.3133843	0.3293065	0.3307468	0.3766878	0.3379564
GO:0000138	systolic blood pressure	0.37253899999999995	0.2509253	0.37530415	0.3586865	0.3875906	0.2802961	0.3045351	0.3014518499999999	0.33011995	0.3530499	0.3214458
GO:0000138	taxonomic microbiome measurement	0.358687	0.27768885	0.4100179	0.3636149	0.4032277	0.29347205	0.3237104	0.29569455	0.33624475	0.35833345	0.2956687
GO:0000138	tea consumption measurement	0.407078	0.2320028	0.3643321	0.40989215	0.39276305	0.23523155	0.29417585	0.37385875	0.3665167	0.3996783499999999	0.3064817
GO:0000138	testosterone measurement	0.37759555	0.24541275	0.3745312	0.35349335	0.397561	0.26659905	0.3049918	0.29833295	0.3454272	0.3639136	0.324076
GO:0000138	thalamus volume	0.389393	0.2184849999999999	0.3790785	0.3590468	0.3910683	0.2583218	0.3213211	0.34082965	0.3436121	0.3802328	0.3460737
GO:0000138	thyroid disease	0.37356480000000003	0.2698332	0.3648324	0.3760213	0.3949224	0.28114805	0.2835576	0.3136183999999999	0.3131012	0.3324741	0.3212159
GO:0000138	thyroid stimulating hormone measurement	0.3631577	0.2296996	0.37941285	0.358356	0.38668675	0.28225245	0.286891	0.2808379	0.3416957	0.3534981	0.3248488
GO:0000138	tonsillectomy risk measurement	0.3742734	0.2826796499999999	0.4145273	0.3241827	0.3854829	0.3035375999999999	0.3071618	0.342287	0.3461008	0.4288554	0.3251665
GO:0000138	total blood protein measurement	0.3843942	0.2794293	0.37729085	0.36425625	0.39601	0.29124665	0.3036904	0.3229705	0.316744	0.3831942	0.3242614
GO:0000138	total cholesterol measurement	0.3795257	0.2710521	0.3820655	0.3600676	0.40042	0.2889882	0.3134708	0.3209004	0.3451494499999999	0.3511701	0.3340684499999999
GO:0000138	total hip arthroplasty	0.3702298	0.2648217499999999	0.3522349	0.36725945	0.408457	0.2752662999999999	0.28413605	0.3188008	0.3332899	0.3302559499999999	0.2989731
GO:0000138	triglyceride measurement	0.3873181	0.2621752	0.3850152	0.3581237	0.396674	0.2835991	0.31344745	0.311494	0.3342527	0.3553723	0.3288126
GO:0000138	type 1 diabetes mellitus	0.3876263	0.2755207	0.3736402	0.348914	0.4130833	0.28783355	0.2923628	0.3432505	0.3358357	0.3423602	0.3294959
GO:0000138	type 2 diabetes mellitus	0.37635075	0.2454135	0.3754804	0.3674181	0.3969543	0.2862962	0.3056445	0.3100241	0.3453224	0.375496	0.3342171
GO:0000138	ulcer disease	0.3751164	0.2951083	0.3746043	0.37642125	0.41292065	0.2921663	0.3035002	0.3496283	0.349856	0.4005694	0.3218026
GO:0000138	ulcerative colitis	0.3742734	0.2652469	0.3735599	0.37338775	0.4090616	0.2770658	0.3013083	0.3215946	0.3401605	0.3530974	0.31802305
GO:0000138	unipolar depression	0.37202860000000004	0.21697665	0.37568165	0.35683725	0.4083076	0.2806364	0.3075849	0.3055504	0.32942435	0.3631003	0.32896435
GO:0000138	upper face morphology measurement	0.41717234999999997	0.3186627	0.3682685	0.32024355	0.40019085	0.2244344	0.324158	0.2473305	0.31699675	0.3494231	0.3220532
GO:0000138	urate measurement	0.377123	0.24716275	0.376217	0.3572671	0.4006623	0.2785502	0.3150726	0.3116817	0.3390708	0.3580354	0.3239288
GO:0000138	uric acid measurement	0.36954370000000003	0.2415410499999999	0.3893223	0.35464775	0.40682585	0.2758701	0.3197706	0.3301218	0.3571747	0.3543014	0.3297508
GO:0000138	urinary albumin to creatinine ratio	0.3744348	0.25734005	0.3690503	0.3524356	0.3911122	0.2599419	0.2993844	0.2925882	0.3367981	0.375954	0.3117817499999999
GO:0000138	urinary metabolite measurement	0.3710624	0.2758055	0.3982854999999999	0.37822255	0.41636395	0.2460831	0.3462084	0.31165	0.3511787	0.3834006	0.3358358999999999
GO:0000138	urolithiasis	0.3523194	0.2536523499999999	0.3857815	0.3698548	0.4228096	0.2805705	0.32612765	0.3016401	0.3817676	0.3694074	0.3217834499999999
GO:0000138	uterine fibroid	0.36434035	0.2888193	0.3708448	0.35790435	0.3920265	0.2685853	0.2966003	0.2875558	0.33185615	0.34522315	0.3166882
GO:0000138	vein disorder	0.3579404	0.2909955	0.3814191999999999	0.3475288	0.3906541	0.3153231	0.2928257	0.2890852	0.3468615	0.3475218	0.3133967
GO:0000138	venous thromboembolism	0.4103023	0.2390438	0.36319605	0.3310836	0.38848	0.3187005499999999	0.2992765	0.3283106	0.3393365	0.3234253	0.31694635
GO:0000138	ventricular rate measurement	0.38452569999999997	0.2483683	0.3638647499999999	0.36995345	0.3686369	0.2814629	0.29935705	0.2560981	0.3196482	0.3475218	0.305705
GO:0000138	verbal-numerical reasoning measurement	0.3841066	0.2420356	0.3799976	0.3585942	0.4043493	0.26253935	0.2951406	0.3246733	0.31398	0.3350745	0.3261654
GO:0000138	viral load	0.38981	0.25168325	0.3738422	0.3443634	0.4032485	0.3004662	0.3113727	0.321929	0.3271766	0.362021	0.3367818999999999
GO:0000138	visceral adipose tissue measurement	0.367985	0.24844865	0.385607	0.3592543	0.4057409	0.2806041999999999	0.3045184	0.3049101	0.3404435999999999	0.3393665999999999	0.3254428
GO:0000138	visual perception measurement	0.3813915	0.26408975	0.3741780999999999	0.3564346499999999	0.4257416	0.30444315	0.3193062	0.3366667	0.3604494	0.3657194	0.3421197
GO:0000138	vital capacity	0.37762785	0.2615802	0.3810993	0.3579907	0.3922143999999999	0.2817112499999999	0.30474625	0.2953788	0.32977305	0.3554139	0.3210557
GO:0000138	vitamin D measurement	0.40205145	0.2573453	0.3861221	0.3714005	0.4142818	0.2800725	0.3098549	0.3317248	0.3594243	0.3492671	0.3178618
GO:0000138	von Willebrand factor measurement	0.4773005	0.2628043	0.39146515	0.3496639	0.3904598	0.2984702	0.3275392	0.3479452	0.30282355	0.3245512	0.3089912
GO:0000138	waist circumference	0.3750786	0.2219596	0.38019215	0.3588882	0.398932	0.2667978	0.30190195	0.2948511	0.3290084	0.3385689	0.3260723
GO:0000138	waist-hip ratio	0.37489669999999997	0.2557669999999999	0.379299	0.3563505999999999	0.3885507	0.2863463	0.3001367	0.2878399	0.3295644	0.3449435	0.32660825
GO:0000138	wellbeing measurement	0.3597991	0.2193932	0.37139285	0.3519492	0.4064566	0.27307985	0.3049176	0.27273385	0.3320564	0.37247555	0.32479895
GO:0000138	wet macular degeneration	0.4267649	0.2442008	0.35628925	0.3344287999999999	0.4022159	0.3291652	0.294111	0.3063963	0.3193521	0.2977588	0.305705
GO:0000138	white matter hyperintensity measurement	0.36032585	0.2815199	0.3927686	0.3321679	0.3740771	0.27434885	0.305909	0.3203161	0.2953788499999999	0.2995098	0.3337891
GO:0000138	white matter microstructure measurement	0.3936212	0.2613849	0.3825723	0.3532936	0.39682395	0.2967098	0.3143669999999999	0.3350897499999999	0.3357788499999999	0.3772168	0.3202209
GO:0000138	whole body water mass	0.3702298	0.24905235	0.3831439	0.3621819	0.3840845	0.2717730499999999	0.30150735	0.292127	0.3328368499999999	0.3512446	0.3236589
GO:0000138	worry measurement	0.367985	0.20651665	0.388468	0.35534695	0.4160008	0.26384815	0.3046476	0.3069193	0.3308519	0.3029602	0.327801
GO:0000139	Abnormal urine sodium concentration	0.3596766	0.2619651	0.3622840499999999	0.3643964	0.37280585	0.2641073499999999	0.2701949	0.2773704	0.3029903	0.34088245	0.3236172499999999
GO:0000139	Abnormality of refraction	0.3685686	0.26942245	0.3795614	0.3592602	0.4087184	0.285563	0.311871	0.308237	0.343794	0.3840269	0.32138445
GO:0000139	Agents acting on the renin-angiotensin system use measurement	0.3664568	0.2725885	0.3827537	0.3607412	0.40369045	0.2861039	0.30959475	0.3139822	0.33802445	0.3785681	0.3260279
GO:0000139	Alzheimer disease	0.3716421	0.27211935	0.3825281	0.3769919	0.4056657	0.2974496	0.3204556	0.31879055	0.3562408	0.39345635	0.32742225
GO:0000139	Antithrombotic agent use measurement	0.3834491	0.2840431	0.37620675	0.3419563	0.4056885	0.2784363	0.3088649	0.3218424	0.3237693	0.3513735	0.3213613
GO:0000139	BMI-adjusted hip circumference	0.36779215	0.2665949	0.3797325	0.3614308	0.4060603499999999	0.2857769	0.3127245	0.300053	0.34234985	0.3837401	0.3266016
GO:0000139	BMI-adjusted waist circumference	0.3691474	0.2660436	0.37892455	0.35706355	0.4072912	0.2875466	0.3141842	0.3044262	0.3402869	0.3815393	0.3265467
GO:0000139	BMI-adjusted waist-hip ratio	0.368949	0.2699569	0.38036155	0.3609761999999999	0.4065489	0.2887275	0.31330325	0.307928	0.3407058	0.3816922499999999	0.3261611
GO:0000139	Beta blocking agent use measurement	0.3684316	0.2745586	0.3820882	0.3575632	0.4139348	0.285721	0.3161585	0.32710915	0.336139	0.36997555	0.3245613
GO:0000139	C-reactive protein measurement	0.3723875	0.26652855	0.3768583	0.36647385	0.4154562	0.28829455	0.3128619	0.3083608	0.3404638	0.38711055	0.3295961
GO:0000139	Calcium channel blocker use measurement	0.3683578	0.2717451	0.384303	0.3621367	0.4143464	0.29087445	0.3167227999999999	0.3103681	0.3489416	0.385618	0.3322506
GO:0000139	Cleft palate	0.38899655	0.27371005	0.39295825	0.3657463	0.41102885	0.2950721	0.31615625	0.33179	0.3457774	0.3917238	0.3344076
GO:0000139	Crohn's disease	0.3733776	0.276682	0.3764783	0.3692744	0.4136818	0.2931898	0.314422	0.3264508	0.334887	0.3833973	0.3304538999999999
GO:0000139	DNA methylation	0.3714948	0.266719	0.38299405	0.3504139	0.41253175	0.28886415	0.3102292	0.31167195	0.3310777	0.3720754	0.320295
GO:0000139	Diuretic use measurement	0.3563318	0.2715433	0.3829702	0.3568516	0.4056027	0.2910099	0.314455	0.3086881	0.3408231499999999	0.3914263	0.3297674
GO:0000139	Drugs used in diabetes use measurement	0.3608182	0.2622954	0.3749791	0.3485645	0.414032	0.28318315	0.3011272	0.2988555	0.3406384999999999	0.3862181	0.3224911
GO:0000139	Dupuytren Contracture	0.3766389	0.2785738	0.3935681	0.3326676	0.4123525999999999	0.2946516	0.3299073	0.34077765	0.35849555	0.3684031	0.3262523499999999
GO:0000139	Eczematoid dermatitis	0.3680545	0.2639519	0.3751061	0.37324325	0.40187185	0.2820505	0.3099661	0.3138869	0.3338374	0.4056608	0.3309516999999999
GO:0000139	FEV/FVC ratio	0.36867215	0.2695054	0.3825131	0.3607273	0.40538455	0.2889407	0.3126801	0.31668465	0.3410644	0.3856479	0.3238872
GO:0000139	Fasciitis	0.3485617	0.2636484	0.39053995	0.340645	0.4118543	0.3000145	0.3270322	0.3425598	0.3509569	0.3488099	0.3163061
GO:0000139	Graves disease	0.37085100000000004	0.2840206	0.3940108	0.3676424499999999	0.42120385	0.2952393	0.3034053	0.3281812	0.3479564	0.3664506	0.3286533
GO:0000139	HDL cholesterol change measurement	0.4071558	0.2858887	0.380935	0.3699479	0.41866905	0.2999317	0.33544225	0.33294855	0.3586636	0.36173075	0.3426492
GO:0000139	HMG CoA reductase inhibitor use measurement	0.37094930000000004	0.27478705	0.3838355	0.3624891	0.4128704	0.2900238	0.31281535	0.3123587	0.3424054	0.3985210999999999	0.325198
GO:0000139	Hashimoto's thyroiditis	0.3744479	0.2700364	0.381992	0.3553957	0.4108104	0.2946673	0.3119575	0.3132237	0.3398661	0.3721105	0.326563
GO:0000139	HbA1c measurement	0.3689102	0.2751219	0.38428465	0.3740476	0.4161565	0.2948785	0.31497885	0.3190865499999999	0.347618	0.394943	0.333602
GO:0000139	Headache	0.3551242	0.2645275	0.3742628	0.344629	0.4021186	0.2778889	0.30530105	0.29947455	0.3257364	0.3865962	0.3103158
GO:0000139	Hernia	0.3754293	0.26969945	0.3858872	0.34678445	0.4193413	0.30458865	0.3163932	0.3195742	0.3274174	0.342337	0.3289206
GO:0000139	Hodgkins lymphoma	0.3777505	0.2770270999999999	0.38143435	0.36476715	0.4027372	0.304104	0.2892249	0.31874165	0.34221385	0.3724734	0.3369801999999999
GO:0000139	Hypercholesterolemia	0.3631734	0.2685368	0.3815339	0.36837095	0.4059626	0.2813588	0.3109714	0.3030212	0.33992985	0.38848875	0.3232518
GO:0000139	Hypermetropia	0.3654284	0.2797442	0.36991735	0.361358	0.4186178	0.2887548	0.30203415	0.27849	0.3574813	0.3715914	0.3082002
GO:0000139	IGF-1 measurement	0.3713977	0.2644195	0.37872715	0.3656372	0.40919925	0.2851749	0.3076162999999999	0.2995329	0.3410192	0.38771995	0.3295039
GO:0000139	Immature Reticulocyte Fraction Measurement	0.3653793	0.272485	0.3772741	0.3674727	0.4060645	0.2964355	0.30880595	0.3122983	0.33545335	0.38624405	0.3298458
GO:0000139	Inguinal hernia	0.3684566	0.26053625	0.37232825	0.3417508	0.414718	0.2696666	0.3100864	0.2851667	0.3230665	0.3636292	0.3223669999999999
GO:0000139	Inhalant adrenergic use measurement	0.3719438	0.25877485	0.3813857	0.37198	0.4047256999999999	0.2953092	0.31035245	0.317929	0.3441124	0.4034826	0.3264718
GO:0000139	Ischemic stroke	0.3829817	0.28354645	0.3764127	0.36563345	0.4109563	0.2914158	0.3116488	0.3106717	0.3419963	0.3786393	0.3207113
GO:0000139	Myocardial Ischemia	0.3737389	0.2796802	0.3871979	0.356396	0.3985396	0.2858859	0.3227039	0.324458	0.3311306	0.353299	0.3251576
GO:0000139	Myopia	0.3704317	0.27265855	0.3866892	0.361323	0.41695605	0.2960867499999999	0.3202927	0.30854945	0.3482735	0.3841092499999999	0.3269902
GO:0000139	Oral ulcer	0.3818909	0.2893708	0.3858145	0.3734035	0.4089393	0.2913338	0.3259379	0.3306166	0.3317839999999999	0.3886377	0.3386081
GO:0000139	PHF-tau measurement	0.36756085	0.267353	0.3776876	0.36296385	0.4119176	0.2852326	0.3106774	0.3186245	0.3364612999999999	0.3799221	0.3238838
GO:0000139	PR interval	0.3702938	0.2675259	0.38454315	0.3611994	0.40815785	0.28955575	0.3157067	0.3126451	0.3376198	0.3930833	0.3181695
GO:0000139	Palmar Fibromatosis	0.35235545	0.2640171999999999	0.3909041	0.345542	0.4150512	0.2863389	0.3205131	0.3204044	0.3413318	0.33592325	0.3127929
GO:0000139	Parkinson disease	0.38528295	0.2667443	0.3855996499999999	0.3596748	0.4201418	0.2952061	0.3179979	0.31467245	0.3327193	0.3742131	0.33196555
GO:0000139	QRS amplitude	0.3807146	0.2729765	0.3883292	0.3522695999999999	0.41222415	0.28025235	0.3186144	0.3085366	0.32687645	0.3511965	0.3009632
GO:0000139	QRS complex	0.3744811	0.2716874	0.38258515	0.3581368	0.4184812	0.2859212	0.31341135	0.3090364	0.3390909	0.36756715	0.3088714999999999
GO:0000139	QRS duration	0.3831636	0.2611458	0.3738865	0.3644439	0.4301393	0.2838182	0.3061752	0.28503255	0.3583533	0.3791499	0.3297623
GO:0000139	QT interval	0.3605334	0.2618262	0.3799187499999999	0.37647345	0.3992994	0.272725	0.3159591	0.28605035	0.34393	0.3954851	0.3317964
GO:0000139	Red cell distribution width	0.367462	0.2695392	0.38207565	0.3735088	0.4145556	0.2904148	0.3107402	0.3054351	0.34499395	0.3972217	0.33319365
GO:0000139	Snoring	0.37285	0.24779375	0.3622386	0.33586435	0.4122585	0.2649514	0.2983485	0.30828345	0.3308712	0.3630995999999999	0.29966295
GO:0000139	TPE interval measurement	0.3613233	0.27215105	0.3730965	0.3506894	0.3958383	0.3112197	0.3006645	0.31268275	0.3211282	0.362328	0.33183425
GO:0000139	Testicular Germ Cell Tumor	0.36307069999999997	0.2459882	0.36894355	0.3678558	0.41565425	0.274909	0.304317	0.2997767999999999	0.341278	0.39416505	0.33397345
GO:0000139	Thyroid preparation use measurement	0.36945865	0.2704696	0.3820599	0.3646898	0.4127796	0.2931953	0.3076485	0.3356067	0.3388273	0.3814093	0.3281566999999999
GO:0000139	Tourette syndrome	0.3678821	0.2529462999999999	0.3742973	0.3590807	0.4198068	0.2734553	0.3076558	0.2916049	0.32936	0.3963836	0.33572795
GO:0000139	Varicose veins	0.36377035	0.2764346	0.3843599	0.36413865	0.4023786	0.295481	0.3160569	0.3150854	0.33893955	0.3920131	0.319656
GO:0000139	Vasodilators used in cardiac diseases use measurement	0.38784435	0.2819969	0.3865963	0.3737036	0.42793005	0.281192	0.3206992	0.3293088	0.3291756	0.38321875	0.33261985
GO:0000139	Vitiligo	0.3704113	0.2801744	0.381766	0.3714625	0.42329645	0.3063676	0.31057625	0.3325275	0.3387615	0.3689719	0.3302346
GO:0000139	acne	0.3969205	0.27600565	0.38505325	0.3850086	0.41868665	0.2861825999999999	0.31939495	0.32043605	0.3531085	0.4145316	0.333249
GO:0000139	adolescent idiopathic scoliosis	0.37260465	0.2683318	0.3801611	0.3674426	0.41367115	0.2919394	0.3160727	0.3142582	0.3417666	0.3852753	0.3287622
GO:0000139	adult onset asthma	0.36155614999999997	0.2746870999999999	0.37605195	0.3714504	0.3996704	0.2927504	0.30940225	0.3059134	0.3310554	0.4050987	0.3357892
GO:0000139	age at assessment	0.36850395	0.25755215	0.3777481	0.3329599	0.4092219	0.2773059	0.3089588	0.2938562999999999	0.3333646	0.35331465	0.3213494
GO:0000139	age at diagnosis	0.3660546	0.24748455	0.3781376	0.3425624	0.3995563	0.266132	0.30521655	0.3321529	0.3449814	0.3926469	0.3203203
GO:0000139	age at first birth measurement	0.35658665	0.2523121	0.3729378	0.3613809	0.4077285499999999	0.282989	0.29900155	0.2792935	0.34031615	0.378053	0.3211043
GO:0000139	age at first facial hair	0.3526326	0.25641015	0.373831	0.3530699499999999	0.3896661	0.2829121	0.3003797499999999	0.3082222	0.3382095	0.3941609499999999	0.3231402
GO:0000139	age at first sexual intercourse measurement	0.36901470000000003	0.26083005	0.372747	0.3658825	0.4186674	0.2830232	0.30623005	0.2976057	0.3402238	0.390962	0.3282396
GO:0000139	age at menarche	0.35579265	0.26014545	0.376847	0.3642891	0.4100839	0.27754515	0.3006522	0.29414105	0.3418734	0.3953685	0.3253283
GO:0000139	age at menopause	0.3645609	0.2612771	0.3790107	0.369622	0.418163	0.2859718	0.2949773	0.2857027	0.3441294	0.4145862	0.3242166
GO:0000139	age at onset	0.36902875	0.2715425	0.38258095	0.36636435	0.4080474	0.2943555	0.3190474	0.3125953	0.343855	0.3861498	0.3271596
GO:0000139	age-related hearing impairment	0.3662686	0.2677544	0.3787015	0.3557687	0.4007383	0.2965254	0.3096507	0.3132144	0.33349435	0.3815344	0.31062865
GO:0000139	age-related macular degeneration	0.3867962	0.27423955	0.3931599	0.3578888	0.4051755	0.3169352	0.3235783	0.3325615	0.35697815	0.3481634999999999	0.3239123
GO:0000139	albumin:globulin ratio measurement	0.36328565	0.2783665	0.3788492	0.3817232	0.4050827	0.29699285	0.3290224499999999	0.31202905	0.3144126	0.3901778999999999	0.3304618
GO:0000139	albuminuria	0.3618199	0.2558638	0.37153645	0.35631625	0.4061652	0.2694737	0.31547255	0.30492745	0.3236792	0.34920205	0.33017845
GO:0000139	alcohol consumption measurement	0.3716118	0.26594865	0.3784881	0.36208	0.4095845	0.2811012	0.311238	0.3044508	0.3396670499999999	0.39161045	0.3251777999999999
GO:0000139	alcohol dependence	0.3820157	0.27283425	0.36766885	0.3592119	0.4118698	0.2607481499999999	0.3123566	0.3012271	0.3224	0.3448282	0.3170652
GO:0000139	alcohol drinking	0.3773554	0.2708065	0.380794	0.3641385	0.4105708	0.2832184	0.32016315	0.3171105	0.3433464	0.37699665	0.3231664
GO:0000139	alcohol use disorder measurement	0.36847379999999996	0.2473815	0.37881475	0.35991755	0.4072346	0.253459	0.3010118	0.2990256	0.3340321499999999	0.41612245	0.3133824
GO:0000139	alkaline phosphatase measurement	0.3762578	0.2756832	0.38332325	0.36927625	0.4145331	0.28933175	0.3200761	0.3164661	0.3470076	0.38753095	0.333615
GO:0000139	allergic disease	0.3664846	0.2636175	0.3798752	0.3774979	0.3927588	0.2854986	0.3113827	0.3247835	0.336844	0.4032383	0.3315487
GO:0000139	allergic rhinitis	0.36770535000000004	0.2665192	0.374657	0.37851285	0.39919835	0.2871069	0.3090982	0.3187932	0.3312422	0.4002222	0.32899985
GO:0000139	alopecia	0.36172695	0.2595347	0.3677687	0.3532966	0.3934259	0.2711343	0.3059467	0.2973541	0.32219315	0.39911165	0.3194785
GO:0000139	amino acid measurement	0.3709447	0.2579073	0.373203	0.37946955	0.4192563	0.2728615	0.3150808	0.3134042999999999	0.33660875	0.3757497	0.3314504
GO:0000139	amyloid-beta measurement	0.36224345	0.25860925	0.3738359	0.3655373	0.39993705	0.2862999	0.30765525	0.3126892	0.3323728999999999	0.3683135	0.3238051
GO:0000139	androgenetic alopecia	0.3711723	0.25987235	0.3709509	0.3437754	0.4036259	0.2805608	0.3103270999999999	0.3097474	0.3223029	0.379864	0.3236714
GO:0000139	angina pectoris	0.3819482	0.2761758	0.3808642	0.3491509499999999	0.4089380999999999	0.2818621	0.3203818	0.32382415	0.3361952	0.3623529	0.32220715
GO:0000139	ankylosing spondylitis	0.37209575	0.27713305	0.3797966	0.37527195	0.41570255	0.2908168	0.3193315	0.3253814	0.3409796	0.39294965	0.332711
GO:0000139	anorexia nervosa	0.3650764	0.2519165	0.37371425	0.355242	0.4156975	0.2818146	0.305164	0.2911545	0.3241224	0.40005425	0.326683
GO:0000139	anthropometric measurement	0.38020935	0.2728392	0.3777502	0.3478384	0.4100205	0.2910173	0.3132183	0.30222975	0.34404655	0.3738438	0.3230251
GO:0000139	antisocial behaviour measurement	0.36487709999999995	0.2601767	0.3786642	0.36365765	0.41066365	0.2772516	0.307045	0.30393485	0.33851565	0.38872645	0.3236082
GO:0000139	anxiety measurement	0.3603636	0.2621368	0.3660377	0.39232275	0.4189637499999999	0.28509375	0.30387995	0.3091988	0.3332945	0.4210341	0.3408579
GO:0000139	aortic measurement	0.3630597	0.2695256	0.3864775	0.3586464	0.4037347	0.286511	0.3139512	0.3219293	0.3346617	0.35870965	0.3223707
GO:0000139	apolipoprotein A 1 measurement	0.3744258	0.2673319	0.38067665	0.3658957	0.41022665	0.2898185	0.3198379	0.31101	0.3414508	0.3826342	0.3290074
GO:0000139	apolipoprotein B measurement	0.3743011	0.27448	0.3856794	0.36740355	0.4100766	0.2930693	0.31650105	0.3172833	0.34572325	0.3813002	0.3302082
GO:0000139	appendicular lean mass	0.3668902	0.26400555	0.37799765	0.3622399	0.4024603	0.2867842	0.3108251	0.30683465	0.3373626	0.38336585	0.3240277
GO:0000139	arterial stiffness measurement	0.36539750000000004	0.2664614	0.3857303	0.3631408	0.41129605	0.2930503	0.3132129	0.3242752	0.33930865	0.3759863	0.31931005
GO:0000139	aspartate aminotransferase measurement	0.3747524	0.2736861	0.38286585	0.37125945	0.4161975	0.29381	0.3173868	0.3163116	0.3440796	0.3961854	0.33056465
GO:0000139	aspartate aminotransferase to alanine aminotransferase ratio	0.3700944	0.26053005	0.38200645	0.3704855	0.4033679	0.29211865	0.3146823	0.3231378	0.3358247	0.37636405	0.3234242
GO:0000139	asthma	0.3655617	0.26768355	0.38227365	0.3711608	0.40924545	0.2937823	0.3136354999999999	0.3169535	0.3427492	0.3954169	0.33562105
GO:0000139	atopic asthma	0.3731098	0.2771107	0.38203295	0.3692615999999999	0.3846304	0.29016315	0.3133837	0.3213861	0.3393471	0.4150708	0.3227819
GO:0000139	atopic eczema	0.3667784	0.2646378	0.3806608	0.3694648	0.4019854499999999	0.2809951499999999	0.30935005	0.3150148	0.3379809	0.3976703	0.3306136
GO:0000139	atrial fibrillation	0.37502265	0.264144	0.37698545	0.3608625	0.4130470499999999	0.28359915	0.3047295	0.3159383	0.338223	0.3868468	0.3203029
GO:0000139	atrial flutter	0.39052644999999997	0.2620486	0.3842718	0.3584314	0.4164477	0.2697512	0.2950890499999999	0.3195563	0.3353399	0.3959734	0.31935245
GO:0000139	atrophic macular degeneration	0.3847352	0.2746332	0.38602635	0.355257	0.40997245	0.319912	0.32197115	0.3308297	0.3446256	0.3386897	0.3197628999999999
GO:0000139	attention deficit hyperactivity disorder	0.3655279	0.26062295	0.3790214	0.3633091499999999	0.4120957	0.2818232499999999	0.30797085	0.3040173	0.33790535	0.386647	0.3251374
GO:0000139	autism spectrum disorder	0.3672259	0.2554402	0.3748042	0.3597242499999999	0.4190658	0.2854808	0.30566	0.29378855	0.3313912	0.3947148	0.3332314
GO:0000139	autoimmune disease	0.3681896	0.2697578	0.3813424	0.3570137	0.4115535	0.29250365	0.3125996	0.32674705	0.33991645	0.3794842	0.3290804
GO:0000139	autoimmune thyroid disease	0.3737874	0.2722599	0.3767203	0.36912255	0.4147165499999999	0.2952929	0.3063067499999999	0.3253541	0.33956845	0.39293875	0.33398895
GO:0000139	autosomal dominant compelling helio-ophthalmic outburst syndrome	0.36371555	0.2586721	0.3656357	0.3438465	0.3889477	0.25950715	0.30455525	0.26893855	0.32382065	0.3787196	0.30037645
GO:0000139	balding measurement	0.365261	0.26767135	0.3745964	0.356126	0.405196	0.2875517	0.3084747	0.2980251	0.3335413499999999	0.3974018	0.3242061
GO:0000139	basal cell carcinoma	0.3767979	0.2705835	0.36627285	0.3630463	0.4164448	0.2949889	0.3088774	0.3013035	0.33050145	0.3827129	0.3250101
GO:0000139	base metabolic rate measurement	0.36495515	0.2662412	0.38198875	0.3605023	0.4037743499999999	0.2798442	0.30906365	0.3052335	0.34075695	0.3828716	0.3243741
GO:0000139	basophil count	0.37490285	0.2794115	0.384458	0.3714462	0.4180526	0.2999805	0.3174972	0.3260583	0.3445422	0.3876601	0.334393
GO:0000139	basophil percentage of granulocytes	0.3770382	0.2678659	0.3895231999999999	0.3813305	0.426154	0.2990269	0.309628	0.30685655	0.3413956	0.4153427	0.3312515
GO:0000139	basophil percentage of leukocytes	0.3793558	0.2811888999999999	0.3867126	0.3758848	0.4201309	0.3055138	0.3176605999999999	0.3263546	0.3458284	0.3959783	0.337684
GO:0000139	benign prostatic hyperplasia	0.36162635	0.2846171	0.3843634	0.38699475	0.4448084	0.3040223	0.32004975	0.3035034	0.3565564	0.4271915	0.3465264
GO:0000139	bilirubin measurement	0.3757732	0.27404215	0.3861168	0.373062	0.4159325	0.28938885	0.31662775	0.3113122	0.35176605	0.397263	0.3373401
GO:0000139	bipolar I disorder	0.3806308	0.268416	0.3786539	0.3825	0.4201031	0.31229745	0.3281983499999999	0.3280669	0.3247672	0.3837611	0.3312747
GO:0000139	bipolar disorder	0.3741573	0.2641057	0.3822185	0.36695545	0.4149756	0.29650745	0.31557455	0.3114494	0.3420156	0.39340695	0.3331842
GO:0000139	birth weight	0.36901545	0.27024335	0.3806335	0.3610651	0.41377595	0.2855045	0.30716955	0.30812375	0.34126575	0.37977045	0.323191
GO:0000139	bitter alcoholic beverage consumption measurement	0.40218505	0.2609616	0.3769968999999999	0.3720172499999999	0.4161218	0.2772859	0.3221942	0.31735905	0.33146135	0.37819405	0.330199
GO:0000139	blood metabolite measurement	0.3724942	0.2699569	0.38641635	0.38444215	0.42086095	0.2808871	0.3195612	0.3182451	0.3464558	0.3806462	0.3308556
GO:0000139	blood phosphate measurement	0.3779223	0.2760644	0.3859621	0.3743642	0.4141733	0.2950924	0.31954045	0.327894	0.3490384	0.3863253	0.3367305
GO:0000139	blood pressure	0.3736502	0.2684579	0.3838517	0.3617771	0.4077288	0.2913662	0.3135835	0.3180690499999999	0.344057	0.37449925	0.3305367999999999
GO:0000139	blood protein measurement	0.38173215000000005	0.2705927	0.3808897	0.36452445	0.41137295	0.3039847	0.3181592	0.327825	0.345344	0.3714404	0.3261374999999999
GO:0000139	blood urea nitrogen measurement	0.36456155	0.2654794	0.3778058	0.3604088	0.4052010499999999	0.28440935	0.3069251	0.299536	0.3346493	0.3787821	0.3226875
GO:0000139	body fat distribution	0.3771409	0.26922965	0.3837258	0.3528273	0.41043905	0.28201485	0.3153794	0.31534035	0.3454901	0.3726018	0.3340271
GO:0000139	body fat percentage	0.3650861	0.26847345	0.3803717	0.3612333	0.4124944499999999	0.2878730499999999	0.31032835	0.30805875	0.3429096	0.3882776	0.3270015
GO:0000139	body height	0.3685516	0.26573115	0.3797377	0.3654757	0.40853	0.28686395	0.3108503	0.3064207	0.3406951	0.3900368	0.3259381
GO:0000139	body mass index	0.3630064	0.2641069	0.3777023499999999	0.3655236	0.4108942	0.2865007	0.30645625	0.3056042	0.3411791	0.395535	0.32729025
GO:0000139	body weight	0.3646344	0.2650257	0.37850905	0.3596411	0.4125238	0.2820392499999999	0.3080148	0.3015599	0.3394768	0.39239155	0.3261131
GO:0000139	body weights and measures	0.3642036	0.2707458499999999	0.3641353	0.3717478	0.4042426	0.29282845	0.3004767	0.27492795	0.3258775	0.3897654	0.34234885
GO:0000139	bone density	0.36665305	0.2691768	0.3806524	0.3591642	0.4125184	0.2865543499999999	0.3184936	0.3168911	0.341283	0.38781045	0.3283797499999999
GO:0000139	bone fracture	0.369545	0.273013	0.3837105	0.3542488	0.4003596	0.2789156	0.32851165	0.31679205	0.3371432	0.3802389	0.33773065
GO:0000139	bone quantitative ultrasound measurement	0.36923910000000004	0.2704094999999999	0.3802769	0.357679	0.4045452	0.28677775	0.31552655	0.31115125	0.3397903	0.388703	0.3287677
GO:0000139	brain aneurysm	0.38115395	0.289844	0.38148495	0.35792	0.4011230999999999	0.2799696	0.3138694	0.3088103	0.3257714	0.40006965	0.3184729
GO:0000139	brain measurement	0.3663224	0.2672508	0.37879915	0.36062805	0.403387	0.2864346	0.312382	0.3147266	0.3411439	0.3778024	0.3240691
GO:0000139	brain volume measurement	0.3740681	0.2716452	0.3824477	0.36108445	0.4066036	0.2916301	0.315156	0.31611365	0.3418193	0.3832532	0.3284723
GO:0000139	breast cancer	0.3655916	0.2378203	0.37812855	0.33960245	0.421905	0.2716089	0.2990284	0.2753016	0.3424713	0.3535551	0.3250908
GO:0000139	breast carcinoma	0.3743667	0.2587821	0.37554175	0.35280395	0.414999	0.277609	0.3031242	0.2996244	0.3366131	0.3748864	0.3241025
GO:0000139	breast milk measurement	0.3726817	0.2655357	0.3861538	0.3563358	0.412916	0.2963414	0.3143709	0.3167455	0.3472897	0.39293555	0.3270205
GO:0000139	calcium measurement	0.3749236	0.2706324	0.3879512	0.3704865	0.4133461499999999	0.2950093	0.3159215	0.31512635	0.34673125	0.3953771499999999	0.3313279
GO:0000139	cancer	0.3740478	0.26942635	0.3763356	0.3634781	0.4154408	0.29596295	0.3124352	0.3052701	0.33963755	0.4061313	0.3176306
GO:0000139	cardiac arrhythmia	0.381013	0.2628185	0.3788247	0.3585455	0.422563	0.2797171	0.3043373	0.3172354	0.3096712	0.37595015	0.3014761999999999
GO:0000139	cardiovascular disease	0.3696522	0.2706003	0.38454355	0.351718	0.40577825	0.2912793	0.3118404	0.3138721	0.3397	0.3726435	0.3263740499999999
GO:0000139	cataract	0.3731689	0.2708304	0.3805051	0.36884105	0.4167146	0.2867491	0.30920175	0.3098161	0.34707835	0.39123895	0.3370903
GO:0000139	celiac disease	0.37045395000000003	0.27613275	0.3810605	0.3707478	0.4105191	0.3014715	0.30828015	0.3177304	0.3253567	0.3992214	0.33785655
GO:0000139	central corneal thickness	0.37608755	0.2765518	0.3818747	0.34974035	0.4013912	0.3036943	0.3212232	0.3189142	0.34262955	0.3590798	0.33107505
GO:0000139	central nervous system cancer	0.3446691	0.26776615	0.3731577499999999	0.3529494	0.4064942	0.28293305	0.320592	0.3368494	0.3333476	0.4231412	0.3249838
GO:0000139	cerebrospinal fluid biomarker measurement	0.3937553	0.276769	0.3893661499999999	0.3639544	0.4107703	0.3113544	0.3211628	0.3479798	0.3538745	0.35698845	0.3204904
GO:0000139	childhood onset asthma	0.3700074	0.2644104499999999	0.37585985	0.3662469	0.4062291	0.2853522	0.3091986	0.3138136	0.3394784	0.3838686	0.3275636
GO:0000139	childhood trauma measurement	0.3714026	0.2741064	0.3807779	0.35935985	0.4065944999999999	0.2879607	0.2978818	0.2953118	0.3400652	0.3915849	0.3048261
GO:0000139	chin morphology measurement	0.3752672	0.2633795	0.3809416	0.35161045	0.40368375	0.2788121	0.326029	0.32468915	0.3335679	0.38951475	0.3140922
GO:0000139	cholelithiasis	0.36882709999999996	0.2762609	0.3976841	0.3790876	0.4089836	0.30306945	0.333316	0.3349045499999999	0.3618272999999999	0.3803739	0.3438229
GO:0000139	chronic kidney disease	0.3668272	0.272368	0.3761067	0.3663026	0.40340945	0.2949423	0.3277413	0.3127465	0.3452379	0.3577704	0.33381985
GO:0000139	chronic lymphocytic leukemia	0.37983895	0.2873728	0.3768485	0.3843138	0.4124996	0.29794645	0.3109825	0.3219079999999999	0.33658	0.382199	0.3395494
GO:0000139	chronic obstructive pulmonary disease	0.37972795	0.2718205	0.38055125	0.35881575	0.4046635	0.2859489	0.31318245	0.3069751	0.3421834	0.3804083	0.32657415
GO:0000139	chronotype measurement	0.3666941	0.26180295	0.3753624	0.3605867	0.4105841	0.27858665	0.30371595	0.2960989499999999	0.3432542	0.3953869	0.3220091
GO:0000139	cigarettes per day measurement	0.3485352	0.2616378	0.37538225	0.3743237	0.417125	0.2661946	0.301406	0.3010791	0.33818155	0.410023	0.325122
GO:0000139	circadian rhythm	0.3810394	0.272311	0.3951170499999999	0.3645328	0.43471985	0.3028004	0.3274218	0.31202905	0.3350198	0.3865403	0.3346341
GO:0000139	cleft lip	0.3840646	0.27151435	0.3901086	0.3644648	0.414172	0.3038919	0.3137543	0.3286145	0.35262345	0.4010624499999999	0.3387636
GO:0000139	coagulation factor measurement	0.3784207	0.25612355	0.38719705	0.35776995	0.3839872	0.3211482	0.3086537	0.328074	0.34470515	0.3401856	0.3104445
GO:0000139	coffee consumption	0.3720632	0.26122725	0.37710355	0.3529101	0.3822471	0.2698266	0.3126576	0.3152699	0.342909	0.3924661499999999	0.3260178
GO:0000139	coffee consumption measurement	0.37387570000000003	0.2713715	0.3758614	0.3540525	0.4101308	0.2652507	0.3124459	0.3170143	0.3518717	0.38026635	0.3194764
GO:0000139	cognitive function measurement	0.36443295	0.2636579	0.3800642	0.3689938	0.4168976	0.2859005	0.3107362	0.30394265	0.34119085	0.3958177	0.3286793
GO:0000139	colorectal adenoma	0.3624622	0.27232045	0.37299205	0.3549759	0.4162071	0.2952884	0.3053586	0.3034007	0.3447287999999999	0.3867742	0.3226297
GO:0000139	colorectal cancer	0.3655732	0.2680875	0.3745753	0.3585566	0.4113933	0.2909979	0.30459855	0.3054943	0.3426169	0.39546625	0.3253705
GO:0000139	complication	0.375269	0.28264095	0.3816382	0.36630595	0.4280976	0.2953890999999999	0.30830685	0.31754845	0.3566737	0.3847158499999999	0.33207205
GO:0000139	corneal topography	0.363587	0.27078525	0.3868407	0.3538441	0.4065492	0.2806237	0.3161174	0.3069246	0.3431514	0.3612361	0.3304133
GO:0000139	coronary artery calcification	0.39438235	0.2721955	0.3746732	0.36701775	0.41560325	0.3064546	0.3038638	0.3184985	0.3347658999999999	0.3754556	0.31938175
GO:0000139	coronary artery disease	0.3711885	0.2669769	0.3807259	0.35645475	0.40394965	0.29198685	0.3137696	0.3158106	0.3365997	0.3737624	0.3220025
GO:0000139	coronary atherosclerosis	0.383508	0.2793742	0.38359875	0.3484556	0.4034083	0.2894931	0.3152922	0.3215026	0.33464025	0.34275675	0.3147181
GO:0000139	cortical surface area measurement	0.36812999999999996	0.2678794	0.3810543	0.3575376	0.4052424	0.2876741	0.3143224	0.3141467	0.3397162999999999	0.3707306	0.3258307
GO:0000139	cortical thickness	0.3671014	0.26793105	0.3784276	0.35610195	0.40383095	0.2848743	0.310661	0.3054731499999999	0.34048725	0.36950835	0.3206928
GO:0000139	creatine kinase measurement	0.3776345	0.2789725	0.3838959	0.36421035	0.40905265	0.2940809	0.3284641	0.3352101	0.335464	0.3493405	0.31294645
GO:0000139	creatinine measurement	0.3740249	0.26915505	0.38023585	0.3680957	0.40831275	0.2847529	0.3144595	0.3081002	0.3429322999999999	0.3933231499999999	0.3267593
GO:0000139	cup-to-disc ratio measurement	0.370673	0.2743467	0.3826203999999999	0.3447959	0.400401	0.28606725	0.3116442	0.313427	0.3503657	0.37774805	0.3316261
GO:0000139	cutaneous melanoma	0.38083199999999995	0.27346305	0.38563525	0.3778395	0.4126577999999999	0.3046808	0.31727595	0.31456535	0.3520807	0.40075995	0.34404745
GO:0000139	cystatin C measurement	0.3694311	0.26831295	0.3787718	0.3637035	0.4069006	0.2882265	0.3131246	0.307151	0.3406546	0.3872442	0.3263425
GO:0000139	cytokine measurement	0.3742277	0.24841765	0.3956663	0.34952125	0.4238016	0.2910115	0.3132387	0.3136432	0.34612655	0.36173695	0.3304672
GO:0000139	daytime rest measurement	0.3695452	0.2729596	0.3745538	0.3719753	0.418679	0.2900198	0.3011574	0.3007842	0.3393055	0.3768671	0.3373397
GO:0000139	dental caries	0.3627382	0.2514697	0.3801039	0.3516543	0.4088312	0.2626962	0.299977	0.2985859	0.3342466	0.4290439	0.31260515
GO:0000139	dentures	0.36418775000000003	0.2502409	0.3724128	0.3516543	0.41441475	0.2645758	0.3016082	0.2965929	0.3230389999999999	0.4290439	0.3099102
GO:0000139	depressive symptom measurement	0.370086	0.2624273	0.3794273	0.362831	0.4235328	0.2893385499999999	0.31081985	0.3090282	0.3409519	0.39429145	0.3358076
GO:0000139	dermatitis	0.3639271	0.2482082	0.3775705	0.3651333	0.38285815	0.2760044	0.3145248	0.32323825	0.33662025	0.38950745	0.32301325
GO:0000139	diabetes mellitus	0.37073465	0.2715242	0.3821354	0.3608833	0.4146583	0.2919447	0.3073501	0.3154022	0.3426123	0.3923586	0.3285562
GO:0000139	diastolic blood pressure	0.3689975	0.267598	0.38115765	0.3599189	0.4068743999999999	0.28901	0.31446525	0.3118113	0.339947	0.376517	0.3262038
GO:0000139	diet measurement	0.3712277	0.2672554499999999	0.380681	0.3616681	0.4091984	0.2857205	0.3147179	0.3077436	0.3393654	0.39114675	0.3239149
GO:0000139	diffuse plaque measurement	0.3755099	0.2722214	0.378486	0.3635994	0.4189235	0.29415735	0.3139118	0.3259968	0.3412771	0.380389	0.3260696
GO:0000139	disease progression measurement	0.3615618	0.27090245	0.3886635	0.3561341	0.402022	0.29843325	0.3156085	0.33126645	0.34235095	0.34768	0.3136608
GO:0000139	diverticular disease	0.36245	0.2529137999999999	0.3752255	0.3510921	0.4149425	0.2896427	0.3166077	0.3132002	0.3332002	0.3438639	0.31699165
GO:0000139	diverticulitis	0.3648523	0.2570527	0.3776882	0.3452785	0.4186451	0.3088539	0.3222494999999999	0.339796	0.3311973	0.3364101	0.30691415
GO:0000139	drug use measurement	0.3655926	0.2720806	0.3795119	0.3639734	0.4123832	0.2901778	0.31067495	0.32371995	0.341694	0.3839142	0.32715165
GO:0000139	electrocardiography	0.37178365	0.2706437	0.3835889	0.36826865	0.4087562	0.2882339	0.3173422	0.3115579	0.344916	0.38280325	0.3208864
GO:0000139	emotional symptom measurement	0.3869741	0.27826235	0.3826254	0.3395803	0.40836875	0.2909961	0.3041274	0.31584825	0.3444229	0.3641807	0.318972
GO:0000139	endocrine system disease	0.36726785	0.2673823	0.3759184	0.3530768	0.4141926	0.2875131	0.3014953	0.3157602	0.3426952	0.38574365	0.32210715
GO:0000139	endometriosis	0.3671875	0.2496429	0.37683045	0.3443656	0.4028299	0.30441965	0.31843685	0.2971835	0.3385995499999999	0.3626094	0.3232518
GO:0000139	eosinophil count	0.36832285	0.2679252	0.3813275	0.37208605	0.41202685	0.2924238999999999	0.3116235499999999	0.3131409	0.3387808	0.3910862	0.3329338
GO:0000139	eosinophil percentage of granulocytes	0.3670097	0.26305535	0.3782461	0.3703095	0.4131089	0.2928104	0.30800795	0.3095988	0.3259854	0.3854492	0.3291989
GO:0000139	eosinophil percentage of leukocytes	0.3643766	0.2660419	0.3796832	0.3731441	0.4101119	0.2915784	0.307743	0.3103675	0.33043985	0.38857935	0.332918
GO:0000139	erythrocyte count	0.3624877	0.2653136499999999	0.3796006	0.36306825	0.4082102	0.2865841	0.3098674999999999	0.3038226	0.33764695	0.3858049	0.3292015
GO:0000139	essential hypertension	0.37234920000000005	0.2532999999999999	0.38163185	0.358685	0.4010403	0.27932475	0.31119715	0.31721695	0.3357213	0.4009285	0.3218099
GO:0000139	estrogen-receptor negative breast cancer	0.37046080000000003	0.25149055	0.3816075	0.35256725	0.41835625	0.276545	0.31118435	0.2854488	0.3421731	0.386984	0.3266695
GO:0000139	facial morphology measurement	0.3650276	0.25934285	0.3797521499999999	0.3408168	0.4034455	0.28320915	0.30854795	0.31541915	0.3346135	0.3700013	0.3143498
GO:0000139	family history of Alzheimer’s disease	0.3758216	0.2802475	0.38897275	0.38272165	0.4115241	0.2981422	0.3277088	0.3332718	0.3549201	0.400858	0.33404665
GO:0000139	fasting blood glucose measurement	0.37591595	0.269511	0.3784067	0.3618045	0.41640725	0.2716576	0.305694	0.3138482	0.3387657	0.4094661	0.32036395
GO:0000139	fasting blood insulin measurement	0.38061805	0.2666442	0.3829292	0.3523269	0.4066035	0.27625265	0.31187775	0.33773835	0.3417561	0.3831252	0.3218579
GO:0000139	fat body mass	0.3690725	0.26776555	0.3807521	0.3577276499999999	0.4059389	0.2830051	0.3112842999999999	0.3077291	0.3401920499999999	0.3831885	0.3263233
GO:0000139	fatty acid measurement	0.3885006	0.2673351	0.3938841	0.38034025	0.42091475	0.2865478	0.31865385	0.32781	0.3504206	0.4007556	0.3370331
GO:0000139	feeling "fed-up" measurement	0.3540893	0.2698783	0.3789421	0.3839076	0.4337887	0.30387785	0.311933	0.3247443	0.3519445	0.4023157	0.33454125
GO:0000139	femoral neck bone mineral density	0.3568117	0.2594876	0.3698679	0.3653122	0.410467	0.28882445	0.3105557	0.292861	0.3456838	0.4189599499999999	0.331717
GO:0000139	ferritin measurement	0.39618624999999996	0.2871026	0.4048094	0.38400585	0.41939525	0.31452195	0.322495	0.3116296	0.34259625	0.4104461	0.3421107
GO:0000139	fibrinogen measurement	0.4031333	0.2691391	0.3913934	0.36418315	0.412876	0.2932977	0.33185335	0.338652	0.3519659	0.3879646	0.3446559
GO:0000139	forced expiratory volume	0.3651495	0.2658369	0.3797258999999999	0.3600463	0.4024944	0.284542	0.3099787	0.30503205	0.3385176	0.3742522	0.3233971
GO:0000139	gait measurement	0.35612345	0.2567731	0.3833861	0.3790432	0.40226245	0.2806652	0.3110707	0.29471505	0.34214785	0.3964906	0.3279047
GO:0000139	gallbladder disease	0.3685503	0.2714931	0.3865853	0.3879314	0.423767	0.30977045	0.33044465	0.2998908	0.3583657	0.4019158	0.3348667
GO:0000139	gallstones	0.37380895000000003	0.27031665	0.4052913	0.38339425	0.4182955	0.3091144	0.3386545	0.3485733	0.37762585	0.3788762	0.348357
GO:0000139	ganglion cell inner plexiform layer thickness measurement	0.3565086	0.2633071	0.3815345999999999	0.3613674	0.40555275	0.28076965	0.3070665999999999	0.3226866	0.3293418	0.3730105	0.3367539
GO:0000139	gastroesophageal reflux disease	0.3520377	0.2650675	0.37958715	0.362941	0.40765015	0.2873167	0.3129596	0.3142022	0.35558	0.38887565	0.32929535
GO:0000139	glaucoma	0.3697049	0.2754716	0.38493365	0.3541565	0.41195125	0.2952737	0.3195902499999999	0.320354	0.33660175	0.3781302	0.3305475
GO:0000139	glioma	0.34373475	0.2653098	0.3774474	0.34683655	0.4082112	0.28699945	0.318752	0.3237878	0.33777265	0.40528125	0.3223478
GO:0000139	glomerular filtration rate	0.3718837	0.27140305	0.3831448	0.36369375	0.4109828	0.2804585	0.316272	0.3146784999999999	0.3470271	0.39276555	0.3295143
GO:0000139	glucose measurement	0.37311475	0.2717945	0.3785015	0.36417	0.4137064	0.2835128	0.3072576	0.3098828	0.3432488	0.3992237	0.3257525
GO:0000139	glucose tolerance test	0.35225035000000005	0.2757008	0.3778545	0.36227545	0.4089495	0.2803794	0.3106598	0.328678	0.3494572	0.36958605	0.3249216
GO:0000139	glycine measurement	0.3634077	0.2573824	0.3680042	0.3677906	0.4072742	0.2652813499999999	0.3087381	0.2941355	0.319358	0.3503625	0.3231486
GO:0000139	gout	0.3780666	0.2792481	0.3803724	0.3841283	0.4248674	0.2699113	0.3173861	0.32563315	0.35294775	0.4046177	0.3173203
GO:0000139	granulocyte count	0.3779461	0.2801054	0.3833598	0.36423375	0.4131038	0.2910116	0.31601815	0.32802735	0.3424514	0.3931566	0.3327428
GO:0000139	granulocyte percentage of myeloid white cells	0.3799241	0.272717	0.3831908	0.3665956	0.4183773	0.2820896	0.3185098	0.31495445	0.3507484	0.3826342	0.32818555
GO:0000139	grip strength measurement	0.3624253	0.26321775	0.3803613	0.3625583	0.41095515	0.2847931999999999	0.3103578	0.30300135	0.342599	0.3775843	0.3254972
GO:0000139	gut microbiome measurement	0.37727900000000003	0.2717341	0.3797602	0.36582225	0.4154024	0.29099575	0.317799	0.3134352	0.3468174	0.3909390499999999	0.3285975
GO:0000139	hair color	0.3697569	0.27449415	0.38714705	0.371241	0.41015465	0.2923622	0.31128135	0.3136554	0.3418216	0.4005364	0.32442545
GO:0000139	hair colour measurement	0.37148784999999995	0.2744263	0.38214665	0.36409315	0.40936735	0.2899083	0.3101529	0.3146864	0.3395348	0.3911594	0.3253015
GO:0000139	hair shape measurement	0.3663273	0.26493175	0.37234875	0.3542844	0.4039815	0.2802769499999999	0.3062325	0.29793745	0.3336054	0.3934369	0.3189919
GO:0000139	handedness	0.3739732	0.26559215	0.3762454	0.3747545	0.4184771	0.3007176	0.3165226	0.31569905	0.3316794	0.3907987	0.3274977
GO:0000139	health study participation	0.3659452	0.2713628	0.3849517	0.3580894	0.41009085	0.2964379	0.3105583	0.3107795	0.3565684999999999	0.3665722999999999	0.3263994
GO:0000139	hearing loss	0.3615474	0.28085885	0.378217	0.3560874	0.4021259	0.2946089	0.3177598	0.31423035	0.3503009	0.35091695	0.3100877
GO:0000139	heart disease	0.38820885	0.2829416	0.3824018	0.3621709	0.42057395	0.2910967	0.3126474	0.3175622	0.3366817	0.3768996	0.338292
GO:0000139	heart failure	0.3721605	0.2664523	0.3738705	0.3595559	0.41210415	0.29574325	0.3043674	0.31781095	0.3315646	0.395959	0.3212618
GO:0000139	heart rate	0.373846	0.273331	0.3860574	0.3560393	0.3986821	0.2959379	0.31979715	0.3222085	0.3259259	0.36892035	0.3039376
GO:0000139	heart rate response to recovery post exercise	0.3258352	0.2460337	0.3541539	0.3044289	0.42212905	0.2662235	0.30545345	0.27375255	0.3027015	0.0	0.2749212
GO:0000139	heel bone mineral density	0.36974399999999996	0.2693615	0.3805086	0.3614246	0.40589305	0.28711145	0.31412985	0.3112628	0.34034285	0.3888648	0.3263756
GO:0000139	hematocrit	0.3672445	0.2695124	0.38105995	0.36381655	0.4076242	0.28791785	0.3129174	0.31570675	0.3430973	0.38579845	0.3291071
GO:0000139	hemoglobin A1 measurement	0.36659045	0.27345845	0.38118675	0.3661062	0.4134932999999999	0.2925607	0.3090224	0.31498215	0.34619465	0.3926165499999999	0.325049
GO:0000139	hemoglobin measurement	0.3651711	0.2697168	0.38082605	0.36521005	0.4079495	0.2894538	0.3127479	0.3101721	0.3427317	0.388284	0.3309309
GO:0000139	hemorrhoid	0.36212385	0.2639064	0.3782857	0.355448	0.412759	0.29608355	0.318915	0.3082686	0.3400685	0.3817152499999999	0.3274157
GO:0000139	high density lipoprotein cholesterol measurement	0.3717078	0.2704247	0.3821319	0.3686402	0.4110658	0.2895235	0.3151754	0.31336025	0.34091525	0.3922556	0.3292592
GO:0000139	hip bone mineral density	0.39833355000000004	0.2699416	0.3805181	0.363696	0.4242662	0.3009124	0.3294046	0.31686835	0.3467533	0.4128244	0.3373192
GO:0000139	hip bone size	0.40413920000000003	0.262122	0.38743115	0.3482207	0.42859335	0.2977706	0.32808275	0.2993443999999999	0.3353754	0.4237124	0.3382196
GO:0000139	hip circumference	0.3665798	0.26917735	0.37692375	0.3581855	0.41164075	0.2853638	0.31029365	0.3069385	0.3425458	0.38020755	0.32489715
GO:0000139	hormone measurement	0.36578505	0.2537135	0.3737424	0.3425202	0.3977182	0.2524043	0.2966478	0.2925527	0.323304	0.3809932	0.3069981
GO:0000139	hyperlipidemia	0.3724046	0.28424415	0.3846119	0.36105515	0.4114593	0.2892649	0.3101717499999999	0.31510935	0.3507702	0.3641592	0.3253239
GO:0000139	hypertension	0.3686768	0.2713574	0.38031545	0.364743	0.40847575	0.28821725	0.3129515	0.3123393	0.3409171	0.3803516	0.33004635
GO:0000139	hypothyroidism	0.374528	0.2728199	0.38393345	0.3612638	0.4163636	0.29820945	0.3122199	0.321697	0.3378802	0.38517375	0.32972685
GO:0000139	immune system disease	0.37627	0.289541	0.3679724	0.3832433	0.4005213	0.287181	0.319683	0.3270625	0.3093025499999999	0.3980149	0.3375966
GO:0000139	inflammatory bowel disease	0.375002	0.2797205	0.3823478	0.3643406	0.41787415	0.29424125	0.314367	0.3304965	0.3443494	0.403004	0.3340354
GO:0000139	insomnia	0.3745032	0.2674024499999999	0.3858004	0.38032575	0.4099472	0.2912811	0.3106571	0.3149436	0.3335513	0.3923246	0.3317462
GO:0000139	insomnia measurement	0.36962775	0.2589056	0.3803069	0.35978365	0.4125347	0.2815607	0.3064189	0.297064	0.33790665	0.38878975	0.3294745
GO:0000139	insulin like growth factor measurement	0.3622125	0.26212775	0.3769282	0.35921595	0.4081010499999999	0.2815181	0.3087965	0.29683185	0.33847335	0.38506755	0.3272365
GO:0000139	insulin measurement	0.3819276	0.27243025	0.3789243	0.3425981999999999	0.4061854	0.2702451999999999	0.308549	0.3026384	0.3368902	0.38318255	0.3278284
GO:0000139	intelligence	0.3667539	0.2636251	0.37696605	0.3587533499999999	0.4129773	0.2829671	0.3094917	0.3062606	0.3394598	0.392818	0.32572495
GO:0000139	interstitial lung disease	0.356664	0.2764065	0.38007805	0.3795054	0.4016052	0.30476365	0.31749495	0.3110814	0.3493775999999999	0.39120905	0.33320505
GO:0000139	intraocular pressure measurement	0.37112935	0.2697916	0.38492925	0.3589421	0.404538	0.2912892	0.3193871	0.31865	0.343293	0.3706271	0.3270731999999999
GO:0000139	irritability measurement	0.3417792	0.2595368	0.37891885	0.3742207	0.4095055	0.2706956	0.2955211	0.28570065	0.3387634	0.4039655	0.3107532
GO:0000139	juvenile idiopathic arthritis	0.3756476	0.27830485	0.3853294	0.3766009	0.3988409499999999	0.29667	0.3103317	0.3065416	0.3292566	0.43738085	0.33804395
GO:0000139	keratinocyte carcinoma	0.3795912	0.2706609	0.37045825	0.3747255	0.4168349	0.2975993	0.3079744	0.3053633	0.3305888	0.38574365	0.3243522
GO:0000139	keratoconus	0.37376624999999997	0.2738888	0.3848442	0.3744977	0.41403515	0.29689245	0.3118508	0.3105722	0.3542319	0.41545	0.34722695
GO:0000139	late-onset Alzheimers disease	0.3789704	0.276326	0.3949043	0.36749295	0.411538	0.3017099	0.3313133	0.33729495	0.35015375	0.3898484	0.331748
GO:0000139	lean body mass	0.370686	0.2676194	0.381428	0.3604176	0.4072045	0.2839932	0.3109386	0.3077196	0.3417518	0.3891948	0.3273994
GO:0000139	left ventricular structural measurement	0.36681074999999996	0.26034395	0.3938744	0.3507591	0.3752078	0.2838933999999999	0.3106279	0.2984646	0.35917505	0.4095327	0.32703045
GO:0000139	leukocyte count	0.3752435	0.27482805	0.3821541	0.3681737	0.41464045	0.29727265	0.3151138	0.3228465	0.34529165	0.39181865	0.3335725
GO:0000139	lifestyle measurement	0.3731402	0.2566646	0.3769083	0.3636377	0.4131748	0.2732779	0.311605	0.2951460999999999	0.3452186	0.3699983	0.33149925
GO:0000139	lip morphology measurement	0.36525854999999996	0.246187	0.3848989	0.3569566	0.4223755999999999	0.2768338	0.30177515	0.2927001	0.3330792	0.35228245	0.30894095
GO:0000139	lipid measurement	0.3940341	0.2853911	0.3825067	0.3918629	0.42826215	0.3133689	0.3230704	0.3452296	0.3562408	0.4043714	0.3290885
GO:0000139	lipoprotein A measurement	0.3745213	0.2655709	0.3827636	0.362885	0.4035954	0.290641	0.3128682499999999	0.3194552	0.3462709	0.33129515	0.3172907
GO:0000139	lipoprotein measurement	0.3709574	0.2772423499999999	0.39001045	0.373719	0.4145617	0.3136511	0.3193797499999999	0.3414195	0.3543424	0.3421986	0.3171801
GO:0000139	lobe attachment	0.363802	0.2513458	0.3810048	0.3575267	0.4157368	0.2818596	0.3075963	0.30744275	0.3252357	0.4057141	0.3231762
GO:0000139	longevity	0.3815226	0.2839397	0.3843014	0.3754135	0.4294087	0.2974430999999999	0.3225317	0.3422753	0.34633305	0.3900599	0.3443876999999999
GO:0000139	low density lipoprotein cholesterol measurement	0.3756191	0.2737421	0.3859548	0.36997715	0.41644055	0.29229295	0.3184339	0.31951915	0.3452732	0.3949503	0.3317561
GO:0000139	low density lipoprotein triglyceride measurement	0.37065115	0.26885475	0.384422	0.37180475	0.4170185	0.2868736	0.3118313	0.3117015	0.3495526	0.3969338	0.32515525
GO:0000139	lung adenocarcinoma	0.381062	0.2806667	0.3770169	0.3657463	0.4272124	0.2847959	0.2981395999999999	0.2959698	0.3416265	0.4029735	0.3174997499999999
GO:0000139	lung carcinoma	0.376717	0.26971985	0.3818837	0.3656749	0.4359309	0.27444345	0.30581195	0.2917625	0.3451758	0.4006944999999999	0.32245275
GO:0000139	lymphatic system disease	0.3717705	0.2705053	0.390327	0.36530355	0.4065397	0.3112004	0.3125874	0.3194631	0.35345385	0.374325	0.3294094
GO:0000139	lymphocyte count	0.3706632	0.2705149	0.3817421	0.3687823	0.4110866	0.29568275	0.31347	0.3195005	0.3416277	0.3932547	0.3319804
GO:0000139	lymphocyte percentage of leukocytes	0.37168655	0.27626715	0.3793244	0.3717993	0.4106742	0.29255235	0.31250215	0.317154	0.33684525	0.3945598	0.33285945
GO:0000139	lymphocyte:monocyte ratio	0.37911215	0.27510795	0.38293325	0.3777028999999999	0.41455	0.2904627	0.3175366	0.323007	0.3395286	0.3609923	0.3317177
GO:0000139	macula measurement	0.36801510000000004	0.26279915	0.38306555	0.35764695	0.4115219	0.2785457	0.30772445	0.3114898	0.34811975	0.36469935	0.32908705
GO:0000139	major depressive disorder	0.378063	0.2668098	0.3831703	0.3529595	0.4120319	0.2754928	0.3135925	0.3264605499999999	0.3445441999999999	0.42678435	0.3349826
GO:0000139	male reproductive organ cancer	0.3494261	0.25846605	0.3784607	0.35724405	0.4159625	0.2610923	0.2966864	0.3211463	0.326862	0.3614111	0.31366825
GO:0000139	mammographic density measurement	0.4017367	0.2735937499999999	0.36721845	0.3513504	0.4006158	0.27617795	0.31300275	0.2913506	0.324919	0.4450762	0.32082265
GO:0000139	mathematical ability	0.3679999	0.265251	0.37852145	0.3631231	0.4169002	0.2881627	0.3096487	0.3078863	0.3421906	0.3946069	0.3282098
GO:0000139	mean arterial pressure	0.369597	0.26989125	0.38158365	0.3633994	0.4078154	0.2937792	0.3157879	0.3178549	0.34079725	0.38394885	0.3232364
GO:0000139	mean corpuscular hemoglobin	0.3627653	0.2642215	0.3791474	0.3712028	0.41472985	0.2872970999999999	0.3065257	0.29884575	0.3395799	0.3980569	0.3298194
GO:0000139	mean corpuscular hemoglobin concentration	0.3636192	0.2671546999999999	0.3795657	0.3684639	0.4128922499999999	0.2890732	0.30834955	0.306572	0.3416556	0.3950005	0.3309686
GO:0000139	mean corpuscular volume	0.36564355000000004	0.2680112	0.3802079	0.3708194	0.41341655	0.288552	0.3086938	0.307089	0.34138525	0.3958175	0.33116895
GO:0000139	mean platelet volume	0.3701909	0.2749812	0.381791	0.3734053499999999	0.41173515	0.2960581	0.31640395	0.3144511	0.3410127	0.39414585	0.3328824
GO:0000139	mean reticulocyte volume	0.36469935	0.2688851	0.37930005	0.3712949	0.4132946	0.2910825	0.30675595	0.3075449	0.3448341	0.394888	0.3320356
GO:0000139	medical procedure	0.3594442	0.2605525	0.3806092	0.3399562	0.4075175	0.2742145	0.2904088	0.3069993	0.3376685	0.34748055	0.3092752
GO:0000139	menopause	0.3872573	0.2606005	0.3840282	0.3753014	0.4232023	0.2706027	0.2846856	0.32066425	0.3486086	0.4135085	0.33382455
GO:0000139	metabolic disease	0.3738386	0.27084985	0.3739646	0.34910875	0.4117199	0.2772654	0.2955438	0.31743105	0.33252025	0.36602995	0.30174345
GO:0000139	metabolic syndrome	0.37927049999999995	0.2656033	0.3788048	0.35236385	0.40433275	0.2866888	0.3103641	0.3080813	0.3383955	0.3684778	0.3192188999999999
GO:0000139	metabolite measurement	0.3741507	0.2693759	0.37936665	0.36052215	0.4135252	0.28735985	0.3132518	0.313344	0.3406065	0.3730921	0.3212993
GO:0000139	migraine disorder	0.3801289	0.255196	0.3763771999999999	0.3576287999999999	0.39364285	0.2798916	0.3145313	0.3023886	0.33043415	0.3862593	0.3266764
GO:0000139	mitochondrial DNA measurement	0.380581	0.2671611	0.3813985	0.3730191	0.4161849	0.29038305	0.314526	0.29760675	0.339305	0.4026167	0.335014
GO:0000139	monocyte count	0.3726806	0.2743036	0.3807133	0.36852455	0.41143975	0.2939603	0.3145718	0.3191473	0.345136	0.390442	0.33298805
GO:0000139	monocyte percentage of leukocytes	0.3715543	0.2727086	0.37969495	0.36900835	0.4131288	0.289679	0.3143052	0.31571085	0.3421840499999999	0.38486395	0.327817
GO:0000139	mood disorder	0.3566008	0.2563801	0.37691655	0.35776235	0.42521855	0.27634485	0.3017486	0.3135492	0.353567	0.3740573	0.3207882
GO:0000139	mood instability measurement	0.3636277	0.2621552	0.3890706	0.35255565	0.4172648	0.2822097999999999	0.3162527	0.3145787	0.35175805	0.3783489	0.3309567
GO:0000139	mortality	0.3645412	0.2657483	0.3707672	0.36065	0.4011404	0.2939484	0.2980923	0.3111305	0.33618	0.3969824	0.32099505
GO:0000139	mosaic loss of chromosome Y measurement	0.3737184	0.2678285	0.38100735	0.3475304	0.4061956	0.2859349	0.3018223	0.3026824	0.32459695	0.4022024	0.31857355
GO:0000139	mosquito bite reaction itch intensity measurement	0.3443343	0.2738269	0.3684637	0.36716675	0.4034677	0.28337385	0.3094833999999999	0.31588635	0.3228925	0.40169645	0.3168977
GO:0000139	multiple myeloma	0.3757816	0.27932435	0.3766337	0.3711608	0.4075788	0.28719165	0.3004587	0.2974103999999999	0.3335752	0.4006731	0.3427233
GO:0000139	multiple sclerosis	0.3742487	0.2805752	0.3820700999999999	0.3689901	0.4065667	0.2990611	0.30740245	0.3258194	0.34155	0.3947247499999999	0.3354375
GO:0000139	multisite chronic pain	0.368607	0.2581343	0.382544	0.3723656	0.4143944	0.2803668	0.3132947	0.2962815	0.3520073	0.4003696	0.34189135
GO:0000139	musculoskeletal system disease	0.4360656	0.2641025	0.3892605	0.40926235	0.4035504	0.2522834	0.2962218	0.29483695	0.3571762	0.0	0.31825865
GO:0000139	myeloid white cell count	0.376638	0.2752177999999999	0.3806614499999999	0.3693475	0.4136874	0.2963881	0.3144562	0.3212206	0.34133465	0.39164065	0.3327955999999999
GO:0000139	myocardial infarction	0.3739265	0.2708684	0.3877177	0.36409285	0.4056901499999999	0.29033975	0.3169361499999999	0.319893	0.3453084	0.3774094	0.3272827
GO:0000139	myxedema	0.37014064999999996	0.2698605	0.37578905	0.3554413	0.4153636	0.29796895	0.30381605	0.32062095	0.3311652499999999	0.3868279	0.3278216
GO:0000139	nasopharyngeal neoplasm	0.37045575	0.2715997	0.3780740999999999	0.367258	0.411186	0.27596045	0.308089	0.29095135	0.3404206	0.3777244	0.3298398
GO:0000139	nephrolithiasis	0.4028084	0.2705897	0.3847644	0.36214495	0.4187549	0.2785131	0.3216746499999999	0.2841247	0.3667183	0.3881877	0.3137272
GO:0000139	neuritic plaque measurement	0.3815364	0.2706806	0.3771968999999999	0.3462691	0.42441555	0.2767673499999999	0.32573795	0.3265556	0.3653815	0.3568603	0.3414453
GO:0000139	neurofibrillary tangles measurement	0.37167910000000004	0.26801	0.3836601	0.3670836	0.4114257	0.2871658	0.3132318	0.3186226	0.341749	0.3865488	0.32244515
GO:0000139	neuroimaging measurement	0.3699196	0.2685243	0.3810922	0.3574167	0.40467675	0.2838827	0.3131580499999999	0.31441175	0.3391471	0.3730226	0.32400645
GO:0000139	neurotic disorder	0.37253000000000003	0.2615223	0.3795793	0.36594865	0.4189206	0.2832616	0.29886895	0.331027	0.36728665	0.42801495	0.34264
GO:0000139	neuroticism measurement	0.3675271	0.26727725	0.37959675	0.36155465	0.41494355	0.2909972	0.31314865	0.3074632	0.3469066	0.3872962	0.33100935
GO:0000139	neutrophil count	0.3761714	0.274526	0.38130335	0.37038415	0.4135072	0.2948039	0.31560455	0.3192306	0.34305135	0.39222725	0.3332206
GO:0000139	neutrophil percentage of granulocytes	0.3687918	0.2622252	0.3795921	0.3707853	0.4151299	0.28862765	0.3107807999999999	0.31548745	0.3325933	0.3887471	0.333508
GO:0000139	neutrophil percentage of leukocytes	0.3736164	0.2755094	0.3812472999999999	0.3692013	0.4141268	0.29205355	0.3167387	0.3174383	0.33963245	0.3939641	0.3350392
GO:0000139	neutrophil-to-lymphocyte ratio	0.3756123	0.2724795	0.3787535	0.37055085	0.4062849	0.2945849499999999	0.3114951999999999	0.3215613	0.3373681	0.3904483	0.3389598
GO:0000139	nevus count	0.3774196	0.2690705	0.3800967	0.3739182	0.4081605	0.3035131	0.31191325	0.32326195	0.3495597	0.39857935	0.3436398
GO:0000139	non-alcoholic fatty liver disease	0.3714747	0.26148435	0.3803534	0.3541814	0.39941135	0.2816856	0.30591035	0.29943255	0.3278736	0.3838006	0.32060235
GO:0000139	non-melanoma skin carcinoma	0.3665548	0.2700476	0.3696276	0.3782629	0.42638645	0.2974094	0.3060674	0.3110562	0.3302112	0.3782947	0.3243532999999999
GO:0000139	nose morphology measurement	0.3640742	0.2514703	0.3659267	0.3645318	0.4017055	0.2668679	0.2947985	0.29158405	0.3398959	0.38620535	0.3088853
GO:0000139	nutritional disorder	0.3691194	0.271634	0.3678588499999999	0.3374854	0.4225678499999999	0.27531	0.2959778	0.32465855	0.3336048	0.3716334	0.29919365
GO:0000139	obesity	0.3408517	0.2715622	0.3781968	0.33988495	0.4117231	0.2676206	0.29287925	0.2839021	0.3139889999999999	0.3841439	0.3270735
GO:0000139	obsessive-compulsive disorder	0.3740247	0.2529808	0.3759044	0.35257415	0.4253035	0.2796199499999999	0.307011	0.2982831	0.3305996	0.39920385	0.3357303
GO:0000139	open-angle glaucoma	0.36410665	0.275207	0.3867176	0.3515183	0.4119618	0.3012235	0.3204011	0.32553245	0.3357868	0.37264165	0.3292154
GO:0000139	optic cup area measurement	0.36529575	0.26709025	0.38337815	0.3357169	0.4127861	0.2804472	0.310716	0.3073132	0.334622	0.3649980499999999	0.3313215
GO:0000139	optic disc size measurement	0.3632256	0.27902585	0.3830309	0.3431657	0.40053585	0.29066	0.316768	0.3214773	0.3447577	0.3498155	0.3184523
GO:0000139	osteoarthritis	0.3622916	0.2551729	0.3764927	0.3394044	0.4084469	0.28777445	0.3086461499999999	0.32179595	0.3418173	0.3694974	0.3220854
GO:0000139	osteoarthritis, hip	0.36268374999999997	0.26102685	0.37466645	0.3358855	0.4136358	0.282884	0.30969645	0.3194065	0.3405029	0.3702542	0.3158849
GO:0000139	osteoarthritis, knee	0.36418839999999997	0.2598357	0.3865779	0.34243825	0.412248	0.2853611	0.308668	0.3100442	0.3499906	0.3808732	0.3278296
GO:0000139	osteoporosis	0.3780429	0.2703176499999999	0.38059805	0.3663054	0.4068658	0.2921855	0.32188255	0.32796205	0.3537457	0.4074418	0.3367291999999999
GO:0000139	ovarian carcinoma	0.37996405	0.2711667	0.3751809	0.3615306	0.4191399	0.27991375	0.3009959	0.3012285	0.3250342	0.399388	0.3206875999999999
GO:0000139	ovarian serous carcinoma	0.37228315	0.2591359	0.3762708	0.36429185	0.3959824	0.2798114499999999	0.3093857	0.2892367	0.319812	0.4215721	0.30920525
GO:0000139	pancreatic carcinoma	0.3830127	0.2776570499999999	0.3726682	0.36635805	0.3997828	0.2905289	0.30117805	0.3189477	0.3427308	0.3631611	0.33422615
GO:0000139	parental genotype effect measurement	0.3605384	0.2705563	0.3724756	0.3590731499999999	0.41286975	0.2774986	0.3153882	0.296482	0.3320364	0.3936602	0.3320805
GO:0000139	parental longevity	0.3823548	0.2836789	0.3767392	0.3529503	0.4108247	0.29566905	0.3139302	0.3324673	0.3421004	0.3798781	0.3266147
GO:0000139	pathological myopia	0.3634003	0.2661081	0.3729939	0.3629254	0.4139979	0.3184671	0.3121610999999999	0.3174632	0.3325405999999999	0.3992637	0.3213919
GO:0000139	peak expiratory flow	0.3654785	0.26941815	0.3838973	0.3643074	0.4064982	0.2924084	0.3153316	0.309852	0.3453869	0.3820179	0.32599205
GO:0000139	peripheral arterial disease	0.37999665	0.2716809	0.3822584	0.3673667	0.42780245	0.2776778	0.3131798	0.3154525	0.3481586	0.3690334	0.3246959
GO:0000139	phosphatidylcholine measurement	0.3881061	0.2603417	0.38871655	0.374378	0.426417	0.29241925	0.3143069	0.32258845	0.3515691	0.3858049	0.338292
GO:0000139	phospholipid measurement	0.3554487	0.2703803	0.3486226	0.3529074	0.4322114999999999	0.2797545999999999	0.2904903	0.3063927	0.3442908	0.33447475	0.31937055
GO:0000139	physical activity	0.378455	0.2721541	0.3842915	0.3643973	0.4042324	0.2890202	0.3142021	0.3136951	0.3474111	0.3877394	0.3312004
GO:0000139	physical activity measurement	0.3673479	0.2630708	0.3778671	0.3551699	0.3995002	0.2822606	0.3120789	0.30338275	0.3405866	0.3717747	0.3291766
GO:0000139	platelet component distribution width	0.3674865	0.276938	0.3795897	0.37026895	0.4081628	0.3001551	0.3156915	0.3184776	0.3419311	0.39498275	0.332323
GO:0000139	platelet count	0.3689199	0.2714191999999999	0.3803498	0.3683812	0.4082553	0.2908422	0.3129189	0.3145887	0.3389129	0.3927698	0.3306141999999999
GO:0000139	platelet crit	0.36793244999999997	0.26839705	0.3786138	0.3640593	0.40615575	0.28649735	0.3128004	0.3078342	0.3415709999999999	0.39017995	0.3292659999999999
GO:0000139	platelet-to-lymphocyte ratio	0.3681989	0.2735901	0.3858605	0.3807884	0.4051105	0.296235	0.3157303	0.315829	0.3444474	0.3846818	0.3373858
GO:0000139	polycystic ovary syndrome	0.366651	0.25799755	0.3831647	0.339814	0.4237963	0.2802615	0.3077932	0.29542065	0.35637195	0.3837469	0.3330448
GO:0000139	polyp of colon	0.3586896	0.2580555	0.3821594499999999	0.3464198	0.4050741	0.314505	0.311008	0.3074383	0.336659	0.3789733	0.31595745
GO:0000139	potassium measurement	0.36666675000000004	0.2691683	0.3726582	0.3728015	0.41927905	0.3030322	0.309822	0.3384416	0.33877405	0.3765059	0.3296686
GO:0000139	primary biliary cirrhosis	0.3724759	0.2806793	0.3863603	0.3715895	0.41030555	0.2984883	0.3112571	0.3180418	0.3252753499999999	0.3749582	0.3317581
GO:0000139	prostate carcinoma	0.3668519	0.2637568	0.3812381	0.36493685	0.4109904	0.28790775	0.3058803	0.2986444	0.3402134999999999	0.38972645	0.3280622
GO:0000139	protein measurement	0.3730983	0.2706751	0.38028045	0.3640207	0.4129119	0.2882458	0.31462155	0.3214145	0.3455284	0.37873605	0.3274222
GO:0000139	psoriasis	0.3638911	0.2736552	0.37990655	0.3664242	0.40935	0.2912837	0.3127726	0.31902465	0.3392074499999999	0.38549975	0.3299490499999999
GO:0000139	psoriasis vulgaris	0.3601935	0.27313415	0.3797176	0.33573635	0.4023375	0.30547185	0.31575175	0.3540178499999999	0.3442407	0.39688795	0.33376055
GO:0000139	puberty onset measurement	0.3642231	0.26198045	0.38045645	0.3581866	0.3996955	0.2721371	0.2979527	0.3079922	0.3487583	0.373661	0.3243807
GO:0000139	pulse pressure measurement	0.3687957	0.2674459	0.37830565	0.35786395	0.4039479	0.2887893	0.3145198	0.3082508499999999	0.3422587	0.3747565	0.3238488499999999
GO:0000139	reaction time measurement	0.35150855000000003	0.2512392	0.3736296	0.3643466	0.3913322	0.2663637	0.3026994	0.289291	0.3390336	0.3793399	0.32414175
GO:0000139	red blood cell density measurement	0.3625424	0.26662885	0.3789204499999999	0.36251805	0.4066703	0.2881018	0.3108625	0.3055928	0.3380321	0.386547	0.3274481
GO:0000139	refractive error	0.3696367	0.2691885	0.3818807	0.3611879	0.4148061	0.2911992	0.3102062	0.3045159	0.3412998	0.3837308	0.3259056
GO:0000139	refractive error measurement	0.370915	0.2688381	0.3799995	0.3542817	0.405657	0.28162145	0.3122407	0.3104141	0.340762	0.3723068	0.3225322
GO:0000139	respiratory system disease	0.3681688	0.27654815	0.38411635	0.3671555	0.4074447	0.2990734	0.3139224499999999	0.32602365	0.3518312	0.3956414	0.33225
GO:0000139	response to statin	0.36297015	0.2816155	0.3820348999999999	0.35978475	0.411881	0.27992195	0.30961635	0.3071313	0.3425458	0.3852859	0.3241074
GO:0000139	response to vaccine	0.3735923	0.2507374	0.38968755	0.376282	0.4169094	0.28681995	0.3144489	0.2950045	0.3406036	0.3981757	0.33479345
GO:0000139	resting heart rate	0.3734688	0.2697132	0.37851085	0.3430921	0.4078654	0.2798553	0.31951765	0.3084433	0.3381973	0.354413	0.31480025
GO:0000139	reticulocyte count	0.3692341	0.2719498999999999	0.3793885	0.3686378	0.4106531	0.2929428	0.3110821	0.3137224	0.3403099	0.3916009499999999	0.33091885
GO:0000139	reticulocyte measurement	0.36848555	0.27308	0.3807622	0.3695356	0.4100056	0.2945959	0.3125674	0.3161034	0.3394507	0.39294235	0.33351505
GO:0000139	retinal layer thickness measurement	0.37504495	0.2755934	0.3834371	0.33486035	0.4013807	0.27577375	0.3114842	0.3223253	0.3354629	0.3371652	0.3256485
GO:0000139	rheumatoid arthritis	0.368589	0.2820251	0.38295805	0.38417455	0.4106018	0.299799	0.3144278499999999	0.329075	0.3394628	0.3900596	0.338056
GO:0000139	risk-taking behaviour	0.3682303	0.26053255	0.37728615	0.36496975	0.411539	0.2823762	0.3090222	0.3023062	0.3464698	0.3993773	0.3190024
GO:0000139	risky sexual behaviour measurement	0.3669682	0.2655024	0.3750205	0.3586199	0.41396805	0.2871356	0.3139349999999999	0.3120368	0.335289	0.40508575	0.33281475
GO:0000139	schizophrenia	0.37006755	0.2623658	0.3773029	0.3584012	0.4107539	0.2849199	0.3104911	0.3092546	0.3398099	0.3900656	0.32790295
GO:0000139	sclerosing cholangitis	0.3687663	0.2768865	0.3780116	0.3753997	0.4110084	0.2869975	0.317801	0.3243741	0.3366018	0.3892936999999999	0.3328034
GO:0000139	seasonal allergic rhinitis	0.3685947	0.2632334	0.37275445	0.3731309499999999	0.393276	0.278509	0.30607025	0.3091668	0.3295299	0.40031405	0.3258632999999999
GO:0000139	self reported educational attainment	0.3651901	0.2616236	0.3768420999999999	0.3632677	0.4133309	0.2857333	0.30966035	0.3061158	0.3396090499999999	0.3925458	0.32664155
GO:0000139	serum IgG glycosylation measurement	0.3782612	0.2772941	0.3823351	0.3707702	0.4109377	0.2922219	0.3261156	0.33477175	0.33543485	0.4120566	0.3191024
GO:0000139	serum alanine aminotransferase measurement	0.3676373	0.26873985	0.3801855	0.3652596	0.41120985	0.2895594	0.3130823	0.30805875	0.34325515	0.3895616	0.3281609
GO:0000139	serum albumin measurement	0.3768437	0.27088165	0.3852385	0.3669025	0.4066035	0.2946515	0.3184907	0.3288131	0.3390884	0.3789183	0.32766595
GO:0000139	serum gamma-glutamyl transferase measurement	0.3670971	0.2680301	0.3813405	0.3643315	0.4091797	0.2862954	0.3170882	0.3099585	0.3425506	0.3894353	0.3314136
GO:0000139	serum metabolite measurement	0.3744598	0.271026	0.38425265	0.3721944	0.4207082	0.2807739999999999	0.3184362	0.31944785	0.34407515	0.3903739	0.331728
GO:0000139	serum non-albumin protein measurement	0.3719676	0.2820788	0.3807293	0.3646852	0.41647765	0.2975073	0.31418	0.3135542999999999	0.3340714	0.3901324	0.3362739
GO:0000139	serum urea measurement	0.36752609999999997	0.2627255	0.3798367	0.3644315	0.4042353	0.2834869	0.3069759	0.30529055	0.3452154	0.3867482	0.3239542
GO:0000139	sex hormone-binding globulin measurement	0.3703163	0.26406175	0.3804285	0.3671166	0.4113013	0.28379765	0.3107608	0.3016696	0.3428259	0.3896119	0.32669855
GO:0000139	sex interaction measurement	0.3700205	0.26272105	0.3785137	0.3409331	0.4087714	0.2750595	0.31389115	0.304824	0.3410555	0.36449465	0.3248453
GO:0000139	sitting height measurement	0.3693651	0.2661343	0.3783452499999999	0.3576472	0.4036478	0.2885022	0.3092267	0.3062798	0.3410209	0.3823623499999999	0.3257267499999999
GO:0000139	skin aging	0.3910912	0.2626338	0.3790875	0.3472423	0.4072802	0.30171465	0.31977975	0.313497	0.3200744	0.357672	0.3248514
GO:0000139	skin aging measurement	0.3888083	0.2772553	0.3792983	0.3554835	0.4163418	0.2917321499999999	0.3180661	0.3086569	0.3289341	0.372617	0.3364244
GO:0000139	skin cancer	0.3662669	0.2705494	0.3658635	0.3607995	0.4163788	0.29234	0.3038048	0.31117085	0.3319736	0.38721855	0.32258765
GO:0000139	skin carcinoma	0.3703936	0.275015	0.36432685	0.36709435	0.42139855	0.2937425	0.3020081	0.3041811	0.3212814	0.3859988	0.3175974499999999
GO:0000139	skin disease	0.35889205	0.253951	0.37368725	0.3538693	0.3862728	0.2864878	0.31934315	0.3347981	0.3381562999999999	0.3630029	0.32312975
GO:0000139	skin neoplasm	0.3783722	0.2650392	0.3580238	0.36623615	0.42140675	0.282102	0.2930763	0.2976546	0.3173392499999999	0.3743608	0.3100907499999999
GO:0000139	skin pigmentation	0.38505504999999995	0.27693985	0.3831252	0.37227825	0.4107083	0.2857566	0.3115304	0.336872	0.3423893999999999	0.3617999	0.3242022
GO:0000139	sleep duration	0.37530645	0.2691482	0.3881119	0.3708187	0.4202791	0.28769105	0.31749215	0.3146979	0.3543389	0.3881413999999999	0.3290106
GO:0000139	smoking behavior	0.3668811	0.26614735	0.3749683	0.3515752	0.4103621	0.2754015	0.3075586	0.3038342	0.3329578	0.36755265	0.3262667
GO:0000139	smoking behaviour measurement	0.3664457	0.26642435	0.3781306	0.3460504	0.4130479	0.280395	0.3033057	0.3019287499999999	0.34681755	0.3616381	0.3245262
GO:0000139	smoking cessation	0.36805655	0.25658015	0.3727699	0.3578078	0.4180849	0.2736719	0.3022221	0.2938604	0.3351827	0.3709801499999999	0.321636
GO:0000139	smoking initiation	0.3650479	0.2580438	0.3784635	0.3640016	0.4096591	0.2718382	0.3045432	0.3033881	0.3381071	0.4013268	0.3227815
GO:0000139	smoking status measurement	0.3677698	0.2647467	0.3786378	0.3633471	0.4162171	0.2806516	0.3098574	0.3083011	0.34034335	0.3886549	0.3259786
GO:0000139	snoring measurement	0.3698218	0.25391625	0.3642837	0.3655783	0.40872885	0.2723648	0.300402	0.3079808	0.3296904	0.405706	0.3090236
GO:0000139	social interaction measurement	0.3686095	0.26522485	0.3835647	0.34626615	0.401594	0.2559428	0.3026201	0.2977758	0.3500984	0.3302337	0.3233788
GO:0000139	sodium measurement	0.3459248	0.2574647	0.3686117	0.37063405	0.3912349	0.26954925	0.2893323	0.2994875	0.3318126	0.3586017999999999	0.322179
GO:0000139	sphingomyelin measurement	0.39199385	0.2730192999999999	0.3906224	0.3840411	0.4158136	0.300891	0.3219644	0.311545	0.34650635	0.4228702	0.3353339
GO:0000139	spine bone mineral density	0.3680772	0.2609356499999999	0.3723385	0.3595729	0.4025452	0.2837831	0.31922795	0.2939633	0.3367666	0.40843055	0.3205817
GO:0000139	spleen volume	0.3668365	0.2800955	0.380903	0.3643797	0.4109588	0.2859135	0.3193224	0.3249714	0.3295489	0.4118659	0.339339
GO:0000139	squamous cell carcinoma	0.3547118	0.26686935	0.37414125	0.34433405	0.4204346	0.2781097	0.3085956	0.2804837	0.3379742	0.3510853	0.3245355
GO:0000139	squamous cell lung carcinoma	0.37714000000000003	0.2677906	0.3837038	0.3642646	0.4362442	0.2974115499999999	0.29248695	0.3095522	0.33245515	0.4013232	0.30748555
GO:0000139	stroke	0.3661592	0.26692135	0.3754762	0.35723635	0.40516555	0.2920846499999999	0.3077986	0.3046284	0.3330585499999999	0.3712496	0.321467
GO:0000139	substance abuse	0.3650662	0.2601189	0.3784348	0.3639924	0.4102557	0.276584	0.30695225	0.3043312999999999	0.3380031	0.3850376	0.3233887
GO:0000139	sum of basophil and neutrophil counts	0.3787591	0.2852016	0.38611845	0.3639196	0.41604745	0.29643205	0.3163462999999999	0.3336397	0.35277905	0.3969395	0.3358362
GO:0000139	sum of eosinophil and basophil counts	0.3666487	0.2636298	0.3772208	0.3755024	0.4095117	0.2875698	0.3083834	0.3135949	0.3258961	0.3879661	0.3297689
GO:0000139	sum of neutrophil and eosinophil counts	0.3791524	0.2827455	0.3837942	0.36389825	0.4133351	0.2897201	0.3158138	0.32755	0.3472756	0.3922655	0.3366786
GO:0000139	sunburn	0.3890253	0.2698456999999999	0.3843755	0.3726251	0.4202141	0.2958308	0.3165378	0.3375317	0.3506291	0.3789744	0.3333365
GO:0000139	suntan	0.3995358	0.27047805	0.3766628	0.3600496	0.4358225	0.3145806	0.3210385	0.33269985	0.33595975	0.3843919	0.33556195
GO:0000139	synophrys measurement	0.3618903	0.25483605	0.38315265	0.3784773	0.42784805	0.2953615	0.3107714	0.3307756	0.3746606	0.3835559	0.3315074
GO:0000139	systemic lupus erythematosus	0.37488235000000003	0.280027	0.37961065	0.3716718	0.4136514	0.2940502	0.3159733	0.31611535	0.3412885	0.378921	0.3331273
GO:0000139	systemic scleroderma	0.37917875	0.2892771	0.3778858	0.3819028	0.4252853	0.2991898	0.3261839	0.3286315	0.3426726	0.42564595	0.34181275
GO:0000139	systolic blood pressure	0.3671476	0.2668205	0.3789294	0.3643448999999999	0.4081404	0.28946215	0.3121229	0.3089967	0.3408274	0.3901201	0.3267632
GO:0000139	taxonomic microbiome measurement	0.3571462	0.27821975	0.39336695	0.3612955	0.41262115	0.29350095	0.3193667	0.3126729	0.3532163	0.38622185	0.3239653
GO:0000139	tea consumption measurement	0.39632255	0.2793471	0.37630955	0.3798396	0.41139875	0.25758625	0.3042409	0.3276041	0.36488175	0.40334215	0.32665795
GO:0000139	testosterone measurement	0.3696384	0.26290145	0.3782291	0.3668968	0.40982055	0.27361445	0.3070322	0.30225235	0.3433944	0.39106065	0.3310538
GO:0000139	thalamus volume	0.36846245	0.25896255	0.37371735	0.3448636	0.417818	0.27422605	0.3150125	0.3125861	0.3501916	0.38210505	0.3363484
GO:0000139	thyroid disease	0.3640053	0.27027875	0.3763285	0.3633922	0.4129978	0.29165015	0.30768645	0.3183013	0.3341942	0.3854492	0.3246156
GO:0000139	thyroid stimulating hormone measurement	0.3619967	0.26517635	0.3805924499999999	0.3439711	0.3912439	0.2828502	0.3040924	0.2977337	0.339558	0.3654888	0.3111792
GO:0000139	tonsillectomy risk measurement	0.3741107	0.2680966	0.398881	0.3624832	0.4110591	0.2994321	0.3176737	0.3236786	0.345616	0.4049264	0.3424031
GO:0000139	total blood protein measurement	0.3726084	0.2741265	0.38346955	0.3691052	0.4093082	0.2945062	0.3140705	0.3175535	0.3376288	0.39103105	0.3314125
GO:0000139	total cholesterol measurement	0.3750322	0.2750732	0.3849834	0.3756056	0.4143185	0.2933385	0.317629	0.318003	0.3471324	0.39408065	0.3341374
GO:0000139	total hip arthroplasty	0.33706369999999997	0.25438145	0.3634663	0.3342984	0.4076465	0.2726367	0.3049009	0.31529275	0.3256476	0.3763946999999999	0.3022271
GO:0000139	triglyceride measurement	0.3772063	0.2689430499999999	0.3835651	0.3653033	0.41241425	0.2896895	0.3163583	0.3113505	0.3426058	0.3863432	0.33096
GO:0000139	type 1 diabetes mellitus	0.3758769	0.2717743	0.3820082	0.3733813	0.4201181499999999	0.2983073	0.3109848	0.32277615	0.3417435	0.3945366	0.3417906
GO:0000139	type 2 diabetes mellitus	0.3684515	0.2688847	0.3795254	0.3652379	0.4118236	0.288786	0.3091595	0.3068246	0.3444147	0.3916731	0.3309617
GO:0000139	ulcer disease	0.37597775	0.2892432	0.3808405	0.3692136	0.4221195	0.2972702	0.3210457	0.3408449	0.3446546	0.38069885	0.33736655
GO:0000139	ulcerative colitis	0.36762649999999997	0.2723252	0.3785703	0.3680094	0.41837665	0.2880587	0.3140408	0.32254915	0.3400639	0.3912068	0.3310521
GO:0000139	unipolar depression	0.37142	0.262806	0.38044485	0.36165875	0.42227335	0.2890428	0.312508	0.3090123	0.3382703	0.39540715	0.3318859
GO:0000139	upper face morphology measurement	0.3774858	0.2536876	0.3719301	0.3341991	0.39776115	0.25404385	0.310668	0.23570415	0.3143649	0.35401095	0.3064184
GO:0000139	urate measurement	0.36767985000000003	0.2673411	0.380411	0.3646503	0.4135592	0.2860893	0.3151128	0.3113772	0.3434925	0.3861491999999999	0.3270343
GO:0000139	uric acid measurement	0.37224035	0.2733828	0.390124	0.3598524	0.41093335	0.2825906	0.3176246	0.3130032	0.3505038	0.38815825	0.3285337
GO:0000139	urinary albumin to creatinine ratio	0.373327	0.2626487	0.37194665	0.36076065	0.4090627	0.2744475	0.3091763	0.3122045	0.3424345	0.3781735	0.3243382999999999
GO:0000139	urinary metabolite measurement	0.37772625	0.2710509	0.382142	0.3762408	0.4184211	0.2627789499999999	0.3284812	0.3050163	0.3376406	0.3914536	0.3306289
GO:0000139	urolithiasis	0.3602408	0.2622763999999999	0.3715352	0.36650135	0.4148416	0.2742296	0.3083458	0.30244415	0.3559223999999999	0.38411975	0.3226982
GO:0000139	uterine fibroid	0.3618368	0.2666093	0.3801269	0.3632762	0.401015	0.27924815	0.3097481	0.3166289	0.3371259	0.3641065	0.3271313
GO:0000139	vein disorder	0.362364	0.27204665	0.38980345	0.3676831	0.4098461	0.3129017	0.31624245	0.313326	0.3468147	0.3792741	0.3269942999999999
GO:0000139	venous thromboembolism	0.38397855000000003	0.271062	0.38402265	0.3563306499999999	0.4008613	0.3187257	0.31352775	0.33161125	0.35054625	0.3567462999999999	0.3313774
GO:0000139	ventricular rate measurement	0.37625165	0.2638914	0.3678856	0.35319665	0.39736585	0.2911605	0.30012225	0.2947741	0.330018	0.41115975	0.31848195
GO:0000139	verbal-numerical reasoning measurement	0.36712069999999997	0.2589671	0.3757444	0.373577	0.4240502	0.2839973	0.307425	0.3201492	0.3400401	0.41110585	0.33375975
GO:0000139	viral load	0.3899059	0.2651423	0.3759656	0.35703855	0.4131823	0.2881107	0.30937735	0.30703435	0.3393006	0.380314	0.3300045
GO:0000139	visceral adipose tissue measurement	0.3681087	0.2685767	0.3784146	0.3742348	0.41745545	0.283482	0.311983	0.3131588	0.34845435	0.3860839	0.3256825
GO:0000139	visual perception measurement	0.3750548	0.2709758	0.3782718	0.3709601	0.4320819	0.28750875	0.3224696999999999	0.3149446	0.3460542	0.38187485	0.3355055
GO:0000139	vital capacity	0.3698592	0.2670862	0.3820302	0.36292805	0.407562	0.2891941	0.3135612	0.3076056	0.3434126	0.38301195	0.3262121
GO:0000139	vitamin D measurement	0.374999	0.265251	0.38101865	0.3661676499999999	0.4179905	0.28128345	0.3116923	0.31880205	0.3477876	0.373739	0.3242887
GO:0000139	von Willebrand factor measurement	0.39808449999999995	0.2690392	0.3950628	0.3589832	0.40646985	0.31715765	0.32792	0.3472281	0.3398417	0.36322915	0.32826675
GO:0000139	waist circumference	0.3674044	0.2673744	0.3786365	0.3659197	0.4113676	0.27908255	0.3091895	0.3009216	0.3450898	0.37715055	0.3310612
GO:0000139	waist-hip ratio	0.3681892	0.267241	0.3801814	0.35985775	0.4072352	0.28613765	0.3123998	0.3044866499999999	0.3416994	0.3872912	0.3271769
GO:0000139	wellbeing measurement	0.3658184	0.2638323	0.38028185	0.3606479	0.4188744	0.2842091	0.3091168	0.3053456	0.3378486	0.3916589	0.3336598
GO:0000139	wet macular degeneration	0.38396365	0.2722717	0.38856385	0.36278005	0.41024255	0.32232305	0.31585	0.3317617	0.3488936	0.3452455	0.3225358
GO:0000139	white matter hyperintensity measurement	0.37459794999999996	0.2761793999999999	0.38907585	0.3422585	0.3896973999999999	0.2874947	0.3234793	0.3261898	0.33577845	0.351731	0.3358976
GO:0000139	white matter microstructure measurement	0.38032075	0.2749844	0.3826302	0.35735815	0.4109719	0.3005871	0.3206432	0.3340442	0.3463591	0.392765	0.3308284
GO:0000139	whole body water mass	0.36565795	0.2647751	0.381431	0.3586575	0.4042893	0.2811398	0.30858975	0.3043271	0.3379635	0.3864151	0.32582065
GO:0000139	worry measurement	0.36712575000000003	0.266703	0.37966065	0.37631525	0.4157999	0.28514	0.30448125	0.3085353	0.3488064	0.3904357	0.32162065
GO:0000145	Abnormal urine sodium concentration	0.33848925	0.3246957	0.3905758	0.4113633	0.41971555	0.2778682999999999	0.2933045	0.3427315	0.3783566	0.3790631	0.3548506999999999
GO:0000145	Abnormality of refraction	0.3620787	0.30949505	0.3879131	0.3757247	0.41117695	0.33175975	0.3351886	0.326528	0.3475318	0.3962926	0.3335059
GO:0000145	Agents acting on the renin-angiotensin system use measurement	0.39352225	0.26738385	0.3867209499999999	0.3747936	0.4046312	0.32624675	0.3346666	0.3239891	0.35065545	0.3863369	0.3272546
GO:0000145	Alzheimer disease	0.3596508	0.29170175	0.3880177	0.38075925	0.4150745999999999	0.3362832999999999	0.34651085	0.3290641	0.3217222	0.4126428	0.3320032
GO:0000145	Antithrombotic agent use measurement	0.4082364	0.2992249	0.3609414	0.3566912	0.3975324	0.3028606	0.3209298	0.3036556	0.3146249	0.35758075	0.3381729
GO:0000145	BMI-adjusted hip circumference	0.35732445	0.2612973	0.3783001	0.3813096	0.4035022	0.3268676	0.3255727	0.3063113	0.3459112	0.3901218	0.3208503
GO:0000145	BMI-adjusted waist circumference	0.3641567	0.2612195	0.3864194	0.37924415	0.4063082	0.3323536	0.3273724	0.3150471999999999	0.3474812	0.3988528	0.3290364
GO:0000145	BMI-adjusted waist-hip ratio	0.3640377	0.2745479	0.3902972	0.38488345	0.4048456	0.33409555	0.33851375	0.3191059	0.34822845	0.4020021	0.33365275
GO:0000145	Beta blocking agent use measurement	0.41926624999999995	0.2810765	0.3718364	0.3740199	0.40995075	0.31433865	0.34437225	0.3417786	0.3413834	0.3675615	0.3241634
GO:0000145	C-reactive protein measurement	0.3915399	0.2697818	0.3821305	0.3869901	0.4153025	0.3152517	0.3345875	0.3093158	0.3411239	0.3993166	0.3323527
GO:0000145	Calcium channel blocker use measurement	0.38789185	0.25971765	0.38684175	0.369761	0.4124874	0.3235146	0.3416814	0.3266476	0.3485229	0.3919576	0.33743905
GO:0000145	Cleft palate	0.3806134	0.284324	0.3951629	0.3894894	0.4016446	0.3260088	0.3143153	0.35773735	0.3537466999999999	0.38252845	0.3392991
GO:0000145	Crohn's disease	0.3945584	0.2694136	0.3666627	0.37829685	0.40210375	0.3233425	0.3376919	0.3321716999999999	0.3348468	0.3999726	0.3287768
GO:0000145	DNA methylation	0.38630895	0.2913255	0.4024634	0.389987	0.4050872	0.3270412	0.3392558	0.34098025	0.346925	0.40136145	0.3374898
GO:0000145	Diuretic use measurement	0.411096	0.2555136	0.3802822	0.36897	0.4136016999999999	0.3372115	0.35033905	0.3145541	0.3637103	0.3979813	0.3346652
GO:0000145	Drugs used in diabetes use measurement	0.3867331	0.2547721	0.3728744499999999	0.3745866	0.41552675	0.32311705	0.3133162	0.3013853	0.3400853499999999	0.39191885	0.3207221999999999
GO:0000145	Dupuytren Contracture	0.3766911	0.266995	0.3914685	0.3833549	0.3917164	0.4000295	0.3543893999999999	0.3842862	0.3571341	0.3570967	0.3514816
GO:0000145	Eczematoid dermatitis	0.3600917	0.2511432	0.38054645	0.3860594	0.3869434499999999	0.32293215	0.32484115	0.3180734	0.3420681	0.4224892	0.3295723
GO:0000145	FEV/FVC ratio	0.37939885	0.2783535	0.3907866	0.38144	0.40224525	0.3357261	0.3425784	0.3327082	0.3448392	0.3996276	0.33578005
GO:0000145	Fasciitis	0.3561309	0.278552	0.3884694	0.3683417	0.38963205	0.3576344	0.3549586	0.35437575	0.3520563	0.3115227499999999	0.3617007
GO:0000145	Graves disease	0.3516655	0.2481339	0.3748502	0.3649488	0.43571775	0.325028	0.3055581	0.3667607	0.3567566	0.3833539	0.32488865
GO:0000145	HDL cholesterol change measurement	0.34470734999999997	0.2759217	0.3766546	0.3848712	0.3979554	0.2922624	0.3462493	0.2916484	0.3222278	0.3691658	0.32761605
GO:0000145	HMG CoA reductase inhibitor use measurement	0.37444405000000003	0.2655698	0.3714008	0.3821363	0.4158967	0.2992306	0.3363125	0.3109516	0.3382476	0.4154912	0.3399256
GO:0000145	Hashimoto's thyroiditis	0.3772207	0.3039218	0.3817756	0.3892206	0.3962366499999999	0.3324797	0.3301876	0.3338271	0.3258523	0.3810474499999999	0.3335608
GO:0000145	HbA1c measurement	0.3884915	0.283084	0.3878115	0.3812946	0.4104702	0.3284498	0.3349295	0.32861305	0.336347	0.4142316	0.3406989
GO:0000145	Headache	0.39145175	0.2751878	0.3780624	0.37230705	0.40657435	0.3383327	0.3171781	0.3322966	0.34715035	0.3864526	0.3446759499999999
GO:0000145	Hernia	0.43426825	0.3063298	0.4264617	0.3813729	0.4015676	0.341326	0.3490957	0.3939635	0.3477588	0.3402768	0.33028265
GO:0000145	Hodgkins lymphoma	0.42657205	0.23969275	0.3884979	0.41367845	0.3645764	0.3303858	0.30543425	0.3396497	0.3740674	0.3821872	0.3781622
GO:0000145	Hypercholesterolemia	0.37306724999999996	0.24356485	0.36832515	0.3776989	0.40376515	0.28425435	0.33251875	0.3074603	0.331172	0.3863658	0.3458858
GO:0000145	Hypermetropia	0.3551883	0.3672752	0.4172630499999999	0.4119372	0.3977748	0.3642589499999999	0.30802605	0.36237985	0.3610046	0.40464815	0.3103607499999999
GO:0000145	IGF-1 measurement	0.3604342	0.243897	0.38659125	0.387537	0.4097226	0.31010415	0.3197765999999999	0.2982765	0.3401028	0.40273375	0.3284396
GO:0000145	Immature Reticulocyte Fraction Measurement	0.3839367	0.2738459	0.3845974	0.38510215	0.4112405	0.3273342999999999	0.3356457	0.3258006	0.3450999	0.4040619	0.3355118
GO:0000145	Inguinal hernia	0.290252	0.2387176	0.3572892	0.3788193	0.38874475	0.3253085	0.30781465	0.3064363	0.3553628	0.3955631	0.2975596499999999
GO:0000145	Inhalant adrenergic use measurement	0.3730569	0.2254074	0.39214295	0.3672646	0.40210555	0.32417575	0.34265485	0.304759	0.331312	0.4109549	0.321717
GO:0000145	Ischemic stroke	0.38004839999999995	0.3229336	0.39533225	0.3962430999999999	0.406922	0.2898663999999999	0.3450241	0.3270832999999999	0.3461977	0.3891496	0.3328339
GO:0000145	Myocardial Ischemia	0.3395192	0.2892345	0.3752412	0.3758594	0.4088103	0.3149704	0.359419	0.3336234	0.325367	0.3700844	0.3245009
GO:0000145	Myopia	0.32884355	0.2993608	0.3985979	0.3721349499999999	0.4139955	0.346725	0.3449012	0.3295641	0.3470709	0.3896689	0.33607845
GO:0000145	Oral ulcer	0.4485308	0.2810985	0.3666953	0.3440433	0.38264905	0.30574265	0.3287033	0.31176055	0.3458012	0.4022684	0.33321685
GO:0000145	PHF-tau measurement	0.38045105	0.31875185	0.38141015	0.38564865	0.40864895	0.3226611	0.3374892	0.3294398	0.34375765	0.3990984	0.33476945
GO:0000145	PR interval	0.35202465	0.2858058	0.3950933	0.3961829	0.4214131	0.3394176	0.3510838	0.3284292	0.354426	0.4187721	0.3357701
GO:0000145	Palmar Fibromatosis	0.35966929999999997	0.29558405	0.38781095	0.38402965	0.4179835	0.3521126	0.35599745	0.3545608	0.35117995	0.34126875	0.353061
GO:0000145	Parkinson disease	0.38320125000000005	0.3636561	0.3921414	0.3917966	0.4323322	0.3437748	0.3505382	0.3521918	0.3557557999999999	0.3921178	0.3494194
GO:0000145	QRS amplitude	0.42325245	0.2597717	0.400275	0.3870653	0.4067398	0.29797575	0.3383508	0.3284292	0.33241965	0.3968032	0.3193353
GO:0000145	QRS complex	0.4222402	0.2959918	0.395032	0.3976485	0.4199033	0.3028092	0.3370636	0.3284292	0.3288861	0.4045630999999999	0.3230783
GO:0000145	QRS duration	0.37976745	0.3206457	0.39177435	0.3924747	0.4441705	0.303175	0.33649545	0.321622	0.3288861	0.4157369	0.339374
GO:0000145	QT interval	0.3671592	0.2593533	0.4080959	0.3831461	0.398278	0.2960274	0.35089015	0.3194416	0.34684265	0.40839735	0.3310606
GO:0000145	Red cell distribution width	0.38276705	0.2539371	0.38316035	0.3850119	0.4159689	0.3153239	0.32507445	0.307816	0.34799435	0.4165158	0.3317888
GO:0000145	Snoring	0.3718736	0.2300762	0.35961885	0.40893845	0.40905965	0.28233975	0.323119	0.2697505	0.357407	0.3609532	0.3256775
GO:0000145	TPE interval measurement	0.3772132	0.3299739	0.40409895	0.3888361	0.42210125	0.377814	0.3775697999999999	0.3687127999999999	0.3520442	0.4210072	0.3429478999999999
GO:0000145	Testicular Germ Cell Tumor	0.3713653	0.1956292499999999	0.3623847	0.36960565	0.4164624	0.296391	0.3318697	0.28970265	0.306072	0.3904006	0.3163485
GO:0000145	Thyroid preparation use measurement	0.4047693	0.29593	0.3762939	0.3823388	0.4039667	0.3273061	0.31860605	0.3431276	0.33655855	0.3927990999999999	0.34613245
GO:0000145	Tourette syndrome	0.3405839	0.3353569	0.3842836	0.4081192999999999	0.4061441	0.3025575	0.32979325	0.2995512	0.3567577	0.4268038	0.3375341
GO:0000145	Varicose veins	0.39441595	0.3147909	0.3923991	0.40534205	0.3965692	0.34875025	0.3470299	0.3339052	0.3616042	0.417663	0.3462647
GO:0000145	Vasodilators used in cardiac diseases use measurement	0.45154585	0.34789495	0.37728185	0.3814216	0.4297083	0.2891169	0.3611018	0.3123148	0.342006	0.3994372499999999	0.3466952
GO:0000145	Vitiligo	0.4028573	0.2344797	0.3742369	0.36817665	0.4006064	0.34280605	0.3107367	0.3393925	0.3405738	0.3909743	0.3045723999999999
GO:0000145	acne	0.3698464	0.2665737999999999	0.36625325	0.4192075	0.3921414	0.30043155	0.3642459	0.30884995	0.3219234	0.4136968	0.36089135
GO:0000145	adolescent idiopathic scoliosis	0.38820325	0.3218788	0.3845028	0.3904418	0.4131756	0.3350764	0.347956	0.3481595	0.3600335	0.4032017	0.34252085
GO:0000145	adult onset asthma	0.3800347	0.2377256	0.3799553	0.3836537	0.4024244	0.34486115	0.3243226	0.3001098	0.32393425	0.42361095	0.306498
GO:0000145	age at assessment	0.3854598	0.2915073	0.3852047	0.376977	0.4035745	0.3116904	0.3288772	0.29631	0.33684745	0.35509615	0.3517000999999999
GO:0000145	age at diagnosis	0.33067925	0.2459498	0.3695748	0.3494601499999999	0.4257521	0.3273935	0.3432076	0.36817385	0.3743578	0.3956771	0.3057179
GO:0000145	age at first birth measurement	0.3027578	0.30674475	0.3866564	0.3948878	0.4165681	0.3178745	0.3121692	0.287409	0.35934495	0.4106173	0.32081545
GO:0000145	age at first facial hair	0.3948478	0.265054	0.3717821	0.4071405	0.4031188	0.3286476	0.3218572	0.33153	0.3620879999999999	0.3968935999999999	0.3176474
GO:0000145	age at first sexual intercourse measurement	0.36549814999999997	0.3101582	0.3801981	0.39566925	0.4130494	0.3294395	0.3221301	0.3179149	0.34672755	0.40326595	0.3245314
GO:0000145	age at menarche	0.367615	0.2689958	0.3932365	0.3964774	0.4180552	0.3116445	0.3063457	0.2985942	0.3520375	0.4220257	0.319051
GO:0000145	age at menopause	0.3854278	0.2303388	0.3825278	0.38614485	0.426087	0.300749	0.28250635	0.2724211	0.33085485	0.4457758	0.3136484
GO:0000145	age at onset	0.3598848	0.2923959	0.3942183999999999	0.3757247	0.4056522999999999	0.3377207	0.3506153	0.33784175	0.3522756	0.40086325	0.3466624
GO:0000145	age-related hearing impairment	0.3667118	0.2848904	0.394561	0.388072	0.4236651	0.37321015	0.3426426	0.3697655	0.3783755	0.4246117499999999	0.3439284999999999
GO:0000145	age-related macular degeneration	0.3566136	0.2909488	0.3789047	0.3535957	0.3771287	0.3244421	0.3430395	0.37280445	0.33456425	0.3488343499999999	0.3293394
GO:0000145	albumin:globulin ratio measurement	0.3652196	0.2769184	0.4158745	0.3777262	0.4017376	0.33842085	0.3540024	0.3284161	0.3236734	0.3938443	0.3249474
GO:0000145	albuminuria	0.3940533	0.2771539	0.369133	0.3791206	0.42069745	0.302702	0.3478626	0.3289093	0.3492902	0.3869462	0.3196463
GO:0000145	alcohol consumption measurement	0.3825429	0.2912707	0.3825823	0.38100765	0.4063525	0.3023474	0.3296453	0.3101502	0.3502582	0.40794715	0.328579
GO:0000145	alcohol dependence	0.31390549999999995	0.3099828	0.36214045	0.37103585	0.4271537	0.2905942	0.3643444	0.34379695	0.3344844999999999	0.3732499	0.3485893
GO:0000145	alcohol drinking	0.38093875	0.2694412499999999	0.3787547	0.3828699	0.4080572	0.2916336499999999	0.3421063	0.3305927	0.3444538	0.3927424	0.3309823
GO:0000145	alcohol use disorder measurement	0.3152007	0.2661527	0.387322	0.37431415	0.3897854	0.2905723999999999	0.3290151999999999	0.3099592	0.3562482	0.4351308	0.3105740999999999
GO:0000145	alkaline phosphatase measurement	0.372428	0.2570209	0.3899175	0.38185395	0.41180505	0.3065349	0.3363612	0.3265011	0.3510384	0.4034171	0.3442666
GO:0000145	allergic disease	0.3621939	0.25407285	0.3879952	0.3853421	0.3978785999999999	0.32423635	0.331951	0.3466905	0.3471975499999999	0.4273005	0.3337006999999999
GO:0000145	allergic rhinitis	0.35978129999999997	0.2435351	0.3756825	0.3773601	0.3821039	0.32475675	0.3185678	0.3262523	0.33175995	0.41939185	0.3245061
GO:0000145	alopecia	0.33339005	0.25345605	0.35541235	0.3713939	0.4091436499999999	0.3043571499999999	0.3246791	0.3105143999999999	0.3252673	0.4164535	0.31881155
GO:0000145	amino acid measurement	0.3954494	0.3103645499999999	0.3937339	0.3900267	0.4260686	0.2601508999999999	0.3332388	0.29046095	0.3254436	0.3726822	0.3365677
GO:0000145	amyloid-beta measurement	0.43915760000000004	0.3325374	0.3857916	0.4075534	0.4261511	0.3166905	0.3497984	0.335289	0.3585136	0.3639932999999999	0.3250982
GO:0000145	androgenetic alopecia	0.3514167	0.2877187	0.3505726	0.3806690499999999	0.4143054	0.34413615	0.33639555	0.354805	0.33242165	0.3992735	0.30765665
GO:0000145	angina pectoris	0.3644644	0.3037879	0.374179	0.36422	0.40988815	0.3050988	0.34505295	0.3208909	0.3344657	0.3932738	0.3332294
GO:0000145	ankylosing spondylitis	0.3978085	0.2687947499999999	0.37471395	0.3762597	0.4125748	0.3238362999999999	0.3438198	0.32719115	0.3442688	0.4022212	0.3218526
GO:0000145	anorexia nervosa	0.3523088	0.3252029	0.37891925	0.3936097	0.4065773	0.3107583	0.3282227	0.2921047	0.3567577	0.4213209	0.3309709
GO:0000145	anthropometric measurement	0.3339031	0.2617694	0.3896733	0.3754593	0.4057942	0.3243536999999999	0.331721	0.33012565	0.3460526499999999	0.3689466	0.314417
GO:0000145	antisocial behaviour measurement	0.36795089999999997	0.32455345	0.3891628	0.3969659	0.4108111	0.3185356	0.329581	0.31752135	0.341616	0.4061622	0.3355972
GO:0000145	anxiety measurement	0.42028555	0.2734545499999999	0.3671834	0.39947915	0.3918741	0.29256465	0.31208005	0.28569085	0.329029	0.4329966	0.3147623
GO:0000145	aortic measurement	0.38752165	0.2816688	0.4089654499999999	0.37861795	0.401699	0.31378545	0.35807255	0.3458524	0.3516556	0.38167175	0.3358116
GO:0000145	apolipoprotein A 1 measurement	0.3728065	0.25409995	0.3882387	0.3789858	0.4103623	0.31400355	0.3385714	0.324192	0.3392299	0.3932299	0.3343456
GO:0000145	apolipoprotein B measurement	0.3579377	0.2605882	0.38646095	0.3742883	0.4114399	0.310801	0.34076315	0.3332774	0.3351902	0.3940042	0.3424714
GO:0000145	appendicular lean mass	0.37202975	0.26902455	0.38624355	0.3816668	0.4057703	0.3311407	0.3323703	0.3179948	0.348914	0.39115025	0.32901435
GO:0000145	arterial stiffness measurement	0.3923489	0.2799218	0.3852047	0.38599515	0.40642805	0.3536546	0.3250177	0.3330739	0.346452	0.377351	0.3296095
GO:0000145	aspartate aminotransferase measurement	0.38336905	0.2782957	0.3917127999999999	0.3930128	0.4138838	0.3262969	0.3335791	0.3282793	0.3496706	0.414442	0.3356657
GO:0000145	aspartate aminotransferase to alanine aminotransferase ratio	0.36904325	0.2464772	0.3855412	0.3900999	0.3961193	0.3164017	0.3450356	0.3451189	0.3505036	0.3779263499999999	0.351011
GO:0000145	asthma	0.3845707	0.2764437	0.38969505	0.3905482	0.3966399	0.3242432	0.3343703	0.32701825	0.3461395	0.3995865	0.3302097
GO:0000145	atopic asthma	0.4053548	0.3123964999999999	0.39990865	0.40285185	0.40166525	0.3346928	0.35001645	0.3481399	0.3510384	0.4506228	0.3327653
GO:0000145	atopic eczema	0.3573992	0.2845706	0.3815785	0.3858566	0.3835323	0.3137893	0.3237923	0.3032474	0.3427976	0.4096598	0.3245696
GO:0000145	atrial fibrillation	0.37827754999999996	0.2731533	0.3863548	0.4014932	0.4300463	0.32205865	0.3290264	0.3406196	0.3455587	0.4063413999999999	0.3415364
GO:0000145	atrial flutter	0.3474019	0.27255625	0.3839682	0.3924747	0.4263844	0.30266315	0.31653465	0.3701592	0.34841525	0.4164769	0.3524767
GO:0000145	atrophic macular degeneration	0.361252	0.2935555	0.3644198	0.3694432	0.37711795	0.3410854	0.34629235	0.3838928	0.33545565	0.34582455	0.3364016
GO:0000145	attention deficit hyperactivity disorder	0.3654296	0.3268905	0.3855005	0.3976827	0.4102352999999999	0.3219131	0.3310143	0.316091	0.3454683	0.4042425	0.33556565
GO:0000145	autism spectrum disorder	0.3497814	0.3224668	0.3878255499999999	0.40173555	0.41295615	0.30999375	0.3318112	0.3147602	0.3620757	0.4215752	0.3363118
GO:0000145	autoimmune disease	0.4188314	0.2587162	0.3742369	0.3892206	0.4019606	0.3309197	0.3244681	0.33751235	0.3414792	0.3956199	0.3244613
GO:0000145	autoimmune thyroid disease	0.4168908	0.3073399999999999	0.3809764	0.3960748	0.410735	0.3340398	0.3172731	0.3319282	0.3475484	0.4154516	0.34380225
GO:0000145	autosomal dominant compelling helio-ophthalmic outburst syndrome	0.353868	0.2962167	0.3572445	0.38566805	0.3849548	0.26612145	0.3674846	0.2798058	0.3233632	0.415531	0.31531365
GO:0000145	balding measurement	0.365212	0.2849746	0.3731352	0.3774235999999999	0.4091626	0.3314417	0.33332135	0.318876	0.3503779999999999	0.4131067	0.330897
GO:0000145	basal cell carcinoma	0.3847692	0.2335192999999999	0.3463471999999999	0.3804912	0.4049293499999999	0.3294506	0.3132391	0.3035839	0.3444538	0.3997167	0.3030622
GO:0000145	base metabolic rate measurement	0.3756506	0.2807622	0.39499865	0.3840689	0.4053985	0.3199964	0.3321817	0.32132985	0.3499049	0.3919426	0.3282611
GO:0000145	basophil count	0.3884518	0.2741999	0.37757695	0.376711	0.4054173	0.3312425	0.3333110999999999	0.3360839	0.3325889	0.4027326	0.33409675
GO:0000145	basophil percentage of granulocytes	0.36886355000000004	0.2888343	0.3951762	0.400898	0.4304068	0.3318228	0.3265625	0.3185428	0.3367901	0.4418767	0.337377
GO:0000145	basophil percentage of leukocytes	0.3790232	0.2679023499999999	0.3798645	0.3718881	0.4091768	0.3253882	0.3358211	0.33372595	0.3242533	0.40446365	0.3255711
GO:0000145	benign prostatic hyperplasia	0.3485926	0.2262573	0.3802822	0.4124082	0.4587337	0.34232965	0.3346322	0.3304839	0.3280981	0.4338513	0.3218158
GO:0000145	bilirubin measurement	0.386788	0.2642674	0.3832978	0.38520615	0.4023882	0.30680785	0.3418363	0.3246038	0.3390101	0.414112	0.34164875
GO:0000145	bipolar I disorder	0.4029737	0.3619331	0.37780965	0.41084365	0.4241316499999999	0.35585215	0.3669817	0.3833202	0.3544994999999999	0.4213308	0.3361433
GO:0000145	bipolar disorder	0.3694441	0.3344164	0.3818788	0.4068919	0.4096504	0.3363839	0.33317005	0.3362477	0.3550888	0.4128165	0.3355352
GO:0000145	birth weight	0.37082665000000004	0.2584849	0.3785123	0.3800533	0.4064833	0.3232516	0.3201442	0.3201172	0.3429173	0.3885188	0.3210909
GO:0000145	bitter alcoholic beverage consumption measurement	0.356676	0.3130453	0.4382544499999999	0.3840499	0.39816975	0.27548775	0.3908924	0.2995855	0.3577303	0.394066	0.3451153
GO:0000145	blood metabolite measurement	0.3546175	0.2907865	0.38861	0.3921572	0.4110343	0.2804936	0.3382749499999999	0.3145514	0.3271934	0.39106555	0.3313679
GO:0000145	blood phosphate measurement	0.3695546	0.3028804	0.4016195999999999	0.3921572	0.4037619	0.33675945	0.3491637	0.3410038	0.3497596	0.4005494	0.34933585
GO:0000145	blood pressure	0.39885275	0.2769094	0.39134555	0.389549	0.41046435	0.3370759	0.3477086	0.3504254	0.3520532	0.3820618999999999	0.3427171
GO:0000145	blood protein measurement	0.3573458	0.26447305	0.3849316	0.3797979	0.3920935	0.33472565	0.3412045	0.3368884	0.3334458	0.3800407	0.33227555
GO:0000145	blood urea nitrogen measurement	0.3748557	0.26208975	0.3893527	0.3984979	0.4151452	0.32770505	0.3252111	0.3085164999999999	0.344909	0.3888941	0.3342222
GO:0000145	body fat distribution	0.4053548	0.28692525	0.3939744	0.3836474	0.394616	0.3336895	0.34324385	0.3244533	0.3373317	0.377631	0.3099219
GO:0000145	body fat percentage	0.3779636	0.3046463	0.3954618	0.387902	0.4168372	0.3370617	0.3321781	0.317033	0.3560194	0.4086522	0.3299235499999999
GO:0000145	body height	0.37443135	0.2680636	0.3904864	0.3858844	0.4130217	0.3244526	0.3284233	0.3150045	0.3474669	0.4039557	0.3276359
GO:0000145	body mass index	0.38597994999999996	0.2976644	0.3868519	0.3889953	0.4134676	0.3254081	0.32473165	0.3137082	0.347913	0.4160308	0.3316523
GO:0000145	body weight	0.3718948	0.2991989	0.3892415999999999	0.3889689	0.4123289	0.31983975	0.3267656	0.3110647	0.3439762	0.4147218	0.3282636
GO:0000145	body weights and measures	0.3881713	0.2706717	0.3850556	0.36126055	0.41966405	0.3280271999999999	0.3131906	0.2506955	0.3739521	0.3971225	0.31695905
GO:0000145	bone density	0.3808064	0.2988225	0.38629515	0.3863491	0.4106840499999999	0.33583445	0.3460236	0.3427854	0.3560642	0.4110704	0.3461164
GO:0000145	bone fracture	0.3860755	0.3182716	0.425054	0.3984931	0.3809164	0.3377189	0.3652274	0.3553244	0.3531374	0.4103112	0.3327252
GO:0000145	bone quantitative ultrasound measurement	0.3774985	0.2739677	0.389121	0.3775119	0.4038918	0.3383990999999999	0.3405422	0.3270314	0.3462069	0.4067503	0.3346536
GO:0000145	brain aneurysm	0.35782590000000003	0.3392498	0.3970772	0.3913777	0.3962882	0.3194512	0.35252215	0.3377873	0.3494459	0.4264485999999999	0.3386028
GO:0000145	brain measurement	0.38458415	0.2893998	0.3864161	0.3859103	0.410692	0.3356117	0.3420613	0.3377882	0.35097575	0.3968229	0.3365672
GO:0000145	brain volume measurement	0.3808886	0.29055105	0.3889162	0.39138885	0.40983355	0.3407196999999999	0.3453166	0.3382016	0.3468198	0.4017737999999999	0.3350904
GO:0000145	breast cancer	0.4157089	0.2408581	0.37706925	0.4042926	0.4371058	0.3040739	0.3164846	0.29631	0.33203	0.4030948	0.3246284
GO:0000145	breast carcinoma	0.3563231	0.2460834	0.37924415	0.3735929	0.4125503	0.3082346	0.3161574	0.314314	0.3385712	0.3873209	0.3268891
GO:0000145	breast milk measurement	0.3830671	0.3008265	0.3880596	0.39100755	0.4176471	0.3605556	0.34149955	0.336884	0.3678483	0.4288187	0.3395064
GO:0000145	calcium measurement	0.3746083	0.2585192	0.4079534	0.3851	0.4128521	0.3236353	0.33640555	0.31409425	0.3481093	0.4119497	0.3436007
GO:0000145	cancer	0.3883724	0.2460995	0.3659418	0.3979652	0.4194822	0.33684575	0.3208753	0.293733	0.3485908	0.41417945	0.3254733
GO:0000145	cardiac arrhythmia	0.3947066	0.2730082	0.39764225	0.39953075	0.4430628	0.323665	0.3581316	0.3646944	0.3325729	0.3740185	0.3298466
GO:0000145	cardiovascular disease	0.37995575000000004	0.2810765	0.3861007	0.37808745	0.4079572	0.322769	0.3439197	0.3264343	0.3474594	0.3829723	0.3378396999999999
GO:0000145	cataract	0.375253	0.2895136	0.3765905	0.3774708	0.41938735	0.2869641	0.3147013	0.3030584	0.3312104	0.40717595	0.3374854
GO:0000145	celiac disease	0.4218827	0.2561788	0.3845937	0.40445735	0.4052629	0.35671045	0.3460210999999999	0.311128	0.3358371	0.4109549	0.3368757
GO:0000145	central corneal thickness	0.3393804	0.2748988	0.382124	0.3798829	0.3822115	0.37353005	0.3487306	0.353294	0.3430748	0.3665799	0.3355921
GO:0000145	central nervous system cancer	0.3644948	0.30308945	0.37830715	0.4064508	0.4213625	0.3018832999999999	0.3356776	0.3153566	0.35747545	0.42437545	0.3391693
GO:0000145	cerebrospinal fluid biomarker measurement	0.3585852	0.2541495	0.39427235	0.3531784	0.3517185	0.3242557	0.33934315	0.36719535	0.32281145	0.3566744	0.3435816
GO:0000145	childhood onset asthma	0.3650585	0.2764324999999999	0.38130485	0.3743112	0.4059083999999999	0.33128895	0.3326724	0.3226464	0.3390576	0.39564535	0.32615
GO:0000145	childhood trauma measurement	0.3468298	0.2810551	0.3864161	0.3928061	0.4026834	0.3303314	0.306336	0.2767111	0.381904	0.4154783	0.31249905
GO:0000145	chin morphology measurement	0.3668096	0.29066625	0.3966837	0.4183792	0.3971874	0.354244	0.37693695	0.3370849999999999	0.34572055	0.4192968	0.31736635
GO:0000145	cholelithiasis	0.3557326	0.25177585	0.41806255	0.3942399	0.42425145	0.3276343	0.3733092	0.3523131	0.3713303	0.3708401	0.339551
GO:0000145	chronic kidney disease	0.4216921	0.29382	0.3915483	0.4240914	0.36924775	0.29094155	0.3771851	0.35668045	0.3299803	0.36601575	0.3426128
GO:0000145	chronic lymphocytic leukemia	0.3877301	0.3053866	0.3797504499999999	0.40397105	0.4003397	0.3520243	0.33560185	0.34855595	0.3521946	0.4000762	0.3466038
GO:0000145	chronic obstructive pulmonary disease	0.39435454999999997	0.2654286	0.3885539999999999	0.3920396499999999	0.4122738999999999	0.3380309	0.33994905	0.32834575	0.3447113499999999	0.3939011	0.3374086
GO:0000145	chronotype measurement	0.36913205	0.2972455	0.3851706	0.3980661	0.4104235	0.3141	0.3237247	0.303591	0.3556747	0.4190398	0.331007
GO:0000145	cigarettes per day measurement	0.3449464	0.28229815	0.38384655	0.4067003	0.4127696	0.2861827999999999	0.3277541499999999	0.2879386	0.3384438	0.4523183	0.334719
GO:0000145	circadian rhythm	0.4643492	0.3347524	0.4168363	0.38747735	0.45387845	0.3592699499999999	0.34907675	0.3740152	0.403579	0.4199759	0.3587757
GO:0000145	cleft lip	0.383582	0.3016892	0.4154195	0.3669501	0.384428	0.3608215	0.30552665	0.3716144	0.36051045	0.3899869	0.351588
GO:0000145	coagulation factor measurement	0.3306681	0.2097796499999999	0.3937024	0.3655888	0.331254	0.3372937	0.34024475	0.3504907	0.3171508	0.33196555	0.3626022
GO:0000145	coffee consumption	0.3545092	0.33946285	0.3876364	0.4181938	0.39489425	0.2997591	0.3367864	0.3670018	0.3409067	0.4406035	0.33949755
GO:0000145	coffee consumption measurement	0.34225705	0.32310815	0.3910549	0.4025438	0.40075625	0.2801594	0.3207235	0.3229374499999999	0.33248415	0.3671245	0.3147623
GO:0000145	cognitive function measurement	0.3693436	0.31139685	0.3878368	0.3902933	0.41792055	0.3191377	0.3251193	0.31403705	0.3528687	0.4109213	0.3295940499999999
GO:0000145	colorectal adenoma	0.3944292	0.2906012	0.3730448	0.3809708499999999	0.4185557	0.353106	0.3394601	0.3131488	0.3452123	0.4264735	0.3203961
GO:0000145	colorectal cancer	0.39675895	0.2805725	0.3794287	0.38747875	0.4258311	0.3303046	0.32740915	0.32906	0.3488883	0.42411275	0.32928245
GO:0000145	complication	0.39558755	0.2801744	0.3744041	0.3886199999999999	0.4126798	0.321558	0.3268771	0.3108332	0.3394446	0.3959931	0.3489911
GO:0000145	corneal topography	0.3514775	0.2818887	0.39349	0.3926626	0.4128744	0.32972215	0.330661	0.3436097999999999	0.35225195	0.3686515	0.3265221499999999
GO:0000145	coronary artery calcification	0.3566186	0.27139015	0.35091335	0.3861156	0.3818888	0.305268	0.31596025	0.284223	0.2977788	0.3780548	0.3149476
GO:0000145	coronary artery disease	0.3710019	0.2695153999999999	0.3860642	0.3732838	0.4004535	0.3253927	0.3330558	0.3246942	0.3482656	0.3892686	0.3332637
GO:0000145	coronary atherosclerosis	0.35962685	0.3095658	0.3770114	0.39326845	0.3925649	0.3224859	0.3664787	0.331577	0.3184215	0.3558493	0.3340931
GO:0000145	cortical surface area measurement	0.3805865	0.2924934	0.3892349499999999	0.3913239	0.41309995	0.3365073	0.3406594	0.3380427	0.3476027	0.3886924	0.3370002
GO:0000145	cortical thickness	0.37240615	0.2887904	0.3862534	0.3876995	0.415861	0.3343395	0.3395853	0.32685845	0.34966915	0.3823557	0.3355972
GO:0000145	creatine kinase measurement	0.3904174	0.3020688	0.3694786	0.4015977	0.3713795	0.32041445	0.3579852	0.35823875	0.34549625	0.3759138	0.3339372
GO:0000145	creatinine measurement	0.38791600000000004	0.2651749	0.3931402	0.38837805	0.4093898	0.3183842	0.3330091	0.313658	0.3516485	0.4125338	0.3337575
GO:0000145	cup-to-disc ratio measurement	0.39460645	0.28970735	0.39768985	0.3900798	0.4122441999999999	0.3383435	0.334438	0.33273915	0.3586091	0.3872349	0.3208626
GO:0000145	cutaneous melanoma	0.3770709	0.2456431	0.3796985	0.3972622	0.4194429	0.33587655	0.32893245	0.3411161	0.357497	0.4199467	0.3528519
GO:0000145	cystatin C measurement	0.4010564	0.2792217999999999	0.3908502	0.384394	0.4091148	0.3243475	0.33755815	0.3234787	0.3563359	0.4000507	0.3346042
GO:0000145	cytokine measurement	0.3826867	0.2840889	0.38626	0.3466706	0.3873818	0.31667955	0.3217492	0.30249345	0.3370762	0.3446524	0.3122843
GO:0000145	daytime rest measurement	0.3639808	0.3308517	0.37889455	0.4076551	0.43025225	0.3093862	0.3164453	0.31802415	0.3469306	0.4058908	0.33393595
GO:0000145	dental caries	0.3775106	0.31615795	0.38393705	0.3853958	0.4176994	0.2994378	0.3248654	0.2943591	0.3659748	0.4407876	0.3532472
GO:0000145	dentures	0.3489544	0.30245685	0.3720642	0.3853958	0.4176994	0.3067553	0.3303082	0.28771285	0.36211505	0.4407876	0.3567529
GO:0000145	depressive symptom measurement	0.3578263	0.34538845	0.385998	0.4019702	0.4112493	0.3243977	0.3276543	0.31993655	0.3438948	0.41700525	0.3271702
GO:0000145	dermatitis	0.3637738	0.2392245	0.37035275	0.3975901	0.35491375	0.3716311	0.3310804	0.3926161	0.359691	0.36563375	0.34912095
GO:0000145	diabetes mellitus	0.4073572	0.2717797	0.3796342	0.3886431	0.4045491	0.3221414	0.3251514	0.3206523999999999	0.3403342	0.4066373	0.343772
GO:0000145	diastolic blood pressure	0.3935919	0.2763525	0.3857951	0.3856211499999999	0.4084052	0.3288593	0.3405306	0.32027275	0.3449908499999999	0.3978571	0.3397784
GO:0000145	diet measurement	0.3721041	0.2891432	0.3962507	0.3797336999999999	0.4145711	0.3177936	0.3352690499999999	0.3238416	0.3533022	0.4091867	0.3335618
GO:0000145	diffuse plaque measurement	0.3814153	0.34265135	0.3813516	0.3848754	0.4086578	0.32314475	0.3456992	0.352775	0.361278	0.40661935	0.3367187
GO:0000145	disease progression measurement	0.3660141	0.3386982	0.391897	0.39121735	0.4119451	0.34832075	0.3170431	0.364708	0.3549283	0.35697635	0.3292599
GO:0000145	diverticular disease	0.32601185	0.2398689	0.3890617	0.3758935	0.4126758	0.3366438	0.3392589	0.30258055	0.3315722	0.3468784	0.2918016
GO:0000145	diverticulitis	0.2840726	0.2806553499999999	0.40340895	0.38995745	0.39368335	0.3429543	0.3782779	0.3317558	0.34098975	0.3389478	0.3051431
GO:0000145	drug use measurement	0.391461	0.2775478	0.380821	0.3851976	0.41096935	0.31512495	0.3233114	0.3401133	0.3376997	0.3874854	0.3381729
GO:0000145	electrocardiography	0.3877886	0.2988009499999999	0.3920297	0.39446355	0.4084583499999999	0.3137406	0.3481014999999999	0.3319781	0.3446352	0.40433895	0.3349574
GO:0000145	emotional symptom measurement	0.3816251	0.3510423	0.3888089	0.4267615	0.4083914	0.3534173	0.3221258	0.3740976	0.3620471	0.3645727	0.3322847
GO:0000145	endocrine system disease	0.3937938	0.2670807	0.3783829	0.3733212	0.4018569	0.333236	0.3207076	0.3322252	0.3480168	0.40504145	0.3396825
GO:0000145	endometriosis	0.32127	0.2287361	0.3849498	0.3897620499999999	0.3832276	0.3188259	0.3264888999999999	0.33175375	0.33518025	0.3952211	0.3265286
GO:0000145	eosinophil count	0.3815672	0.2622483	0.3891728	0.3831984	0.4117155	0.3291099	0.3226887	0.31346195	0.34448225	0.4070099	0.3234214
GO:0000145	eosinophil percentage of granulocytes	0.38634805	0.2514576	0.38832115	0.3681275	0.4108628	0.32369225	0.32702675	0.30065355	0.3294985	0.3976253	0.3195366
GO:0000145	eosinophil percentage of leukocytes	0.38462525000000003	0.2567416	0.38199105	0.3747229	0.4025717	0.3185015	0.31437475	0.31029595	0.3369069	0.4039375	0.3190034
GO:0000145	erythrocyte count	0.37917979999999996	0.2584672	0.392487	0.3828212	0.41290365	0.3184883	0.33240945	0.3177968	0.3480198	0.40540875	0.33181275
GO:0000145	essential hypertension	0.36677879999999996	0.2300762	0.3707009	0.3857546	0.39837715	0.3129383	0.34246305	0.3571355	0.3563423	0.3952785	0.31176025
GO:0000145	estrogen-receptor negative breast cancer	0.3633416	0.2648289	0.3791528	0.3867516	0.4321548	0.3357457	0.3285348	0.2961794	0.328012	0.3642828	0.3044670499999999
GO:0000145	facial morphology measurement	0.3766183	0.23280495	0.38262375	0.3795642	0.3930486	0.3184246	0.3341566	0.3112187	0.3384438	0.3925754	0.3325218
GO:0000145	family history of Alzheimer’s disease	0.38116910000000004	0.31008625	0.40539545	0.3880522	0.4238475	0.3486907	0.3631426	0.34023505	0.33631105	0.4207754	0.33636305
GO:0000145	fasting blood glucose measurement	0.35656699999999997	0.2818376	0.3771284	0.3916846499999999	0.4185016	0.2798684	0.3113643	0.3121754	0.3342013499999999	0.4354276	0.3247103
GO:0000145	fasting blood insulin measurement	0.3791084	0.26357485	0.40854995	0.4054516999999999	0.3667469	0.32832245	0.3227063	0.355672	0.3462143	0.4211199	0.3540771
GO:0000145	fat body mass	0.3708385	0.291437	0.3925463999999999	0.3853998	0.4100051999999999	0.32680325	0.3327405	0.3260653	0.3512486	0.3993734	0.3280917
GO:0000145	fatty acid measurement	0.37376719999999997	0.31886425	0.3583772	0.3772248	0.4114084	0.3068634	0.30793	0.3456003	0.333042	0.4471544	0.328271
GO:0000145	feeling "fed-up" measurement	0.4333841	0.39251	0.3891209	0.4084098499999999	0.4200176	0.3833876	0.33832285	0.3766445	0.3100153	0.4271011	0.3551103
GO:0000145	femoral neck bone mineral density	0.4002667	0.2131646	0.3838272	0.3834237	0.4293083	0.33422995	0.3275398	0.2916316	0.3654418	0.42852235	0.3307592
GO:0000145	ferritin measurement	0.3556196	0.245613	0.39559035	0.3840138	0.3991929	0.3515283	0.3370475	0.3374454	0.325518	0.40129525	0.3495646
GO:0000145	fibrinogen measurement	0.3405243	0.2162344	0.3862883	0.359716	0.3842351499999999	0.295548	0.3593669499999999	0.3146246	0.3447056	0.3995105	0.3336145
GO:0000145	forced expiratory volume	0.3650525	0.264553	0.3890879	0.3836696	0.4058564	0.3300575	0.3287356	0.3111264	0.34759185	0.3821581	0.3294810999999999
GO:0000145	gait measurement	0.3846975	0.2561256	0.3885475	0.3881796	0.4135338	0.3293678	0.3213103	0.30631645	0.3452318	0.4018079	0.32116815
GO:0000145	gallbladder disease	0.3160633	0.2186312	0.39749515	0.3704874	0.4569523	0.31309325	0.3327459	0.2560106	0.3622895	0.3956199	0.30299295
GO:0000145	gallstones	0.3098245	0.2247785	0.4359302	0.3679302	0.4416384	0.3250069	0.35156665	0.3521682	0.36297465	0.3678517	0.3464702
GO:0000145	ganglion cell inner plexiform layer thickness measurement	0.41334395	0.2974691	0.4025296	0.36742485	0.4318232	0.3252792	0.310513	0.3718485	0.36886525	0.3528133	0.298349
GO:0000145	gastroesophageal reflux disease	0.36949224999999997	0.33601045	0.3923214	0.4090036	0.40575055	0.3380625499999999	0.3225984	0.3347183	0.3420412	0.39174915	0.3324054
GO:0000145	glaucoma	0.3795715	0.3143267	0.40485935	0.3731988499999999	0.4132962999999999	0.360727	0.3539984	0.348645	0.36994565	0.3958668	0.3362795
GO:0000145	glioma	0.3487943	0.3129154	0.3891918	0.4099504	0.4098347	0.31177285	0.339669	0.3020983	0.3606466499999999	0.42680215	0.33682565
GO:0000145	glomerular filtration rate	0.3784178	0.28617155	0.393841	0.3903402	0.4120844	0.3089304499999999	0.338787	0.3227335	0.34783365	0.4084694	0.3339978
GO:0000145	glucose measurement	0.39797445	0.28330285	0.3815182	0.3898071	0.4104589	0.2999471999999999	0.31815105	0.3017696	0.3375277	0.4177728	0.3362881
GO:0000145	glucose tolerance test	0.43458315000000003	0.2443615	0.41355185	0.3813849	0.4155404	0.31955855	0.37507365	0.3881514	0.3788917	0.3903991	0.3264993
GO:0000145	glycine measurement	0.35771025	0.2600993	0.3664931999999999	0.3782735	0.427443	0.2603202	0.32446145	0.3085019	0.3163047	0.3694365	0.3247283
GO:0000145	gout	0.3684295	0.29949775	0.3950083	0.3912386	0.41870915	0.2862114	0.34862875	0.3464702	0.3404248	0.4492165999999999	0.3435156
GO:0000145	granulocyte count	0.37624065	0.2915453	0.3772958	0.3857694	0.4017667499999999	0.31344105	0.3405629	0.3416761	0.34017965	0.3899588	0.3452176
GO:0000145	granulocyte percentage of myeloid white cells	0.3669653	0.25623	0.3818812	0.3877972	0.3941962	0.2989187	0.3356447	0.3210515	0.3368098499999999	0.40477025	0.3290456
GO:0000145	grip strength measurement	0.37056075	0.277042	0.3919008	0.3831741	0.404041	0.3201581	0.3356546	0.3121865	0.3514932	0.38484675	0.32141955
GO:0000145	gut microbiome measurement	0.37630955	0.3303301	0.3838496	0.3881172	0.423522	0.3241368	0.3499855	0.3191456	0.348899	0.4078786	0.3346752
GO:0000145	hair color	0.3725994	0.29555845	0.3824028499999999	0.40921375	0.4083944	0.326485	0.32095055	0.3144981999999999	0.3438184	0.4111555	0.3413687
GO:0000145	hair colour measurement	0.3847208	0.2879305	0.3825589	0.40191615	0.4143503	0.3227063	0.3286902	0.3077582	0.3392254	0.3977466	0.3333920999999999
GO:0000145	hair shape measurement	0.3602645	0.2777036	0.37448145	0.3713174	0.4038404	0.3234418	0.33005775	0.3230184	0.3458548999999999	0.41177295	0.32824105
GO:0000145	handedness	0.4225564	0.3454553	0.3686888499999999	0.4313559	0.4279919	0.3482543999999999	0.3599415	0.3352942	0.36169165	0.4132212	0.34068315
GO:0000145	health study participation	0.36984945	0.3504648	0.39818355	0.3926495	0.4098948	0.32235115	0.3260443	0.3109216	0.3565266	0.3650643	0.32898465
GO:0000145	hearing loss	0.3710647	0.2766642	0.3788126	0.38992985	0.4455976	0.4120911	0.34210485	0.3749839	0.366623	0.3898257	0.3133656
GO:0000145	heart disease	0.36864735	0.27678945	0.3857916	0.3793949	0.4226914	0.30367195	0.3218271	0.28412195	0.3070264	0.3831464	0.3321452
GO:0000145	heart failure	0.4300843	0.2321300499999999	0.3705667	0.4058693	0.4124901	0.3160265	0.31386425	0.3170207499999999	0.32110875	0.393896	0.3386578
GO:0000145	heart rate	0.3956289	0.2971331	0.3953975	0.3938582	0.4067048	0.3383443	0.36565295	0.37310505	0.3412582	0.3901764	0.3380499
GO:0000145	heart rate response to recovery post exercise	0.33359215	0.2852646	0.3967613	0.37426625	0.4050492	0.3015948499999999	0.3182766	0.3188319	0.3546028	0.41335095	0.33696645
GO:0000145	heel bone mineral density	0.3722702	0.2757009	0.3914539999999999	0.3865889	0.40716035	0.32928	0.3404795	0.3285602	0.3504996999999999	0.40420815	0.3356881499999999
GO:0000145	hematocrit	0.38881845	0.2811658	0.38989405	0.3790291	0.4113846	0.3231861	0.33931685	0.32344975	0.34742295	0.3992364	0.3379938
GO:0000145	hemoglobin A1 measurement	0.3875832	0.2952623	0.3835741	0.38641	0.4145746	0.3268816	0.3276638	0.3347056499999999	0.3449868	0.4130841	0.33590805
GO:0000145	hemoglobin measurement	0.37923474999999995	0.27876195	0.3946059	0.38078115	0.4118823	0.32033795	0.3416047	0.3204280499999999	0.3467742	0.4002936	0.3351696
GO:0000145	hemorrhoid	0.4009871	0.27139435	0.4049282	0.3818027	0.4163894	0.3447044	0.3562258	0.3299034	0.345939	0.4016163	0.3515142
GO:0000145	high density lipoprotein cholesterol measurement	0.3814165	0.2838602	0.39169	0.3928702	0.4126292	0.3174045	0.33276155	0.3249727	0.34218775	0.4107599	0.3308345
GO:0000145	hip bone mineral density	0.3157035	0.3647236	0.3976854	0.383693	0.4126508	0.36311585	0.3511754	0.332708	0.3493005	0.42928595	0.3479982
GO:0000145	hip bone size	0.3083227	0.3571507499999999	0.3899698	0.3958945499999999	0.4245429	0.36620605	0.3486125	0.3224124	0.3172838	0.4370324	0.3509644
GO:0000145	hip circumference	0.3800444	0.3157756	0.3941833	0.3931837	0.4105163	0.3321299	0.33701655	0.3259435	0.3502065	0.4015586	0.33695255
GO:0000145	hormone measurement	0.31139459999999997	0.25924805	0.34994795	0.4090502	0.3777848	0.29211905	0.3228013	0.315763	0.3312646	0.39209135	0.31014105
GO:0000145	hyperlipidemia	0.3100408	0.29321885	0.3629329	0.3520254	0.4037260499999999	0.27444305	0.3145303	0.2688276	0.3215848	0.3598554499999999	0.339551
GO:0000145	hypertension	0.39733845	0.2871666	0.3906729	0.3885959	0.4091148	0.3308223	0.3421445	0.32604425	0.3502467999999999	0.39206425	0.3386036
GO:0000145	hypothyroidism	0.4013247	0.28089	0.379857	0.3828055	0.4094043	0.3285793999999999	0.32644165	0.3491481	0.3388153	0.40484695	0.3300417
GO:0000145	immune system disease	0.39976885	0.3165418	0.3729203	0.3810051	0.3905746	0.31128515	0.3489672	0.3066558	0.3121919	0.4351891	0.31920835
GO:0000145	inflammatory bowel disease	0.4086172	0.2763559	0.3703963	0.3884333	0.4015727	0.32291455	0.3327768	0.331949	0.3458592	0.4146016	0.3249048
GO:0000145	insomnia	0.37215995	0.3031587	0.39917305	0.39783425	0.4324550499999999	0.3174829	0.3209504	0.32696605	0.3421286	0.4108439	0.3288419999999999
GO:0000145	insomnia measurement	0.3473677	0.2976675	0.3856201	0.38360455	0.39806535	0.3154656999999999	0.325995	0.3044992	0.3517768	0.40831545	0.31994085
GO:0000145	insulin like growth factor measurement	0.34677555	0.2481168	0.38545465	0.3829701	0.409527	0.3116543	0.31719155	0.29928085	0.34230275	0.4006494	0.33102905
GO:0000145	insulin measurement	0.41648989999999997	0.2766642	0.3886623	0.3728201	0.4130966	0.32097705	0.3178786	0.3306708	0.3518736	0.405624	0.3438108
GO:0000145	intelligence	0.36692095	0.3174357	0.3860732	0.391399	0.4114765	0.32001895	0.32310485	0.31459565	0.352306	0.4077863	0.3282435999999999
GO:0000145	interstitial lung disease	0.3591546	0.2644224	0.37338925	0.3810051	0.380904	0.3417644	0.3331816	0.3216033499999999	0.3428447	0.423388	0.3137189999999999
GO:0000145	intraocular pressure measurement	0.3811925	0.2876261	0.4051004	0.3798138	0.4004685	0.3523716	0.34958395	0.33352415	0.3569988	0.382295	0.328187
GO:0000145	irritability measurement	0.3399545	0.2583406	0.3912297	0.4404593	0.39894735	0.3142755	0.2968376	0.33602695	0.3656211	0.4456869	0.2846902
GO:0000145	juvenile idiopathic arthritis	0.4106613	0.2656344	0.404514	0.4114711	0.41578875	0.33399465	0.3490115	0.3063113	0.327197	0.4631507	0.3356791
GO:0000145	keratinocyte carcinoma	0.37639659999999997	0.2319873	0.3495564	0.37178215	0.4091148	0.3176001	0.3172948	0.31692565	0.3435510499999999	0.40288825	0.3239812
GO:0000145	keratoconus	0.3480327	0.2466092	0.404631	0.4046344	0.3817348499999999	0.30347255	0.3176442	0.34737415	0.3546366	0.4259533	0.33793085
GO:0000145	late-onset Alzheimers disease	0.3847944	0.3236084999999999	0.3991146	0.4085166	0.42683835	0.3959737	0.3656843	0.34426005	0.3361236	0.40553375	0.35042415
GO:0000145	lean body mass	0.3689778	0.28681135	0.39387475	0.3857204	0.4106219	0.3238683	0.3326287	0.3220075999999999	0.3531828	0.4046452	0.3282611
GO:0000145	left ventricular structural measurement	0.37883275	0.2896822	0.40815615	0.38771505	0.3913157	0.29036985	0.34130635	0.3395743	0.3507304	0.4018079	0.3429482
GO:0000145	leukocyte count	0.3916778	0.2724603	0.3850463	0.3799952	0.40974005	0.3348018	0.3367723	0.3347188	0.3470362	0.4029374	0.34078605
GO:0000145	lifestyle measurement	0.3699113	0.3014561	0.3904817	0.3768377	0.3949538	0.2974793	0.3209704	0.3038001	0.343641	0.38327265	0.3262736
GO:0000145	lip morphology measurement	0.4009159	0.2339985	0.3466754	0.3920802	0.40014815	0.34277475	0.3168875	0.31061705	0.3073222	0.35776905	0.2991985
GO:0000145	lipid measurement	0.37020759999999997	0.3057049	0.37438055	0.39943355	0.3949298	0.2939720999999999	0.3249155	0.3082841	0.2893413	0.3863658	0.3308841999999999
GO:0000145	lipoprotein A measurement	0.3289426	0.2623811	0.3792537	0.3779862	0.3697592	0.30483685	0.344264	0.3136549	0.3265817	0.3617761	0.3128366
GO:0000145	lipoprotein measurement	0.3484994	0.2865145	0.3779926	0.3852019	0.4014603	0.3204881499999999	0.3398168	0.3604381	0.3338584	0.3605287	0.33863195
GO:0000145	lobe attachment	0.3931244	0.2511411	0.384335	0.4205388	0.40833275	0.3524857999999999	0.3260657	0.31936235	0.356276	0.4150339	0.3445365999999999
GO:0000145	longevity	0.33989415	0.3262707	0.3775921	0.39697675	0.41124	0.29887635	0.3249418	0.3431901	0.340362	0.3953249	0.3543171499999999
GO:0000145	low density lipoprotein cholesterol measurement	0.3687684	0.2701824	0.3897121	0.3857553999999999	0.4160759	0.312353	0.3379628	0.3235668	0.3432501	0.4087956	0.339008
GO:0000145	low density lipoprotein triglyceride measurement	0.3699348	0.3009212	0.3992276	0.3935267	0.4104999	0.3342218	0.32294085	0.3272693	0.35322515	0.4226604499999999	0.3221317
GO:0000145	lung adenocarcinoma	0.39942924999999996	0.3189273	0.36822995	0.3891249	0.4310204	0.32025515	0.2980696	0.3028765	0.3572888	0.40429695	0.309922
GO:0000145	lung carcinoma	0.3603436	0.3135556	0.378175	0.4066785	0.4297172	0.30267125	0.3130728	0.2945552	0.3744408999999999	0.4143889	0.3108991
GO:0000145	lymphatic system disease	0.3846643	0.24155005	0.3993001	0.3786646	0.3925788	0.3472956499999999	0.3219339	0.3379074	0.3600763	0.3888185	0.3300118
GO:0000145	lymphocyte count	0.3914766	0.2742308	0.3880155	0.3843315499999999	0.4052238	0.33429715	0.3354198	0.3374502	0.3479724	0.409043	0.32854705
GO:0000145	lymphocyte percentage of leukocytes	0.38805125	0.2718617	0.3817986	0.3835381	0.4039578	0.32901035	0.33147135	0.3270216	0.34784745	0.4113149	0.3263877
GO:0000145	lymphocyte:monocyte ratio	0.35977994999999996	0.2846954	0.3782453	0.37385465	0.3900963	0.3199413	0.3393303	0.3249442	0.3456932	0.3764166	0.3210434
GO:0000145	macula measurement	0.3900654	0.2803434	0.38789645	0.3742717	0.4170085	0.3106575	0.3319939	0.329173	0.3471656	0.3701468	0.33700025
GO:0000145	major depressive disorder	0.3306597	0.3546903999999999	0.3820078	0.3935267	0.3946378	0.32162555	0.3472532	0.3449687999999999	0.3487622	0.4155179	0.3316591
GO:0000145	male reproductive organ cancer	0.3869376	0.3108436	0.3823752	0.4012507	0.44065575	0.32978125	0.3347778999999999	0.3647474	0.3367413	0.3657188	0.3166246
GO:0000145	mammographic density measurement	0.352822	0.2904218	0.3547694	0.3653171	0.3639951	0.3353631	0.3376935	0.2754728	0.3393786	0.48592285	0.3397489
GO:0000145	mathematical ability	0.3706008	0.3158777	0.3873432	0.3900494	0.4175423	0.3211222999999999	0.329332	0.32753205	0.35315165	0.41108695	0.3332179
GO:0000145	mean arterial pressure	0.40912499999999996	0.2990753	0.3972584	0.3766115	0.40910055	0.3420967	0.3601762	0.338944	0.3553392	0.4046131	0.3336703
GO:0000145	mean corpuscular hemoglobin	0.3720784	0.2402209	0.3825412	0.3723139	0.4180312499999999	0.315494	0.31712045	0.29832	0.34729665	0.4162291	0.3252505
GO:0000145	mean corpuscular hemoglobin concentration	0.37285	0.2516748	0.3846602	0.3747846	0.4134229	0.31313585	0.3255439	0.31179085	0.3447278	0.4105174	0.3322215
GO:0000145	mean corpuscular volume	0.37267845	0.2576554	0.3849108	0.3766207	0.4122459499999999	0.31582985	0.31998925	0.3097408499999999	0.3415264	0.4136893	0.3310463
GO:0000145	mean platelet volume	0.39112025	0.2703086	0.3885475	0.3893052	0.4166791	0.34336125	0.3432279	0.32843765	0.35415635	0.4161037	0.3400658
GO:0000145	mean reticulocyte volume	0.3689745	0.25030105	0.3800627	0.3814179	0.40888595	0.3145211	0.31766305	0.3078193	0.3413539	0.4141756	0.3263688
GO:0000145	medical procedure	0.3856519	0.2318101	0.423278	0.3670807	0.4232186999999999	0.2833997	0.3097921	0.3359192	0.3560342	0.3872291	0.3269411
GO:0000145	menopause	0.40022435	0.2192101	0.39456015	0.3893906	0.4361433	0.31299585	0.2705267	0.3237324	0.3594366	0.4431246	0.3177117
GO:0000145	metabolic disease	0.369713	0.2812596	0.3816642	0.3688319	0.3913684	0.28413995	0.30171505	0.32921445	0.31350105	0.3700844	0.33484435
GO:0000145	metabolic syndrome	0.35246495	0.26449705	0.3702638	0.3826175	0.3857192	0.3006297	0.32155585	0.298966	0.325496	0.3850902	0.3262963
GO:0000145	metabolite measurement	0.3672706	0.3048594	0.3793996	0.3958862	0.4065587	0.31889495	0.34301565	0.3248801	0.3407328	0.3847188	0.3330157
GO:0000145	migraine disorder	0.3704143	0.24784315	0.398842	0.3807377	0.4183639	0.3376921	0.3310078	0.3275230999999999	0.35000345	0.4112703	0.3462705
GO:0000145	mitochondrial DNA measurement	0.3558368	0.23406735	0.3738157	0.39087945	0.4089963	0.3154993	0.3263367	0.3014438	0.33463495	0.41827005	0.3211125
GO:0000145	monocyte count	0.39461480000000004	0.2712061	0.37852485	0.3819006	0.40691125	0.3324706	0.3312608	0.33341945	0.3446381	0.40648175	0.3318275
GO:0000145	monocyte percentage of leukocytes	0.38478335	0.2690713	0.37496785	0.3806543	0.40281715	0.31821755	0.328219	0.32507465	0.3381056	0.39315675	0.32565205
GO:0000145	mood disorder	0.3295168	0.3568804	0.3772353	0.4399553	0.419982	0.33710365	0.3170033	0.3247014	0.3521707	0.3671182	0.32839205
GO:0000145	mood instability measurement	0.393513	0.32496495	0.3876558	0.4503542	0.4075456	0.3209495	0.3335983999999999	0.3392586	0.3598862	0.37589405	0.3250184499999999
GO:0000145	mortality	0.4108129	0.2808312	0.36483615	0.405756	0.4058944	0.31562815	0.3113603	0.2893893	0.3324175	0.386246	0.3379416
GO:0000145	mosaic loss of chromosome Y measurement	0.3753404	0.242611	0.3904714	0.37869365	0.42007635	0.3071418	0.31628565	0.2904104	0.3346082999999999	0.4648048	0.31768245
GO:0000145	mosquito bite reaction itch intensity measurement	0.3705356	0.2209574	0.3711005	0.3625966499999999	0.4297418	0.3511975499999999	0.3366485	0.32836345	0.3511773	0.4416306	0.3176024
GO:0000145	multiple myeloma	0.3311922	0.304878	0.3860929	0.4081307	0.4040456	0.29703705	0.3170313999999999	0.31406605	0.3233913	0.4038655	0.31881955
GO:0000145	multiple sclerosis	0.3768825	0.2929979	0.38029685	0.37987645	0.3938975999999999	0.32481835	0.322644	0.3223974	0.3450492	0.40054375	0.32930075
GO:0000145	multisite chronic pain	0.3813566	0.29944755	0.39936275	0.39068835	0.4257024	0.33078215	0.3389510999999999	0.28636795	0.36224755	0.4257176	0.3586697
GO:0000145	musculoskeletal system disease	0.43289605	0.3615070999999999	0.4376111	0.5060195	0.4169092	0.29335815	0.3268956	0.2493381499999999	0.3561093	0.0	0.3491744
GO:0000145	myeloid white cell count	0.39871515	0.2794436	0.3841071	0.37988035	0.40884925	0.33238845	0.33307865	0.329299	0.34538435	0.4039135	0.33497185
GO:0000145	myocardial infarction	0.3832956	0.26916045	0.3790591	0.36557195	0.4032281	0.32345045	0.34255385	0.330428	0.3502195999999999	0.3931259	0.3297759
GO:0000145	myxedema	0.4016323	0.2983063	0.3763806	0.40451095	0.4141643499999999	0.34311775	0.31345815	0.3367548	0.3441271999999999	0.4079072	0.34630825
GO:0000145	nasopharyngeal neoplasm	0.3114642	0.3055485	0.3770674	0.392619	0.4080251	0.3243251	0.3475792	0.24966255	0.3323374	0.3998737	0.3027599
GO:0000145	nephrolithiasis	0.3428427	0.3449028	0.3915483	0.4015824	0.3948331	0.3272119	0.3665918	0.2866068	0.34804855	0.45208845	0.3300129
GO:0000145	neuritic plaque measurement	0.3403082	0.3886441	0.3921847	0.3572098999999999	0.3922132	0.26066665	0.34003995	0.3687133999999999	0.3492875	0.3613368999999999	0.353143
GO:0000145	neurofibrillary tangles measurement	0.373109	0.32343655	0.3855226	0.3914829	0.4178312	0.3206416	0.3393976	0.3373586	0.33577095	0.4022695	0.3379954
GO:0000145	neuroimaging measurement	0.3798351	0.29607375	0.38818335	0.3947739	0.4135411	0.3408384	0.3431992	0.3314722	0.3441578	0.3939792	0.3369549
GO:0000145	neurotic disorder	0.3732715	0.3545334	0.3802967499999999	0.440416	0.4090194	0.3239022	0.2938771	0.34941515	0.35865045	0.4256173	0.3360512
GO:0000145	neuroticism measurement	0.3935073	0.33039445	0.39106935	0.3976127	0.4160813	0.3390796	0.33418815	0.33198985	0.3602362999999999	0.4161799	0.3354642
GO:0000145	neutrophil count	0.3878586	0.26753095	0.3854436	0.38076865	0.40816595	0.3310149	0.3314317	0.328094	0.341906	0.4071627	0.3388757999999999
GO:0000145	neutrophil percentage of granulocytes	0.380449	0.24581965	0.38829885	0.3751951	0.4104774	0.3163852	0.32688795	0.3131285	0.33165365	0.4017048	0.3251178
GO:0000145	neutrophil percentage of leukocytes	0.3783995	0.26268075	0.38465	0.38349085	0.4053756	0.32347775	0.3380802	0.32598925	0.34463495	0.4093171	0.3321274
GO:0000145	neutrophil-to-lymphocyte ratio	0.36568855	0.2686032	0.3647833	0.3470654	0.4008521	0.3246747	0.32827455	0.3334738	0.3345069	0.4084694	0.3203954
GO:0000145	nevus count	0.38663	0.2319388	0.3809174	0.39092855	0.4037619	0.3310842499999999	0.3285464	0.34099265	0.346962	0.4194275	0.34382445
GO:0000145	non-alcoholic fatty liver disease	0.353621	0.2912025	0.3835541	0.4100577	0.4132949	0.29533915	0.3270745499999999	0.31848285	0.3421294	0.4117925	0.3520139
GO:0000145	non-melanoma skin carcinoma	0.41135195	0.2052163	0.3473853	0.3919726	0.4090663	0.3277524	0.3184999	0.3398228	0.3437242	0.3925779	0.3163464
GO:0000145	nose morphology measurement	0.3500433	0.2271882	0.37857595	0.38033405	0.37570095	0.3130805	0.2998764	0.3104703	0.346452	0.42143765	0.3115608
GO:0000145	nutritional disorder	0.40116644999999995	0.2848904	0.3809262	0.3634766	0.4106162	0.28133935	0.3073584	0.3516291	0.3277377999999999	0.3833539	0.33398335
GO:0000145	obesity	0.3788667	0.3860779	0.410368	0.3936097	0.4455148	0.3005358	0.32783625	0.321279	0.3114619	0.417187	0.3322264
GO:0000145	obsessive-compulsive disorder	0.33946455	0.33418605	0.3849609499999999	0.4101441999999999	0.40705735	0.30056305	0.3296432	0.3050562	0.3678494	0.4277105	0.3421532
GO:0000145	open-angle glaucoma	0.3638841	0.327074	0.4079315	0.3875282	0.4096504	0.3636301	0.3554383	0.3395742499999999	0.3634327499999999	0.38571305	0.3440379
GO:0000145	optic cup area measurement	0.41819965	0.309439	0.382455	0.3857413	0.40233465	0.3201834	0.3326062	0.31648505	0.3411807	0.3948505	0.3512097
GO:0000145	optic disc size measurement	0.3963598	0.32798925	0.4014375	0.364494	0.3937866	0.3382577	0.3549586	0.3470986	0.3654668	0.3643926	0.33806665
GO:0000145	osteoarthritis	0.36936990000000003	0.21389175	0.37395915	0.3906808	0.4056122	0.3233025	0.3209181	0.3375953499999999	0.3206966	0.3730006	0.3385388
GO:0000145	osteoarthritis, hip	0.37462595	0.2365216	0.3855479	0.3838462	0.423939	0.34015525	0.3379628	0.3387636499999999	0.3147881	0.38966985	0.3520139
GO:0000145	osteoarthritis, knee	0.3775627	0.2398794	0.4000488	0.3941327	0.4179372	0.3232964499999999	0.3281013	0.3242367	0.34209965	0.3979992	0.3518938
GO:0000145	osteoporosis	0.34623645000000003	0.25370585	0.3974706	0.3722265	0.38924565	0.37468685	0.3501654	0.34043615	0.34307975	0.4363975	0.3401104
GO:0000145	ovarian carcinoma	0.39411399999999996	0.27185315	0.3749763	0.4015977	0.4191904	0.3083078	0.3238012	0.29629315	0.3188706	0.40492	0.3069
GO:0000145	ovarian serous carcinoma	0.3891001	0.2477332	0.3810672	0.43747305	0.40862575	0.34869265	0.3692368	0.30210785	0.36770935	0.4489366	0.3105233
GO:0000145	pancreatic carcinoma	0.3819069	0.2009748499999999	0.35438705	0.4022978	0.4066652	0.31136845	0.3472958499999999	0.3001960999999999	0.3105478	0.3536236499999999	0.3516941
GO:0000145	parental genotype effect measurement	0.3880573	0.2746117	0.3616132	0.3808738	0.4112701	0.31196135	0.3380761	0.3132805	0.3410911	0.4011597	0.33467505
GO:0000145	parental longevity	0.4017796	0.3049713	0.3611879999999999	0.3793911	0.375834	0.31558875	0.3157096	0.32211785	0.3133599	0.37438605	0.3386147
GO:0000145	pathological myopia	0.3732407	0.3015744	0.38597055	0.38313435	0.40639415	0.3810408	0.3320062	0.3116399	0.35276525	0.41378905	0.3564385
GO:0000145	peak expiratory flow	0.3700216	0.2826703499999999	0.3883164	0.3860624	0.4061974499999999	0.3468507	0.3378519	0.31455765	0.3443814	0.3963068	0.3343743
GO:0000145	peripheral arterial disease	0.3646461	0.2677062	0.39415385	0.3789386	0.4158308	0.29302565	0.32538375	0.3094869	0.3183801	0.3792715	0.32382675
GO:0000145	phosphatidylcholine measurement	0.35160045	0.23599175	0.3632800499999999	0.3937114499999999	0.40561965	0.28132565	0.3279655	0.2970902	0.32256455	0.4021542	0.3225001
GO:0000145	phospholipid measurement	0.3579002	0.2325264	0.3398424	0.3714246	0.4304039	0.29162125	0.2921247	0.3190504	0.34327405	0.3481124	0.3305246
GO:0000145	physical activity	0.34332945000000004	0.2738832	0.3707032999999999	0.38480165	0.40063835	0.2894275	0.3267252499999999	0.29614415	0.3380037	0.3863075	0.334381
GO:0000145	physical activity measurement	0.3691194	0.2905046	0.38477805	0.38522605	0.3979166	0.3230845	0.3330357	0.3181836	0.3415700499999999	0.3868293	0.3238866
GO:0000145	platelet component distribution width	0.4082191	0.27291045	0.3860698	0.3866965	0.4132751	0.3432118	0.34564905	0.3267029	0.3582759	0.41696125	0.3341794
GO:0000145	platelet count	0.38321099999999997	0.2637859	0.3837774499999999	0.38298625	0.4123054	0.32528165	0.33547055	0.3220865	0.3489494	0.4148187	0.3332294
GO:0000145	platelet crit	0.3796084	0.2601042	0.37956305	0.3783579999999999	0.4102266	0.3154574	0.3352784	0.3189373	0.3465988	0.41135685	0.3289826
GO:0000145	platelet-to-lymphocyte ratio	0.3735716	0.280137	0.38643055	0.3869682	0.3988446	0.3274799	0.3458523999999999	0.3335971	0.3561923	0.40475255	0.3317888
GO:0000145	polycystic ovary syndrome	0.3760219	0.2617416	0.39309945	0.413087	0.42854085	0.2986488499999999	0.32573625	0.3118803	0.3312646	0.3785858	0.31937685
GO:0000145	polyp of colon	0.3813961	0.2824006	0.3681346	0.3797388	0.4319986	0.41175315	0.3744747499999999	0.3374861	0.36254975	0.42839495	0.3247765
GO:0000145	potassium measurement	0.43723615	0.28901195	0.37360455	0.3676548	0.40122855	0.3352230499999999	0.3705629	0.3508048	0.34713305	0.373325	0.3564891
GO:0000145	primary biliary cirrhosis	0.4298775	0.28440485	0.3730432	0.36194445	0.3963126	0.3369151	0.3115272	0.3053367	0.3460728	0.4033744	0.30997315
GO:0000145	prostate carcinoma	0.36785179999999995	0.2595107	0.390255	0.3844293	0.4198107	0.32865955	0.322052	0.31656635	0.349605	0.4047217	0.3257973
GO:0000145	protein measurement	0.37200385	0.3093885	0.3922908	0.3877745999999999	0.4077364	0.3153356499999999	0.3441066	0.341387	0.3450848	0.3905763	0.3373827
GO:0000145	psoriasis	0.4018111	0.2777321	0.3807553	0.3786646	0.4164829	0.3293472	0.3346845	0.32588355	0.3516734999999999	0.3946769	0.328471
GO:0000145	psoriasis vulgaris	0.38595255	0.2154093	0.3672566	0.31912955	0.38889225	0.32635835	0.31356585	0.3883873	0.3247776	0.4077195	0.3605118499999999
GO:0000145	puberty onset measurement	0.34954785	0.2611186	0.370479	0.40788865	0.39649135	0.3007392	0.29603445	0.2963831	0.33360565	0.3730312	0.3022333
GO:0000145	pulse pressure measurement	0.3746282	0.2630249	0.39384865	0.3889327	0.4073035499999999	0.3330044	0.3448008	0.3295143	0.3519055	0.39491505	0.3327729
GO:0000145	reaction time measurement	0.37147605	0.3116932	0.4013894	0.42001115	0.4079914	0.29483955	0.3311753	0.3016226	0.3699787	0.4013668	0.3221155
GO:0000145	red blood cell density measurement	0.3811925	0.2631296	0.3904864	0.38767315	0.4140997	0.322899	0.3402706	0.3204062	0.3503973	0.4088034	0.3339343
GO:0000145	refractive error	0.36321415	0.301802	0.3932423	0.3792952	0.4140158	0.3439143	0.3340414	0.32526705	0.3410928	0.3989449	0.33066035
GO:0000145	refractive error measurement	0.3596959	0.2869295	0.3865481	0.3848646	0.39955295	0.34052075	0.3371094	0.3281737	0.34980015	0.3880040999999999	0.330989
GO:0000145	respiratory system disease	0.3757435	0.2946353	0.3892811499999999	0.379476	0.39346455	0.3211241999999999	0.3352718	0.3408164	0.34648165	0.4004642	0.331206
GO:0000145	response to statin	0.3651123	0.2728058	0.3694723	0.381891	0.4051985999999999	0.28196335	0.3294451499999999	0.30061515	0.33411555	0.3897769	0.34228425
GO:0000145	response to vaccine	0.35174765	0.2844752	0.3712199	0.3701169	0.3972298	0.31394605	0.3343011999999999	0.2932037	0.335139	0.38855965	0.31589745
GO:0000145	resting heart rate	0.3961399	0.2629332	0.38438715	0.3826175	0.4083088	0.30568445	0.3416883	0.3280671	0.3392314	0.3631478	0.3415144
GO:0000145	reticulocyte count	0.3861903	0.2706432	0.3846602	0.379458	0.4163265	0.3363423	0.336126	0.320988	0.3439538	0.4111152	0.3357044999999999
GO:0000145	reticulocyte measurement	0.3914856	0.2746229999999999	0.3857818	0.3792358999999999	0.4148485	0.3332534	0.34012155	0.3202019499999999	0.34223325	0.413146	0.3378459
GO:0000145	retinal layer thickness measurement	0.4173327	0.3598215	0.3954452499999999	0.3747229	0.4184523	0.31366515	0.3574056	0.3413328	0.3543574	0.3761214499999999	0.3407657
GO:0000145	rheumatoid arthritis	0.4138331	0.29232375	0.37803085	0.3825456	0.3948481499999999	0.32628945	0.3390122	0.3375425	0.34546455	0.4065339	0.3339837
GO:0000145	risk-taking behaviour	0.36318615	0.3247609999999999	0.38576805	0.3930393	0.4117736	0.32414345	0.327487	0.31790275	0.3522889	0.4162268	0.3294058
GO:0000145	risky sexual behaviour measurement	0.3768071	0.3005326	0.3870493	0.38694695	0.42442225	0.3283143	0.33227665	0.3112221	0.34957215	0.4136075999999999	0.33439995
GO:0000145	schizophrenia	0.3668511	0.31842815	0.38658465	0.38748725	0.4162914	0.322425	0.3320328999999999	0.318731	0.3451761	0.4073124	0.3325536
GO:0000145	sclerosing cholangitis	0.4035888	0.2697182	0.37200885	0.3786646	0.4034003499999999	0.317874	0.3399522	0.32505175	0.3442502	0.3962529	0.3201434
GO:0000145	seasonal allergic rhinitis	0.3657028	0.2557512	0.3761956	0.3858566	0.3861919	0.31929055	0.31762405	0.3183911	0.3378501499999999	0.4273005	0.3245061
GO:0000145	self reported educational attainment	0.3687363	0.3089162	0.38781885	0.390869	0.414727	0.3168848	0.3273947	0.3184418	0.3517111	0.4049701	0.33101295
GO:0000145	serum IgG glycosylation measurement	0.3338105	0.23411	0.3868252	0.3509541	0.3737844	0.3287818999999999	0.3134425	0.3573786	0.3370247	0.3372646	0.32179325
GO:0000145	serum alanine aminotransferase measurement	0.375917	0.2675587	0.39006945	0.3829386999999999	0.4089094	0.32210075	0.3308057	0.3163791	0.3470959	0.40426735	0.3343068
GO:0000145	serum albumin measurement	0.39434880000000005	0.27301745	0.4015307	0.389549	0.4076786	0.3284304	0.349225	0.34200955	0.3563628	0.3979041	0.3455255
GO:0000145	serum gamma-glutamyl transferase measurement	0.3832867	0.2691005	0.3877423	0.38516615	0.4118443499999999	0.3177563	0.34463205	0.33070875	0.3512392	0.40583665	0.34546815
GO:0000145	serum metabolite measurement	0.36353715	0.2830563	0.3877485499999999	0.38458015	0.411574	0.28006035	0.33550925	0.3151782	0.33100655	0.4085727	0.33515145
GO:0000145	serum non-albumin protein measurement	0.385672	0.258513	0.391619	0.3761306	0.40814295	0.3397639	0.3314662	0.3290483	0.35134655	0.41006145	0.3330385999999999
GO:0000145	serum urea measurement	0.3806364	0.2689156	0.3962518	0.39338105	0.4107898	0.3172029	0.3269389	0.3094131	0.353735	0.3918764	0.33695405
GO:0000145	sex hormone-binding globulin measurement	0.3611513	0.262467	0.3926109	0.385845	0.4159923	0.3102974	0.323979	0.307829	0.34359405	0.4049475	0.3289395
GO:0000145	sex interaction measurement	0.3698224	0.255696	0.38087315	0.3804641	0.4035745	0.3096323	0.3465304	0.3021736499999999	0.3309469	0.3633877	0.3547858
GO:0000145	sitting height measurement	0.37202975	0.2563349	0.3830432	0.3798107	0.4063658	0.338923	0.3256439	0.318706	0.34790725	0.3931274	0.3295656999999999
GO:0000145	skin aging	0.3586806	0.2933816	0.382455	0.3998085	0.4028926	0.3606389	0.3555514	0.3324484	0.35491255	0.3694365	0.3440813
GO:0000145	skin aging measurement	0.35124575	0.306757	0.3786876	0.3877066	0.4165991	0.33045585	0.34678165	0.3179297	0.33495815	0.38113535	0.3449475
GO:0000145	skin cancer	0.39323705	0.2037946	0.3402351	0.37678225	0.4098891	0.3235012499999999	0.3115596	0.3361414	0.3444538	0.4039557	0.3200084
GO:0000145	skin carcinoma	0.38033125	0.1961767	0.3434979	0.3745343	0.4197729	0.35554885	0.316634	0.30553515	0.366656	0.40449985	0.3154373
GO:0000145	skin disease	0.39417080000000004	0.21564865	0.37628295	0.3813005	0.3541414499999999	0.3348947	0.3388112	0.3248964	0.3398872	0.3884192	0.3246398
GO:0000145	skin neoplasm	0.3788276	0.1944083	0.3440042	0.3707392	0.4154572	0.29603005	0.29741415	0.30553515	0.32840885	0.3882184	0.3200084
GO:0000145	skin pigmentation	0.3765622	0.301485	0.3781117	0.37895845	0.3828357	0.3138554	0.32196375	0.3270457	0.3401479	0.37295645	0.3251786
GO:0000145	sleep duration	0.3513834	0.317824	0.3872771499999999	0.3890931	0.4145231	0.3012135	0.3383331	0.3188091	0.3519232	0.4030938	0.33387105
GO:0000145	smoking behavior	0.3596414	0.31904625	0.3842131	0.39624225	0.4085518	0.3173111	0.32924325	0.3253428	0.3335865	0.3777622	0.3310892
GO:0000145	smoking behaviour measurement	0.3708908	0.2998403	0.3760074	0.4003735	0.40562445	0.3165826	0.3187546	0.3110324	0.3442908	0.37618155	0.3269566499999999
GO:0000145	smoking cessation	0.3651303	0.34320805	0.3762605	0.4222152	0.4025687	0.34482255	0.3220767	0.2714832	0.338589	0.34892765	0.3462499
GO:0000145	smoking initiation	0.36506669999999997	0.31143305	0.38853115	0.4035894	0.4096336	0.30521825	0.31744675	0.32349845	0.3362857999999999	0.41440245	0.3214764
GO:0000145	smoking status measurement	0.38121695	0.3118642	0.3841448	0.39458	0.4178547999999999	0.3152245	0.3296892	0.3257701	0.3444537	0.4097885	0.3370922
GO:0000145	snoring measurement	0.3579654	0.2556743999999999	0.3629546	0.3818027	0.4051048	0.3086476999999999	0.3123859	0.2934615	0.32261625	0.4178102	0.3144204
GO:0000145	social interaction measurement	0.3405839	0.28917055	0.4263946	0.41493005	0.4080572	0.28725375	0.3274261499999999	0.3831157	0.3517768	0.36801155	0.3346447
GO:0000145	sodium measurement	0.3414554	0.3246957	0.41147785	0.3645017499999999	0.4013398	0.2746751	0.3292814	0.3708310999999999	0.3458573	0.3802851	0.3517000999999999
GO:0000145	sphingomyelin measurement	0.3188615	0.2875873	0.3567061	0.383048	0.3930482	0.3080192	0.3278254	0.2884887	0.29673745	0.4166062	0.3359621499999999
GO:0000145	spine bone mineral density	0.3995141	0.2482884	0.3932447	0.3882881	0.40733585	0.3372608	0.34909705	0.300388	0.3623132	0.4149635	0.3468428
GO:0000145	spleen volume	0.42841039999999997	0.3096422	0.3788352	0.4008385	0.4225589	0.3126936	0.3516894	0.36414775	0.38140415	0.4249998	0.3622963999999999
GO:0000145	squamous cell carcinoma	0.40694474999999997	0.2287438	0.3603803	0.3785943499999999	0.3959052	0.31090055	0.31487775	0.2731537	0.3303964	0.3681529	0.3034109
GO:0000145	squamous cell lung carcinoma	0.4157089	0.2796546	0.3780678	0.3903685999999999	0.43502655	0.3378838	0.2948885	0.29629315	0.3266347	0.4046382	0.3057121
GO:0000145	stroke	0.3931674	0.2900390499999999	0.37481675	0.4033689	0.40638595	0.30338125	0.3392335	0.306769	0.3384719499999999	0.36735295	0.3425722
GO:0000145	substance abuse	0.3673015	0.3237394	0.3900753	0.3945980999999999	0.4100357999999999	0.3171393	0.3299286	0.31937705	0.34195465	0.4027676999999999	0.3371329
GO:0000145	sum of basophil and neutrophil counts	0.37865025	0.2898967	0.3844994	0.3897498499999999	0.4004506	0.3144464	0.338188	0.3416761	0.3395375	0.4037561	0.3413094
GO:0000145	sum of eosinophil and basophil counts	0.3782544	0.2570849	0.3849062	0.37482605	0.4102925	0.31878185	0.3298393	0.2989088	0.34184315	0.4014542	0.32356745
GO:0000145	sum of neutrophil and eosinophil counts	0.3759315	0.2861365	0.3801612	0.3897498499999999	0.4048247	0.30789265	0.3439197	0.3406196	0.334031	0.3964502	0.3430703
GO:0000145	sunburn	0.3729463	0.2654123	0.3653917	0.3971291	0.3929958	0.3242458	0.3294041	0.31998685	0.3493074499999999	0.3818648	0.30500355
GO:0000145	suntan	0.3027451	0.24717925	0.33312865	0.38202695	0.38960255	0.34362655	0.3231181	0.2983395	0.3643822	0.4035476	0.29187805
GO:0000145	synophrys measurement	0.3510884	0.276841	0.3761676	0.4228727	0.40870575	0.2880827999999999	0.3045984	0.3381604	0.3543105	0.3750083	0.31856425
GO:0000145	systemic lupus erythematosus	0.4008819	0.2935841	0.3753956	0.3710319	0.399341	0.31723845	0.3415348	0.31994815	0.340898	0.3944746	0.32479055
GO:0000145	systemic scleroderma	0.4313222	0.2688075	0.3646789	0.3635918999999999	0.4054184	0.30413005	0.3574197	0.35242995	0.3404465	0.4315727	0.34998595
GO:0000145	systolic blood pressure	0.3816518	0.27791745	0.3920588	0.38865815	0.4099311	0.3314511	0.3391542	0.32298345	0.349605	0.4109660499999999	0.337663
GO:0000145	taxonomic microbiome measurement	0.4103302	0.2826015	0.4115306	0.41780795	0.4394234	0.3411333	0.3380379	0.3278358	0.3776186	0.4084652	0.33796935
GO:0000145	tea consumption measurement	0.3732715	0.35630315	0.38466015	0.4222152	0.4134037	0.2805687	0.3125281	0.3527045	0.3726449	0.3681799	0.32190155
GO:0000145	testosterone measurement	0.37349875	0.25840015	0.3853726	0.38156975	0.4052516	0.2892829	0.3244069499999999	0.3105048	0.33850195	0.39927185	0.3292482
GO:0000145	thalamus volume	0.40089365	0.2633931	0.3769393	0.40760955	0.42701945	0.31039025	0.3579046	0.3388664	0.3381014	0.3855036	0.3750498
GO:0000145	thyroid disease	0.4046584	0.2867017	0.3724781	0.3885659	0.4084383	0.3345371	0.31725535	0.3491481	0.34288815	0.4051611	0.3339828999999999
GO:0000145	thyroid stimulating hormone measurement	0.358292	0.29285895	0.3639569	0.4036692	0.3732154	0.32597615	0.328772	0.29440715	0.3591771	0.3894012999999999	0.31468315
GO:0000145	tonsillectomy risk measurement	0.45349059999999997	0.25331945	0.3983823	0.3759388	0.4203854999999999	0.3403435	0.3305421	0.3226697	0.3614211	0.4090986	0.3426333
GO:0000145	total blood protein measurement	0.3762532	0.2608446	0.393555	0.3835381	0.4100445	0.3253637	0.3295635	0.32233195	0.3463556	0.40025925	0.328573
GO:0000145	total cholesterol measurement	0.3794263	0.2694502	0.3846	0.3874878	0.4140844	0.3100178	0.3377611499999999	0.3249606	0.3414079	0.4039015	0.3400572
GO:0000145	total hip arthroplasty	0.370257	0.1879564	0.3284957	0.36775385	0.43600105	0.32225135	0.3391288999999999	0.3388114	0.2942576	0.3979992	0.3454887
GO:0000145	triglyceride measurement	0.37171014999999996	0.2706717	0.38957635	0.3838004	0.4089064	0.3166677	0.3311772	0.3261775	0.34423535	0.3980934	0.3352905
GO:0000145	type 1 diabetes mellitus	0.4024499	0.2884091	0.3745744	0.3860064	0.41214245	0.34032575	0.3349206	0.345003	0.3364975	0.4027931	0.33691365
GO:0000145	type 2 diabetes mellitus	0.3826365	0.2779332	0.3886912999999999	0.3876244	0.4095466	0.3178124	0.3233153	0.3078622	0.3409838	0.4094562	0.33052115
GO:0000145	ulcer disease	0.42568954999999997	0.2957153999999999	0.3342677	0.3455428499999999	0.38707885	0.2875705	0.31595415	0.30317275	0.3428901	0.3734929999999999	0.32376015
GO:0000145	ulcerative colitis	0.4001825	0.2923341	0.3734416	0.3871995	0.4099591999999999	0.328647	0.3304476	0.32807605	0.3424638	0.4056060999999999	0.3264456
GO:0000145	unipolar depression	0.36752215	0.3436572	0.3790706	0.3998723	0.4149352	0.32682255	0.3294017	0.3141104	0.3491638	0.4176964	0.3395164
GO:0000145	upper face morphology measurement	0.30995514999999996	0.2221616	0.3501893	0.3437	0.3944843	0.2847569	0.3515111	0.3535205	0.33916915	0.359712	0.31933285
GO:0000145	urate measurement	0.37714289999999995	0.2867852	0.38931165	0.3842319	0.4132057	0.3198003	0.3386574	0.3226461	0.3556749999999999	0.4087658	0.3429482
GO:0000145	uric acid measurement	0.406082	0.3161416	0.4040264	0.3812946	0.4169092	0.32301495	0.34717935	0.32161485	0.3511773	0.40601325	0.3416346
GO:0000145	urinary albumin to creatinine ratio	0.3740323	0.2454764	0.36634425	0.3868654	0.4124258	0.28076235	0.33577165	0.322569	0.3353218	0.38821625	0.3145689
GO:0000145	urinary metabolite measurement	0.35827925000000005	0.30836345	0.4148348	0.4089256	0.42257725	0.2563023	0.37152545	0.3288657499999999	0.34827125	0.4184119	0.3539558
GO:0000145	urolithiasis	0.3699699	0.3115158	0.384301	0.4039481	0.4122445	0.32016755	0.3372239999999999	0.3045298	0.348797	0.40941865	0.3269345999999999
GO:0000145	uterine fibroid	0.36504585	0.2464719	0.3675952	0.3866836	0.392941	0.30772275	0.3442587	0.3481405	0.3804046	0.3935345	0.34283215
GO:0000145	vein disorder	0.3929097	0.2451389	0.3903325	0.3792141	0.4062913	0.360256	0.3295635	0.3388012999999999	0.3633188	0.3790631	0.3301091499999999
GO:0000145	venous thromboembolism	0.3536769	0.295295	0.389193	0.3831741	0.38656775	0.3446344	0.3464199	0.3164634	0.316966	0.34505615	0.35511275
GO:0000145	ventricular rate measurement	0.4234701	0.23573555	0.3619696	0.4240884	0.405242	0.3118779	0.3249155	0.2997274	0.3393253	0.4211199	0.34793775
GO:0000145	verbal-numerical reasoning measurement	0.39262765	0.3276181	0.38748285	0.3994004	0.4148483	0.2976066	0.3230862	0.3124194	0.3375312	0.4342708	0.3271223
GO:0000145	viral load	0.3909357	0.2791437	0.35691025	0.3905446	0.40783515	0.3394492999999999	0.3226787	0.31665615	0.3321343	0.43412575	0.3102126
GO:0000145	visceral adipose tissue measurement	0.3909739	0.3179656	0.4029356	0.40371705	0.4145793	0.3214627	0.33531095	0.3173026	0.3547493	0.4150661	0.33743255
GO:0000145	visual perception measurement	0.39407995	0.3208091	0.3615455	0.39526755	0.4175029	0.31819295	0.3355388	0.3160558	0.33952205	0.4030285999999999	0.3249531
GO:0000145	vital capacity	0.362361	0.269642	0.3931343	0.38430485	0.40650365	0.3278163	0.3411122	0.3183045	0.34526055	0.3941091	0.33234095
GO:0000145	vitamin D measurement	0.3687684	0.2817145	0.3840752	0.3756038	0.4055851499999999	0.2950366	0.3376353	0.33758925	0.338547	0.4003536	0.3520891499999999
GO:0000145	von Willebrand factor measurement	0.37117495	0.2858026999999999	0.4152044	0.3832672	0.3994672	0.347762	0.367674	0.39265985	0.33743025	0.3821581	0.3491518999999999
GO:0000145	waist circumference	0.3956101	0.3342652	0.3917152	0.3963604	0.4152573	0.3187282	0.3303309	0.3192197	0.3468305	0.40507095	0.3241993
GO:0000145	waist-hip ratio	0.3663584	0.2715636	0.3893627	0.3869899	0.40378415	0.3330483	0.3363721	0.30781435	0.3430583	0.4029283999999999	0.33140175
GO:0000145	wellbeing measurement	0.3740202	0.34918535	0.3875001	0.3979074	0.4091054	0.3234683	0.32670735	0.32232155	0.3501362	0.4175619	0.3220094
GO:0000145	wet macular degeneration	0.35840625000000004	0.2935555	0.372983	0.3694432	0.3731095	0.3385726	0.3438873	0.3723652	0.33546015	0.3495787	0.3357439
GO:0000145	white matter hyperintensity measurement	0.3947066	0.2760397	0.4006555499999999	0.3919283	0.40617755	0.3228388	0.3536474	0.3567114	0.3445462999999999	0.3577166	0.3524609
GO:0000145	white matter microstructure measurement	0.42230239999999997	0.319306	0.39948485	0.39088265	0.4136579	0.3434009	0.360309	0.3552578	0.3514515	0.414847	0.3671985
GO:0000145	whole body water mass	0.364208	0.2695478999999999	0.3891154	0.3817639	0.4066118	0.3169027	0.3280974	0.31874685	0.3501896	0.3923784	0.3249299
GO:0000145	worry measurement	0.3846394	0.4016517	0.4097368999999999	0.3991269	0.4019031	0.3384561	0.3415476	0.318818	0.3497998	0.3841529	0.32782265
GO:0000220	Abnormal urine sodium concentration	0.3492999	0.2708223	0.3299674999999999	0.3640848	0.34547905	0.2458122999999999	0.2573453	0.2328174	0.32277805	0.3321103	0.2831904
GO:0000220	Abnormality of refraction	0.3703105	0.2749964	0.36112355	0.3767279	0.40126925	0.29065355	0.3044225	0.3131398	0.3559012	0.4055473	0.3009358
GO:0000220	Agents acting on the renin-angiotensin system use measurement	0.3592079	0.2266101999999999	0.372459	0.3731644	0.3951877	0.3109796	0.3017054	0.3442653	0.3451122	0.3935537	0.3080787
GO:0000220	Alzheimer disease	0.3833202	0.2436539	0.3909399	0.42534045	0.4138806	0.304496	0.3406209999999999	0.34383975	0.4022786	0.43092835	0.3348043
GO:0000220	Antithrombotic agent use measurement	0.4180553	0.26044465	0.37347	0.3728966999999999	0.41437525	0.2960545	0.3181322	0.3643152	0.3582896	0.3538149	0.33104915
GO:0000220	BMI-adjusted hip circumference	0.3629249	0.2337206	0.3691497	0.3861735	0.40101485	0.30047155	0.3112261	0.3061311	0.3488554	0.4144941	0.31485345
GO:0000220	BMI-adjusted waist circumference	0.3649655	0.2293242	0.36859045	0.38601315	0.3959626499999999	0.2949476	0.3121793	0.31909725	0.3423690499999999	0.4004012	0.3062536
GO:0000220	BMI-adjusted waist-hip ratio	0.3756358	0.2405956	0.37064535	0.3885559	0.3993482	0.29745815	0.3150825499999999	0.3224854	0.346318	0.4071725	0.3075556
GO:0000220	Beta blocking agent use measurement	0.37482495	0.2524032499999999	0.372536	0.38281905	0.4151202	0.3214218	0.3093128	0.374066	0.35095215	0.3871454	0.31922045
GO:0000220	C-reactive protein measurement	0.3774579	0.2377423	0.3703929	0.38867965	0.4117436	0.2843906	0.3187641	0.3175351	0.3597879499999999	0.4121901	0.3160369
GO:0000220	Calcium channel blocker use measurement	0.3721594	0.2392412	0.3880247	0.3592231	0.4220138	0.300499	0.3099849	0.3423241	0.35423835	0.3941523	0.31052085
GO:0000220	Cleft palate	0.4215725	0.219052	0.37222665	0.3740207	0.4143835999999999	0.3046974	0.34280035	0.3439681	0.3651184	0.4021454	0.33635875
GO:0000220	Crohn's disease	0.3780941	0.2377025	0.3767314	0.40811755	0.41002435	0.33995145	0.3171662	0.3287034	0.36326755	0.4201252	0.3406334
GO:0000220	DNA methylation	0.3767067	0.2607858	0.3652011	0.344893	0.41487795	0.2932685	0.3013863	0.3353594	0.3303876	0.411867	0.28994155
GO:0000220	Diuretic use measurement	0.3188674	0.22418495	0.3777424	0.35837805	0.3962052	0.31152955	0.3044473	0.34594	0.3290389	0.376421	0.3196794
GO:0000220	Drugs used in diabetes use measurement	0.3233264	0.2320064	0.36571365	0.38145505	0.41283075	0.2791904	0.2991198	0.30675525	0.33727635	0.4011001	0.29796265
GO:0000220	Dupuytren Contracture	0.36427215	0.2222091	0.37460075	0.4108786	0.408711	0.3668922999999999	0.2994795	0.4033072	0.3877471	0.384712	0.2904764
GO:0000220	Eczematoid dermatitis	0.3721841	0.2245409	0.3666165	0.3849355	0.3868032	0.3035491	0.31140725	0.312712	0.34812115	0.4309684	0.3366752
GO:0000220	FEV/FVC ratio	0.3631163	0.2366559	0.3675783	0.3828078	0.39782575	0.295269	0.3089126	0.3281637	0.34416375	0.4160316	0.30350665
GO:0000220	Fasciitis	0.28294175	0.2210001	0.3604148	0.4007311999999999	0.40798515	0.3661	0.3049515	0.36437715	0.3781704999999999	0.39963275	0.2923442
GO:0000220	Graves disease	0.37388655000000004	0.2255314	0.3926407	0.38559395	0.4134307	0.4012159	0.30012785	0.2968774	0.3704599	0.3577779	0.312058
GO:0000220	HDL cholesterol change measurement	0.4893763	0.2658610999999999	0.3929619	0.4114325	0.4450684499999999	0.31711865	0.3711595	0.4079192	0.425764	0.44281815	0.37693155
GO:0000220	HMG CoA reductase inhibitor use measurement	0.3850064	0.23933335	0.3844602	0.3985214	0.4184908	0.29212695	0.3278031	0.31730695	0.3846396	0.43670805	0.32706975
GO:0000220	Hashimoto's thyroiditis	0.37922765	0.2472388	0.3675946	0.3598066	0.3988103	0.3358496	0.3036741	0.31797965	0.3512053499999999	0.3774041	0.3083757
GO:0000220	HbA1c measurement	0.36988205	0.2553503	0.3910891	0.4015247	0.42383875	0.3030544	0.32619865	0.328056	0.3694142	0.418585	0.3227789
GO:0000220	Headache	0.3156328	0.27036035	0.3492772	0.333078	0.3858287999999999	0.24401515	0.2845899	0.3208726	0.3337657	0.4019924	0.26770415
GO:0000220	Hernia	0.3310077	0.2267767	0.3611087	0.33308315	0.41406095	0.3477944	0.31379855	0.3762604	0.33525995	0.3711411999999999	0.29018245
GO:0000220	Hodgkins lymphoma	0.3375146	0.2649736	0.35299115	0.43718725	0.37345695	0.3392463	0.27386	0.32248385	0.316991	0.3930354	0.3263751
GO:0000220	Hypercholesterolemia	0.35281235	0.23774715	0.37703305	0.4039014	0.4025579	0.2835376	0.3236947	0.3120637	0.3639014	0.4215542	0.3316947
GO:0000220	Hypermetropia	0.35041895	0.3578807	0.3310386	0.3459322999999999	0.3924414	0.26252825	0.3025622	0.2948878	0.3528155	0.4157763	0.283939
GO:0000220	IGF-1 measurement	0.3801841	0.2323686	0.37495245	0.3829264	0.4036233	0.28839175	0.31379985	0.3116299	0.3472418	0.4087759	0.3197357
GO:0000220	Immature Reticulocyte Fraction Measurement	0.3601841	0.2495477	0.37755465	0.3831298	0.4065257	0.3214056	0.30964755	0.3190059	0.3396141	0.4053465	0.3082932
GO:0000220	Inguinal hernia	0.3561244	0.22507895	0.3531165	0.3454084	0.41917665	0.2854787	0.3026961	0.28528275	0.30142935	0.3736602	0.32108485
GO:0000220	Inhalant adrenergic use measurement	0.3735676	0.20842155	0.36911205	0.3820066	0.38941685	0.31125815	0.304663	0.3451136	0.35345875	0.4299903	0.33589905
GO:0000220	Ischemic stroke	0.40642905	0.3093909	0.3502346	0.3843374	0.410536	0.28820665	0.3182467	0.36115895	0.35571115	0.387241	0.2930653
GO:0000220	Myocardial Ischemia	0.3786628	0.2578691	0.37918165	0.3989891	0.38472955	0.2838592	0.3266130499999999	0.3483374	0.352533	0.3933679	0.3243444
GO:0000220	Myopia	0.3761062	0.2945948	0.36304715	0.36800685	0.40970375	0.2950319999999999	0.3175072	0.3104756	0.36356705	0.3910801	0.2979034
GO:0000220	Oral ulcer	0.3968555	0.2396225	0.3904765	0.41610925	0.4026003	0.3712689	0.3330253	0.3202291	0.34457765	0.4244491	0.3469606
GO:0000220	PHF-tau measurement	0.36417180000000005	0.27659335	0.3625778	0.3782689	0.40969475	0.30052765	0.3064641	0.334915	0.3421924	0.3915415	0.3056871
GO:0000220	PR interval	0.3631997	0.2402043	0.3689078	0.3705488	0.39387505	0.28239285	0.3031539	0.3260811	0.3341629	0.4053790499999999	0.2827195
GO:0000220	Palmar Fibromatosis	0.29685875	0.2251516	0.3621912499999999	0.3471733	0.4059783	0.3294742	0.30707545	0.3375108	0.36408185	0.3882559	0.2938903
GO:0000220	Parkinson disease	0.39102155	0.2852806	0.3870502	0.3923865	0.4265351	0.3418573	0.3274616	0.3350482	0.33037135	0.39104815	0.2923988
GO:0000220	QRS amplitude	0.3926564	0.19839245	0.3670534	0.4099323	0.42075115	0.286346	0.3178493	0.2841313	0.31039645	0.383853	0.2568004
GO:0000220	QRS complex	0.38175974999999995	0.2297069	0.35391355	0.4017867	0.4251987	0.3103998	0.30491605	0.2830395999999999	0.3525291	0.40483855	0.2714244
GO:0000220	QRS duration	0.4086436	0.2570199	0.3596188	0.3675401	0.42328695	0.301219	0.2952608	0.2823877	0.38516355	0.3678465	0.3221816
GO:0000220	QT interval	0.3577316	0.23953585	0.3667389	0.3577	0.39216485	0.26317345	0.3221093	0.2844325	0.3491652	0.38600535	0.2661745
GO:0000220	Red cell distribution width	0.37130635	0.2438386	0.390593	0.3995003	0.4203789	0.30304915	0.3233216	0.30686805	0.362956	0.4151209	0.3257282
GO:0000220	Snoring	0.4043225	0.20783385	0.3376199	0.3604393	0.40037315	0.28892615	0.2895676	0.3284332	0.3317741	0.4056496	0.25593615
GO:0000220	TPE interval measurement	0.37304634999999997	0.32500625	0.3699158	0.3645517	0.37091315	0.3432814	0.29052645	0.32908175	0.3489471	0.3353155	0.2976099
GO:0000220	Testicular Germ Cell Tumor	0.3510103	0.1747943	0.3690839999999999	0.4323542999999999	0.4512775	0.2864285	0.3220037	0.2834033	0.3568435	0.4135824	0.3346285
GO:0000220	Thyroid preparation use measurement	0.35896195	0.2352598	0.3796333	0.39735405	0.4074333	0.35183005	0.3124539	0.3266484	0.3740426	0.4154244	0.3253875
GO:0000220	Tourette syndrome	0.3780791	0.2807828	0.35490735	0.3603608	0.4235528	0.29724635	0.3046823	0.2895956	0.31637095	0.4044723	0.29232765
GO:0000220	Varicose veins	0.34715365	0.2485836	0.3700072	0.3842985	0.3947779999999999	0.3032275	0.2980714	0.3397333	0.35104215	0.39909775	0.2925794
GO:0000220	Vasodilators used in cardiac diseases use measurement	0.4231783	0.28726505	0.38520475	0.38149785	0.4694846499999999	0.2939659	0.3170023	0.3485873	0.33724895	0.3697238	0.3068505
GO:0000220	Vitiligo	0.34959235	0.2204297	0.3859299	0.3820294	0.421116	0.3504365	0.29504865	0.379997	0.3983912	0.4025398	0.3273281999999999
GO:0000220	acne	0.4199956	0.2580031	0.3637324	0.3678673	0.43239295	0.2614644	0.31529315	0.319522	0.37730405	0.454841	0.3482249
GO:0000220	adolescent idiopathic scoliosis	0.36692255	0.2765271	0.36705715	0.3852325	0.41203515	0.2984988	0.31018535	0.3253707	0.3467772999999999	0.4112761	0.2989308
GO:0000220	adult onset asthma	0.3689691	0.202719	0.37652285	0.4300735	0.399132	0.3178715	0.3190926	0.3456645	0.3464717	0.4323348	0.3512826
GO:0000220	age at assessment	0.3528923	0.2302128	0.3541936	0.3249606	0.3963254	0.27079385	0.3123444	0.3142295	0.3351229	0.4054286	0.2961048
GO:0000220	age at diagnosis	0.4021713	0.23096855	0.3503629	0.3679565	0.4099846	0.2899411	0.3007612	0.36629175	0.3604244	0.3973956	0.30806135
GO:0000220	age at first birth measurement	0.3398076	0.2550021	0.3571528499999999	0.4075651	0.3743151999999999	0.3055071	0.2869795	0.2732145	0.35054265	0.3735486	0.2956634999999999
GO:0000220	age at first facial hair	0.3390862	0.2365075	0.3608544999999999	0.3790582	0.3646557	0.2932942	0.2806767	0.340801	0.3319508	0.3748853	0.3174131999999999
GO:0000220	age at first sexual intercourse measurement	0.37230474999999996	0.2600629	0.35966075	0.3783434	0.4102417	0.2925749	0.2962814	0.2902377	0.34206445	0.40907825	0.3008872
GO:0000220	age at menarche	0.34939560000000003	0.25224525	0.3666643	0.3781103	0.3982768	0.2848733	0.2921446	0.30208935	0.3359874499999999	0.40946085	0.3020325
GO:0000220	age at menopause	0.3537445	0.215511	0.406256	0.4119493	0.4188228499999999	0.310406	0.3068507	0.2970276	0.36331375	0.4657892	0.3187993
GO:0000220	age at onset	0.37371235	0.27923745	0.3651514	0.3728801	0.3967146	0.2964147	0.3157995	0.3111708	0.3569348	0.4003407	0.3078996
GO:0000220	age-related hearing impairment	0.33817125000000003	0.25727425	0.34931055	0.39968875	0.39067635	0.2948929	0.28225295	0.3241843	0.3067940999999999	0.3891023	0.2673967
GO:0000220	age-related macular degeneration	0.39826165	0.2284695	0.38468735	0.41325725	0.3852096	0.3501465	0.3281346	0.373743	0.4088967	0.3778678	0.3512826
GO:0000220	albumin:globulin ratio measurement	0.3766649	0.2344315	0.36759755	0.3944241	0.4053114	0.3323101	0.32466935	0.3149289	0.3646082499999999	0.4231979	0.33195
GO:0000220	albuminuria	0.345883	0.20115485	0.3516107499999999	0.33922195	0.41047355	0.27987575	0.31352185	0.3002934	0.3137016	0.3382789	0.2934325
GO:0000220	alcohol consumption measurement	0.3729278	0.2630638	0.3666542	0.3693416	0.40884235	0.2735181	0.31412	0.3069664	0.350327	0.39553245	0.30773405
GO:0000220	alcohol dependence	0.3800732	0.2996228	0.3493952	0.32983385	0.3949380999999999	0.2156223	0.3238968	0.31192735	0.29762595	0.3087421999999999	0.2660084
GO:0000220	alcohol drinking	0.3973572	0.24845335	0.3707209	0.3731045	0.4158018	0.26924925	0.3271744	0.3359639	0.3520161	0.3848645	0.3005119
GO:0000220	alcohol use disorder measurement	0.33012985	0.25460665	0.3677342	0.3625643	0.409495	0.23548015	0.3073992	0.3102138	0.3309526	0.40674715	0.291478
GO:0000220	alkaline phosphatase measurement	0.3916573	0.2345514	0.3862675	0.38152975	0.4166246999999999	0.2844434999999999	0.3288821	0.33996065	0.3697364	0.41542805	0.3210119
GO:0000220	allergic disease	0.3728683	0.2094633	0.3697834	0.3952844	0.38678045	0.30795955	0.3055121	0.3060394	0.345224	0.4248032	0.3344074999999999
GO:0000220	allergic rhinitis	0.3733089	0.2134892	0.3687252	0.393862	0.3806618499999999	0.3250671	0.3056551	0.31433515	0.3496917	0.4307103	0.3329211
GO:0000220	alopecia	0.35923174999999996	0.2315517	0.3576449499999999	0.3508358	0.3810498	0.2877051	0.3028906	0.29500715	0.3310778	0.4034757	0.3047975
GO:0000220	amino acid measurement	0.3571068	0.26576225	0.36301225	0.42190685	0.44257705	0.248691	0.33132495	0.3478003	0.3370632	0.35390275	0.3224785
GO:0000220	amyloid-beta measurement	0.34574910000000003	0.282239	0.351129	0.4260441	0.4208539	0.24760455	0.2979228499999999	0.3526278	0.3180442	0.4015497	0.2924786
GO:0000220	androgenetic alopecia	0.3768394	0.2431342	0.36707645	0.34998935	0.3924729	0.2971214	0.3015131	0.307847	0.3348016	0.395253	0.3000236
GO:0000220	angina pectoris	0.40942185	0.2346812999999999	0.3847553999999999	0.38559095	0.4132036	0.28911865	0.33541405	0.3507154	0.36456745	0.3873283	0.3150515
GO:0000220	ankylosing spondylitis	0.3729278	0.2232679	0.3744863	0.3937779	0.41512605	0.3367316	0.3229843	0.3222789	0.372653	0.42372195	0.3462990999999999
GO:0000220	anorexia nervosa	0.3660363	0.254715	0.3624626	0.3529596	0.4144248	0.30315525	0.3084307	0.280793	0.31637095	0.4331743	0.28579545
GO:0000220	anthropometric measurement	0.4019505	0.2595210999999999	0.3708238	0.37413825	0.40171545	0.3215167	0.3122803	0.3241157	0.34605315	0.3775448	0.3182261
GO:0000220	antisocial behaviour measurement	0.361288	0.2929639	0.3693208	0.379229	0.4004834	0.2808331	0.29953505	0.2974439	0.3321283	0.3972603	0.293769
GO:0000220	anxiety measurement	0.37173385000000003	0.3141118	0.3789293999999999	0.4247325	0.42996505	0.32651565	0.3097198	0.3162128	0.3532287	0.46570095	0.32815335
GO:0000220	aortic measurement	0.3521306	0.23526535	0.38058485	0.3411922	0.3919426	0.2597944	0.3082273	0.3566896499999999	0.3307856999999999	0.3697071	0.2892966999999999
GO:0000220	apolipoprotein A 1 measurement	0.3926277	0.2291599	0.3792362999999999	0.38119385	0.40703095	0.2878142	0.3264844	0.33653805	0.3529307499999999	0.40154765	0.3162288
GO:0000220	apolipoprotein B measurement	0.3869116	0.2295727	0.3862107999999999	0.3986724	0.4127536	0.29001285	0.3274612999999999	0.3373939	0.3857804	0.4159215	0.3293547999999999
GO:0000220	appendicular lean mass	0.36492745	0.2276095	0.36779995	0.37586485	0.3899354	0.2961869	0.30358545	0.31778975	0.3384504	0.3977988999999999	0.3023445999999999
GO:0000220	arterial stiffness measurement	0.3685609	0.2459638	0.3770882	0.3643728	0.4047678	0.3121571	0.2973168	0.361904	0.34425275	0.3812597	0.2954188
GO:0000220	aspartate aminotransferase measurement	0.38925	0.23645405	0.3770291	0.3912536	0.41581535	0.2981318	0.3171309	0.3274753	0.3609699	0.4266801	0.319498
GO:0000220	aspartate aminotransferase to alanine aminotransferase ratio	0.3845663	0.2009143	0.38017515	0.38984645	0.4038387	0.2658047999999999	0.325617	0.3461193999999999	0.3550261	0.4109472	0.3198147
GO:0000220	asthma	0.36395545	0.2344315	0.3835164	0.3851457	0.40069215	0.33864465	0.31145555	0.32405125	0.3567296	0.4160269	0.32831765
GO:0000220	atopic asthma	0.37388180000000004	0.2586263	0.3869113	0.3627642	0.3823471499999999	0.3161908	0.3056297	0.34643075	0.3475604	0.42580575	0.2970673
GO:0000220	atopic eczema	0.3659143	0.2250296	0.3796333	0.3985214	0.39343065	0.3178715	0.3093082	0.3221479	0.3690772	0.4344162	0.3281393
GO:0000220	atrial fibrillation	0.3787222	0.2339256	0.36123835	0.3643728	0.40272535	0.2813439	0.29974305	0.3300112	0.33506325	0.3740067	0.3005729
GO:0000220	atrial flutter	0.4167013	0.2270788	0.36845855	0.3404177499999999	0.4124907	0.2619835	0.2815813	0.34453395	0.3286075	0.3745005	0.3125205
GO:0000220	atrophic macular degeneration	0.3895516	0.22376565	0.3699206	0.4172041	0.40247885	0.3605438	0.33480255	0.3682971	0.4048407499999999	0.3711288	0.34427535
GO:0000220	attention deficit hyperactivity disorder	0.36407675	0.2905356999999999	0.37325845	0.3826197	0.40270325	0.29040135	0.3034105	0.30092345	0.3328096	0.3975444999999999	0.2977729
GO:0000220	autism spectrum disorder	0.3798138	0.2552159	0.35884765	0.3814292	0.4204573499999999	0.3289408	0.3130283	0.2902377	0.33309345	0.410973	0.306048
GO:0000220	autoimmune disease	0.345933	0.2216808	0.3697533	0.39651515	0.4003879999999999	0.34108675	0.3186749	0.34043265	0.3782113	0.4110171999999999	0.3309666
GO:0000220	autoimmune thyroid disease	0.3726495	0.2420046	0.364739	0.3909877	0.4057905499999999	0.3589808	0.3187993	0.3236252	0.3748711	0.4088485	0.3341852
GO:0000220	autosomal dominant compelling helio-ophthalmic outburst syndrome	0.3354292	0.2744072	0.32063275	0.32872125	0.35741825	0.2282924	0.2667508	0.2388854	0.3245669	0.4241328	0.2597574
GO:0000220	balding measurement	0.362347	0.2400169	0.3571979	0.3692362	0.39545335	0.2934572	0.305039	0.3013689	0.334827	0.4097049	0.3091738
GO:0000220	basal cell carcinoma	0.38729985	0.2243664	0.3571743	0.38275865	0.41779195	0.3195397	0.31532515	0.2974948	0.36527505	0.43623595	0.3286185
GO:0000220	base metabolic rate measurement	0.36224565	0.2445079	0.37055435	0.36895135	0.3914355499999999	0.28430285	0.300964	0.3090775999999999	0.3345588	0.3960993	0.30040225
GO:0000220	basophil count	0.40282195	0.2409877	0.3908437	0.4107396	0.4165899	0.35420535	0.3287638499999999	0.3615114	0.374274	0.4243248	0.3345038
GO:0000220	basophil percentage of granulocytes	0.41842365	0.2368866	0.38828605	0.42289635	0.42395925	0.3677264	0.3356298	0.30435335	0.35483415	0.46022735	0.3439872
GO:0000220	basophil percentage of leukocytes	0.42890735	0.245059	0.3946987	0.42764115	0.4241494	0.3767025	0.34276015	0.37092035	0.38411665	0.4481975	0.36109565
GO:0000220	benign prostatic hyperplasia	0.37694475	0.2548946	0.3795303	0.4183412	0.4174551	0.33960365	0.329123	0.29421695	0.3869391	0.4531255	0.36506055
GO:0000220	bilirubin measurement	0.38335569999999997	0.22654995	0.3898475	0.3868219	0.4228434	0.2865958	0.3221257	0.3138447	0.3726901999999999	0.4182890999999999	0.3258007
GO:0000220	bipolar I disorder	0.3876897	0.2858761	0.3809918	0.4176792	0.4400403499999999	0.34967035	0.330308	0.3272044	0.3505922	0.4464653	0.2993901
GO:0000220	bipolar disorder	0.38079195	0.2876312	0.3648803	0.3669444	0.41668845	0.3393126	0.3100789	0.31407675	0.35254135	0.4187799	0.3083881
GO:0000220	birth weight	0.37463945	0.2298222	0.38127895	0.3941155	0.3989453	0.2974061	0.30639795	0.3252285	0.3554318	0.4022638	0.3207174
GO:0000220	bitter alcoholic beverage consumption measurement	0.46823545	0.28983335	0.3931189499999999	0.3823385	0.4072843	0.252317	0.3337928	0.3067492	0.3093287999999999	0.3656798	0.2982287
GO:0000220	blood metabolite measurement	0.38170465	0.2585261	0.3955707499999999	0.4006961	0.4483157	0.2456462999999999	0.3395038	0.3520996	0.3657311	0.39120435	0.31890665
GO:0000220	blood phosphate measurement	0.38832639999999996	0.2605541	0.3781041	0.3826598	0.4135075	0.3162082	0.3315517	0.3373939	0.3626067	0.39753255	0.3197942
GO:0000220	blood pressure	0.37314005	0.23508205	0.3686458	0.3683123	0.40132415	0.307556	0.31099255	0.3376119	0.3488725	0.3796393	0.3073034
GO:0000220	blood protein measurement	0.4091824	0.2352305	0.3784771	0.3895715	0.4152952	0.3290527	0.3262913	0.3809483	0.3847595	0.3982874	0.32149485
GO:0000220	blood urea nitrogen measurement	0.3568725	0.25437135	0.37462985	0.3483543999999999	0.40633705	0.2681092	0.30225735	0.31511205	0.3293515	0.39151205	0.31234415
GO:0000220	body fat distribution	0.3719544	0.2543598	0.3800181	0.3968284	0.4113795999999999	0.2835565	0.3005765	0.3338299	0.35877765	0.36348415	0.31378605
GO:0000220	body fat percentage	0.3570296	0.26445105	0.3720084999999999	0.3731644	0.4044765	0.2952637	0.30644925	0.3135096	0.3470231	0.4068161	0.3087057
GO:0000220	body height	0.36432770000000003	0.2377025	0.3731703	0.3802818	0.4032622	0.2997982999999999	0.3116309	0.319382	0.3461437	0.41201295	0.3137784
GO:0000220	body mass index	0.3560956	0.2630827	0.3674824	0.3807437	0.40675015	0.29738155	0.3038604	0.3076235499999999	0.34290905	0.4203993	0.3110418
GO:0000220	body weight	0.3590517	0.256346	0.36344065	0.3791859	0.4040586	0.29387415	0.3002658	0.3013308	0.3329772	0.4024403	0.3003973
GO:0000220	body weights and measures	0.3809761	0.2334238	0.3546762	0.36188125	0.3654206	0.3166115	0.3047652	0.2909915	0.33060205	0.38706105	0.3236343
GO:0000220	bone density	0.35925609999999997	0.2549812	0.36488425	0.3702361	0.4092312999999999	0.2898277	0.32122035	0.32564475	0.3466967	0.4029787	0.30318115
GO:0000220	bone fracture	0.34319500000000003	0.2614256	0.372886	0.3614517	0.4028619	0.2606363	0.3488074	0.33158355	0.3199989	0.4282696	0.2969912
GO:0000220	bone quantitative ultrasound measurement	0.362214	0.2405956	0.3713288	0.3761348	0.4023896	0.2874534	0.31641765	0.32687935	0.34554355	0.4118693	0.30744285
GO:0000220	brain aneurysm	0.41730505	0.27824035	0.3686458	0.3652182	0.389918	0.2715459	0.3008626	0.3257216	0.3234329999999999	0.4154335999999999	0.2892293
GO:0000220	brain measurement	0.3581085	0.2467292	0.3618662	0.3741135	0.394167	0.2881027499999999	0.30056925	0.3287334	0.34028095	0.3913051	0.30375145
GO:0000220	brain volume measurement	0.38318715000000003	0.2611959499999999	0.3642847	0.3768873	0.4004330499999999	0.29851995	0.31041035	0.31329335	0.3487262	0.4168302	0.30804575
GO:0000220	breast cancer	0.34421	0.1941983	0.37173335	0.3683123	0.4036391	0.2393907	0.3072078	0.2621704	0.3227279	0.4283824	0.2984722
GO:0000220	breast carcinoma	0.3875242	0.2200137	0.3671388	0.36214095	0.4046778	0.2788477	0.30384	0.2913458	0.3406297	0.4023304	0.30703535
GO:0000220	breast milk measurement	0.37143995	0.2780593	0.3686216	0.35914485	0.42193995	0.3070816	0.30526935	0.3181596	0.36374995	0.4020269	0.3197296
GO:0000220	calcium measurement	0.3827073	0.2412006	0.3916848	0.3879681	0.4127796	0.2927349	0.3280453	0.3211282	0.3679446	0.4042275	0.32709035
GO:0000220	cancer	0.38949144999999996	0.2317348	0.36761875	0.3826598	0.4128355	0.3226297999999999	0.32372015	0.3031469	0.3533809	0.4608139	0.3050424
[truncated: 249,566 more rows]
