# Supplementary material for: A tissue-specific atlas of protein–protein associations enables prioritization of candidate disease genes
Source: Nat Biotechnol. 2025 May 2;44(4):654–67. doi: 10.1038/s41587-025-02659-z (PMC13090126; doi:10.1038/s41587-025-02659-z)
Supplement: Supplementary file 3 — All supplementary tables and file descriptions. [file 41587_2025_2659_MOESM3_ESM.zip › TableS4_[fig3d]_tissues_trait_x_trait_median_prob.csv]

		blood	brain	breast	colon	kidney	liver	lung	ovary	pancreas	stomach	throat
Abnormal urine sodium concentration	Abnormal urine sodium concentration	0.0	0.0	0.0	0.0	0.0	0.0	0.0	0.0	0.0	0.0	0.0
Abnormal urine sodium concentration	Abnormality of refraction	0.3730444	0.2775041	0.3787414	0.3620409	0.4108005	0.2659171	0.2890272	0.3070438	0.34279465	0.3873809	0.3333251
Abnormal urine sodium concentration	Agents acting on the renin-angiotensin system use measurement	0.3863509	0.2690998	0.39019285	0.4075008	0.42026105	0.2760768	0.3045219	0.32144205	0.3591418	0.3606683	0.32551585
Abnormal urine sodium concentration	Alzheimer disease	0.3863938	0.25990025	0.3850265	0.4012114	0.4077592	0.27602475	0.2836738	0.296647	0.3442498499999999	0.3674699999999999	0.31164445
Abnormal urine sodium concentration	Antithrombotic agent use measurement	0.3795581	0.301773	0.3920267	0.4367344	0.42306055	0.2996929	0.29171885	0.3168672	0.3467665	0.3634776	0.3147071
Abnormal urine sodium concentration	BMI-adjusted hip circumference	0.38994525	0.2703370499999999	0.3811378	0.3719009	0.4080342	0.2647919	0.296937	0.3186002999999999	0.3407624	0.3758778	0.3231264
Abnormal urine sodium concentration	BMI-adjusted waist circumference	0.3883018	0.2758768499999999	0.3892327	0.37772815	0.41179915	0.2763764	0.2990961	0.3167688	0.34924275	0.3859881	0.3289636
Abnormal urine sodium concentration	BMI-adjusted waist-hip ratio	0.3850002	0.2706184	0.3871615499999999	0.3807371499999999	0.4201912	0.2776132	0.28797955	0.31585	0.3337189	0.3867605	0.3281824
Abnormal urine sodium concentration	Beta blocking agent use measurement	0.4027052	0.28448235	0.3858004499999999	0.406051	0.4185692	0.28375895	0.3020487	0.3213453	0.3507092	0.3616186	0.31648735
Abnormal urine sodium concentration	C-reactive protein measurement	0.3892162	0.2705184	0.3887665	0.39174725	0.4159669	0.283825	0.2761215	0.3157332	0.3483431	0.3726752	0.32323875
Abnormal urine sodium concentration	Calcium channel blocker use measurement	0.3869415	0.2668967	0.3906223	0.3842796	0.4199748	0.28445635	0.3045838	0.3223967	0.33621245	0.3877808499999999	0.3388908
Abnormal urine sodium concentration	Cleft palate	0.3666835	0.2658198	0.39583115	0.39068185	0.3667491	0.27497365	0.2887156	0.2907463	0.346833	0.329488	0.337262
Abnormal urine sodium concentration	Crohn's disease	0.374973	0.2485219	0.3819797	0.3737658	0.41610235	0.2716169	0.2798663	0.3174284	0.34323185	0.3550444	0.3163657
Abnormal urine sodium concentration	DNA methylation	0.3815863	0.27535345	0.3988989	0.3994708	0.4124305	0.2804084	0.3076982	0.33242105	0.34730055	0.36900625	0.32534405
Abnormal urine sodium concentration	Diuretic use measurement	0.39283855	0.2746288	0.3884769	0.406051	0.4321116	0.26273575	0.3111382	0.3206237	0.3614208	0.3450805	0.322122
Abnormal urine sodium concentration	Drugs used in diabetes use measurement	0.37910265	0.2741664	0.3850024	0.3441979	0.4191623	0.25158505	0.3133204	0.3130708	0.3366948	0.3900448	0.3216495
Abnormal urine sodium concentration	Dupuytren Contracture	0.3834413	0.2427365	0.3956491	0.3581958	0.4109458	0.26392145	0.2682569999999999	0.34129655	0.36614455	0.3157501	0.2839177
Abnormal urine sodium concentration	Eczematoid dermatitis	0.3917359	0.2523498	0.3896057	0.3819544	0.3990158	0.2768437	0.30223575	0.3234541	0.34875425	0.3572475499999999	0.3260659
Abnormal urine sodium concentration	FEV/FVC ratio	0.3944214	0.283863	0.3973392	0.3962761	0.4221198	0.2787433	0.29619975	0.3214767	0.3446819	0.37044855	0.3239586
Abnormal urine sodium concentration	Fasciitis	0.4089611	0.2572882	0.4002517	0.3383266	0.4317235499999999	0.2841022	0.2852808	0.3041239	0.3734702	0.2730534	0.29180005
Abnormal urine sodium concentration	Graves disease	0.4118193	0.27308575	0.3879574	0.4217687	0.4414922	0.2873561	0.28001995	0.3436696999999999	0.3425812	0.3686622499999999	0.32431485
Abnormal urine sodium concentration	HDL cholesterol change measurement	0.3646475	0.2531851	0.3792472	0.40744385	0.40480905	0.2879954999999999	0.2612371	0.2905448499999999	0.32471245	0.31935115	0.31551695
Abnormal urine sodium concentration	HMG CoA reductase inhibitor use measurement	0.385136	0.2555650499999999	0.3858099	0.40223185	0.4118315	0.2768753	0.2904862	0.324745	0.347045	0.3764115	0.3189178
Abnormal urine sodium concentration	Hashimoto's thyroiditis	0.389529	0.24763905	0.3805066	0.3485557	0.4009681	0.2751495	0.2997776	0.3297056	0.3376459	0.3895118	0.3312817
Abnormal urine sodium concentration	HbA1c measurement	0.385907	0.2755346	0.3860046	0.39605875	0.4026858	0.275385	0.2974567	0.3135571	0.3447642	0.3577449	0.3282337
Abnormal urine sodium concentration	Headache	0.4005742	0.2800413	0.3932557	0.39749	0.4250578	0.2897103	0.29394695	0.30798225	0.3620346	0.3782218	0.3365684
Abnormal urine sodium concentration	Hernia	0.3491949	0.26887	0.39782	0.3994556999999999	0.4417183	0.27943885	0.2674089	0.2747049	0.36916465	0.4364719	0.3088029
Abnormal urine sodium concentration	Hodgkins lymphoma	0.3896308	0.2675290999999999	0.39790145	0.3993521	0.4216716	0.2351661	0.3237042	0.3494755	0.3654885	0.42261695	0.32839925
Abnormal urine sodium concentration	Hypercholesterolemia	0.3934863	0.26215545	0.39526925	0.3678981999999999	0.4145577	0.2700264	0.29295645	0.30908045	0.3457152999999999	0.3337448	0.3109739
Abnormal urine sodium concentration	Hypermetropia	0.4062309	0.26773835	0.428261	0.41682125	0.41673965	0.34984475	0.28610395	0.3490548	0.33217035	0.4421829	0.3161358
Abnormal urine sodium concentration	IGF-1 measurement	0.389865	0.2741897	0.38621645	0.3850153	0.4082473	0.2719807	0.31127815	0.30798185	0.3487843499999999	0.3981071499999999	0.3300651
Abnormal urine sodium concentration	Immature Reticulocyte Fraction Measurement	0.3854154	0.2842609	0.38341485	0.4071722	0.40882075	0.2716976	0.3040058	0.3151912	0.3507092	0.4021767	0.3301734
Abnormal urine sodium concentration	Inguinal hernia	0.372618	0.2198056	0.3861687	0.3923383	0.4381322	0.2574958	0.2734122	0.2773528	0.34291525	0.4079695	0.3088029
Abnormal urine sodium concentration	Inhalant adrenergic use measurement	0.37736695	0.25307415	0.3794979	0.350787	0.3884963999999999	0.2867397	0.2935884	0.325327	0.3422294	0.3550444	0.3161528
Abnormal urine sodium concentration	Ischemic stroke	0.37133499999999997	0.2638352	0.396481	0.4095336	0.42384365	0.26692635	0.2907078	0.3161455	0.35174355	0.3544505	0.3017387
Abnormal urine sodium concentration	Myocardial Ischemia	0.3684289	0.2698353	0.39507115	0.3702227	0.4390455	0.2886165499999999	0.27855445	0.31585	0.3467665	0.3561524	0.31449525
Abnormal urine sodium concentration	Myopia	0.3749968	0.2760691	0.4024313	0.3796951	0.42070995	0.3015664999999999	0.29724255	0.32634135	0.35920655	0.3876840499999999	0.3169471
Abnormal urine sodium concentration	Oral ulcer	0.36337385	0.2193636	0.402865	0.35219895	0.3982638	0.2735716	0.2750486	0.3221233	0.3582812	0.3899578999999999	0.3230155
Abnormal urine sodium concentration	PHF-tau measurement	0.3793739	0.27282045	0.3896382	0.3853205	0.40443005	0.2735305	0.30328655	0.3185474	0.3473571	0.3622664	0.3320157
Abnormal urine sodium concentration	PR interval	0.40219255	0.27819655	0.3979628	0.4037154	0.41543585	0.2874548	0.3061661	0.3176566	0.3413006	0.40449815	0.3335798
Abnormal urine sodium concentration	Palmar Fibromatosis	0.3976713	0.2597523	0.4037545	0.3504906	0.42449745	0.27186895	0.283271	0.2814674	0.3776736	0.29845745	0.3049662
Abnormal urine sodium concentration	Parkinson disease	0.3666299	0.2815493	0.3867823999999999	0.4045881	0.41247525	0.26953135	0.29020615	0.3016816	0.3510838	0.3795219	0.3302274
Abnormal urine sodium concentration	QRS amplitude	0.39085755	0.2681849	0.4056492	0.41163265	0.3827923	0.2880785	0.3132298	0.34281095	0.3691721	0.3544505	0.3074956
Abnormal urine sodium concentration	QRS complex	0.3800523	0.2771749	0.4062285	0.4165347	0.4095825	0.2925134	0.3117758	0.3285068	0.360806	0.3544505	0.30242745
Abnormal urine sodium concentration	QRS duration	0.372201	0.2904405	0.4135455	0.3876352	0.4242394	0.3177088	0.3121351	0.2887264	0.35824025	0.41141115	0.3093892
Abnormal urine sodium concentration	QT interval	0.3795458	0.2550303	0.3956813	0.35359605	0.4121748	0.2784459	0.30386085	0.30871145	0.3391642	0.4252093	0.3277481
Abnormal urine sodium concentration	Red cell distribution width	0.3845899	0.27490795	0.37884965	0.3933108	0.4009171	0.26303745	0.3079473	0.3118448	0.3381004	0.3699888	0.3295537
Abnormal urine sodium concentration	Snoring	0.4090068	0.2648454	0.3963879999999999	0.43454335	0.3985391	0.3049186499999999	0.3136951	0.31915245	0.3333564	0.2161353	0.3212397
Abnormal urine sodium concentration	TPE interval measurement	0.40398544999999997	0.3085064	0.3755706	0.4117059	0.4180186999999999	0.24761365	0.2876703	0.3304158	0.3725927	0.4408342	0.32225465
Abnormal urine sodium concentration	Testicular Germ Cell Tumor	0.38327055	0.2667165	0.3708419	0.37412615	0.4142627	0.2595175	0.3233338	0.3109852	0.3511962	0.4043723999999999	0.3614099
Abnormal urine sodium concentration	Thyroid preparation use measurement	0.38982635	0.2617808	0.3858479	0.3905166	0.40773035	0.2750398	0.3026566	0.3166269	0.34365475	0.3585614	0.32825285
Abnormal urine sodium concentration	Tourette syndrome	0.35903704999999997	0.2811031	0.3874916	0.3570338	0.4043952	0.274459	0.3135684	0.3116517	0.3797789	0.3579251	0.3408809
Abnormal urine sodium concentration	Varicose veins	0.38215915	0.2716372999999999	0.3854357499999999	0.3803744	0.39425095	0.2736559	0.2949641	0.29884325	0.34798905	0.3905813	0.3283198
Abnormal urine sodium concentration	Vasodilators used in cardiac diseases use measurement	0.4040613	0.2678827	0.36967825	0.380791	0.4049718	0.2813141	0.28432205	0.3151121	0.36682835	0.3634776	0.31922185
Abnormal urine sodium concentration	Vitiligo	0.38789320000000005	0.2473685	0.3810783	0.39509545	0.4047275	0.2934299	0.2985559	0.3072022	0.3546592	0.3690926	0.302109
Abnormal urine sodium concentration	acne	0.3751739	0.2323664	0.38534255	0.38794045	0.38620705	0.27610425	0.2752855	0.30625825	0.3477505	0.3499514	0.3260618
Abnormal urine sodium concentration	adolescent idiopathic scoliosis	0.3806652	0.28545175	0.3892095	0.3968917	0.4108534	0.2774468	0.2997485	0.3105881	0.3356687	0.37057635	0.3225414
Abnormal urine sodium concentration	adult onset asthma	0.3699499	0.266614	0.38708085	0.36658005	0.38450885	0.267643	0.2807735	0.3118614	0.3554553	0.39358195	0.3483482
Abnormal urine sodium concentration	age at assessment	0.3994176	0.2384117499999999	0.39569	0.436508	0.38275925	0.2713631	0.30136595	0.3438928	0.3534495	0.35796035	0.3340198
Abnormal urine sodium concentration	age at diagnosis	0.3950589	0.248181	0.3840982	0.3757185	0.4457836	0.2780823	0.2938019	0.32649875	0.3767073	0.3909557	0.3251678
Abnormal urine sodium concentration	age at first birth measurement	0.3719568	0.2855364	0.3850957499999999	0.3620409	0.3926461	0.27133255	0.3251657999999999	0.3294316	0.3712631	0.4152147	0.33220565
Abnormal urine sodium concentration	age at first facial hair	0.3884345	0.2873672	0.3798519	0.3902967	0.3996709	0.266478	0.3225707	0.2934268	0.3358922	0.3534149	0.30363835
Abnormal urine sodium concentration	age at first sexual intercourse measurement	0.3763409	0.286241	0.3864917	0.3717859	0.4057673	0.25965535	0.3091376	0.31396	0.33420455	0.3762216	0.3375486
Abnormal urine sodium concentration	age at menarche	0.3795458	0.2771175	0.3835551	0.37372805	0.40568625	0.2668523	0.31585235	0.2942137	0.3212033	0.3712947	0.314509
Abnormal urine sodium concentration	age at menopause	0.38240105	0.2724576	0.3711182	0.3753036	0.3892304	0.2488969	0.34143405	0.2905283	0.348211	0.3483262	0.3429999
Abnormal urine sodium concentration	age at onset	0.3722354	0.26941255	0.4013701	0.3628186	0.4214405	0.29785285	0.2878532	0.3291268	0.3596782	0.3893822	0.3243078
Abnormal urine sodium concentration	age-related hearing impairment	0.39894115	0.30148855	0.4033199	0.3923413	0.4435437	0.2779126	0.3133694	0.349014	0.34885195	0.3847097	0.31820075
Abnormal urine sodium concentration	age-related macular degeneration	0.3835933	0.2545157	0.3863048	0.3480989	0.4293518	0.2795355	0.28054035	0.2857091499999999	0.3614664	0.33035055	0.30466115
Abnormal urine sodium concentration	albumin:globulin ratio measurement	0.3812511	0.26658115	0.40938925	0.4267027	0.4050587	0.2768511999999999	0.2935069	0.3215946	0.3461875	0.3760464	0.3368766
Abnormal urine sodium concentration	albuminuria	0.3682952	0.2757092	0.3836999	0.3956688499999999	0.45071595	0.3064625	0.28726255	0.3197372	0.3629234	0.398254	0.3434066
Abnormal urine sodium concentration	alcohol consumption measurement	0.3933847	0.2745835	0.3931052	0.40555915	0.41081615	0.2777825	0.296995	0.31816105	0.3358226	0.40372755	0.31545655
Abnormal urine sodium concentration	alcohol dependence	0.4022014	0.26452175	0.3809967	0.3904796	0.3930691	0.28655405	0.2628812	0.3026174	0.3503218	0.389201	0.3395794
Abnormal urine sodium concentration	alcohol drinking	0.4010581	0.2690768	0.3933021	0.4104602	0.4082999	0.27140195	0.29165685	0.31816105	0.33315335	0.40765765	0.3108885
Abnormal urine sodium concentration	alcohol use disorder measurement	0.35824544999999997	0.25095875	0.3736146	0.50046575	0.40060545	0.27306145	0.28641235	0.3285976	0.3415576	0.4186043	0.3265922
Abnormal urine sodium concentration	alkaline phosphatase measurement	0.3815236	0.2588309	0.38218695	0.3653515	0.4014398	0.2784222	0.28032945	0.2993546	0.3315758	0.39696905	0.3273188999999999
Abnormal urine sodium concentration	allergic disease	0.38269129999999996	0.2432067	0.3862499	0.3586162	0.4107134	0.27980775	0.2985497	0.33865325	0.3525968	0.36243035	0.3321673
Abnormal urine sodium concentration	allergic rhinitis	0.3853201	0.24429615	0.3899389	0.3754906	0.39431565	0.2768437	0.29960935	0.3402441	0.3450703	0.3724422	0.3296932999999999
Abnormal urine sodium concentration	alopecia	0.39824040000000005	0.2594342	0.3830199	0.363879	0.4099593	0.2749158499999999	0.3025166999999999	0.31274785	0.349848	0.34842215	0.3260111
Abnormal urine sodium concentration	amino acid measurement	0.3670557	0.2678756	0.38566895	0.4079286	0.4109284	0.288365	0.2884576	0.3123611	0.3401056	0.37212915	0.3264523
Abnormal urine sodium concentration	amyloid-beta measurement	0.3859769	0.2697453	0.3973983	0.4180219	0.40783135	0.2756879	0.2837809	0.3075916	0.337941	0.4019665	0.3174747
Abnormal urine sodium concentration	androgenetic alopecia	0.3922306	0.2898675	0.3863445	0.42765255	0.4002408	0.29771055	0.3042735	0.302238	0.3649078	0.3822254	0.3340948
Abnormal urine sodium concentration	angina pectoris	0.3730453	0.2712327	0.3858828	0.3642899	0.4357584	0.2834029	0.28724035	0.318313	0.3432039999999999	0.3932998	0.3165795
Abnormal urine sodium concentration	ankylosing spondylitis	0.374973	0.2471316499999999	0.3776811	0.3819994	0.4224413	0.2674813	0.27626835	0.3183216	0.3444991	0.3429826	0.3122938
Abnormal urine sodium concentration	anorexia nervosa	0.3611276	0.2892805	0.3842166	0.35763885	0.3995898	0.2753132	0.3138735	0.3107895499999999	0.3804562	0.3900387	0.3392608
Abnormal urine sodium concentration	anthropometric measurement	0.4031548	0.2846136	0.3849972	0.3690856	0.4038757	0.2675129	0.3064959	0.3106759	0.3469148	0.3676844	0.3254088499999999
Abnormal urine sodium concentration	antisocial behaviour measurement	0.38126865	0.2774181	0.3811413	0.3867678	0.4098052	0.2917395	0.3109561	0.3116780999999999	0.3473519	0.38770915	0.3280074
Abnormal urine sodium concentration	anxiety measurement	0.39423655	0.2942416	0.3727369	0.3945178	0.4019977999999999	0.2788309	0.3276322499999999	0.3166666	0.3843071	0.3641265	0.32485445
Abnormal urine sodium concentration	aortic measurement	0.3927509	0.2626141	0.4083375	0.3852574	0.4357223	0.325065	0.2882833999999999	0.31585435	0.3221036	0.3893567	0.3096814
Abnormal urine sodium concentration	apolipoprotein A 1 measurement	0.3853032	0.2775466	0.3937967	0.4097202	0.4131888	0.2710452	0.2886401	0.30897615	0.3404014	0.4008166	0.32641065
Abnormal urine sodium concentration	apolipoprotein B measurement	0.385842	0.26879025	0.37901765	0.3907583	0.40853305	0.2769046	0.29413945	0.30411	0.35848585	0.4115478	0.31683125
Abnormal urine sodium concentration	appendicular lean mass	0.3917771	0.2684595	0.3845273	0.39724875	0.404891	0.253268	0.2933035	0.30945275	0.3462771	0.3496717	0.3235613499999999
Abnormal urine sodium concentration	arterial stiffness measurement	0.371416	0.2789934	0.3931197	0.3858545	0.4261785	0.28917415	0.3070304499999999	0.3263918999999999	0.3556539	0.3872806	0.331487
Abnormal urine sodium concentration	aspartate aminotransferase measurement	0.385998	0.27053725	0.3878469	0.38421345	0.380598	0.2663698	0.2947936	0.3206983	0.3413136	0.3564321	0.3322847
Abnormal urine sodium concentration	aspartate aminotransferase to alanine aminotransferase ratio	0.38407135000000003	0.2514994	0.38494455	0.4024046	0.4100071	0.2915791	0.2913133	0.30145815	0.348049	0.37023	0.3134225
Abnormal urine sodium concentration	asthma	0.3853939	0.2691254	0.3859629	0.394995	0.400907	0.2701169	0.3009847	0.32774865	0.3520654	0.35835685	0.33201145
Abnormal urine sodium concentration	atopic asthma	0.3810353	0.2470815	0.3939483	0.35176525	0.3974062	0.2768437	0.3039155	0.3009396	0.3493144	0.3568928	0.3236425
Abnormal urine sodium concentration	atopic eczema	0.3839005	0.249654	0.3854118	0.3752592	0.3865856	0.2628742	0.3037843	0.3172193	0.3422019	0.33857965	0.3253336
Abnormal urine sodium concentration	atrial fibrillation	0.38738565	0.2934085	0.397879	0.4035992499999999	0.4151092	0.2827536	0.3066606	0.3057994	0.339531	0.36859105	0.3103171
Abnormal urine sodium concentration	atrial flutter	0.40805254999999996	0.254065	0.4132107499999999	0.3756597	0.42914	0.2615623	0.3079776	0.3057994	0.3087473	0.35836825	0.2869638
Abnormal urine sodium concentration	atrophic macular degeneration	0.38311855	0.25480035	0.3979323	0.3250122	0.4462439	0.2766961	0.2779437	0.2869377	0.3697145	0.3418266	0.30785345
Abnormal urine sodium concentration	attention deficit hyperactivity disorder	0.37366975	0.27614555	0.3825888	0.3825097	0.4071050499999999	0.29326315	0.3111796	0.31246965	0.353507	0.3822831	0.32833035
Abnormal urine sodium concentration	autism spectrum disorder	0.37461714999999995	0.28689425	0.3845031	0.3625827	0.3938194	0.2848484	0.3128042	0.3107895499999999	0.3669164	0.38343265	0.3379382
Abnormal urine sodium concentration	autoimmune disease	0.3954998	0.24766115	0.3900733	0.4193577	0.4107712	0.2748951	0.2918754	0.3287325	0.3396544	0.386808	0.3210669
Abnormal urine sodium concentration	autoimmune thyroid disease	0.37334544999999997	0.2595950999999999	0.38828645	0.3968103	0.40753125	0.2772344	0.29962875	0.32124525	0.34498335	0.4005783	0.3229008
Abnormal urine sodium concentration	autosomal dominant compelling helio-ophthalmic outburst syndrome	0.38639735	0.2854456	0.4272230999999999	0.35319795	0.4076302	0.3273433	0.32234725	0.2999394	0.35538875	0.339751	0.3345692
Abnormal urine sodium concentration	balding measurement	0.3844704	0.2781208	0.38350485	0.3769069499999999	0.41891315	0.2853117	0.3045231	0.31356945	0.34547585	0.3822254	0.323583
Abnormal urine sodium concentration	basal cell carcinoma	0.3829648	0.2702307	0.3823668	0.365055	0.405174	0.27725615	0.30154525	0.3128001	0.3614208	0.374693	0.32398875
Abnormal urine sodium concentration	base metabolic rate measurement	0.3932379	0.27807185	0.395367	0.3820536	0.4049389	0.2739466499999999	0.303206	0.3177397	0.3604912999999999	0.3816212	0.319477
Abnormal urine sodium concentration	basophil count	0.3689505	0.2646276	0.38430895	0.3796447	0.3988048	0.2647754	0.2945337	0.31630605	0.33871035	0.36671735	0.3200789
Abnormal urine sodium concentration	basophil percentage of granulocytes	0.3621932	0.2930909499999999	0.3817202	0.3473696	0.41312035	0.26906285	0.2925386	0.3487264	0.3445036	0.3343186	0.3360171
Abnormal urine sodium concentration	basophil percentage of leukocytes	0.3609803	0.2677106	0.38294075	0.36219275	0.4063122	0.2633142	0.2832458	0.32029745	0.3359585499999999	0.3623122	0.3215229
Abnormal urine sodium concentration	benign prostatic hyperplasia	0.38701765	0.27970575	0.3756366	0.3853634999999999	0.41005555	0.2643956	0.311341	0.3060579	0.3024702	0.39895385	0.33400925
Abnormal urine sodium concentration	bilirubin measurement	0.3865558	0.25655855	0.3822749	0.3526989	0.40980845	0.2761341499999999	0.2949129	0.317969	0.32876295	0.3817309	0.3248792
Abnormal urine sodium concentration	bipolar I disorder	0.3512758	0.2926145	0.38728545	0.3837059499999999	0.3972470999999999	0.28431455	0.3051848	0.3498854	0.3662944	0.37877165	0.3268879
Abnormal urine sodium concentration	bipolar disorder	0.368225	0.2905152	0.38238	0.3872895	0.3926026	0.2778483	0.309927	0.3138152	0.36692575	0.37152375	0.3315081
Abnormal urine sodium concentration	birth weight	0.38763395	0.2660251	0.3889907	0.36279065	0.4121894	0.2661037	0.29902015	0.3104606	0.3402845	0.3770179	0.32165885
Abnormal urine sodium concentration	bitter alcoholic beverage consumption measurement	0.3564217	0.2767053	0.3731587	0.4463161	0.37936765	0.2965612	0.2645636	0.3108868	0.3297727	0.33973595	0.3193754
Abnormal urine sodium concentration	blood metabolite measurement	0.3855217	0.25810885	0.3748089	0.38255505	0.3985629499999999	0.282625	0.2862759	0.3108258	0.3394333	0.3796795	0.3175637
Abnormal urine sodium concentration	blood phosphate measurement	0.38170269999999995	0.270047	0.383518	0.3587364	0.40459425	0.2813324	0.2818602	0.303495	0.3383193	0.3661195	0.3338857
Abnormal urine sodium concentration	blood pressure	0.3867828	0.2855988	0.3906223	0.36415615	0.43434465	0.2811434	0.29784155	0.3091259	0.34078255	0.3940169	0.3155659
Abnormal urine sodium concentration	blood protein measurement	0.3608934	0.2509379	0.3871449	0.3661761	0.3998201	0.2812228	0.2738688999999999	0.3009557499999999	0.3271807	0.3839580999999999	0.3124719
Abnormal urine sodium concentration	blood urea nitrogen measurement	0.3830613	0.2757923	0.3885028	0.4217687	0.4062359	0.2701752	0.29360855	0.3211812	0.36242415	0.4252786	0.3199626
Abnormal urine sodium concentration	body fat distribution	0.39252895	0.29664165	0.3861687	0.3679824	0.411769	0.2430564	0.296966	0.3076623	0.34534005	0.3841234	0.3271678
Abnormal urine sodium concentration	body fat percentage	0.3885064	0.2930214	0.3931543	0.40647265	0.3881203	0.25968125	0.3100319	0.3194629	0.3678654999999999	0.4056314	0.3359653
Abnormal urine sodium concentration	body height	0.37230105	0.2723598	0.385898	0.3993986499999999	0.391766	0.2643486	0.29103045	0.3132521	0.35959	0.38545175	0.3268206
Abnormal urine sodium concentration	body mass index	0.37453345	0.3185521	0.3788042	0.0	0.3876478	0.2204493	0.2780479	0.3299908	0.3606579	0.0	0.3424245999999999
Abnormal urine sodium concentration	body weight	0.3971836	0.29190655	0.3984794	0.38605435	0.4054525	0.27010335	0.3159897	0.3155689	0.3553076	0.4125066	0.3257747
Abnormal urine sodium concentration	body weights and measures	0.3698709	0.28475505	0.3887318	0.3955688499999999	0.441983	0.2509194	0.3287436	0.3102123	0.3741638	0.39060785	0.3175908
Abnormal urine sodium concentration	bone density	0.38473875	0.2769419	0.38961745	0.3956454	0.4125001499999999	0.2923468	0.3003811	0.3118802499999999	0.3510604	0.3842856	0.3309663
Abnormal urine sodium concentration	bone fracture	0.38410495	0.2639075	0.3916789	0.3830571	0.3853784999999999	0.27106845	0.27680955	0.3543002	0.3249899	0.3913468	0.2848644
Abnormal urine sodium concentration	bone quantitative ultrasound measurement	0.38653020000000005	0.2736973	0.3842124	0.3760585	0.4056734	0.2721839	0.2987905	0.3191981	0.3575785	0.3828721499999999	0.3318948
Abnormal urine sodium concentration	brain aneurysm	0.3810325	0.26755975	0.395985	0.388161	0.4255106	0.271023	0.2850498	0.3009474	0.3711488	0.4033389	0.30964975
Abnormal urine sodium concentration	brain measurement	0.3898663	0.2825978	0.3763886	0.3782732	0.40656045	0.2854991	0.29969455	0.3049993	0.3358735	0.3830744	0.321631
Abnormal urine sodium concentration	brain volume measurement	0.3914878	0.278419	0.3864564	0.368231	0.41167575	0.2910047	0.29762	0.3216955	0.3574523	0.3723343	0.3273744
Abnormal urine sodium concentration	breast cancer	0.4011988	0.2596676	0.3849409	0.3527733	0.41941165	0.2551892	0.3121427	0.3352184	0.3309667	0.378169	0.3232927
Abnormal urine sodium concentration	breast carcinoma	0.3978486	0.265813	0.3891159	0.35771735	0.4042088	0.2606893	0.31197985	0.3222191	0.346304	0.38714365	0.3180195
Abnormal urine sodium concentration	breast milk measurement	0.3928372	0.2789636	0.39000945	0.3773923	0.41244605	0.2709536	0.3044799	0.3195908	0.3226296	0.3988582	0.3057347
Abnormal urine sodium concentration	calcium measurement	0.3934499	0.2613199	0.3890873999999999	0.3794877	0.4080301	0.2704313	0.2992546	0.3152939	0.341025	0.3782923	0.32637545
Abnormal urine sodium concentration	cancer	0.4011988	0.2649751	0.3788406	0.35843305	0.4065271	0.26954	0.3132567	0.31716415	0.3524742	0.3820951999999999	0.32101705
Abnormal urine sodium concentration	cardiac arrhythmia	0.41816205	0.2774225	0.4377277	0.5005654	0.45047515	0.3288076	0.3038806	0.293959	0.3732582	0.38981955	0.3050258
Abnormal urine sodium concentration	cardiovascular disease	0.3850273	0.274052	0.3978976	0.3754661999999999	0.423912	0.28898965	0.2981487	0.31554	0.3629969	0.39252465	0.3169471
Abnormal urine sodium concentration	cataract	0.38040065	0.2809192	0.3796521	0.3631942999999999	0.4012215	0.26953355	0.29971015	0.3005578	0.3353871	0.368712	0.31573825
Abnormal urine sodium concentration	celiac disease	0.3913646	0.27225045	0.3937967	0.4141136	0.3981914	0.2550802	0.29687485	0.3054904499999999	0.3640063	0.3921709	0.33478925
Abnormal urine sodium concentration	central corneal thickness	0.37337895	0.2609637999999999	0.3888262	0.3800176	0.4078739	0.2661713	0.2759316	0.3111979	0.3683708	0.3876342	0.3234327
Abnormal urine sodium concentration	central nervous system cancer	0.394019	0.2794466	0.3826374	0.3145797	0.416148	0.27610555	0.3076849	0.3132282	0.34722255	0.39469865	0.3216559
Abnormal urine sodium concentration	cerebrospinal fluid biomarker measurement	0.3416178	0.2516762	0.3886017	0.4014992	0.4091526	0.2668002	0.2683698	0.2815277	0.3286292	0.4018152	0.297424
Abnormal urine sodium concentration	childhood onset asthma	0.38270550000000003	0.24908015	0.3812986	0.3554482	0.4082055	0.2769099	0.302898	0.31401105	0.34390255	0.3661231	0.32682555
Abnormal urine sodium concentration	childhood trauma measurement	0.3608458	0.2769549	0.3717038	0.368391	0.4192903	0.26927445	0.30959895	0.328564	0.35580845	0.4012399	0.2979298999999999
Abnormal urine sodium concentration	chin morphology measurement	0.3734502	0.3147334	0.3884284	0.3726991	0.4212118	0.26735525	0.2985685	0.3762791	0.3542453	0.4214493	0.3158707
Abnormal urine sodium concentration	cholelithiasis	0.4113262	0.23753785	0.3744393	0.4224088	0.388692	0.3055606	0.2817744	0.314355	0.3334462	0.3735401	0.3071019
Abnormal urine sodium concentration	chronic kidney disease	0.37055625000000003	0.2556961	0.4029411	0.4071573	0.38884105	0.2767111	0.28418085	0.3391861	0.3493586	0.3681628	0.3487703
Abnormal urine sodium concentration	chronic lymphocytic leukemia	0.3878484	0.2535257	0.3859581	0.36341305	0.4235061	0.2820238	0.2926419	0.34774045	0.3631501	0.3979901	0.32252015
Abnormal urine sodium concentration	chronic obstructive pulmonary disease	0.39285689999999995	0.2808384	0.3889913	0.39304	0.4156552	0.28529035	0.301464	0.2991953	0.3416036	0.371412	0.3259858
Abnormal urine sodium concentration	chronotype measurement	0.38533015	0.2936102	0.39500545	0.3835434	0.4014822	0.2707394	0.3113492	0.3078293	0.3660898999999999	0.3626941	0.3375486
Abnormal urine sodium concentration	cigarettes per day measurement	0.3888109	0.277522	0.38262955	0.4189682	0.3980372	0.2742379	0.2941842	0.32428245	0.3452607	0.3943545	0.350161
Abnormal urine sodium concentration	circadian rhythm	0.3614836	0.2895295	0.4150169	0.4135686	0.432552	0.3210139	0.2998893	0.3234673	0.3570759	0.3288014	0.31915
Abnormal urine sodium concentration	cleft lip	0.3710055	0.2661332	0.39551995	0.40536695	0.38841	0.2836494	0.28620065	0.2950192	0.34498975	0.3503035	0.3469482499999999
Abnormal urine sodium concentration	coagulation factor measurement	0.36147375	0.23777415	0.40776425	0.4070968	0.4172172	0.2920323	0.2657047	0.2944557	0.3595073	0.3775923	0.3017629
Abnormal urine sodium concentration	coffee consumption	0.3936968	0.29918005	0.3777199	0.3895322	0.4297822	0.3060004	0.2914431	0.29467445	0.3141621	0.4372675	0.3031272
Abnormal urine sodium concentration	coffee consumption measurement	0.4209515	0.31481505	0.3935267	0.375225	0.4039736	0.2900973	0.3145445	0.2647235	0.3349206	0.37754615	0.34188175
Abnormal urine sodium concentration	cognitive function measurement	0.38180995	0.285321	0.3884099	0.37174005	0.39726185	0.27127435	0.3168587	0.30251915	0.3567178	0.35863035	0.3346397
Abnormal urine sodium concentration	colorectal adenoma	0.3593004	0.2749922	0.3941717999999999	0.368271	0.43565185	0.27117265	0.2932806	0.31123465	0.34164145	0.3955168	0.3165795
Abnormal urine sodium concentration	colorectal cancer	0.3841421	0.2749349	0.39113765	0.3772233	0.4139955	0.2797568	0.30468295	0.306429	0.3416732	0.3936	0.3212397
Abnormal urine sodium concentration	complication	0.3869264	0.2692771	0.3725214	0.3613626	0.4117317	0.26968575	0.2911416	0.31714575	0.3326033	0.3739607	0.3157499
Abnormal urine sodium concentration	corneal topography	0.3826908	0.2628128	0.3842993	0.3885063	0.4189826	0.2661713	0.2785096	0.3249711	0.3531146	0.4015336	0.324565
Abnormal urine sodium concentration	coronary artery calcification	0.363105	0.27058635	0.3992787	0.37534995	0.42557475	0.2858874999999999	0.27560175	0.32568575	0.3643736	0.3624462	0.2938829
Abnormal urine sodium concentration	coronary artery disease	0.37982594999999997	0.2727234	0.3878388	0.3942459	0.42122675	0.2798358	0.2928919	0.3168949	0.3554856	0.3764275	0.316478
Abnormal urine sodium concentration	coronary atherosclerosis	0.3424113	0.2809588	0.3962864499999999	0.3658105	0.4389396	0.28348585	0.2716238	0.313022	0.35569	0.3792682	0.3091169
Abnormal urine sodium concentration	cortical surface area measurement	0.38565554999999996	0.2773315	0.37777075	0.3822386	0.41253175	0.2786651	0.2997806	0.2993543	0.3413268	0.3843984	0.3326475
Abnormal urine sodium concentration	cortical thickness	0.3889441	0.2845256	0.3795827	0.3847338	0.4138367	0.2751421	0.2900053	0.3083828	0.3352058	0.3768127	0.318813
Abnormal urine sodium concentration	creatine kinase measurement	0.3873998	0.2705624	0.4023694	0.4268884	0.411996	0.274268	0.273397	0.3086436	0.35863785	0.3806477	0.3102044499999999
Abnormal urine sodium concentration	creatinine measurement	0.3815236	0.2661248	0.37988975	0.3662501	0.40461905	0.2879473	0.28978385	0.3101929	0.3365296	0.3813893	0.3290358
Abnormal urine sodium concentration	cup-to-disc ratio measurement	0.35026979999999996	0.2802187	0.38666115	0.3835004	0.4157882	0.2799384	0.2935837	0.3110382499999999	0.3435814	0.38736835	0.3216559
Abnormal urine sodium concentration	cutaneous melanoma	0.385136	0.2749922	0.37552705	0.3519175	0.3900069	0.2720031	0.3101955	0.3326229	0.3333217499999999	0.3698182	0.3211581
Abnormal urine sodium concentration	cystatin C measurement	0.3871806	0.27013465	0.3752312	0.0	0.38834405	0.2501473	0.2651178	0.3131452	0.3120765	0.0	0.3211581
Abnormal urine sodium concentration	cytokine measurement	0.3636891	0.2761554	0.3755468	0.3612256	0.408085	0.2674574	0.2997211	0.32326935	0.3356989999999999	0.4104649	0.3160758
Abnormal urine sodium concentration	daytime rest measurement	0.3966285	0.30241455	0.3944661499999999	0.3719926	0.4119137	0.2600604	0.32701715	0.32896	0.3737904	0.34596295	0.3203938
Abnormal urine sodium concentration	dental caries	0.42264395	0.2660209	0.3799009	0.36582815	0.39882	0.29302275	0.3050745	0.3027598	0.35073075	0.37967215	0.34302665
Abnormal urine sodium concentration	dentures	0.42441685	0.25619675	0.3763282	0.36582815	0.40145105	0.2885054	0.3062066	0.3027598	0.3522716	0.37967215	0.33642875
Abnormal urine sodium concentration	depressive symptom measurement	0.3673659	0.29298205	0.3872061	0.38344055	0.3989704	0.27255655	0.3076319	0.3301146	0.3708194	0.3642846	0.347936
Abnormal urine sodium concentration	dermatitis	0.4013099	0.2272274	0.37543945	0.328841	0.438361	0.2867184	0.29609675	0.3234541	0.3651892	0.36939645	0.2985521
Abnormal urine sodium concentration	diabetes mellitus	0.4030234	0.26806825	0.3763076	0.36520495	0.40430265	0.27344755	0.29748965	0.3168748	0.33177455	0.3634776	0.33388815
Abnormal urine sodium concentration	diastolic blood pressure	0.39550514999999997	0.2799286	0.39873785	0.407471	0.41869265	0.2962226	0.2989581	0.3113194	0.3598878	0.3712495	0.3136643
Abnormal urine sodium concentration	diet measurement	0.3898091	0.2869089	0.39002335	0.3901855	0.4118444	0.2934949	0.2895196	0.31014895	0.3399562	0.41266795	0.3032694999999999
Abnormal urine sodium concentration	diffuse plaque measurement	0.3705203	0.2915432	0.3882751	0.3921388	0.4194694	0.2816422	0.2813297999999999	0.2975857	0.3519848	0.3958662	0.32120735
Abnormal urine sodium concentration	disease progression measurement	0.3795663	0.3167445	0.3958846	0.39475235	0.4030124	0.2850076	0.3047241	0.3108258	0.35067495	0.3536194	0.3250676
Abnormal urine sodium concentration	diverticular disease	0.39110544999999997	0.2474442	0.4020138	0.4065965	0.45015265	0.31160995	0.28346885	0.3012578	0.35133015	0.36401485	0.31071
Abnormal urine sodium concentration	diverticulitis	0.3802439	0.21695925	0.4007494	0.424182	0.4331742	0.31876265	0.2693558	0.3418808	0.3408796	0.4145316	0.3162932499999999
Abnormal urine sodium concentration	drug use measurement	0.39650304999999997	0.27107675	0.3920865	0.3712991	0.4190688	0.280695	0.29201685	0.3205208499999999	0.3347462	0.3723458	0.3166618
Abnormal urine sodium concentration	electrocardiography	0.39330224999999996	0.2881658	0.3941168	0.3824106	0.4067354	0.284516	0.3008152	0.3115558499999999	0.3368286	0.37875375	0.3153559
Abnormal urine sodium concentration	emotional symptom measurement	0.3743884	0.2966082	0.4047182	0.4147931	0.420001	0.2853389	0.3003253	0.31690525	0.374089	0.3669642	0.3157039
Abnormal urine sodium concentration	endocrine system disease	0.40751175	0.2677257	0.3787351	0.3613626	0.4195178499999999	0.27104085	0.3073519	0.3315493	0.3363745	0.3648516	0.3167427499999999
Abnormal urine sodium concentration	endometriosis	0.3744384	0.26910455	0.3861777	0.3781448	0.4086207	0.26890745	0.2916432	0.3044143	0.3333715	0.3878738	0.3426725
Abnormal urine sodium concentration	eosinophil count	0.38337489999999996	0.2679420999999999	0.3850979	0.36248	0.403857	0.2683108	0.30346275	0.313497	0.3514805	0.371791	0.328076
Abnormal urine sodium concentration	eosinophil percentage of granulocytes	0.3852756	0.27423035	0.39343545	0.369137	0.4059535	0.2645434	0.3024341	0.31854535	0.35054245	0.37868215	0.3291525
Abnormal urine sodium concentration	eosinophil percentage of leukocytes	0.3868568	0.2596393	0.3859629	0.3659055	0.3982909	0.26427255	0.30425715	0.3158654	0.3505921	0.3749277	0.3281954
Abnormal urine sodium concentration	erythrocyte count	0.38850625	0.2743005	0.3866195	0.3758776	0.41129355	0.2853648	0.30517485	0.3184897	0.3401758	0.40904355	0.33447515
Abnormal urine sodium concentration	essential hypertension	0.4000569	0.2363402	0.3936264	0.4108733	0.44075555	0.2763764	0.2991329499999999	0.3185054	0.3769426	0.3671628	0.34312905
Abnormal urine sodium concentration	estrogen-receptor negative breast cancer	0.4108778	0.2650152	0.40900875	0.3939457	0.3899082499999999	0.2507527	0.3190338	0.3721759	0.3536282	0.374693	0.3327814
Abnormal urine sodium concentration	facial morphology measurement	0.38019955000000005	0.2484824	0.3860335	0.3578601	0.40457405	0.2788461	0.3041417	0.3247986	0.3323102	0.41827685	0.3395167
Abnormal urine sodium concentration	family history of Alzheimer’s disease	0.37007	0.2637353	0.3792983	0.4095337	0.4036375	0.286761	0.27663725	0.28077345	0.3375389	0.3705068	0.3007124
Abnormal urine sodium concentration	fasting blood glucose measurement	0.4039726	0.28741285	0.3902441	0.367379	0.4029058	0.2724026	0.31139495	0.32796985	0.3401228	0.4162218	0.3237153
Abnormal urine sodium concentration	fasting blood insulin measurement	0.43163355000000003	0.2604111	0.3975822	0.3905166	0.4052528	0.2805844	0.288437	0.31158915	0.3321165	0.35836775	0.3039543
Abnormal urine sodium concentration	fat body mass	0.3921672	0.28747855	0.3903747	0.3891987	0.392708	0.26725365	0.2967855	0.3149856	0.3638205	0.3945494	0.3280244
Abnormal urine sodium concentration	fatty acid measurement	0.3835769	0.2755605	0.3794301	0.3459289	0.3799046	0.2795812	0.3016863	0.3329674	0.3410587	0.38823585	0.3056417
Abnormal urine sodium concentration	feeling "fed-up" measurement	0.3495463	0.2818239	0.386715	0.3810092	0.4048288	0.309631	0.2927927	0.33612385	0.285825	0.3685249	0.3333223
Abnormal urine sodium concentration	femoral neck bone mineral density	0.39824375	0.2569871	0.3913853	0.37342625	0.38944625	0.27264705	0.29946625	0.3127784	0.3522648	0.370899	0.3278135
Abnormal urine sodium concentration	ferritin measurement	0.35562635	0.22165735	0.3925035	0.3883586	0.42529175	0.2788033	0.2738997	0.2785368	0.3128648	0.385618	0.3265337499999999
Abnormal urine sodium concentration	fibrinogen measurement	0.3625464	0.2349608	0.388711	0.3772991	0.3956072	0.2896537	0.2705044	0.2941787	0.3186544	0.3876197	0.3350707
Abnormal urine sodium concentration	forced expiratory volume	0.3858026	0.2718668	0.3862499	0.3797314	0.407382	0.2724026	0.2930995	0.3050452	0.3403561499999999	0.3776734	0.3210249
Abnormal urine sodium concentration	gait measurement	0.38446335	0.25644915	0.3755549999999999	0.38512525	0.39574085	0.2652623	0.3196819	0.3042866	0.3752144	0.3613639	0.3106455
Abnormal urine sodium concentration	gallbladder disease	0.4517154	0.23770225	0.36207975	0.3582117999999999	0.388692	0.30913635	0.31473425	0.2959234	0.3328487	0.4066063	0.31671685
Abnormal urine sodium concentration	gallstones	0.41677315000000004	0.2137396999999999	0.3618154	0.34017145	0.38933445	0.3010915	0.286216	0.3041474	0.32079135	0.3614148	0.3148512999999999
Abnormal urine sodium concentration	ganglion cell inner plexiform layer thickness measurement	0.3898663	0.283794	0.393529	0.3713869	0.4130909	0.2965929	0.3219149	0.3043424	0.3591881	0.3822252	0.3364069
Abnormal urine sodium concentration	gastroesophageal reflux disease	0.364244	0.2877919	0.3998203	0.3763515	0.4276326	0.255616	0.2896787	0.3202313	0.35359105	0.370285	0.3396884
Abnormal urine sodium concentration	glaucoma	0.3719819	0.27862915	0.3942638	0.3939441	0.4188713	0.2776332	0.3003525	0.3229148	0.35849345	0.3685544	0.3215559
Abnormal urine sodium concentration	glioma	0.37807415	0.2820434	0.3808566	0.3285707	0.4123044	0.27203175	0.3000167	0.3177491	0.3434736	0.39100135	0.3216559
Abnormal urine sodium concentration	glomerular filtration rate	0.38372735	0.2682149	0.3835060999999999	0.3592642	0.4078011	0.2890213499999999	0.286899	0.31051735	0.3418793	0.3720625	0.3302274
Abnormal urine sodium concentration	glucose measurement	0.39655765	0.2775094	0.38610825	0.3642899	0.4059914	0.2663532	0.30674425	0.29897525	0.3325097	0.37390825	0.33178615
Abnormal urine sodium concentration	glucose tolerance test	0.4214622	0.24676415	0.3862975	0.3939441	0.389436	0.2921414	0.2759224	0.3221829	0.3624095499999999	0.391475	0.3000993
Abnormal urine sodium concentration	glycine measurement	0.42264215	0.2615224	0.3843279	0.3624625	0.4147176	0.27928095	0.2925308	0.3003696	0.344095	0.3681628	0.3194372
Abnormal urine sodium concentration	gout	0.39016095	0.2504947	0.3924739	0.4100544	0.3896388	0.2870596	0.2929889	0.32609225	0.33314625	0.3711441	0.3243637499999999
Abnormal urine sodium concentration	granulocyte count	0.37276235	0.2634148	0.3851722	0.3773007	0.4104043	0.27569425	0.2842808	0.3107792	0.335267	0.3478363	0.326517
Abnormal urine sodium concentration	granulocyte percentage of myeloid white cells	0.3740072	0.2495457999999999	0.38386555	0.3666105	0.4047371	0.261028	0.2819044	0.3183216	0.3275838	0.35279055	0.3136643
Abnormal urine sodium concentration	grip strength measurement	0.39816475	0.2842609	0.38935035	0.408255	0.4042892	0.2606872	0.30145135	0.31303885	0.3532313	0.3747726	0.32004195
Abnormal urine sodium concentration	gut microbiome measurement	0.37022415	0.280102	0.38117545	0.3889235	0.41175035	0.2701284	0.2944378	0.3089774	0.3520654	0.35517895	0.33273135
Abnormal urine sodium concentration	hair color	0.385136	0.2791298	0.382174	0.37589805	0.4018874	0.2754475	0.3033118	0.32048115	0.34596545	0.380241	0.3254283
Abnormal urine sodium concentration	hair colour measurement	0.3881328	0.2769726	0.38290915	0.38943295	0.4036438	0.2816934	0.3054230999999999	0.3181575	0.341458	0.3878267	0.3261374
Abnormal urine sodium concentration	hair shape measurement	0.3932489	0.27853975	0.3860904	0.3613626	0.41649385	0.2776859	0.30408525	0.3105881	0.3444418999999999	0.3805136999999999	0.32324955
Abnormal urine sodium concentration	handedness	0.3616212	0.3226331	0.3796901	0.3515786	0.420941	0.2692337	0.3169804	0.30912855	0.3710874	0.4001688	0.3358512
Abnormal urine sodium concentration	health study participation	0.4003334	0.2898007	0.4070254	0.3695023	0.39308515	0.2761009	0.3238024	0.3239326999999999	0.3766141	0.3313371	0.339582
Abnormal urine sodium concentration	hearing loss	0.3792178	0.3010746	0.3945566	0.3894928	0.45113705	0.27431805	0.3037656	0.3533113	0.353147	0.3648946	0.3106521
Abnormal urine sodium concentration	heart disease	0.33961045	0.2799907	0.3771447	0.34602665	0.4065045	0.28901755	0.30545485	0.2902885	0.3083773	0.3197184	0.3114212
Abnormal urine sodium concentration	heart failure	0.40618235	0.2754478	0.40206185	0.3772757	0.409022	0.2891601	0.3012009	0.31786555	0.3511589	0.3636295	0.3144548
Abnormal urine sodium concentration	heart rate	0.3852803	0.27454025	0.4055948499999999	0.40465525	0.42842915	0.3088498	0.29130295	0.3207834	0.3302699999999999	0.4249263	0.3189198
Abnormal urine sodium concentration	heart rate response to recovery post exercise	0.3586216	0.2774629	0.43227395	0.35076035	0.4189585	0.2636901	0.2783685999999999	0.3458728	0.34543735	0.41251825	0.324428
Abnormal urine sodium concentration	heel bone mineral density	0.3844458	0.2736471	0.3813529	0.3834466	0.4114708	0.27862025	0.2942138	0.3032062	0.33559245	0.4066063	0.32361395
Abnormal urine sodium concentration	hematocrit	0.383823	0.2744961999999999	0.3919363	0.393806	0.4072345	0.2769678	0.30537725	0.3123178	0.3454704	0.375847	0.3263458
Abnormal urine sodium concentration	hemoglobin A1 measurement	0.40301165	0.2992284	0.3820364	0.37493615	0.4019838	0.2672807	0.28594205	0.3141536	0.35013795	0.3455785	0.31814805
Abnormal urine sodium concentration	hemoglobin measurement	0.3803995	0.2710658	0.3870608	0.3821687	0.411459	0.2898597	0.2989817	0.31421385	0.3425188	0.40069745	0.327051
Abnormal urine sodium concentration	hemorrhoid	0.39270745	0.26621735	0.3884284	0.3944646	0.4219084	0.277143	0.30009955	0.32629865	0.34191835	0.3884906	0.3206582
Abnormal urine sodium concentration	high density lipoprotein cholesterol measurement	0.3836313	0.2896162	0.3890062	0.0	0.3779246	0.2420708	0.2880714	0.3130708	0.33366995	0.0	0.3346227
Abnormal urine sodium concentration	hip bone mineral density	0.34918745	0.28064435	0.4026319	0.3913136	0.3967958	0.2972498	0.28444325	0.3025858	0.3393651	0.3916958	0.3230844
Abnormal urine sodium concentration	hip bone size	0.3518152	0.24985035	0.3889953	0.4365066	0.39644925	0.27629355	0.28959085	0.2995526	0.3409451	0.3723785	0.332091
Abnormal urine sodium concentration	hip circumference	0.3944317	0.2981049	0.40354095	0.3923383	0.40466555	0.2750446	0.3155939	0.3290537	0.3620346	0.3724298499999999	0.32893495
Abnormal urine sodium concentration	hormone measurement	0.37325775	0.26094585	0.37985905	0.38529065	0.3866127	0.2363552	0.3132298	0.2803642	0.3493586	0.3527767	0.3039419
Abnormal urine sodium concentration	hyperlipidemia	0.37820215	0.2786043	0.3948093	0.3826412	0.4213639	0.2770572	0.2679883	0.2861584	0.3528202	0.3031068	0.296876
Abnormal urine sodium concentration	hypertension	0.3866646	0.27908175	0.3977758	0.382593	0.4240208	0.2923372	0.3014659	0.3077631	0.3654343	0.3919905999999999	0.3178889
Abnormal urine sodium concentration	hypothyroidism	0.3806978	0.2540757	0.3847896	0.37254135	0.4121894	0.2751495	0.2997806	0.3329905	0.34201175	0.3637814	0.3292994
Abnormal urine sodium concentration	immune system disease	0.38553745	0.24931285	0.3889144	0.38627595	0.39620755	0.2666803	0.30493165	0.35132655	0.3766762	0.39524355	0.3284816499999999
Abnormal urine sodium concentration	inflammatory bowel disease	0.3731606	0.2516850499999999	0.3839614	0.3942795	0.4100659	0.2720599999999999	0.289998	0.3177759	0.3444991	0.3554148	0.3166392
Abnormal urine sodium concentration	insomnia	0.3777718	0.2713917	0.3874619	0.3585033	0.4142975	0.2846146	0.2875139	0.2947451	0.3346104	0.3728144	0.31375525
Abnormal urine sodium concentration	insomnia measurement	0.3754895	0.2816506	0.38652435	0.3633567	0.4119654	0.2849808	0.308897	0.30384205	0.3679773	0.3917869499999999	0.3164668
Abnormal urine sodium concentration	insulin like growth factor measurement	0.403346	0.2792249	0.3865813	0.3724153	0.4031202	0.2716976	0.3121224	0.3128944	0.3531156	0.36647885	0.32977855
Abnormal urine sodium concentration	insulin measurement	0.38374165000000005	0.2709046	0.4008703	0.35139105	0.4155421	0.2666798	0.30843485	0.3356064	0.3572554	0.3739607	0.3303104
Abnormal urine sodium concentration	intelligence	0.3825335	0.27483495	0.3834530499999999	0.3698051	0.40510605	0.2670519	0.30943125	0.3154513	0.3388503	0.3616755	0.3402915
Abnormal urine sodium concentration	interstitial lung disease	0.3913646	0.2520011	0.374693	0.3153573	0.4152152	0.27375075	0.30039295	0.29473675	0.3309667	0.3736511	0.3319244
Abnormal urine sodium concentration	intraocular pressure measurement	0.3763185	0.2718668	0.3921796	0.3838599	0.4180513	0.2718536	0.2822715	0.3021848	0.3413406	0.37594375	0.3103682
Abnormal urine sodium concentration	irritability measurement	0.37532995	0.2677703	0.4006802	0.4254089	0.412178	0.2852534	0.31953555	0.32365575	0.39191335	0.3680924	0.3385897
Abnormal urine sodium concentration	juvenile idiopathic arthritis	0.3640382	0.2343454	0.4078838	0.3796573	0.3810204	0.2708772	0.29492365	0.3347593	0.3444052	0.4221054	0.3211603
Abnormal urine sodium concentration	keratinocyte carcinoma	0.3905473	0.270841	0.3853474	0.3728907	0.3992594499999999	0.2805884	0.3034914	0.315954	0.3676243	0.3820951999999999	0.311093
Abnormal urine sodium concentration	keratoconus	0.36628315	0.22466125	0.3802002	0.37808605	0.3971232999999999	0.2492263	0.29564045	0.3023707	0.3101647	0.3920031	0.3269672
Abnormal urine sodium concentration	late-onset Alzheimers disease	0.37627809999999995	0.2674707	0.3837117	0.41813305	0.4036375	0.2759486	0.2786802499999999	0.299389	0.3607626	0.37045985	0.3102645
Abnormal urine sodium concentration	lean body mass	0.38344465	0.28737585	0.39004845	0.3865009	0.39256985	0.2675627	0.3006501	0.3181979	0.36943815	0.3945006	0.3320305999999999
Abnormal urine sodium concentration	left ventricular structural measurement	0.38048275	0.3078047	0.4047247	0.38890235	0.3758191	0.3164102	0.3179796	0.2934268	0.36027365	0.4459559	0.29535895
Abnormal urine sodium concentration	leukocyte count	0.3971249	0.269199	0.38460845	0.3990087	0.4207586	0.2659614	0.2886044	0.31235515	0.3275193	0.3672497	0.32640365
Abnormal urine sodium concentration	lifestyle measurement	0.37511	0.2746377	0.3787874	0.3707111	0.40730915	0.2641966	0.3120405	0.3001263	0.3389569	0.3594737	0.3324335499999999
Abnormal urine sodium concentration	lip morphology measurement	0.39840735000000005	0.24633365	0.3990327	0.48328555	0.43381425	0.29564845	0.2898119	0.29048445	0.383449	0.3797116499999999	0.3077605
Abnormal urine sodium concentration	lipid measurement	0.3850756	0.2826537	0.3883303	0.3838439	0.4213973	0.2827479499999999	0.2618054	0.2680035	0.3286638	0.33246805	0.31400355
Abnormal urine sodium concentration	lipoprotein A measurement	0.3609193	0.2682952	0.3890423	0.4146774	0.4131888	0.2796355499999999	0.27587575	0.2943968	0.3567572	0.3211217	0.2920456
Abnormal urine sodium concentration	lipoprotein measurement	0.39347865	0.24847545	0.3920267	0.43962425	0.4147651	0.2949206	0.2676499	0.308732	0.3554856	0.32943455	0.3070577
Abnormal urine sodium concentration	lobe attachment	0.3566787	0.2707292	0.386015	0.38894525	0.4180402	0.2901417	0.2978265	0.3383591999999999	0.3826128	0.4157453	0.33281625
Abnormal urine sodium concentration	longevity	0.38259615	0.2884033	0.37468345	0.385455	0.3868821999999999	0.2731804	0.292809	0.29667005	0.337941	0.3799494	0.3114212
Abnormal urine sodium concentration	low density lipoprotein cholesterol measurement	0.3840255	0.2756974	0.3837784	0.4049137499999999	0.4080956	0.2784854	0.2923703	0.3089756	0.3421168	0.4021464	0.32258765
Abnormal urine sodium concentration	low density lipoprotein triglyceride measurement	0.3898338	0.2888872	0.3951668	0.3798242	0.3868352	0.2488844	0.30783055	0.32843725	0.3522716	0.35440675	0.3386411
Abnormal urine sodium concentration	lung adenocarcinoma	0.3677788	0.30504985	0.3897293	0.3874621	0.40694655	0.2527203	0.320588	0.3287649	0.3524742	0.3728884	0.32101705
Abnormal urine sodium concentration	lung carcinoma	0.3886294	0.277522	0.3834664	0.3955607	0.3999487499999999	0.2513854	0.3065861	0.3251188	0.3409293	0.3954862999999999	0.3155681
Abnormal urine sodium concentration	lymphatic system disease	0.3859194	0.2513802	0.4025254	0.3588367	0.4218327	0.25934915	0.2877315	0.3327429	0.3505958	0.3726409	0.3190532
Abnormal urine sodium concentration	lymphocyte count	0.38677575	0.2658376	0.38141705	0.38275745	0.4129677	0.27534935	0.2930444	0.31521315	0.3372432	0.376253	0.3340888
Abnormal urine sodium concentration	lymphocyte percentage of leukocytes	0.37948395	0.2735718	0.3888507	0.38518295	0.40979835	0.2733986499999999	0.2976946499999999	0.3155072	0.3408708	0.371983	0.3292422499999999
Abnormal urine sodium concentration	lymphocyte:monocyte ratio	0.37487175	0.2494156	0.390969	0.3795901	0.41351675	0.2726933	0.28754555	0.3008864	0.3434034	0.3572203	0.3253282
Abnormal urine sodium concentration	macula measurement	0.3865558	0.274394	0.39443755	0.368705	0.4015908	0.2786101	0.2988991	0.29224655	0.35258115	0.35245415	0.32272375
Abnormal urine sodium concentration	major depressive disorder	0.37604044999999997	0.2809362	0.3812788	0.3833872	0.3998273	0.2648261	0.30181575	0.3138152	0.3277713	0.3612749	0.3396225
Abnormal urine sodium concentration	male reproductive organ cancer	0.4067814	0.2959155	0.4064636	0.4430837	0.4372884999999999	0.27757405	0.3077955	0.33189995	0.3269412499999999	0.40391175	0.3232927
Abnormal urine sodium concentration	mammographic density measurement	0.39082665000000005	0.2319444	0.3944951	0.3406608	0.40973885	0.2829268	0.2793172	0.3370414499999999	0.3573432	0.3836843	0.2917029
Abnormal urine sodium concentration	mathematical ability	0.3790387	0.2760744	0.3898042	0.371356	0.3965828	0.2748182999999999	0.32039355	0.3143097	0.35896095	0.3631945	0.3239682
Abnormal urine sodium concentration	mean arterial pressure	0.39069825	0.28441615	0.3944329	0.4070685	0.422716	0.282524	0.30789915	0.31539255	0.354163	0.37709095	0.3274985
Abnormal urine sodium concentration	mean corpuscular hemoglobin	0.38670365	0.271135	0.3761206	0.408917	0.4068222	0.26781675	0.3154745	0.3201241	0.34295	0.42161075	0.3314944
Abnormal urine sodium concentration	mean corpuscular hemoglobin concentration	0.38488279999999997	0.2710478	0.38507685	0.3793194	0.4068222	0.2735952	0.31160485	0.3199005499999999	0.3454505	0.37621375	0.3303013999999999
Abnormal urine sodium concentration	mean corpuscular volume	0.3832523	0.2764413	0.38023635	0.38662755	0.40714465	0.2737401499999999	0.31082205	0.3205052	0.3400333	0.40452395	0.329564
Abnormal urine sodium concentration	mean platelet volume	0.3827401	0.27123995	0.3816587	0.37850345	0.4046327	0.2591148	0.29930805	0.31960865	0.33707845	0.3602822	0.3240894
Abnormal urine sodium concentration	mean reticulocyte volume	0.39116415000000004	0.273636	0.3791352	0.3796471	0.3988032	0.2684431	0.3185752	0.3153033	0.3431885	0.36772455	0.3278026
Abnormal urine sodium concentration	medical procedure	0.4032994	0.292803	0.4019454	0.3777681	0.4385124	0.28298345	0.31092005	0.3244681	0.356001	0.4114736	0.3238026
Abnormal urine sodium concentration	menopause	0.38353194999999995	0.2877919	0.3796231	0.3645269	0.42299515	0.2560331	0.3589238	0.272603	0.35369075	0.3540619	0.3165571
Abnormal urine sodium concentration	metabolic disease	0.4115344	0.2936274	0.40124295	0.4563109	0.4098758	0.2719499	0.2978751	0.3145483	0.33622695	0.36871915	0.29395705
Abnormal urine sodium concentration	metabolic syndrome	0.40111845	0.27671965	0.3926719	0.3829846	0.4174129	0.2704336	0.28674495	0.3057256499999999	0.335267	0.35836725	0.2978366
Abnormal urine sodium concentration	metabolite measurement	0.380366	0.2773115	0.3875347	0.37715215	0.4148961	0.273582	0.29376235	0.3180237	0.3460038	0.3792542	0.317646
Abnormal urine sodium concentration	migraine disorder	0.39029205	0.2594999	0.3854161	0.3910646	0.43277855	0.28864955	0.30000275	0.2999749499999999	0.3581898	0.4005522	0.3271996
Abnormal urine sodium concentration	mitochondrial DNA measurement	0.3741519	0.26500755	0.3792400999999999	0.3754171	0.40188175	0.2788289	0.3003604	0.2947406	0.3258843	0.3762216	0.3280074
Abnormal urine sodium concentration	monocyte count	0.3833648	0.26163115	0.3782696	0.36825535	0.414599	0.26743665	0.2890552	0.3076061	0.3327611	0.3662243	0.32162015
Abnormal urine sodium concentration	monocyte percentage of leukocytes	0.3704377	0.26648145	0.3761851	0.3619845	0.41147275	0.26361215	0.2843986	0.3089774	0.3366709	0.3583809999999999	0.3239254
Abnormal urine sodium concentration	mood disorder	0.3937025	0.29374205	0.389879	0.4391775	0.4146802	0.26678645	0.2955351	0.32308505	0.3388503	0.3627007	0.3445581
Abnormal urine sodium concentration	mood instability measurement	0.3956535	0.280102	0.3731781	0.42523205	0.3988156	0.2773263	0.3012575	0.3281425	0.3569258	0.3612749	0.3351228
Abnormal urine sodium concentration	mortality	0.4069001	0.3059836999999999	0.4032605	0.3464312499999999	0.40352285	0.2965729	0.2927333	0.31184795	0.3539891	0.3337448	0.3336473
Abnormal urine sodium concentration	mosaic loss of chromosome Y measurement	0.39728315000000003	0.300431	0.39258535	0.3854497	0.3867993	0.2574242	0.3246373	0.3367508	0.3756852	0.3741550999999999	0.33609955
Abnormal urine sodium concentration	mosquito bite reaction itch intensity measurement	0.405979	0.26429855	0.3908782	0.3941644	0.45258205	0.2759746	0.29510785	0.3424739	0.3478146	0.38196955	0.3346537499999999
Abnormal urine sodium concentration	multiple myeloma	0.36002124999999996	0.2549817	0.4146317499999999	0.35072725	0.4489902999999999	0.25990175	0.3232194	0.3263342	0.3317037	0.36301035	0.3296280499999999
Abnormal urine sodium concentration	multiple sclerosis	0.38155045	0.2485839	0.3854287	0.3825699	0.40070485	0.2750446	0.2911627	0.3238798	0.345412	0.3614057	0.3353065
Abnormal urine sodium concentration	multisite chronic pain	0.4130394	0.2703836	0.404762	0.36700745	0.3968638	0.28342345	0.31216485	0.3133269	0.3539687	0.3487333	0.3384254
Abnormal urine sodium concentration	musculoskeletal system disease	0.33413845	0.2909089	0.37663075	0.2892298	0.3686531	0.2606872	0.2764324	0.346306	0.3072347	0.0	0.3256043
Abnormal urine sodium concentration	myeloid white cell count	0.3866986	0.26313105	0.3808789	0.38371735	0.4154197	0.27110615	0.2886401	0.3075398	0.32634155	0.3682168	0.3294378
Abnormal urine sodium concentration	myocardial infarction	0.3795251	0.27383065	0.38524555	0.3819994	0.42503385	0.2760448	0.28744995	0.3083305	0.3541274	0.38336875	0.31626465
Abnormal urine sodium concentration	myxedema	0.3888949	0.2597069	0.3844579	0.3714932	0.4114656	0.278564	0.2998869	0.2992191	0.3418392	0.3735385	0.3268672
Abnormal urine sodium concentration	nasopharyngeal neoplasm	0.4039775	0.26095285	0.37320175	0.3819994	0.40764135	0.2677655	0.30093115	0.33317585	0.34151265	0.3954011	0.3143546
Abnormal urine sodium concentration	nephrolithiasis	0.3466639	0.2639075	0.3998344	0.41706575	0.3931124	0.2978815	0.2829551	0.30078445	0.3334552	0.4518819	0.31770535
Abnormal urine sodium concentration	neuritic plaque measurement	0.3514578	0.26995705	0.3792472	0.32532	0.4176436	0.2497124	0.28295	0.316621	0.3042249	0.35716545	0.2927742
Abnormal urine sodium concentration	neurofibrillary tangles measurement	0.38695250000000003	0.2868803	0.3856142	0.3904511	0.4078134	0.2853774	0.2888765	0.3077514999999999	0.3284717	0.37450125	0.3274031
Abnormal urine sodium concentration	neuroimaging measurement	0.3873699	0.279251	0.382511	0.3782732	0.4127998	0.2860145	0.2949663	0.3139312	0.34506325	0.38197615	0.3254129
Abnormal urine sodium concentration	neurotic disorder	0.4190326	0.2889634	0.40344805	0.4118584	0.39867065	0.2791816	0.321594	0.3138152	0.364028	0.3628588	0.3438601
Abnormal urine sodium concentration	neuroticism measurement	0.3787033	0.2860292	0.39482805	0.3962761	0.40157385	0.27255655	0.3163108	0.3333977	0.3708885	0.3653122	0.3449378
Abnormal urine sodium concentration	neutrophil count	0.38657325	0.2701302	0.39121815	0.3944646	0.4117107	0.2750679499999999	0.2954907	0.3167086	0.3444052	0.3666888499999999	0.3156897
Abnormal urine sodium concentration	neutrophil percentage of granulocytes	0.37893295	0.27289045	0.3902932	0.36769355	0.40138565	0.26072065	0.3037642	0.3103591	0.34875785	0.3721984	0.33702475
Abnormal urine sodium concentration	neutrophil percentage of leukocytes	0.382807	0.2660848	0.38856685	0.38513545	0.409876	0.2734848	0.2916472	0.3143472	0.3411648	0.3688399	0.3295392
Abnormal urine sodium concentration	neutrophil-to-lymphocyte ratio	0.3795458	0.2715016	0.3793119499999999	0.37475095	0.4107022	0.2701047	0.2887632	0.3032324	0.3357744	0.3592815	0.32196815
Abnormal urine sodium concentration	nevus count	0.3833872	0.253362	0.3812543	0.37576325	0.3861276	0.2750662	0.3156082999999999	0.3367748	0.3331576	0.374513	0.3221863
Abnormal urine sodium concentration	non-alcoholic fatty liver disease	0.40241360000000004	0.3034207	0.3884829	0.36516625	0.3847986	0.2667356	0.3164245	0.3260139	0.3471488	0.3562927	0.3408050999999999
Abnormal urine sodium concentration	non-melanoma skin carcinoma	0.3658916	0.2636211	0.37415065	0.3592656	0.4107604	0.28137595	0.2995204999999999	0.31064785	0.3580237	0.3820951999999999	0.3232927
Abnormal urine sodium concentration	nose morphology measurement	0.37419939999999996	0.2804426	0.3935557	0.3841834	0.42814345	0.2852399	0.29881515	0.33271035	0.3186876	0.4189076	0.3096376
Abnormal urine sodium concentration	nutritional disorder	0.4122869	0.3019189	0.395985	0.3957838	0.4046204	0.2756758	0.3079338	0.3169595	0.33622695	0.3870704499999999	0.3059627
Abnormal urine sodium concentration	obesity	0.4072468	0.2926137	0.4181974	0.3762007	0.4207131	0.2714852	0.2873937	0.3459299999999999	0.3166531	0.40174885	0.3254328
Abnormal urine sodium concentration	obsessive-compulsive disorder	0.3569465	0.2730064	0.38384275	0.3570338	0.4043952	0.2777474	0.31122105	0.29758825	0.3816879	0.3852441	0.3388908
Abnormal urine sodium concentration	open-angle glaucoma	0.37526295	0.27972315	0.3972989	0.3908054	0.4307646	0.2818776	0.2984288	0.328347	0.3626375	0.3685544	0.3238858
Abnormal urine sodium concentration	optic cup area measurement	0.3671968	0.2802187	0.38248465	0.44767655	0.4139123	0.2812648	0.2934081	0.3184051	0.34683495	0.3858771	0.32336665
Abnormal urine sodium concentration	optic disc size measurement	0.3857718	0.2934183999999999	0.386452	0.3776882	0.4030546	0.2793124	0.2922145	0.3279776	0.35569	0.3900387	0.33119505
Abnormal urine sodium concentration	osteoarthritis	0.40143019999999996	0.2648454	0.3837479	0.36235385	0.4360315	0.276486	0.2937669	0.3197128	0.3427061	0.307007	0.32139265
Abnormal urine sodium concentration	osteoarthritis, hip	0.3961279	0.267059	0.3909810999999999	0.3818915499999999	0.4344264	0.2787109	0.2902331	0.3479816	0.3423794	0.414975	0.3149452
Abnormal urine sodium concentration	osteoarthritis, knee	0.3854083	0.2837222	0.40109475	0.3782732	0.3849518	0.2720769	0.3054516	0.3199568	0.35428285	0.41899865	0.3307176
Abnormal urine sodium concentration	osteoporosis	0.37723805	0.2596366	0.3956491	0.3671632	0.3930508	0.2723009	0.2963257	0.2872536	0.3342248	0.36990385	0.31019675
Abnormal urine sodium concentration	ovarian carcinoma	0.3860807	0.2895161	0.3966747	0.3679824	0.4056064	0.2372241	0.31427325	0.33315615	0.3273755	0.39047175	0.3136643
Abnormal urine sodium concentration	ovarian serous carcinoma	0.3860807	0.2731797	0.4039438	0.3939441	0.4024704	0.2613194	0.3133697	0.3396396	0.3320607	0.4062505	0.3130635
Abnormal urine sodium concentration	pancreatic carcinoma	0.3776234	0.25721485	0.39418095	0.397093	0.4086234	0.2705691	0.2852624	0.31690435	0.32617585	0.4085637	0.2984488
Abnormal urine sodium concentration	parental genotype effect measurement	0.3983054	0.2542741	0.3975387	0.3394027	0.4239406	0.2726621	0.3071866	0.3031095	0.3378330499999999	0.3442304	0.3252637
Abnormal urine sodium concentration	parental longevity	0.37304760000000003	0.2810216	0.37879365	0.3277482	0.40203395	0.2673083	0.29375055	0.29667005	0.3476920999999999	0.3565675	0.3078222
Abnormal urine sodium concentration	pathological myopia	0.37039925	0.2617825	0.3936801	0.41472325	0.4219808	0.274153	0.2892581	0.3071228	0.3581941	0.3757041	0.32224915
Abnormal urine sodium concentration	peak expiratory flow	0.3746173	0.2784678	0.3867014	0.37980055	0.401965	0.27809355	0.3032728	0.311604	0.3461145	0.3782218	0.3264979
Abnormal urine sodium concentration	peripheral arterial disease	0.3681744	0.3023346	0.3851480499999999	0.42050155	0.4133379	0.2875195499999999	0.3070651	0.30375155	0.331614	0.3924229	0.3116348
Abnormal urine sodium concentration	phosphatidylcholine measurement	0.373951	0.26066315	0.3618827	0.39541725	0.3851462	0.27336925	0.29106355	0.3197896	0.3206609	0.36688295	0.3175637
Abnormal urine sodium concentration	phospholipid measurement	0.4019235	0.2549688	0.3910686	0.3559238	0.4417327	0.2767198	0.2722913999999999	0.295913	0.3699985	0.3182973	0.3372803
Abnormal urine sodium concentration	physical activity	0.3706532	0.2720416	0.3829136	0.4060777	0.4021882	0.3000045	0.2877917	0.3070561	0.3275104	0.326636	0.3073184
Abnormal urine sodium concentration	physical activity measurement	0.38939145	0.29708455	0.404137	0.3906874	0.4049576	0.2690369	0.3155515	0.3184506	0.376218	0.32732215	0.34555945
Abnormal urine sodium concentration	platelet component distribution width	0.3966957	0.2814644	0.3811978499999999	0.3895595	0.41907415	0.2887352	0.29607785	0.3197648	0.34433035	0.38566295	0.3209866
Abnormal urine sodium concentration	platelet count	0.38829925	0.26538565	0.38408065	0.3754466	0.4150683	0.2776803	0.2974388	0.3140026	0.3318714	0.3845394	0.32279835
Abnormal urine sodium concentration	platelet crit	0.3847653	0.2681978	0.38353845	0.37374635	0.4141392	0.2724026	0.2939088	0.3174959	0.33894635	0.3845394	0.3223699
Abnormal urine sodium concentration	platelet-to-lymphocyte ratio	0.4031456	0.2761561999999999	0.39079535	0.4125024	0.41818465	0.277834	0.30038975	0.3372302	0.3341385999999999	0.39310785	0.31448065
Abnormal urine sodium concentration	polycystic ovary syndrome	0.3709411	0.2713602499999999	0.3796838	0.3613626	0.4197263	0.2817582	0.30068945	0.2871186	0.3155554	0.3173661	0.3330708
Abnormal urine sodium concentration	polyp of colon	0.36837375	0.2854984	0.3854457	0.39324385	0.4400497	0.2843769	0.27572015	0.3362813	0.3401736	0.39122225	0.29779405
Abnormal urine sodium concentration	potassium measurement	0.40650569999999997	0.2817917	0.3835939499999999	0.3631303	0.4384385	0.2980138	0.3010217	0.31100535	0.35457165	0.3456706	0.3624336
Abnormal urine sodium concentration	primary biliary cirrhosis	0.3732875	0.2521721	0.38380015	0.3727941999999999	0.40183685	0.2826104	0.2993364	0.3151946	0.3469789	0.3795219	0.31898535
Abnormal urine sodium concentration	prostate carcinoma	0.38214444999999997	0.283421	0.3883790499999999	0.3771427499999999	0.40451245	0.2728739	0.3180388	0.31141245	0.34925705	0.3608845	0.3318673
Abnormal urine sodium concentration	protein measurement	0.3749631	0.272929	0.38380515	0.3800232	0.4100566	0.28095495	0.29725825	0.3111646999999999	0.3403127	0.3793266	0.3182567
Abnormal urine sodium concentration	psoriasis	0.3791866	0.2749601	0.38530705	0.39910015	0.42301535	0.2639318	0.2966094	0.3291268	0.352267	0.35555505	0.3175591
Abnormal urine sodium concentration	psoriasis vulgaris	0.3759248	0.2400575	0.3856827	0.347836	0.42229855	0.266866	0.2761169	0.33615665	0.3439369	0.3553241	0.3595278
Abnormal urine sodium concentration	puberty onset measurement	0.4183214	0.2756974	0.3753859	0.3896133499999999	0.4272574	0.2589247	0.3325561	0.2733876	0.3430279	0.4364238	0.3182361
Abnormal urine sodium concentration	pulse pressure measurement	0.38277479999999997	0.2642584	0.3921317	0.3848214	0.4249512	0.278096	0.2894528	0.3006144	0.3319383	0.3974547	0.3090011
Abnormal urine sodium concentration	reaction time measurement	0.4362408	0.2780062	0.41033505	0.3859182	0.4247026	0.2436401	0.3299674999999999	0.3284687	0.3641506	0.37111905	0.3190532
Abnormal urine sodium concentration	red blood cell density measurement	0.3932841	0.2714182499999999	0.3874044	0.376864	0.4110546499999999	0.2760768	0.3073257	0.31811195	0.3431887	0.38567565	0.3263268
Abnormal urine sodium concentration	refractive error	0.3765317	0.2790362	0.3977904	0.37131625	0.4094755	0.29160695	0.30856135	0.3178614	0.3656072	0.3873809	0.32976875
Abnormal urine sodium concentration	refractive error measurement	0.3826649	0.266108	0.3899854	0.378131	0.4101780499999999	0.2902321	0.2939402	0.3095687	0.35894385	0.3844639	0.32676825
Abnormal urine sodium concentration	respiratory system disease	0.38649944999999997	0.2622569	0.37908335	0.3697565	0.3879009	0.2858008	0.2945085	0.3220325	0.3438399	0.3502892	0.3300136999999999
Abnormal urine sodium concentration	response to statin	0.37890775	0.26741835	0.39526925	0.3669554	0.4170628	0.2733455	0.28301285	0.30449025	0.34559755	0.3709383	0.3060966
Abnormal urine sodium concentration	response to vaccine	0.3787021	0.270628	0.3851298	0.3504717	0.41122305	0.2771611	0.2989724	0.3215217	0.3355265	0.3681405	0.3340272
Abnormal urine sodium concentration	resting heart rate	0.388921	0.2699641	0.3910587	0.3901213	0.4090589	0.2733693	0.29121585	0.3197466	0.3447769499999999	0.3766629	0.3380676
Abnormal urine sodium concentration	reticulocyte count	0.38352785	0.2778704	0.3810822	0.4019849	0.4050281	0.268426	0.3001201	0.31441675	0.3466037	0.404361	0.325343
Abnormal urine sodium concentration	reticulocyte measurement	0.3806471	0.2728777	0.38130305	0.3787694	0.404408	0.27981635	0.30142665	0.3144685	0.3408938	0.39935315	0.3263348
Abnormal urine sodium concentration	retinal layer thickness measurement	0.3935358	0.27994465	0.38407035	0.43027865	0.43168275	0.27800185	0.3060554	0.31815965	0.345109	0.3822252	0.3364376
Abnormal urine sodium concentration	rheumatoid arthritis	0.37495085	0.2664183	0.3883051	0.3685536	0.41231025	0.2762892	0.2986823	0.31993295	0.3455287	0.37024555	0.3283484
Abnormal urine sodium concentration	risk-taking behaviour	0.3711476	0.2913992	0.3919008	0.3809585	0.4171738499999999	0.2754090999999999	0.2906553	0.317774	0.3455664	0.3854733999999999	0.3347893
Abnormal urine sodium concentration	risky sexual behaviour measurement	0.3697749	0.27878475	0.3819474	0.3646186999999999	0.4115444	0.3046228	0.30427335	0.2862004999999999	0.3329727	0.3658535	0.3345692
Abnormal urine sodium concentration	schizophrenia	0.37923284999999995	0.2862994	0.3880386	0.3623117999999999	0.3983882	0.27479915	0.3111796	0.3087743	0.3672843	0.37539695	0.3370365
Abnormal urine sodium concentration	sclerosing cholangitis	0.3789026	0.24272305	0.3735724	0.3819994	0.4227772	0.2633459999999999	0.2727884	0.3219879	0.33665795	0.3380876	0.31592485
Abnormal urine sodium concentration	seasonal allergic rhinitis	0.4027052	0.25169385	0.3968850499999999	0.376155	0.3896397	0.2762094	0.2986582	0.3433828	0.3449892	0.3707888	0.326685
Abnormal urine sodium concentration	self reported educational attainment	0.3749447	0.2699019	0.3887737	0.37479215	0.4015908	0.2729041	0.3123538999999999	0.3050234	0.3630261	0.3595783	0.3302102
Abnormal urine sodium concentration	serum IgG glycosylation measurement	0.3601206	0.24787055	0.377127	0.3186644	0.37521765	0.2693302	0.2793427	0.2835876	0.3449322	0.3665833	0.3309286999999999
Abnormal urine sodium concentration	serum alanine aminotransferase measurement	0.3845254	0.27336645	0.38932335	0.3888794	0.3913566	0.2614192	0.3030256	0.3205612	0.3496254	0.34624085	0.3291827
Abnormal urine sodium concentration	serum albumin measurement	0.3851826	0.2644855499999999	0.3874983	0.3660843499999999	0.4147348	0.27348035	0.2750737	0.3047308	0.32544425	0.4027574	0.2996304
Abnormal urine sodium concentration	serum gamma-glutamyl transferase measurement	0.3809201	0.2770542	0.3857	0.3988911	0.40455325	0.2745252	0.299774	0.31448925	0.3425812	0.4058359	0.3249251
Abnormal urine sodium concentration	serum metabolite measurement	0.36955105	0.2637308	0.37890435	0.3836956	0.3921457	0.28127355	0.28999055	0.2982326	0.3287962	0.3786386	0.3175813
Abnormal urine sodium concentration	serum non-albumin protein measurement	0.3646098	0.2647454	0.387203	0.3829578	0.4043776	0.2822513	0.30698365	0.32845385	0.3604565	0.37803215	0.3290858
Abnormal urine sodium concentration	serum urea measurement	0.380366	0.2759951499999999	0.38929535	0.4114748	0.3927151	0.270496	0.3047572	0.3247214	0.3501260499999999	0.43046435	0.3316267
Abnormal urine sodium concentration	sex hormone-binding globulin measurement	0.3889161	0.27671445	0.38553255	0.4117059	0.3848156499999999	0.251997	0.3064419	0.3174759499999999	0.3426042	0.3966046	0.3306382
Abnormal urine sodium concentration	sex interaction measurement	0.39324385	0.2289407	0.39383005	0.4355173	0.3863739499999999	0.2660002	0.293417	0.32001025	0.3468390999999999	0.3496074	0.338779
Abnormal urine sodium concentration	sitting height measurement	0.39227205	0.2710213	0.38736335	0.3768227	0.4083232	0.2714312	0.3079525	0.3172168	0.3498877	0.3715866	0.3239106
Abnormal urine sodium concentration	skin aging	0.407064	0.2898117	0.3862288	0.3904159499999999	0.3982545	0.29294175	0.2971807	0.3490524	0.3608051	0.3822254	0.3353222
Abnormal urine sodium concentration	skin aging measurement	0.4012266	0.2906645	0.38456115	0.3684117	0.412348	0.2929707	0.2961515	0.3326229	0.3616299	0.4022369	0.3386004
Abnormal urine sodium concentration	skin cancer	0.3659658	0.2702307	0.376143	0.3838517	0.4114756499999999	0.2719137	0.3163483	0.3233553	0.34965515	0.4100672	0.327608
Abnormal urine sodium concentration	skin carcinoma	0.3709068	0.262747	0.3742161	0.3611182	0.4081478	0.2810795	0.3009985	0.3347593	0.3712297	0.4072864	0.33004575
Abnormal urine sodium concentration	skin disease	0.391397	0.2487165	0.3928921	0.39773985	0.3964972	0.2790683499999999	0.2877031	0.3342125999999999	0.3524574	0.36642965	0.3137131
Abnormal urine sodium concentration	skin neoplasm	0.37791295	0.2690831999999999	0.3872176	0.3611182	0.41242235	0.272534	0.3062927	0.3277345	0.3642554	0.4100672	0.32048565
Abnormal urine sodium concentration	skin pigmentation	0.3817145	0.2838506	0.3844517	0.3679824	0.3819620999999999	0.2660898	0.2947936	0.3055736	0.3392025	0.3626527	0.3235006
Abnormal urine sodium concentration	sleep duration	0.37579905	0.2963207	0.3924179	0.3938564	0.4120395	0.28605075	0.2960655	0.2988401	0.3302618	0.362023	0.306159
Abnormal urine sodium concentration	smoking behavior	0.383823	0.2852857	0.397428	0.38659255	0.3999631	0.28537535	0.30200545	0.3153131	0.34160855	0.4217556	0.316555
Abnormal urine sodium concentration	smoking behaviour measurement	0.3949687	0.3032675	0.3884282	0.38123085	0.407461	0.27790585	0.3121401	0.3077006	0.3529164	0.38824625	0.3285232
Abnormal urine sodium concentration	smoking cessation	0.4041736	0.2946366	0.3865595	0.3955607	0.3976783	0.2729041	0.3222428	0.3262631	0.3659555	0.3565675	0.3476324
Abnormal urine sodium concentration	smoking initiation	0.38378595000000004	0.2861057999999999	0.3865547	0.3835004	0.39000515	0.2701835	0.3115954	0.3229148	0.3612722	0.38960335	0.3297964
Abnormal urine sodium concentration	smoking status measurement	0.3860743	0.28603205	0.3967307	0.3835004	0.40934525	0.2770629	0.3148325	0.3154309	0.3551727	0.3925145	0.32924085
Abnormal urine sodium concentration	snoring measurement	0.3937666	0.28690985	0.3962342	0.3983658	0.4028816	0.2935261	0.32669375	0.32486325	0.3240445	0.3194157	0.3219735
Abnormal urine sodium concentration	social interaction measurement	0.3841177	0.3031517	0.3977287	0.3838599	0.4081645499999999	0.2868328	0.3184271	0.332608	0.3502498	0.39432655	0.309605
Abnormal urine sodium concentration	sodium measurement	0.42242055	0.3148506	0.3378897	0.0	0.3901657	0.3482838	0.3146347499999999	0.25481145	0.3059126	0.0	0.3545288
Abnormal urine sodium concentration	sphingomyelin measurement	0.3750246	0.2673923	0.3659532	0.32071535	0.37825875	0.27204065	0.2733986	0.29907545	0.32251835	0.3786386	0.3165527
Abnormal urine sodium concentration	spine bone mineral density	0.3560297	0.2479425	0.399815	0.329889	0.3875925	0.283277	0.2977699	0.31448305	0.3372188	0.3325863	0.31019675
Abnormal urine sodium concentration	spleen volume	0.3717194	0.2838105	0.3995246	0.3485557	0.421254	0.2753762	0.3132454	0.3153489	0.3804878	0.40801325	0.3195366
Abnormal urine sodium concentration	squamous cell carcinoma	0.3965744	0.270479	0.3698134	0.39340145	0.3914065	0.2670578	0.33980995	0.3327159	0.3734496	0.3822254	0.32956775
Abnormal urine sodium concentration	squamous cell lung carcinoma	0.37487634999999997	0.2947483	0.3909418	0.39747925	0.3875497	0.26526155	0.3256185	0.3351264	0.3306827	0.3902646	0.33267875
Abnormal urine sodium concentration	stroke	0.3800064	0.28568335	0.40061775	0.4095336	0.42217065	0.2965729	0.29864775	0.315846	0.3514207	0.3337448	0.3217476
Abnormal urine sodium concentration	substance abuse	0.38132515	0.2744946	0.3784796	0.38851625	0.408548	0.302503	0.3047241	0.31289075	0.34178385	0.4060365999999999	0.3295753
Abnormal urine sodium concentration	sum of basophil and neutrophil counts	0.3747704	0.2604111	0.38545255	0.3801504	0.4062105	0.27323	0.2798266	0.3141655	0.3240064	0.3502841	0.31523015
Abnormal urine sodium concentration	sum of eosinophil and basophil counts	0.38556625	0.2661332	0.3941612	0.360685	0.4102134	0.26176335	0.3063468	0.317909	0.3529377999999999	0.3934572	0.33702475
Abnormal urine sodium concentration	sum of neutrophil and eosinophil counts	0.37893135	0.2677728	0.3818819	0.3807906	0.4075838	0.2714235499999999	0.28516705	0.3062827999999999	0.32004725	0.3475695	0.3198636
Abnormal urine sodium concentration	sunburn	0.3802439	0.27435635	0.3834248	0.42035515	0.365445	0.2612066	0.3011832	0.2952586	0.3542716	0.3513958	0.31910835
Abnormal urine sodium concentration	suntan	0.3633881	0.23909	0.361597	0.3641099	0.3330093	0.2547822	0.28898175	0.3688365	0.361218	0.3565675	0.3353222
Abnormal urine sodium concentration	synophrys measurement	0.3844704	0.25743445	0.38034465	0.35072725	0.4166185	0.2936185	0.3190611	0.2992084	0.3480313	0.3856175	0.2924053
Abnormal urine sodium concentration	systemic lupus erythematosus	0.3698849	0.2604747	0.3810783	0.38396565	0.4043389	0.27260065	0.2972356	0.3320325	0.3460822999999999	0.382945	0.3222581
Abnormal urine sodium concentration	systemic scleroderma	0.3558533	0.24026605	0.3675021	0.3683246	0.4114938999999999	0.2982469	0.2841602	0.3100228	0.3311952	0.39263205	0.3298673
Abnormal urine sodium concentration	systolic blood pressure	0.3978974	0.2790362	0.3949700499999999	0.398552	0.4185773	0.2851375	0.2988183	0.3118834	0.35489335	0.4109576	0.30905415
Abnormal urine sodium concentration	taxonomic microbiome measurement	0.36276759999999997	0.2898822	0.407457	0.4423934499999999	0.4316154	0.3136048	0.2944485	0.3133849	0.3337812	0.352679	0.355602
Abnormal urine sodium concentration	tea consumption measurement	0.4262207	0.32167675	0.38811655	0.3900662	0.4179904	0.31923915	0.3180453	0.2902053	0.3497164	0.30708365	0.3318394
Abnormal urine sodium concentration	testosterone measurement	0.3960379	0.2710478	0.3914605	0.38043335	0.39843405	0.2677838	0.30771035	0.3031718	0.3406414	0.3657948	0.3294059
Abnormal urine sodium concentration	thalamus volume	0.3478349	0.2995014	0.35501095	0.4152283	0.4253041	0.2784051	0.3070857999999999	0.3163559999999999	0.3479953	0.37161785	0.3384254
Abnormal urine sodium concentration	thyroid disease	0.39755894999999997	0.2511156	0.3951265	0.3948466	0.4143288499999999	0.2639636	0.2991946	0.3412746	0.33995605	0.3678202	0.334129
Abnormal urine sodium concentration	thyroid stimulating hormone measurement	0.3559096	0.2759153	0.3901647	0.3923383	0.38944475	0.2606893	0.2985666	0.31113525	0.3418392	0.4090777	0.32873295
Abnormal urine sodium concentration	tonsillectomy risk measurement	0.3899493	0.22727015	0.4033199	0.41813695	0.421753	0.28045715	0.29722295	0.35588965	0.3311952	0.37566515	0.3241737
Abnormal urine sodium concentration	total blood protein measurement	0.38285645	0.26823355	0.3874916	0.3835442999999999	0.41409625	0.2775072	0.3044217999999999	0.31063885	0.3541783	0.3783906	0.3292118
Abnormal urine sodium concentration	total cholesterol measurement	0.3840255	0.2696839	0.37725365	0.4100147	0.40674	0.2773908	0.2903232	0.30752995	0.3464754	0.41039015	0.3242883
Abnormal urine sodium concentration	total hip arthroplasty	0.4060167	0.2475122	0.3907165	0.3753235	0.4635451499999999	0.27811705	0.28010805	0.3104146	0.3394419	0.3357066	0.32651665
Abnormal urine sodium concentration	triglyceride measurement	0.3873907	0.2764844	0.3921645	0.3780624999999999	0.41709455	0.27606425	0.2878292999999999	0.3117896	0.3409293	0.3590766	0.3167878
Abnormal urine sodium concentration	type 1 diabetes mellitus	0.3955053	0.2660284499999999	0.3926369	0.3897006	0.4119339	0.2661702	0.29197	0.3265467	0.3546728	0.3795219	0.33322805
Abnormal urine sodium concentration	type 2 diabetes mellitus	0.38303605	0.2795844	0.3881896	0.3832425	0.4055002	0.2776817	0.2989349	0.3141928499999999	0.3404539	0.3633751	0.3258929
Abnormal urine sodium concentration	ulcer disease	0.3601703	0.2304252	0.3974052	0.3862367	0.4040247999999999	0.2599184	0.2733777	0.31933645	0.3582776	0.37044215	0.3247008
Abnormal urine sodium concentration	ulcerative colitis	0.37134115	0.2619524	0.3781161	0.3791151	0.42048165	0.2639583	0.28060425	0.3183216	0.34692455	0.3458828499999999	0.3156648
Abnormal urine sodium concentration	unipolar depression	0.361604	0.2879414999999999	0.3842166	0.3762007	0.3860377	0.27418695	0.3096752	0.3151121	0.3798047	0.3648395	0.3476324
Abnormal urine sodium concentration	upper face morphology measurement	0.3777718	0.2468987999999999	0.3788660499999999	0.38204485	0.4039673	0.28701825	0.2898929999999999	0.2972924	0.33880165	0.36849095	0.275504
Abnormal urine sodium concentration	urate measurement	0.3829871	0.2862613	0.37919285	0.400048	0.40739175	0.2745516	0.295455	0.3086992	0.33492355	0.4036216999999999	0.3259977
Abnormal urine sodium concentration	uric acid measurement	0.38475635	0.2864855	0.38843585	0.3792521	0.3892454	0.2729335	0.304327	0.3039733	0.3440485	0.3640363	0.3325547
Abnormal urine sodium concentration	urinary albumin to creatinine ratio	0.37417665	0.2619432	0.3836999	0.3621471	0.4036262	0.2958093499999999	0.2862759	0.3219879	0.3401056	0.3550044	0.33695345
Abnormal urine sodium concentration	urinary metabolite measurement	0.3785106	0.2400552	0.3823161499999999	0.3936619	0.3868352	0.2807422	0.285841	0.30005615	0.3309948	0.4035371	0.3026365
Abnormal urine sodium concentration	urolithiasis	0.4077217	0.2614341	0.400766	0.3739856499999999	0.3997308499999999	0.2800785999999999	0.2862759	0.30078445	0.3454357	0.3630832	0.344416
Abnormal urine sodium concentration	uterine fibroid	0.4228985	0.2627024	0.39087645	0.38276575	0.4028031	0.27304015	0.3125303	0.31510125	0.3587848	0.3904994499999999	0.3227073
Abnormal urine sodium concentration	vein disorder	0.3867252	0.2572047	0.4028868	0.3956454	0.4305258	0.26353365	0.2958305	0.3210162	0.33609815	0.3685374	0.3196522499999999
Abnormal urine sodium concentration	venous thromboembolism	0.3493973	0.2670024	0.3951827	0.39223675	0.41336495	0.2895381	0.2800513	0.2950847	0.3496167	0.3581743	0.310325
Abnormal urine sodium concentration	ventricular rate measurement	0.3995807	0.2972583	0.397879	0.3783645	0.4058436	0.29745485	0.2982963	0.33147355	0.3539891	0.3251243	0.3281584
Abnormal urine sodium concentration	verbal-numerical reasoning measurement	0.38220045	0.28991155	0.3890291999999999	0.3758171	0.4161742	0.2780607	0.2901818	0.3103534	0.3334226	0.385105	0.3267672499999999
Abnormal urine sodium concentration	viral load	0.3636318	0.2623553	0.38258005	0.4044766	0.407215	0.27066055	0.3073016	0.31606815	0.3307721	0.4046375	0.32021305
Abnormal urine sodium concentration	visceral adipose tissue measurement	0.383223	0.2807291	0.3870194999999999	0.4168876999999999	0.3980988	0.2443577	0.30611405	0.32527355	0.353701	0.39679335	0.3171554
Abnormal urine sodium concentration	visual perception measurement	0.3756006	0.2691836	0.37975485	0.39719505	0.41054045	0.2695726	0.2911454	0.3147176	0.32799905	0.34442965	0.316029
Abnormal urine sodium concentration	vital capacity	0.3966733	0.2726686	0.3857325	0.372547	0.4120373	0.2722668	0.28285035	0.31230875	0.3325839	0.3929321	0.316874
Abnormal urine sodium concentration	vitamin D measurement	0.38662620000000003	0.2793966	0.3931052	0.3942135	0.3977849	0.2887664	0.2815836499999999	0.2976048	0.3369966	0.3959882	0.3078155
Abnormal urine sodium concentration	von Willebrand factor measurement	0.3459846	0.28172515	0.4086799	0.3970578999999999	0.4271288	0.2878267	0.2745867	0.3069155	0.33059935	0.4027022	0.3074918
Abnormal urine sodium concentration	waist circumference	0.39004255	0.2985114	0.39362775	0.3938564	0.40102675	0.27374125	0.321803	0.33444605	0.3608173	0.4160983	0.33278575
Abnormal urine sodium concentration	waist-hip ratio	0.396683	0.2779888	0.3881077	0.4029795	0.408556	0.2465437	0.2957929	0.3125445	0.3233216	0.3524237	0.3166419499999999
Abnormal urine sodium concentration	wellbeing measurement	0.3737765	0.2948283	0.38738215	0.3867397999999999	0.3998621	0.2700039	0.3188634	0.3272159	0.3808978	0.36054365	0.3458986
Abnormal urine sodium concentration	wet macular degeneration	0.38620795	0.25480035	0.40429475	0.3316783	0.4327443	0.2820991	0.2741503	0.2869377	0.3695914	0.3645105	0.3095002
Abnormal urine sodium concentration	white matter hyperintensity measurement	0.38487150000000003	0.2848338	0.3989704	0.3979052	0.4303126	0.296305	0.2766169	0.3096043	0.33950445	0.38448	0.3060419
Abnormal urine sodium concentration	white matter microstructure measurement	0.3838954	0.27780665	0.3854036	0.3827801	0.40862115	0.277782	0.2938658	0.3201241	0.3559639	0.3838953	0.32639825
Abnormal urine sodium concentration	whole body water mass	0.39331455	0.2776579	0.3961	0.368841	0.4031861	0.2723059	0.31122465	0.3170592	0.3629772	0.37415955	0.32370565
Abnormal urine sodium concentration	worry measurement	0.3955398	0.2933575	0.3931785	0.4010538999999999	0.4090886999999999	0.2933338	0.3176894	0.3333977	0.3626809	0.3540193	0.3067611
Abnormality of refraction	Abnormal urine sodium concentration	0.3730444	0.2775041	0.3787414	0.3620409	0.4108005	0.2659171	0.2890272	0.3070438	0.34279465	0.3873809	0.3333251
Abnormality of refraction	Abnormality of refraction	0.0	0.0	0.0	0.0	0.0	0.0	0.0	0.0	0.0	0.0	0.0
Abnormality of refraction	Agents acting on the renin-angiotensin system use measurement	0.3791194	0.2706998	0.3980339499999999	0.3789488	0.4158585	0.2956389	0.3307821	0.3257894	0.3595647	0.38197145	0.3483984
Abnormality of refraction	Alzheimer disease	0.3790651	0.27425535	0.393943	0.3736219	0.4112366	0.3010582	0.3318105999999999	0.3166418	0.3638012	0.3934471	0.33547135
Abnormality of refraction	Antithrombotic agent use measurement	0.3699341	0.269707	0.3969009	0.372743	0.4238332	0.2927586	0.3264223	0.339716	0.36793715	0.372998	0.34609915
Abnormality of refraction	BMI-adjusted hip circumference	0.37608445	0.26614045	0.389337	0.3726343	0.4112281	0.2893566	0.3215402	0.31737845	0.3592958	0.38653715	0.3281706
Abnormality of refraction	BMI-adjusted waist circumference	0.37675875000000003	0.2673311	0.3947904	0.37239605	0.41491135	0.2937284	0.3222343	0.31886415	0.3622387	0.3874324	0.3343968
Abnormality of refraction	BMI-adjusted waist-hip ratio	0.3763466	0.2707851	0.3940566	0.3740018	0.415942	0.2932742	0.32692	0.3157728	0.36327065	0.38533955	0.3351964
Abnormality of refraction	Beta blocking agent use measurement	0.378887	0.27809005	0.4009756	0.3742556	0.4166706	0.29919075	0.3401738	0.33186	0.371793	0.3795194	0.34853855
Abnormality of refraction	C-reactive protein measurement	0.3767685	0.2686131	0.3876712	0.3704153	0.4121988	0.2896675	0.3192577	0.3142022	0.3566273	0.379922	0.3321376
Abnormality of refraction	Calcium channel blocker use measurement	0.37774465	0.2683065	0.3999576999999999	0.3675894	0.41918245	0.2981331	0.3350598	0.3279126	0.3636464	0.38470795	0.3394027
Abnormality of refraction	Cleft palate	0.3691857	0.2615848	0.3923	0.3607598	0.39096245	0.2839916	0.3142175499999999	0.3114929	0.3439206	0.3731645	0.3265368
Abnormality of refraction	Crohn's disease	0.37581335	0.2661794	0.38348	0.36836395	0.4136879	0.2936454	0.3157526	0.31670465	0.3574998	0.37865375	0.3296008499999999
Abnormality of refraction	DNA methylation	0.3784169	0.2790997	0.40227965	0.3860672	0.4182770999999999	0.3019127	0.3357181	0.3263921	0.374189	0.3686814	0.35191515
Abnormality of refraction	Diuretic use measurement	0.37702235	0.26944155	0.39482	0.38185455	0.413879	0.2986476	0.3369816	0.3199569	0.36482205	0.3921136	0.3446279
Abnormality of refraction	Drugs used in diabetes use measurement	0.37725895	0.2653293	0.384368	0.365627	0.4214861	0.2849611	0.3092076	0.3205112	0.3558061	0.3921506	0.3264775
Abnormality of refraction	Dupuytren Contracture	0.37751365000000003	0.2577437	0.4178509	0.3993535	0.4187511	0.31164375	0.3490471	0.34420595	0.384843	0.3583958	0.3591949
Abnormality of refraction	Eczematoid dermatitis	0.38184295	0.2609869	0.382931	0.3670291	0.40180905	0.2904578	0.3187598	0.3121986	0.35603315	0.3903402	0.32657555
Abnormality of refraction	FEV/FVC ratio	0.37603185	0.2730812999999999	0.3973541	0.379474	0.4140128	0.2964794	0.3273832	0.3226039	0.3637607	0.38949395	0.3386389
Abnormality of refraction	Fasciitis	0.39762790000000003	0.2656096	0.4092327	0.35478	0.4249161	0.297392	0.3369161	0.3321122	0.3821593	0.3335113	0.3530234
Abnormality of refraction	Graves disease	0.3812535	0.2743825	0.3952053	0.3660176	0.41927215	0.2939059	0.3169407	0.3135477	0.3601146	0.3675632	0.3284375
Abnormality of refraction	HDL cholesterol change measurement	0.3759435	0.26715165	0.3826943499999999	0.3742298	0.4080493	0.2933918	0.3211405	0.3221584	0.3674733999999999	0.3709027	0.3165092
Abnormality of refraction	HMG CoA reductase inhibitor use measurement	0.37155194999999996	0.26214145	0.3955513	0.3716814	0.4181831	0.289913	0.3141834	0.32689185	0.3640372	0.4000543	0.3356871
Abnormality of refraction	Hashimoto's thyroiditis	0.38206255	0.2793583	0.3880924	0.3832143	0.4108392	0.2954537	0.3290015	0.3249679	0.3693278	0.3824014999999999	0.3392188
Abnormality of refraction	HbA1c measurement	0.37392265	0.2741929	0.38647025	0.3693829	0.41050295	0.2935814	0.315817	0.31113995	0.3570707	0.3837299	0.32976095
Abnormality of refraction	Headache	0.3756132	0.2872094	0.4039737	0.3612904	0.41612885	0.29362935	0.3379180499999999	0.3316486	0.3642993	0.3821925499999999	0.3532599
Abnormality of refraction	Hernia	0.3653898	0.2593663	0.40873365	0.3895098	0.426251	0.2996121499999999	0.3418813	0.3288181	0.3931837	0.38373745	0.356546
Abnormality of refraction	Hodgkins lymphoma	0.3831043	0.2606353	0.38740775	0.3645335	0.40885235	0.3051077	0.2940135	0.3010595	0.36519475	0.37993215	0.3321105
Abnormality of refraction	Hypercholesterolemia	0.37993505	0.259649	0.4035428	0.3709256	0.41812645	0.2852406	0.3135409	0.3184355	0.36866675	0.3721271	0.3339208
Abnormality of refraction	Hypermetropia	0.0	0.32724285	0.4420728	0.4098509	0.41556935	0.0	0.3275268	0.3688525	0.3344641499999999	0.0	0.4599276
Abnormality of refraction	IGF-1 measurement	0.37711985000000003	0.2655069	0.3856572	0.36950305	0.41068755	0.2870574	0.31554485	0.3110677	0.3535604	0.3832935	0.32871565
Abnormality of refraction	Immature Reticulocyte Fraction Measurement	0.3762788	0.2695863	0.38725335	0.3679546	0.40847655	0.29418895	0.3167765	0.3120325	0.3561582	0.3792991	0.3281551499999999
Abnormality of refraction	Inguinal hernia	0.3741374	0.2535885	0.4056017	0.3704103	0.4277166	0.2949852	0.325994	0.312996	0.3672644499999999	0.3973463	0.3344993
Abnormality of refraction	Inhalant adrenergic use measurement	0.3803741	0.2480586	0.3859847	0.36420705	0.4035765	0.3017022	0.32543715	0.3092016	0.3601212	0.3975357	0.3342982
Abnormality of refraction	Ischemic stroke	0.38341519999999996	0.29791515	0.4033758	0.3904987	0.4242242	0.2947639	0.3423313	0.3199996	0.3760305	0.36960665	0.3444712
Abnormality of refraction	Myocardial Ischemia	0.3688051	0.2729542	0.4093111	0.37480195	0.4132457499999999	0.3072271	0.3345690999999999	0.3218559	0.3721536	0.3684731	0.34858015
Abnormality of refraction	Myopia	0.36931915000000004	0.2791078	0.4073397	0.384687	0.4243498	0.2962749	0.3318097	0.3162721	0.3607359	0.3917661	0.3420389
Abnormality of refraction	Oral ulcer	0.3765626	0.26672775	0.3859976	0.36007785	0.3968863	0.28601005	0.3171917	0.31419625	0.3557392	0.3780216	0.32459115
Abnormality of refraction	PHF-tau measurement	0.3770965	0.2793435	0.396451	0.37336635	0.4146588	0.2917649	0.3260375	0.3220244	0.3614223	0.38252945	0.3366658
Abnormality of refraction	PR interval	0.38200715	0.2752664	0.4030963	0.3774246	0.4164739	0.3044786	0.3340548	0.3234972	0.3644078	0.396194	0.3366843
Abnormality of refraction	Palmar Fibromatosis	0.3911985	0.2733138	0.4050345	0.35478	0.4232984	0.28603035	0.3335568	0.3321679	0.3841167	0.33449455	0.3535358
Abnormality of refraction	Parkinson disease	0.3769863	0.2850643	0.39759555	0.380273	0.415588	0.2959289	0.32937385	0.3180221	0.36846	0.3848106	0.3387332
Abnormality of refraction	QRS amplitude	0.3776453	0.28171285	0.41046495	0.4008838	0.4069782	0.2680459	0.3365196	0.3204369	0.36561805	0.3670633	0.3419981
Abnormality of refraction	QRS complex	0.3762296	0.279082	0.4064902	0.4008996	0.4167573	0.2751755999999999	0.3380231	0.3182964499999999	0.3709426	0.3711624999999999	0.3388806
Abnormality of refraction	QRS duration	0.3812937	0.2699545	0.4005546	0.3803895	0.4271536	0.2842225	0.3371917	0.3149532	0.37225505	0.3829255	0.3374519
Abnormality of refraction	QT interval	0.3778915	0.2848922	0.3982552	0.3692648	0.4015583	0.2884787	0.3376842	0.3141817	0.3596226999999999	0.3775348	0.3474866
Abnormality of refraction	Red cell distribution width	0.374731	0.2647804	0.3816608	0.36502325	0.40847015	0.2874092	0.3126152	0.3055725999999999	0.3491788	0.3858445499999999	0.3212265
Abnormality of refraction	Snoring	0.3870307	0.2602639	0.3876819	0.3619874	0.415292	0.2834081	0.3195513	0.33126335	0.36539295	0.3688573	0.3279606
Abnormality of refraction	TPE interval measurement	0.38379145000000003	0.27357625	0.3823284	0.35483555	0.41218215	0.3154207	0.3292071	0.3320254	0.3706076	0.3785941	0.3356224
Abnormality of refraction	Testicular Germ Cell Tumor	0.3779507	0.25827505	0.37323965	0.3611571	0.4151997	0.2812029	0.3099135	0.30790445	0.3438166	0.3780235	0.3213582
Abnormality of refraction	Thyroid preparation use measurement	0.3836292	0.2791624	0.38905	0.3725576	0.4131935	0.2959436	0.32069805	0.32538985	0.3622338	0.3759522	0.33378845
Abnormality of refraction	Tourette syndrome	0.38302590000000003	0.27724395	0.3863139	0.3631557	0.4138845	0.2799074	0.31474415	0.308085	0.34559915	0.39505725	0.3330917
Abnormality of refraction	Varicose veins	0.3765897	0.2848448	0.3901944499999999	0.3766962	0.4071869	0.3025566	0.3274762	0.32197355	0.3591253	0.3880114	0.3419538
Abnormality of refraction	Vasodilators used in cardiac diseases use measurement	0.3793326	0.28151305	0.3916765	0.3667279	0.4190892	0.27932535	0.33266595	0.31344785	0.35782835	0.3682699	0.3367951999999999
Abnormality of refraction	Vitiligo	0.3839627	0.2620745	0.38279715	0.3773843	0.4100513	0.2910802	0.3063351	0.3114098	0.3497067	0.3723399	0.3134789
Abnormality of refraction	acne	0.3772247	0.2722168	0.40039835	0.36346165	0.4046641	0.28171275	0.3181369	0.3389627	0.36181725	0.3925875	0.32585375
Abnormality of refraction	adolescent idiopathic scoliosis	0.3751158	0.27722645	0.3959224	0.3767238	0.4117571	0.2992978	0.3308638	0.32816105	0.3640442	0.3829202	0.341792
Abnormality of refraction	adult onset asthma	0.38135655	0.2555457	0.3835576	0.36420705	0.4034068	0.2900472	0.3221912	0.3018538	0.34629255	0.4089715499999999	0.3266242
Abnormality of refraction	age at assessment	0.3761809	0.2722832	0.38713565	0.3835796	0.4183309	0.2896433	0.3222564	0.327879	0.3661629	0.35108975	0.35167555
Abnormality of refraction	age at diagnosis	0.372942	0.2713668	0.403475	0.3473376	0.429004	0.2954892	0.33329875	0.3391775	0.3724872	0.3847973	0.3359977
Abnormality of refraction	age at first birth measurement	0.3815511	0.2726888	0.3877172	0.3629021	0.4136371	0.2791309	0.3111409	0.3155823	0.3611142	0.3874898	0.3179745
Abnormality of refraction	age at first facial hair	0.37626965	0.26032305	0.3900207	0.3606347	0.4065448499999999	0.286451	0.3152513	0.3279792	0.3618006	0.387991	0.33406625
Abnormality of refraction	age at first sexual intercourse measurement	0.3817975	0.27429725	0.3904534	0.3730355	0.4160078	0.2913807499999999	0.3254239	0.3172254	0.3628246	0.3852417	0.3334699
Abnormality of refraction	age at menarche	0.3745238	0.2673689	0.3864416	0.362707	0.41428805	0.2813472	0.31552735	0.3127935	0.3588342	0.3845623	0.3288104
Abnormality of refraction	age at menopause	0.37415034999999996	0.2569227	0.3724765	0.3574688	0.4076185	0.27254635	0.29756895	0.3010059499999999	0.3405891	0.3945686	0.31926885
Abnormality of refraction	age at onset	0.37401065	0.2708011	0.40061665	0.3769896	0.4135418	0.2948143	0.33263855	0.320717	0.3639039	0.3970815	0.3345344
Abnormality of refraction	age-related hearing impairment	0.37836855	0.2753560499999999	0.4044132	0.3781171	0.4136953	0.3077586	0.337534	0.33893085	0.37408615	0.3864101	0.34970915
Abnormality of refraction	age-related macular degeneration	0.3881772	0.26466365	0.4070582	0.3759134	0.4169672	0.3140564	0.33223405	0.3348589	0.3850564	0.3537763	0.3396287999999999
Abnormality of refraction	albumin:globulin ratio measurement	0.3779546	0.2636117	0.3932556	0.37628205	0.408964	0.30117	0.33797465	0.3176252	0.3567258	0.3815709	0.3412344499999999
Abnormality of refraction	albuminuria	0.3702652	0.2717945	0.39666045	0.36421835	0.4202844	0.2821407999999999	0.320789	0.3156598499999999	0.3571529	0.36405125	0.3380757
Abnormality of refraction	alcohol consumption measurement	0.378329	0.2734483	0.39451485	0.3701117	0.4119058	0.2869589999999999	0.3225430999999999	0.3179051	0.362843	0.3860868	0.33607885
Abnormality of refraction	alcohol dependence	0.3741267	0.2709721	0.389723	0.349254	0.422035	0.2752863	0.31633455	0.3226896	0.3563547	0.3511921999999999	0.3413731
Abnormality of refraction	alcohol drinking	0.3819018	0.27206	0.39281095	0.3800337	0.411584	0.2885274	0.3256532	0.3235955	0.3665884	0.3784509	0.33940735
Abnormality of refraction	alcohol use disorder measurement	0.3780622	0.2606195	0.3952366	0.35597765	0.4148646	0.2747334	0.3156058	0.3123526	0.3456709	0.4080984	0.3251295
Abnormality of refraction	alkaline phosphatase measurement	0.3750533	0.2648099	0.3889709	0.3663948	0.4093343499999999	0.2880566	0.3162183	0.3178063	0.3564282	0.3785071	0.32802145
Abnormality of refraction	allergic disease	0.38289925	0.25803805	0.3879556	0.3706064	0.40530785	0.2977116	0.3256267	0.3144271	0.3613298	0.39731995	0.32710785
Abnormality of refraction	allergic rhinitis	0.3816944	0.26082665	0.38427965	0.3714887	0.3986642999999999	0.2921548	0.31878705	0.3120986	0.3571762	0.3891443	0.3285479
Abnormality of refraction	alopecia	0.3725413	0.2584884	0.3846351	0.3548249	0.4058796	0.2828838	0.31443255	0.3124479	0.34646925	0.3820056	0.3284126
Abnormality of refraction	amino acid measurement	0.3745082	0.2785782	0.39161375	0.3644435	0.42090685	0.27571215	0.3105752499999999	0.3163567499999999	0.3569126999999999	0.3687401	0.3212169
Abnormality of refraction	amyloid-beta measurement	0.37647755000000005	0.2898368	0.40153905	0.375441	0.4109351	0.29010515	0.325681	0.316597	0.3565906	0.38224705	0.3353049
Abnormality of refraction	androgenetic alopecia	0.3732095	0.26466675	0.37997675	0.3610503	0.4003302	0.28048865	0.30868455	0.3103415	0.3370591	0.36689885	0.3165694
Abnormality of refraction	angina pectoris	0.3689646	0.2745545	0.3986998	0.37042215	0.4170754	0.2886773	0.3317581	0.318137	0.3606321	0.37298315	0.3375051
Abnormality of refraction	ankylosing spondylitis	0.3750455	0.2657876999999999	0.3861233	0.3726405	0.4168496	0.29090095	0.31993495	0.3192873	0.3587516	0.380129	0.3324926
Abnormality of refraction	anorexia nervosa	0.3823766	0.27644025	0.3849463	0.3640541499999999	0.4103881	0.2837151	0.3147457	0.3061159	0.344638	0.3970745	0.33692105
Abnormality of refraction	anthropometric measurement	0.3770106	0.272	0.3905179	0.3614149	0.4076505	0.2908554	0.324085	0.32259355	0.3593297	0.3772418	0.332553
Abnormality of refraction	antisocial behaviour measurement	0.38061734999999997	0.277824	0.3901286	0.37281465	0.41630675	0.2855124	0.3264159	0.31842115	0.3621064	0.38329725	0.33397085
Abnormality of refraction	anxiety measurement	0.380644	0.2730903	0.37388745	0.3744777999999999	0.41701665	0.2815024	0.3168013	0.3019453	0.3535766	0.3860776	0.3201945
Abnormality of refraction	aortic measurement	0.378684	0.2734151	0.40575345	0.3759358	0.4182639	0.3073006	0.3413832	0.3320485	0.3793931	0.38368395	0.346483
Abnormality of refraction	apolipoprotein A 1 measurement	0.376056	0.2622438	0.39201165	0.3681815499999999	0.41404915	0.29465635	0.3227033	0.3228584	0.3581416	0.3746011	0.3301258
Abnormality of refraction	apolipoprotein B measurement	0.3748176	0.2648415	0.3913782999999999	0.3732162	0.41411695	0.293173	0.32087455	0.32281015	0.3639307	0.3861467	0.332161
Abnormality of refraction	appendicular lean mass	0.37663965	0.26849875	0.3914546	0.3711434	0.4121673	0.2963957	0.3219643	0.3173631	0.3629533	0.3843653999999999	0.33270685
Abnormality of refraction	arterial stiffness measurement	0.374975	0.2738307	0.4015776	0.3700766	0.4144954	0.29935095	0.3337628	0.3254833499999999	0.3686414	0.3815298	0.34001
Abnormality of refraction	aspartate aminotransferase measurement	0.3749593	0.269869	0.3907608	0.371411	0.40976785	0.2946975	0.32310315	0.3181108	0.3598274	0.3901831	0.3318248
Abnormality of refraction	aspartate aminotransferase to alanine aminotransferase ratio	0.37475179999999997	0.26247405	0.3921359	0.3735377	0.4127374	0.292924	0.31604665	0.3238786999999999	0.357274	0.38035905	0.328976
Abnormality of refraction	asthma	0.3778053	0.26545785	0.38537455	0.3708344	0.4067751	0.2970744	0.3224691	0.3161528	0.3613205	0.3806358	0.3307068
Abnormality of refraction	atopic asthma	0.3857538	0.2799944	0.38670655	0.3642292	0.39608935	0.2964435	0.3243340999999999	0.3085588	0.3628102	0.4034258	0.3282142
Abnormality of refraction	atopic eczema	0.3877234	0.2693192	0.3892985	0.3674781	0.4019024	0.291327	0.3199598	0.3127285	0.3594411	0.383014	0.3238931
Abnormality of refraction	atrial fibrillation	0.377226	0.27081415	0.3953441	0.3724098	0.4238526	0.2930612	0.3260822	0.3190449	0.3599134	0.38355755	0.3370404
Abnormality of refraction	atrial flutter	0.3862752	0.27859855	0.4042804	0.364192	0.4293458	0.2842433	0.3172194499999999	0.3230135	0.3628374	0.3819666	0.33722955
Abnormality of refraction	atrophic macular degeneration	0.3866817	0.2645045	0.4115057	0.37535905	0.4207793	0.3184306	0.3370006	0.3460898	0.3914412	0.36412015	0.3465531
Abnormality of refraction	attention deficit hyperactivity disorder	0.3803515	0.2764753	0.3894218	0.3715221	0.4139853	0.2873431	0.3239383	0.3177373	0.3591892	0.383363	0.3337731
Abnormality of refraction	autism spectrum disorder	0.3806248	0.2787388	0.3871719	0.368592	0.4136435499999999	0.28442635	0.3127134	0.3098788	0.34858215	0.3959309	0.33409745
Abnormality of refraction	autoimmune disease	0.3802547	0.2671141	0.3906898	0.38030335	0.4101473	0.2939911	0.3192175	0.3215457	0.36228625	0.38405935	0.33141975
Abnormality of refraction	autoimmune thyroid disease	0.3802744	0.28109395	0.3884141	0.3737192	0.4102675	0.2980181	0.3176957	0.3178324	0.36015845	0.3904562	0.3269809999999999
Abnormality of refraction	autosomal dominant compelling helio-ophthalmic outburst syndrome	0.3620925	0.2633527	0.4011157	0.41131035	0.43639605	0.2788523	0.3432736	0.29559955	0.3690245	0.0	0.342508
Abnormality of refraction	balding measurement	0.37672704999999995	0.26875595	0.3924905	0.3716467	0.41202865	0.2943329	0.32258535	0.3193186	0.3573592	0.3903746	0.33333185
Abnormality of refraction	basal cell carcinoma	0.37785965	0.2624397	0.3818143	0.3608641999999999	0.40957105	0.2920016	0.3144015	0.3114879	0.36030835	0.3776952	0.322324
Abnormality of refraction	base metabolic rate measurement	0.3788866	0.2734456	0.3946339	0.3705163999999999	0.4089866	0.2929178	0.32248455	0.3196856999999999	0.3618871	0.3826166	0.3359153
Abnormality of refraction	basophil count	0.3740986	0.2691599	0.390024	0.3713171	0.40948615	0.2994166	0.319874	0.3217656	0.3541967	0.3793649	0.3282896
Abnormality of refraction	basophil percentage of granulocytes	0.36598834999999996	0.2666568	0.3921796	0.3660511	0.4237212	0.30086605	0.3132741	0.3136982	0.3474085	0.4082546	0.3299557
Abnormality of refraction	basophil percentage of leukocytes	0.3708093	0.2671586	0.3901878	0.3710846	0.4102142	0.2982218	0.3159397499999999	0.3241743	0.3502073	0.38116605	0.3246514
Abnormality of refraction	benign prostatic hyperplasia	0.3631117	0.27060435	0.3727406	0.35600555	0.4258737	0.274684	0.3179231	0.2924613	0.3085541	0.3956717	0.3083057
Abnormality of refraction	bilirubin measurement	0.3753665	0.26748075	0.3901657	0.3667889	0.41137865	0.286499	0.3181834	0.3169005	0.36098275	0.37956625	0.3285858
Abnormality of refraction	bipolar I disorder	0.3783799	0.2891545	0.3961798	0.3924996	0.4197661	0.3069947	0.33600975	0.3227089	0.3381978	0.3973176	0.33995305
Abnormality of refraction	bipolar disorder	0.37896695	0.2796017	0.3892997	0.3724665	0.40810275	0.2904455	0.3214611	0.3131765	0.3515874	0.3892737	0.3352053
Abnormality of refraction	birth weight	0.376256	0.2656803	0.3955757	0.369628	0.41363755	0.2952110999999999	0.3209269	0.3215889	0.3638791	0.3813553	0.33316045
Abnormality of refraction	bitter alcoholic beverage consumption measurement	0.37108220000000003	0.2669543	0.38999265	0.3654224	0.4058673	0.2821589	0.3136302	0.31545455	0.34308535	0.3662631	0.3296374
Abnormality of refraction	blood metabolite measurement	0.37566915	0.27390095	0.3888781	0.3714608	0.40876065	0.2787086	0.3168756	0.3160685	0.3519565	0.3755756	0.3268634
Abnormality of refraction	blood phosphate measurement	0.37958864999999997	0.2772582	0.3951508	0.37444535	0.4116007	0.29660735	0.3235556	0.31912435	0.3628078999999999	0.3754185	0.3358272
Abnormality of refraction	blood pressure	0.3750893	0.273969	0.3993465	0.3834979	0.4158478	0.3003308	0.3330294499999999	0.32432025	0.369157	0.38138435	0.3473355
Abnormality of refraction	blood protein measurement	0.3706921	0.2671048	0.3985509	0.3756214	0.4112961	0.2999035	0.3268622	0.3237498	0.3657523	0.3753511	0.3359791
Abnormality of refraction	blood urea nitrogen measurement	0.3756904	0.26862305	0.38995825	0.3628067	0.4112946	0.28894905	0.31985635	0.3126829	0.3540522	0.3719244	0.32807655
Abnormality of refraction	body fat distribution	0.3775461	0.2870745	0.3891111	0.36501385	0.4129894	0.2901507	0.3241808	0.3208189	0.363464	0.39139565	0.3341592
Abnormality of refraction	body fat percentage	0.37443329999999997	0.2757879	0.3897111	0.3674085	0.4130475	0.2924216	0.3238466	0.31331795	0.3612609	0.3916787	0.3349214
Abnormality of refraction	body height	0.3742564	0.2647274	0.38737415	0.3719736	0.4114833	0.2932205	0.31795245	0.3133153	0.3559684	0.3929379	0.3279436
Abnormality of refraction	body mass index	0.3754805	0.2755251	0.38701255	0.36911665	0.41438705	0.2908156	0.3194644	0.3136425	0.3572206	0.3900439	0.3299578
Abnormality of refraction	body weight	0.3772619	0.2777764499999999	0.3917613	0.3677247	0.41115405	0.2899165	0.32385115	0.3160511	0.3583507	0.394024	0.3355732
Abnormality of refraction	body weights and measures	0.3860315	0.2649243	0.3805702	0.3616825	0.4063126999999999	0.29442955	0.29993325	0.2851114	0.34015	0.3749092	0.31198585
Abnormality of refraction	bone density	0.372728	0.27828915	0.3968195	0.36834455	0.4167613	0.2916719	0.32935875	0.32171135	0.3644578	0.3857886	0.335978
Abnormality of refraction	bone fracture	0.3696522	0.2682616	0.4067748	0.3730788	0.40583045	0.2945572	0.3278397	0.32768025	0.3726255	0.4041205	0.3426494
Abnormality of refraction	bone quantitative ultrasound measurement	0.3757099	0.2705802499999999	0.3915561	0.3680312	0.4107466	0.2937261	0.3241688	0.3204468	0.3633395	0.3891156	0.3339872499999999
Abnormality of refraction	brain aneurysm	0.3809311	0.2821154	0.40669825	0.3575099	0.4152111	0.2923876	0.3316912	0.3155866	0.3709063	0.40575385	0.3275064
Abnormality of refraction	brain measurement	0.3738737	0.2730344	0.3949880999999999	0.37216375	0.413532	0.2968621	0.3286001	0.3246076	0.3669059	0.3809559	0.3339261
Abnormality of refraction	brain volume measurement	0.37828470000000003	0.275342	0.3948263	0.36986665	0.41244775	0.29867555	0.3257216	0.3249946	0.36057755	0.3841432	0.33326555
Abnormality of refraction	breast cancer	0.36305	0.2511856	0.3738928	0.3582548	0.439117	0.2937323	0.3094857	0.3152974	0.3480209	0.3828127	0.3173064
Abnormality of refraction	breast carcinoma	0.3785209	0.263126	0.3899583	0.3569342	0.4160038499999999	0.2879985	0.3114742499999999	0.3134078	0.3556798	0.374831	0.3270992
Abnormality of refraction	breast milk measurement	0.3637282	0.27482935	0.39064275	0.3575606	0.41274245	0.2917887	0.32043245	0.31802775	0.3541372	0.39181975	0.3341433
Abnormality of refraction	calcium measurement	0.3797401	0.2677662	0.3925208	0.368899	0.4127078	0.2933767	0.3184854	0.3139494	0.35519905	0.3876657	0.3306363
Abnormality of refraction	cancer	0.3747948	0.26424525	0.3882027	0.3625265	0.4208334	0.2940293	0.3167864	0.30310105	0.3577991499999999	0.4011919	0.3291157
Abnormality of refraction	cardiac arrhythmia	0.39438645	0.2781678	0.4231279	0.3943705	0.4427143	0.29120645	0.33582665	0.347163	0.38084295	0.3755973999999999	0.3597303
Abnormality of refraction	cardiovascular disease	0.3760259	0.2753183	0.4005483	0.3793691	0.4166694	0.2996563	0.3308545	0.3260777	0.3666759	0.37763	0.3422847
Abnormality of refraction	cataract	0.3748176	0.2700779	0.38540325	0.3556808	0.4031858	0.2767674	0.30932015	0.3107317	0.34850495	0.3708741	0.3210057
Abnormality of refraction	celiac disease	0.3840389	0.2789173	0.3885681	0.3749396	0.4046204	0.30093675	0.3172272	0.31639845	0.3517276	0.40410575	0.330813
Abnormality of refraction	central corneal thickness	0.38780625	0.26906525	0.4083088	0.380839	0.4077868	0.3077576	0.3320272	0.33131665	0.38181565	0.3829649	0.3451379
Abnormality of refraction	central nervous system cancer	0.372945	0.27577175	0.4012398	0.3647717	0.4135341	0.2797878	0.3217015	0.319741	0.3662124	0.4129561	0.33511005
Abnormality of refraction	cerebrospinal fluid biomarker measurement	0.3680259	0.2699528	0.4149983	0.3829712	0.4017503	0.30438095	0.3279636999999999	0.3366264	0.3731442	0.3681107	0.3379786
Abnormality of refraction	childhood onset asthma	0.3842335	0.2668219	0.38115095	0.3621604	0.41044	0.2931646	0.321338	0.3104937	0.3575151	0.3808484	0.3236318
Abnormality of refraction	childhood trauma measurement	0.37692685000000004	0.2793418	0.38507365	0.37471	0.4142774	0.30236215	0.31068035	0.3209563	0.36688325	0.4063727	0.3346719
Abnormality of refraction	chin morphology measurement	0.3735896	0.2784228	0.4072524	0.3909117	0.407337	0.30258995	0.335835	0.330791	0.36131185	0.39729	0.3310561
Abnormality of refraction	cholelithiasis	0.3710004	0.25302815	0.3844872	0.3652284	0.4074556	0.2998372	0.31758985	0.3233017	0.36311985	0.3706137	0.32247585
Abnormality of refraction	chronic kidney disease	0.3718077	0.2862613	0.4008677499999999	0.3629590499999999	0.4068144	0.2905986	0.3392661999999999	0.3181038499999999	0.37048895	0.3512416	0.3395365
Abnormality of refraction	chronic lymphocytic leukemia	0.386448	0.2724329	0.3827437	0.3537528	0.413912	0.2932394	0.3126112	0.3119698	0.3450826	0.3768251999999999	0.32697185
Abnormality of refraction	chronic obstructive pulmonary disease	0.3750989	0.270155	0.39717495	0.3727046	0.4137905	0.2941968	0.3264202	0.316059	0.364752	0.39017055	0.3367023
Abnormality of refraction	chronotype measurement	0.37930315000000003	0.2764068	0.38998705	0.3697634	0.4122069499999999	0.285023	0.320337	0.3156372	0.3604596	0.3835676	0.33241765
Abnormality of refraction	cigarettes per day measurement	0.3778341	0.2805272	0.3901998	0.35802795	0.4240563	0.2739049	0.3221295	0.31496295	0.3601656	0.3769491	0.33378825
Abnormality of refraction	circadian rhythm	0.37023105	0.2833663	0.41027015	0.3785566	0.4237581	0.3156467	0.3337831	0.3239567	0.3633458	0.3823367	0.3648818
Abnormality of refraction	cleft lip	0.37013055	0.2619988	0.3912835999999999	0.3537621	0.3970143	0.2863032	0.3133191	0.314	0.34244725	0.38069	0.3217090999999999
Abnormality of refraction	coagulation factor measurement	0.367438	0.2604716	0.4275861	0.3955501999999999	0.4152179	0.3208367	0.3421958499999999	0.3465585	0.3967292999999999	0.3635217	0.3554714
Abnormality of refraction	coffee consumption	0.3700024	0.2737257	0.39719875	0.3630574	0.4161175499999999	0.284736	0.3179328	0.3246442	0.3703122	0.3949701	0.3488636
Abnormality of refraction	coffee consumption measurement	0.3688535	0.2732975	0.3949899999999999	0.3583397	0.4181624	0.27601465	0.3182494999999999	0.33447305	0.364566	0.3729036	0.3400162
Abnormality of refraction	cognitive function measurement	0.37448709999999996	0.2726412	0.38771	0.3698092	0.4106472	0.2888844	0.3219994	0.31626485	0.36014975	0.3866118	0.3317836
Abnormality of refraction	colorectal adenoma	0.369583	0.268008	0.3980421	0.37519545	0.42112895	0.30423825	0.3204259	0.3214382	0.3584011	0.4035127	0.3317047
Abnormality of refraction	colorectal cancer	0.3727501	0.267485	0.3930927	0.37802445	0.41642425	0.2979225	0.3204819	0.32315605	0.3614679	0.39531875	0.3328004
Abnormality of refraction	complication	0.3777454	0.27866755	0.3836055	0.3783463	0.4196237	0.29264755	0.30101015	0.3134164	0.3550130999999999	0.3840541	0.3345396
Abnormality of refraction	corneal topography	0.3819441	0.2646398	0.4076454499999999	0.3725275999999999	0.4119270499999999	0.2923324	0.33099815	0.3263476	0.3751929	0.39078365	0.34199415
Abnormality of refraction	coronary artery calcification	0.37960910000000003	0.2683877	0.4106657	0.3754673	0.4229905	0.2934637	0.322171	0.3143948	0.37356305	0.3901633	0.3375734
Abnormality of refraction	coronary artery disease	0.37408025	0.2682573	0.3963268	0.3747477	0.41448	0.3009661	0.3305789	0.3191695	0.36813255	0.3867909	0.3428426
Abnormality of refraction	coronary atherosclerosis	0.3686143	0.2735986	0.4124438	0.38779305	0.4188508	0.3112759499999999	0.33835585	0.3356715	0.3892375	0.3675316	0.36206295
Abnormality of refraction	cortical surface area measurement	0.3749941	0.27561305	0.39566565	0.37138985	0.4155485	0.298814	0.3299431	0.3262141	0.367539	0.3763525	0.33805775
Abnormality of refraction	cortical thickness	0.3775982	0.2749821	0.3960202	0.3711947	0.4170937	0.30033115	0.3285265	0.32233375	0.3670817	0.3766293	0.3363466
Abnormality of refraction	creatine kinase measurement	0.3712482	0.280451	0.4141845	0.39552505	0.41759585	0.3024892	0.33412535	0.3306548	0.3801587	0.3649277	0.33489185
Abnormality of refraction	creatinine measurement	0.3748472	0.2697987	0.3894605	0.3645048	0.4103307	0.2861693	0.3192887	0.31371315	0.3558849	0.3855802	0.3301745
Abnormality of refraction	cup-to-disc ratio measurement	0.37561995000000004	0.26989795	0.402216	0.37259725	0.4089255	0.29693605	0.3288665	0.3303437	0.377116	0.3912279	0.3337419
Abnormality of refraction	cutaneous melanoma	0.3746975	0.2662599	0.3870181	0.36789505	0.4095387	0.29489135	0.312607	0.3129738	0.3568152	0.38642115	0.3312728
Abnormality of refraction	cystatin C measurement	0.3772728	0.2727544	0.3926917	0.3681408	0.4128753	0.2949656	0.3227512	0.31387505	0.3605854	0.3808908	0.3340072
Abnormality of refraction	cytokine measurement	0.38169430000000004	0.2698751	0.4024012	0.3813494	0.41815975	0.280991	0.3306495	0.3197593	0.36469105	0.3842654	0.33336455
Abnormality of refraction	daytime rest measurement	0.37991605	0.280454	0.3927557	0.380491	0.409543	0.2859646	0.31413455	0.3198398	0.3526571	0.356007	0.3282835
Abnormality of refraction	dental caries	0.3826269	0.2682805499999999	0.38801765	0.3480604	0.4069977	0.28232	0.315159	0.3079971	0.34887235	0.3928924	0.335803
Abnormality of refraction	dentures	0.3815431	0.2683507	0.3824845	0.3480604	0.4073537	0.28232	0.3133093	0.3077630999999999	0.3470457	0.3928924	0.334893
Abnormality of refraction	depressive symptom measurement	0.38021720000000003	0.2784177	0.3900441	0.3784463	0.4131942	0.2920503	0.3214938	0.3112957	0.360044	0.3860634	0.3334055
Abnormality of refraction	dermatitis	0.3879616	0.2466315	0.38300945	0.3680403	0.4033462	0.2964273	0.3291478	0.3260967	0.3632366	0.384054	0.3218733
Abnormality of refraction	diabetes mellitus	0.3823513	0.27079595	0.38984615	0.3726978	0.416699	0.2972002	0.31773335	0.3186482	0.3578934	0.3881946	0.3345346
Abnormality of refraction	diastolic blood pressure	0.3762057	0.27311845	0.3942086999999999	0.3783209	0.41586875	0.29735085	0.3308634	0.32251505	0.3641268	0.38199775	0.3389156
Abnormality of refraction	diet measurement	0.3783237	0.28042845	0.3975048	0.3734266	0.4163245	0.2924029999999999	0.3295697	0.3190201	0.3605013	0.3902112	0.3377618
Abnormality of refraction	diffuse plaque measurement	0.3745476	0.2868102	0.3960649	0.3808086499999999	0.4117316	0.2997419	0.3286392	0.3258995	0.36547655	0.383179	0.33732805
Abnormality of refraction	disease progression measurement	0.3798559	0.29985315	0.4185524	0.39476055	0.41339465	0.31529715	0.3412876	0.33951715	0.39792	0.36913565	0.3728319
Abnormality of refraction	diverticular disease	0.3835292	0.2659564	0.40802265	0.3686196	0.4285382	0.3145465	0.3477528	0.3316409	0.38072715	0.3496262	0.34029485
Abnormality of refraction	diverticulitis	0.37512829999999997	0.26459955	0.4073882	0.3911590499999999	0.42230095	0.3256488	0.33915035	0.34794	0.376302	0.34980955	0.3299288
Abnormality of refraction	drug use measurement	0.37576615	0.26802305	0.38866215	0.3641849	0.4150321	0.2888594	0.320757	0.3175397	0.3591414	0.37814235	0.3332684
Abnormality of refraction	electrocardiography	0.37500115	0.2799162	0.3982757	0.3706581	0.41347095	0.2945282	0.33186705	0.3226772	0.36310145	0.38456025	0.3320013
Abnormality of refraction	emotional symptom measurement	0.38951614999999995	0.2924847	0.4094203	0.3901487	0.41109855	0.30093285	0.32880455	0.3218953	0.3793541	0.37355515	0.3486818
Abnormality of refraction	endocrine system disease	0.3827198	0.27012125	0.3862899	0.3680474999999999	0.4221702	0.2937473	0.3169729	0.32548325	0.3604478	0.3902164999999999	0.3409977
Abnormality of refraction	endometriosis	0.37710584999999996	0.2711234	0.4013764	0.3886881	0.4221183	0.2972634	0.33163525	0.32956565	0.3880066	0.40701665	0.3441785499999999
Abnormality of refraction	eosinophil count	0.37767675	0.2641986	0.38671555	0.3674763	0.4085549	0.29369145	0.3164999	0.3144168	0.35025285	0.3782957	0.3265839
Abnormality of refraction	eosinophil percentage of granulocytes	0.3792265	0.2601426	0.3876244	0.3684277999999999	0.41224825	0.29302005	0.3162787	0.315239	0.3507288	0.3820252	0.3288136
Abnormality of refraction	eosinophil percentage of leukocytes	0.37817915	0.2623137	0.3864723	0.3676396	0.4058386	0.2911903	0.3142889	0.3159251	0.34917445	0.37949935	0.3260026
Abnormality of refraction	erythrocyte count	0.37467439999999996	0.26605015	0.3903194	0.36940695	0.4121738	0.2926996	0.3223946	0.3132762999999999	0.3585465	0.38238905	0.3293890499999999
Abnormality of refraction	essential hypertension	0.3840186	0.2599276	0.4061359	0.3742018	0.4168352	0.29906	0.3347892	0.3303211	0.3707098	0.39322495	0.3536452
Abnormality of refraction	estrogen-receptor negative breast cancer	0.375126	0.26159845	0.391989	0.33935605	0.4178605	0.2989927	0.31843155	0.3018104	0.35736065	0.358255	0.3315949
Abnormality of refraction	facial morphology measurement	0.3763725	0.2616968	0.3967741	0.3811104	0.4149999	0.2951224999999999	0.3299794	0.3195941	0.36450915	0.3850806	0.3444383
Abnormality of refraction	family history of Alzheimer’s disease	0.37449435	0.280155	0.3888738	0.3716651	0.4063833	0.3058861	0.3293142	0.3048575	0.351874	0.3958146	0.3299816
Abnormality of refraction	fasting blood glucose measurement	0.37866120000000003	0.27426905	0.3824745499999999	0.3634215	0.41643175	0.2715475	0.3071901999999999	0.3118251	0.3487734	0.4109088	0.32974865
Abnormality of refraction	fasting blood insulin measurement	0.382448	0.2673814	0.40201855	0.3678934	0.415778	0.2880631	0.3193468	0.3350081	0.3529165	0.4034708999999999	0.3435487
Abnormality of refraction	fat body mass	0.3775673	0.274203	0.3920345	0.3662308	0.409408	0.2929277	0.3237792	0.3162371	0.3596492	0.38805235	0.3341592
Abnormality of refraction	fatty acid measurement	0.37455249999999995	0.2759356	0.38388615	0.3629188	0.39999425	0.2756882	0.31757685	0.31485	0.3544764	0.4133584	0.33739315
Abnormality of refraction	feeling "fed-up" measurement	0.36785185	0.29340035	0.3887715499999999	0.391766	0.4232889	0.30118935	0.32627665	0.3286756	0.37397155	0.3717589	0.35051895
Abnormality of refraction	femoral neck bone mineral density	0.3787293	0.2620482	0.38402325	0.3652704	0.40716205	0.2986196	0.3189423999999999	0.31637885	0.34761115	0.39610465	0.32431935
Abnormality of refraction	ferritin measurement	0.38089850000000003	0.2611972999999999	0.3986583	0.3672001	0.4155713	0.30369	0.3160654	0.3033044	0.35434325	0.39846645	0.3206915999999999
Abnormality of refraction	fibrinogen measurement	0.37422940000000005	0.26125585	0.3984886	0.36623075	0.4073753	0.2931285	0.3276621	0.3199996	0.36343995	0.3851945	0.338224
Abnormality of refraction	forced expiratory volume	0.378182	0.26830945	0.3932624	0.37253815	0.4108526	0.29414255	0.3237254	0.316472	0.3619586999999999	0.379391	0.3335631
Abnormality of refraction	gait measurement	0.3733561	0.2620792	0.3824686	0.3601431	0.4032893	0.28490105	0.3160452	0.3020743	0.3559285	0.38162295	0.3230657
Abnormality of refraction	gallbladder disease	0.3786412	0.2567991	0.3748655	0.36811455	0.4066238	0.2959294	0.3049525	0.2959234	0.3545713	0.396994	0.3117038
Abnormality of refraction	gallstones	0.370755	0.237347	0.38772745	0.3688287	0.40445385	0.29863895	0.3073546	0.3232567	0.3663619999999999	0.3774899499999999	0.3193841
Abnormality of refraction	ganglion cell inner plexiform layer thickness measurement	0.3841487	0.2755214	0.3949862	0.365316	0.4143257	0.28176485	0.3221932	0.3154823	0.362983	0.3673128	0.3243414
Abnormality of refraction	gastroesophageal reflux disease	0.3717775	0.2824458	0.3972679999999999	0.3730008999999999	0.4160094	0.3012734	0.32904215	0.31777515	0.3777458999999999	0.3855576	0.3373672
Abnormality of refraction	glaucoma	0.37972065	0.27667195	0.4038486	0.3784934	0.4145569	0.30609035	0.3351133	0.3239671	0.3648653	0.3818629	0.3454184
Abnormality of refraction	glioma	0.3704737	0.2755004	0.4017624	0.36590395	0.4069801	0.2876464	0.32428835	0.31968625	0.37096335	0.40762225	0.3395938
Abnormality of refraction	glomerular filtration rate	0.37718039999999997	0.2734444	0.3910721	0.3643527	0.4137102	0.2865251	0.32079555	0.3168725	0.36099015	0.38954205	0.3314283
Abnormality of refraction	glucose measurement	0.37570675	0.2712795	0.387296	0.36820325	0.4133669	0.28166745	0.3159415	0.31018515	0.35354125	0.3922084	0.3301121999999999
Abnormality of refraction	glucose tolerance test	0.3741712	0.2597776	0.4129746	0.3794299	0.4107484	0.2872133	0.3016605	0.3402436	0.369222	0.38007335	0.3331842
Abnormality of refraction	glycine measurement	0.369136	0.2711827999999999	0.38658605	0.3600764	0.4130094	0.280551	0.3044589	0.3055414	0.3504098	0.3441459	0.3320617
Abnormality of refraction	gout	0.386169	0.2777124	0.3957023	0.3719046	0.4197483	0.274403	0.3272503	0.3082668	0.36566645	0.3967492	0.3161444
Abnormality of refraction	granulocyte count	0.37890429999999997	0.2734576	0.3881895	0.37020405	0.4102158999999999	0.2881094	0.32358705	0.3228867	0.3558485	0.3744732	0.33504425
Abnormality of refraction	granulocyte percentage of myeloid white cells	0.3747318	0.26256095	0.3912092	0.36875505	0.411726	0.2882153	0.3225164	0.32514975	0.357269	0.371789	0.3299599
Abnormality of refraction	grip strength measurement	0.3746972	0.2703655	0.39049985	0.37068155	0.41522865	0.29331215	0.3241657	0.3222854	0.359149	0.3726221	0.3324474
Abnormality of refraction	gut microbiome measurement	0.3772917	0.2782179	0.3891674	0.37401505	0.4155589	0.2958112499999999	0.3262207	0.3179399499999999	0.36088535	0.3786086	0.3325392
Abnormality of refraction	hair color	0.3749972	0.2760316	0.39572075	0.37037725	0.4136412	0.2961773	0.3210477499999999	0.3220226	0.3586514	0.387587	0.329539
Abnormality of refraction	hair colour measurement	0.3735712	0.27898245	0.3953796	0.3687035	0.4159076	0.2961044	0.32151795	0.32150555	0.3639153	0.3835905	0.32929935
Abnormality of refraction	hair shape measurement	0.3783299	0.26689425	0.3928607	0.36945875	0.41190665	0.2871875	0.3219524	0.3159736	0.3558051	0.3855465	0.3310704
Abnormality of refraction	handedness	0.3687175	0.2878535	0.3832882	0.370363	0.411428	0.299215	0.323583	0.3042354499999999	0.3687355	0.3987563	0.3323122
Abnormality of refraction	health study participation	0.3736487	0.2814351499999999	0.39385295	0.3654342	0.40210175	0.2918822	0.318252	0.3111913	0.3676396	0.3429769	0.3342059
Abnormality of refraction	hearing loss	0.3792386	0.2818304	0.4062531	0.3807038	0.4290739	0.3192439999999999	0.3382506	0.3436778	0.3753198	0.3724046	0.3435606
Abnormality of refraction	heart disease	0.36441045	0.28134895	0.38890175	0.36500895	0.4171789	0.2909619	0.3297303	0.3110749	0.3444267	0.3673212	0.3365503
Abnormality of refraction	heart failure	0.3740043	0.265693	0.3976642	0.3771734	0.410941	0.29630215	0.3177954	0.31276965	0.36154405	0.3954112	0.3272229
Abnormality of refraction	heart rate	0.3796488	0.2834589	0.417673	0.3895476	0.41298625	0.31005455	0.351856	0.3325373	0.3700896	0.3896967999999999	0.35529455
Abnormality of refraction	heart rate response to recovery post exercise	0.3605357	0.2751453	0.4043206	0.34673095	0.4253748	0.27888815	0.32227715	0.29586435	0.3526422	0.0	0.32804005
Abnormality of refraction	heel bone mineral density	0.3743353	0.27109145	0.3924121	0.37055065	0.4130103499999999	0.29494885	0.3240657	0.3188461	0.3619238	0.3874356	0.3335118
Abnormality of refraction	hematocrit	0.3765928	0.2721073	0.3953899	0.3744321	0.41259455	0.297015	0.3252631	0.32011235	0.3670824	0.3810847	0.3378324
Abnormality of refraction	hemoglobin A1 measurement	0.3742759	0.27678725	0.385781	0.3669893	0.4114415999999999	0.29808835	0.3141369	0.3116966	0.357738	0.3866228	0.3329687
Abnormality of refraction	hemoglobin measurement	0.3760347	0.27163375	0.3924647	0.36870525	0.4109962	0.2959917	0.3220746	0.3157492	0.36286675	0.3788898	0.3322207
Abnormality of refraction	hemorrhoid	0.3788348	0.2798926	0.4100451	0.3804153	0.4178656	0.3090128	0.3351886	0.3393895	0.3736468	0.3938773	0.35209975
Abnormality of refraction	high density lipoprotein cholesterol measurement	0.3738088	0.2690837	0.3903833	0.3711343	0.4124671	0.2944623	0.3222508	0.3174371	0.35612845	0.384005	0.3312848
Abnormality of refraction	hip bone mineral density	0.3724317	0.2851784	0.3997199	0.3726122	0.4144607	0.3070848499999999	0.33518835	0.32421435	0.3601054	0.4074591	0.3317637
Abnormality of refraction	hip bone size	0.3676922	0.2770555999999999	0.3930998	0.3808667	0.4178801	0.30380995	0.3270033	0.3209811	0.3460798	0.4101493499999999	0.33094445
Abnormality of refraction	hip circumference	0.37823530000000005	0.2796478	0.3934952	0.37165535	0.4161962	0.2932860499999999	0.32731065	0.3207984	0.3656016	0.3843009	0.3421442
Abnormality of refraction	hormone measurement	0.3840241	0.2780646	0.3894566	0.3716435	0.4011693	0.2709973	0.3214527	0.31550005	0.3521401	0.3796342	0.3230392
Abnormality of refraction	hyperlipidemia	0.3697319	0.26264905	0.4046673	0.36955415	0.4182386	0.28462725	0.31326705	0.3134639	0.3727721	0.341215	0.32345115
Abnormality of refraction	hypertension	0.3780421	0.27507365	0.3954853	0.37662445	0.417333	0.2987638	0.3287141	0.3232401	0.362702	0.375965	0.3379852
Abnormality of refraction	hypothyroidism	0.3794971	0.2708688	0.39149215	0.3740213	0.41704955	0.296162	0.3215563	0.3226117	0.3613625	0.3796454	0.3297039
Abnormality of refraction	immune system disease	0.37755269999999996	0.2915379	0.3808728	0.3868792	0.4064058499999999	0.28542035	0.33054095	0.308989	0.3538295	0.4163405999999999	0.3310811
Abnormality of refraction	inflammatory bowel disease	0.3764567	0.2689004	0.3879859	0.3741949	0.4125493999999999	0.2936349	0.3164879499999999	0.31512	0.3611301	0.38744455	0.32955185
Abnormality of refraction	insomnia	0.37641475	0.2699099	0.3908512	0.3693893	0.4192327	0.2875583	0.3106361	0.3132444	0.35044575	0.3807944	0.32469935
Abnormality of refraction	insomnia measurement	0.3777718	0.2775758	0.3940121	0.3695774	0.4170298	0.2930438	0.3218299	0.3129036	0.36135025	0.38467175	0.3356366
Abnormality of refraction	insulin like growth factor measurement	0.37884815	0.2670890999999999	0.3876085	0.3710801	0.41279495	0.2864554	0.3220795	0.31593255	0.3564368	0.3857526	0.3312146
Abnormality of refraction	insulin measurement	0.3754426	0.2696887	0.4058553	0.3644554	0.4234029	0.2855447	0.3168288	0.3253788	0.364813	0.3894604499999999	0.3422654
Abnormality of refraction	intelligence	0.37662225000000005	0.2758967	0.3910368	0.3665918	0.40951085	0.289119	0.321306	0.318688	0.3606854499999999	0.3862511	0.3295541
Abnormality of refraction	interstitial lung disease	0.38105350000000004	0.2595448	0.3839339	0.3544415	0.40050945	0.2928738	0.3229586	0.3110644	0.3616331	0.3772893499999999	0.3288769
Abnormality of refraction	intraocular pressure measurement	0.3801227	0.2707604	0.40068325	0.3739143	0.41372215	0.30110985	0.33098645	0.3243433	0.3679552	0.3751714	0.3410373
Abnormality of refraction	irritability measurement	0.3679654	0.276732	0.3991815	0.373612	0.4150814	0.2731316	0.30936585	0.3179969	0.35973305	0.4064214	0.3251775
Abnormality of refraction	juvenile idiopathic arthritis	0.374814	0.2802189	0.4092209	0.3868308	0.3975779	0.3066516	0.3256141	0.3158219	0.3694638	0.41951625	0.3419439
Abnormality of refraction	keratinocyte carcinoma	0.38213165	0.260093	0.384568	0.3675001	0.4106034	0.2936988	0.3085764	0.3031979	0.3553898	0.3767903	0.3109747499999999
Abnormality of refraction	keratoconus	0.3787021	0.2599888	0.392203	0.3779028	0.403255	0.2862322	0.3121535	0.311051	0.3598746	0.4149036	0.327753
Abnormality of refraction	late-onset Alzheimers disease	0.3748758	0.2807665	0.3983142	0.3817745	0.40835535	0.3146216	0.3356021999999999	0.3069062	0.3648689	0.3868116	0.3412684
Abnormality of refraction	lean body mass	0.3772514	0.2740304	0.3912317	0.36689765	0.4101044	0.2934725	0.3210346	0.31815665	0.35930315	0.38908635	0.33336745
Abnormality of refraction	left ventricular structural measurement	0.3835118	0.2733462	0.4028826	0.3712891	0.4073954	0.2776224	0.3428567	0.3229598999999999	0.3818736	0.40534075	0.33535055
Abnormality of refraction	leukocyte count	0.3743212	0.2687357	0.3872678	0.3719117	0.4114597	0.2965021	0.3200496	0.3173799	0.3535823	0.3841522	0.3324398
Abnormality of refraction	lifestyle measurement	0.3768172	0.2719417	0.3966281	0.3664146	0.4139340999999999	0.2859525	0.325649	0.323253	0.3631757	0.3677953	0.3275297
Abnormality of refraction	lip morphology measurement	0.3810531	0.25694875	0.4033196	0.3862233499999999	0.4275917	0.2921729	0.336063	0.3205497	0.384541	0.4122166	0.3206255
Abnormality of refraction	lipid measurement	0.39174815	0.2653941	0.3878576	0.3741206	0.4251999	0.29533535	0.32883035	0.3181281999999999	0.3737293	0.39166825	0.3491756
Abnormality of refraction	lipoprotein A measurement	0.3830218	0.2637558	0.4095623	0.39135215	0.4145653	0.31051585	0.3310496	0.3426295	0.3910935	0.3421041999999999	0.3457174
Abnormality of refraction	lipoprotein measurement	0.3738578	0.264025	0.40891445	0.3758902	0.413504	0.3116565	0.3327221	0.335716	0.3792102	0.35453345	0.3357506
Abnormality of refraction	lobe attachment	0.3812809	0.2659864	0.3997478	0.3733335	0.4146975	0.3049034499999999	0.320325	0.3318256	0.36606215	0.3950702	0.3323122
Abnormality of refraction	longevity	0.3709308	0.2803523	0.3919411	0.3578024	0.4095613	0.2916667	0.3173066	0.3028441	0.35975565	0.3795194	0.3245706
Abnormality of refraction	low density lipoprotein cholesterol measurement	0.3755444	0.2666304	0.39065505	0.36894185	0.4114303	0.2913401	0.3193578	0.316401	0.35958755	0.3865596	0.3283002
Abnormality of refraction	low density lipoprotein triglyceride measurement	0.3779842	0.27396125	0.39178415	0.3701576	0.4119901	0.29703205	0.3246094	0.3180794	0.3625454	0.3914595	0.3345431
Abnormality of refraction	lung adenocarcinoma	0.37747235	0.2795203	0.3866004	0.365572	0.4263705	0.2818938	0.30409355	0.2998281	0.344307	0.3796626	0.3121243
Abnormality of refraction	lung carcinoma	0.384276	0.2771312	0.3885552	0.3481007	0.4171699	0.2756962	0.3037105	0.2920435	0.3460225	0.3856153	0.3162496
Abnormality of refraction	lymphatic system disease	0.3748183	0.26666305	0.4027583	0.3716843	0.41817295	0.2974734	0.3263154	0.3224863	0.3638051	0.37270595	0.3417963
Abnormality of refraction	lymphocyte count	0.37612785	0.26644255	0.3861507	0.3714033	0.4094072	0.3002708	0.32106815	0.3177147	0.3533665	0.3832416	0.3307649
Abnormality of refraction	lymphocyte percentage of leukocytes	0.3733537	0.2700902	0.3879537	0.3742461	0.4095612	0.2942953	0.318669	0.3178323	0.35301485	0.382601	0.3268327
Abnormality of refraction	lymphocyte:monocyte ratio	0.37227495	0.2670027	0.3919437	0.3819654	0.41286415	0.29039865	0.3283756	0.3298288	0.3594992	0.3640676	0.33394565
Abnormality of refraction	macula measurement	0.3804843	0.2827482	0.4021898499999999	0.3727373	0.4094915	0.2866291	0.32079955	0.3211197999999999	0.3803238	0.3499991	0.32523845
Abnormality of refraction	major depressive disorder	0.380168	0.2810381	0.3935627	0.3649864	0.4091718	0.27556385	0.3194333	0.313573	0.36264945	0.3799443	0.3384743
Abnormality of refraction	male reproductive organ cancer	0.36553825	0.26749635	0.4016299	0.3997389	0.4318311	0.2882053	0.3271343	0.3486334	0.3634281	0.358148	0.3452682
Abnormality of refraction	mammographic density measurement	0.3876838	0.2740732999999999	0.3765929999999999	0.3476147	0.4113732	0.2834206	0.3330054	0.3088036	0.3505229	0.4658003	0.3248687
Abnormality of refraction	mathematical ability	0.3750534	0.27563895	0.38917895	0.3685485	0.4134431	0.29117475	0.3206848	0.31782995	0.3606792	0.38811855	0.3312248
Abnormality of refraction	mean arterial pressure	0.3768302	0.282962	0.3967335	0.388114	0.4152972	0.30228915	0.33679465	0.3250558	0.3676585	0.3818658	0.34529175
Abnormality of refraction	mean corpuscular hemoglobin	0.3739807	0.26032065	0.3808192	0.3607755	0.4082546	0.2866119	0.3108418	0.3057683	0.3476658	0.3859721	0.321942
Abnormality of refraction	mean corpuscular hemoglobin concentration	0.37587395	0.2651155	0.3860484	0.3675287	0.4112902	0.2906686	0.3146527	0.31019815	0.35354805	0.383569	0.32721085
Abnormality of refraction	mean corpuscular volume	0.3747802	0.26483215	0.3838263	0.3652659	0.4079835	0.28702355	0.3133445	0.3074116999999999	0.3484456	0.3869869	0.3247917
Abnormality of refraction	mean platelet volume	0.37424084999999996	0.2707845	0.3874234	0.37547215	0.4100506	0.2950162	0.3196919	0.3151643	0.3539052	0.3850284499999999	0.3292149
Abnormality of refraction	mean reticulocyte volume	0.3755236	0.2630705	0.3811243	0.365089	0.4073807499999999	0.2850142	0.3107490499999999	0.30865955	0.3492494	0.3857177499999999	0.3232664
Abnormality of refraction	medical procedure	0.37047620000000003	0.2668354	0.4011631	0.3703323	0.42443225	0.297556	0.3142948	0.3256328	0.3711652	0.3829422	0.3405945
Abnormality of refraction	menopause	0.3726761	0.2483044	0.3796231	0.3486973	0.41112	0.2558265	0.2969924	0.3016271	0.3452395	0.3834189	0.3215537499999999
Abnormality of refraction	metabolic disease	0.3772219	0.274378	0.4017022	0.3703928	0.41788385	0.2873177	0.3204881	0.3216953	0.37216475	0.3898873	0.3445516
Abnormality of refraction	metabolic syndrome	0.37766675	0.2662828	0.3958496	0.3750269	0.4146138	0.28840925	0.3224202	0.32153525	0.36875315	0.3792116	0.3278974
Abnormality of refraction	metabolite measurement	0.37730810000000004	0.2798011	0.4008069	0.3765075	0.4158174	0.2945038	0.3288813	0.3279007	0.3693447	0.3790722	0.3416684
Abnormality of refraction	migraine disorder	0.380757	0.2613946	0.3948724	0.3748408	0.41323705	0.2986937	0.3358281	0.3117952	0.3648017999999999	0.40212305	0.34191665
Abnormality of refraction	mitochondrial DNA measurement	0.3759662	0.2643799	0.3831202	0.3667901	0.40559945	0.2854284	0.3127743	0.2988499	0.3440194	0.3906787499999999	0.3204361
Abnormality of refraction	monocyte count	0.3749376	0.2692877999999999	0.3891537	0.3709686	0.40835125	0.2951828	0.3185863	0.3177168	0.3535864	0.3823223	0.33012805
Abnormality of refraction	monocyte percentage of leukocytes	0.3715157	0.2639562	0.38639005	0.371543	0.4096645	0.2903912	0.3166708499999999	0.31830225	0.3538556	0.3730159	0.3322242
Abnormality of refraction	mood disorder	0.3814923	0.2871236	0.3952666	0.38493345	0.4225764	0.2905164999999999	0.3339584	0.31881495	0.3756018	0.3528845499999999	0.3471722
Abnormality of refraction	mood instability measurement	0.38250095	0.2849598	0.3881947	0.3891239	0.4134905	0.2910656	0.32926875	0.32334005	0.3762438999999999	0.3687168	0.3379987
Abnormality of refraction	mortality	0.3791674	0.2659992	0.3952765	0.37752485	0.41096915	0.2999779999999999	0.3202637	0.30406	0.3606879	0.4113432	0.3451991
Abnormality of refraction	mosaic loss of chromosome Y measurement	0.382633	0.24328005	0.38434265	0.36066895	0.40553395	0.2959385	0.324612	0.326595	0.3658362	0.3926093	0.3270722
Abnormality of refraction	mosquito bite reaction itch intensity measurement	0.3709719	0.27266255	0.3802575	0.3592134	0.41835205	0.2945742	0.32013175	0.3101737	0.35883895	0.4048443	0.3244462
Abnormality of refraction	multiple myeloma	0.3789588	0.2685117	0.3929926	0.38319055	0.40976475	0.28011925	0.3078836	0.2934508	0.34560015	0.4014357	0.3214564
Abnormality of refraction	multiple sclerosis	0.3804396	0.2707952	0.3859879	0.37149485	0.4059762	0.29783115	0.3144717	0.3171996	0.3633226	0.37926165	0.3326878
Abnormality of refraction	multisite chronic pain	0.3737765	0.27297685	0.3886943	0.36258995	0.4084175	0.2841346	0.326828	0.3036985	0.365031	0.384295	0.33510035
Abnormality of refraction	musculoskeletal system disease	0.372358	0.29968055	0.4086531	0.4546954	0.41625045	0.25673205	0.3218203	0.3074728	0.3870445	0.0	0.3428225
Abnormality of refraction	myeloid white cell count	0.37496795	0.267839	0.3861756	0.3728453	0.41109165	0.29837305	0.3206179999999999	0.3175434	0.3536597999999999	0.3823393	0.3329283
Abnormality of refraction	myocardial infarction	0.37433285	0.26923425	0.3986708	0.370865	0.4102894	0.2968804499999999	0.3269235	0.323971	0.36815635	0.3804711	0.3391691999999999
Abnormality of refraction	myxedema	0.382717	0.28085	0.3849223	0.3725576	0.41370035	0.2933949999999999	0.31643435	0.3214245	0.3598153	0.3849654	0.333742
Abnormality of refraction	nasopharyngeal neoplasm	0.3739558	0.2848424499999999	0.3841694	0.37710135	0.4199778	0.28748365	0.320242	0.3018733	0.3469983	0.373135	0.3336528
Abnormality of refraction	nephrolithiasis	0.38269545000000005	0.2892838	0.4026235999999999	0.3632075999999999	0.4214462	0.2969851	0.3232686	0.3295032	0.3688192	0.4016685	0.3333937
Abnormality of refraction	neuritic plaque measurement	0.3773572	0.2929683	0.3780847499999999	0.3436049	0.4267931499999999	0.2674108	0.3300321	0.3209509	0.36731095	0.34903625	0.32858405
Abnormality of refraction	neurofibrillary tangles measurement	0.37676735	0.27982945	0.394597	0.3720634	0.4192038	0.2907741	0.3311228	0.3200637	0.3607086	0.383396	0.3345895
Abnormality of refraction	neuroimaging measurement	0.3744088	0.2763005	0.397581	0.3724215	0.4145435	0.2974468999999999	0.3284048	0.3250706	0.3696833	0.3788114	0.3368668
Abnormality of refraction	neurotic disorder	0.3921406	0.2838466	0.4003695	0.3759716	0.4153655	0.2847445	0.3171676	0.2992285	0.3760111	0.3761177	0.34045995
Abnormality of refraction	neuroticism measurement	0.37754285	0.2811536	0.3947669499999999	0.3821141	0.4120197	0.30133925	0.332156	0.3212634	0.3672826	0.37872705	0.342942
Abnormality of refraction	neutrophil count	0.37538585	0.2665445	0.3871356	0.3703579	0.4121111	0.2935283	0.3183908	0.3171987	0.3545154499999999	0.3820212	0.32956195
Abnormality of refraction	neutrophil percentage of granulocytes	0.3780035	0.2593883	0.38645095	0.3658578999999999	0.4131044	0.2910082	0.3145226	0.31558375	0.3497298	0.3871843	0.3279248999999999
Abnormality of refraction	neutrophil percentage of leukocytes	0.3751158	0.26517145	0.3903661499999999	0.37210805	0.4105798499999999	0.2937082	0.3205448	0.3209241499999999	0.3551149	0.3815354	0.3287677
Abnormality of refraction	neutrophil-to-lymphocyte ratio	0.378663	0.26839495	0.3860202	0.3788136	0.41112295	0.2946654	0.3232127	0.3193381	0.3487802	0.380483	0.3267204
Abnormality of refraction	nevus count	0.37197265	0.2605162	0.384147	0.3733402	0.40286565	0.2943596	0.3141661999999999	0.3134889	0.3540054	0.3865517	0.3392976
Abnormality of refraction	non-alcoholic fatty liver disease	0.3799939	0.2768558	0.3892366	0.36725965	0.4148690499999999	0.3005139	0.323684	0.3288645	0.36053615	0.3990999	0.3452625499999999
Abnormality of refraction	non-melanoma skin carcinoma	0.37616145	0.2554172	0.38528585	0.35908815	0.4170743	0.29360535	0.3062503	0.3023261499999999	0.352813	0.3753864999999999	0.3174957
Abnormality of refraction	nose morphology measurement	0.38866350000000005	0.2583847	0.38860505	0.36267895	0.4190455	0.2969518	0.32282805	0.32691755	0.3733346	0.3917203	0.3321571
Abnormality of refraction	nutritional disorder	0.3798903	0.2773737	0.3923063	0.3617966	0.4234515	0.2797042	0.320305	0.32623655	0.3690077	0.397706	0.3468833
Abnormality of refraction	obesity	0.3775964	0.2980368	0.40034285	0.3790279	0.42018205	0.2755548	0.3287022	0.3274759	0.3609156	0.4035433	0.3543644
Abnormality of refraction	obsessive-compulsive disorder	0.38365195	0.2777615	0.3848349	0.3643845	0.4137509	0.28134835	0.3135684	0.3076732	0.3458295999999999	0.3950443	0.332414
Abnormality of refraction	open-angle glaucoma	0.3740472	0.2789888	0.4120057	0.3802295	0.4183124	0.3110823	0.3364646	0.3213919	0.3664519	0.3775636	0.3508721
Abnormality of refraction	optic cup area measurement	0.37558415	0.27562935	0.3979832	0.36934195	0.4119162	0.2814696	0.3246925	0.3236207	0.3553397	0.3886103	0.34048245
Abnormality of refraction	optic disc size measurement	0.3799218	0.2822076	0.4017638	0.3750723	0.4071014	0.3043489	0.340448	0.33040705	0.3825826	0.37990355	0.3451953
Abnormality of refraction	osteoarthritis	0.37127889999999997	0.2661525	0.4003601	0.3763733999999999	0.4215626999999999	0.29236735	0.3186187	0.322768	0.364924	0.3742656	0.33364475
Abnormality of refraction	osteoarthritis, hip	0.37565234999999997	0.27272805	0.4038950999999999	0.3862102	0.42599695	0.30449005	0.3317462	0.3409990499999999	0.3716939999999999	0.3952107	0.352457
Abnormality of refraction	osteoarthritis, knee	0.3706772	0.270304	0.3988732	0.3682225	0.41799745	0.2972354	0.3214675999999999	0.3329688	0.36077955	0.385807	0.3429667
Abnormality of refraction	osteoporosis	0.3755387	0.2692136499999999	0.3936919	0.3549075499999999	0.4154996	0.31311255	0.3296041	0.3097903	0.3634048	0.38958745	0.3260946999999999
Abnormality of refraction	ovarian carcinoma	0.38572945000000003	0.2737739	0.3856364	0.3542155	0.415572	0.27742895	0.30606155	0.3020117	0.3411589	0.3798687	0.3071001
Abnormality of refraction	ovarian serous carcinoma	0.38796204999999995	0.26326715	0.3953968	0.3576171	0.40666165	0.29167165	0.32233445	0.3226174	0.3560652	0.3961327	0.30884365
Abnormality of refraction	pancreatic carcinoma	0.3777612	0.2646078	0.3978523	0.3784108499999999	0.4059568	0.2880553	0.3137184	0.2999483	0.3640607	0.3815649	0.3246267
Abnormality of refraction	parental genotype effect measurement	0.3705764	0.2624788	0.3987893	0.35857925	0.41257535	0.2887527	0.328714	0.31401255	0.3556297	0.3867633	0.3395897
Abnormality of refraction	parental longevity	0.3753451	0.2724574	0.3922253	0.3735503	0.40995	0.28736825	0.3174702	0.3113525	0.3665846	0.39056395	0.3336528
Abnormality of refraction	pathological myopia	0.3737542	0.2668113	0.40392105	0.3718168	0.41157515	0.3145557	0.3274528	0.3299193	0.36827635	0.4100888	0.3277955
Abnormality of refraction	peak expiratory flow	0.3746125	0.2766512	0.3963122	0.3779238	0.41275855	0.2953433	0.3273358	0.3185563999999999	0.36609545	0.3889424	0.3369899
Abnormality of refraction	peripheral arterial disease	0.3820712	0.2824199	0.4038606	0.3725403	0.42596705	0.2898776	0.3315629	0.3263323999999999	0.3637605	0.3651904	0.3385067
Abnormality of refraction	phosphatidylcholine measurement	0.3738528	0.2523939	0.3785157	0.37949775	0.4164162	0.2849225	0.3182158499999999	0.32217175	0.3528711	0.3878643	0.3256464
Abnormality of refraction	phospholipid measurement	0.37157664999999995	0.265808	0.3885774	0.3608878	0.4410437	0.2939358	0.32868985	0.32642225	0.3946758	0.3795126	0.3687903
Abnormality of refraction	physical activity	0.3754763	0.2672929	0.39276235	0.37595865	0.4125343	0.2871091	0.31554705	0.3226318	0.36971855	0.3784223	0.32797005
Abnormality of refraction	physical activity measurement	0.378759	0.27662	0.3973111	0.3751756499999999	0.4128061	0.29463465	0.327902	0.3240116	0.3676503	0.3825592	0.3403622
Abnormality of refraction	platelet component distribution width	0.3756994	0.2731542	0.3882132	0.3744908	0.4076075	0.2996684	0.3204468	0.315366	0.3569141999999999	0.3869675	0.33002845
Abnormality of refraction	platelet count	0.3759908	0.2685089	0.38886335	0.3731455	0.41007275	0.2915572	0.3191412999999999	0.3156882	0.35760695	0.3866318	0.32973525
Abnormality of refraction	platelet crit	0.378042	0.2669397	0.39060165	0.3738922	0.4102465	0.2924155	0.32082765	0.3176907	0.3585869	0.3857814	0.3335695
Abnormality of refraction	platelet-to-lymphocyte ratio	0.38262125	0.27700905	0.3932242	0.3821571	0.4082859	0.3037166	0.3288665	0.3210256999999999	0.36054875	0.3791379	0.3399925
Abnormality of refraction	polycystic ovary syndrome	0.3789183	0.2738021	0.38466115	0.38573965	0.4207399	0.2832553	0.3177856	0.30724645	0.35268	0.3640723	0.32687
Abnormality of refraction	polyp of colon	0.36753199999999997	0.2771425	0.4069285	0.3935832	0.41610995	0.3244602	0.3184029	0.337183	0.3695865499999999	0.4025684	0.3340257
Abnormality of refraction	potassium measurement	0.3685952	0.281618	0.3883337	0.374488	0.4257733	0.30539125	0.3242167	0.3291661	0.3640910499999999	0.3708848	0.3441467
Abnormality of refraction	primary biliary cirrhosis	0.3761406	0.2650974	0.3894796	0.37231505	0.4012047	0.3020169	0.3247914	0.3107118	0.3640864	0.3710163	0.3337892
Abnormality of refraction	prostate carcinoma	0.37656	0.2677496	0.3869281	0.36475235	0.4149118	0.2932411	0.311924	0.3116599	0.35260125	0.3762332499999999	0.3259319499999999
Abnormality of refraction	protein measurement	0.37431335	0.27671025	0.39402165	0.370785	0.4114638	0.2913382	0.324672	0.32189375	0.36420375	0.379416	0.3357483
Abnormality of refraction	psoriasis	0.37475329999999996	0.2695649	0.387028	0.3724206	0.4135613	0.2954356	0.31693505	0.3188638	0.3601579	0.3823368	0.3330953
Abnormality of refraction	psoriasis vulgaris	0.37860855000000004	0.2585529	0.3830314	0.3634722	0.40506225	0.29521395	0.3110552	0.32309465	0.3663289	0.39036085	0.3204635
Abnormality of refraction	puberty onset measurement	0.3814318	0.2637313	0.3781971	0.36747625	0.4142466	0.27651135	0.3091256	0.31457295	0.3603306	0.3794062	0.32240185
Abnormality of refraction	pulse pressure measurement	0.3744306	0.2676947	0.3950512	0.37259975	0.41352845	0.2987345	0.32858865	0.3214071	0.3642086	0.38456445	0.3409657
Abnormality of refraction	reaction time measurement	0.38313719999999996	0.2790469	0.3943486499999999	0.3599102	0.3990122	0.2841184	0.329194	0.3116598	0.36993455	0.3737903	0.3246016
Abnormality of refraction	red blood cell density measurement	0.3748606	0.26768375	0.390374	0.3714553	0.4144328	0.2958742	0.3228616	0.3149754999999999	0.36020025	0.38226705	0.33261655
Abnormality of refraction	refractive error	0.37746665	0.2679526	0.3944337	0.3796300999999999	0.4233732	0.2938801	0.32610565	0.3192576	0.3602808	0.4080275	0.3362729
Abnormality of refraction	refractive error measurement	0.37991435	0.267747	0.4007998	0.3734695	0.40634655	0.2875529	0.3303354	0.3200249	0.3711680499999999	0.3787593	0.3394861
Abnormality of refraction	respiratory system disease	0.3838618	0.2687595	0.3878911	0.3685693	0.403338	0.2971209	0.3237667	0.3169948	0.3659237	0.3875982	0.3376367999999999
Abnormality of refraction	response to statin	0.379927	0.2668128	0.4007237	0.3651626	0.4209246	0.277507	0.31297725	0.31027225	0.3689247	0.3681632	0.3325532
Abnormality of refraction	response to vaccine	0.3803917	0.2682924	0.39461945	0.3695663	0.4130672	0.2817455	0.3287149	0.3038028	0.35157395	0.3754624	0.3334722
Abnormality of refraction	resting heart rate	0.378424	0.282158	0.40148625	0.3827032	0.4197929999999999	0.2894685	0.3434566	0.3301673499999999	0.362836	0.3631138499999999	0.3472993
Abnormality of refraction	reticulocyte count	0.37307710000000005	0.26938	0.3870453	0.3689194	0.4098192499999999	0.2912131	0.319278	0.3140358	0.35624	0.3802238	0.3284506
Abnormality of refraction	reticulocyte measurement	0.3745905	0.2709094	0.3870303	0.3692738	0.4088535	0.2929532	0.31823985	0.3132388	0.3558794	0.379386	0.3275581
Abnormality of refraction	retinal layer thickness measurement	0.39532265	0.27078555	0.4042111	0.3785548	0.42455255	0.2891229	0.3410433499999999	0.3314615	0.3719032	0.3549233	0.34539735
Abnormality of refraction	rheumatoid arthritis	0.37628304999999995	0.276873	0.3882324	0.3727097	0.4064514	0.2942463	0.31794715	0.31889875	0.3588121	0.38817685	0.3284789
Abnormality of refraction	risk-taking behaviour	0.37682275	0.2824306	0.3938654	0.3703257	0.41367005	0.2879958	0.3229462	0.3196431	0.3567396	0.3835312	0.3326104
Abnormality of refraction	risky sexual behaviour measurement	0.37445154999999997	0.2729973	0.391591	0.3478911	0.40796875	0.2889391	0.3194399	0.3200646	0.3484028	0.3824763	0.3210661999999999
Abnormality of refraction	schizophrenia	0.37989675	0.2758788	0.3898573	0.3665154	0.4135402	0.2882599	0.3193617	0.31562345	0.3566333	0.3886567	0.3346389
Abnormality of refraction	sclerosing cholangitis	0.37596260000000004	0.26487375	0.3836707	0.3676094	0.4172513	0.2906553	0.3190965	0.3201341	0.3572953	0.3757209999999999	0.3334333
Abnormality of refraction	seasonal allergic rhinitis	0.3844788	0.262399	0.3855882	0.3693792999999999	0.397298	0.2921439999999999	0.3197213	0.3114544	0.35442085	0.39960255	0.3316184
Abnormality of refraction	self reported educational attainment	0.3745318	0.2705928	0.3886378	0.3672753	0.4104246	0.2900327	0.32173435	0.31587905	0.3597593	0.384137	0.3319822
Abnormality of refraction	serum IgG glycosylation measurement	0.3806876	0.2559554	0.3943234	0.349404	0.4069704	0.28404685	0.3183288	0.314599	0.3679776	0.369433	0.3429257
Abnormality of refraction	serum alanine aminotransferase measurement	0.3750037	0.2688293499999999	0.3894583499999999	0.3691767	0.4105235	0.29455515	0.320427	0.3173962999999999	0.3570839	0.3807877	0.3322522
Abnormality of refraction	serum albumin measurement	0.37714939999999997	0.26873175	0.3983576	0.3783931	0.41107765	0.2974403	0.3265714	0.3287837	0.3670063999999999	0.3809211	0.3438988
Abnormality of refraction	serum gamma-glutamyl transferase measurement	0.37459985	0.2689666	0.39152665	0.3703216	0.4108204	0.2918856	0.321188	0.31526655	0.3564426	0.38379145	0.3308579
Abnormality of refraction	serum metabolite measurement	0.37361835	0.2712686	0.38742005	0.36735935	0.4081023	0.2769443	0.31558205	0.3070739	0.3513577	0.3848988	0.3264104
Abnormality of refraction	serum non-albumin protein measurement	0.37943859999999996	0.2659068	0.3875982	0.3706902	0.4122786	0.29582305	0.31810115	0.3193165999999999	0.35785955	0.3792791	0.33080065
Abnormality of refraction	serum urea measurement	0.37519820000000004	0.266665	0.38807015	0.3637477	0.4071256	0.2876927999999999	0.3165158999999999	0.3108266	0.3551669	0.37708175	0.32695245
Abnormality of refraction	sex hormone-binding globulin measurement	0.37676235	0.2659344	0.3841195	0.3724564	0.4114632	0.28663045	0.3152309	0.3105368	0.3550086	0.383081	0.32760685
Abnormality of refraction	sex interaction measurement	0.37198549999999997	0.2696609	0.39191385	0.370204	0.4203379499999999	0.28741635	0.32062255	0.3292899	0.3634424	0.35108975	0.3532172
Abnormality of refraction	sitting height measurement	0.3793162	0.2672528	0.3917368	0.369939	0.4090164	0.2965674	0.32177695	0.31721235	0.3627809	0.3826051	0.3334053
Abnormality of refraction	skin aging	0.3806546	0.27292565	0.39028805	0.3658282	0.4150595	0.3054165	0.3303906	0.3322865499999999	0.35679835	0.3669617	0.3324378
Abnormality of refraction	skin aging measurement	0.38317245	0.2768752	0.3858277	0.3621932	0.4200965	0.29244275	0.3162628	0.3196406499999999	0.3502213	0.38397195	0.3281391
Abnormality of refraction	skin cancer	0.3781634	0.2555463	0.3889467	0.363075	0.4176507	0.292535	0.3098169	0.30335945	0.35413985	0.3875917	0.3159168
Abnormality of refraction	skin carcinoma	0.38304905	0.25917395	0.38466995	0.3665000499999999	0.4181157	0.2983660999999999	0.3080815	0.30821575	0.343311	0.38858195	0.3123127
Abnormality of refraction	skin disease	0.3872742	0.2615472	0.3847468	0.3808432499999999	0.395602	0.2870424	0.32915685	0.324479	0.3708346999999999	0.3780841	0.320184
Abnormality of refraction	skin neoplasm	0.3813967	0.2560212	0.38124225	0.3620955	0.4251944	0.2845997	0.30720055	0.3112002	0.350743	0.3863093	0.3099936
Abnormality of refraction	skin pigmentation	0.3735678	0.2772757	0.393351	0.37172015	0.40857135	0.286396	0.31644645	0.3225344	0.3655237	0.3597419	0.3415065
Abnormality of refraction	sleep duration	0.37193469999999995	0.2777257	0.39249185	0.3712528	0.41597615	0.2909269	0.3202702	0.3134639	0.36509125	0.382614	0.3310892
Abnormality of refraction	smoking behavior	0.3805317	0.27904575	0.3946219	0.37289735	0.41638895	0.29004365	0.3259387	0.3230544	0.3608954	0.3823041	0.3374091
Abnormality of refraction	smoking behaviour measurement	0.3777232	0.275162	0.39231055	0.3658659	0.4159472	0.2805683	0.3187588	0.3134000999999999	0.3656449	0.3794528	0.33327485
Abnormality of refraction	smoking cessation	0.380311	0.2961001	0.3965176	0.3701187	0.4234684	0.2846299	0.3264584	0.30532	0.3647401	0.34919135	0.34191225
Abnormality of refraction	smoking initiation	0.3805878	0.2778392	0.39222185	0.36397435	0.406618	0.27779255	0.3212434	0.3114792	0.3582112	0.3954773	0.3340089499999999
Abnormality of refraction	smoking status measurement	0.37795500000000004	0.27684235	0.3918918	0.3683362999999999	0.4137804	0.2841827	0.322323	0.3165287	0.3600966	0.38708855	0.3349069
Abnormality of refraction	snoring measurement	0.3839933	0.2614393	0.3840388	0.3608234999999999	0.4172461	0.286382	0.332449	0.3316882	0.3734919	0.4007384	0.3266441
Abnormality of refraction	social interaction measurement	0.3769216	0.2844505499999999	0.4177791	0.3702573	0.4190995	0.2786349	0.3338148	0.3437289	0.384803	0.3659481	0.35081
Abnormality of refraction	sodium measurement	0.37073745	0.2736831	0.3857688	0.37307565	0.4129703	0.2729423	0.3129414	0.3198634	0.3555953	0.3735644999999999	0.3301626
Abnormality of refraction	sphingomyelin measurement	0.379977	0.2671819	0.3893447	0.368457	0.4146073999999999	0.28992055	0.3206125	0.31831285	0.34870205	0.419945	0.3230194
Abnormality of refraction	spine bone mineral density	0.37614475	0.26838415	0.3989097	0.3538611	0.405167	0.2973565999999999	0.33198355	0.31761855	0.3671305	0.37864005	0.33237625
Abnormality of refraction	spleen volume	0.3791261	0.269615	0.4015017	0.3624191	0.4141413	0.29762475	0.3186271499999999	0.3243541	0.3549877999999999	0.401924	0.3323128
Abnormality of refraction	squamous cell carcinoma	0.37621795	0.2673978	0.3772791	0.3658195	0.40577425	0.2624573	0.31040945	0.30945045	0.3521486	0.356401	0.3040517
Abnormality of refraction	squamous cell lung carcinoma	0.3737804	0.2666840499999999	0.3842307	0.3618522	0.4237449	0.28800165	0.30197155	0.2939342	0.3300103	0.38486225	0.31672345
Abnormality of refraction	stroke	0.37367335	0.27632	0.40588775	0.38484545	0.41764665	0.2965672	0.337323	0.3210828	0.3719546	0.3792991	0.3472599
Abnormality of refraction	substance abuse	0.3807533	0.2776514	0.3902391	0.3724035	0.41623695	0.2848325	0.3263342	0.3185452	0.3616984	0.3812375	0.3342682
Abnormality of refraction	sum of basophil and neutrophil counts	0.3759859	0.2711828	0.3904418	0.3652602	0.4099765	0.29183485	0.3203379	0.3224308999999999	0.35490895	0.37704385	0.3305702
Abnormality of refraction	sum of eosinophil and basophil counts	0.3797046	0.2582263	0.3880246	0.3675478	0.41232735	0.2907873	0.3182035	0.3172767	0.3500043	0.3923196	0.3279624
Abnormality of refraction	sum of neutrophil and eosinophil counts	0.37808980000000003	0.271389	0.3869713999999999	0.3655639499999999	0.4112789	0.28692275	0.3235899	0.3212318	0.354504	0.3734815	0.33318115
Abnormality of refraction	sunburn	0.37729409999999997	0.2711079	0.3831984	0.3676396	0.4045126	0.2875442	0.3221121	0.3186515	0.36873515	0.3688116999999999	0.3234936
Abnormality of refraction	suntan	0.3695062	0.2630682	0.3682703	0.347096	0.40920835	0.2941345	0.3160661	0.3084038999999999	0.3654994	0.3679727	0.32857305
Abnormality of refraction	synophrys measurement	0.3684738	0.2713641	0.38798285	0.37557975	0.4086364999999999	0.2740656999999999	0.3127377999999999	0.30134335	0.366188	0.3743972	0.3233261
Abnormality of refraction	systemic lupus erythematosus	0.3761881	0.27311395	0.38421775	0.3748933	0.4087716	0.2934766	0.3196254	0.3201844	0.3612351	0.3793235	0.32868905
Abnormality of refraction	systemic scleroderma	0.36950289999999997	0.2644081	0.369965	0.3646791	0.41135695	0.2902021	0.3185561	0.30976715	0.35481395	0.4095988	0.32557605
Abnormality of refraction	systolic blood pressure	0.3767377	0.2708822	0.3917866	0.376457	0.4146074	0.2973916	0.3259218	0.3191876	0.3609958	0.3896102	0.3375353
Abnormality of refraction	taxonomic microbiome measurement	0.37293315000000005	0.2814619	0.4057791	0.375004	0.41827	0.3123273	0.3289975	0.3317207	0.3662484	0.3873468	0.3354018
Abnormality of refraction	tea consumption measurement	0.37421425	0.28100795	0.3911497	0.3529905	0.41222	0.2667961	0.3176252499999999	0.3108816	0.3745635499999999	0.37727075	0.3310701
Abnormality of refraction	testosterone measurement	0.3782085	0.26726685	0.3916811	0.37294625	0.410289	0.2796060999999999	0.3189273	0.31676935	0.3575218999999999	0.3806551	0.3299054
Abnormality of refraction	thalamus volume	0.35875440000000003	0.2765809	0.3922455	0.36160905	0.4209577	0.2875096499999999	0.3304521	0.33586225	0.3840423	0.3669252	0.3338158
Abnormality of refraction	thyroid disease	0.38390959999999996	0.2731765499999999	0.38962865	0.3782293	0.4172998	0.2972438	0.3233323	0.329407	0.3635544	0.3849188	0.3343071
Abnormality of refraction	thyroid stimulating hormone measurement	0.3773618	0.2853783	0.3997066	0.3789627	0.40385625	0.2966535	0.330568	0.32891895	0.37222665	0.3912204999999999	0.3337868
Abnormality of refraction	tonsillectomy risk measurement	0.3736241	0.2650686	0.4000952	0.3723552	0.4101363	0.30125535	0.31999035	0.3213722	0.35998565	0.3817311	0.3353091
Abnormality of refraction	total blood protein measurement	0.3782485	0.2685523	0.3930058	0.3722258	0.4134422	0.2963991	0.3197779	0.3196178	0.3613008	0.3848283	0.3328303
Abnormality of refraction	total cholesterol measurement	0.3736534	0.2647516	0.3874932	0.3697278	0.408448	0.2877339	0.31847705	0.3164033	0.3608271	0.385654	0.3272975
Abnormality of refraction	total hip arthroplasty	0.3826262	0.26646525	0.3996836	0.3595489	0.4402302	0.3053281	0.3196645	0.3130703999999999	0.358442	0.4019018	0.3412105
Abnormality of refraction	triglyceride measurement	0.3735197	0.2691781	0.3922518	0.36835015	0.4134419	0.2894987	0.3214411	0.31721665	0.3607854	0.3779057999999999	0.3306468
Abnormality of refraction	type 1 diabetes mellitus	0.3790997	0.27596855	0.3865429	0.371083	0.41083145	0.296094	0.320789	0.31825085	0.3581119	0.3876483	0.3296957
Abnormality of refraction	type 2 diabetes mellitus	0.37528735	0.27293835	0.3858957	0.3664271	0.4138345	0.2891821	0.31712275	0.3130934	0.3577875	0.3751385	0.3299913
Abnormality of refraction	ulcer disease	0.3740962	0.2743505	0.38124225	0.3658826	0.40085435	0.2881659	0.315144	0.322507	0.36361815	0.36999985	0.3278585499999999
Abnormality of refraction	ulcerative colitis	0.3757653	0.27287795	0.3866680999999999	0.371877	0.41648745	0.2909697	0.3198026	0.31868845	0.3606332	0.3831141	0.3300349
Abnormality of refraction	unipolar depression	0.378199	0.2789403	0.3881595	0.3705097	0.4118947	0.2887941499999999	0.3232075	0.3127702	0.3559905	0.3867494	0.3378625
Abnormality of refraction	upper face morphology measurement	0.3662331	0.2446159	0.3880937	0.3659889	0.4223098	0.26529825	0.3218408	0.33513135	0.3527204	0.3485236499999999	0.3266273
Abnormality of refraction	urate measurement	0.3746782	0.2772273	0.39076805	0.3660671	0.4147121	0.2882704	0.3224713	0.3169555	0.3578159	0.3807263	0.3301539
Abnormality of refraction	uric acid measurement	0.3782071	0.2818927	0.39474035	0.3647858	0.4068916	0.28856	0.3224951	0.3176731	0.3587505	0.3772877	0.3324416
Abnormality of refraction	urinary albumin to creatinine ratio	0.37153990000000003	0.2675918499999999	0.3921394	0.3550813	0.4152419	0.2778068	0.3181682	0.31750105	0.3542034	0.3648996	0.33125815
Abnormality of refraction	urinary metabolite measurement	0.3732762	0.2702176	0.3885104	0.3672405	0.4008451	0.26627175	0.3190919	0.30718655	0.3536655	0.3846599	0.3270316
Abnormality of refraction	urolithiasis	0.3690886	0.27865225	0.3959474	0.3506744	0.42068025	0.2933519	0.3204168	0.3319178	0.3663834	0.3905294	0.3376328
Abnormality of refraction	uterine fibroid	0.3721522	0.26597645	0.3958343	0.3772093	0.4102418	0.2945431	0.3282667	0.32711395	0.3610972	0.383598	0.3340153
Abnormality of refraction	vein disorder	0.3698119	0.269464	0.4047085	0.3828678	0.41925835	0.3052574	0.335329	0.3220236	0.3607241	0.3727473	0.34751755
Abnormality of refraction	venous thromboembolism	0.3777126	0.2874046	0.40896235	0.3906318	0.41625585	0.3155905	0.3405089999999999	0.32644485	0.37698255	0.3461727	0.3526522
Abnormality of refraction	ventricular rate measurement	0.3744259	0.2630096	0.3935351	0.3752562	0.4109413	0.3014939	0.3221298	0.3065149	0.3687632	0.4116558	0.35037405
Abnormality of refraction	verbal-numerical reasoning measurement	0.3733588	0.2787777	0.39497	0.3636906	0.4157684	0.277902	0.31532185	0.3288654	0.3639486	0.38610385	0.3287989
Abnormality of refraction	viral load	0.3832014	0.2733264	0.39387185	0.3679234999999999	0.41946235	0.2932089	0.3286946	0.3084868	0.3631978	0.3784272	0.31975165
Abnormality of refraction	visceral adipose tissue measurement	0.3749443	0.2767956	0.39184145	0.3639769	0.4216602	0.2850192	0.3259002	0.3123478	0.3564169	0.3866228	0.3361707499999999
Abnormality of refraction	visual perception measurement	0.3761081	0.28685495	0.3843364	0.3726252	0.4248066499999999	0.285544	0.3205674	0.3147796	0.35196625	0.37396455	0.3315631
Abnormality of refraction	vital capacity	0.3767377	0.26954085	0.3924035	0.372519	0.41470455	0.2920655	0.32396135	0.3171944	0.3629975	0.38333905	0.3323831
Abnormality of refraction	vitamin D measurement	0.3749741	0.2709929	0.3915317	0.3661999	0.4143871	0.2785844	0.3165766	0.31902065	0.3655564	0.37640025	0.32648385
Abnormality of refraction	von Willebrand factor measurement	0.3769655	0.2812384	0.4278245	0.3818827	0.423015	0.3197849	0.3478459499999999	0.3363175499999999	0.380773	0.3687784	0.35054405
Abnormality of refraction	waist circumference	0.3770886	0.2796284	0.3919083	0.3641264	0.4150028999999999	0.2791341	0.3276708	0.3168933	0.364893	0.3778115	0.3362141
Abnormality of refraction	waist-hip ratio	0.37683325	0.2695523	0.39390125	0.36944685	0.4182775	0.2900953	0.32623185	0.315278	0.3643354	0.3862976	0.3345169
Abnormality of refraction	wellbeing measurement	0.38095484999999996	0.281306	0.3903302	0.37530225	0.41688295	0.29004125	0.3234072999999999	0.3109277	0.3588672499999999	0.3845439	0.3353811
Abnormality of refraction	wet macular degeneration	0.3844788	0.26667125	0.4163671	0.37836115	0.42049125	0.3180529	0.3330576	0.3453116499999999	0.3919182	0.3714071	0.34761305
Abnormality of refraction	white matter hyperintensity measurement	0.3811059	0.27316985	0.4098786	0.386724	0.4246101	0.3084132499999999	0.3374038	0.335057	0.3774585	0.3570736	0.34887895
Abnormality of refraction	white matter microstructure measurement	0.38380005	0.2801274	0.40083545	0.3762881999999999	0.41325	0.3019555	0.3331022	0.3238148	0.3724551	0.3959736	0.3389423
Abnormality of refraction	whole body water mass	0.3781604	0.2713519	0.3911667	0.3686777	0.4073966	0.2910327	0.3189602	0.3189425999999999	0.3574789	0.3860346	0.3322743
Abnormality of refraction	worry measurement	0.3819163	0.29025055	0.39085305	0.3710399	0.4071529	0.2927481	0.329553	0.3074396	0.3670566	0.36495295	0.3352125999999999
Agents acting on the renin-angiotensin system use measurement	Abnormal urine sodium concentration	0.3863509	0.2690998	0.39019285	0.4075008	0.42026105	0.2760768	0.3045219	0.32144205	0.3591418	0.3606683	0.32551585
Agents acting on the renin-angiotensin system use measurement	Abnormality of refraction	0.3791194	0.2706998	0.3980339499999999	0.3789488	0.4158585	0.2956389	0.3307821	0.3257894	0.3595647	0.38197145	0.3483984
Agents acting on the renin-angiotensin system use measurement	Agents acting on the renin-angiotensin system use measurement	0.0	0.0	0.0	0.0	0.0	0.0	0.0	0.0	0.0	0.0	0.0
Agents acting on the renin-angiotensin system use measurement	Alzheimer disease	0.3778239	0.2752401	0.3942286	0.3659712499999999	0.4075783	0.3001115	0.3337228	0.31103965	0.3563914999999999	0.3802063	0.34432525
Agents acting on the renin-angiotensin system use measurement	Antithrombotic agent use measurement	0.3871761	0.2760635	0.39873905	0.37088235	0.42429945	0.2912399	0.34470625	0.35064175	0.3584508	0.3918756	0.35843395
Agents acting on the renin-angiotensin system use measurement	BMI-adjusted hip circumference	0.3796124	0.2726585	0.3913105	0.3688278	0.4081489	0.2902945	0.3236712	0.3158506	0.35488705	0.3758926999999999	0.3330101
Agents acting on the renin-angiotensin system use measurement	BMI-adjusted waist circumference	0.38125640000000005	0.27232275	0.3922722	0.3715168	0.4107451	0.29367645	0.32486335	0.32058885	0.363145	0.37292475	0.3406572
Agents acting on the renin-angiotensin system use measurement	BMI-adjusted waist-hip ratio	0.3789705	0.27113005	0.39267155	0.3770857	0.41293615	0.2904563	0.3320971	0.3217954	0.36072795	0.3789388	0.3378209
Agents acting on the renin-angiotensin system use measurement	Beta blocking agent use measurement	0.3826915	0.248668	0.38419455	0.35921955	0.3995433	0.2702672	0.32419145	0.3309025	0.3512091499999999	0.3455302	0.3285266
Agents acting on the renin-angiotensin system use measurement	C-reactive protein measurement	0.3783703	0.2676378	0.3894723	0.36852615	0.41209705	0.2846486	0.3225868	0.31664815	0.3558455	0.3766431	0.33687685
Agents acting on the renin-angiotensin system use measurement	Calcium channel blocker use measurement	0.37710224999999997	0.264386	0.3871301	0.3462526	0.40310255	0.2923902	0.32253095	0.3202822	0.34516425	0.3566989499999999	0.3318112
Agents acting on the renin-angiotensin system use measurement	Cleft palate	0.3767617	0.26366605	0.3983098	0.36865215	0.3862142	0.2855571	0.315724	0.3112879	0.3416398499999999	0.3578447	0.32535245
Agents acting on the renin-angiotensin system use measurement	Crohn's disease	0.3821554	0.2724581	0.38702675	0.3836869	0.4181755	0.2947022	0.3231418	0.3245248	0.3594349	0.38269995	0.340106
Agents acting on the renin-angiotensin system use measurement	DNA methylation	0.3786753	0.264112	0.40136625	0.38849995	0.41715005	0.30186775	0.3384991499999999	0.3185697	0.3685402	0.3764083	0.3528521
Agents acting on the renin-angiotensin system use measurement	Diuretic use measurement	0.3849432	0.28385765	0.3898949	0.3551817	0.4026655	0.3089863	0.3572732	0.3541711	0.3636274	0.4050063	0.34507
Agents acting on the renin-angiotensin system use measurement	Drugs used in diabetes use measurement	0.3929655	0.26949475	0.38950365	0.366604	0.4154952	0.2841767	0.3160783	0.315493	0.3556843	0.3684917	0.3311328
Agents acting on the renin-angiotensin system use measurement	Dupuytren Contracture	0.3732672	0.2662716499999999	0.4045312	0.4206387	0.405314	0.3035992	0.3478661	0.3725836	0.3703812	0.3548821	0.3481191999999999
Agents acting on the renin-angiotensin system use measurement	Eczematoid dermatitis	0.38228885	0.2673424	0.38363625	0.3705801	0.4028385	0.2897197	0.3212437	0.3083029	0.3576123	0.38465865	0.3295036999999999
Agents acting on the renin-angiotensin system use measurement	FEV/FVC ratio	0.3785529	0.2724837	0.3992634	0.3815599	0.41353785	0.297829	0.3305658	0.3273984	0.3627281	0.3822908	0.3432804
Agents acting on the renin-angiotensin system use measurement	Fasciitis	0.39456125	0.2661284	0.4064896	0.3755817	0.4154641	0.2954753	0.3432985	0.3507684	0.3732515	0.34172885	0.34692535
Agents acting on the renin-angiotensin system use measurement	Graves disease	0.3874491	0.2871204	0.39793185	0.3722407	0.42244525	0.30759835	0.3208635	0.31304645	0.3572879	0.3503805	0.3334844
Agents acting on the renin-angiotensin system use measurement	HDL cholesterol change measurement	0.36125595	0.2822309	0.3850213999999999	0.3557146	0.4034602	0.28835955	0.3194825	0.33479665	0.3601732	0.3455617	0.3274498
Agents acting on the renin-angiotensin system use measurement	HMG CoA reductase inhibitor use measurement	0.37969925000000004	0.2731653	0.3951906	0.3678718	0.4122951	0.2817272	0.321344	0.3285633	0.362167	0.4049114	0.3401735
Agents acting on the renin-angiotensin system use measurement	Hashimoto's thyroiditis	0.38496725	0.2742416	0.3920059	0.4038969	0.40709245	0.30105645	0.3311706	0.335533	0.365054	0.3871809	0.3437137
Agents acting on the renin-angiotensin system use measurement	HbA1c measurement	0.3772232	0.2705989	0.3891269499999999	0.3739643	0.4035866	0.2916914	0.3199096	0.3168919	0.353126	0.3721234	0.33139595
Agents acting on the renin-angiotensin system use measurement	Headache	0.38385	0.2752012	0.4030081	0.3752195	0.4224045	0.28435965	0.33852095	0.3315029	0.3660465	0.3683233999999999	0.3561729
Agents acting on the renin-angiotensin system use measurement	Hernia	0.37274185000000004	0.2684544	0.40815795	0.40874285	0.4180148	0.3099028	0.3480733	0.3601338	0.39443905	0.3728747	0.3591331
Agents acting on the renin-angiotensin system use measurement	Hodgkins lymphoma	0.3820941	0.2804780999999999	0.3834556	0.39924985	0.40628005	0.29797605	0.3058473	0.3179766	0.37238945	0.3916268499999999	0.33084915
Agents acting on the renin-angiotensin system use measurement	Hypercholesterolemia	0.3784386	0.2691722	0.39900955	0.37694475	0.41328725	0.27802495	0.3200374	0.32858845	0.3613715	0.3722254	0.340785
Agents acting on the renin-angiotensin system use measurement	Hypermetropia	0.3723364	0.2799251499999999	0.41851505	0.4123447	0.430061	0.31454305	0.3350262499999999	0.3474583	0.3774636	0.36638505	0.35868075
Agents acting on the renin-angiotensin system use measurement	IGF-1 measurement	0.3804224	0.2703630999999999	0.3872069999999999	0.3672333	0.407753	0.2856836	0.3193844	0.3121096	0.3549334	0.3728461	0.33263445
Agents acting on the renin-angiotensin system use measurement	Immature Reticulocyte Fraction Measurement	0.3803714	0.2706246	0.390318	0.37314415	0.40586645	0.2958783	0.3211608	0.3185416	0.35639655	0.3708051	0.3322242
Agents acting on the renin-angiotensin system use measurement	Inguinal hernia	0.36463009999999996	0.2629356	0.3926096	0.3936278	0.4144398	0.303201	0.3329601	0.3184432499999999	0.3725196	0.3882872	0.3415704
Agents acting on the renin-angiotensin system use measurement	Inhalant adrenergic use measurement	0.3804439	0.2637178	0.3886306	0.3710637	0.4055603	0.3001079	0.3264344	0.3097431499999999	0.3566876	0.3915263	0.3466739
Agents acting on the renin-angiotensin system use measurement	Ischemic stroke	0.3924179	0.26963685	0.4042142	0.38404515	0.4195384	0.30442585	0.3476939	0.360604	0.38848915	0.3602582	0.3643029
Agents acting on the renin-angiotensin system use measurement	Myocardial Ischemia	0.3757658	0.2707061	0.3993039	0.3617079	0.4131986	0.3013231	0.3268854	0.32635865	0.364832	0.36040085	0.35330185
Agents acting on the renin-angiotensin system use measurement	Myopia	0.3733561	0.2710501	0.404529	0.37153985	0.42150455	0.3030242	0.3349720499999999	0.3281594	0.3684714	0.38005465	0.3559075
Agents acting on the renin-angiotensin system use measurement	Oral ulcer	0.3832645	0.27136695	0.3929225	0.3686163	0.4018347	0.2888157	0.3188585	0.3079059	0.3546626	0.38072615	0.3275518
Agents acting on the renin-angiotensin system use measurement	PHF-tau measurement	0.38092385	0.26375585	0.3975301	0.3762	0.4155494	0.29405295	0.3304043	0.3290074	0.3601296	0.37423355	0.3429897
Agents acting on the renin-angiotensin system use measurement	PR interval	0.38442565	0.2727622	0.3999089	0.3775745	0.4173077	0.2975387	0.3338656	0.331016	0.363416	0.3892446	0.3428011
Agents acting on the renin-angiotensin system use measurement	Palmar Fibromatosis	0.396138	0.2637483499999999	0.4071757	0.3737932	0.4157725	0.2841092	0.3419072	0.33648575	0.3822436	0.3405991	0.3467411
Agents acting on the renin-angiotensin system use measurement	Parkinson disease	0.3792245	0.2599582	0.3934608	0.3745749	0.4113037	0.301872	0.3284119	0.324977	0.3698043	0.37389535	0.3393658
Agents acting on the renin-angiotensin system use measurement	QRS amplitude	0.3811079	0.2691217	0.4008588	0.3903464	0.40420645	0.2656283	0.3299202	0.3332344	0.3612967	0.3773155	0.3483057499999999
Agents acting on the renin-angiotensin system use measurement	QRS complex	0.38472305	0.2685896	0.4020727	0.3970642	0.4118598	0.26665035	0.3314643	0.327978	0.3596367	0.3609731	0.34400695
Agents acting on the renin-angiotensin system use measurement	QRS duration	0.3804316	0.2592454	0.4077376	0.3955945	0.42188055	0.28236585	0.3365853	0.3197163	0.3697894	0.35615695	0.3438086
Agents acting on the renin-angiotensin system use measurement	QT interval	0.3781694	0.26512605	0.4014431	0.38116005	0.3918162	0.2849619	0.3349636	0.3150402	0.3649635	0.3740149	0.3514188499999999
Agents acting on the renin-angiotensin system use measurement	Red cell distribution width	0.37807395	0.2664578	0.3863566	0.366083	0.4046538	0.2827696	0.3156664	0.3092433	0.3480334499999999	0.3775626	0.3264372
Agents acting on the renin-angiotensin system use measurement	Snoring	0.3913107	0.2647445	0.3933535999999999	0.3556655	0.4117205	0.2912847	0.3302982	0.3293098	0.3571781499999999	0.3695538499999999	0.32422595
Agents acting on the renin-angiotensin system use measurement	TPE interval measurement	0.3871057	0.25407	0.3847114	0.38743645	0.4115592999999999	0.31705725	0.33601455	0.3474971	0.3772382	0.38395035	0.3374973
Agents acting on the renin-angiotensin system use measurement	Testicular Germ Cell Tumor	0.37295115	0.2617671	0.38015975	0.3663803	0.4162527	0.2802883499999999	0.3127005	0.2956876	0.3413883	0.3743686499999999	0.3253986
Agents acting on the renin-angiotensin system use measurement	Thyroid preparation use measurement	0.3860312	0.2709662499999999	0.39294895	0.3843887	0.41348605	0.2956035	0.3258408	0.3316226	0.36331925	0.3771252	0.34190105
Agents acting on the renin-angiotensin system use measurement	Tourette syndrome	0.373268	0.25222575	0.3909117	0.3489903	0.4083869	0.28663145	0.3185004	0.3095921	0.3535512	0.3839962	0.3413731
Agents acting on the renin-angiotensin system use measurement	Varicose veins	0.38767949999999995	0.283507	0.3979596	0.38569705	0.4083497	0.304684	0.3293732	0.327323	0.35613625	0.3734718	0.3440513
Agents acting on the renin-angiotensin system use measurement	Vasodilators used in cardiac diseases use measurement	0.37443975	0.2653278	0.3859475	0.35456115	0.4093254	0.2925189	0.3201545	0.3150393999999999	0.3436303	0.3550564499999999	0.3383073
Agents acting on the renin-angiotensin system use measurement	Vitiligo	0.382663	0.2808255	0.3868502	0.3811305	0.4090476	0.2985203	0.3147539499999999	0.3201388	0.3468248	0.367349	0.32930555
Agents acting on the renin-angiotensin system use measurement	acne	0.38267045	0.26414	0.3975725	0.3841975	0.3953549	0.2764381	0.32220925	0.3278619	0.3507616	0.387497	0.32491535
Agents acting on the renin-angiotensin system use measurement	adolescent idiopathic scoliosis	0.3798603	0.2638313	0.3949597	0.3786956999999999	0.4114124	0.2963549	0.33234025	0.32963565	0.3566692999999999	0.3715187	0.3439244999999999
Agents acting on the renin-angiotensin system use measurement	adult onset asthma	0.3835645	0.2743834	0.3841942	0.3652415	0.4018002	0.3002149	0.3216939	0.305174	0.3489096	0.3945423	0.3388425
Agents acting on the renin-angiotensin system use measurement	age at assessment	0.3791438	0.2629412	0.3977142999999999	0.3909751	0.41004015	0.2726961	0.328958	0.3252108	0.361153	0.3391015	0.3544864
Agents acting on the renin-angiotensin system use measurement	age at diagnosis	0.36713755	0.27687755	0.3910253	0.3491801	0.4256427	0.2913554	0.32794025	0.317674	0.34892895	0.3851269499999999	0.3341612
Agents acting on the renin-angiotensin system use measurement	age at first birth measurement	0.37858495000000003	0.259737	0.3917349	0.362652	0.4174424	0.2778737	0.32213355	0.30869985	0.3603009	0.3791521	0.3347493
Agents acting on the renin-angiotensin system use measurement	age at first facial hair	0.38482384999999997	0.2625508	0.38844095	0.36093375	0.4027342499999999	0.2769281	0.3199871	0.3153862	0.3621959	0.38262885	0.3301064999999999
Agents acting on the renin-angiotensin system use measurement	age at first sexual intercourse measurement	0.38231214999999996	0.2619405	0.393265	0.36327305	0.4146992	0.2953159	0.32838745	0.3178647	0.3640653499999999	0.37053715	0.3369582
Agents acting on the renin-angiotensin system use measurement	age at menarche	0.3786503	0.25767405	0.3897737	0.3562162	0.41141895	0.2814256	0.3182085	0.3074457	0.35718105	0.36691775	0.3335073
Agents acting on the renin-angiotensin system use measurement	age at menopause	0.3775961	0.2605912999999999	0.37550465	0.3452659	0.4040282	0.2787462	0.29842745	0.2999065	0.3446454	0.3821709	0.3235356
Agents acting on the renin-angiotensin system use measurement	age at onset	0.3771021	0.2696702	0.40158285	0.37822135	0.4153643999999999	0.2992878	0.3353757	0.3251732	0.3667517	0.387991	0.3484332
Agents acting on the renin-angiotensin system use measurement	age-related hearing impairment	0.38937900000000003	0.2764645	0.406205	0.3914588	0.4163116	0.30056425	0.3408501	0.3435046	0.3715142	0.3724611	0.3484456
Agents acting on the renin-angiotensin system use measurement	age-related macular degeneration	0.3760471	0.2792038	0.4012276	0.3736375	0.427892	0.3106431	0.33788945	0.3609912	0.3781748	0.37010765	0.3419488499999999
Agents acting on the renin-angiotensin system use measurement	albumin:globulin ratio measurement	0.37838235	0.2799792	0.3893521	0.3888046	0.4106816	0.30079665	0.33447085	0.3223251	0.3588652	0.37830495	0.3484473
Agents acting on the renin-angiotensin system use measurement	albuminuria	0.37651959999999995	0.2630776999999999	0.3931135	0.4081886	0.4179761	0.2737448	0.3287329	0.3136653	0.3566671	0.3718523999999999	0.3363057
Agents acting on the renin-angiotensin system use measurement	alcohol consumption measurement	0.3831525	0.26155	0.3946884	0.3709324	0.4100684999999999	0.2819291	0.3225318	0.31914555	0.3621083	0.3856412	0.3393867
Agents acting on the renin-angiotensin system use measurement	alcohol dependence	0.3652423	0.2757612499999999	0.3942459	0.3737658	0.4070444	0.2441394	0.32303885	0.3025096	0.3512636	0.3269615	0.3202935
Agents acting on the renin-angiotensin system use measurement	alcohol drinking	0.38178255	0.2709660499999999	0.389076	0.3693933	0.40974935	0.2727901	0.3243788	0.3314529499999999	0.3609236999999999	0.3764128	0.33874475
Agents acting on the renin-angiotensin system use measurement	alcohol use disorder measurement	0.3759651	0.2553914	0.4010512	0.37082945	0.4090034	0.26150415	0.32651	0.3166377	0.3536045	0.3947823	0.3345984
Agents acting on the renin-angiotensin system use measurement	alkaline phosphatase measurement	0.3801358	0.272572	0.3882161	0.3647943	0.4067881	0.2796979	0.3192669999999999	0.32257	0.3555835	0.3706075	0.3326291
Agents acting on the renin-angiotensin system use measurement	allergic disease	0.38587075	0.2667317	0.3859689	0.37489235	0.4114212499999999	0.303173	0.3265041	0.3089479499999999	0.3632632	0.3863502	0.3376994
Agents acting on the renin-angiotensin system use measurement	allergic rhinitis	0.3788998	0.2711961	0.3830677	0.3753494	0.40237335	0.2941881	0.32038515	0.3124847	0.35805465	0.3845827	0.3370243
Agents acting on the renin-angiotensin system use measurement	alopecia	0.3765994	0.2638729	0.3847312	0.35676695	0.40387305	0.28245805	0.3174447	0.31743145	0.3473445	0.3914126	0.3367438
Agents acting on the renin-angiotensin system use measurement	amino acid measurement	0.3795351	0.2600885	0.39279975	0.378611	0.4162292	0.26593785	0.31359075	0.3124199	0.3441252	0.3691147	0.32494575
Agents acting on the renin-angiotensin system use measurement	amyloid-beta measurement	0.3882699	0.2547361	0.3964924	0.3883799	0.4069589	0.2817388	0.3261506	0.3146463	0.350414	0.3776144999999999	0.3349977
Agents acting on the renin-angiotensin system use measurement	androgenetic alopecia	0.37173645	0.2644388	0.3788675	0.3570915	0.39864385	0.2779892499999999	0.3065737	0.3060576	0.34289385	0.3914126	0.32622
Agents acting on the renin-angiotensin system use measurement	angina pectoris	0.3665998	0.2683507	0.3947527	0.3709355	0.41716375	0.2875082	0.32704805	0.3225688	0.3572982	0.3756135	0.34059465
Agents acting on the renin-angiotensin system use measurement	ankylosing spondylitis	0.3829909	0.2740053	0.3875183	0.3785931	0.42136755	0.2919180999999999	0.3241528	0.3245248	0.3593973	0.3804799	0.3400453
Agents acting on the renin-angiotensin system use measurement	anorexia nervosa	0.37300995000000003	0.2532213	0.388228	0.3502433	0.4039709999999999	0.28728745	0.31642005	0.30582975	0.3508682	0.3877516	0.34448015
Agents acting on the renin-angiotensin system use measurement	anthropometric measurement	0.3747816	0.2716727	0.3885572499999999	0.3523997	0.4099177	0.29312885	0.330157	0.3276738	0.3516874	0.3561528499999999	0.3415297499999999
Agents acting on the renin-angiotensin system use measurement	antisocial behaviour measurement	0.3804432	0.25806465	0.3930381	0.3678314	0.4155375	0.28748045	0.3314198	0.316721	0.36354945	0.3772115	0.3432539999999999
Agents acting on the renin-angiotensin system use measurement	anxiety measurement	0.3807299	0.2580988	0.37923085	0.3658666	0.4113816	0.2839908	0.3205655	0.30837585	0.3528557	0.37352765	0.332612
Agents acting on the renin-angiotensin system use measurement	aortic measurement	0.3915204	0.2731269	0.40187225	0.3760024	0.4192955	0.3026935	0.3398659499999999	0.3323255	0.3775152	0.3820441	0.3489954
Agents acting on the renin-angiotensin system use measurement	apolipoprotein A 1 measurement	0.3780962	0.2730891	0.3941291	0.36867155	0.4117818	0.28457895	0.32567	0.32593285	0.3596943999999999	0.37565775	0.33709565
Agents acting on the renin-angiotensin system use measurement	apolipoprotein B measurement	0.37438225	0.2739119	0.3953330499999999	0.3724175	0.4095458	0.2900757499999999	0.325478	0.33332105	0.3616422	0.3749075	0.33895025
Agents acting on the renin-angiotensin system use measurement	appendicular lean mass	0.3835843	0.27075225	0.3906468	0.37463055	0.4085132	0.29148475	0.3245012	0.3212934	0.3604437	0.38066625	0.3361679
Agents acting on the renin-angiotensin system use measurement	arterial stiffness measurement	0.3813894	0.266352	0.4019463	0.3839091	0.4169591	0.3025534	0.3366462	0.335972	0.3696832	0.377446	0.3448974
Agents acting on the renin-angiotensin system use measurement	aspartate aminotransferase measurement	0.37811079999999997	0.2705534	0.38971615	0.3699205	0.4093324499999999	0.2927913	0.3234580999999999	0.3214228	0.3545909499999999	0.3792747	0.3373475999999999
Agents acting on the renin-angiotensin system use measurement	aspartate aminotransferase to alanine aminotransferase ratio	0.37806195	0.2728972	0.3912187	0.3789441	0.4046541	0.28364645	0.3212669	0.33048735	0.3519573	0.3731628999999999	0.3273315
Agents acting on the renin-angiotensin system use measurement	asthma	0.3811155	0.26457065	0.3872172499999999	0.3749174	0.41049995	0.29621135	0.3265062	0.31642605	0.3639746	0.3740817	0.33911935
Agents acting on the renin-angiotensin system use measurement	atopic asthma	0.3850306	0.2730224	0.3884028	0.3711725	0.39721555	0.3058071	0.3285382999999999	0.30316565	0.3633108	0.4108991	0.334902
Agents acting on the renin-angiotensin system use measurement	atopic eczema	0.3781114	0.274051	0.3841942	0.3632118	0.4037828	0.2888374	0.3231534	0.3090357	0.35738535	0.3808778	0.3360466
Agents acting on the renin-angiotensin system use measurement	atrial fibrillation	0.3870864	0.2657027	0.398902	0.3734037	0.4178656	0.2956815	0.3314509	0.3263325	0.3654319499999999	0.37272065	0.341106
Agents acting on the renin-angiotensin system use measurement	atrial flutter	0.3909725	0.2656988	0.409344	0.3641656	0.4293931	0.2846085	0.3238444	0.3228549	0.3666318	0.3707127	0.3346379
Agents acting on the renin-angiotensin system use measurement	atrophic macular degeneration	0.3762685	0.28169225	0.4072024	0.3669951	0.4294382	0.3176624	0.34323645	0.3677303	0.38138635	0.37195055	0.3497842
Agents acting on the renin-angiotensin system use measurement	attention deficit hyperactivity disorder	0.37959135	0.2566299	0.3924521	0.3655608999999999	0.4135236	0.28954795	0.3271479	0.3184728	0.3606682	0.3759974	0.3417906
Agents acting on the renin-angiotensin system use measurement	autism spectrum disorder	0.3786426	0.2580279	0.387684	0.3495309	0.4094488	0.2896361	0.3159424	0.3128552	0.3516476	0.3825121	0.33410225
Agents acting on the renin-angiotensin system use measurement	autoimmune disease	0.385619	0.27506825	0.3927388	0.3747948	0.4104884	0.2940108	0.3231918	0.327025	0.35806845	0.3849973	0.3384236
Agents acting on the renin-angiotensin system use measurement	autoimmune thyroid disease	0.3829907	0.2738045	0.3909683	0.3773495	0.4114424	0.298826	0.3223291	0.3140657	0.3592056999999999	0.3974127	0.3352675
Agents acting on the renin-angiotensin system use measurement	autosomal dominant compelling helio-ophthalmic outburst syndrome	0.3814875	0.2698966499999999	0.39840525	0.3427145	0.4148674	0.2803886	0.34658405	0.3010837	0.34387915	0.4231447	0.3605399999999999
Agents acting on the renin-angiotensin system use measurement	balding measurement	0.3829075	0.26962905	0.3917685	0.3674965	0.4086837	0.2912424	0.32438255	0.3162044499999999	0.3574781	0.3860563	0.33615965
Agents acting on the renin-angiotensin system use measurement	basal cell carcinoma	0.3786426	0.2684084	0.3820467	0.3678344999999999	0.4076517	0.3003289	0.3153382999999999	0.3138615	0.3579446	0.37386895	0.3328082
Agents acting on the renin-angiotensin system use measurement	base metabolic rate measurement	0.38559505	0.27048435	0.396186	0.3771516	0.4053925	0.2891474	0.326385	0.31843705	0.3614566999999999	0.3783361	0.3428157
Agents acting on the renin-angiotensin system use measurement	basophil count	0.3785737	0.27683475	0.3939726	0.37600705	0.4075024	0.30298345	0.32768885	0.3321966	0.3564307	0.37370535	0.3367675
Agents acting on the renin-angiotensin system use measurement	basophil percentage of granulocytes	0.37216550000000004	0.2678278	0.3918891	0.360024	0.4255747	0.3004602	0.3230743	0.3206161	0.34896085	0.391587	0.3393224
Agents acting on the renin-angiotensin system use measurement	basophil percentage of leukocytes	0.3760487	0.2780112	0.3933733	0.3749478	0.40938605	0.3064133	0.3226842	0.33083625	0.3513321	0.3804799	0.3329303
Agents acting on the renin-angiotensin system use measurement	benign prostatic hyperplasia	0.37857825	0.2706952	0.38134995	0.357068	0.416382	0.284433	0.313262	0.2862106	0.32269705	0.3950538	0.3113551
Agents acting on the renin-angiotensin system use measurement	bilirubin measurement	0.37972174999999997	0.2713352	0.3928289	0.3688404	0.40645655	0.2814721	0.32192	0.3249104	0.35559915	0.37548415	0.3309091
Agents acting on the renin-angiotensin system use measurement	bipolar I disorder	0.37961690000000003	0.2564819	0.3933377999999999	0.3693758	0.41868205	0.30848555	0.3368334	0.3229628	0.3365310999999999	0.3806052	0.3458821
Agents acting on the renin-angiotensin system use measurement	bipolar disorder	0.3785903	0.2519938499999999	0.3930569	0.36313315	0.40455395	0.2910804	0.322941	0.3230566	0.3502448	0.3800718	0.3359551
Agents acting on the renin-angiotensin system use measurement	birth weight	0.3801042	0.2736697999999999	0.3921426	0.37864995	0.4123693	0.2868707	0.32430955	0.3225222	0.3574796999999999	0.3817956	0.3327513
Agents acting on the renin-angiotensin system use measurement	bitter alcoholic beverage consumption measurement	0.36356055	0.2553914	0.3996785	0.3654266	0.4044333	0.2655555	0.3155238	0.3146247	0.34846055	0.349047	0.3425776
Agents acting on the renin-angiotensin system use measurement	blood metabolite measurement	0.3707159	0.269117	0.3875993	0.3734699	0.4003209	0.2655541	0.3183964999999999	0.3144153	0.345926	0.3722908	0.3306927
Agents acting on the renin-angiotensin system use measurement	blood phosphate measurement	0.3764465	0.2691722	0.39749165	0.3793853499999999	0.40591805	0.2958883	0.3214219	0.3298575	0.36207515	0.37463965	0.339386
Agents acting on the renin-angiotensin system use measurement	blood pressure	0.37594465	0.26624795	0.3965594	0.3677987499999999	0.40828155	0.2931565	0.324446	0.3267198	0.3571896	0.367102	0.3495584
Agents acting on the renin-angiotensin system use measurement	blood protein measurement	0.3705043	0.26957965	0.3941	0.3775144	0.4104147	0.29842305	0.3283784	0.3305854	0.357149	0.3697937	0.33923965
Agents acting on the renin-angiotensin system use measurement	blood urea nitrogen measurement	0.3807421	0.2692518	0.39024165	0.3709154	0.40414025	0.2841334	0.3180195	0.3173194	0.3529862	0.3727844	0.3298611
Agents acting on the renin-angiotensin system use measurement	body fat distribution	0.3782779	0.2742665	0.3957845	0.37696745	0.4158251	0.2912846	0.339039	0.3245525	0.36506865	0.3813821	0.3417204
Agents acting on the renin-angiotensin system use measurement	body fat percentage	0.3781066	0.2657082	0.3914616	0.365001	0.4114165	0.2927671	0.32707605	0.3126518	0.3602939	0.381984	0.3387351
Agents acting on the renin-angiotensin system use measurement	body height	0.3797835	0.26898245	0.3919337499999999	0.36979095	0.4073105	0.293118	0.32067015	0.3185513	0.3560794	0.3780963	0.33632265
Agents acting on the renin-angiotensin system use measurement	body mass index	0.38245885	0.2570126	0.3905636999999999	0.3693263	0.4069135	0.2943911999999999	0.3220684	0.3159057	0.3570874	0.36975835	0.3350726499999999
Agents acting on the renin-angiotensin system use measurement	body weight	0.3842035	0.2644259	0.39438565	0.36991755	0.40651325	0.288838	0.3255298	0.3174268	0.3605095	0.3846438	0.3409794
Agents acting on the renin-angiotensin system use measurement	body weights and measures	0.3820512	0.2710002	0.3788498999999999	0.3520532	0.3995511499999999	0.2773046	0.30447135	0.2661978	0.3329845	0.3502902	0.3206136
Agents acting on the renin-angiotensin system use measurement	bone density	0.3797139	0.269442	0.3978282	0.3764212	0.4140239	0.2912926	0.3325604	0.3249596	0.3622248	0.3830838	0.3407116
Agents acting on the renin-angiotensin system use measurement	bone fracture	0.36407219999999996	0.2675227	0.3979908	0.393901	0.3949499	0.2824076	0.3264955	0.33803545	0.3724185	0.4081209	0.3548186
Agents acting on the renin-angiotensin system use measurement	bone quantitative ultrasound measurement	0.382169	0.2720555	0.3929024	0.3705157	0.4088742	0.2911441	0.32584665	0.32281	0.3551159	0.387134	0.3351501999999999
Agents acting on the renin-angiotensin system use measurement	brain aneurysm	0.3832251	0.2829952	0.40826445	0.3750018	0.4113746	0.2914811	0.3399387	0.3279672	0.3748262	0.38517215	0.3491513
Agents acting on the renin-angiotensin system use measurement	brain measurement	0.38144725	0.2720132	0.39669715	0.3757268	0.41319825	0.2958785	0.32951455	0.3313973	0.3631336	0.3785594	0.3395363999999999
Agents acting on the renin-angiotensin system use measurement	brain volume measurement	0.3825467	0.27182015	0.3962943	0.3674185	0.4128219	0.2988956	0.3285964999999999	0.3288572	0.3549454	0.37951825	0.33801305
Agents acting on the renin-angiotensin system use measurement	breast cancer	0.3839341	0.246858	0.3825614	0.3509022	0.4350208	0.2795444	0.3146786	0.3092364	0.3382124	0.3709485999999999	0.322934
Agents acting on the renin-angiotensin system use measurement	breast carcinoma	0.3815971	0.2591666	0.38921005	0.35014755	0.409912	0.2843418	0.3189926	0.3128595	0.3466544	0.3659168	0.32841615
Agents acting on the renin-angiotensin system use measurement	breast milk measurement	0.3741987	0.2659996	0.3950196	0.3687362	0.4198706	0.3046235	0.3215923	0.3236805	0.3552767	0.38501525	0.3437491
Agents acting on the renin-angiotensin system use measurement	calcium measurement	0.3825744	0.2699780499999999	0.39269405	0.36396045	0.41239485	0.2858155	0.32071995	0.3201962	0.35280085	0.3783712	0.3348358
Agents acting on the renin-angiotensin system use measurement	cancer	0.3843987	0.2662263	0.3889467	0.36462715	0.4113431	0.3013165	0.32687865	0.3038444	0.3582236	0.37674695	0.3366633
Agents acting on the renin-angiotensin system use measurement	cardiac arrhythmia	0.39663614999999997	0.2650986	0.41754245	0.3986558	0.43977945	0.29333005	0.34235395	0.334758	0.3762882	0.3512064	0.3499359
Agents acting on the renin-angiotensin system use measurement	cardiovascular disease	0.3793326	0.2670592	0.3960228	0.3763292	0.40488985	0.28490035	0.3236531	0.3288077	0.362275	0.3767481	0.3424245
Agents acting on the renin-angiotensin system use measurement	cataract	0.3781694	0.2603758	0.38204265	0.3545034999999999	0.39905335	0.28084915	0.3091893	0.309471	0.3419883	0.379745	0.3225263499999999
Agents acting on the renin-angiotensin system use measurement	celiac disease	0.38633835	0.283148	0.3884625	0.3723364999999999	0.40734555	0.30117185	0.3195202	0.31375395	0.3586622	0.397906	0.3366542
Agents acting on the renin-angiotensin system use measurement	central corneal thickness	0.3793922	0.2841007	0.40106315	0.3896367	0.4081736	0.3076695	0.3390245	0.3422895	0.3751373	0.3812535999999999	0.3496099
Agents acting on the renin-angiotensin system use measurement	central nervous system cancer	0.37097895000000003	0.2588181	0.4027513	0.3900015	0.4046353	0.2740213999999999	0.3285807	0.3286577	0.35788355	0.3967991	0.3411362
Agents acting on the renin-angiotensin system use measurement	cerebrospinal fluid biomarker measurement	0.3628689	0.27871025	0.4142239	0.4012137	0.4074911	0.31272165	0.3385353	0.3525976	0.3690391	0.37750195	0.3362963
Agents acting on the renin-angiotensin system use measurement	childhood onset asthma	0.37805865	0.27336295	0.38298345	0.36916485	0.4155432	0.2977843	0.3235695	0.3083149	0.3565568	0.3743362	0.3373573
Agents acting on the renin-angiotensin system use measurement	childhood trauma measurement	0.3722648	0.274405	0.38742805	0.3587111	0.4090708	0.3029423	0.3228002	0.332433	0.3636582	0.3791216	0.3428519
Agents acting on the renin-angiotensin system use measurement	chin morphology measurement	0.37578429999999996	0.2551699	0.40020295	0.3821026	0.4088806	0.302096	0.3285332	0.3235523	0.3578885	0.3510787	0.3403326
Agents acting on the renin-angiotensin system use measurement	cholelithiasis	0.3743944	0.2773157	0.38868395	0.3685916	0.40343	0.2863888	0.3218378	0.332507	0.3596256	0.36456	0.3158836
Agents acting on the renin-angiotensin system use measurement	chronic kidney disease	0.37367419999999996	0.2799839	0.394751	0.3885829	0.4033066	0.2853369	0.3501589	0.331141	0.3705408	0.3643077	0.34572575
Agents acting on the renin-angiotensin system use measurement	chronic lymphocytic leukemia	0.3832503	0.2764704	0.38718605	0.370899	0.40900875	0.2845141	0.317228	0.3182744	0.3508676	0.388182	0.33313845
Agents acting on the renin-angiotensin system use measurement	chronic obstructive pulmonary disease	0.38262475	0.27411785	0.39782385	0.3835043	0.41324015	0.2920405499999999	0.3255082	0.313125	0.3578552	0.3807796	0.343989
Agents acting on the renin-angiotensin system use measurement	chronotype measurement	0.3825189	0.2628442	0.39285205	0.3645159	0.4102168	0.2864018	0.3226221	0.312471	0.3590336	0.3785994	0.3374662
Agents acting on the renin-angiotensin system use measurement	cigarettes per day measurement	0.37833335	0.2643372	0.39240875	0.34962345	0.4215964	0.26696	0.3322473999999999	0.3182905	0.3626903	0.37010715	0.3447881
Agents acting on the renin-angiotensin system use measurement	circadian rhythm	0.38159175	0.260558	0.4081534	0.3850694	0.4220865	0.31717245	0.3257096	0.3180918499999999	0.36778345	0.3589264	0.3625087
Agents acting on the renin-angiotensin system use measurement	cleft lip	0.3790593	0.2614478	0.3971635	0.3727594	0.3941036	0.2932069	0.31074355	0.3130584	0.3410733	0.3693175	0.3183453
Agents acting on the renin-angiotensin system use measurement	coagulation factor measurement	0.3762471	0.2837642	0.422538	0.4075123	0.4174348	0.32287875	0.3496881	0.3748353	0.3959626	0.37195055	0.35794195
Agents acting on the renin-angiotensin system use measurement	coffee consumption	0.3702701	0.2567491	0.39522655	0.367186	0.4021481	0.27225	0.3247411	0.32945405	0.3684833	0.3764520999999999	0.3384166
Agents acting on the renin-angiotensin system use measurement	coffee consumption measurement	0.37737355	0.2616359	0.3948074	0.3630424	0.4106393	0.2528781	0.3237441	0.3182604	0.35835965	0.37413905	0.3279911
Agents acting on the renin-angiotensin system use measurement	cognitive function measurement	0.3791247	0.2603835	0.3894889	0.36442395	0.4106269999999999	0.2927207	0.3259602	0.31554825	0.35741035	0.3825271	0.3370716
Agents acting on the renin-angiotensin system use measurement	colorectal adenoma	0.37956579999999995	0.2775529	0.3979801	0.38209595	0.41672295	0.3068366	0.3306128	0.32363175	0.3596413	0.3881282	0.33647225
Agents acting on the renin-angiotensin system use measurement	colorectal cancer	0.3888221	0.2715463	0.3935451	0.381672	0.410886	0.3082543	0.3250494	0.324405	0.3587604	0.3854993	0.3372514
Agents acting on the renin-angiotensin system use measurement	complication	0.38878985	0.28053005	0.3876524	0.37394035	0.4155073999999999	0.2880973	0.3132664	0.3103596	0.3534177	0.364114	0.3378841
Agents acting on the renin-angiotensin system use measurement	corneal topography	0.38143125	0.2809312	0.4027029	0.3968058	0.4134282	0.2936126	0.338725	0.3394248	0.3770784	0.39509945	0.3444978
Agents acting on the renin-angiotensin system use measurement	coronary artery calcification	0.3713884	0.2759304	0.4227798	0.39603595	0.41321245	0.3036069	0.3428845	0.3504351	0.38046	0.3787937	0.3561111
Agents acting on the renin-angiotensin system use measurement	coronary artery disease	0.3745706	0.2696049	0.39277425	0.37506085	0.4094007	0.2913657	0.3319583	0.333719	0.35910945	0.3753169	0.3427327
Agents acting on the renin-angiotensin system use measurement	coronary atherosclerosis	0.37167	0.27570305	0.4085972	0.3944343	0.4178029	0.3139505	0.3394856	0.3520706999999999	0.383462	0.3632356	0.3679601
Agents acting on the renin-angiotensin system use measurement	cortical surface area measurement	0.38023450000000003	0.2722921	0.39431575	0.3789651	0.4124262	0.2988707	0.3320351	0.33266355	0.3632002	0.3752074	0.3413777
Agents acting on the renin-angiotensin system use measurement	cortical thickness	0.3802176	0.27328515	0.3969042	0.3774381	0.4142944	0.2981397	0.3302335	0.332501	0.36472015	0.3711323	0.33917755
Agents acting on the renin-angiotensin system use measurement	creatine kinase measurement	0.3808903	0.28078335	0.4126192	0.40991855	0.41009225	0.3053665	0.34408235	0.3362458	0.37332135	0.3803859	0.3346147
Agents acting on the renin-angiotensin system use measurement	creatinine measurement	0.38169865	0.2689352	0.3902931	0.3712788	0.4053941	0.2864223	0.3237138	0.3163875	0.3588145	0.3851432	0.3352482
Agents acting on the renin-angiotensin system use measurement	cup-to-disc ratio measurement	0.38243645000000004	0.27471	0.39607925	0.37240335	0.4095564	0.30404715	0.3355217	0.3374342	0.3729103	0.3825189	0.3425167999999999
Agents acting on the renin-angiotensin system use measurement	cutaneous melanoma	0.37805584999999997	0.2740318	0.3887349	0.3817561	0.4008624	0.295566	0.314679	0.31619535	0.35083505	0.37492455	0.32997965
Agents acting on the renin-angiotensin system use measurement	cystatin C measurement	0.3830345	0.2705013	0.3934741	0.3711705	0.4073081	0.2893628	0.3264665	0.3211699	0.35978315	0.3762818	0.3384549
Agents acting on the renin-angiotensin system use measurement	cytokine measurement	0.3775497	0.2612634	0.3985667	0.3931276	0.4205171	0.291986	0.3381481	0.3297906	0.36717935	0.35724485	0.3341634
Agents acting on the renin-angiotensin system use measurement	daytime rest measurement	0.3857515	0.261177	0.3827965	0.36537535	0.4102592	0.2828717	0.3160497	0.3156164	0.3471395	0.3523523	0.32865475
Agents acting on the renin-angiotensin system use measurement	dental caries	0.38664375	0.25417215	0.3796624	0.3395333	0.40204005	0.2770571	0.3203344999999999	0.301416	0.36153025	0.38203105	0.33649355
Agents acting on the renin-angiotensin system use measurement	dentures	0.3823196	0.2546322	0.3763009499999999	0.3395333	0.4025161	0.2753369	0.3209911	0.2981647	0.3581982	0.38203105	0.3337578
Agents acting on the renin-angiotensin system use measurement	depressive symptom measurement	0.38147525000000004	0.26082105	0.3922135	0.36902145	0.410807	0.2950607	0.32557835	0.3197722	0.363009	0.3789743	0.3403389
Agents acting on the renin-angiotensin system use measurement	dermatitis	0.3870059	0.26406225	0.3798892	0.3807019499999999	0.4162545	0.2842298	0.3348648	0.34407365	0.3592246	0.3780051	0.3348696
Agents acting on the renin-angiotensin system use measurement	diabetes mellitus	0.3922629	0.27233815	0.3929498999999999	0.37032045	0.41307275	0.2969458	0.3262917	0.3256959	0.3606018	0.3784693	0.33840875
Agents acting on the renin-angiotensin system use measurement	diastolic blood pressure	0.38244985	0.26746265	0.3897181	0.37139525	0.40837065	0.28710545	0.32290325	0.3211315	0.3549844	0.37377235	0.337038
Agents acting on the renin-angiotensin system use measurement	diet measurement	0.38441345000000005	0.2679156	0.3937182	0.37770135	0.4146509	0.2889162	0.32907	0.3175287	0.361558	0.3776699	0.3437796
Agents acting on the renin-angiotensin system use measurement	diffuse plaque measurement	0.3759213	0.2686033	0.3942028	0.38380785	0.4115558	0.301858	0.331523	0.3251409	0.3601876499999999	0.38930085	0.33996945
Agents acting on the renin-angiotensin system use measurement	disease progression measurement	0.3635509	0.2725838499999999	0.40059635	0.3967566	0.4098526	0.29562025	0.3388679	0.3551746	0.38354515	0.3696138	0.3713488
Agents acting on the renin-angiotensin system use measurement	diverticular disease	0.37100435	0.248742	0.41198645	0.3914609	0.4277259	0.3064857	0.345738	0.3334479	0.38596925	0.3567169	0.33876225
Agents acting on the renin-angiotensin system use measurement	diverticulitis	0.3571622	0.247225	0.4125785	0.4143999	0.4258517	0.3233125	0.3394793	0.3647803	0.377109	0.3549031	0.3245461
Agents acting on the renin-angiotensin system use measurement	drug use measurement	0.38323165000000003	0.2698484	0.3920268	0.37730495	0.4082286	0.2844316	0.32385335	0.3188883999999999	0.3559407	0.3753996	0.3372553
Agents acting on the renin-angiotensin system use measurement	electrocardiography	0.3819268	0.2671403	0.3961247	0.3744338	0.4113458	0.2907145	0.3310826	0.3268242	0.3624616	0.37553215	0.3332512
Agents acting on the renin-angiotensin system use measurement	emotional symptom measurement	0.3806942	0.2668163	0.4068298999999999	0.39431645	0.4195567	0.3092381	0.3270597	0.3320624	0.3650235	0.36030295	0.352154
Agents acting on the renin-angiotensin system use measurement	endocrine system disease	0.39068805	0.26831075	0.38832745	0.3741416	0.4233132	0.2977768	0.32625005	0.3265933	0.3621869	0.3814764499999999	0.34821495
Agents acting on the renin-angiotensin system use measurement	endometriosis	0.3687688	0.2626178	0.39476935	0.41486935	0.4072909	0.31560195	0.33790125	0.3486904	0.37678455	0.35974255	0.352013
Agents acting on the renin-angiotensin system use measurement	eosinophil count	0.38194885	0.2672494	0.3897188	0.3694834	0.4106162	0.2945328	0.3225092	0.3172747	0.3541674999999999	0.36867695	0.3346512
Agents acting on the renin-angiotensin system use measurement	eosinophil percentage of granulocytes	0.3849301	0.2628412	0.3891997	0.3767744	0.413203	0.2922305	0.3211111	0.3177692	0.35487825	0.3721984	0.3319311
Agents acting on the renin-angiotensin system use measurement	eosinophil percentage of leukocytes	0.3842322	0.2668743	0.38864535	0.3661263	0.41022365	0.2908738	0.31989945	0.3203775	0.3559601	0.3726945	0.3359602
Agents acting on the renin-angiotensin system use measurement	erythrocyte count	0.378222	0.268106	0.3921178	0.3705237	0.4114424	0.2913834	0.3233956	0.31538495	0.3558713	0.3774391	0.3348328
Agents acting on the renin-angiotensin system use measurement	essential hypertension	0.38250700000000004	0.25625405	0.3986334	0.3508275	0.4109596	0.2861381	0.3304215	0.3148045	0.3563226	0.4055077	0.3432569
Agents acting on the renin-angiotensin system use measurement	estrogen-receptor negative breast cancer	0.3922897	0.2547943	0.3926521	0.30895385	0.4029792	0.2957167	0.3253386	0.29482365	0.3464506	0.3475893	0.32659125
Agents acting on the renin-angiotensin system use measurement	facial morphology measurement	0.3795337	0.26320905	0.3971039	0.3779873	0.41004295	0.3004582	0.32805675	0.332232	0.3560272	0.38243825	0.3487408
Agents acting on the renin-angiotensin system use measurement	family history of Alzheimer’s disease	0.3738529	0.2795693	0.3884476	0.3668013	0.4055439	0.3088293	0.3335674	0.29731055	0.3512173	0.3833845999999999	0.33822625
Agents acting on the renin-angiotensin system use measurement	fasting blood glucose measurement	0.3863133	0.2673722	0.39107015	0.3713531	0.41198555	0.2726363	0.3193549	0.31716865	0.3485647	0.3886784	0.3353091
Agents acting on the renin-angiotensin system use measurement	fasting blood insulin measurement	0.40329145	0.27468925	0.4052708	0.4026842	0.4096145	0.2726363	0.3309868	0.3427013	0.3562224	0.38612325	0.34109235
Agents acting on the renin-angiotensin system use measurement	fat body mass	0.3832487	0.2664985	0.3932373	0.3742461	0.4057244	0.2930873499999999	0.3256108	0.3193413	0.3594039	0.37604585	0.3394622
Agents acting on the renin-angiotensin system use measurement	fatty acid measurement	0.37800315	0.25688025	0.3829105	0.3626504	0.3997086	0.27241265	0.32142935	0.3236379	0.3522497	0.4041979	0.3429897
Agents acting on the renin-angiotensin system use measurement	feeling "fed-up" measurement	0.3836544	0.2577967	0.39290925	0.3897092	0.4194367	0.3155876	0.333704	0.3375886	0.36706685	0.3934883	0.3604093
Agents acting on the renin-angiotensin system use measurement	femoral neck bone mineral density	0.3845518	0.2685115	0.37991275	0.3605174	0.4037235	0.2985944499999999	0.31469595	0.3106813	0.3423943	0.40068115	0.3314929
Agents acting on the renin-angiotensin system use measurement	ferritin measurement	0.369275	0.26353145	0.40174665	0.345097	0.4094451	0.3080548	0.3180195	0.31530795	0.33650745	0.3873961	0.3180948999999999
Agents acting on the renin-angiotensin system use measurement	fibrinogen measurement	0.3721825	0.2715004	0.3989835	0.3646995	0.4075969	0.288503	0.33377155	0.3345304	0.362779	0.37580455	0.3428892
Agents acting on the renin-angiotensin system use measurement	forced expiratory volume	0.3856614	0.2736802	0.3947564	0.367811	0.4079745	0.2911139	0.3250513	0.3184548	0.3587064	0.3737512	0.336931
Agents acting on the renin-angiotensin system use measurement	gait measurement	0.3783191	0.2599699	0.3926329	0.3477327	0.4041262	0.282524	0.3251588	0.3073838	0.36198845	0.3699527999999999	0.33305745
Agents acting on the renin-angiotensin system use measurement	gallbladder disease	0.3778033	0.2777143	0.3628245	0.33872575	0.4071353	0.2885974	0.3025744	0.314411	0.3568006	0.3870534	0.3107004
Agents acting on the renin-angiotensin system use measurement	gallstones	0.37116325	0.270146	0.3859506	0.352638	0.4052694	0.2894004	0.3101196	0.34377175	0.3644164	0.3686146	0.31870695
Agents acting on the renin-angiotensin system use measurement	ganglion cell inner plexiform layer thickness measurement	0.39604455	0.26390955	0.395083	0.37096405	0.4182519	0.2762434	0.3256328	0.3132106	0.3682427	0.3661274	0.3427892
Agents acting on the renin-angiotensin system use measurement	gastroesophageal reflux disease	0.374071	0.2660194	0.3962977	0.3648523	0.41807525	0.2994913999999999	0.3326304	0.3202705999999999	0.37507345	0.38185	0.3440064499999999
Agents acting on the renin-angiotensin system use measurement	glaucoma	0.3797716	0.2770053	0.4053319	0.38248705	0.41335375	0.30794345	0.3415694	0.3363174	0.36446465	0.37364335	0.3549131
Agents acting on the renin-angiotensin system use measurement	glioma	0.3666572	0.26279895	0.4025719	0.3809932	0.4011337	0.2749025	0.3260643	0.3173194	0.36404135	0.3995053	0.345784
Agents acting on the renin-angiotensin system use measurement	glomerular filtration rate	0.38093865000000005	0.2688719	0.3919937	0.371309	0.4097508	0.2828097	0.3237405	0.3176213	0.3597986	0.3812568	0.3340483
Agents acting on the renin-angiotensin system use measurement	glucose measurement	0.3898753	0.266595	0.3901456	0.3630929	0.40594905	0.2810727	0.3234771	0.3162431	0.3597445	0.374611	0.3370768
Agents acting on the renin-angiotensin system use measurement	glucose tolerance test	0.4015956	0.2852145	0.4065665	0.3694675	0.4125351	0.279667	0.3104702	0.339574	0.3731861	0.3767799	0.3326032
Agents acting on the renin-angiotensin system use measurement	glycine measurement	0.37155945	0.2535199	0.3833039	0.3682423	0.40218115	0.26641935	0.3083310999999999	0.3102224	0.3416926	0.3307243	0.3242738
Agents acting on the renin-angiotensin system use measurement	gout	0.3721194	0.27869115	0.3972674499999999	0.3590441	0.409707	0.2590206499999999	0.327283	0.3112973	0.3556706	0.3622353	0.3294791
Agents acting on the renin-angiotensin system use measurement	granulocyte count	0.3849408	0.2723462	0.392136	0.3781569999999999	0.4089774	0.2850432	0.3261071	0.3353919	0.358009	0.3760232	0.3345028
Agents acting on the renin-angiotensin system use measurement	granulocyte percentage of myeloid white cells	0.37583485	0.2697709	0.3988506	0.37882095	0.411937	0.2905827	0.3267987	0.3363808	0.3577436	0.3572296	0.3339418
Agents acting on the renin-angiotensin system use measurement	grip strength measurement	0.38234334999999997	0.2665843	0.3959785	0.37390455	0.4129769	0.29514055	0.3305112	0.32640235	0.3645838	0.36710525	0.3400382
Agents acting on the renin-angiotensin system use measurement	gut microbiome measurement	0.3746775	0.2649142	0.3906729	0.3674185	0.4123875	0.29414505	0.3241496	0.3144685	0.3591428	0.3759120999999999	0.3328382
Agents acting on the renin-angiotensin system use measurement	hair color	0.3793724	0.2677572	0.397068	0.3727911	0.4100861	0.2951061	0.32257425	0.32297105	0.3529454	0.3798074	0.3316318
Agents acting on the renin-angiotensin system use measurement	hair colour measurement	0.3791314	0.27149745	0.394602	0.3737183	0.4111829	0.29560275	0.324745	0.3215774	0.3585346	0.38007575	0.3332331
Agents acting on the renin-angiotensin system use measurement	hair shape measurement	0.3824786	0.2701866	0.3924067	0.3639773	0.4078932	0.2874178	0.3228193499999999	0.3153422	0.3563447	0.3820639999999999	0.335194
Agents acting on the renin-angiotensin system use measurement	handedness	0.38546	0.2578065	0.3790982	0.3702977	0.4089811	0.2984941	0.32254555	0.298816	0.3464196	0.40075925	0.3279782
Agents acting on the renin-angiotensin system use measurement	health study participation	0.37390935000000003	0.25807045	0.3885528	0.35607215	0.4113227	0.28572335	0.3215874	0.312284	0.36335155	0.3678234	0.3363042499999999
Agents acting on the renin-angiotensin system use measurement	hearing loss	0.3993225	0.2901165	0.3992187	0.39454725	0.4299379	0.3114784	0.3425677	0.3539524	0.36250755	0.37054365	0.3539044
Agents acting on the renin-angiotensin system use measurement	heart disease	0.37359184999999995	0.2581593	0.3820131	0.3512581	0.3995284999999999	0.2950732	0.3361771	0.3053096	0.3264493	0.3575867	0.3341494
Agents acting on the renin-angiotensin system use measurement	heart failure	0.389966	0.2661455	0.3972968	0.3636056	0.38943655	0.29586375	0.3253895	0.3152066	0.3672638	0.3808802	0.3239559
Agents acting on the renin-angiotensin system use measurement	heart rate	0.3790249	0.2735136	0.4086789	0.4054526	0.41358705	0.29898965	0.3400587499999999	0.3318241	0.3576114999999999	0.3729454	0.3475488
Agents acting on the renin-angiotensin system use measurement	heart rate response to recovery post exercise	0.35740625000000004	0.2625454	0.4116662	0.3921212	0.4247962	0.28283535	0.3252746	0.3184762	0.3702677	0.3426844	0.3389412
Agents acting on the renin-angiotensin system use measurement	heel bone mineral density	0.3799042	0.2721881	0.39358925	0.3735	0.41090735	0.2926192	0.3260718	0.3231165	0.3601017	0.3785106	0.3352834
Agents acting on the renin-angiotensin system use measurement	hematocrit	0.37805259999999996	0.2707258	0.3962388	0.3721382	0.4087218	0.2915784	0.32698125	0.3260206	0.35853965	0.37491625	0.339198
Agents acting on the renin-angiotensin system use measurement	hemoglobin A1 measurement	0.38156305	0.2708694	0.38908325	0.36513785	0.4065811	0.2961515	0.3186233	0.3116232	0.3527869999999999	0.3681524499999999	0.3354098
Agents acting on the renin-angiotensin system use measurement	hemoglobin measurement	0.3774913	0.27025685	0.3936259	0.3707237	0.4088245499999999	0.2926118	0.3235	0.3195574	0.3570799	0.3774719	0.3365432
Agents acting on the renin-angiotensin system use measurement	hemorrhoid	0.3837008	0.2668181	0.4000578	0.382051	0.4085913	0.3005641	0.33605315	0.3282003	0.361382	0.3750672	0.3474949499999999
Agents acting on the renin-angiotensin system use measurement	high density lipoprotein cholesterol measurement	0.3800707	0.2710623	0.3910662	0.3728055	0.4114392999999999	0.2861772	0.3236681	0.320467	0.3536183499999999	0.3758162499999999	0.33678925
Agents acting on the renin-angiotensin system use measurement	hip bone mineral density	0.3746644	0.2625812	0.3961003	0.3605174	0.4018285	0.3011556	0.33054965	0.3234528	0.3396706	0.405228	0.3242428
Agents acting on the renin-angiotensin system use measurement	hip bone size	0.37328300000000003	0.2576823	0.3919666	0.3370686	0.4106794	0.2931761499999999	0.3257849	0.3173789999999999	0.3278752	0.4082118	0.32486765
Agents acting on the renin-angiotensin system use measurement	hip circumference	0.382981	0.26622705	0.39519675	0.3752779	0.4087929	0.2898859	0.3314551	0.32200385	0.3623566	0.3768164	0.3433588
Agents acting on the renin-angiotensin system use measurement	hormone measurement	0.36895915	0.2620128	0.38438115	0.3429642	0.3887878	0.2735472	0.3175502999999999	0.31482315	0.3636574	0.3935662	0.3328739
Agents acting on the renin-angiotensin system use measurement	hyperlipidemia	0.3641946	0.270197	0.4015515	0.37750605	0.4156618	0.26984095	0.3212658	0.3586247	0.3825306	0.341805	0.33656975
Agents acting on the renin-angiotensin system use measurement	hypertension	0.38395535000000003	0.271129	0.3950968	0.3774523	0.4158534	0.280784	0.32626915	0.3169935	0.3536922	0.3772839	0.3403234
Agents acting on the renin-angiotensin system use measurement	hypothyroidism	0.3822593	0.2708623	0.39271605	0.3833204	0.41590605	0.2999017	0.3239794	0.3281326	0.3610041499999999	0.3750984	0.33782535
Agents acting on the renin-angiotensin system use measurement	immune system disease	0.3880571	0.2876366	0.3963898	0.4126076	0.4096223	0.3050187	0.3356812999999999	0.3144445	0.3660698	0.4171958	0.3461073
Agents acting on the renin-angiotensin system use measurement	inflammatory bowel disease	0.3815971	0.2705557	0.38967865	0.3745766499999999	0.4132936499999999	0.2968473	0.3231019499999999	0.3201881	0.359212	0.3776653	0.3393911
Agents acting on the renin-angiotensin system use measurement	insomnia	0.3769449	0.26322385	0.393375	0.3776114	0.4168192	0.2787404	0.31752265	0.321467	0.35082025	0.3654412	0.3308866
Agents acting on the renin-angiotensin system use measurement	insomnia measurement	0.38180195	0.25884125	0.3941122	0.3695999	0.4113138	0.2924984	0.3283286	0.3158251	0.3647508	0.3772517	0.3421842
Agents acting on the renin-angiotensin system use measurement	insulin like growth factor measurement	0.3825614	0.267178	0.3858629	0.368406	0.40896615	0.29001345	0.3238766	0.31451005	0.3563341	0.375932	0.3344374
Agents acting on the renin-angiotensin system use measurement	insulin measurement	0.38568965	0.2698986	0.40344155	0.3802665	0.4169085999999999	0.2794199	0.32159535	0.3273552	0.3612796	0.3871854	0.3370842
Agents acting on the renin-angiotensin system use measurement	intelligence	0.38199355	0.25874895	0.3872207	0.35876315	0.4111239	0.29290455	0.3244639	0.3178275	0.35831575	0.3757406	0.33548155
Agents acting on the renin-angiotensin system use measurement	interstitial lung disease	0.3715327	0.28250545	0.38503865	0.3651549	0.39565035	0.2854520499999999	0.3255097	0.3122694	0.3504789	0.3712181	0.33741385
Agents acting on the renin-angiotensin system use measurement	intraocular pressure measurement	0.3826794	0.2700887	0.4052512499999999	0.3857278	0.41363055	0.3046356	0.3402307	0.3405631	0.3705289499999999	0.3718770999999999	0.3538893
Agents acting on the renin-angiotensin system use measurement	irritability measurement	0.3650961	0.2613669	0.38477755	0.3524153	0.4027805	0.2804354	0.3150427	0.2995912	0.3480814	0.3830728	0.3283207
Agents acting on the renin-angiotensin system use measurement	juvenile idiopathic arthritis	0.38048079999999995	0.2806972	0.40508105	0.3784408	0.4004606	0.2999842	0.328582	0.3094039	0.3617706499999999	0.455628	0.34810575
Agents acting on the renin-angiotensin system use measurement	keratinocyte carcinoma	0.3823216	0.2655115	0.38266305	0.3744077	0.4088482	0.295174	0.3122508	0.3047162	0.35968015	0.3775189	0.3242266
Agents acting on the renin-angiotensin system use measurement	keratoconus	0.3781694	0.27103775	0.3927964	0.3729647	0.3926418	0.2906204	0.3187744	0.31489875	0.353736	0.3975442999999999	0.32812
Agents acting on the renin-angiotensin system use measurement	late-onset Alzheimers disease	0.37659335	0.2743084999999999	0.39357165	0.3726911	0.4098061	0.3172062	0.3352462	0.3017004	0.35802025	0.3826407	0.3500345
Agents acting on the renin-angiotensin system use measurement	lean body mass	0.3818325	0.2669399	0.3915168	0.37086545	0.4054836	0.29235805	0.3226706	0.3203234	0.35784455	0.3746429	0.3388499
Agents acting on the renin-angiotensin system use measurement	left ventricular structural measurement	0.38848465	0.27575965	0.4115212	0.3837469	0.3966387	0.2792364499999999	0.3443909	0.3324719	0.3833729	0.4030756	0.34019115
Agents acting on the renin-angiotensin system use measurement	leukocyte count	0.3783752	0.2748064	0.39178385	0.376858	0.4141614	0.2949110499999999	0.3285313	0.33081445	0.3573083999999999	0.37094045	0.3376185
Agents acting on the renin-angiotensin system use measurement	lifestyle measurement	0.37773429999999997	0.2576761	0.3970654	0.3653976	0.4104135	0.2840795	0.3250733	0.3254311	0.35931215	0.3524011	0.3425542
Agents acting on the renin-angiotensin system use measurement	lip morphology measurement	0.3757239	0.26898045	0.4044807	0.4057994	0.4281349	0.2864389	0.3431999	0.2996894	0.3765354	0.3297704	0.32719215
Agents acting on the renin-angiotensin system use measurement	lipid measurement	0.37584215	0.28497405	0.38309035	0.3809284	0.4203428	0.2919476	0.334851	0.32585225	0.3653954	0.38256135	0.34334725
Agents acting on the renin-angiotensin system use measurement	lipoprotein A measurement	0.3741057	0.2658428499999999	0.4071587	0.39229885	0.4117796	0.2972492	0.334173	0.3464025	0.3835235	0.3512783499999999	0.350668
Agents acting on the renin-angiotensin system use measurement	lipoprotein measurement	0.3628513	0.28300265	0.40926595	0.377356	0.41021625	0.3127181	0.3441727	0.3531448499999999	0.3745166	0.3612862	0.3495144
Agents acting on the renin-angiotensin system use measurement	lobe attachment	0.3770205	0.2593392	0.3978945	0.3728153	0.4123262	0.294075	0.32337455	0.32253975	0.3749129	0.36849735	0.3384077
Agents acting on the renin-angiotensin system use measurement	longevity	0.3742151	0.2710203	0.38493825	0.35536955	0.39895755	0.2789486	0.3172048	0.2917864	0.3462902	0.39344895	0.33183795
Agents acting on the renin-angiotensin system use measurement	low density lipoprotein cholesterol measurement	0.3775497	0.27225505	0.3897582	0.36587735	0.409142	0.286238	0.3209497	0.3227046	0.3595288	0.3817687	0.3324103
Agents acting on the renin-angiotensin system use measurement	low density lipoprotein triglyceride measurement	0.3784187	0.2682266	0.3936874999999999	0.3651522499999999	0.40938615	0.2941114	0.3253352	0.3169631499999999	0.3602825	0.3758427	0.3376939
Agents acting on the renin-angiotensin system use measurement	lung adenocarcinoma	0.3882209	0.27038065	0.3943156	0.3761383	0.4154088	0.2938489	0.3127391	0.2985242	0.3462037	0.34726925	0.3200559
Agents acting on the renin-angiotensin system use measurement	lung carcinoma	0.3832549	0.2636284	0.39255805	0.3521402	0.3959588	0.2720191	0.31139845	0.2888578499999999	0.3394558	0.3638459	0.3249163
Agents acting on the renin-angiotensin system use measurement	lymphatic system disease	0.3843931	0.2814784	0.40783665	0.3765725	0.4248322	0.3060408	0.3303533	0.3333409499999999	0.360275	0.3581844	0.34919685
Agents acting on the renin-angiotensin system use measurement	lymphocyte count	0.37699225000000003	0.270946	0.3910599	0.3750013	0.412854	0.30107335	0.3235890999999999	0.3230407	0.35379425	0.3726687	0.3371434
Agents acting on the renin-angiotensin system use measurement	lymphocyte percentage of leukocytes	0.37980654999999997	0.2747414999999999	0.3919096	0.3787903	0.4116026	0.2991912	0.3243785	0.3235732	0.3551561	0.37600485	0.336926
Agents acting on the renin-angiotensin system use measurement	lymphocyte:monocyte ratio	0.3781091	0.2738273	0.3987221	0.3895497	0.4151211999999999	0.29596245	0.3311378	0.3341773	0.3587091	0.3626941	0.3371259
Agents acting on the renin-angiotensin system use measurement	macula measurement	0.389112	0.2639688999999999	0.3992533	0.3623223	0.4045532	0.2857886	0.3256911	0.3197127	0.3740683	0.3541376	0.330906
Agents acting on the renin-angiotensin system use measurement	major depressive disorder	0.36498645	0.2579611	0.3987382	0.3501182	0.4064904	0.2675526	0.32595355	0.31422975	0.37170055	0.4089937	0.3311159
Agents acting on the renin-angiotensin system use measurement	male reproductive organ cancer	0.3633483	0.2659388	0.3952513	0.4317028	0.4336263999999999	0.2598448	0.325659	0.3361564	0.35719985	0.3574999	0.3376627
Agents acting on the renin-angiotensin system use measurement	mammographic density measurement	0.3856	0.2590788	0.3875087	0.3396532	0.4139584	0.2819664	0.3329758	0.3359184	0.3441911	0.4667707	0.3243907
Agents acting on the renin-angiotensin system use measurement	mathematical ability	0.37907040000000003	0.2599679	0.3914005	0.3667779	0.41374925	0.2934384	0.3263396	0.3192611	0.35798605	0.3814813	0.3366504
Agents acting on the renin-angiotensin system use measurement	mean arterial pressure	0.3786911	0.26349675	0.3920282499999999	0.3655118	0.4098731	0.2903393	0.323556	0.3193519	0.358408	0.3752543	0.3373976
Agents acting on the renin-angiotensin system use measurement	mean corpuscular hemoglobin	0.3779032	0.2625288	0.38452085	0.35567355	0.4084657	0.2852978	0.3159257	0.3078348	0.3491406	0.3806906	0.33010645
Agents acting on the renin-angiotensin system use measurement	mean corpuscular hemoglobin concentration	0.37768455	0.2683177	0.3875822	0.3639188	0.4096345	0.2900481	0.31697	0.3156606	0.3498795999999999	0.3694987	0.3303854
Agents acting on the renin-angiotensin system use measurement	mean corpuscular volume	0.3787923	0.2655747499999999	0.3872424	0.36321415	0.4078239	0.28618325	0.3151186	0.3134766	0.3499265	0.3729379	0.3315534
Agents acting on the renin-angiotensin system use measurement	mean platelet volume	0.3818698	0.27340515	0.3866977	0.3753249	0.4094543499999999	0.2964848	0.3214263499999999	0.3165105	0.3537137999999999	0.37953195	0.3336301
Agents acting on the renin-angiotensin system use measurement	mean reticulocyte volume	0.37799174999999996	0.2661729	0.3835743	0.366981	0.4081200499999999	0.2877813	0.3140188	0.309863	0.3479728	0.376321	0.3298001
Agents acting on the renin-angiotensin system use measurement	medical procedure	0.37936420000000004	0.2715218	0.396637	0.3933123	0.43614605	0.2837384	0.32092185	0.3307219	0.3670106	0.3820937	0.3419051
Agents acting on the renin-angiotensin system use measurement	menopause	0.3717006	0.2704987	0.3852787	0.34459195	0.4222455	0.2676849	0.3006703	0.3096169	0.3597922	0.3729553	0.32998685
Agents acting on the renin-angiotensin system use measurement	metabolic disease	0.378913	0.2754892	0.4030363	0.3934474	0.41455585	0.2945986	0.3298789	0.3381557	0.37263895	0.3785972	0.3437295
Agents acting on the renin-angiotensin system use measurement	metabolic syndrome	0.36943845	0.2733252	0.397656	0.3686592	0.40860125	0.291098	0.3328617	0.32776335	0.3642074	0.3653826	0.33389025
Agents acting on the renin-angiotensin system use measurement	metabolite measurement	0.37637475	0.26687085	0.39706965	0.37607415	0.4126535	0.2877902	0.3296483	0.32635805	0.3618977	0.3744039	0.3448271
Agents acting on the renin-angiotensin system use measurement	migraine disorder	0.3824702	0.2658249	0.3872392	0.3744612	0.4159821999999999	0.2948155999999999	0.3381017	0.3166924	0.36389885	0.3745087	0.3481774
Agents acting on the renin-angiotensin system use measurement	mitochondrial DNA measurement	0.37232365	0.2529145	0.3858823	0.3590542	0.4054661	0.2820676	0.3167148	0.2959612499999999	0.3420612	0.3820649	0.32665
Agents acting on the renin-angiotensin system use measurement	monocyte count	0.3755165	0.2723563	0.3916366	0.3765263	0.4119093	0.29805595	0.3259285	0.32730875	0.3567419	0.3710642	0.3332385
Agents acting on the renin-angiotensin system use measurement	monocyte percentage of leukocytes	0.3758417	0.26817425	0.39032175	0.37823805	0.41134115	0.29373925	0.3214473	0.3238893499999999	0.3548613	0.3670939	0.3350751
Agents acting on the renin-angiotensin system use measurement	mood disorder	0.3806942	0.2470827	0.39395875	0.38780815	0.4220836	0.2931468	0.33453855	0.3322569	0.3781266	0.3611786	0.3526738499999999
Agents acting on the renin-angiotensin system use measurement	mood instability measurement	0.38527480000000003	0.2522477	0.4001081	0.3817807	0.4154702	0.29524855	0.3326423	0.33830325	0.3707717	0.3600263	0.3445504
Agents acting on the renin-angiotensin system use measurement	mortality	0.39948285	0.26868125	0.3925501	0.3862510999999999	0.40520615	0.30285995	0.339653	0.315156	0.3722873	0.3947496	0.3600024
Agents acting on the renin-angiotensin system use measurement	mosaic loss of chromosome Y measurement	0.3948151	0.2683788	0.3981654	0.3795783499999999	0.40321945	0.30128135	0.327482	0.3198832	0.3647668	0.3999776	0.3451473
Agents acting on the renin-angiotensin system use measurement	mosquito bite reaction itch intensity measurement	0.3862788	0.2929255	0.38008295	0.3576292	0.4288716999999999	0.2959635	0.32739345	0.3204718	0.36714385	0.3908601	0.3373647
Agents acting on the renin-angiotensin system use measurement	multiple myeloma	0.3719717	0.2730224	0.3891473	0.41532435	0.4084052	0.28136595	0.3143103	0.3138663	0.3325972	0.3888121	0.3354653
Agents acting on the renin-angiotensin system use measurement	multiple sclerosis	0.3792877	0.2721552	0.3890631	0.3839076	0.411148	0.3001079	0.3201734	0.322185	0.3618885	0.3769959	0.3381933
Agents acting on the renin-angiotensin system use measurement	multisite chronic pain	0.38130794999999995	0.25494595	0.3969589999999999	0.3626363999999999	0.40939855	0.2799249499999999	0.32086435	0.3092676	0.3658207	0.3662731	0.3436096
Agents acting on the renin-angiotensin system use measurement	musculoskeletal system disease	0.3739365	0.26309825	0.41402275	0.53495875	0.4234206	0.2509888	0.30660185	0.296739	0.3604307	0.0	0.35252
Agents acting on the renin-angiotensin system use measurement	myeloid white cell count	0.378222	0.2731426	0.38865315	0.3778475	0.4122278	0.2963561	0.3247482	0.3256276999999999	0.3565284	0.371576	0.3384108
Agents acting on the renin-angiotensin system use measurement	myocardial infarction	0.3760536	0.273197	0.3953381	0.3716478	0.4084267	0.28800755	0.32479355	0.324688	0.3596221	0.37335865	0.33512945
Agents acting on the renin-angiotensin system use measurement	myxedema	0.383172	0.26831075	0.3873931499999999	0.374557	0.4115923	0.29765915	0.3199527	0.3214508	0.3597635	0.3951789	0.3371454
Agents acting on the renin-angiotensin system use measurement	nasopharyngeal neoplasm	0.37596660000000004	0.2654323	0.3992982	0.3786231	0.4153507	0.2989094	0.3300239499999999	0.316577	0.3575363	0.3614483	0.3463212
Agents acting on the renin-angiotensin system use measurement	nephrolithiasis	0.3765278	0.2640698999999999	0.4017499	0.344065	0.4139607	0.29522275	0.3319045	0.323213	0.3659151	0.4157117	0.3386691
Agents acting on the renin-angiotensin system use measurement	neuritic plaque measurement	0.37232025	0.256945	0.3889355	0.3813492	0.4184881	0.2615420499999999	0.3334996	0.33691705	0.3608098	0.3584057499999999	0.33448635
Agents acting on the renin-angiotensin system use measurement	neurofibrillary tangles measurement	0.3808066	0.26647975	0.3948593	0.3742018	0.4156079	0.2894838	0.33087125	0.3192009	0.35857025	0.3712181	0.3377856
Agents acting on the renin-angiotensin system use measurement	neuroimaging measurement	0.3835295	0.2699612999999999	0.3966323	0.3666738	0.41476	0.2940845	0.3320619999999999	0.3281786	0.36468975	0.3778129	0.3387287
Agents acting on the renin-angiotensin system use measurement	neurotic disorder	0.3908967	0.25363235	0.40253565	0.35765445	0.41654335	0.27343685	0.320849	0.3200229	0.3733759	0.37305225	0.34013965
Agents acting on the renin-angiotensin system use measurement	neuroticism measurement	0.38353349999999997	0.26561185	0.3970876	0.37990285	0.41185805	0.2997104499999999	0.3309292	0.3278274	0.3638199	0.37352885	0.3464835
Agents acting on the renin-angiotensin system use measurement	neutrophil count	0.3791705	0.2741604	0.3886327	0.3738653	0.4119841	0.2938021	0.3253988	0.327897	0.3580309499999999	0.3707645499999999	0.3358481
Agents acting on the renin-angiotensin system use measurement	neutrophil percentage of granulocytes	0.3830671	0.26388625	0.3888673	0.37309775	0.4118455	0.29273275	0.3205797999999999	0.31871985	0.3572687	0.37588525	0.33500925
Agents acting on the renin-angiotensin system use measurement	neutrophil percentage of leukocytes	0.3798494	0.27366215	0.3942921	0.3776673	0.41160385	0.29512455	0.3247621	0.3263444	0.3555587	0.374963	0.3366534
Agents acting on the renin-angiotensin system use measurement	neutrophil-to-lymphocyte ratio	0.38096295	0.2744217	0.3943819	0.3910126	0.4179157	0.303701	0.3258909	0.3257571	0.34991235	0.3761591	0.3370779
Agents acting on the renin-angiotensin system use measurement	nevus count	0.3744878	0.2764315	0.38687065	0.3892322	0.4017904	0.2944384	0.3121132	0.3220938	0.3459581	0.3811776	0.3369776
Agents acting on the renin-angiotensin system use measurement	non-alcoholic fatty liver disease	0.3780635	0.2718568	0.39002105	0.3613357499999999	0.401416	0.2889017	0.3392748	0.3177308	0.35703635	0.3549073	0.3443175
Agents acting on the renin-angiotensin system use measurement	non-melanoma skin carcinoma	0.3807246	0.26940045	0.38130655	0.363795	0.4159064	0.2988583999999999	0.31158385	0.3158996	0.3522742	0.3730584	0.3301228
Agents acting on the renin-angiotensin system use measurement	nose morphology measurement	0.3789512	0.2646367	0.397099	0.3715262	0.410981	0.29232815	0.3290483	0.33005	0.3780014499999999	0.371063	0.3492569
Agents acting on the renin-angiotensin system use measurement	nutritional disorder	0.3948006	0.27527485	0.3929209999999999	0.3909177	0.4227212999999999	0.2794977	0.3338742	0.3300664	0.3650303	0.385234	0.35301125
Agents acting on the renin-angiotensin system use measurement	obesity	0.37894894999999995	0.2522594	0.4018958	0.3984586	0.4116208	0.269967	0.33969555	0.3177508	0.3491525	0.3811692	0.34473395
Agents acting on the renin-angiotensin system use measurement	obsessive-compulsive disorder	0.3706266	0.2526378	0.3887224	0.3476302	0.4073846	0.2880467	0.3158608499999999	0.3093974	0.3503363	0.3849975	0.3347948
Agents acting on the renin-angiotensin system use measurement	open-angle glaucoma	0.3804635	0.2707356	0.40493085	0.38293605	0.4168066	0.31032	0.3379504	0.3402833	0.3619506	0.3666059	0.35939195
Agents acting on the renin-angiotensin system use measurement	optic cup area measurement	0.3812678	0.26720235	0.399022	0.38438085	0.4103954	0.28968815	0.3334998	0.3195704	0.3570779	0.3724623999999999	0.3558234
Agents acting on the renin-angiotensin system use measurement	optic disc size measurement	0.38791014999999995	0.27675455	0.3979456	0.3761736	0.40607955	0.3032574	0.34799785	0.3422676	0.3778258	0.3706656	0.3531016999999999
Agents acting on the renin-angiotensin system use measurement	osteoarthritis	0.3809565	0.2671191	0.4021403	0.3798592	0.4210695	0.2949096	0.3227267	0.3405862	0.3569237	0.3746429	0.33407045
Agents acting on the renin-angiotensin system use measurement	osteoarthritis, hip	0.3832258	0.27100825	0.403399	0.4112783	0.4259867499999999	0.298073	0.3388295	0.3478654	0.36801575	0.38508985	0.3480212
Agents acting on the renin-angiotensin system use measurement	osteoarthritis, knee	0.3850167	0.2644179	0.40309505	0.3753375	0.4148797	0.29110195	0.3303696	0.33638135	0.3576162499999999	0.3849173	0.3420188
Agents acting on the renin-angiotensin system use measurement	osteoporosis	0.3709172	0.2714656	0.395754	0.3445378	0.41057165	0.308081	0.3287962	0.3282083	0.3529811	0.38873895	0.3370355
Agents acting on the renin-angiotensin system use measurement	ovarian carcinoma	0.3931746	0.2697412999999999	0.393417	0.3637401	0.4006514	0.2788698	0.3139254	0.302616	0.3484958	0.35337265	0.3109286
Agents acting on the renin-angiotensin system use measurement	ovarian serous carcinoma	0.39537325	0.2684412	0.3989896	0.3679738	0.3940357	0.2904052	0.3254013	0.2969910999999999	0.3505578	0.3972796	0.3143146
Agents acting on the renin-angiotensin system use measurement	pancreatic carcinoma	0.3726794	0.2848273	0.39816285	0.3902019	0.3904578	0.28999785	0.3143926	0.3300251	0.3649124	0.3843229999999999	0.3256041
Agents acting on the renin-angiotensin system use measurement	parental genotype effect measurement	0.3796644	0.2692344	0.39478765	0.3575903	0.41644995	0.281004	0.3324053	0.30932895	0.3512222	0.3894809	0.3417112
Agents acting on the renin-angiotensin system use measurement	parental longevity	0.3815639	0.2769584	0.38736795	0.38007895	0.40177105	0.2804263999999999	0.3184142	0.3182429	0.3597345	0.3926186	0.3423323499999999
Agents acting on the renin-angiotensin system use measurement	pathological myopia	0.385106	0.25986025	0.4033284	0.378925	0.4112481999999999	0.3191635	0.33483875	0.3325229	0.3622471	0.3885882	0.34348495
Agents acting on the renin-angiotensin system use measurement	peak expiratory flow	0.3747168	0.27562765	0.3962345	0.3761375	0.4088668	0.2949031	0.3270578	0.3197168	0.3586918	0.3776580499999999	0.34129915
Agents acting on the renin-angiotensin system use measurement	peripheral arterial disease	0.3712202	0.2740999	0.3984355	0.3678718	0.41708725	0.27265275	0.328866	0.3225493499999999	0.3454721	0.3688551	0.33182205
Agents acting on the renin-angiotensin system use measurement	phosphatidylcholine measurement	0.3687635	0.2687926	0.379652	0.39242725	0.4112394	0.2804335	0.3245217	0.3329145	0.3475797	0.3998206	0.3342027
Agents acting on the renin-angiotensin system use measurement	phospholipid measurement	0.3776866	0.2732165	0.38823825	0.371407	0.43013015	0.2911872	0.3389437	0.32071615	0.3848862	0.3900018	0.3632733
Agents acting on the renin-angiotensin system use measurement	physical activity	0.3758474	0.2749549	0.3950151	0.3582999	0.4076933	0.2872283	0.3226088	0.3285633	0.36696105	0.36117925	0.3346916
Agents acting on the renin-angiotensin system use measurement	physical activity measurement	0.38008739999999996	0.2699099	0.39395505	0.37580185	0.4129594	0.29449755	0.3342566	0.3228963	0.3618079	0.3645211	0.3476122
Agents acting on the renin-angiotensin system use measurement	platelet component distribution width	0.38363855	0.2746239	0.3862512	0.3754069	0.4098989	0.29731285	0.32293805	0.3213431	0.355663	0.3795396	0.33335485
Agents acting on the renin-angiotensin system use measurement	platelet count	0.3782808	0.2689754	0.3895446999999999	0.3728184	0.41039375	0.2897351	0.3239581	0.32294965	0.3540251	0.3724719	0.3340972
Agents acting on the renin-angiotensin system use measurement	platelet crit	0.38069955	0.2710626	0.3908085	0.3762402999999999	0.4127492	0.2924431	0.3247697	0.3213851	0.3579560499999999	0.3800375	0.3343713
Agents acting on the renin-angiotensin system use measurement	platelet-to-lymphocyte ratio	0.38611105	0.2753703	0.39431805	0.380392	0.409477	0.30601185	0.3288704	0.3190964	0.3585464499999999	0.37791745	0.34065815
Agents acting on the renin-angiotensin system use measurement	polycystic ovary syndrome	0.3758647	0.25768805	0.3803422	0.3866035	0.41934515	0.28333605	0.3203398	0.30132885	0.359598	0.3810304	0.3297575
Agents acting on the renin-angiotensin system use measurement	polyp of colon	0.3807899	0.2706224	0.40454885	0.4023364	0.4114932	0.3203757	0.3226088	0.32091515	0.3629645	0.4018133	0.337948
Agents acting on the renin-angiotensin system use measurement	potassium measurement	0.3833799	0.26928	0.3960677999999999	0.366916	0.4157042	0.295917	0.3272743	0.3404965	0.3544338999999999	0.3536957	0.3396884
Agents acting on the renin-angiotensin system use measurement	primary biliary cirrhosis	0.3816226	0.2607755	0.39238815	0.3813010999999999	0.4102217	0.31450875	0.32688605	0.31584	0.3608879	0.3701798	0.3361363
Agents acting on the renin-angiotensin system use measurement	prostate carcinoma	0.38167205000000004	0.2685281	0.38825495	0.3658956	0.4078342	0.2887694	0.3185992	0.3099227	0.3511872	0.3656137499999999	0.3317602
Agents acting on the renin-angiotensin system use measurement	protein measurement	0.3749388	0.2657733	0.39710585	0.3739546	0.4115421999999999	0.2889348	0.32684755	0.3306131	0.3600794	0.3657038	0.33539675
Agents acting on the renin-angiotensin system use measurement	psoriasis	0.3869278	0.2719705	0.38938435	0.379531	0.4154434999999999	0.2936993	0.32159885	0.3257374	0.3589366	0.372114	0.3390524
Agents acting on the renin-angiotensin system use measurement	psoriasis vulgaris	0.37833384999999997	0.2809949	0.3833939	0.3484996	0.4165268	0.2908723	0.31250975	0.3299176	0.35944355	0.3965196	0.3279296
Agents acting on the renin-angiotensin system use measurement	puberty onset measurement	0.3830025	0.26277035	0.38192435	0.371249	0.41645065	0.271407	0.31443095	0.299597	0.3576614	0.3935262	0.3189801
Agents acting on the renin-angiotensin system use measurement	pulse pressure measurement	0.384624	0.2663759	0.38886035	0.3657321	0.4070957	0.2842417	0.3208019	0.3183088	0.3599678	0.3718399	0.3368541
Agents acting on the renin-angiotensin system use measurement	reaction time measurement	0.39472855	0.2593988	0.3913802	0.3707205	0.4013957	0.2744367	0.3314406	0.3170618	0.3740976	0.3497620999999999	0.3316717
Agents acting on the renin-angiotensin system use measurement	red blood cell density measurement	0.3795751	0.2697895	0.39209585	0.3725933	0.4110986	0.29586265	0.3253431	0.31621655	0.35573485	0.38078935	0.33735895
Agents acting on the renin-angiotensin system use measurement	refractive error	0.3775556	0.2710685	0.3982061	0.3749294	0.4209027	0.2949169	0.3303306	0.32350515	0.3587421	0.3800843	0.34690005
Agents acting on the renin-angiotensin system use measurement	refractive error measurement	0.38125565	0.2744677	0.4006142	0.3830392	0.4120773	0.2928068	0.33788755	0.3268854	0.36622565	0.3780831	0.3438083
Agents acting on the renin-angiotensin system use measurement	respiratory system disease	0.3880715	0.274229	0.38751215	0.3733058999999999	0.40410375	0.3006129	0.3259189	0.321194	0.3643084	0.38197125	0.3435645
Agents acting on the renin-angiotensin system use measurement	response to statin	0.38330845	0.27797885	0.39601875	0.3626799	0.4157882	0.2681778	0.3145348	0.3092434	0.36257765	0.36253625	0.3384569
Agents acting on the renin-angiotensin system use measurement	response to vaccine	0.3761496	0.25392145	0.3940632	0.37240285	0.4131807	0.2883142	0.3325893	0.3118536	0.3506984	0.34747715	0.3374495
Agents acting on the renin-angiotensin system use measurement	resting heart rate	0.3883276	0.27430055	0.3959532	0.3968551	0.4180099	0.28664295	0.33752925	0.3250175	0.3602977499999999	0.35749955	0.3473585999999999
Agents acting on the renin-angiotensin system use measurement	reticulocyte count	0.3772315	0.271459	0.3885482	0.3705237	0.40637475	0.28947055	0.3212535	0.3169572	0.3530744	0.3684112499999999	0.3301713
Agents acting on the renin-angiotensin system use measurement	reticulocyte measurement	0.377536	0.2717418	0.3908968	0.3716834	0.4041295	0.2919032	0.32285405	0.3182492	0.3537293	0.36996285	0.3319597
Agents acting on the renin-angiotensin system use measurement	retinal layer thickness measurement	0.4049436	0.2644752	0.39713165	0.41258885	0.4277130999999999	0.2902545	0.3391351	0.3342731	0.3755299	0.3469343	0.3500466
Agents acting on the renin-angiotensin system use measurement	rheumatoid arthritis	0.38354964999999996	0.27782385	0.3898758	0.3774318	0.408379	0.2991319	0.32272305	0.3252845	0.3590658	0.3776323	0.3388355
Agents acting on the renin-angiotensin system use measurement	risk-taking behaviour	0.3838099	0.2544286	0.3927436	0.3650164	0.414993	0.2866013	0.32585525	0.3173055	0.3580683	0.3765182	0.33745455
Agents acting on the renin-angiotensin system use measurement	risky sexual behaviour measurement	0.3801727	0.2624138	0.39126905	0.3450484	0.4039902	0.2838335	0.3264234	0.3117093	0.3502088	0.37602915	0.3345455
Agents acting on the renin-angiotensin system use measurement	schizophrenia	0.38239455	0.2582789	0.3911967	0.3625194	0.4156808	0.2930565	0.3252328	0.3206396	0.35980435	0.3799843499999999	0.3421389
Agents acting on the renin-angiotensin system use measurement	sclerosing cholangitis	0.38487235	0.2714673	0.3861966	0.3801364	0.4213526	0.2908738	0.32499675	0.3263129	0.36071495	0.3769082	0.342448
Agents acting on the renin-angiotensin system use measurement	seasonal allergic rhinitis	0.3870012	0.26755425	0.3847045	0.37284605	0.4010316	0.29312095	0.3233645	0.3060692	0.3577883	0.392377	0.3380718
Agents acting on the renin-angiotensin system use measurement	self reported educational attainment	0.379147	0.2581092	0.3913205	0.3660048	0.4132563	0.2923841	0.3270269	0.3173272	0.3581942	0.3751654	0.33759455
Agents acting on the renin-angiotensin system use measurement	serum IgG glycosylation measurement	0.3689011	0.2705239	0.39466565	0.363031	0.4050223	0.2845942	0.3161338	0.3269505	0.3618606	0.3764241	0.3513064999999999
Agents acting on the renin-angiotensin system use measurement	serum alanine aminotransferase measurement	0.37839055	0.2702931	0.3893773	0.36891505	0.4087943	0.2897025	0.32078	0.31801005	0.352355	0.3817659	0.33474155
Agents acting on the renin-angiotensin system use measurement	serum albumin measurement	0.3788341	0.275775	0.39870315	0.3908288	0.41229	0.28731875	0.3270135	0.33346365	0.3609828	0.38443285	0.3390176
Agents acting on the renin-angiotensin system use measurement	serum gamma-glutamyl transferase measurement	0.38040365	0.2713485	0.39106265	0.3706214	0.4088573	0.2872063	0.32493085	0.3129902	0.35599535	0.3853478	0.3332584
Agents acting on the renin-angiotensin system use measurement	serum metabolite measurement	0.3711062	0.26803505	0.3848579	0.36646235	0.3986775	0.26681445	0.3169274	0.3059052	0.3456426	0.3737157	0.32897495
Agents acting on the renin-angiotensin system use measurement	serum non-albumin protein measurement	0.3782274	0.282667	0.3912988	0.3736965	0.4136678	0.29742535	0.3214517	0.3252837	0.3583347	0.3777589	0.3401641
Agents acting on the renin-angiotensin system use measurement	serum urea measurement	0.378913	0.2650384	0.3889643	0.3717818499999999	0.4023777	0.28282485	0.3191559	0.3145787	0.3545922	0.37016495	0.33336105
Agents acting on the renin-angiotensin system use measurement	sex hormone-binding globulin measurement	0.3781415	0.2663806	0.38800205	0.37039865	0.40824645	0.2832902	0.3169757	0.3113390499999999	0.3535304999999999	0.38019335	0.3338804
Agents acting on the renin-angiotensin system use measurement	sex interaction measurement	0.3732083	0.26259965	0.3969568	0.3756007	0.4147737999999999	0.2694563	0.3209226	0.3240396	0.3588698999999999	0.3437429	0.356075
Agents acting on the renin-angiotensin system use measurement	sitting height measurement	0.38432204999999997	0.2731164499999999	0.39135875	0.3735676	0.4073953999999999	0.29371105	0.32407175	0.32079825	0.3583912	0.37204465	0.3383893
Agents acting on the renin-angiotensin system use measurement	skin aging	0.38109424999999997	0.26719285	0.3958333	0.37508315	0.405889	0.30808185	0.329415	0.3361965	0.3606951	0.3681705	0.3390154
Agents acting on the renin-angiotensin system use measurement	skin aging measurement	0.3796706	0.277505	0.38908805	0.3660056	0.4142171	0.2913282	0.31939385	0.3250465	0.3534626	0.3707127	0.3329579
Agents acting on the renin-angiotensin system use measurement	skin cancer	0.3800129	0.27599545	0.38149435	0.36836715	0.418782	0.3020271	0.3166755	0.31626645	0.3542671	0.3755656	0.3290359
Agents acting on the renin-angiotensin system use measurement	skin carcinoma	0.3838517	0.2711363	0.383374	0.3625641	0.4186214	0.3063935	0.31560865	0.3064466	0.34498405	0.3835907	0.3280045
Agents acting on the renin-angiotensin system use measurement	skin disease	0.3874606	0.2673482	0.38389645	0.4009465	0.3987103	0.2853826	0.3286385	0.3372234	0.3691993	0.3730191	0.3335043
Agents acting on the renin-angiotensin system use measurement	skin neoplasm	0.3825547	0.2726706	0.3795771	0.36972185	0.4194367	0.2853168	0.3131102	0.3161716	0.3503585	0.3736772499999999	0.3191735
Agents acting on the renin-angiotensin system use measurement	skin pigmentation	0.3750508	0.271182	0.3958947499999999	0.3941406	0.4083912	0.28805435	0.3219844	0.3298659	0.3555458	0.3794564	0.33821605
Agents acting on the renin-angiotensin system use measurement	sleep duration	0.3740609	0.2663447	0.3941262	0.3678718	0.4095726	0.28176235	0.3256499	0.31698575	0.36275705	0.3726103	0.3379002
Agents acting on the renin-angiotensin system use measurement	smoking behavior	0.3803965	0.2662023	0.3975819	0.3826212	0.4160557499999999	0.28799845	0.333944	0.3239836	0.3670889	0.3680321	0.3466928
Agents acting on the renin-angiotensin system use measurement	smoking behaviour measurement	0.38030405	0.266698	0.3921744	0.3706058	0.4113235	0.2789356	0.3233478	0.3135683999999999	0.3620137	0.3678845	0.33819715
Agents acting on the renin-angiotensin system use measurement	smoking cessation	0.3799898	0.25669685	0.3921889	0.3660442	0.41828765	0.28766625	0.3319676499999999	0.2999129	0.3663346	0.3702492	0.3442131
Agents acting on the renin-angiotensin system use measurement	smoking initiation	0.3818154	0.2591451	0.3925681	0.3639773	0.40585485	0.2814056	0.3236212	0.3117992	0.35799925	0.3867858	0.3458297
Agents acting on the renin-angiotensin system use measurement	smoking status measurement	0.3803917	0.26031415	0.39078895	0.3619288	0.4112946	0.2838045	0.32105675	0.3134132	0.35558	0.3870255	0.33820975
Agents acting on the renin-angiotensin system use measurement	snoring measurement	0.3906869	0.25742285	0.3836362	0.3615146	0.4189978	0.2942149	0.3347733	0.3393654	0.3675368	0.38858745	0.3319684499999999
Agents acting on the renin-angiotensin system use measurement	social interaction measurement	0.3783703	0.2727578	0.40941605	0.3842136	0.41709295	0.2859453	0.33567405	0.3377331	0.3809776	0.3415924999999999	0.36188685
Agents acting on the renin-angiotensin system use measurement	sodium measurement	0.37543885	0.2565761	0.3860209	0.3909965	0.4099422	0.2840986	0.3253075	0.3203715	0.36355275	0.36911325	0.3277254
Agents acting on the renin-angiotensin system use measurement	sphingomyelin measurement	0.3668568	0.2663818	0.38879575	0.3538708	0.4064209	0.2866761	0.32263305	0.3204280499999999	0.33701545	0.4130901	0.3370243
Agents acting on the renin-angiotensin system use measurement	spine bone mineral density	0.3764441	0.26883835	0.3968222	0.36240845	0.4014034	0.2903724	0.3287972999999999	0.3289824	0.3545518	0.3781541499999999	0.33842665
Agents acting on the renin-angiotensin system use measurement	spleen volume	0.38765545	0.25998315	0.4000478	0.3815171499999999	0.4154736	0.2908635	0.3247621	0.32639935	0.3556794	0.391144	0.3446627
Agents acting on the renin-angiotensin system use measurement	squamous cell carcinoma	0.3821554	0.26737075	0.37357595	0.355926	0.4045463	0.2647405	0.3160026	0.30218885	0.3569075	0.3593182	0.31923815
Agents acting on the renin-angiotensin system use measurement	squamous cell lung carcinoma	0.39044055	0.2711938	0.3947221	0.37856875	0.4105282	0.29444965	0.3042131	0.2921236499999999	0.333448	0.3733605	0.32600845
Agents acting on the renin-angiotensin system use measurement	stroke	0.39039714999999997	0.2638694	0.40842215	0.3983069	0.4078638	0.3005667	0.3466841499999999	0.3375146	0.3850165	0.3766855	0.350009
Agents acting on the renin-angiotensin system use measurement	substance abuse	0.38038485	0.25832255	0.3933099	0.36834145	0.415218	0.2868122	0.3313658	0.3171745	0.363134	0.3751332	0.3434133
Agents acting on the renin-angiotensin system use measurement	sum of basophil and neutrophil counts	0.38363990000000003	0.27979955	0.3942966	0.3719193	0.4062418	0.2847206	0.3243349	0.3386218	0.3547365	0.37988495	0.3319521
Agents acting on the renin-angiotensin system use measurement	sum of eosinophil and basophil counts	0.38562799999999997	0.2661613	0.3902245	0.373102	0.4139717	0.292986	0.3218322	0.3201124	0.3571838	0.3789007	0.3329729999999999
Agents acting on the renin-angiotensin system use measurement	sum of neutrophil and eosinophil counts	0.3854038	0.2762871999999999	0.3903054	0.3706744	0.40785455	0.28522015	0.3264768	0.3321154	0.3523427	0.3761591	0.3339356
Agents acting on the renin-angiotensin system use measurement	sunburn	0.3765409	0.2689	0.3860286	0.3756805	0.4000884999999999	0.2881732	0.3210855	0.3223254	0.3633442	0.3606189	0.328513
Agents acting on the renin-angiotensin system use measurement	suntan	0.36300285	0.2603314	0.37706025	0.3517371	0.4015192	0.3090929	0.3142342	0.3223892	0.364966	0.36326235	0.3265255
Agents acting on the renin-angiotensin system use measurement	synophrys measurement	0.3740472	0.26203245	0.3915911	0.3652758	0.4180022	0.2760128	0.3165168	0.3094468	0.36512365	0.3496535	0.3388592
Agents acting on the renin-angiotensin system use measurement	systemic lupus erythematosus	0.3777517	0.2776045	0.38581665	0.3747993	0.40966185	0.2945081	0.3238647	0.3196037	0.3583352	0.3782579	0.3373883
Agents acting on the renin-angiotensin system use measurement	systemic scleroderma	0.37209895000000004	0.2803685	0.3731823	0.3732647	0.41712515	0.30420915	0.3209672	0.30036385	0.3447177999999999	0.409351	0.33308945
Agents acting on the renin-angiotensin system use measurement	systolic blood pressure	0.3786885	0.2583026499999999	0.3773914499999999	0.3639478	0.4065503	0.2790738	0.31428045	0.3119137	0.3518572	0.3767828	0.3287841999999999
Agents acting on the renin-angiotensin system use measurement	taxonomic microbiome measurement	0.3747609	0.2890783999999999	0.4062226	0.37160345	0.4184604	0.3072842999999999	0.3210388	0.32653535	0.357592	0.37541905	0.3333529
Agents acting on the renin-angiotensin system use measurement	tea consumption measurement	0.3737502	0.26591	0.4030029	0.3584725	0.3997081	0.24549025	0.3177611	0.309084	0.36225375	0.3729036	0.3199666
Agents acting on the renin-angiotensin system use measurement	testosterone measurement	0.3808274	0.2659052	0.39062155	0.3726202	0.4057293	0.27657695	0.31896495	0.317173	0.3559266	0.3797882	0.33363215
Agents acting on the renin-angiotensin system use measurement	thalamus volume	0.3739466	0.2628529	0.3870364	0.3749621	0.4212525	0.2841382	0.3314574999999999	0.330084	0.3728968499999999	0.364244	0.3439663
Agents acting on the renin-angiotensin system use measurement	thyroid disease	0.3868092	0.2706296	0.39190405	0.380504	0.4179095	0.2991408	0.32395	0.334317	0.3643359	0.3826376	0.3398217
Agents acting on the renin-angiotensin system use measurement	thyroid stimulating hormone measurement	0.37573809999999996	0.2701815	0.3970239	0.38971205	0.3926523	0.2954576	0.3267917	0.32125545	0.3694423	0.3982246499999999	0.33647495
Agents acting on the renin-angiotensin system use measurement	tonsillectomy risk measurement	0.3882864	0.2667844	0.3992894999999999	0.3890218	0.4189134	0.2890553999999999	0.3210409	0.3231824	0.3539848	0.4002598	0.3483591
Agents acting on the renin-angiotensin system use measurement	total blood protein measurement	0.38027085	0.2754036	0.3946024999999999	0.37420975	0.41389535	0.29535065	0.3229365	0.3262365	0.3606786	0.3769734999999999	0.3367893
Agents acting on the renin-angiotensin system use measurement	total cholesterol measurement	0.3764788	0.2721901	0.39097415	0.3670130499999999	0.407048	0.2819995	0.3220669	0.3202536	0.3610552	0.3802361	0.33332685
Agents acting on the renin-angiotensin system use measurement	total hip arthroplasty	0.38792675	0.26863305	0.3988355999999999	0.38599145	0.4523282	0.3032769	0.3232787	0.3308271	0.3613038	0.4019271	0.3454359
Agents acting on the renin-angiotensin system use measurement	triglyceride measurement	0.3737149	0.27041085	0.3940867	0.3721386	0.4100824	0.2878697	0.32422785	0.3178218	0.3602602	0.3696665	0.33409165
Agents acting on the renin-angiotensin system use measurement	type 1 diabetes mellitus	0.3848354	0.27384935	0.3919889	0.3762255	0.4122731	0.2962476	0.3265755999999999	0.3233336	0.3533266	0.3817912	0.3401089
Agents acting on the renin-angiotensin system use measurement	type 2 diabetes mellitus	0.38222875	0.264004	0.38864055	0.3641047	0.4079217	0.2873044	0.3203593999999999	0.3130945	0.3534332	0.3702408	0.3352496
Agents acting on the renin-angiotensin system use measurement	ulcer disease	0.38254069999999996	0.2715568	0.388577	0.3791151	0.4061638	0.2905936	0.32009065	0.3259668	0.3657614	0.36515425	0.3333814
Agents acting on the renin-angiotensin system use measurement	ulcerative colitis	0.3842988	0.26509235	0.3885464	0.3766144	0.4184091	0.2906940999999999	0.3235850999999999	0.3204922	0.3591032	0.3749112	0.33818305
Agents acting on the renin-angiotensin system use measurement	unipolar depression	0.37670805	0.2561566	0.3918295499999999	0.3570338	0.40688735	0.2927047	0.3221904	0.3175167	0.3579429	0.37536075	0.3381207
Agents acting on the renin-angiotensin system use measurement	upper face morphology measurement	0.37001045	0.2591451	0.3922866	0.3866035	0.4186239	0.2857249	0.3342654	0.325835	0.3525583	0.3684731	0.3456776
Agents acting on the renin-angiotensin system use measurement	urate measurement	0.3801202	0.2638765	0.3915907	0.368534	0.4102385	0.2847482	0.3264959	0.31794905	0.35601505	0.3782079499999999	0.3336528
Agents acting on the renin-angiotensin system use measurement	uric acid measurement	0.38521320000000003	0.26253845	0.39554295	0.3651565	0.3986653999999999	0.2821032	0.3261064	0.3215883	0.3561136	0.3735410999999999	0.33577785
Agents acting on the renin-angiotensin system use measurement	urinary albumin to creatinine ratio	0.3766854	0.2729580499999999	0.3889486	0.3771328	0.4102591	0.27482595	0.3235499	0.31467205	0.3531829	0.3723838	0.3362381
Agents acting on the renin-angiotensin system use measurement	urinary metabolite measurement	0.3695515	0.2661918	0.3898247	0.36241455	0.3931647	0.2556026999999999	0.3201319	0.3049428	0.3482513	0.3771829	0.3276508999999999
Agents acting on the renin-angiotensin system use measurement	urolithiasis	0.3849254	0.2692488	0.3934773	0.32377095	0.4187486	0.2870384	0.3290759	0.319454	0.3636038	0.3980213	0.3401207499999999
Agents acting on the renin-angiotensin system use measurement	uterine fibroid	0.390924	0.2746426	0.3921394	0.3858161	0.408284	0.2835525	0.3304258	0.3330338	0.36072195	0.3757186	0.3256092
Agents acting on the renin-angiotensin system use measurement	vein disorder	0.3802973	0.2843858	0.4106788	0.3891286	0.4264513	0.3163669	0.3401612	0.3291894	0.36016725	0.3565525499999999	0.3550408499999999
Agents acting on the renin-angiotensin system use measurement	venous thromboembolism	0.37981715	0.2788208	0.4100625	0.3805003	0.40779555	0.3130968	0.344511	0.3497101	0.3748403	0.3534943	0.3540739499999999
Agents acting on the renin-angiotensin system use measurement	ventricular rate measurement	0.398689	0.2695685	0.39861425	0.4023403	0.3976073	0.3008971	0.3407235	0.3208955	0.385395	0.40853955	0.3599726
Agents acting on the renin-angiotensin system use measurement	verbal-numerical reasoning measurement	0.3821845	0.2561546999999999	0.38680055	0.35463665	0.41357495	0.2895596	0.3228026	0.3211752	0.3550516	0.3943328	0.3416023
Agents acting on the renin-angiotensin system use measurement	viral load	0.3838894	0.2712569	0.3963579	0.3721435	0.4206369	0.28585825	0.3323312	0.3126298	0.35939835	0.37850625	0.3316537499999999
Agents acting on the renin-angiotensin system use measurement	visceral adipose tissue measurement	0.3768576	0.26895045	0.3879498	0.3640513	0.4159519	0.28832385	0.3235905	0.31153975	0.3547472	0.3729136	0.3388552
Agents acting on the renin-angiotensin system use measurement	visual perception measurement	0.3779596	0.2650276	0.38805675	0.3674203	0.4239123	0.29040105	0.31659765	0.32281	0.3512812	0.3682877	0.33391245
Agents acting on the renin-angiotensin system use measurement	vital capacity	0.3802941	0.2732983	0.39270265	0.3736043	0.4085386	0.2914183	0.3272111	0.322043	0.3581889	0.3753996	0.3383893
Agents acting on the renin-angiotensin system use measurement	vitamin D measurement	0.377585	0.2730765	0.3933179	0.3660636	0.40767105	0.2764457	0.3211138	0.3284002	0.3624474	0.3695549999999999	0.3275513
Agents acting on the renin-angiotensin system use measurement	von Willebrand factor measurement	0.3814319	0.2797517499999999	0.4186674	0.4000571	0.4201114999999999	0.316155	0.34574645	0.3580406	0.3730231	0.3721043	0.3507163
Agents acting on the renin-angiotensin system use measurement	waist circumference	0.3824633	0.26143545	0.3927838999999999	0.36231285	0.40740165	0.2809811	0.3264534	0.3156648	0.36450265	0.36931	0.3439326
Agents acting on the renin-angiotensin system use measurement	waist-hip ratio	0.37895565	0.2677182	0.39254085	0.370994	0.41116775	0.2919611	0.3306024	0.3170749	0.3597838	0.38362875	0.33750735
Agents acting on the renin-angiotensin system use measurement	wellbeing measurement	0.3805158	0.2590375	0.3940491	0.3662345	0.4124356	0.2960372	0.3258567	0.3168296499999999	0.3588493	0.3753159	0.34272875
Agents acting on the renin-angiotensin system use measurement	wet macular degeneration	0.3809188	0.27871515	0.4082181	0.3716019	0.4295313	0.31914065	0.3420693	0.3602692	0.38067115	0.3717968	0.3495832
Agents acting on the renin-angiotensin system use measurement	white matter hyperintensity measurement	0.3848511	0.2799428	0.40975705	0.3949697	0.41971895	0.30993465	0.3394793	0.3396392	0.3650322	0.36679305	0.3443448
Agents acting on the renin-angiotensin system use measurement	white matter microstructure measurement	0.3799632	0.2728078	0.39713715	0.3836705	0.4102722	0.302847	0.3333119	0.3312142	0.36345055	0.3907196	0.33816995
Agents acting on the renin-angiotensin system use measurement	whole body water mass	0.3848114	0.2681707	0.39227615	0.37511525	0.404139	0.2875699499999999	0.321845	0.3166552	0.3559578	0.3736434	0.3389359
Agents acting on the renin-angiotensin system use measurement	worry measurement	0.3857603	0.2588754	0.3994804	0.3748407	0.4056553	0.2934572	0.33545005	0.3182315	0.3692932	0.3721595	0.34083315
Alzheimer disease	Abnormal urine sodium concentration	0.3863938	0.25990025	0.3850265	0.4012114	0.4077592	0.27602475	0.2836738	0.296647	0.3442498499999999	0.3674699999999999	0.31164445
Alzheimer disease	Abnormality of refraction	0.3790651	0.27425535	0.393943	0.3736219	0.4112366	0.3010582	0.3318105999999999	0.3166418	0.3638012	0.3934471	0.33547135
Alzheimer disease	Agents acting on the renin-angiotensin system use measurement	0.3778239	0.2752401	0.3942286	0.3659712499999999	0.4075783	0.3001115	0.3337228	0.31103965	0.3563914999999999	0.3802063	0.34432525
Alzheimer disease	Alzheimer disease	0.0	0.0	0.0	0.0	0.0	0.0	0.0	0.0	0.0	0.0	0.0
Alzheimer disease	Antithrombotic agent use measurement	0.392179	0.28109845	0.3902527	0.3505157	0.4171913	0.30854425	0.32930715	0.3087752	0.3628883	0.3737200499999999	0.3456379
Alzheimer disease	BMI-adjusted hip circumference	0.3712771	0.2688586	0.3881985	0.370956	0.4045326	0.29630075	0.3238484	0.3143745	0.35203425	0.389852	0.3240992
Alzheimer disease	BMI-adjusted waist circumference	0.3718983	0.2705702	0.38900655	0.3690168	0.4026433	0.30419915	0.32628325	0.3147789	0.3543905	0.3844719	0.332574
Alzheimer disease	BMI-adjusted waist-hip ratio	0.3734049	0.27395455	0.3913261	0.37273985	0.4083427	0.3046081	0.3307547	0.31126255	0.3566942	0.3904402999999999	0.3303308
Alzheimer disease	Beta blocking agent use measurement	0.38613414999999995	0.286657	0.3930931	0.3537283	0.4138036	0.30123955	0.34222655	0.3199704	0.3587895	0.3786822	0.34403495
Alzheimer disease	C-reactive protein measurement	0.38041625	0.27833325	0.38756645	0.3675759	0.4075028499999999	0.30220125	0.3236250499999999	0.3123459	0.3546173	0.3915576	0.334794
Alzheimer disease	Calcium channel blocker use measurement	0.3749733	0.2713851	0.395785	0.36607815	0.4122462	0.30587515	0.3368015	0.3156836	0.36146505	0.3810634	0.3361525
Alzheimer disease	Cleft palate	0.3766852	0.2765386	0.39191085	0.3555875	0.3830642	0.3005533	0.3124225	0.3233035	0.3367596499999999	0.3809414	0.31973665
Alzheimer disease	Crohn's disease	0.3842652	0.2859887	0.3875778	0.3800518	0.4061468	0.2964087	0.3298598	0.31969965	0.3554856	0.3870928999999999	0.3415483499999999
Alzheimer disease	DNA methylation	0.3882874	0.2759382	0.3986524	0.3715150499999999	0.4153657	0.3186531999999999	0.3387716	0.3223493	0.37143625	0.38565885	0.3464739
Alzheimer disease	Diuretic use measurement	0.3756227	0.2799002	0.39002775	0.3634751499999999	0.4075648	0.31432165	0.3343805	0.3142581	0.3504013	0.3819949	0.3463295
Alzheimer disease	Drugs used in diabetes use measurement	0.38321735	0.2631477	0.3851561	0.3682474	0.41506495	0.2887434	0.3074846	0.3027864	0.3503102	0.3822622	0.3240784
Alzheimer disease	Dupuytren Contracture	0.36840455	0.2996155	0.4006956	0.3855667	0.4034478	0.2990169	0.36885795	0.3207481	0.384054	0.3636893	0.3419416
Alzheimer disease	Eczematoid dermatitis	0.3818491	0.2760612	0.3859415499999999	0.3707581	0.39784745	0.29115095	0.327146	0.308069	0.3563924	0.39798915	0.32759945
Alzheimer disease	FEV/FVC ratio	0.3768848	0.2764862	0.3930826	0.3754682	0.4062922	0.29998945	0.3313623	0.32251675	0.3571397	0.3914967	0.3330138
Alzheimer disease	Fasciitis	0.38133090000000003	0.287099	0.3978812	0.3485028	0.4097074	0.2942147	0.36161635	0.3098431	0.381664	0.3609996	0.3375339
Alzheimer disease	Graves disease	0.39673365000000005	0.3060602	0.3984498	0.357627	0.4176301	0.2806654	0.3238685	0.3295011	0.3583281499999999	0.3657405	0.3220024
Alzheimer disease	HDL cholesterol change measurement	0.38023565	0.2925952	0.38682335	0.3673494	0.3989076	0.306691	0.3307794	0.3130403499999999	0.3650653	0.38054045	0.3335429
Alzheimer disease	HMG CoA reductase inhibitor use measurement	0.3745543	0.2712637	0.389358	0.3689119	0.4088839	0.298514	0.3216901	0.310476	0.3567402	0.4216928	0.33221975
Alzheimer disease	Hashimoto's thyroiditis	0.3891794	0.2839648	0.39825635	0.38202695	0.40367995	0.30309705	0.3385084499999999	0.3196721	0.3707662	0.3760898	0.3356536
Alzheimer disease	HbA1c measurement	0.379597	0.2789601	0.3882343	0.3756127	0.4091592	0.3059517499999999	0.3202057	0.3070094	0.3563709	0.3905066	0.3288123
Alzheimer disease	Headache	0.3681483	0.27968605	0.3963252	0.3499256	0.4092222	0.28977255	0.3361706	0.3168178	0.3562521	0.3844321	0.3319639
Alzheimer disease	Hernia	0.3804774	0.2906517	0.409632	0.37380395	0.4221069	0.3068954	0.363005	0.3450381	0.376772	0.3633046	0.3516165
Alzheimer disease	Hodgkins lymphoma	0.3852137	0.276958	0.3875657	0.3739586	0.402163	0.293286	0.288419	0.3107064	0.3686089	0.38142755	0.31309295
Alzheimer disease	Hypercholesterolemia	0.3744716	0.26582305	0.3939134	0.37008715	0.4122462	0.2979417	0.3195558	0.3084122	0.3601528499999999	0.4001135	0.3342841
Alzheimer disease	Hypermetropia	0.3914466	0.2936622	0.3999427	0.39091	0.4274673	0.31853155	0.3398838	0.3502526	0.3831312	0.3743958	0.3546047
Alzheimer disease	IGF-1 measurement	0.3704077	0.2677566	0.38357505	0.3704324	0.4038793	0.2984506	0.312447	0.3055535	0.3521057	0.38787275	0.3250707
Alzheimer disease	Immature Reticulocyte Fraction Measurement	0.3730107	0.2723514	0.3859658	0.3669798	0.3999222	0.3019768	0.3211979	0.3053939	0.3502686	0.3876185	0.3258997
Alzheimer disease	Inguinal hernia	0.3543265	0.27010005	0.3968452	0.3767975	0.42073055	0.3018423	0.3363675	0.3123462	0.3547424	0.3778932	0.33339615
Alzheimer disease	Inhalant adrenergic use measurement	0.3946072	0.27040865	0.3877781999999999	0.3672105	0.4083157	0.3077965	0.3334144	0.3020346	0.35707815	0.4078637	0.3454999
Alzheimer disease	Ischemic stroke	0.40383294999999997	0.2966423	0.3987933	0.3862801	0.41350945	0.295382	0.3466137	0.30456715	0.3834126	0.3835509	0.3502261
Alzheimer disease	Myocardial Ischemia	0.3706842	0.2858498499999999	0.4047354	0.3627603499999999	0.4050865	0.3239806	0.3477223	0.3183368	0.3654604	0.3642162	0.3498161
Alzheimer disease	Myopia	0.378755	0.27327795	0.4029302	0.3699079	0.4195332	0.318801	0.34196995	0.3196067	0.3631542	0.3798457	0.3502721
Alzheimer disease	Oral ulcer	0.3859754	0.3095932	0.3932952	0.3774993	0.39400605	0.284502	0.3443408	0.31832775	0.3542386	0.39612895	0.34256695
Alzheimer disease	PHF-tau measurement	0.3769538	0.2706074	0.3916404	0.37191745	0.40879665	0.29800445	0.3290355	0.3159254999999999	0.3560155	0.3871569	0.3311275
Alzheimer disease	PR interval	0.3765752	0.27354045	0.3963755	0.3754113	0.4098644	0.3076171	0.3367093	0.32060475	0.3553089499999999	0.4000831	0.3292036499999999
Alzheimer disease	Palmar Fibromatosis	0.3811928	0.2812771	0.3976512	0.3496876	0.4079648	0.2849111	0.3489127	0.3187014	0.3779827	0.3439494	0.33814155
Alzheimer disease	Parkinson disease	0.3847106	0.2688931	0.3946649	0.3787879	0.4116538	0.3090494	0.3323238	0.3072525499999999	0.3583324	0.384077	0.3360817
Alzheimer disease	QRS amplitude	0.3699732	0.280292	0.3998105	0.3875128	0.3991691	0.2751534	0.3456081	0.33652505	0.35266015	0.39432505	0.335603
Alzheimer disease	QRS complex	0.37789235	0.2843413	0.3974013	0.3927106	0.4091434	0.2832393	0.3424027	0.3362799	0.3595822	0.4069239	0.3359341
Alzheimer disease	QRS duration	0.3881369	0.2620383	0.3956297	0.3838765	0.4210559	0.2946475	0.3405867	0.3244696	0.3655886	0.3875359	0.3381671
Alzheimer disease	QT interval	0.3732885	0.2747812	0.3929232	0.37138925	0.3971265	0.3055866499999999	0.3381061	0.331832	0.3541099	0.378154	0.33385095
Alzheimer disease	Red cell distribution width	0.3748815	0.2694377	0.3834904	0.37409385	0.4057253	0.2981715	0.3117948	0.3049435	0.3456458	0.3903695	0.3235275
Alzheimer disease	Snoring	0.3826613	0.2563416	0.3843337	0.3420732	0.39837965	0.2811924	0.31785385	0.3045848	0.3394317	0.3758778	0.3122973
Alzheimer disease	TPE interval measurement	0.3904924	0.26585985	0.3885293	0.36275235	0.4047122	0.3200258	0.3348093	0.3227416	0.363284	0.3655444	0.3255986
Alzheimer disease	Testicular Germ Cell Tumor	0.3608151	0.24986585	0.37365885	0.3678932	0.4084679	0.2896031	0.3020083	0.3141236	0.33894385	0.3766038	0.3173377
Alzheimer disease	Thyroid preparation use measurement	0.391031	0.2860535	0.3990041	0.3826395	0.4051081	0.2904661	0.33356935	0.3322475	0.36228955	0.3827144	0.3387799
Alzheimer disease	Tourette syndrome	0.37400639999999996	0.2507186	0.38485335	0.3714726499999999	0.4091333	0.285126	0.32216615	0.3111215	0.3399468	0.4076664	0.3273415
Alzheimer disease	Varicose veins	0.3781695	0.2949077	0.3956226	0.3816321	0.40001655	0.309611	0.32999095	0.3240359	0.349068	0.4001283	0.3404146
Alzheimer disease	Vasodilators used in cardiac diseases use measurement	0.39155819999999997	0.2884792	0.3914027	0.3722968	0.4134663	0.3084003	0.33753315	0.3182877	0.3493164	0.3864239	0.3282035
Alzheimer disease	Vitiligo	0.3883479	0.3066891499999999	0.3871685	0.3739498999999999	0.40540005	0.29848145	0.32766365	0.32286295	0.352308	0.376344	0.3323845
Alzheimer disease	acne	0.3796279	0.2939386	0.3940594	0.3822917999999999	0.4029924	0.296976	0.3197496	0.3369111999999999	0.35970745	0.3998922	0.3215276999999999
Alzheimer disease	adolescent idiopathic scoliosis	0.3787887	0.2749169	0.39025345	0.37815835	0.41199325	0.30470715	0.3312413	0.31904835	0.35684585	0.3926	0.3340725
Alzheimer disease	adult onset asthma	0.37831234999999996	0.2765968	0.3879415	0.3729411	0.3999813	0.3010344	0.3322347	0.3070622	0.3418755	0.4105764	0.3335207999999999
Alzheimer disease	age at assessment	0.3839358	0.2743593	0.3903436	0.3741067	0.3960318	0.29042725	0.327335	0.3052255	0.34290575	0.3622838	0.3348621499999999
Alzheimer disease	age at diagnosis	0.38217505	0.2819797	0.40931855	0.3627928	0.4169251	0.2924006	0.3540732	0.3419125	0.3708104	0.3720412	0.3543651
Alzheimer disease	age at first birth measurement	0.370668	0.2516543	0.3879833	0.3735125	0.41150295	0.2900838	0.305964	0.30477335	0.3590802	0.4053858	0.3131511
Alzheimer disease	age at first facial hair	0.36406905	0.2540449999999999	0.3828591	0.3696581	0.3940283	0.29377495	0.3055881	0.3076085	0.3506690999999999	0.3905527	0.31602345
Alzheimer disease	age at first sexual intercourse measurement	0.37742495	0.2632858	0.3832678	0.3674509	0.41135495	0.29668545	0.32343045	0.3097889	0.3507692	0.3840961499999999	0.3275809
Alzheimer disease	age at menarche	0.36123784999999997	0.2519568	0.38048825	0.3672019	0.4077869	0.2890753	0.3043906	0.3056585	0.3467734999999999	0.3849846999999999	0.3192394
Alzheimer disease	age at menopause	0.3633242	0.24674255	0.3746868	0.3694385	0.40281245	0.2868383	0.28049155	0.2962946	0.337042	0.40126325	0.3106818
Alzheimer disease	age at onset	0.3803708	0.2751375499999999	0.39622995	0.3722058	0.4090721	0.3134241	0.3407347	0.321521	0.3621299	0.39392	0.3430761
Alzheimer disease	age-related hearing impairment	0.37338915	0.2771767	0.3991036	0.3661876	0.4115368	0.31508725	0.3376713	0.3258317	0.354577	0.3919934	0.3267347
Alzheimer disease	age-related macular degeneration	0.39444605	0.2790182	0.40523595	0.35890035	0.4111563	0.3179902	0.3453613	0.3182379	0.3938129	0.3670622	0.33412385
Alzheimer disease	albumin:globulin ratio measurement	0.3806649	0.3046527	0.3944518	0.3792069	0.4028724999999999	0.3107213	0.349151	0.30670825	0.3554896	0.3912646	0.3459384
Alzheimer disease	albuminuria	0.37644815	0.2660519	0.3958183	0.3707813	0.4164847	0.2909669	0.3261068	0.30989075	0.35426625	0.3647863	0.3297199
Alzheimer disease	alcohol consumption measurement	0.3755546	0.2703665	0.3890808	0.367542	0.4063851	0.2928665	0.3233395	0.3098683	0.3492234	0.4018142	0.332894
Alzheimer disease	alcohol dependence	0.3741267	0.2597933	0.3814637	0.3509896	0.409879	0.2887616	0.3270957	0.3071437	0.3401228	0.3412022	0.3226738
Alzheimer disease	alcohol drinking	0.38138665000000005	0.2789065	0.388556	0.3662571	0.40387025	0.2997051	0.3328995	0.3129667499999999	0.3597741	0.3842964	0.3359243
Alzheimer disease	alcohol use disorder measurement	0.3732794	0.25361795	0.3893817	0.3718789	0.4128524	0.2663398	0.30900875	0.2918015	0.3468721	0.41903505	0.31749835
Alzheimer disease	alkaline phosphatase measurement	0.378963	0.2795693	0.389882	0.3702534	0.4038002	0.29796435	0.3213338	0.3113003	0.35495885	0.39387615	0.32782665
Alzheimer disease	allergic disease	0.3902889	0.285321	0.3913631	0.3829694	0.3985066499999999	0.3014395	0.33528815	0.3221602	0.3580015	0.4102689	0.3366226
Alzheimer disease	allergic rhinitis	0.38473824999999995	0.2856353	0.38868415	0.37391175	0.3955841	0.298229	0.3259748999999999	0.3089592	0.3600634	0.39748425	0.3363812
Alzheimer disease	alopecia	0.3645112	0.2598079	0.3867788	0.3679333	0.393877	0.2784563	0.3168975	0.3096032	0.351158	0.3941117	0.3203204
Alzheimer disease	amino acid measurement	0.3707586	0.27676935	0.3932607	0.3790528	0.42167335	0.2878047	0.3059552	0.3017674	0.3521701	0.3578374	0.3170984
Alzheimer disease	amyloid-beta measurement	0.3664207	0.26809885	0.3964268	0.39329845	0.406615	0.3032283	0.3364093999999999	0.3295924	0.3322353	0.36072845	0.3410977
Alzheimer disease	androgenetic alopecia	0.36559675	0.2617451	0.387675	0.3774436	0.38932605	0.2800039	0.3111852	0.3191553	0.3444596	0.3971403	0.31728695
Alzheimer disease	angina pectoris	0.3708261	0.28525155	0.3966332	0.362394	0.4170589999999999	0.3045656	0.34532905	0.3214439	0.3578536	0.3861788499999999	0.3299297
Alzheimer disease	ankylosing spondylitis	0.3812964	0.2854734	0.3902538	0.3800518	0.4105331	0.2958822	0.33211265	0.3221004	0.35794855	0.3932042	0.3434022
Alzheimer disease	anorexia nervosa	0.371039	0.2482507	0.3824549499999999	0.3665092	0.40470795	0.2878947	0.3171466	0.3081217	0.33463495	0.4018989	0.3251123
Alzheimer disease	anthropometric measurement	0.3735475	0.2672827	0.39088695	0.36457475	0.4030033	0.29807335	0.3278412	0.3123462	0.3514013	0.3742251	0.3294659
Alzheimer disease	antisocial behaviour measurement	0.3716932	0.255018	0.38377925	0.37304	0.4119963	0.2941929	0.32293495	0.31597955	0.3512262	0.3874201	0.330561
Alzheimer disease	anxiety measurement	0.36854125000000004	0.25565885	0.3753171	0.3827018	0.4131198	0.2894354	0.314616	0.3047517	0.34320135	0.4120941	0.3437826
Alzheimer disease	aortic measurement	0.3852503	0.2730559	0.3984361	0.3645323	0.4171624	0.3146364	0.3563963	0.3294761	0.3682375	0.37700725	0.3418641
Alzheimer disease	apolipoprotein A 1 measurement	0.3783129	0.2769357	0.3905442	0.3659157	0.40281045	0.3026761	0.3287873	0.3098431	0.3563779	0.3867637	0.3312579
Alzheimer disease	apolipoprotein B measurement	0.3785648	0.2786424	0.3886156	0.36278355	0.40831855	0.2997429499999999	0.3236174	0.30954665	0.3620679	0.3874109	0.3299545499999999
Alzheimer disease	appendicular lean mass	0.3745204	0.27370285	0.38821235	0.3686592	0.4034986	0.30009995	0.3236751	0.3144862	0.35540155	0.3783826	0.3288213
Alzheimer disease	arterial stiffness measurement	0.3785974	0.2745478	0.3958336	0.37192675	0.4101984	0.3065316	0.3392076	0.3173970499999999	0.3605274	0.3784199	0.3330552
Alzheimer disease	aspartate aminotransferase measurement	0.37688055	0.2817241	0.3883795	0.3743338	0.40521085	0.3032396499999999	0.32912205	0.3158951	0.35796315	0.401352	0.331729
Alzheimer disease	aspartate aminotransferase to alanine aminotransferase ratio	0.3781415	0.2802204	0.3828901	0.3731388	0.40411935	0.3056435	0.32171835	0.31764	0.3463578499999999	0.3829784	0.3275086
Alzheimer disease	asthma	0.3817914	0.2799005	0.39002675	0.3760244	0.4034094	0.30315295	0.3320956	0.31514015	0.35906275	0.3845351	0.3370726
Alzheimer disease	atopic asthma	0.3934532	0.2921706	0.3877	0.36927495	0.39526	0.2945781	0.3411082	0.3133213999999999	0.3609248	0.424747	0.3323089
Alzheimer disease	atopic eczema	0.38754754999999996	0.2814168	0.3875078	0.3719239	0.3990864	0.29018275	0.326127	0.3091198	0.362	0.4005692	0.3307351
Alzheimer disease	atrial fibrillation	0.3765947	0.267367	0.38874135	0.3746095	0.4145165	0.3034203	0.3245641	0.3170144	0.3557451	0.38337575	0.3286639
Alzheimer disease	atrial flutter	0.387242	0.2806287	0.39810855	0.3738852	0.420545	0.2980803	0.3120273	0.31447735	0.3569709	0.3857497	0.3267001499999999
Alzheimer disease	atrophic macular degeneration	0.39372295	0.2858987	0.4087311	0.3530859	0.41708295	0.32444615	0.3486569	0.316425	0.3912815	0.3608310999999999	0.3398685
Alzheimer disease	attention deficit hyperactivity disorder	0.3720394	0.25509375	0.3834754	0.3743146	0.4120266	0.2970132	0.3226723	0.3164094	0.3492646	0.3873918	0.32956295
Alzheimer disease	autism spectrum disorder	0.3739646	0.2521973	0.3832039499999999	0.37766295	0.4114238	0.2925533	0.31862965	0.31236515	0.3454374	0.40031795	0.3269176
Alzheimer disease	autoimmune disease	0.3896372	0.29648835	0.3977763	0.3813493	0.4017349	0.2954137	0.33507125	0.318329	0.3631605	0.3871653	0.34359595
Alzheimer disease	autoimmune thyroid disease	0.39153845	0.2891893	0.3931321	0.3892018	0.40382235	0.2975387	0.32927645	0.3239952	0.3610685	0.3957923	0.33513485
Alzheimer disease	autosomal dominant compelling helio-ophthalmic outburst syndrome	0.3925532	0.2775819	0.3896392	0.3526243	0.41704615	0.25552725	0.3345212	0.3045043	0.3656323999999999	0.3783921	0.3308969499999999
Alzheimer disease	balding measurement	0.37165384999999995	0.2705284	0.38828785	0.3718251999999999	0.4032275	0.2998117	0.3224424	0.3119011	0.3500448	0.3935645	0.3234472
Alzheimer disease	basal cell carcinoma	0.3806871	0.2765433	0.3820345	0.3727007	0.404921	0.2970117	0.3182618	0.3027862	0.3540858	0.3926	0.3297098
Alzheimer disease	base metabolic rate measurement	0.371536	0.2668406	0.3896765	0.37019875	0.4013548	0.29366855	0.3198624	0.31270095	0.3508274	0.38344745	0.3286212
Alzheimer disease	basophil count	0.3782551	0.2875403	0.3946053	0.3804311	0.4073151	0.3012974	0.3333117	0.31667	0.35736355	0.3906801	0.33777375
Alzheimer disease	basophil percentage of granulocytes	0.3657407	0.26875015	0.39161925	0.3756205999999999	0.4199576	0.3023564	0.3279106	0.3095065	0.3476635999999999	0.43159505	0.3338452
Alzheimer disease	basophil percentage of leukocytes	0.37821375	0.2862851	0.39626475	0.3769851	0.40692225	0.3025542	0.33386045	0.3174274	0.35997925	0.4010742	0.3434685
Alzheimer disease	benign prostatic hyperplasia	0.34815045	0.2555624	0.37189065	0.3962824	0.4240382	0.29086905	0.3085403	0.2951224	0.3213496	0.3914852	0.30793655
Alzheimer disease	bilirubin measurement	0.38441505	0.2791163	0.3882598	0.3725033	0.40738205	0.29711215	0.3210053	0.3090767	0.3559311	0.3916271	0.33260515
Alzheimer disease	bipolar I disorder	0.3809473	0.2578657	0.3925931	0.3937851	0.4211234	0.3120812	0.34531225	0.3194636	0.3366065	0.3845131	0.3424542
Alzheimer disease	bipolar disorder	0.3752807	0.2620301	0.3887959	0.3786024	0.4048982	0.2957083499999999	0.325248	0.3192002	0.3505696	0.3923461	0.3345669
Alzheimer disease	birth weight	0.379418	0.2761338	0.3920077	0.3740936	0.4071048	0.2997225	0.32379045	0.31208765	0.3604202	0.39045595	0.3319558
Alzheimer disease	bitter alcoholic beverage consumption measurement	0.3792379	0.2564766	0.3877906	0.3724219	0.4013194	0.2833512	0.3406493	0.3097378	0.3304285999999999	0.39955745	0.3450185
Alzheimer disease	blood metabolite measurement	0.3666946	0.2826288	0.3879494	0.3805713	0.4040531	0.2931158	0.3183764	0.30638915	0.34323245	0.38973415	0.3235436
Alzheimer disease	blood phosphate measurement	0.3846735	0.28002465	0.39133575	0.3688129	0.40464665	0.3016821	0.32810635	0.3163432	0.3568222	0.3910284	0.3375185
Alzheimer disease	blood pressure	0.3827931	0.2774714	0.39255775	0.3763374	0.40559	0.3049635	0.3358112	0.3166239	0.3580171	0.3777441	0.3446962
Alzheimer disease	blood protein measurement	0.3785146	0.283076	0.3925167499999999	0.3592285	0.4006831	0.30998955	0.3370954	0.3117074	0.3683203	0.37852515	0.3348741
Alzheimer disease	blood urea nitrogen measurement	0.3728178	0.270027	0.3882681	0.36420605	0.40406095	0.2972621	0.31875115	0.31458445	0.3438182	0.369993	0.3280356
Alzheimer disease	body fat distribution	0.3732319	0.2755468	0.3940725	0.3636962	0.4105852	0.3032194	0.3297525999999999	0.3180012	0.3622511	0.3756274	0.3277819
Alzheimer disease	body fat percentage	0.37210299999999996	0.2689267	0.3887384	0.37300575	0.4060461	0.3020328	0.3256462	0.310476	0.3587468	0.3921106	0.33160215
Alzheimer disease	body height	0.3688942	0.2673932	0.3854056	0.37230045	0.40474305	0.2972992	0.319253	0.3119773	0.35171755	0.3822771499999999	0.3245568
Alzheimer disease	body mass index	0.3680672	0.26205075	0.3848281999999999	0.3703689	0.40499155	0.2973076	0.315769	0.30897655	0.3507692	0.3910979	0.3257424
Alzheimer disease	body weight	0.3721289	0.26872405	0.3879637	0.368841	0.4065102	0.2918985	0.3205335	0.3125283	0.34993135	0.3942741	0.33148045
Alzheimer disease	body weights and measures	0.3687616	0.2636332999999999	0.3710575	0.3631744	0.38969755	0.3114304	0.2961371	0.2965342	0.33599485	0.3865746	0.3227545
Alzheimer disease	bone density	0.3710377	0.273054	0.3911271	0.36960895	0.4095224	0.30106615	0.3293228	0.32434635	0.35544395	0.3935921	0.3319627
Alzheimer disease	bone fracture	0.3645563	0.28323005	0.4055572	0.366567	0.40162425	0.3056165	0.3407524	0.3270482	0.3653582	0.4156017	0.3560209
Alzheimer disease	bone quantitative ultrasound measurement	0.3741788	0.2695164	0.3888085	0.3666203999999999	0.39987115	0.3032211	0.3227284	0.3179787	0.353871	0.3924362	0.3271414
Alzheimer disease	brain aneurysm	0.3767925	0.295586	0.4059072999999999	0.36683485	0.4112535	0.2878754	0.3480335	0.3181553	0.3656708	0.4098441	0.3380108
Alzheimer disease	brain measurement	0.3691246	0.26920535	0.3903802	0.3698541	0.4048523	0.302038	0.3281675	0.3124238	0.3544575	0.3814134	0.328321
Alzheimer disease	brain volume measurement	0.3768874	0.27632365	0.3929436	0.3640171	0.4036375	0.3020391	0.3280413	0.3150525	0.3549384	0.38788795	0.32731825
Alzheimer disease	breast cancer	0.36696605000000004	0.2351641	0.3738522	0.3597819	0.4198482	0.29459495	0.3009002	0.288386	0.3456928	0.3756775	0.3191451
Alzheimer disease	breast carcinoma	0.3758857	0.2593761	0.38417955	0.3542793	0.40919545	0.2910997	0.3088641	0.3060956	0.343107	0.3734532	0.32436135
Alzheimer disease	breast milk measurement	0.3611308	0.2618099	0.3889275	0.3646606	0.41431425	0.309015	0.328994	0.3150456	0.3573471	0.3915457	0.3397218
Alzheimer disease	calcium measurement	0.3804352	0.27554055	0.3916439499999999	0.36880885	0.40811405	0.29815395	0.3188434	0.3109595	0.355134	0.39754815	0.326015
Alzheimer disease	cancer	0.3769752	0.2661472	0.3828524	0.3635837	0.41695905	0.30555	0.3182062	0.29704765	0.3500227	0.4153188	0.3303423
Alzheimer disease	cardiac arrhythmia	0.3887738	0.2954082	0.4037979	0.3756646	0.42892	0.29520375	0.33866565	0.3333657	0.3690834	0.3809114	0.3423338999999999
Alzheimer disease	cardiovascular disease	0.3780421	0.2765355	0.39321045	0.3621802	0.40801035	0.3082347	0.334738	0.3131951	0.3595909	0.37731155	0.3401433
Alzheimer disease	cataract	0.3692863	0.2610411	0.3850374	0.3582925	0.3990860499999999	0.2822139999999999	0.30301145	0.3119846	0.3430038	0.3877052	0.3151746
Alzheimer disease	celiac disease	0.3930286	0.29268665	0.39252495	0.3739975	0.3980403999999999	0.30579455	0.3292676	0.3088253	0.35148715	0.4095003	0.3390438999999999
Alzheimer disease	central corneal thickness	0.37903074999999997	0.2911384	0.40209015	0.3665976	0.4023633	0.3164185	0.3525886	0.3354911	0.3772691999999999	0.36896375	0.3403809
Alzheimer disease	central nervous system cancer	0.36457835	0.27205605	0.3913159499999999	0.3724533	0.4127616	0.2956837	0.3326548	0.3217959	0.3568224	0.427087	0.3348514
Alzheimer disease	cerebrospinal fluid biomarker measurement	0.398359	0.3149144	0.4177165	0.3759406	0.399788	0.323069	0.3457141	0.318813	0.3930541	0.3756206	0.3478953999999999
Alzheimer disease	childhood onset asthma	0.3870984	0.2827526	0.38462795	0.3694405	0.40714665	0.3032211	0.3297972	0.31679565	0.35455015	0.3928476	0.3295022
Alzheimer disease	childhood trauma measurement	0.34931865	0.2782322	0.3815464	0.38600275	0.4032035	0.2997868	0.3134885	0.295516	0.35090455	0.407428	0.3132843
Alzheimer disease	chin morphology measurement	0.3703491	0.2525153	0.39532805	0.3664284	0.4048022	0.3077672	0.3335977	0.3412194	0.35429085	0.3993448	0.3233326
Alzheimer disease	cholelithiasis	0.37005505	0.28396035	0.38512985	0.368553	0.4024414	0.316741	0.3213772	0.3370344	0.3609587	0.3720093	0.3307756
Alzheimer disease	chronic kidney disease	0.380886	0.2836492	0.4008367	0.36857255	0.4007153	0.3003246	0.3575557	0.3184104	0.3753908999999999	0.3416955	0.351058
Alzheimer disease	chronic lymphocytic leukemia	0.388236	0.2968528499999999	0.39135055	0.37898125	0.4085581	0.30179665	0.3245079	0.3239314	0.3516449	0.3824851	0.33847165
Alzheimer disease	chronic obstructive pulmonary disease	0.3790969	0.2833978	0.3941067	0.3692458	0.409202	0.3032349	0.3299785	0.3151959	0.35472265	0.3791282	0.3408165
Alzheimer disease	chronotype measurement	0.3746182	0.2574323	0.3842886	0.367538	0.404972	0.2908518	0.3131147	0.3056638499999999	0.3561145	0.3969801	0.3257062
Alzheimer disease	cigarettes per day measurement	0.3628992	0.27148275	0.3976705	0.3663111	0.4192286	0.29117605	0.3200492	0.31628955	0.353306	0.3831035	0.32918695
Alzheimer disease	circadian rhythm	0.3956256	0.2827474	0.4079538	0.3871821	0.4248031	0.3135499	0.33385855	0.331495	0.35511905	0.38185625	0.3594217
Alzheimer disease	cleft lip	0.3788697	0.2778218999999999	0.3894545	0.35462325	0.3934114	0.3055649	0.3116382	0.3158664	0.3378411	0.3896184	0.3154512
Alzheimer disease	coagulation factor measurement	0.3868188	0.3064573499999999	0.4223242	0.3793826	0.4033462	0.33819445	0.3632151	0.32695315	0.4174382	0.3712002	0.3631229
Alzheimer disease	coffee consumption	0.36236634999999995	0.2579622	0.39300395	0.3739454	0.40894705	0.288316	0.3286949	0.3066491	0.3526578	0.3765407	0.32958185
Alzheimer disease	coffee consumption measurement	0.353776	0.26318715	0.38948395	0.3688535	0.4183254	0.2928503	0.31393945	0.31386795	0.3530845999999999	0.3649919	0.3240918
Alzheimer disease	cognitive function measurement	0.3734607	0.2599485	0.38420675	0.3749073	0.40791785	0.2970099499999999	0.3201877	0.3130399	0.3543654	0.3992817	0.323831
Alzheimer disease	colorectal adenoma	0.3762555	0.2791334	0.39679955	0.37061375	0.4176629	0.30747085	0.32411325	0.31757155	0.358214	0.4025423999999999	0.3334232
Alzheimer disease	colorectal cancer	0.3776612	0.2737554	0.3901281	0.3749247	0.410163	0.30313585	0.320404	0.3190138	0.3586047	0.4015466	0.33262225
Alzheimer disease	complication	0.3870087	0.28425405	0.38384815	0.3834867	0.41771355	0.2944411999999999	0.3096171	0.3018536	0.3562946	0.3886455	0.3348037
Alzheimer disease	corneal topography	0.3830475	0.2810567	0.4008378	0.3682556	0.40625625	0.3040985499999999	0.3385377	0.3193519999999999	0.3659051	0.3841919	0.33807865
Alzheimer disease	coronary artery calcification	0.3821875	0.2730968	0.4066837	0.3790359	0.4212268	0.30597315	0.31977325	0.27547135	0.3779813	0.4295394	0.33257835
Alzheimer disease	coronary artery disease	0.3779137	0.2773208	0.3935706	0.36455645	0.4060607	0.31457815	0.3392777999999999	0.31237565	0.3598966	0.3859921	0.3388868
Alzheimer disease	coronary atherosclerosis	0.38015515	0.28750845	0.40668245	0.3688535	0.4116215	0.32071855	0.35562185	0.3318151	0.3854535	0.35699615	0.3551623
Alzheimer disease	cortical surface area measurement	0.37095049999999996	0.271627	0.3913764	0.36722295	0.4074765999999999	0.3041627	0.33054645	0.3173875	0.3548759	0.37320755	0.3324693
Alzheimer disease	cortical thickness	0.3703543	0.2695485	0.3903512	0.36722295	0.4071663	0.30392635	0.3278973	0.311039	0.354962	0.3730539	0.3286812
Alzheimer disease	creatine kinase measurement	0.3866958	0.3048049	0.4219345	0.38410345	0.411852	0.2976484	0.3558582	0.3208328	0.3797394	0.361448	0.3505202
Alzheimer disease	creatinine measurement	0.3783787	0.2732417	0.38657535	0.374553	0.4020063	0.29587925	0.32309245	0.3096594	0.35473495	0.39255965	0.3268034
Alzheimer disease	cup-to-disc ratio measurement	0.372576	0.2726030499999999	0.3951194	0.3734122	0.3992409	0.3041255	0.3349339	0.3191874	0.3756609	0.390085	0.3305364
Alzheimer disease	cutaneous melanoma	0.37425600000000003	0.2783506	0.39194315	0.3847308	0.4055827	0.3086911	0.3174036	0.3063936	0.3547424	0.4009462	0.3262899
Alzheimer disease	cystatin C measurement	0.3774678	0.2779184999999999	0.3885968	0.3697561	0.4036743499999999	0.2984738	0.3275439	0.3099988	0.3529653	0.38663855	0.3319171
Alzheimer disease	cytokine measurement	0.37127555	0.2595169	0.3999833	0.3730316	0.412792	0.2854786	0.3347214	0.2939791	0.3585998	0.3902434	0.32217375
Alzheimer disease	daytime rest measurement	0.3821292	0.2509246	0.3828278	0.3747816	0.4086396	0.30451675	0.306899	0.3365677	0.3506384	0.3763552	0.3284894
Alzheimer disease	dental caries	0.3692083	0.2522043	0.3878092	0.3509221999999999	0.3941594	0.2806336499999999	0.3155206	0.3336617	0.34452265	0.38431765	0.3171378
Alzheimer disease	dentures	0.3661788	0.25546895	0.3812426	0.3509221999999999	0.3978757	0.2835973	0.3128299	0.3404255	0.3382221	0.38431765	0.318391
Alzheimer disease	depressive symptom measurement	0.37678725	0.2660544	0.3917709	0.3757183	0.4098494	0.2997837	0.3198458	0.3165023999999999	0.36016855	0.39540935	0.3348961
Alzheimer disease	dermatitis	0.4131379	0.2786191	0.3833722499999999	0.38532105	0.4017654	0.2990553	0.3489578	0.33155275	0.3640216	0.4023001	0.3326003
Alzheimer disease	diabetes mellitus	0.3869419	0.2834596499999999	0.3924951	0.3712355499999999	0.4097060999999999	0.299297	0.32361825	0.3096611999999999	0.3563366	0.3950613	0.3339428
Alzheimer disease	diastolic blood pressure	0.37151985	0.2720293	0.38827705	0.36851625	0.4079073	0.3021553	0.3317717	0.3121494	0.3532195	0.3767081	0.33665395
Alzheimer disease	diet measurement	0.3750868	0.27013255	0.3933074	0.36878455	0.4091706	0.2988150499999999	0.3321801	0.3177036	0.3492098	0.3932855	0.3315341
Alzheimer disease	diffuse plaque measurement	0.37660255	0.276338	0.3939146	0.3716709	0.4063413	0.3070814	0.3360318	0.31225475	0.3595065	0.3895218	0.3402465
Alzheimer disease	disease progression measurement	0.3766011	0.2814723	0.4019418	0.37809935	0.39874265	0.3162137	0.34559715	0.3165816	0.38335245	0.3556574	0.36000075
Alzheimer disease	diverticular disease	0.3843335	0.26506415	0.4083514	0.3754774	0.4124019	0.3160698	0.35467585	0.30634715	0.3749338	0.3530909	0.3349504
Alzheimer disease	diverticulitis	0.39002044999999996	0.2774234	0.405983	0.3738292	0.4142938	0.3334612	0.35463635	0.3294761	0.385395	0.3541154	0.3374099
Alzheimer disease	drug use measurement	0.37870305	0.27659765	0.3876068	0.3680413	0.4096199	0.2998033	0.3273637	0.3155198	0.3535739	0.38378495	0.3338251
Alzheimer disease	electrocardiography	0.3800542	0.27521745	0.3930594	0.3711865	0.4076695	0.2988312	0.3351988	0.3162428	0.3569958	0.3940245	0.3264996
Alzheimer disease	emotional symptom measurement	0.37743015	0.2749169	0.3970367	0.38330925	0.4079328	0.3045776	0.32800935	0.3212215499999999	0.3620906	0.3748393	0.34072385
Alzheimer disease	endocrine system disease	0.38610105	0.270641	0.3858042	0.3758386	0.4160435	0.2989537	0.3237967499999999	0.3154116	0.3519042	0.38384585	0.33420815
Alzheimer disease	endometriosis	0.37444299999999997	0.26694835	0.3851024	0.38224475	0.4079194	0.3046612	0.3368034	0.2979105	0.37584185	0.4029972	0.34386865
Alzheimer disease	eosinophil count	0.3736709	0.2699182	0.3876288	0.373349	0.4062509	0.3014063	0.3209028499999999	0.3081946	0.3494593	0.3885921	0.3284367
Alzheimer disease	eosinophil percentage of granulocytes	0.37882905	0.2697775999999999	0.3883105	0.3688214	0.4081464	0.30206245	0.3193058	0.3118456	0.346044	0.3933812	0.3284367
Alzheimer disease	eosinophil percentage of leukocytes	0.37639085	0.27219155	0.38977795	0.3761226	0.40409145	0.297709	0.3218512	0.3125416	0.3466122	0.3830082	0.3323692
Alzheimer disease	erythrocyte count	0.37041275	0.2694618	0.3891456	0.36568655	0.4029975	0.2974864	0.3226111	0.30768675	0.34890345	0.388618	0.3264061
Alzheimer disease	essential hypertension	0.3897754	0.2842826	0.40141635	0.35905005	0.4112296	0.30797335	0.3451896	0.3183294	0.3615766	0.3787229	0.3441865
Alzheimer disease	estrogen-receptor negative breast cancer	0.3774892	0.25113125	0.3910814	0.3405922999999999	0.409912	0.291957	0.3195022	0.2755526	0.3461087	0.36520535	0.3274292
Alzheimer disease	facial morphology measurement	0.3699725	0.2657279	0.38971855	0.36409845	0.4107834	0.29751295	0.3239699	0.3139053	0.3492614	0.38705875	0.3284815
Alzheimer disease	family history of Alzheimer’s disease	0.36983495	0.28341735	0.3457552	0.3849823	0.355633	0.2936008	0.2805609	0.2943492	0.3757732	0.3916331	0.2786016
Alzheimer disease	fasting blood glucose measurement	0.3685098	0.2620586	0.3916618	0.3762962	0.4151182	0.28850745	0.3110214	0.3076085	0.3505273	0.4093935	0.3332441
Alzheimer disease	fasting blood insulin measurement	0.3823398	0.2736711	0.4098785	0.3459081	0.4098182	0.30537295	0.3227836	0.3144685	0.3655125999999999	0.401091	0.3393844
Alzheimer disease	fat body mass	0.37503195	0.2699851	0.3889501	0.3649066	0.40353705	0.29673635	0.32384645	0.3149955	0.353289	0.3849566	0.3303021
Alzheimer disease	fatty acid measurement	0.3744243	0.2492309999999999	0.3854166	0.3723826	0.3942904	0.3051922	0.3128243	0.2928621999999999	0.353703	0.41281815	0.3284115
Alzheimer disease	feeling "fed-up" measurement	0.3697847	0.2699535	0.3910446	0.38140225	0.4177127	0.3036934	0.3362807	0.3095227	0.37154	0.39593765	0.3520242
Alzheimer disease	femoral neck bone mineral density	0.3629063	0.2565206	0.3819491499999999	0.3633468	0.4028230499999999	0.3039289	0.3106729	0.3141492	0.3383007	0.4188052	0.31469265
Alzheimer disease	ferritin measurement	0.3835834	0.29243315	0.39897705	0.363348	0.40570655	0.3131175	0.3256459	0.32252855	0.35663585	0.402259	0.32072805
Alzheimer disease	fibrinogen measurement	0.3890526	0.2897819	0.40491625	0.3598994	0.4077755	0.2980066999999999	0.33792895	0.330572	0.366545	0.3941407	0.3474122
Alzheimer disease	forced expiratory volume	0.3720123	0.2677081	0.3877342	0.369921	0.4016059	0.2971604	0.32175785	0.3147689	0.35139975	0.3712534	0.3247883
Alzheimer disease	gait measurement	0.3678789	0.2595548	0.3817117	0.358867	0.399198	0.2869204	0.3162487	0.3109502	0.3565621	0.39201045	0.3100254999999999
Alzheimer disease	gallbladder disease	0.3517989	0.2883154	0.3732057	0.3713882	0.40369545	0.3157642	0.3181585	0.30551125	0.3524536	0.3798489	0.3149769
Alzheimer disease	gallstones	0.373186	0.2954315	0.3842127	0.3663792	0.402375	0.3255911999999999	0.3192251	0.3455818	0.3679444	0.3815289	0.3309259
Alzheimer disease	ganglion cell inner plexiform layer thickness measurement	0.3799419	0.27838685	0.38552	0.3817375	0.4094911	0.297428	0.32007185	0.313729	0.3441932	0.3434719	0.3295495
Alzheimer disease	gastroesophageal reflux disease	0.36699015	0.2662069	0.3864926	0.3766686	0.4080913499999999	0.30829795	0.327335	0.31102345	0.3683828	0.390797	0.3319857
Alzheimer disease	glaucoma	0.3755848	0.2851803	0.3993678	0.3648954	0.4083157	0.3075176	0.34462	0.31393945	0.3535393	0.38597795	0.33768075
Alzheimer disease	glioma	0.3610646	0.2772285	0.39929755	0.36460685	0.4100693	0.3063372	0.3334165	0.3263198	0.354888	0.4119642	0.33437495
Alzheimer disease	glomerular filtration rate	0.3814149	0.2746185	0.3881645	0.37162275	0.4074718	0.292087	0.3258966	0.3129592	0.3570126	0.3946163	0.3316891
Alzheimer disease	glucose measurement	0.3770563	0.2687079	0.3866191	0.3683451	0.4092286	0.29131585	0.31125895	0.2994465	0.35246505	0.3929783999999999	0.3295547
Alzheimer disease	glucose tolerance test	0.38075820000000005	0.3191686	0.40974285	0.3656759	0.41780055	0.3007745	0.30982305	0.3492859499999999	0.372814	0.39522425	0.3294282
Alzheimer disease	glycine measurement	0.354189	0.26098875	0.3828379	0.37562875	0.4096346	0.29198545	0.3053786	0.313431	0.33947715	0.3378311	0.31831975
Alzheimer disease	gout	0.3731967	0.2964769	0.3939799	0.3870271	0.42129485	0.2876651	0.33670645	0.3132048	0.3590881999999999	0.3964835	0.3319467
Alzheimer disease	granulocyte count	0.38757985	0.28477955	0.39151245	0.3760848	0.4087744	0.2935579	0.3337248	0.3159856	0.3599122	0.3879613	0.3459016
Alzheimer disease	granulocyte percentage of myeloid white cells	0.38608184999999995	0.2834385	0.3959859	0.3799772	0.4087295	0.29586165	0.33841535	0.3202898	0.3667015	0.38601425	0.3406674
Alzheimer disease	grip strength measurement	0.3707901	0.2673818	0.3872642	0.37606465	0.4102942	0.30018325	0.3268963	0.313631	0.3556967	0.3816972	0.3231582
Alzheimer disease	gut microbiome measurement	0.3760243	0.2718088	0.3864326	0.3740199	0.4109417	0.29564555	0.326531	0.3094203	0.3594675	0.3840129	0.3285357
Alzheimer disease	hair color	0.3697035	0.2728866	0.3934453	0.3753298	0.4088394	0.30236335	0.3191386	0.31091115	0.3495679	0.39795895	0.32417165
Alzheimer disease	hair colour measurement	0.3772203	0.2791156	0.3931255	0.3733359	0.4107875	0.303179	0.3219406	0.31734375	0.3531602	0.3880437	0.326014
Alzheimer disease	hair shape measurement	0.37265125	0.2647703	0.3873269499999999	0.3716478	0.4015265	0.28927665	0.3195372	0.3062755	0.34858105	0.394285	0.3234472
Alzheimer disease	handedness	0.3520223	0.26251165	0.38061595	0.3839469	0.4080007	0.3136195	0.3121377	0.3047605	0.3490632	0.4084781	0.3165941
Alzheimer disease	health study participation	0.3610911	0.2670922	0.3865393	0.36773465	0.4014247	0.2984137	0.3160159	0.3130086	0.3628604	0.3767255	0.3274821
Alzheimer disease	hearing loss	0.4004023	0.2888854	0.396163	0.3878884	0.4264181999999999	0.3182831	0.3389547499999999	0.3258875	0.34482845	0.3684459	0.3298367
Alzheimer disease	heart disease	0.3764479	0.27376175	0.3759489	0.35598135	0.4152745	0.2993418	0.3277443	0.28849555	0.3411574	0.37030775	0.3314586
Alzheimer disease	heart failure	0.38757264999999996	0.2707118	0.3905934	0.3712036	0.4010069	0.30265115	0.3140889	0.3059854	0.3650653	0.40050385	0.3311787
Alzheimer disease	heart rate	0.37747454999999996	0.2897237	0.4109542	0.3701116	0.4069575	0.32130565	0.36216535	0.3298509	0.3504802	0.3928825999999999	0.333401
Alzheimer disease	heart rate response to recovery post exercise	0.34468595	0.2516182	0.39693	0.3391244	0.4206982	0.29308705	0.3403068	0.2787441499999999	0.3348622	0.3884086	0.3120858
Alzheimer disease	heel bone mineral density	0.37356585	0.27442875	0.39076155	0.3715247	0.4035267	0.3006499	0.3265766	0.31736065	0.3562238	0.389894	0.3286121
Alzheimer disease	hematocrit	0.3775708	0.2765122	0.39299175	0.368814	0.4057649	0.3051117	0.32870045	0.31255115	0.3567301	0.3858524	0.33296985
Alzheimer disease	hemoglobin A1 measurement	0.3814042	0.2726832	0.3881291	0.3758644	0.40757595	0.3042255	0.31600455	0.31113085	0.3547424	0.3873102499999999	0.328487
Alzheimer disease	hemoglobin measurement	0.37501470000000003	0.2778048	0.3929993	0.3691552	0.4024762	0.3044439	0.3263846	0.3091088	0.35546595	0.3916771	0.3306605
Alzheimer disease	hemorrhoid	0.3702341	0.2728497	0.39560405	0.3628839	0.3995562	0.3129306	0.3281424	0.324068	0.3509298	0.3882872	0.3394930499999999
Alzheimer disease	high density lipoprotein cholesterol measurement	0.378235	0.2745956	0.3896154	0.3697371	0.4025993	0.3010906	0.3239176	0.3120609	0.35554275	0.3906039	0.3302598
Alzheimer disease	hip bone mineral density	0.3651064	0.2640265	0.3915171	0.3772635	0.4092263	0.3176602	0.3355734	0.31932055	0.349597	0.4249208	0.3243215
Alzheimer disease	hip bone size	0.3707371	0.2600672	0.3866403	0.37677975	0.41686275	0.3125462	0.3272812	0.3140402	0.3407904	0.4340069	0.3231525
Alzheimer disease	hip circumference	0.37896525	0.2743235	0.3918689	0.3677808	0.4067086	0.3003571499999999	0.33176205	0.3175519	0.35796175	0.388206	0.3353545
Alzheimer disease	hormone measurement	0.3880903	0.2593978	0.3908393	0.3699482	0.4067374	0.28419585	0.30854445	0.3235849	0.3488172499999999	0.3777513	0.3215985
Alzheimer disease	hyperlipidemia	0.37760930000000004	0.2803895	0.3970218	0.36307985	0.4155288	0.3042543	0.31816425	0.29301435	0.3707959	0.3484177	0.3307719
Alzheimer disease	hypertension	0.3758542	0.27761445	0.39240425	0.3722856	0.4115146	0.3061577	0.33439395	0.31659555	0.3578268	0.3827074	0.3399319
Alzheimer disease	hypothyroidism	0.39145874999999997	0.2882908	0.3980983	0.37940455	0.4111432	0.29613	0.33497525	0.3232423	0.3671856	0.38467565	0.3329566
Alzheimer disease	immune system disease	0.4018451	0.3115786	0.3912155	0.3834033	0.4002657	0.2842781	0.3512937	0.30591765	0.3585924	0.42307325	0.3481412499999999
Alzheimer disease	inflammatory bowel disease	0.3806448	0.2853700999999999	0.38984675	0.3727742	0.40480565	0.2978342	0.3316696	0.3167168	0.3619119	0.3933181	0.3418873
Alzheimer disease	insomnia	0.3768753	0.26970705	0.38619465	0.377544	0.4116763	0.2960295	0.3141439	0.329017	0.35289485	0.38099825	0.3248537999999999
Alzheimer disease	insomnia measurement	0.3735003	0.25370865	0.3858692	0.3736874	0.4102806	0.2890611	0.3196236	0.3150524999999999	0.3507178	0.3941227	0.3302401
Alzheimer disease	insulin like growth factor measurement	0.37281155	0.2586366	0.38450495	0.37021175	0.4049081	0.2981852	0.3176086	0.3138058999999999	0.3513844	0.3929716	0.3237342
Alzheimer disease	insulin measurement	0.3712099	0.2710885	0.4040992	0.35415175	0.4120895	0.2876671	0.3189465	0.307306	0.3572038	0.3967177	0.3377622
Alzheimer disease	intelligence	0.3713105	0.26392785	0.3836809	0.3697133	0.4049828	0.2956311499999999	0.3198359	0.3120802	0.3535862	0.396633	0.325692
Alzheimer disease	interstitial lung disease	0.37092270000000005	0.2865902999999999	0.3858266	0.3631639	0.39099925	0.315668	0.330876	0.3166415	0.3576796	0.391504	0.3406721
Alzheimer disease	intraocular pressure measurement	0.38096280000000005	0.2825352	0.3996257	0.3662566	0.40823995	0.3105062	0.34031275	0.3200272	0.3607626	0.3792637	0.3405245
Alzheimer disease	irritability measurement	0.3669538	0.26829325	0.3987559	0.3750244	0.40236965	0.2992934	0.30608745	0.3227089	0.3502566	0.40820215	0.3029726
Alzheimer disease	juvenile idiopathic arthritis	0.3927258	0.30723575	0.39848865	0.3723024	0.3947702	0.30581355	0.33885795	0.3088253	0.3548571	0.4447716	0.354755
Alzheimer disease	keratinocyte carcinoma	0.3845842	0.2700424999999999	0.3825784	0.370626	0.4028868	0.29385115	0.3164495	0.3084912	0.3497803	0.3871914	0.3174468
Alzheimer disease	keratoconus	0.3792338	0.2999427	0.3875696	0.3751936	0.4022448	0.2927893	0.3109301	0.3298532	0.3531824	0.406511	0.3357528
Alzheimer disease	late-onset Alzheimers disease	0.36727224999999997	0.2657143	0.4129152499999999	0.3639804	0.4115607	0.28111485	0.3416755999999999	0.2949124	0.365762	0.3934438	0.3311086
Alzheimer disease	lean body mass	0.3720174	0.2688343	0.3869933	0.3664205	0.4034029	0.2962462	0.3209926	0.31464355	0.3511449	0.3863755	0.3297828
Alzheimer disease	left ventricular structural measurement	0.386984	0.2661816	0.3965888	0.3900098	0.39430915	0.303284	0.34121	0.3329845	0.3722809	0.39978535	0.3288101
Alzheimer disease	leukocyte count	0.38087295	0.2836928	0.3897033	0.3733052	0.4072335	0.3006829	0.3297961	0.31579275	0.3577748	0.3923996	0.3338135
Alzheimer disease	lifestyle measurement	0.3725695	0.2608373499999999	0.394622	0.36948195	0.4107815	0.2919455	0.3265768	0.3158215	0.36297435	0.37800005	0.3261302
Alzheimer disease	lip morphology measurement	0.35849045	0.2903555	0.3999584	0.39363395	0.41141715	0.3005289	0.3537298	0.3033171	0.3803992499999999	0.3789688	0.3186014
Alzheimer disease	lipid measurement	0.38010635	0.2851486	0.37728355	0.41630665	0.4212076	0.3160615	0.329269	0.2947431	0.3684786	0.3944999	0.340398
Alzheimer disease	lipoprotein A measurement	0.3753543	0.2866938	0.4004624	0.3728236	0.4054925	0.3140246	0.33526265	0.3087135	0.3879784	0.3341686	0.3321168
Alzheimer disease	lipoprotein measurement	0.3757993	0.2961096	0.4080161	0.3725148	0.3940343	0.31453765	0.3292026	0.3187693	0.3662014	0.37855225	0.331424
Alzheimer disease	lobe attachment	0.3630063	0.2730732	0.3949796	0.3712636	0.4061655	0.3016425	0.3277822	0.32599515	0.3516426	0.40730625	0.3256167
Alzheimer disease	longevity	0.3787707	0.29012865	0.3938139	0.3723977499999999	0.407335	0.31209085	0.3229462	0.3041192	0.3560412	0.3835177	0.3379438999999999
Alzheimer disease	low density lipoprotein cholesterol measurement	0.37751215000000005	0.27381085	0.3895519	0.3725005	0.4047125499999999	0.3002948	0.32228715	0.3127833	0.3543498499999999	0.3925532	0.3283026999999999
Alzheimer disease	low density lipoprotein triglyceride measurement	0.37601644999999995	0.2718789	0.3922318	0.3766374	0.40483495	0.3064469	0.3279631	0.3144395	0.3641705	0.3996974	0.330552
Alzheimer disease	lung adenocarcinoma	0.36801700000000004	0.2738739	0.38920395	0.3702936	0.4250019	0.2935005	0.29596285	0.2808123	0.33947735	0.38822625	0.3044996
Alzheimer disease	lung carcinoma	0.3754352	0.2747512	0.3909757	0.3626745	0.4194308	0.28575105	0.3009394	0.2872929	0.3398736	0.3996446	0.3140843
Alzheimer disease	lymphatic system disease	0.3800704	0.2995446499999999	0.40053865	0.3698128499999999	0.4087944	0.3161258999999999	0.3313444	0.32544815	0.3591399	0.390023	0.34727315
Alzheimer disease	lymphocyte count	0.3806797	0.27966845	0.3893365	0.3763773	0.40482425	0.3055782999999999	0.3277975	0.3147002	0.35389925	0.3919509	0.3329564499999999
Alzheimer disease	lymphocyte percentage of leukocytes	0.38199815000000004	0.28852645	0.391191	0.377333	0.4047416499999999	0.2984022	0.33195575	0.3165146	0.3548288	0.3944073999999999	0.3372342
Alzheimer disease	lymphocyte:monocyte ratio	0.3837623	0.28844005	0.3998318	0.390232	0.41275115	0.3059272	0.3460045	0.31850065	0.3622739	0.3665136	0.3408408
Alzheimer disease	macula measurement	0.38852745	0.27442495	0.3973143	0.3755576	0.4053069	0.2943078999999999	0.32358355	0.314291	0.3777934	0.356341	0.3264283
Alzheimer disease	major depressive disorder	0.3697144	0.2659864	0.3881698	0.36595325	0.4011531	0.2887486	0.3232761	0.3167636	0.3612374	0.40720085	0.3273592
Alzheimer disease	male reproductive organ cancer	0.3665546	0.2609604	0.3958569	0.3958871499999999	0.4217472	0.2878322	0.3215124	0.3285407	0.3490138	0.3287309	0.3272651
Alzheimer disease	mammographic density measurement	0.37974189999999997	0.2786343	0.3827929	0.365371	0.3926583	0.3029427	0.34330255	0.31148115	0.35712085	0.4664542	0.3148184
Alzheimer disease	mathematical ability	0.374435	0.26235515	0.386633	0.3719071499999999	0.4093533	0.2982582	0.3211334	0.3146059	0.35567915	0.3980265	0.3276426
Alzheimer disease	mean arterial pressure	0.379931	0.2827025	0.39256645	0.3709233	0.4082297	0.3064616	0.3437205	0.3253825999999999	0.35756595	0.38642805	0.34293815
Alzheimer disease	mean corpuscular hemoglobin	0.3672569	0.2610773	0.3815546	0.3707521	0.4083799999999999	0.2939188	0.308303	0.2963674	0.3448166	0.393254	0.3222569
Alzheimer disease	mean corpuscular hemoglobin concentration	0.3737593	0.2687024	0.3870537	0.368725	0.4100594	0.2983571	0.3143205	0.30334895	0.3501374499999999	0.39269445	0.3246017
Alzheimer disease	mean corpuscular volume	0.3728274	0.2680617	0.3853608	0.37148035	0.40508995	0.29678385	0.3121422	0.3024568	0.34595925	0.38925605	0.3246838
Alzheimer disease	mean platelet volume	0.37555525	0.275051	0.3889853	0.3763866	0.4036766	0.3004505	0.3250431	0.31334865	0.3511852	0.3847244	0.3303846
Alzheimer disease	mean reticulocyte volume	0.3678996	0.2652794	0.3840754	0.3739291	0.4046808	0.2950684	0.3104105	0.301221	0.3486946	0.3934332	0.3262923
Alzheimer disease	medical procedure	0.3637453	0.2604692	0.3920275	0.3577656	0.4137519	0.2943175	0.30571	0.31420525	0.3571095	0.3639567	0.3212922
Alzheimer disease	menopause	0.3621529	0.2363141	0.3838266	0.36461675	0.41089045	0.2729867	0.2782295	0.2871649	0.34083835	0.4111283	0.3231094
Alzheimer disease	metabolic disease	0.38608945	0.2667469	0.39083435	0.3531849	0.4126973	0.2817241	0.3143951	0.3072562	0.3578829999999999	0.37209685	0.3317446
Alzheimer disease	metabolic syndrome	0.3758877	0.2715624	0.3918362	0.3551273499999999	0.4005835	0.29613	0.325624	0.307306	0.3617902	0.3912646	0.32341945
Alzheimer disease	metabolite measurement	0.3751072	0.278537	0.3930921	0.3732499	0.4115317	0.3059974	0.33349885	0.3120673499999999	0.3617281	0.3841594	0.33454065
Alzheimer disease	migraine disorder	0.3707204	0.2641734	0.38896805	0.3603587	0.4032023	0.3041814499999999	0.33979695	0.3083338	0.3474112	0.3991628	0.3347447
Alzheimer disease	mitochondrial DNA measurement	0.37194545	0.2593931	0.3881671	0.3805584	0.40596675	0.2964829	0.3174076	0.2973949	0.3406195	0.4016737	0.3206498
Alzheimer disease	monocyte count	0.3784439	0.278807	0.3913651	0.37350895	0.40743545	0.3034535	0.3284656	0.3152714	0.3549189	0.38819575	0.3331836999999999
Alzheimer disease	monocyte percentage of leukocytes	0.3796653	0.27695355	0.3909257	0.37978195	0.4054074	0.2992286	0.33046555	0.3182784	0.3596691	0.3880346	0.336808
Alzheimer disease	mood disorder	0.37043595	0.25236285	0.3905394	0.3955641	0.4197676	0.2884201	0.32409145	0.31670275	0.3613542	0.3633138999999999	0.3329161499999999
Alzheimer disease	mood instability measurement	0.3733069	0.2625372	0.3935543999999999	0.383407	0.4072751	0.2956331	0.3281342	0.3231843	0.3683657	0.3619065	0.33473725
Alzheimer disease	mortality	0.39391489999999996	0.2643187	0.3863782	0.36425	0.40482	0.2978015	0.321848	0.3002461	0.3557464	0.4317862	0.3577052
Alzheimer disease	mosaic loss of chromosome Y measurement	0.371572	0.2598077	0.39133995	0.36954885	0.3906803	0.2923841	0.3275391	0.3057565	0.3531286999999999	0.402094	0.3214981
Alzheimer disease	mosquito bite reaction itch intensity measurement	0.37452235	0.32041805	0.38465905	0.3828291	0.4134808	0.3054204	0.3295587	0.33079045	0.35441445	0.40606915	0.3274503
Alzheimer disease	multiple myeloma	0.37740495	0.2721704	0.3913359	0.3884371	0.4027822	0.2854069	0.3055436	0.30743355	0.3490069999999999	0.4146233	0.3279924
Alzheimer disease	multiple sclerosis	0.3871644	0.2935219	0.3945105	0.374669	0.401491	0.2958789	0.3288011	0.3162317	0.3666774	0.3891853	0.3434739
Alzheimer disease	multisite chronic pain	0.3647176	0.2571794	0.3913306	0.3680314	0.4005054	0.3028414	0.322156	0.3177499	0.3520305	0.3860487	0.3222812
Alzheimer disease	musculoskeletal system disease	0.39932155	0.25208725	0.4059069	0.4529483	0.41576705	0.2831353	0.3298163	0.2884205	0.3665667	0.0	0.3461331
Alzheimer disease	myeloid white cell count	0.38066785000000003	0.2843698	0.3895832999999999	0.3719515	0.4055473	0.3044439	0.3291518	0.3146532	0.3567972	0.3926218	0.3380679
Alzheimer disease	myocardial infarction	0.3801263	0.2790261	0.4020058	0.3680428	0.407417	0.3104337	0.3363151	0.31623095	0.3595046	0.3837220999999999	0.3360365
Alzheimer disease	myxedema	0.3889529	0.2792553	0.3942866	0.38133825	0.4086206999999999	0.28898605	0.32545055	0.3283407	0.3572472	0.3858316499999999	0.3316729
Alzheimer disease	nasopharyngeal neoplasm	0.378377	0.262596	0.388237	0.3707898	0.4084481	0.2872693	0.32405525	0.2978084	0.35839465	0.38559245	0.3390203
Alzheimer disease	nephrolithiasis	0.41155845	0.297271	0.4049115	0.3472566	0.4147383	0.2966999	0.3401587	0.3312701	0.3668761499999999	0.4111533	0.3449291
Alzheimer disease	neuritic plaque measurement	0.37124999999999997	0.2898155	0.3804889	0.3531892	0.424042	0.2856191	0.347147	0.3080043	0.3736222	0.3684515	0.3591792
Alzheimer disease	neurofibrillary tangles measurement	0.37352025	0.26898255	0.3937993	0.3739586	0.41164465	0.2999285	0.3362836	0.3223905	0.3586727	0.3843802	0.3332442
Alzheimer disease	neuroimaging measurement	0.3719333	0.27441335	0.3923746999999999	0.3664401	0.40650175	0.3046965	0.3286758	0.3152758	0.3579318	0.3800463	0.3278812
Alzheimer disease	neurotic disorder	0.39193544999999996	0.2651684	0.3981765499999999	0.394832	0.4154367	0.3154199	0.3098879	0.3391823499999999	0.3759958	0.4083531	0.3373977999999999
Alzheimer disease	neuroticism measurement	0.3759744	0.2685879	0.39164155	0.3784813	0.4079078499999999	0.3032528	0.3277762	0.3179161	0.3594508	0.38946645	0.3377132
Alzheimer disease	neutrophil count	0.3790876	0.2793674499999999	0.389093	0.3738988	0.4074365	0.3021633999999999	0.3271599	0.315375	0.35298925	0.39242	0.3345297
Alzheimer disease	neutrophil percentage of granulocytes	0.3767604	0.267411	0.3879947	0.37130795	0.4088763	0.2982361	0.31701	0.3121005	0.3473675	0.3947622	0.3302576
Alzheimer disease	neutrophil percentage of leukocytes	0.3804901	0.28916195	0.3927131	0.38013925	0.4075071	0.3001225	0.3335331	0.3207205	0.355166	0.3958541	0.3388517
Alzheimer disease	neutrophil-to-lymphocyte ratio	0.38328815	0.2973195	0.3934373	0.3756362	0.4103914	0.3034799999999999	0.3370548	0.3133837	0.35871825	0.3925529	0.3380668
Alzheimer disease	nevus count	0.37386865	0.27981815	0.3937407	0.3906097	0.4003729	0.3072023499999999	0.3160623999999999	0.31424385	0.3551387	0.4028739	0.3367909
Alzheimer disease	non-alcoholic fatty liver disease	0.3819505	0.26388255	0.3801764	0.364432	0.4015966	0.3088689	0.32399	0.3069381	0.3527147499999999	0.384493	0.3347318
Alzheimer disease	non-melanoma skin carcinoma	0.3748672	0.2685095	0.3819398	0.37229035	0.4111279	0.2957978	0.3092531	0.3027994	0.3460885	0.3811956	0.3258161499999999
Alzheimer disease	nose morphology measurement	0.3671126	0.2630338	0.38576555	0.3530418	0.4116905	0.2980047	0.3176971	0.3171477	0.3563566	0.3946038	0.32813325
Alzheimer disease	nutritional disorder	0.3919387	0.2656876	0.3860635	0.3569132	0.4179354	0.2745305	0.3154726	0.31445975	0.3535616	0.38140165	0.3298851
Alzheimer disease	obesity	0.3637453	0.2839713	0.3927764	0.3703876	0.4127066	0.2911417	0.3366009	0.3206834	0.3424226	0.3997724	0.3439294499999999
Alzheimer disease	obsessive-compulsive disorder	0.3713105	0.25229945	0.383471	0.3696619	0.4122963	0.28675565	0.3187132	0.314804	0.3418932	0.40415075	0.3272738
Alzheimer disease	open-angle glaucoma	0.38108675000000003	0.27884315	0.40294915	0.3669537	0.4087298499999999	0.3114107	0.3412463	0.31551355	0.3550343	0.3773445	0.3399103999999999
Alzheimer disease	optic cup area measurement	0.36969515	0.2741786	0.39587975	0.3525	0.4048804	0.2941924	0.3285336	0.3057052	0.3591172	0.3929357	0.338892
Alzheimer disease	optic disc size measurement	0.3777111	0.2813224	0.3955919	0.3578503	0.39867815	0.3048541	0.3478197	0.3255878	0.37313485	0.386183	0.3430297
Alzheimer disease	osteoarthritis	0.3681371	0.2591169	0.3923722	0.3665976	0.41525255	0.2945942	0.31526735	0.3086870499999999	0.3548386	0.3837697	0.3246192
Alzheimer disease	osteoarthritis, hip	0.3728474	0.26670275	0.39196	0.3615222	0.41439665	0.2937058	0.332048	0.3142377	0.365458	0.3744421	0.3323907
Alzheimer disease	osteoarthritis, knee	0.3684651	0.25922685	0.39788385	0.3690672	0.40735325	0.2925523	0.3234338	0.3234219	0.3614168	0.3840077	0.3293092
Alzheimer disease	osteoporosis	0.3705876	0.2603231	0.3967688	0.3572667	0.3997327	0.320858	0.3280018	0.3222502	0.3560187	0.40865185	0.3286483
Alzheimer disease	ovarian carcinoma	0.380442	0.2736526	0.3786855	0.35549775	0.4154267	0.2778536	0.30420245	0.28885505	0.3393658	0.3840453499999999	0.3175969
Alzheimer disease	ovarian serous carcinoma	0.37538065	0.2710042	0.3904248999999999	0.3628698999999999	0.40445175	0.2897281	0.32886065	0.3039086	0.34840665	0.4005964	0.31558135
Alzheimer disease	pancreatic carcinoma	0.3807392	0.28257195	0.3971134	0.3742382	0.38902925	0.2984837	0.32207225	0.2998652	0.3685452	0.3748005	0.3287721
Alzheimer disease	parental genotype effect measurement	0.36630535	0.2699718	0.3948371499999999	0.3629130499999999	0.4134775	0.2949954	0.3324103	0.3069587	0.3494211	0.3941362	0.3380562
Alzheimer disease	parental longevity	0.37585565	0.2879902	0.38660895	0.3737324	0.4052259	0.300307	0.3225499	0.2965625	0.3701582	0.4024440999999999	0.33973395
Alzheimer disease	pathological myopia	0.380351	0.2738192	0.4102757	0.3874747	0.4128349	0.3235301	0.3455121	0.31673675	0.3619876	0.41595845	0.3310232
Alzheimer disease	peak expiratory flow	0.37117145	0.27322995	0.3913141	0.377264	0.40241885	0.3028172	0.3267188	0.3186929	0.3571216	0.3842123	0.3322195
Alzheimer disease	peripheral arterial disease	0.38004705	0.2629475	0.39001735	0.3746995	0.4203403	0.29583665	0.3207222	0.3060446	0.3574884499999999	0.369986	0.33021175
Alzheimer disease	phosphatidylcholine measurement	0.381586	0.2696319499999999	0.38328755	0.3797675	0.40962665	0.2975187	0.3252184	0.3027189	0.3594816	0.4111758	0.3324361999999999
Alzheimer disease	phospholipid measurement	0.37663539999999995	0.2700698	0.37416145	0.3499036	0.4488908	0.3292644	0.3079104	0.2806292999999999	0.3804314	0.4295055	0.3522845
Alzheimer disease	physical activity	0.3745543	0.2771302	0.3906486	0.3674828	0.4023688	0.29641465	0.3201582	0.3079109	0.3639043	0.4073037	0.335552
Alzheimer disease	physical activity measurement	0.37010565	0.2690875	0.3930509	0.3667684	0.3983868	0.2980811	0.3345269	0.3172767	0.36367715	0.3882872	0.3333409
Alzheimer disease	platelet component distribution width	0.3834404	0.27957305	0.3881482	0.3764858	0.4034124	0.3048142	0.3282825	0.3148787	0.3528252	0.3868105	0.33107175
Alzheimer disease	platelet count	0.3786729	0.27335	0.3891057	0.3693823	0.40318125	0.2977899	0.3228972	0.3132063	0.351192	0.3841464	0.3287026
Alzheimer disease	platelet crit	0.3755848	0.2736114	0.3885646499999999	0.3678718	0.4054339999999999	0.2956656	0.3246034	0.30897615	0.3513479	0.387256	0.3319499
Alzheimer disease	platelet-to-lymphocyte ratio	0.3811464	0.280686	0.3922477	0.3829834	0.40303	0.30181825	0.3325782	0.3110376	0.3592226	0.3840205	0.3380451
Alzheimer disease	polycystic ovary syndrome	0.371338	0.2633582	0.3836075	0.3763374	0.4233833999999999	0.2805078	0.31002945	0.3202774	0.3511524	0.3707287	0.3207303
Alzheimer disease	polyp of colon	0.38036570000000003	0.2762257	0.4055056	0.37405155	0.4092045	0.3217893	0.3319799	0.3492672	0.366129	0.39739345	0.33894555
Alzheimer disease	potassium measurement	0.37951765000000004	0.2828564	0.3933431	0.3786507999999999	0.42033	0.2985557	0.32963815	0.31999905	0.3603211	0.3824198	0.330733
Alzheimer disease	primary biliary cirrhosis	0.3912408	0.29713065	0.3992882	0.37013575	0.399406	0.30553505	0.33342675	0.3095915999999999	0.3630539	0.3749919	0.3554012
Alzheimer disease	prostate carcinoma	0.3724344	0.26857225	0.3860839	0.3725375	0.4065355	0.2953173	0.3105275	0.30559925	0.3489682	0.3886834	0.3249092999999999
Alzheimer disease	protein measurement	0.3758142	0.28126975	0.39316565	0.3724432	0.4098914	0.3043838	0.3272675	0.32221345	0.36109115	0.38283745	0.33274815
Alzheimer disease	psoriasis	0.38079189999999996	0.2776039	0.38858535	0.3768611	0.4064663	0.301456	0.3233304	0.3173955	0.3563667	0.3905551	0.3387914
Alzheimer disease	psoriasis vulgaris	0.3712099	0.3050285499999999	0.3844414	0.3641159	0.4056823	0.30212195	0.3146629	0.3295198	0.366957	0.41367575	0.3238018
Alzheimer disease	puberty onset measurement	0.3721906	0.2472385	0.3805277	0.3752583	0.4062477	0.2846795	0.2944116	0.3217914	0.3527515	0.3773585	0.3079351
Alzheimer disease	pulse pressure measurement	0.3704593	0.2751421	0.3901167	0.3655129	0.4048171499999999	0.3064442	0.3346002999999999	0.3166338	0.3573271999999999	0.3870589	0.3341229
Alzheimer disease	reaction time measurement	0.36427145	0.2557797	0.38533385	0.3633844499999999	0.3941151	0.2839801	0.3170768	0.2991822	0.3587639	0.3675	0.3185884
Alzheimer disease	red blood cell density measurement	0.373988	0.2736076	0.3894747	0.36696215	0.4035646	0.3007724	0.3241454	0.31110735	0.3514433	0.3874494	0.3280828
Alzheimer disease	refractive error	0.37942145	0.26917	0.39503555	0.3725539	0.4137829	0.3088731	0.3282277	0.3120842	0.35990085	0.3843569	0.3372939
Alzheimer disease	refractive error measurement	0.3763553	0.2814571	0.3957412	0.367371	0.4043238	0.2971212	0.3357807	0.32002685	0.3666682	0.3794465	0.33435035
Alzheimer disease	respiratory system disease	0.38354730000000004	0.29061265	0.3937881	0.3719432	0.4021547	0.3035699	0.3340235499999999	0.3159958	0.36315145	0.3875748	0.3351901
Alzheimer disease	response to statin	0.37222085000000005	0.27390775	0.3991722	0.36488	0.4100234	0.2922905	0.31461145	0.2973416	0.3660885499999999	0.376008	0.3298708
Alzheimer disease	response to vaccine	0.3783533	0.2591111	0.3950605	0.3799281	0.4065202	0.2784818	0.3317704	0.3021171	0.3502216999999999	0.3692642	0.3295386
Alzheimer disease	resting heart rate	0.3802225	0.2846054	0.3993163	0.3691517	0.4136145	0.2916878	0.3482945	0.32131345	0.34842595	0.3812112	0.3413488
Alzheimer disease	reticulocyte count	0.3768797	0.2738042	0.3887833	0.3692474	0.4044366	0.2999417	0.32423895	0.3105916	0.352976	0.3915322	0.3265739
Alzheimer disease	reticulocyte measurement	0.3768642	0.2753714	0.3887401	0.3725057	0.4047476	0.3033979	0.3238587	0.30841965	0.3509946	0.4003749	0.3297675
Alzheimer disease	retinal layer thickness measurement	0.3777111	0.28403585	0.3902131	0.363459	0.40770695	0.2947532	0.3397206	0.31966725	0.356266	0.3260429	0.3408403
Alzheimer disease	rheumatoid arthritis	0.3818062	0.2905784	0.39377275	0.3808026	0.40434795	0.30229045	0.3325642	0.323092	0.3602563	0.3924141	0.3454324
Alzheimer disease	risk-taking behaviour	0.3801727	0.2567613	0.3862242	0.3741741	0.4096826	0.2929672	0.32109295	0.3122029	0.35562525	0.39474305	0.3249298499999999
Alzheimer disease	risky sexual behaviour measurement	0.3785079	0.25363285	0.3837117	0.3579335	0.402905	0.2917946	0.3185629	0.3031873	0.3442066	0.38380395	0.3238490499999999
Alzheimer disease	schizophrenia	0.3781015	0.2648345	0.3821948	0.3705971	0.40671615	0.2926056999999999	0.3223491	0.3147052999999999	0.3550114	0.3923461	0.3301932
Alzheimer disease	sclerosing cholangitis	0.3811726	0.28591785	0.38774305	0.3793134	0.4103642	0.292676	0.3324762	0.3243369	0.3556629	0.3851092	0.3455372
Alzheimer disease	seasonal allergic rhinitis	0.3857011	0.2812015	0.3921099	0.3722229999999999	0.3930355	0.290078	0.3313547	0.3143067	0.3523423	0.4049931	0.3347059
Alzheimer disease	self reported educational attainment	0.3704721	0.2629667	0.3870455	0.370834	0.4106772	0.29613	0.3252342	0.3127125	0.3534266	0.38979065	0.3269741
Alzheimer disease	serum IgG glycosylation measurement	0.3783979	0.3032508	0.3915644	0.3504182999999999	0.4027626	0.29434745	0.33042585	0.3204091	0.36523755	0.3786167	0.3363096
Alzheimer disease	serum alanine aminotransferase measurement	0.3744881	0.2725013	0.38758705	0.3723916499999999	0.4043762	0.3048642	0.3238925	0.31599725	0.3534153	0.3929521	0.3301846
Alzheimer disease	serum albumin measurement	0.3814256	0.28208995	0.3950713	0.36298895	0.4042235	0.30462795	0.3328664	0.31760845	0.3581381	0.3896673499999999	0.33559
Alzheimer disease	serum gamma-glutamyl transferase measurement	0.3725935	0.2735599	0.387126	0.3722711	0.4043176	0.3056306	0.3253444	0.3079526	0.3514433	0.3945250999999999	0.3304095
Alzheimer disease	serum metabolite measurement	0.372667	0.285982	0.3886912	0.3734471	0.4063897	0.2908563	0.3194812999999999	0.3082335	0.34908805	0.402939	0.32714145
Alzheimer disease	serum non-albumin protein measurement	0.387469	0.2928721	0.3923663	0.37220755	0.4067886	0.3072411	0.327426	0.3079348	0.3568202	0.3917511	0.3361023
Alzheimer disease	serum urea measurement	0.37455725	0.2685283	0.3830581	0.3671604	0.40296535	0.29405145	0.31729015	0.308719	0.35089925	0.3814645	0.32679735
Alzheimer disease	sex hormone-binding globulin measurement	0.3704546	0.2650245	0.3827607	0.374669	0.40499565	0.2936304	0.31439285	0.3037453	0.3552554	0.4015484	0.3257472
Alzheimer disease	sex interaction measurement	0.3810982	0.2704822	0.39134965	0.3729415499999999	0.40226675	0.28732025	0.33410185	0.30626465	0.3527097	0.36510215	0.3379323
Alzheimer disease	sitting height measurement	0.3741299	0.269202	0.3859009	0.3654743	0.401073	0.2996135	0.3199307	0.31254755	0.3543896	0.3792623499999999	0.3270241
Alzheimer disease	skin aging	0.3774892	0.2563952499999999	0.3954871	0.3628871	0.4035042	0.3168065	0.3462092	0.3251325499999999	0.34519665	0.3687527	0.3308169
Alzheimer disease	skin aging measurement	0.384715	0.2718807	0.3897441	0.3582817	0.40961265	0.3028532	0.32816365	0.3238791	0.34803975	0.3827964	0.32848815
Alzheimer disease	skin cancer	0.3731544	0.2742788	0.3843008	0.36281615	0.4139015	0.3022455	0.31234195	0.30104215	0.3475503	0.3942395	0.3215112
Alzheimer disease	skin carcinoma	0.38100670000000003	0.2756323	0.3802215	0.366421	0.4091673	0.2963689	0.3120446999999999	0.3047315	0.3375933	0.39423555	0.30578415
Alzheimer disease	skin disease	0.3780334	0.27317775	0.3881344	0.3838913	0.3843864	0.2983945	0.3374114	0.32628235	0.37049515	0.3815332999999999	0.32754135
Alzheimer disease	skin neoplasm	0.38262874999999996	0.273813	0.38219215	0.36342255	0.4175199	0.2868697	0.3128611	0.2977086	0.3392295	0.3902434	0.31405495
Alzheimer disease	skin pigmentation	0.3758927	0.27968055	0.39507075	0.3809414	0.4055766	0.2888738	0.322501	0.3116007	0.3554856	0.37023345	0.33714425
Alzheimer disease	sleep duration	0.3790058	0.271047	0.3923769	0.3706324	0.4072996	0.29901645	0.3233576	0.3081708	0.35952	0.3957431	0.3313207
Alzheimer disease	smoking behavior	0.37561690000000003	0.2688478	0.390874	0.375172	0.4078742	0.2989182999999999	0.32810335	0.31982315	0.3526625	0.37815895	0.3334936
Alzheimer disease	smoking behaviour measurement	0.369398	0.26598285	0.386754	0.3757371	0.4107392	0.29155205	0.31830445	0.30512365	0.3561645	0.3759293	0.32598475
Alzheimer disease	smoking cessation	0.3743214	0.2498447999999999	0.3876743	0.3651449	0.41629955	0.286761	0.3158381	0.30266165	0.3487781	0.3622364	0.3250138
Alzheimer disease	smoking initiation	0.36553225	0.2561131	0.385771	0.3706324	0.4032713	0.2883513	0.316958	0.3124031	0.3478728	0.3978274	0.3337009
Alzheimer disease	smoking status measurement	0.37052280000000004	0.2622235	0.3853296499999999	0.37184665	0.4115567	0.291649	0.32295265	0.3136982	0.3486255	0.395485	0.3329256
Alzheimer disease	snoring measurement	0.3752318	0.2554964	0.3757548	0.3624927	0.4087953	0.2852472	0.3252747	0.3128222	0.3541505	0.40752505	0.3117809
Alzheimer disease	social interaction measurement	0.3726436	0.2651294	0.4051744	0.3518414	0.4105008	0.28469665	0.3270415	0.3270465	0.3718919	0.3699813	0.3469569
Alzheimer disease	sodium measurement	0.36587145	0.2588162499999999	0.3814713	0.38926065	0.40914495	0.279981	0.30811195	0.3109502	0.3558973	0.37019345	0.3214355
Alzheimer disease	sphingomyelin measurement	0.3838384	0.2700820499999999	0.3943183	0.3832538	0.40543305	0.2960705	0.3208272	0.2944602	0.3453938	0.4436289	0.3300152
Alzheimer disease	spine bone mineral density	0.3704546	0.26006105	0.3988535	0.3617546499999999	0.3972206	0.3118121	0.3306445	0.3204242	0.3559503499999999	0.40065105	0.33013995
Alzheimer disease	spleen volume	0.3842029	0.283112	0.3938456	0.3725974	0.40903735	0.3123264	0.3335274	0.3132692	0.3505282	0.407109	0.33716585
Alzheimer disease	squamous cell carcinoma	0.3561125	0.25907365	0.3734601	0.3475529499999999	0.4081716	0.2591315	0.30283355	0.2955287	0.3483912	0.3527867	0.29763735
Alzheimer disease	squamous cell lung carcinoma	0.3732485	0.26799165	0.3934313499999999	0.3719323	0.4198544	0.3039245	0.2852722	0.28396705	0.3305595	0.3903695	0.3062266
Alzheimer disease	stroke	0.37865215	0.2728578	0.3981586	0.3738852	0.4040311	0.3007708	0.3421682	0.3083197	0.375313	0.3791154	0.3515694
Alzheimer disease	substance abuse	0.3719318	0.255357	0.3840442	0.3729101	0.4120557999999999	0.2939613	0.32308795	0.3155072	0.3506342	0.3850637	0.3313296
Alzheimer disease	sum of basophil and neutrophil counts	0.38358295	0.289953	0.3939583	0.3742038	0.4072393	0.3033015	0.3335708	0.3186376	0.362465	0.3925079	0.3466976499999999
Alzheimer disease	sum of eosinophil and basophil counts	0.37772675	0.2713674	0.3892774	0.3702718	0.40530465	0.2933515	0.3236471	0.307246	0.3441876	0.3931852	0.32561755
Alzheimer disease	sum of neutrophil and eosinophil counts	0.38409735	0.2863759	0.3895875	0.3760848	0.4078708	0.2944198	0.3352471	0.3161978	0.3577464	0.3870432	0.3458856
Alzheimer disease	sunburn	0.3758927	0.26824735	0.3895815	0.3776136	0.405156	0.293943	0.3210363	0.3215927	0.3626492	0.3733685	0.3264012
Alzheimer disease	suntan	0.39147509999999996	0.2691454	0.3762532	0.37303275	0.4136478	0.2828383	0.3253721	0.2917451	0.37054655	0.3586515999999999	0.3210478
Alzheimer disease	synophrys measurement	0.3608811	0.2614797	0.388283	0.37447785	0.4107646	0.2930624	0.30202795	0.3275383	0.3845204	0.3559346	0.3282937999999999
Alzheimer disease	systemic lupus erythematosus	0.3792411	0.2917748	0.3891921499999999	0.3693615	0.4022378	0.29360515	0.3332999	0.3143433	0.3611138499999999	0.3792638	0.3446744
Alzheimer disease	systemic scleroderma	0.3788366	0.3006104	0.3804344	0.37393045	0.40943995	0.2959715	0.3378866	0.31476885	0.3564046	0.41941625	0.35112155
Alzheimer disease	systolic blood pressure	0.3691258	0.2716626	0.3870066	0.3711384	0.407688	0.30198145	0.3272534	0.3100558	0.35010985	0.39270225	0.3326699
Alzheimer disease	taxonomic microbiome measurement	0.3756253	0.2879059	0.3924579	0.3623526	0.4226534	0.3252761	0.3214009	0.320667	0.36565945	0.3817373	0.3231983
Alzheimer disease	tea consumption measurement	0.3747148	0.25762265	0.3905394	0.371425	0.4110143	0.2897672	0.305084	0.302273	0.3523406	0.3729036	0.3165822
Alzheimer disease	testosterone measurement	0.375818	0.26802875	0.386552	0.3658974	0.4031492	0.2904345	0.31524995	0.3082534	0.3506395	0.3791508	0.32998795
Alzheimer disease	thalamus volume	0.3693883	0.25907	0.3847067	0.3793134	0.4219177	0.3024408	0.33578015	0.3451946	0.3833774	0.38702775	0.3200638
Alzheimer disease	thyroid disease	0.3909601	0.2856991	0.3948252	0.380551	0.4089942	0.297892	0.33498475	0.3221966	0.3656445	0.3872732	0.3346783
Alzheimer disease	thyroid stimulating hormone measurement	0.38063145	0.2773632	0.3952585	0.35991605	0.4039872	0.3018075	0.3236635	0.3314832	0.3656445	0.38144235	0.3223332
Alzheimer disease	tonsillectomy risk measurement	0.38327120000000003	0.28059095	0.4055351	0.3704324	0.40729105	0.30128125	0.3245433	0.3283407	0.3673155	0.394838	0.34844845
Alzheimer disease	total blood protein measurement	0.3785576	0.2841812	0.3927332	0.3718011	0.40681305	0.3069639	0.3263658	0.3190321	0.3604504	0.3882824	0.33321645
Alzheimer disease	total cholesterol measurement	0.37680075	0.2744886	0.38692135	0.3749451	0.404005	0.2979418	0.32190265	0.3096208	0.3559622	0.3960579	0.329104
Alzheimer disease	total hip arthroplasty	0.3775742	0.2626212	0.3892065999999999	0.3577656	0.43001205	0.288463	0.3116868	0.322586	0.3558109	0.3837697	0.3322565
Alzheimer disease	triglyceride measurement	0.3764045	0.27466	0.39006995	0.37013265	0.410297	0.3047495	0.3252546	0.3122029	0.3546215	0.38986455	0.3305492
Alzheimer disease	type 1 diabetes mellitus	0.388545	0.2904242	0.3910151	0.3739291	0.4042743	0.3051796	0.329652	0.3165345	0.3602668	0.3933857	0.33869585
Alzheimer disease	type 2 diabetes mellitus	0.3745284	0.2683866499999999	0.3851217	0.3691299	0.4046161	0.2988828	0.3178423	0.30757135	0.35523275	0.38929115	0.3277752
Alzheimer disease	ulcer disease	0.3830126	0.29692005	0.38998145	0.367947	0.39799735	0.2850114	0.34011325	0.3214978	0.3604169	0.3718574	0.34404345
Alzheimer disease	ulcerative colitis	0.38169	0.2784324	0.3895832	0.37718785	0.4086176	0.29809195	0.3283627	0.319963	0.3621128999999999	0.3937835	0.34183
Alzheimer disease	unipolar depression	0.3749009	0.25822395	0.3861613	0.3769637999999999	0.409496	0.2942194	0.3224749	0.315554	0.3530539	0.3947784	0.3344763
Alzheimer disease	upper face morphology measurement	0.3834823	0.2759771	0.3981605	0.3419286	0.4185124	0.2641166	0.32977235	0.3259334	0.3442343	0.35467605	0.3318585
Alzheimer disease	urate measurement	0.37430055	0.2709148	0.3890755999999999	0.36953585	0.4084678499999999	0.2971982	0.3248567	0.31407935	0.3538985999999999	0.3873613999999999	0.32621775
Alzheimer disease	uric acid measurement	0.379009	0.2675141	0.3895809999999999	0.3654193	0.4032139999999999	0.2988911	0.32525505	0.3142956	0.3525857	0.3842798	0.3282665
Alzheimer disease	urinary albumin to creatinine ratio	0.376015	0.2807734	0.38824375	0.3727028	0.406141	0.2934999499999999	0.3229096	0.31694675	0.3601171	0.3716791	0.328721
Alzheimer disease	urinary metabolite measurement	0.36772170000000004	0.2892194999999999	0.3913732	0.3671457	0.4032774	0.2917529	0.33524385	0.3179382	0.352651	0.39168575	0.3370884
Alzheimer disease	urolithiasis	0.3829727	0.2857225	0.39246015	0.3432318	0.415633	0.3053626499999999	0.3328266	0.3151669	0.3635799	0.39532075	0.3467331
Alzheimer disease	uterine fibroid	0.37813410000000003	0.2772596	0.3885412	0.38535115	0.4018642	0.2919768	0.3233726	0.29923035	0.3465929	0.39076095	0.3307863
Alzheimer disease	vein disorder	0.37528775	0.3011344	0.4029119	0.37535925	0.41082135	0.320814	0.3403351999999999	0.3269332	0.3515587	0.3896779999999999	0.3507064
Alzheimer disease	venous thromboembolism	0.3952726	0.28854115	0.40718905	0.37948185	0.4093224	0.3206307	0.3534674	0.3207888	0.38798665	0.36363535	0.3558809
Alzheimer disease	ventricular rate measurement	0.39369160000000003	0.2562527	0.3845746	0.364366	0.4042591	0.2997374	0.323212	0.297757	0.35488795	0.4215157	0.3478893
Alzheimer disease	verbal-numerical reasoning measurement	0.3707762	0.2683446	0.3841911999999999	0.3671457	0.4099603	0.290296	0.3208322999999999	0.3111137	0.3519058	0.4108568999999999	0.3330358
Alzheimer disease	viral load	0.38546525	0.2817492	0.3950128	0.3715166	0.4112653	0.3084628	0.3250226	0.3109074	0.3618957	0.38537855	0.3235105
Alzheimer disease	visceral adipose tissue measurement	0.3773832	0.2727876999999999	0.38625315	0.3789934	0.4099232	0.29896195	0.3254013	0.3097378	0.35760495	0.3980056	0.3316818
Alzheimer disease	visual perception measurement	0.3771498	0.2848992	0.3862856	0.3805152	0.42270785	0.2921339	0.3217291	0.3130735999999999	0.35789835	0.3830422	0.32942075
Alzheimer disease	vital capacity	0.3711978	0.2696215	0.3908618	0.3714264499999999	0.4051749	0.30245555	0.32914635	0.3153501	0.3560438	0.38528455	0.32929
Alzheimer disease	vitamin D measurement	0.3837793	0.2782563	0.38676135	0.3695633	0.4092263	0.2951264	0.3193812	0.3150967	0.36035615	0.3939384	0.3266854
Alzheimer disease	von Willebrand factor measurement	0.3912077	0.2913887	0.4271703	0.38040585	0.4122765	0.3238512	0.3677901	0.33429015	0.3827306	0.3767463	0.35989945
Alzheimer disease	waist circumference	0.37803235	0.2657396	0.3900648	0.3694973	0.4038625	0.2968039	0.3310192	0.3117739	0.3597815	0.3721969	0.3328859
Alzheimer disease	waist-hip ratio	0.3724866	0.2677089	0.3903432	0.3724564999999999	0.4085946	0.2994893	0.3286767	0.30813725	0.3547621	0.38677795	0.3274044
Alzheimer disease	wellbeing measurement	0.3749458	0.26381805	0.392943	0.3772641	0.41206195	0.2949054	0.3209953	0.313535	0.3555306	0.3950082	0.3373450999999999
Alzheimer disease	wet macular degeneration	0.3961178	0.2877115	0.4112802	0.36502565	0.4137238	0.3267676	0.3460275	0.3238791	0.39927855	0.3657844	0.3418649
Alzheimer disease	white matter hyperintensity measurement	0.38614170000000003	0.2993029	0.4056844	0.3621455	0.4119991	0.3229069	0.35198925	0.33401395	0.3787517999999999	0.3450932	0.3508777
Alzheimer disease	white matter microstructure measurement	0.3819926	0.2858577	0.3920487	0.3702382	0.40990495	0.3063372	0.3305843	0.3192578	0.3662765	0.3976542	0.3264206
Alzheimer disease	whole body water mass	0.3706381	0.2665053	0.3874884	0.3690804	0.401699	0.2945105	0.31713165	0.3145425	0.3479645	0.38549685	0.3264293
Alzheimer disease	worry measurement	0.3868375	0.2654618	0.39345275	0.38716615	0.4040238	0.2917616	0.3230032	0.3154189	0.3585533	0.3876	0.3209522
Antithrombotic agent use measurement	Abnormal urine sodium concentration	0.3795581	0.301773	0.3920267	0.4367344	0.42306055	0.2996929	0.29171885	0.3168672	0.3467665	0.3634776	0.3147071
Antithrombotic agent use measurement	Abnormality of refraction	0.3699341	0.269707	0.3969009	0.372743	0.4238332	0.2927586	0.3264223	0.339716	0.36793715	0.372998	0.34609915
Antithrombotic agent use measurement	Agents acting on the renin-angiotensin system use measurement	0.3871761	0.2760635	0.39873905	0.37088235	0.42429945	0.2912399	0.34470625	0.35064175	0.3584508	0.3918756	0.35843395
Antithrombotic agent use measurement	Alzheimer disease	0.392179	0.28109845	0.3902527	0.3505157	0.4171913	0.30854425	0.32930715	0.3087752	0.3628883	0.3737200499999999	0.3456379
Antithrombotic agent use measurement	Antithrombotic agent use measurement	0.0	0.0	0.0	0.0	0.0	0.0	0.0	0.0	0.0	0.0	0.0
Antithrombotic agent use measurement	BMI-adjusted hip circumference	0.3698056	0.270071	0.38972745	0.3622494	0.4115998	0.2870165	0.32158745	0.3269647	0.3540775499999999	0.3642446	0.33299815
Antithrombotic agent use measurement	BMI-adjusted waist circumference	0.3721258	0.268329	0.39229725	0.3693336	0.4148009	0.2900678	0.32275315	0.33243555	0.3663087	0.3581575	0.3354116
Antithrombotic agent use measurement	BMI-adjusted waist-hip ratio	0.3771063	0.2640099	0.38966405	0.37698395	0.41418295	0.29581235	0.3282494999999999	0.32658745	0.3597399	0.3324893	0.3399308
Antithrombotic agent use measurement	Beta blocking agent use measurement	0.39856040000000004	0.2778085	0.4067762	0.3781524	0.4228761	0.29439705	0.3576305	0.3647706	0.3604824	0.40160155	0.3620109999999999
Antithrombotic agent use measurement	C-reactive protein measurement	0.387622	0.2774116	0.3865961	0.36250105	0.4165504	0.28889495	0.32282085	0.3212976	0.3575378999999999	0.3961053	0.3433175
Antithrombotic agent use measurement	Calcium channel blocker use measurement	0.3825832	0.264884	0.4058351	0.3684975	0.4164155	0.294378	0.349665	0.3521684	0.3703279	0.3644195	0.3482923
Antithrombotic agent use measurement	Cleft palate	0.4009697	0.2703387	0.3739717999999999	0.3424659	0.3817202	0.2856273	0.3088608499999999	0.3309216	0.3368826	0.3146393	0.3092855
Antithrombotic agent use measurement	Crohn's disease	0.3862332	0.2827548	0.3919218	0.39728675	0.4163271	0.2949911	0.3072115	0.33567225	0.3585124	0.378084	0.3363703
Antithrombotic agent use measurement	DNA methylation	0.3942692	0.27007695	0.3826126	0.39840685	0.4312772	0.3111476	0.3361252	0.3202122	0.3871673	0.3768257499999999	0.3642855
Antithrombotic agent use measurement	Diuretic use measurement	0.3760989	0.2870246	0.3973161	0.3781524	0.4133993	0.2922996	0.3425567	0.3511165	0.36504495	0.3760117	0.3445931
Antithrombotic agent use measurement	Drugs used in diabetes use measurement	0.37814925	0.2705895	0.39094485	0.3782904	0.41593	0.2595119	0.30618055	0.316409	0.3541267999999999	0.3424468	0.3238299
Antithrombotic agent use measurement	Dupuytren Contracture	0.36116	0.275119	0.4037936	0.44408	0.4289562	0.30750085	0.3341918	0.4196185	0.4070372	0.3733849	0.366215
Antithrombotic agent use measurement	Eczematoid dermatitis	0.3807693	0.2685026	0.3817902	0.3750278	0.4047725	0.2878212	0.3176383	0.3159449	0.3580640499999999	0.3667091	0.3217303
Antithrombotic agent use measurement	FEV/FVC ratio	0.37446935000000003	0.27932725	0.393007	0.3832083	0.4202886	0.2835057	0.3217265	0.3276314	0.364638	0.37566685	0.33615835
Antithrombotic agent use measurement	Fasciitis	0.3614653	0.2756013	0.402497	0.4076138	0.4368172	0.2989825	0.3266104	0.3716899	0.405181	0.3184012	0.3584295
Antithrombotic agent use measurement	Graves disease	0.403087	0.3020309	0.40246725	0.35503035	0.4163113	0.2813792	0.3162824	0.3308739	0.3594483	0.2914643	0.34470595
Antithrombotic agent use measurement	HDL cholesterol change measurement	0.371007	0.3109565	0.3852852	0.33225395	0.4013558	0.2956837	0.3245818	0.33940835	0.3711927	0.3242029	0.3508455
Antithrombotic agent use measurement	HMG CoA reductase inhibitor use measurement	0.3690457	0.25182075	0.3956343	0.3510851	0.4148652	0.2828195	0.3152057	0.3319802	0.3480369	0.3243981999999999	0.3490347
Antithrombotic agent use measurement	Hashimoto's thyroiditis	0.396791	0.2733313	0.3943311	0.3958936	0.4175918	0.30502035	0.3271216	0.35163655	0.3650083	0.3817114	0.3347441
Antithrombotic agent use measurement	HbA1c measurement	0.3851221	0.2818701	0.3931349	0.3704372	0.4074735	0.2883135	0.326134	0.31944975	0.35128295	0.3429033	0.337935
Antithrombotic agent use measurement	Headache	0.38133095	0.27670935	0.4038093499999999	0.35273995	0.4337184	0.2872927	0.34116005	0.3473556	0.3809457	0.35408005	0.3552155
Antithrombotic agent use measurement	Hernia	0.3671391	0.28757195	0.4132546	0.4074451	0.4531824	0.3044282	0.3492522	0.3728997	0.4334588	0.4595405	0.3593062
Antithrombotic agent use measurement	Hodgkins lymphoma	0.376964	0.3134768	0.3804847	0.4019311	0.4162942	0.2836624	0.286352	0.3260189	0.3591767	0.39763355	0.3228252499999999
Antithrombotic agent use measurement	Hypercholesterolemia	0.3756195	0.2681768	0.3926264	0.3697343	0.4171345	0.2967357499999999	0.3174548	0.3294114999999999	0.3530027	0.3096792	0.34716845
Antithrombotic agent use measurement	Hypermetropia	0.3812207	0.2922935	0.4018664	0.4232221	0.4365663	0.33009305	0.3538481	0.3584402	0.4133094	0.4356908	0.3618238
Antithrombotic agent use measurement	IGF-1 measurement	0.37815604999999997	0.26718	0.3862799999999999	0.35980995	0.4114054	0.2934821	0.3194522	0.3186766	0.35536215	0.3320792	0.3326962
Antithrombotic agent use measurement	Immature Reticulocyte Fraction Measurement	0.37870135	0.2754444	0.3892972999999999	0.36455435	0.4150407	0.2880739	0.3234268	0.3148456	0.3531606	0.3466615	0.33914025
Antithrombotic agent use measurement	Inguinal hernia	0.3365315	0.2783492	0.41033405	0.3923406	0.4517585	0.31793055	0.3385471	0.3616683499999999	0.3840353	0.4285683999999999	0.3399342
Antithrombotic agent use measurement	Inhalant adrenergic use measurement	0.3964372	0.2725044	0.3811546	0.3604908	0.4041841499999999	0.2970964	0.3146457	0.3023658	0.351656	0.4209985	0.338149
Antithrombotic agent use measurement	Ischemic stroke	0.40111220000000003	0.2856569	0.41508135	0.438864	0.43779115	0.3185001	0.38740625	0.3502605	0.3886397	0.384455	0.3579367
Antithrombotic agent use measurement	Myocardial Ischemia	0.34907215	0.2914156	0.4009414	0.3780054499999999	0.4144221	0.2889524	0.320889	0.3434922	0.3730802	0.3750517	0.37017995
Antithrombotic agent use measurement	Myopia	0.37814955	0.2723746999999999	0.4065151	0.373987	0.4272143	0.3090295	0.331774	0.345185	0.3778229	0.38368555	0.357323
Antithrombotic agent use measurement	Oral ulcer	0.39515900000000004	0.3034894	0.3883363	0.398195	0.3918117	0.2901953	0.3106114	0.3160167499999999	0.3519841999999999	0.363886	0.3225143
Antithrombotic agent use measurement	PHF-tau measurement	0.37316985	0.2715560999999999	0.39073785	0.3794924	0.42401385	0.2939538	0.3274283	0.3389585	0.36867655	0.3668502	0.3384584
Antithrombotic agent use measurement	PR interval	0.3842637	0.27683615	0.4026907	0.39448945	0.42443175	0.3087998	0.3371316	0.3510944	0.3651789	0.3776859	0.3476759
Antithrombotic agent use measurement	Palmar Fibromatosis	0.36836345000000004	0.2706286	0.39807385	0.3584282	0.4302386	0.2916788999999999	0.3271556	0.3692814	0.4032102	0.3203459	0.3618266
Antithrombotic agent use measurement	Parkinson disease	0.3921617	0.2549706	0.3929944	0.3793378	0.4226308	0.30760095	0.32640735	0.3251962	0.3720177	0.37929395	0.344582
Antithrombotic agent use measurement	QRS amplitude	0.3982985	0.288336	0.3880908	0.4494788	0.4044494	0.27468555	0.328635	0.3389382	0.3673976	0.358602	0.3398468
Antithrombotic agent use measurement	QRS complex	0.4031337	0.288336	0.3890228	0.4473222	0.4142287	0.2782249	0.328635	0.3313284	0.36304105	0.35771525	0.33075005
Antithrombotic agent use measurement	QRS duration	0.3799378	0.2563299	0.3941781	0.4234771	0.4291289	0.2856273	0.3409843	0.3311767	0.3592431	0.3430194	0.33908705
Antithrombotic agent use measurement	QT interval	0.371835	0.2674783	0.3972791	0.4018206	0.4066737	0.302181	0.34287955	0.3181105	0.357434	0.3349468	0.342185
Antithrombotic agent use measurement	Red cell distribution width	0.37545615	0.2675836	0.3832358	0.352587	0.40557675	0.2730753999999999	0.31804445	0.3054518	0.3364411499999999	0.3587992	0.3382733
Antithrombotic agent use measurement	Snoring	0.3906799	0.2441051	0.40304505	0.3485482	0.4062133	0.28174735	0.3123351	0.331761	0.35281935	0.3552362	0.3207649
Antithrombotic agent use measurement	TPE interval measurement	0.37774965	0.2599883	0.37798545	0.3973756	0.4186219	0.2920112	0.3320971	0.36574225	0.3732606	0.4160662	0.3314162
Antithrombotic agent use measurement	Testicular Germ Cell Tumor	0.3605875	0.2619953	0.3811059	0.35879435	0.4258626	0.2572353	0.3164655	0.3026929	0.3325511	0.3661603	0.3257548
Antithrombotic agent use measurement	Thyroid preparation use measurement	0.38600765000000004	0.26946475	0.39667655	0.4063857	0.4141270999999999	0.29715005	0.3099235999999999	0.34898585	0.3648890999999999	0.37743	0.3410516
Antithrombotic agent use measurement	Tourette syndrome	0.3749165	0.23393795	0.3849958	0.3457976	0.4145841	0.2699559	0.3151835	0.303695	0.3466002	0.3620212	0.3371297
Antithrombotic agent use measurement	Varicose veins	0.3814841	0.2924575	0.39125505	0.3806945	0.41062835	0.2872164	0.32773805	0.3324299	0.3476198	0.368723	0.35246445
Antithrombotic agent use measurement	Vasodilators used in cardiac diseases use measurement	0.4250302	0.26049055	0.4019996	0.330485	0.3757464	0.3059701	0.3356451	0.262069	0.3378318999999999	0.3609941	0.3343872
Antithrombotic agent use measurement	Vitiligo	0.3752643	0.2896596	0.3947778	0.412821	0.4078357999999999	0.2891266	0.3033525	0.32673595	0.3467816	0.364285	0.33527545
Antithrombotic agent use measurement	acne	0.39260189999999995	0.2762277	0.399566	0.3844785	0.4059475	0.29921285	0.31665255	0.3410902	0.37060435	0.3865335	0.3308103
Antithrombotic agent use measurement	adolescent idiopathic scoliosis	0.38046230000000003	0.2708668	0.3937509999999999	0.3731658	0.4159907	0.29856515	0.3284415499999999	0.3331764	0.3704338	0.3660266	0.3375297
Antithrombotic agent use measurement	adult onset asthma	0.38061140000000004	0.2809995	0.38626835	0.3531008	0.4000744	0.28672305	0.3098379	0.290787	0.35523055	0.4056283	0.3321995
Antithrombotic agent use measurement	age at assessment	0.3847957	0.24320945	0.4011304	0.4367803	0.4037172	0.30331385	0.3242007999999999	0.3433857	0.35831645	0.3581982999999999	0.3508776
Antithrombotic agent use measurement	age at diagnosis	0.36787804999999996	0.2835148	0.4213516	0.3621151	0.417741	0.3058418	0.32740385	0.3749785	0.3660295	0.3783139	0.3611157
Antithrombotic agent use measurement	age at first birth measurement	0.3580808	0.2469399	0.3828627	0.3282211	0.4246248999999999	0.2637128	0.32053285	0.3035215	0.3559051	0.3694258	0.3193926
Antithrombotic agent use measurement	age at first facial hair	0.3512169	0.2515905	0.3932606	0.33070255	0.4129658	0.2709227	0.319127	0.325835	0.3583142	0.3864698	0.3353167999999999
Antithrombotic agent use measurement	age at first sexual intercourse measurement	0.3712362	0.2561622	0.3864248999999999	0.3404205	0.4180251	0.2788004	0.3190307	0.3198736	0.3576869	0.3424882999999999	0.3260394
Antithrombotic agent use measurement	age at menarche	0.36026265	0.2586984	0.3807598	0.3328381	0.4196946	0.27299505	0.3143208	0.3071854499999999	0.3533406	0.3393277	0.3252494999999999
Antithrombotic agent use measurement	age at menopause	0.35494285	0.2540539	0.3754509	0.3171839	0.3990011	0.2494762	0.2956759	0.2811826	0.3267368	0.3211829	0.3203662
Antithrombotic agent use measurement	age at onset	0.37794194999999997	0.2708449	0.3971929	0.3762179	0.4142727	0.30384855	0.333082	0.34085395	0.3690337	0.3976220499999999	0.3581673
Antithrombotic agent use measurement	age-related hearing impairment	0.37269925	0.2636816	0.40520905	0.3885738	0.4250914999999999	0.29683555	0.34662895	0.3580492	0.3797344	0.406359	0.35008415
Antithrombotic agent use measurement	age-related macular degeneration	0.39059489999999997	0.288243	0.4081856499999999	0.4091515	0.4425599	0.3314086	0.3330105	0.3684806	0.4044056	0.3723515	0.3641714499999999
Antithrombotic agent use measurement	albumin:globulin ratio measurement	0.38899704999999996	0.2775886	0.3872195	0.4413406	0.4069581	0.3011318	0.3208707	0.3361081999999999	0.3708962	0.39618575	0.349723
Antithrombotic agent use measurement	albuminuria	0.3749547	0.24648235	0.40000175	0.3898774	0.4269856	0.2949206	0.3280425	0.3208693	0.35361285	0.376614	0.3305061
Antithrombotic agent use measurement	alcohol consumption measurement	0.370815	0.2748886	0.3896788	0.3510511	0.4215	0.2884937	0.3171167	0.31431495	0.3579442	0.39493765	0.3462937499999999
Antithrombotic agent use measurement	alcohol dependence	0.3694992	0.2877245499999999	0.3910006	0.3544223	0.4240785	0.3117213	0.33222825	0.326291	0.3550636	0.3280396	0.338928
Antithrombotic agent use measurement	alcohol drinking	0.3883949	0.27742385	0.38783075	0.38404935	0.41482165	0.2893989	0.3346463	0.3506141	0.3735158	0.38729355	0.3517053
Antithrombotic agent use measurement	alcohol use disorder measurement	0.3528895	0.2483748	0.3954971	0.32524215	0.4190654499999999	0.2895039	0.324131	0.3146247	0.3381833	0.3584678	0.3341797
Antithrombotic agent use measurement	alkaline phosphatase measurement	0.3806936	0.2808684	0.3821868	0.35723545	0.40891855	0.2925916	0.3179593	0.3225465	0.3469199	0.3529695	0.3379312
Antithrombotic agent use measurement	allergic disease	0.3912283	0.27173365	0.3868586	0.368412	0.4109039	0.2925422	0.3172764999999999	0.3013497	0.36806315	0.4013759	0.3316654
Antithrombotic agent use measurement	allergic rhinitis	0.389934	0.2769665	0.3892862	0.3790542	0.40090875	0.29085495	0.3142006	0.3172193	0.3598782	0.38727835	0.33206535
Antithrombotic agent use measurement	alopecia	0.36448674999999997	0.2696804	0.39633385	0.35676405	0.40714195	0.2756334	0.3196392	0.32108355	0.3580286	0.3549569	0.3241405
Antithrombotic agent use measurement	amino acid measurement	0.3859763	0.2717529	0.3850856	0.3523642	0.4252859	0.3142887	0.3192376	0.3146376	0.360591	0.35142575	0.3241652
Antithrombotic agent use measurement	amyloid-beta measurement	0.36030815	0.24288885	0.3823037	0.3599746	0.41778585	0.2798049	0.3371591	0.3302503	0.35796665	0.33082535	0.34387225
Antithrombotic agent use measurement	androgenetic alopecia	0.36266	0.2655638	0.3962675	0.382435	0.389011	0.2732834	0.3062615	0.3224015	0.3553064	0.3596082	0.3170517
Antithrombotic agent use measurement	angina pectoris	0.37380785	0.29074085	0.3719703	0.3550467	0.4120986	0.29792535	0.30558305	0.3054232	0.3610404	0.4522854	0.3413438
Antithrombotic agent use measurement	ankylosing spondylitis	0.38244585	0.2827716	0.3867582499999999	0.3840916	0.41671535	0.2918023	0.3065737	0.34351045	0.361592	0.3385365	0.33863105
Antithrombotic agent use measurement	anorexia nervosa	0.3694992	0.2355658	0.38356995	0.3328381	0.4114896	0.2774514999999999	0.3120127	0.293681	0.34581405	0.3898113	0.3433256
Antithrombotic agent use measurement	anthropometric measurement	0.3751582	0.2835142	0.39072565	0.3478194	0.40776825	0.2870027	0.3278782	0.3314396	0.3583272	0.3519528	0.3388181999999999
Antithrombotic agent use measurement	antisocial behaviour measurement	0.3674133	0.256888	0.3854147	0.3664212999999999	0.4234168	0.2877745	0.3203022	0.3187957999999999	0.3608585	0.3556597999999999	0.33520145
Antithrombotic agent use measurement	anxiety measurement	0.3978472	0.2529578	0.3718881	0.35016025	0.4123593	0.280504	0.3175939	0.2948422	0.3463071	0.3248733	0.3355764
Antithrombotic agent use measurement	aortic measurement	0.3735466	0.2768682	0.4058893	0.38626	0.4339813999999999	0.320604	0.3370581	0.3348457	0.3810734	0.4104505	0.35140875
Antithrombotic agent use measurement	apolipoprotein A 1 measurement	0.3847957	0.2832209	0.3933787	0.3590875	0.4221406	0.2849098	0.3278782	0.3332182	0.3503319	0.3862156	0.3426217
Antithrombotic agent use measurement	apolipoprotein B measurement	0.3750329	0.29682495	0.3898292	0.3918775	0.418335	0.2992501	0.33053075	0.3552340499999999	0.3502076	0.3604180999999999	0.3422053
Antithrombotic agent use measurement	appendicular lean mass	0.37896545	0.26858685	0.39127265	0.3696677	0.4156323	0.2909213	0.3295433	0.3285916	0.3656105	0.3536889	0.3413864
Antithrombotic agent use measurement	arterial stiffness measurement	0.38996575	0.2717859999999999	0.3950304	0.38011925	0.4235928	0.2889582	0.3260647	0.3573082	0.3729228	0.3948464	0.343573
Antithrombotic agent use measurement	aspartate aminotransferase measurement	0.38973915000000003	0.2810459	0.3911106	0.3690845499999999	0.4033301	0.2999501	0.32476485	0.33142805	0.3590614	0.3601686	0.3402288
Antithrombotic agent use measurement	aspartate aminotransferase to alanine aminotransferase ratio	0.3815827	0.2743429	0.37501475	0.3712809	0.4118715	0.2862608	0.3179088	0.33924865	0.3481966	0.3737221	0.32847845
Antithrombotic agent use measurement	asthma	0.3805292	0.273036	0.38435385	0.3778832	0.4147023	0.2903885	0.3178456	0.3227239	0.3679493	0.3691	0.3347915
Antithrombotic agent use measurement	atopic asthma	0.38733685	0.2740464	0.3811546	0.3580977	0.3998744	0.29028025	0.32337235	0.3039673	0.3655607	0.4091134	0.3276128
Antithrombotic agent use measurement	atopic eczema	0.37747935	0.2706535	0.38543065	0.3547216	0.4099344	0.27612435	0.31530885	0.3040179	0.3589014	0.3548855	0.3219337
Antithrombotic agent use measurement	atrial fibrillation	0.3805687	0.2728374	0.39405625	0.376052	0.4227846	0.2971795	0.3342823	0.3360881	0.3653085	0.3652661	0.3390086
Antithrombotic agent use measurement	atrial flutter	0.392128	0.2732449	0.4111341	0.3579883	0.4361518	0.2867827	0.3220650499999999	0.3457908	0.3640965499999999	0.3252326	0.33962385
Antithrombotic agent use measurement	atrophic macular degeneration	0.3943247	0.28886525	0.4152326	0.38234	0.4493855	0.33312145	0.3354593	0.3719362	0.4046775999999999	0.4144136	0.367356
Antithrombotic agent use measurement	attention deficit hyperactivity disorder	0.37072985	0.2554203	0.3838826	0.3599944499999999	0.4229862	0.28531625	0.3192185	0.3197436999999999	0.3601565	0.3673684499999999	0.3352887
Antithrombotic agent use measurement	autism spectrum disorder	0.3884737	0.2422888	0.3803269	0.334766	0.4170828	0.2792907	0.3113281	0.3028223	0.34668165	0.3660536	0.3286939
Antithrombotic agent use measurement	autoimmune disease	0.3887483	0.2787526	0.3912191	0.4092592	0.41257865	0.2889185	0.3087078	0.3484629	0.3652752	0.3899856499999999	0.3348729
Antithrombotic agent use measurement	autoimmune thyroid disease	0.3909904	0.27700715	0.38448325	0.39146195	0.4108525	0.2881182	0.3088743499999999	0.35075535	0.3593252999999999	0.37586825	0.3297059
Antithrombotic agent use measurement	autosomal dominant compelling helio-ophthalmic outburst syndrome	0.3591015	0.26153845	0.39362005	0.381988	0.4383683	0.25391465	0.3452497	0.27986305	0.3693913	0.3747150999999999	0.3337419
Antithrombotic agent use measurement	balding measurement	0.3707212	0.2684995	0.3888658499999999	0.3619658	0.4128058	0.2811803	0.3212401	0.3172817	0.3583207	0.382576	0.3301854
Antithrombotic agent use measurement	basal cell carcinoma	0.388196	0.27090395	0.3935525	0.3545865	0.40132515	0.2887238	0.310794	0.3151994999999999	0.3597204	0.3284452	0.3360951
Antithrombotic agent use measurement	base metabolic rate measurement	0.3727169	0.2715564	0.3891332	0.3668623	0.4146102	0.2867827	0.3230685	0.3228341999999999	0.3592124	0.3471366	0.3343989
Antithrombotic agent use measurement	basophil count	0.3840249	0.28179555	0.3974244	0.3844809999999999	0.4087199	0.2937293	0.3246854	0.3336421	0.34766655	0.35395615	0.3449404
Antithrombotic agent use measurement	basophil percentage of granulocytes	0.3692837	0.27067565	0.3863391	0.3443717	0.4276316	0.2979064	0.3180399	0.3153917	0.3443501	0.3885946	0.336044
Antithrombotic agent use measurement	basophil percentage of leukocytes	0.3777522	0.2846334	0.3964377	0.38185575	0.4164067	0.2889582	0.3175056	0.34016615	0.3452881	0.3756275	0.33712725
Antithrombotic agent use measurement	benign prostatic hyperplasia	0.37919285	0.2762695	0.3777065	0.362151	0.4169088	0.250451	0.3052846	0.27290865	0.2718982	0.3287608	0.3010614
Antithrombotic agent use measurement	bilirubin measurement	0.37598975	0.2863349	0.38914505	0.3760158	0.4118482	0.2879974	0.3171313	0.3130613	0.3492224	0.35888485	0.3343926
Antithrombotic agent use measurement	bipolar I disorder	0.3820323	0.250366	0.3934849	0.3668424	0.4120563	0.312658	0.3400763	0.3239062	0.3286191	0.3413655	0.3592054
Antithrombotic agent use measurement	bipolar disorder	0.3858863	0.2468674	0.3832657	0.3541685	0.4076963	0.2783361	0.3168501999999999	0.31800015	0.350012	0.37072935	0.33508245
Antithrombotic agent use measurement	birth weight	0.37568585	0.2721706	0.3936901499999999	0.3804816	0.4176322999999999	0.2837398	0.31998445	0.3285163	0.3610645999999999	0.3724401499999999	0.3332177
Antithrombotic agent use measurement	bitter alcoholic beverage consumption measurement	0.38166905	0.254772	0.38508825	0.37318475	0.41220445	0.3103218	0.3148708999999999	0.3103458	0.33482235	0.3566737	0.3450948
Antithrombotic agent use measurement	blood metabolite measurement	0.3698268	0.2875259	0.37343925	0.3445964	0.40899695	0.2847044	0.3225741	0.3142495	0.3419968	0.37366455	0.3311585
Antithrombotic agent use measurement	blood phosphate measurement	0.3745592	0.27190265	0.3916045999999999	0.3782029999999999	0.4168445	0.3013822	0.31506985	0.32602205	0.358756	0.3724607	0.3353135
Antithrombotic agent use measurement	blood pressure	0.38077025	0.2686311	0.3935686	0.3762902	0.4145549	0.2854413	0.334184	0.3343891	0.3594424499999999	0.3677219	0.3502001
Antithrombotic agent use measurement	blood protein measurement	0.3757713	0.2910422	0.3881501	0.3839314	0.4167648	0.29314425	0.32390575	0.3355838	0.3658624	0.4023521	0.34538585
Antithrombotic agent use measurement	blood urea nitrogen measurement	0.3661052	0.262553	0.3868887	0.3626882	0.4123541	0.2944811	0.3203143	0.32371345	0.34205475	0.3646502	0.3317736
Antithrombotic agent use measurement	body fat distribution	0.3786643	0.28717005	0.3925695	0.3982415	0.4173071	0.2950828	0.3253663	0.332198	0.3710073	0.37194315	0.3226923499999999
Antithrombotic agent use measurement	body fat percentage	0.3743996	0.2650426	0.3883189999999999	0.3428833	0.4195503	0.27683095	0.3270108	0.3170976	0.36120735	0.4002732	0.3416391
Antithrombotic agent use measurement	body height	0.3788089	0.2663204	0.3866358	0.3665713	0.4148262	0.28850895	0.32154695	0.3306369	0.35942565	0.3395191	0.3324854
Antithrombotic agent use measurement	body mass index	0.36834085	0.24693045	0.384431	0.3577828	0.4112303	0.27903885	0.3127955	0.3172976	0.3493534	0.3206979	0.3290605
Antithrombotic agent use measurement	body weight	0.36480599999999996	0.2642308	0.3872466	0.3571823	0.41109015	0.2831515	0.32081065	0.3257352	0.3549295	0.3623058	0.33343855
Antithrombotic agent use measurement	body weights and measures	0.356508	0.26760585	0.3695804	0.3265856	0.3989073	0.265609	0.3110809	0.253778	0.3213094	0.2844397	0.3050133
Antithrombotic agent use measurement	bone density	0.3725656	0.27796055	0.3954682	0.3857092	0.4183762	0.29657265	0.33263225	0.324072	0.3651999	0.3861198	0.3448712
Antithrombotic agent use measurement	bone fracture	0.357675	0.2633216	0.3993783	0.3787645	0.4171181	0.29899	0.3276097	0.3484361	0.3847994	0.4035187	0.3435553
Antithrombotic agent use measurement	bone quantitative ultrasound measurement	0.3740679	0.27768995	0.3889122	0.3621815	0.41412275	0.2904775	0.32744425	0.327772	0.3651839	0.3663196	0.33460855
Antithrombotic agent use measurement	brain aneurysm	0.3589089	0.2773261	0.41674695	0.3613117	0.4046474	0.3025217	0.3396904	0.33146375	0.380915	0.35709145	0.3675483499999999
Antithrombotic agent use measurement	brain measurement	0.374451	0.2717136	0.3857141	0.36656335	0.42014665	0.2889319	0.3206076	0.33937125	0.3718437	0.38347575	0.33428945
Antithrombotic agent use measurement	brain volume measurement	0.3759187	0.2685433	0.390941	0.3605692	0.4203829	0.2896356	0.3245353	0.347527	0.3626274	0.3620388	0.3365358
Antithrombotic agent use measurement	breast cancer	0.36872214999999997	0.2311482	0.3684037	0.2948167	0.4321745	0.301872	0.3027008	0.2802034	0.323177	0.3260026	0.3052998
Antithrombotic agent use measurement	breast carcinoma	0.3786821	0.2639822	0.3863176	0.33907665	0.4145304	0.276454	0.3111681	0.3084108	0.346463	0.3100537	0.33527005
Antithrombotic agent use measurement	breast milk measurement	0.37032	0.2772052	0.3973654	0.3395487	0.4201388	0.2964055	0.3241178	0.32390985	0.3466834	0.3473651	0.3433434
Antithrombotic agent use measurement	calcium measurement	0.3734452	0.2722814	0.3830138	0.3607845	0.41492355	0.2869844	0.3205139999999999	0.3302403	0.3440102	0.3609941	0.3330472
Antithrombotic agent use measurement	cancer	0.38397994999999996	0.27079365	0.3846758	0.3472835	0.417523	0.285964	0.323041	0.2877563	0.3433615	0.3424772	0.3431998
[truncated: 214,226 more rows]
