# Supplementary material for: A tissue-specific atlas of protein–protein associations enables prioritization of candidate disease genes
Source: Nat Biotechnol. 2025 May 2;44(4):654–67. doi: 10.1038/s41587-025-02659-z (PMC13090126; doi:10.1038/s41587-025-02659-z)
Supplement: Supplementary file 3 — All supplementary tables and file descriptions. [file 41587_2025_2659_MOESM3_ESM.zip › TableS5_[fig3d]_tissues_components_median_prob.csv]

	blood	brain	breast	colon	kidney	liver	lung	ovary	pancreas	stomach	throat
GO:0000137	0.4046271	0.27503655	0.39137225	0.3701245	0.4455715999999999	0.275771	0.3234981	0.2574789	0.3702279	0.2994892	0.3460272
GO:0000138	0.4910592	0.42098245	0.4986599499999999	0.35197345	0.54182095	0.38791405	0.4713341	0.5688834	0.4982653	0.3648181	0.4419707
GO:0000139	0.4181475	0.2935285	0.4151017	0.4004298	0.44311865	0.3263092	0.35323375	0.3729536	0.3828569	0.4184593	0.3732319
GO:0000145	0.5670173	0.48307195	0.4326408	0.52927535	0.4691920499999999	0.44829535	0.4521767	0.4984564	0.439299	0.4816555	0.42267315
GO:0000220	0.6722642	0.30342205	0.5594182	0.5844772	0.5251212000000001	0.7361930999999999	0.54811	0.75583005	0.63478575	0.5001982	0.51517305
GO:0000221	0.88746275	0.9557683	0.6047591	0.64121155	0.7183545	0.83884725	0.7355306	0.926254	0.80636215	0.59766935	0.6558233
GO:0000228	0.4816941	0.60828945	0.53365285	0.4866896	0.4717151	0.52406325	0.54958935	0.5044305	0.5278977	0.4894635	0.5447714
GO:0000235	0.3893684	0.1958541	0.31647	0.4421446	0.3104686	0.0971945	0.34312865	0.3904352	0.3568473		0.0992228
GO:0000242	0.4419734	0.37886555	0.3900878	0.3755068499999999	0.4115838	0.3247297	0.3486523	0.314317	0.40625935	0.3593501	0.3431769
GO:0000262	0.8065554	0.8532191	0.5648748		0.3435751	0.603123	0.490514	0.3788497	0.57961		0.3983419
GO:0000322	0.5221095	0.3519744	0.4099012	0.3605358	0.5346361	0.3780097	0.5315931	0.3923503	0.4400596	0.4018233	0.3188961
GO:0000323
GO:0000407	0.46502195	0.3665419	0.4175072	0.3971409999999999	0.4120567	0.3459551	0.356025	0.3716998999999999	0.3762914	0.4189715499999999	0.3799147
GO:0000421	0.438502	0.32750615	0.4111532	0.3859216	0.4248545	0.3295207	0.34542975	0.3563937	0.36744555	0.3949491	0.35066955
GO:0000793	0.4059322	0.50172025	0.45266355	0.44084025	0.4611227	0.4430005	0.4706135	0.4206368	0.4673138	0.4920393	0.4993999
GO:0000794	0.3984547	0.39731435	0.4359404	0.416834	0.4252833	0.38972925	0.3958545	0.3754144	0.43335115	0.459971	0.4305409
GO:0000800	0.45320825	0.5206016	0.3674305	0.3982127	0.4794403	0.2933668	0.38195075	0.3452219	0.36120745	0.320829	0.3198454
GO:0000801			0.3430126			0.2733933	0.2157327
GO:0000802
GO:0000803	0.9176226	0.9680403	0.7983632	0.7559996	0.7051097	0.9623819	0.8419664	0.9629844	0.8586588	0.2691918	0.8556537
GO:0000805	0.35108965000000003	0.3404264	0.427883	0.2021563	0.40413155	0.48566735	0.6386805	0.31896595	0.32402805	0.584764	0.5759364499999999
GO:0000806	0.3224721	0.3000371	0.4778276	0.2021563	0.4268599	0.4487506	0.7084039	0.6034557	0.3143096	0.584764	0.655643
GO:0000923	0.8000349499999999	0.75238885	0.71677865	0.6690052	0.57490935	0.7740288	0.75977495	0.7064349000000001	0.60893915	0.607659	0.6367653
GO:0000932	0.4366592	0.3766561	0.41948035	0.39765075	0.4288078	0.3394707999999999	0.3698046	0.3347774	0.4031474	0.4434951	0.37798835
GO:0001520		0.890934	0.6700458				0.5784284
GO:0001527	0.42343699999999995	0.7894725	0.698027	0.7266145	0.7278672	0.7270572	0.66289765	0.870424	0.7933896	0.670342	0.6733473
GO:0001533	0.4563043	0.412089	0.4517966	0.4713006	0.45002365	0.426743	0.5263616	0.472706	0.5215097	0.5120083	0.67056575
GO:0001534		0.7741528					0.9623387
GO:0001535		0.9423726					0.9787568
GO:0001536
GO:0001650	0.415501	0.34568645	0.4021688	0.4208578	0.4234682	0.3402699	0.3566214	0.36006265	0.3883539	0.4823467	0.38388685
GO:0001651
GO:0001652	0.5459762	0.4677104	0.3796562	0.4706894	0.4490642	0.4293061	0.3005073	0.3462611	0.4196268	0.3564455	0.4625496
GO:0001669	0.3848387	0.2769257499999999	0.3865189	0.3684513	0.4219941499999999	0.2888428	0.31856395	0.3091487499999999	0.3562816	0.3792162	0.33889095
GO:0001725	0.4594706	0.3769032	0.4794502	0.49957215	0.4999236	0.4756244	0.46339235	0.53911205	0.4822183	0.48890455	0.45347265
GO:0001726	0.43396975000000004	0.31641975	0.4026871	0.4114557	0.42759135	0.35675295	0.3610745	0.37061455	0.37368235	0.38925255	0.3624885
GO:0001739	0.5642701	0.6486936	0.4547143	0.44221335	0.5175859	0.3295992	0.5785546	0.5474331	0.4022929	0.4602375	0.4781397
GO:0001740	0.5517757	0.6062971500000001	0.41414865	0.3838301	0.5751541	0.50340615	0.4322195	0.4024598	0.4326633	0.4793414	0.5463502
GO:0001741	0.4215552	0.3848748	0.4146532	0.4211759	0.4534550499999999	0.41808065	0.4777317	0.4396593	0.4376754	0.3860337	0.415158
GO:0001750	0.38167625	0.32294775	0.4035645	0.3977863	0.40884525	0.29858015	0.3547728	0.3225028	0.375716	0.3742815	0.331215
GO:0001772	0.4429652	0.3937538	0.4460985	0.4026013	0.4372179499999999	0.38827435	0.4167974	0.4110599	0.3788380999999999	0.4027384	0.417695
GO:0001891	0.5579266	0.4111008	0.4650132999999999	0.4091245	0.4619172	0.4382483	0.4172308	0.4703892	0.40736545	0.4872013	0.4344276
GO:0001917	0.3938603	0.3431352	0.4043303	0.3686756	0.42645	0.2861439	0.3287239	0.3308274	0.3809273	0.3688388999999999	0.33242375
GO:0001931	0.5110103500000001	0.3642416	0.4487100499999999	0.514269	0.4189699999999999	0.55139725	0.50638825	0.4323574	0.460068	0.5244504	0.4149009
GO:0001939	0.403851	0.4289484	0.5003006	0.3520915	0.3636898	0.55808575	0.55921485	0.474685	0.3808332	0.41627335	0.4685002
GO:0001940	0.39823169999999997	0.4353875	0.4959002	0.29007625	0.3989592	0.7983903	0.5650954	0.5267547	0.3220256999999999	0.4530451	0.52547
GO:0002079	0.4716324	0.4290838	0.5934922	0.4651723	0.4529838	0.3779963	0.4298945	0.3621348	0.4152802	0.4902757	0.4800794
GO:0002080	0.4237172	0.2679082	0.4031144	0.37170515	0.390596	0.350151	0.3346768	0.2804183999999999	0.4256668	0.4109247499999999	0.3478868499999999
GO:0002081			0.4330273				0.3593946
GO:0002096	0.8499183	0.8677458	0.6311999	0.5407277	0.6675435	0.8878652	0.7452934	0.7456092	0.7178949		0.6661595
GO:0002102	0.49325695	0.3590217	0.45386705	0.4589697	0.455982	0.4360532	0.4201428	0.4344077	0.4221844	0.4520939	0.374978
GO:0002141		0.3545613	0.47967875		0.3743547
GO:0002177	0.51414715	0.3785236	0.4169929	0.4369582	0.4463019	0.3675745	0.4184248	0.4562925	0.3614296	0.396671	0.4573323
GO:0005576	0.38873579999999996	0.3260633	0.4375383	0.4130354	0.4336872	0.3667303	0.3587387	0.3920356499999999	0.3977222	0.3801337	0.3648803
GO:0005581	0.444004	0.4683989	0.5399958499999999	0.6293533	0.4825182	0.5479344	0.46672225	0.6468274	0.63196605	0.4961605	0.4984268
GO:0005582
GO:0005583			0.7289186		0.1261567		0.6216722
GO:0005584	0.9076305	0.9661073	0.9125293	0.9833692	0.9646274	0.9585088	0.986283	0.9963112	0.9825786	0.9073209	0.9860174
GO:0005585
GO:0005586
GO:0005587	0.9059538	0.9526506	0.6667259	0.7734155	0.6303636	0.903776	0.8713121	0.98569835	0.9321093	0.963852	0.802462
GO:0005588		0.633659	0.78425855	0.8476714	0.53392525	0.7894052	0.6640307000000001	0.965348	0.767875	0.5887592500000001	0.65607255
GO:0005589	0.8831921	0.9541805	0.9099183	0.9784052	0.943751	0.9740737	0.980231	0.996926	0.977216	0.9230508	0.985649
GO:0005590
GO:0005591
GO:0005592	0.2742431	0.9020694	0.66745515	0.882409	0.5829097	0.3249765	0.6896624	0.9633423	0.904005	0.902583	0.76311355
GO:0005594		0.3302744	0.5338925		0.5223066	0.1846769	0.4411199	0.4616193			0.4218482
GO:0005595
GO:0005596
GO:0005597
GO:0005599
GO:0005600
GO:0005614	0.8632879	0.4640257	0.546454	0.8726278	0.4977139	0.61032325	0.4487322	0.716352	0.55947185	0.6261871999999999	0.6274232
GO:0005615	0.39028114999999997	0.3358896	0.4454647499999999	0.4183876	0.43587545	0.3653404999999999	0.3648301	0.401587	0.4021987	0.3824102	0.3680211
GO:0005634	0.3912055	0.3051132	0.3957947	0.3856789	0.41981745	0.3177801	0.3422488	0.3312006	0.36970905	0.4364451	0.3559538
GO:0005637	0.48342945000000004	0.3185396499999999	0.4373574	0.424725	0.4430433	0.3332025	0.3725243	0.3458074	0.40060155	0.4590603	0.3834935499999999
GO:0005638	0.3832092	0.5027219	0.3638664	0.4501289499999999	0.5527569999999999	0.3678806	0.2595406	0.330843	0.3080217	0.6474419	0.2788044
GO:0005640	0.4302973	0.2806106	0.4623541	0.3672993	0.4269754	0.3582619	0.3608989	0.3266914	0.3903666	0.408196	0.3702233
GO:0005642	0.5335716500000001	0.4513506	0.46459825	0.53931595	0.5209798	0.4725645	0.5753363499999999	0.45679525	0.43391735	0.5692236	0.5569815
GO:0005652	0.4542147	0.29443	0.39448295	0.461369	0.4386231499999999	0.3681435	0.3452681	0.3205255	0.3486656	0.4730681	0.3972181
GO:0005654	0.3957611	0.3280406	0.4048475	0.3939021	0.42006915	0.3312807	0.35661465	0.3465226	0.3781305	0.4504623	0.3738379
GO:0005657	0.43672625	0.4106678	0.411595	0.4129703	0.4253279	0.4383662	0.4363752	0.4302701	0.427346	0.44854345	0.4696734
GO:0005682	0.5938771	0.6995432500000001	0.5546781	0.6293222	0.5551736	0.6653651	0.6737181999999999	0.6775596	0.5704711	0.66869175	0.6736898
GO:0005683	0.5966986999999999	0.7572428	0.5486994	0.5864153	0.59895075	0.6575831999999999	0.66094265	0.7720106	0.64322065	0.6670752	0.80650835
GO:0005685	0.6370271	0.7632424	0.6043147	0.6408083	0.5646584	0.69414795	0.7092635	0.715996	0.6472067	0.5934447	0.774482
GO:0005686	0.6697516	0.8021449	0.664059	0.65786615	0.62683515	0.7685531	0.7596721	0.7299004	0.6677194	0.65182335	0.78935945
GO:0005687	0.6669569	0.7817958	0.6962598	0.7033552999999999	0.6782054	0.6935151	0.7327042500000001	0.7618776	0.6538103	0.68297045	0.7898109
GO:0005688	0.7354832499999999	0.8027632499999999	0.7590327	0.60508995	0.6144642	0.7089132499999999	0.7651025	0.8969975	0.6741804	0.5924463	0.7264239
GO:0005690	0.677198	0.9053954	0.5768574	0.5638685	0.6490146	0.7220013	0.7886722	0.7569967	0.5433476	0.695362	0.7972627
GO:0005691
GO:0005694	0.4326371	0.4750784	0.4505244	0.4192612	0.4453594	0.4170098	0.4568139	0.4362341	0.43016825	0.49164615	0.4786455
GO:0005700
GO:0005712	0.6448536	0.3148192	0.4345796		0.4964865	0.3249054	0.2318731
GO:0005713
GO:0005715
GO:0005726	0.6054336	0.7903401	0.612966	0.6048523	0.6764675	0.7917993000000001	0.7441158	0.8835298	0.5380511	0.6469837	0.7881689
GO:0005730	0.41816545	0.3938288	0.4331327	0.43584495	0.42828515	0.376086	0.3950268	0.38751575	0.4191255	0.4748481	0.4193118
GO:0005731
GO:0005737	0.3899336	0.2747264	0.3874386	0.3758942	0.413548	0.3002137	0.3206364	0.309879	0.3525192	0.4095155499999999	0.3330692
GO:0005739	0.4255663	0.3245884	0.4186112	0.41163945	0.46836585	0.3666737	0.3615711	0.3673428	0.3977384	0.4247349	0.3681433
GO:0005740	0.5067853	0.4018876	0.43351785	0.4713784	0.50505	0.510154	0.44645895	0.3582094	0.4126449	0.43607635	0.3692446
GO:0005741	0.418352	0.32454855	0.4062729	0.4015167	0.4590789	0.3456363	0.35047	0.3364529	0.3914885	0.4156177	0.3573726499999999
GO:0005743	0.5699387	0.451552	0.5053785	0.4943492	0.5737414000000001	0.5015407000000001	0.487795	0.5009776	0.5072732	0.4548245	0.4570608
GO:0005761	0.8048215999999999	0.8571036000000001	0.7705485999999999	0.7355924	0.68530625	0.8116574	0.8416079000000001	0.8862101	0.8011803	0.53678405	0.72868395
GO:0005762	0.8321957	0.88223865	0.8060524	0.7755936	0.6946843	0.8420196	0.84050045	0.93922165	0.82797915	0.5760899	0.76275505
GO:0005763	0.8617481	0.8331295	0.7599804	0.68274565	0.69829125	0.8473451	0.8394159000000001	0.9284778	0.82120355	0.53695735	0.794699
GO:0005764	0.4147236	0.3282271	0.4090197	0.3943425	0.43960435	0.34164625	0.3727822	0.3720954	0.3795644999999999	0.4099802	0.3637393
GO:0005765	0.42735025000000004	0.3281122	0.412941	0.3933711	0.4444859	0.3502305	0.3833486	0.3660614	0.38279335	0.41235955	0.3655587999999999
GO:0005767
GO:0005768	0.4194869	0.3271469	0.4038052	0.3866544	0.4291028	0.3308543	0.35791435	0.3460424	0.366112	0.4003443	0.358553
GO:0005769	0.4356608	0.3302782	0.4126849999999999	0.39200565	0.4254433	0.3462509	0.3582756	0.36299085	0.37633755	0.3984711	0.36637025
GO:0005770	0.4306856	0.3343661	0.4124268	0.3945793	0.4294204	0.3573935	0.3715279	0.3647605	0.3712326999999999	0.4054234	0.37546645
GO:0005771	0.4248643	0.3232103	0.4032891	0.39392245	0.42260505	0.3274813	0.338601	0.3253311	0.35985805	0.37832445	0.3437212
GO:0005773	0.4606341	0.2552277	0.4063371999999999	0.39447255	0.4541724	0.33397885	0.3840281	0.3363507	0.3877712	0.4144215	0.3690678
GO:0005774	0.3729248	0.2916914	0.4482639	0.36729815	0.4270865	0.3122867	0.34343995	0.3000345	0.36999155	0.3911921	0.3251634
GO:0005775
GO:0005776	0.4284556	0.3497489	0.4006106	0.38453765	0.4196165	0.3207966	0.3459975	0.3528276	0.37529425	0.40347495	0.363557
GO:0005778	0.4620426	0.3444018	0.4296761	0.3914735	0.4738011	0.4681527	0.4058379	0.39062885	0.4006034	0.4465879	0.38758075
GO:0005783	0.4134493	0.2961423	0.4084324	0.3885232	0.4350404	0.31937225	0.3403842	0.3439389	0.3708603499999999	0.41101355	0.35524535
GO:0005789	0.4468288	0.3106761	0.43206105	0.3941372	0.4521738	0.332844	0.3582073	0.3594285	0.3946612499999999	0.4275238	0.3688854
GO:0005790	0.39826095	0.2920329	0.40680145	0.39782265	0.4027871	0.3458304	0.3377019	0.3364409	0.3459749	0.4205432	0.3267813499999999
GO:0005791	0.3628439	0.32404235	0.4165831	0.4230118	0.4520735999999999	0.3360383	0.335376	0.3376634	0.4035168	0.487313	0.3621746999999999
GO:0005793	0.4255056	0.38096325	0.44080805	0.4356684	0.4672464	0.3753794	0.3904261	0.4590126	0.4125954	0.4735714	0.4067369
GO:0005794	0.3953773	0.2860378	0.398433	0.3841509	0.4274322	0.3160178999999999	0.3341797	0.3427124	0.3628877	0.4030222	0.35054335
GO:0005796	0.3973781	0.3475006	0.4545387	0.4018652	0.4263881	0.3962025	0.410891	0.474995	0.4572022	0.3638628	0.3537228
GO:0005797	0.5128749	0.3296772	0.5105209	0.3709799	0.5004003	0.4090926	0.4888195	0.4966392	0.5102386	0.46005395	0.4464882
GO:0005798	0.4353008	0.3391877	0.3714818	0.34287105	0.4169331	0.3595007	0.3335099	0.3657253	0.3540602	0.4540408	0.359329
GO:0005801	0.4460332	0.326211	0.44463165	0.4150592	0.4603226	0.3577945	0.3985884	0.4424084	0.4054112	0.4592047	0.4164215
GO:0005802	0.4152155	0.3044003	0.41526795	0.38312415	0.4354552	0.3379123	0.3564785	0.356972	0.3764776	0.3957903	0.35985225
GO:0005811	0.3958648	0.3134304	0.4125834	0.3752541	0.4191202	0.3383269	0.34831135	0.3653016	0.3714631	0.4220892	0.3475483
GO:0005813	0.39174155	0.287396	0.39011955	0.38323805	0.4122385	0.3068717	0.3346089	0.3254466499999999	0.3633514	0.4162621	0.34669255
GO:0005814	0.4206674	0.3346229	0.41036475	0.3856282	0.3965889	0.30936015	0.37244	0.3606507	0.37123235	0.4051783	0.3681259
GO:0005815	0.4294426	0.28790095	0.3981965	0.3913078	0.4089283	0.30919255	0.33493885	0.3216486	0.3613357	0.419881	0.3572395
GO:0005816	0.5497882	0.1588566	0.3423466			0.3459327	0.2856032	0.2966659	0.5062782		0.3153404
GO:0005818
GO:0005819	0.401416	0.3031331	0.3965484	0.3847258	0.4217466	0.33312225	0.3455502	0.33604	0.3724223	0.4379589	0.3656838
GO:0005827	0.4841937	0.33384015	0.37718345	0.4280672	0.47765995	0.42656305	0.2950288	0.3131067	0.3823793	0.4847439	0.3708860499999999
GO:0005828	0.4497603	0.3364464	0.4148623999999999	0.42604765	0.4410117	0.3536328	0.36005165	0.328224	0.4011208	0.4334491	0.3723484
GO:0005829	0.3926477	0.277848	0.3886786	0.3794418	0.4165226	0.305371	0.3231975	0.3105868	0.3539636499999999	0.4126355	0.3363528
GO:0005838	0.8963793499999999	0.86919885	0.80678485	0.8194788	0.7598086	0.81963835	0.9397978	0.95057605	0.81018285	0.7601666499999999	0.8331040000000001
GO:0005856	0.39091624999999997	0.28289515	0.3921993	0.3811096	0.416952	0.31033065	0.3337019	0.3205868	0.3634597499999999	0.3994526	0.3376236
GO:0005862	0.6524575	0.66203375	0.5984019	0.92395295	0.62005485	0.8117673999999999	0.754936	0.8665517	0.5966739999999999	0.76135595	0.7427972
GO:0005863		0.1364514	0.2467836		0.3891562	0.1309397	0.4729923	0.4979649	0.6018361		0.6297078
GO:0005865	0.43832255	0.4419926	0.4790963	0.40082555	0.47107055	0.33215595	0.5051411	0.326544	0.4886397	0.4572122	0.7143844
GO:0005874	0.40387905	0.2982771	0.3931922	0.38263555	0.4277547	0.3097589	0.3372881	0.3354826	0.3673194	0.44107575	0.3494852
GO:0005876	0.4148632	0.2706045	0.3899404	0.3693518	0.4262996	0.32023415	0.3500049	0.3224379	0.3629468999999999	0.3805340499999999	0.3669041
GO:0005879	0.3615759	0.4023451999999999	0.39394065	0.326795	0.46960915	0.2898246	0.80675135	0.4274364499999999	0.2862395	0.3493419	0.3218527
GO:0005880
GO:0005881	0.3962397	0.3147878	0.3859231	0.3902786	0.41256525	0.3224056	0.33429935	0.3368746	0.3627387	0.4464413	0.33743275
GO:0005882	0.4007521	0.358439	0.4400016	0.4561318	0.50630425	0.34269405	0.3853159	0.5213293999999999	0.389551	0.45322375	0.395127
GO:0005883	0.2228159	0.7899938	0.4319191	0.51577935	0.4184965	0.2855864	0.4412158	0.71786465	0.49044245		0.38222235
GO:0005884	0.4752229	0.3475626	0.4110325	0.4052298	0.4400133	0.3744805	0.3764759	0.4063085	0.3688355	0.409542	0.3644757
GO:0005902	0.4018422	0.307277	0.398572	0.383095	0.4269227	0.3257823	0.3613596	0.36036645	0.36205785	0.4132024	0.352306
GO:0005903	0.4632924	0.3636526	0.4200462499999999	0.4068792	0.4385306	0.3609524	0.38741715	0.3941529	0.41215815	0.4448192	0.3603726
GO:0005905	0.44634640000000003	0.3724969	0.4062544	0.4160506	0.44373235	0.3571785	0.3615504	0.3646837	0.3867909	0.4321888	0.35179755
GO:0005911	0.40241335	0.3070167	0.39966765	0.38121585	0.4212771	0.3438335	0.3488601	0.33744675	0.3503960499999999	0.39002095	0.3349006
GO:0005914
GO:0005915	0.4841944	0.4278257	0.45643265	0.4045412499999999	0.49305525	0.4809424	0.4124853	0.51391565	0.4261907499999999	0.38320715	0.45488055
GO:0005916	0.4012157	0.26049805	0.4977237	0.2798067	0.3993773	0.3760693	0.44105465	0.2988065	0.4999776	0.32740505	0.4215089
GO:0005918
GO:0005921	0.33965999999999996	0.3199649	0.4671452	0.4193801499999999	0.4266714499999999	0.3425054	0.332735	0.5279106	0.4572134	0.4126699	0.468461
GO:0005923	0.39309165	0.2942262	0.4051549	0.3894351	0.425798	0.3143649	0.3549699	0.3359879	0.357195	0.41246515	0.35411765
GO:0005927			0.5740908		0.2834012		0.4135496		0.7884629		0.1863904
GO:0005938	0.408009	0.3050415	0.4026872	0.3922672	0.42220165	0.3500944	0.3435301	0.3467756	0.3732298	0.39800405	0.3522621
GO:0008021	0.4143295	0.4730736	0.3962262	0.3880901	0.4292832	0.3278522	0.3450567	0.3482187	0.3699991	0.4140555	0.3603991
GO:0008091	0.3890926	0.5882882	0.47184095	0.4096981	0.4243741	0.2853428	0.5060525	0.438482	0.32564305	0.31589405	0.4196788
GO:0008180	0.3957664	0.3304259	0.4069072	0.4136548	0.4375958	0.343137	0.3436241	0.34713495	0.3874881	0.4309606	0.3682089
GO:0008282			0.2897784		0.5318761	0.7920105	0.896509		0.8672381
GO:0009897	0.42206715	0.35387795	0.4397239	0.44262	0.4384949	0.3644001	0.39966435	0.4222677	0.4062818	0.39591595	0.3810409
GO:0009898	0.4451616	0.3049661	0.3957372999999999	0.3747067	0.4050023	0.34331815	0.3471055	0.333845	0.35699605	0.3863656	0.345707
GO:0009925	0.409132	0.3160462	0.41585415	0.38918085	0.4281393	0.3360572	0.3710195	0.3463102	0.35580315	0.3991659	0.3456118
GO:0010008	0.4211762	0.3191598	0.40604845	0.3980677	0.43332575	0.34105955	0.364669	0.3528231	0.3715121	0.4090882	0.3669406
GO:0010009
GO:0010369	0.4027918	0.4395578	0.4498288	0.279522	0.455859	0.291658	0.5877314	0.5795678	0.40904985	0.40050445	0.5558258
GO:0010370			0.4907988
GO:0010494	0.5182912	0.4107639	0.4508577	0.4597562	0.4738232	0.421275	0.4352212	0.383414	0.46004265	0.495925	0.4435972
GO:0012505	0.4152045	0.32986155	0.4168625	0.3831989	0.43319125	0.327165	0.3538069	0.3495	0.3669342	0.4036667499999999	0.358417
GO:0012506	0.4446738	0.3234082	0.39396425	0.3991888	0.43373925	0.36491375	0.3671854	0.3494252	0.3621202	0.3935465	0.3571077
GO:0012510
GO:0014701	0.5704342	0.4507052	0.4699637	0.3739944	0.4254016499999999	0.6301832	0.37774525	0.8712235	0.4390844		0.8003829
GO:0014704	0.41481015	0.3457535	0.4156704	0.37166105	0.4216015	0.33354065	0.3568164	0.3774191	0.38854015	0.4102459	0.3578886
GO:0014705
GO:0014731	0.7835122	0.6653201	0.6227458	0.5756721	0.6182371	0.53223	0.7690706	0.790224	0.7572432	0.4877937	0.6245557
GO:0014801											0.9830446
GO:0014802	0.3186578	0.3332668	0.3124525	0.42082865	0.42678	0.2213537	0.33079495	0.1939194	0.2319682		0.78168335
GO:0014804
GO:0015030	0.4696062	0.5460253	0.4807397	0.44943815	0.4624936	0.4680075	0.5072535	0.4224016	0.46066145	0.51729505	0.4866058
GO:0015629	0.4185664	0.3073965	0.4093896999999999	0.399975	0.4324056	0.34928005	0.3618453	0.3767545	0.381253	0.415218	0.3589590499999999
GO:0015630	0.4012819	0.3054458	0.3946831	0.3862553	0.4187015	0.3179404	0.3370688	0.3342809	0.3684594	0.4355629	0.35099495
GO:0015934	0.4774946	0.6695287	0.6212776499999999	0.5718722	0.52564655	0.5690298	0.4873864	0.5815089	0.619653	0.5794745	0.578227
GO:0015935	0.6546762	0.7549322	0.6872151	0.6931951	0.6389974	0.6454716	0.7172871000000001	0.7875214	0.7657552	0.5935149	0.700919
GO:0016234	0.42481755	0.2844618	0.3940041	0.3641991	0.428936	0.32409685	0.35760695	0.3218283	0.35357315	0.4231608999999999	0.3474252
GO:0016235	0.3695562	0.29004925	0.3881087	0.36682	0.4205615	0.3024266	0.31147695	0.3191626	0.3657293	0.4376531	0.3407058
GO:0016323	0.4182652	0.32600645	0.4031003	0.38171195	0.4408242	0.3141524	0.3550727	0.3363203	0.3681018	0.40231	0.35867985
GO:0016324	0.395718	0.2914118	0.3925298	0.37742	0.4342696	0.3093001	0.3435867	0.3353106	0.3703328	0.3877724	0.3432882
GO:0016327	0.4446688	0.27898	0.4407487	0.43047575	0.43704705	0.3580621	0.383977	0.4294517	0.3647046	0.3791431	0.376312
GO:0016328	0.4046961	0.3316342	0.4092096	0.3851955	0.42466755	0.3128059	0.3476075	0.3453581	0.3628221	0.4174673	0.3671817
GO:0016363	0.420153	0.34939585	0.422999	0.4112565	0.4452719499999999	0.3865319	0.386989	0.3765323	0.3943356	0.4384924	0.4448673
GO:0016528	0.35849475	0.2695315	0.4191517	0.4611201	0.4363872	0.3247624	0.3314727	0.3638804	0.37881	0.4408942	0.3695114
GO:0016591					0.4119017		0.5624548				0.5526856
GO:0016604	0.40516569999999996	0.33062965	0.41273585	0.3890738	0.4175201	0.3313791	0.3591549	0.34724935	0.3755862	0.441556	0.3781491
GO:0016605	0.4027441	0.3332116	0.4083019	0.3890361	0.4001147	0.321177	0.3503736	0.3261277999999999	0.392112	0.4166222499999999	0.3724413
GO:0016607	0.435411	0.42259965	0.4331722	0.4306746	0.4477572	0.40257825	0.4058723	0.41870695	0.4211644	0.4910609	0.4413994
GO:0019866
GO:0019867		0.0134855	0.3059936		0.5044258	0.1637746	0.1995278	0.4226286	0.2068224		0.3430155
GO:0020018	0.4414449	0.4199228	0.4307417999999999	0.5276447	0.57865205	0.40300585	0.53737745	0.6654567	0.41083815	0.5686392	0.60838415
GO:0030016	0.41088424999999995	0.3621123	0.415591	0.4299628	0.4643426	0.3532841	0.3821323	0.377021	0.3686758	0.4629313	0.52167795
GO:0030017	0.42243805	0.3308374	0.41320205	0.4473363	0.4564838	0.3601564499999999	0.39827585	0.3795004	0.393461	0.405093	0.5708574
GO:0030018	0.415482	0.31599975	0.4393947	0.4250739	0.4388245	0.35846065	0.3856286	0.4100115	0.4116887999999999	0.4234972999999999	0.4662757
GO:0030027	0.4408297	0.326628	0.4116626	0.40048945	0.4214738	0.3424653	0.3599159	0.3588299	0.37957595	0.4026439	0.35976795
GO:0030054	0.3800189	0.2759475	0.3981004	0.3714722	0.4190842	0.3190152	0.3438372	0.33562485	0.3594042	0.394475	0.3465462
GO:0030055	0.4194979	0.4239809	0.7424666	0.7155492	0.714189	0.648268	0.9177264	0.8628007	0.8678549	0.6278183	0.9210615
GO:0030056	0.43353149999999996	0.3796158	0.47494855	0.4890491999999999	0.4418771999999999	0.4353416	0.60974195	0.4980307	0.7826042	0.5397606	0.6857350499999999
GO:0030057	0.4491184	0.3136815	0.4119763	0.4662207499999999	0.4518786	0.4060363	0.41858135	0.5984005	0.4115863	0.4837239	0.4329297
GO:0030061	0.4397372	0.3249387999999999	0.3650388	0.4152528	0.48164515	0.3885560999999999	0.313518	0.5249326000000001	0.4475513	0.4112257	0.25540395
GO:0030117	0.5388589	0.3728929	0.4504327	0.4586227499999999	0.4636007	0.4042627	0.403063	0.473733	0.3863309	0.5148054	0.3873909
GO:0030120	0.1564007	0.5069279	0.3803785	0.2916735	0.2617374	0.3076494	0.409625	0.5475308	0.2591441	0.4262233	0.480458
GO:0030125	0.52753655	0.47845155	0.51900795	0.404232	0.4803171	0.3701767	0.40122785	0.3587403999999999	0.4614354	0.477062	0.4372483
GO:0030127	0.4848676	0.4290404	0.5152028	0.510322	0.5169215	0.4924472	0.599108	0.543671	0.4649837	0.5382783	0.4725766999999999
GO:0030130	0.5576608	0.6853349	0.3791559	0.4333282	0.5075313	0.4039668	0.3476904	0.5390903	0.368293	0.4206226	0.3380391
GO:0030132	0.6176714000000001	0.6476194	0.46554625	0.4650241499999999	0.5529783500000001	0.4784956	0.4348798499999999	0.39540005	0.5179886	0.4771432	0.4336764
GO:0030133	0.4378412	0.28869535	0.4181145	0.4078341	0.4320843	0.3454449	0.3476591	0.3840768	0.3781089	0.436865	0.3753241
GO:0030136	0.4620208	0.3739862499999999	0.4319546	0.4110268	0.4533698	0.3572075	0.3691103	0.3822026	0.3709812	0.435976	0.3614794
GO:0030137	0.4540371	0.3638999	0.4658134	0.4716743	0.5090973	0.3735420499999999	0.3956429	0.5165494	0.4508306	0.5330131	0.4305098
GO:0030139	0.4023353	0.31741765	0.4012037	0.4101692	0.4052583	0.3353088	0.3540758	0.3426498	0.3779487	0.3848331	0.35034455
GO:0030140	0.4503496	0.3099539	0.45100335	0.4415042	0.4553879	0.3247383499999999	0.42712495	0.4581048	0.45607575	0.4334244	0.40330955
GO:0030141	0.40897215	0.31695805	0.4155471	0.40583285	0.41699325	0.3621391499999999	0.34039535	0.3717472	0.3480747	0.3749531	0.3494533
GO:0030142
GO:0030315	0.4100138	0.414275	0.43664275	0.4980615	0.4236975	0.31305495	0.42916745	0.3726632	0.4142821	0.35068595	0.4350598
GO:0030424	0.3850301	0.38670415	0.3933728	0.376971	0.42287825	0.3073639999999999	0.3314374	0.33119035	0.3681885	0.39690295	0.34118325
GO:0030425	0.3838582	0.3720434	0.3886198	0.3745817	0.41970195	0.3018059	0.32971895	0.3181342	0.3584545	0.3979932	0.33745725
GO:0030426	0.40181815	0.38060045	0.39376745	0.3816716	0.4159217	0.32545255	0.3288185	0.3327092	0.36164825	0.414347	0.3464867
GO:0030485			0.2263275	0.42173695	0.3328828	0.451344	0.1890558	0.4204577	0.2740587	0.5136697	0.1817208
GO:0030496	0.395895	0.2883832	0.3870948	0.3810806	0.4194277	0.3076614	0.3345445	0.3111499	0.3605669	0.4241095	0.34544915
GO:0030658	0.3872125	0.32741745	0.4131388	0.4162151	0.4194066	0.34241635	0.3709618	0.3883505	0.4228868	0.4001244	0.3591665
GO:0030659	0.4218962	0.34323925	0.4013491	0.37999345	0.4293153	0.32696675	0.3477782	0.35398305	0.36977725	0.4168818	0.3587542
GO:0030660	0.395661	0.3203807	0.4309809	0.3888146	0.43133275	0.2700487	0.37431135	0.3258719	0.3557463	0.378643	0.369087
GO:0030662
GO:0030663	0.5081116	0.6706092	0.6244637	0.60342745	0.5781518999999999	0.5562974	0.6555960000000001	0.80244905	0.5623474	0.6519273999999999	0.6746458
GO:0030665	0.5535518	0.4169032	0.4374937	0.4472254	0.4891878	0.4367523	0.3957619	0.4155694	0.4086888	0.47281655	0.4373686
GO:0030666	0.3994775	0.3137899	0.4193147	0.3830027	0.4457234	0.3720187	0.3910178	0.4089528	0.39247215	0.41115595	0.3682707
GO:0030667	0.48544414999999996	0.36761645	0.4555464999999999	0.427196	0.44733055	0.412509	0.41420395	0.4229265	0.4203997499999999	0.42307415	0.4129824
GO:0030669	0.4088188	0.3272324	0.41904715	0.4067257	0.4531587	0.3560246	0.3849362	0.37960335	0.4104138499999999	0.4127507	0.37760335
GO:0030670	0.44762945	0.3843921	0.4602228	0.4254323	0.45627465	0.4255741	0.42355165	0.4192864	0.426143	0.4218143	0.4147531
GO:0030672	0.45825465	0.5884088	0.4079186	0.4042019	0.4545191	0.3544304	0.3404112	0.3668786	0.390054	0.4133248	0.35895785
GO:0030673	0.39469715	0.7250327	0.4092476499999999	0.3263148	0.4458659	0.3646099	0.39608915	0.41969245	0.4871774	0.39054985	0.38318805
GO:0030684	0.3725655	0.4376006	0.4795562	0.5539957	0.3894458	0.4259091	0.3618203	0.4017416	0.619159	0.5157189	0.4365046
GO:0030686	0.6901472	0.8963302	0.6656337	0.6059426	0.5390698	0.8002833	0.7180175	0.8123104	0.7981954	0.555817	0.764608
GO:0030687	0.7467864	0.8425153	0.6989623	0.5671419	0.5657068	0.83559485	0.7908733	0.7193814	0.7196954	0.60628075	0.7679715
GO:0030688	0.5181835	0.7770588	0.67456565	0.5805164	0.5153952500000001	0.5998424	0.652955	0.6218353	0.5595069	0.5123234	0.65239935
GO:0030849			0.2391162								0.2003281
GO:0030863	0.4766122	0.3464474	0.4273392	0.4161757	0.44891955	0.42081595	0.3821759	0.41765845	0.41173085	0.4211430499999999	0.4024506
GO:0030864	0.4293246	0.3145373	0.4195424	0.4052904	0.435124	0.3355644	0.3917989	0.3557251	0.36534	0.4095285	0.36433335
GO:0030867	0.367064	0.36315405	0.43609545	0.3737847	0.4834467	0.3205225	0.3355217	0.3046943	0.3460056999999999	0.3640108	0.372707
GO:0030868	0.43839025	0.33904775	0.4510363	0.3427863	0.4473698	0.4673849	0.43679265	0.2540606	0.3935952	0.303338	0.3241838
GO:0030894							0.1154854
GO:0030981	0.5060196	0.5219488	0.4364439	0.3899965	0.4590575	0.6433711	0.1641317	0.6100581	0.4715482	0.3273556	0.5094716
GO:0030991	0.8583845	0.8310532	0.7600131	0.3227056	0.5059397	0.908127	0.83981565	0.8800108	0.5920849		0.5867424
GO:0030992	0.7090824	0.7338610999999999	0.7535453000000001	0.4923876	0.57637	0.4937198	0.7446813	0.788285	0.4883979499999999	0.49640855	0.51214425
GO:0031021	0.27937330000000005	0.5326224	0.3197055		0.4446471		0.41861065	0.4532271	0.2100619		0.272819
GO:0031045		0.6669152	0.4142053	0.5676216	0.546259	0.30317565	0.38687825		0.3532165		0.4507756
GO:0031080	0.7964627	0.7504888	0.6294529	0.5719769	0.5700286	0.7247593	0.7811546	0.8578831	0.6835726	0.6249102	0.7383601
GO:0031088	0.4749518	0.3744226	0.4664815	0.38156445	0.4084616	0.4219171499999999	0.5305935	0.2614851	0.3968762	0.37315705	0.4275142
GO:0031089	0.4942131	0.5258399	0.5628135	0.6654344	0.5080425	0.5010522	0.5224462	0.6797082	0.6384274	0.5296886	0.5531138
GO:0031090	0.41074585	0.3800186	0.4134092	0.4272106	0.4395248	0.31032735	0.3528749	0.3241995	0.3676232	0.43570795	0.3437584
GO:0031091	0.4656491	0.41572055	0.4871148	0.48124305	0.4906798	0.4782746	0.454002	0.4691907	0.52247685	0.4174029	0.4561214
GO:0031092	0.5424105	0.36367285	0.4444926	0.3818057	0.4132715	0.40964475	0.41328575	0.4657873	0.4161866	0.36251535	0.39884375
GO:0031093	0.4799419	0.4398889	0.5068904	0.5055159	0.49669505	0.5366132	0.4714067	0.5172997500000001	0.5193049	0.4384105	0.47850985
GO:0031094	0.379073	0.2635356	0.530484	0.6034203	0.3391852	0.37619	0.6536444	0.477999	0.5343887	0.2219728	0.43681
GO:0031095	0.5102526	0.45537825	0.43258955	0.4453669	0.449959	0.33735305	0.40524735	0.38686955	0.431569	0.5234736	0.39433365
GO:0031143	0.5177174	0.2864004	0.4063656	0.4689516	0.48391665	0.4003454	0.4150219	0.4650045	0.4198626	0.42525525	0.3951626
GO:0031232			0.4800181	0.2991868	0.42203	0.2562338	0.2443758		0.1620078		0.2496467
GO:0031234	0.4190643	0.30021575	0.4506655499999999	0.39747455	0.45145665	0.330714	0.3849583	0.3916066	0.4197556	0.30542755	0.3836081
GO:0031252	0.4583209	0.3185977	0.3978976	0.3908565499999999	0.4275694	0.3685591	0.3543226	0.3421258	0.3646239	0.4544387	0.36774565
GO:0031253	0.4001864	0.3541973	0.3563564	0.40031435	0.4459734	0.3294975	0.3310676	0.33364935	0.3275406	0.4407502	0.3374124
GO:0031254		0.1845583	0.5020114						0.2459272
GO:0031256	0.6055644	0.2887781	0.4194488	0.377988	0.3902785	0.5244809	0.38058895	0.3246634	0.36335915	0.42257075	0.3588105
GO:0031258	0.392152	0.2992171	0.4353294	0.3948298	0.4215615	0.4307342	0.37892895	0.47471655	0.4280530999999999	0.40582835	0.424489
GO:0031259
GO:0031260
GO:0031313
GO:0031314	0.5999971	0.7721569	0.5581913	0.6248530999999999	0.6240097	0.7530313	0.6106948	0.88782065	0.7069857	0.4680536	0.6797512
GO:0031430	0.3199104	0.3541241	0.4240204	0.3984105	0.4380363	0.2925352	0.36736395	0.3870124	0.4183416	0.3559345	0.8317391
GO:0031526	0.40960894999999997	0.29208175	0.4091258	0.3869343	0.4400765	0.2953843	0.3415011	0.3183373	0.4057713	0.3763241	0.332471
GO:0031527	0.376353	0.3232146	0.4058772	0.4125146	0.433206	0.42041165	0.35223585	0.4196585499999999	0.373005	0.41101705	0.41169095
GO:0031528	0.3546023	0.2625503	0.38425255	0.3612449	0.4279533	0.3019396	0.3424133	0.352599	0.4095703	0.3895264	0.3666204
GO:0031592		0.5219488	0.4364439				0.1641317	0.26603
GO:0031594	0.38167255	0.292295	0.39975305	0.3708814	0.4369085	0.33386505	0.34985345	0.3338477	0.36979305	0.3909211	0.35455705
GO:0031616	0.38158614999999996	0.36279755	0.40075275	0.45934785	0.426485	0.332379	0.3174194	0.33502765	0.4261677	0.4669353	0.3684475
GO:0031672	0.4090884	0.3196858	0.3871203	0.4387779499999999	0.4378276	0.29194665	0.4262672	0.4302376	0.4574105	0.4179836	0.6035927
GO:0031673		0.4209172	0.4474855	0.4190334	0.4433289		0.3244012	0.1988572			0.2450732
GO:0031674	0.4287852	0.3504942	0.4124871	0.36306725	0.4213425	0.3189574	0.43286575	0.36621545	0.3959791	0.4330444	0.727599
GO:0031901	0.4308573	0.3328841	0.4107209	0.38761355	0.4388261	0.3418117	0.36592125	0.3651868	0.3745821	0.4006795	0.36191335
GO:0031902	0.4188076	0.3270251	0.4183772	0.3865923	0.44410125	0.3507948	0.3833772	0.361132	0.3733461	0.4114975	0.3685907499999999
GO:0031904	0.4042071	0.37004965	0.3803637	0.3687239	0.4466545	0.3105043	0.3588302	0.3535371	0.395649	0.3858759	0.3596827
GO:0031905	0.3829417	0.6088967999999999	0.4119478	0.46447445	0.36382975	0.5890027	0.47712665	0.5810062	0.42412995	0.4025625	0.4429435
GO:0031906
GO:0031941	0.44021425000000003	0.3054013	0.42387635	0.4206075999999999	0.4538328	0.4030531499999999	0.3791344	0.4382657	0.39579845	0.4452935	0.3873389
GO:0031965	0.4018196	0.2791147	0.3964032	0.3892326	0.41570935	0.3097162	0.33434215	0.3167628	0.3610352	0.43336545	0.3586659
GO:0031966	0.4768748	0.348499	0.4221673	0.4064086	0.4673785	0.3870401	0.3799028	0.3673939	0.4041376	0.41512465	0.3839268
GO:0031981	0.42744775	0.5755808	0.5150705	0.4804729	0.45973675	0.4772074	0.52068125	0.45956175	0.4768297	0.4438189	0.58616
GO:0031985	0.3568874	0.30013715	0.44541205	0.3743611	0.4456018	0.2944029	0.341812	0.3633726499999999	0.38073665	0.3201772	0.3589465
GO:0032009	0.47636165	0.4668913	0.4013898	0.4138355	0.4029338	0.40186295	0.3937905	0.3696451	0.4489465	0.3556184	0.4176055
GO:0032010	0.8440556	0.8825149	0.75594155	0.9663538	0.6894059	0.9376466	0.71723445	0.9686707	0.9216745	0.7957024	0.79092625
GO:0032040	0.6504296	0.8169111	0.6423696999999999	0.6073647	0.5448138	0.7040912	0.6956511	0.71927685	0.7014468	0.5820952	0.69890845
GO:0032059	0.4254684	0.3352081	0.4261098	0.3904517	0.451589	0.4177528	0.3146029	0.4284258	0.4039082	0.4130154	0.377828
GO:0032127	0.3056498	0.1851559	0.3807845		0.5040137	0.302078	0.3513158		0.0777839		0.3492687
GO:0032153	0.5032816	0.56731195	0.46863265	0.60881155	0.5297146	0.5811	0.5185168	0.71410935	0.5873999999999999	0.562232	0.55594575
GO:0032154	0.4209857	0.29133195	0.3903498	0.4175644	0.4169007	0.3286553	0.3438537	0.3243215	0.3878782	0.4183881	0.35225445
GO:0032156			0.2759065				0.3780248
GO:0032173
GO:0032279	0.5181821	0.5450141	0.3842989	0.3258768	0.4547483	0.3250977	0.3468464	0.3377201	0.2896145	0.42668535	0.3141095
GO:0032280		0.6539461		0.2213017	0.4560838		0.7460245		0.7629799		0.0608864999999999
GO:0032391	0.49327475	0.36891655	0.4477050999999999	0.4453438	0.4385519	0.34265745	0.4373842	0.4335494	0.401016	0.4850199	0.37993825
GO:0032420	0.3968451	0.3177273	0.3958586	0.39317635	0.4178513	0.3446249	0.3482690499999999	0.3699036	0.3435084	0.3912999	0.34178365
GO:0032421	0.2476734	0.1899578	0.3522343	0.4564469	0.40402715	0.3387271	0.3057726	0.39963255	0.392878	0.3598113	0.353351
GO:0032426	0.35064995	0.3337873	0.4095819	0.4935456	0.4409549	0.3760412	0.3755276	0.4305376	0.4186755	0.4350285	0.3592813
GO:0032433	0.3976993	0.3245234999999999	0.3887447	0.3812325	0.4594735	0.3776189	0.3396188	0.3533367	0.39008075	0.3965544	0.3548343
GO:0032437	0.4110268	0.3740116	0.4161788	0.370894	0.3976543	0.36514445	0.3915296	0.59576865	0.43521615	0.4156349499999999	0.38439635
GO:0032473	0.48092885	0.2079322	0.38893785	0.3448876	0.3964434999999999	0.4346214	0.38187175	0.46859775	0.35059305	0.4265532	0.5101221
GO:0032541	0.536206	0.383855	0.5359547	0.4336929499999999	0.4634252	0.3776185	0.4396228	0.4447569	0.5477717	0.46172945	0.3616078
GO:0032580	0.43320145	0.33978905	0.4340578	0.4294052499999999	0.4564664	0.3683303	0.3749467	0.425872	0.4463647	0.449266	0.4114684
GO:0032584	0.35445265000000004	0.4796894499999999	0.3972634	0.4243495	0.3672186	0.3301486	0.37369575	0.4287147	0.3899377	0.4234392	0.3198906
GO:0032585	0.405061	0.3216835	0.4042305	0.4138752	0.45002685	0.35843055	0.3588684	0.3312108	0.401574	0.3935591	0.3667327
GO:0032587	0.4312073	0.32239965	0.4021933	0.3977049	0.4160954	0.340917	0.3430542	0.3564596	0.3537908	0.39927835	0.34655765
GO:0032588	0.4146237	0.3105265	0.4287085	0.4075955	0.44989605	0.34883175	0.37443285	0.3739909	0.3891524	0.4288477	0.369352
GO:0032589		0.341923
GO:0032590	0.3780817	0.6930728	0.3525068	0.36791745	0.443267	0.2715883	0.36489	0.3398392	0.31629375	0.35843355	0.40189635
GO:0032591	0.2348037	0.5080676	0.34061745	0.3233462	0.4460764	0.34569225	0.3182072	0.29221775	0.2679974	0.494761	0.2249204
GO:0032593	0.4217625	0.3138648	0.5469337	0.4030724	0.447703	0.3830596	0.4215443	0.4809364	0.4625868	0.4116883	0.3644509
GO:0032809	0.4704326	0.5584643499999999	0.3794109	0.353975	0.48278045	0.3379118	0.3720947	0.2843271	0.2707446	0.3767733	0.3362056
GO:0032839	0.40515935000000003	0.35731755	0.41138705	0.3833917999999999	0.4636805499999999	0.3422268499999999	0.3463308	0.37714735	0.37383495	0.40559455	0.393294
GO:0032982	0.5451598	0.63565575	0.4492139	0.4955656	0.504193	0.3506495	0.4468755	0.6436309	0.447746	0.5612582	0.80278205
GO:0033010	0.26605745000000003	0.8414654	0.35471315	0.42561235	0.4632465	0.2706136	0.3098369	0.4490157	0.3014494	0.2510671	0.3173271
GO:0033011
GO:0033017	0.4028166	0.3066842	0.3785707	0.3788114	0.4449986	0.34189725	0.3496674	0.3832076	0.3629636499999999	0.4132922	0.43585435
GO:0033018	0.5817709	0.6914569500000001	0.4214873	0.5526368	0.4657705	0.4540763	0.3688915	0.4550761	0.4804543	0.5916968	0.3539315
GO:0033093	0.41324875000000005	0.50603195	0.46634205	0.48426135	0.34870285	0.4366912	0.4812829	0.5842756	0.37708035	0.50152185	0.3727912
GO:0033106	0.5151869	0.3461407	0.46615675	0.4270126	0.41561645	0.3682467	0.3959055	0.4123039	0.4402416	0.52009435	0.384908
GO:0033116	0.5041334	0.3366115	0.4664479	0.400396	0.4516179999999999	0.3527602	0.3936768	0.40804545	0.4338634	0.4539378	0.4123085
GO:0033150
GO:0033162	0.4353188	0.4060389	0.42817825	0.3798421	0.4853465	0.3574128	0.4012833	0.4798218	0.3651834499999999	0.3384366	0.36701705
GO:0033163
GO:0033165		0.1778218	0.5165716				0.4101042
GO:0033179	0.8324123	0.7756000000000001	0.5923204	0.62186215	0.5722191	0.764387	0.7262936	0.8681182	0.7658936999999999	0.5327047	0.51517305
GO:0033180	0.8625654	0.955852	0.5518725	0.6265574	0.7631788	0.82352685	0.5095117	0.8998786	0.8136536	0.6014996	0.5946984
GO:0033268	0.3471768	0.8064132500000001	0.4180977	0.43590975	0.5202085	0.4358515	0.4731982999999999	0.3661132	0.4096848	0.41690625	0.4059152
GO:0033269	0.3599461	0.4539315	0.3703315	0.4181097	0.3687128	0.2682054	0.2697367	0.2655764	0.3610109		0.2781122
GO:0033270	0.47184744999999995	0.8207343	0.4486633	0.3287422	0.4375966	0.31852775	0.39007875	0.6819717	0.36445055	0.2799179	0.3595366
GO:0033391	0.4218874	0.3507221	0.4247167	0.3881242	0.3534547	0.3390781	0.3180562	0.35364065	0.4783358	0.3440316	0.3803108
GO:0034045	0.47204015	0.3802997	0.4285781	0.3880263499999999	0.4197204	0.349983	0.3520998	0.37673105	0.36248365	0.3459814	0.3480777
GO:0034358
GO:0034359
GO:0034360	0.8858051	0.6070638	0.7209267	0.9155557	0.7625457	0.7045073	0.8069436	0.9135534	0.877383	0.7639207	0.7713926
GO:0034361	0.59478195	0.38609435	0.5031897	0.4510172	0.4682172999999999	0.4532359999999999	0.4602635	0.5719282	0.5244402	0.5007024	0.49551315
GO:0034362	0.507948	0.3815644	0.4700526	0.4036876	0.452419	0.4093766	0.4053217	0.4910404	0.4295738	0.3750533	0.3785231
GO:0034363	0.8004370000000001	0.4698644	0.5419682	0.5597519	0.7457787	0.6314026	0.4053217	0.9056587	0.77579285	0.6959341	0.77098185
GO:0034364	0.63782775	0.707048	0.7102100499999999	0.6642125	0.62514365	0.4783114	0.74690605	0.8988403	0.7343187	0.60328815	0.621716
GO:0034365	0.8307457	0.7201675	0.7638046	0.8734173	0.7095463	0.7732277	0.8727266	0.9539833	0.8999668	0.8529178	0.845129
GO:0034366	0.7639693	0.8603588	0.81231195	0.8308166	0.81787605	0.5943062	0.86577935	0.97496145	0.90903625	0.74769195	0.9001656499999999
GO:0034399	0.463945	0.3588615	0.4307568	0.43484905	0.4680817	0.4483268	0.4038182	0.3618991	0.3824612	0.4889845	0.3654719
GO:0034423
GO:0034451	0.3913723	0.2887235999999999	0.39066825	0.3734112	0.40605445	0.2907906	0.33412575	0.3209043	0.3563572	0.3988114	0.3398117
GO:0034464	0.8277831	0.9239879	0.7700646		0.6912965	0.51334165	0.83082335	0.6626814	0.7322163500000001		0.5021664
GO:0034466		0.2327055									0.8833684
GO:0034506
GO:0034515	0.9425252	0.9332193	0.8868956	0.7551212	0.8766338	0.856669	0.9451275	0.970441	0.9523851	0.587463	0.9195544
GO:0034592
GO:0034693
GO:0034709	0.60892715	0.69236575	0.5804454	0.5700371	0.56358785	0.56739525	0.6718114	0.6532812	0.55634865	0.6181071499999999	0.6800219000000001
GO:0034774	0.5329746	0.3426216	0.4626229	0.4439891	0.4548579	0.4004388	0.3995454	0.3478811	0.40860045	0.4407469	0.41700655
GO:0034777
GO:0035061	0.5637777500000001	0.86292665	0.51125285	0.54972605	0.5130498	0.6510222	0.60980055	0.8200590999999999	0.6319863	0.4925142	0.78864315
GO:0035253	0.3584457	0.28924415	0.4331776	0.37588325	0.4509327	0.380646	0.3857973	0.3684477	0.36018775	0.4602066	0.3348427
GO:0035363	0.6444698499999999	0.7025637	0.5980616999999999		0.3619267	0.34625445	0.57243785	0.48931425	0.3861988		0.4449822
GO:0035371	0.4335966	0.3509642	0.4081958	0.4190952	0.4486864	0.3907438	0.3400868	0.3930292	0.41534805	0.4937743	0.3582886
GO:0035577	0.5160305	0.3579296	0.4386618	0.4152854	0.46498245	0.400372	0.4076478	0.36366	0.45689435	0.4374448	0.3960287
GO:0035578	0.43138295000000004	0.3984853	0.44103665	0.4248921	0.4382762	0.3894826	0.3790816	0.3769503	0.4340913	0.4104429	0.3925404999999999
GO:0035579	0.5284704	0.41072975	0.4863238	0.4601672	0.4553716	0.47057835	0.47234115	0.4185295	0.5206109	0.4186653	0.442973
GO:0035580	0.46318020000000004	0.43060565	0.4449415	0.41163395	0.42721075	0.3964769999999999	0.3941625	0.3774178	0.4468014	0.3885370999999999	0.3942251
GO:0035686	0.387873	0.23570615	0.3844633	0.2001312	0.3205113	0.2751516	0.3345884	0.284168	0.1497019	0.4663619	0.3130973
GO:0035748	0.429025	0.2760307	0.4420026	0.44102355	0.4717708	0.4216879	0.375665	0.2375926	0.3972855	0.43050725	0.3808971
GO:0035749	0.4142518	0.3433229	0.4215148	0.3986439	0.4342338	0.3671678	0.421246	0.374868	0.375021	0.44020105	0.4284565
GO:0035770	0.56606455	0.4987669	0.5989882	0.6234738	0.53762555	0.5247502	0.6027884	0.5037346	0.5586391	0.48726355	0.634613
GO:0035805
GO:0035838
GO:0035841
GO:0035861	0.4032384	0.39833335	0.4254397	0.3942016	0.4429598	0.3898826	0.3899343	0.3729989999999999	0.386761	0.455843	0.41808
GO:0035869	0.4153278	0.4123126	0.44591265	0.4154307	0.4287868	0.3901951	0.4541897	0.5233871	0.36855205	0.4895451	0.3812158
GO:0035985	0.4662576	0.4945552	0.3793727	0.4574420999999999	0.3476197	0.2722522	0.368662	0.2568694	0.4940046	0.5081593	0.2367249
GO:0036019	0.2493188	0.4414926	0.3532016	0.2331339	0.4907531499999999	0.2527503	0.4839558499999999	0.2804528	0.36463155	0.408507	0.3267741
GO:0036020	0.48719979999999996	0.2990319	0.4090779	0.41038	0.4245909	0.352272	0.4126784	0.3838498	0.3998485	0.4276813	0.40206965
GO:0036021	0.5925257	0.772626	0.581374	0.5996336	0.5603576	0.4906941	0.580311	0.723152	0.5276262	0.54156515	0.6036216
GO:0036053
GO:0036057	0.24872175	0.16137705	0.4240652	0.4096809	0.43328135	0.5506546	0.4616544	0.2449933	0.4575583	0.28687335	0.36332965
GO:0036117							0.3676834
GO:0036126	0.36336515	0.2900791	0.3824977	0.3662096	0.436408	0.29508295	0.441305	0.3753821	0.3407526	0.43968105	0.3404394
GO:0036156		0.1552886	0.4221051999999999				0.5491623000000001
GO:0036157		0.2549533499999999	0.4348756	0.4074856	0.47946705	0.3930937	0.5239122	0.90713825	0.3826126
GO:0036186	0.5221032	0.5069633	0.5188778	0.2240189	0.4076944	0.2395391	0.3214435	0.5386956	0.3677447	0.2035193	0.260395
GO:0036195	0.5499292	0.4922502	0.5191396	0.5810917	0.3789635	0.4093058	0.4178364	0.4331786	0.4581256	0.5594428	0.4534725
GO:0036379
GO:0036398	0.4334897	0.3063882					0.4819607		0.6690168
GO:0036449	0.3839833	0.2265848	0.4292721	0.4142196	0.4476098	0.2399982	0.3346386	0.3318217	0.3437736	0.34916125	0.3002147
GO:0036457	0.7993	0.6269352	0.8534592	0.3790419	0.5605823	0.1394306	0.7725167		0.31920665	0.5806086	0.7545982
GO:0036464	0.44950055	0.3693942999999999	0.4050094	0.4184942	0.4484590499999999	0.35977535	0.3701131	0.33579365	0.3790207	0.4844	0.3717088
GO:0036477	0.4249082	0.5527626999999999	0.423178	0.32642055	0.3764885999999999	0.3084687	0.397689	0.2998958	0.35834055	0.32612625	0.3181926499999999
GO:0042175	0.3874343	0.4263248	0.3809951	0.3634135	0.5661879	0.3204279	0.2747499	0.3846022	0.335863	0.452915	0.4252391
GO:0042382	0.63903845	0.6314896000000001	0.6181672	0.7503408	0.65058745	0.7930423	0.67714725	0.6841128999999999	0.7759455	0.7219133	0.8240291
GO:0042383	0.4126855	0.3290055	0.4455363	0.437483	0.4314507	0.361611	0.39751645	0.3786411	0.4016073	0.39678125	0.4604571
GO:0042405	0.46651505	0.4266566499999999	0.42897195	0.5547336	0.5116944	0.3039182	0.4233402	0.4530813	0.4033227	0.5574242	0.3990327
GO:0042406
GO:0042470	0.44477515	0.3129712	0.4287638	0.4286466	0.4657677	0.3750797	0.3667446	0.3585720999999999	0.3981603999999999	0.43862895	0.3858777
GO:0042581	0.52497795	0.52035695	0.4270618499999999	0.43165785	0.43345415	0.58490865	0.5517451	0.3999393	0.48836815	0.3627936	0.4774203
GO:0042582	0.5211034	0.5690625	0.4272029	0.4334314	0.4535188	0.5769969	0.471432	0.3508165	0.48977	0.37734385	0.4607741
GO:0042583	0.4996124	0.24269845	0.3873400999999999	0.48230975	0.3883128999999999	0.4468146	0.3067324	0.3377018	0.37985635	0.3136181	0.28513215
GO:0042584	0.43211845000000004	0.2934008	0.37397025	0.294623	0.4339261	0.3204536	0.3766627	0.24233785	0.3253036	0.4732574	0.3222796
GO:0042585	0.4400394	0.2040617	0.3764899	0.1565899	0.4488481	0.5283646	0.3253729	0.3400571	0.2718078	0.4429166	0.3495011
GO:0042587	0.4140996	0.3182119	0.335956	0.45126075	0.4458789	0.2632739	0.3603733	0.3180957	0.3977232	0.40529015	0.3186572
GO:0042588				0.6834586	0.3490418		0.1900655		0.5473191		0.3025659
GO:0042589	0.4279646	0.3863708	0.44798115	0.4197806	0.4434243	0.3719981	0.4207368999999999	0.429814	0.4147131	0.4166996	0.3744116
GO:0042599	0.437071	0.41213155	0.4080124499999999	0.3056272	0.5512702	0.3905541	0.39331755	0.2537902	0.37840005	0.2951242	0.256422
GO:0042622	0.4196276	0.3340321499999999	0.4057359499999999	0.425671	0.5100525	0.3960238	0.3728199	0.2826453	0.5802846500000001	0.4451342	0.390738
GO:0042627	0.6870311	0.5581658	0.5926504	0.7249467	0.7083443	0.52168545	0.7519845	0.9498404	0.7614187	0.6681965	0.75497165
GO:0042629	0.5409011		0.6853932		0.3634914		0.5571344
GO:0042641	0.4286503	0.3097223	0.4919826	0.4857488	0.4572232	0.453383	0.4343139	0.485065	0.4515446	0.5075124	0.4434466
GO:0042645	0.6217542	0.4793583	0.5286322	0.5679975	0.5938498	0.50348405	0.5460538	0.56011115	0.5816794	0.4964786	0.49720215
GO:0042734	0.403452	0.5647141	0.4022882	0.3639848	0.44756675	0.319099	0.3367772	0.3441467	0.3733767	0.4174434	0.34267605
GO:0042827
GO:0042995	0.4020817	0.3197912	0.3942071	0.3811864	0.4179917	0.3122866	0.3350726499999999	0.3316513	0.3650572	0.3946745	0.3425703
GO:0043005	0.3890267	0.4126896	0.3959295	0.3778038	0.4300421	0.3108074	0.3326768	0.328931	0.3619586	0.39679485	0.3468997499999999
GO:0043025	0.377417	0.3509779	0.3885659	0.377249	0.4208552	0.3051483	0.3245603999999999	0.31401805	0.35243565	0.40537175	0.3311396
GO:0043034	0.4135494	0.3636698	0.53383645	0.57025175	0.42062805	0.42218685	0.434784	0.4431806	0.4954216	0.4046294	0.4537402
GO:0043073	0.2923171	0.351792	0.5493397	0.3659141	0.4545711	0.8367813	0.5315746	0.5603465	0.4275012	0.3738494	0.5992239
GO:0043076	0.6460201						0.5022668
GO:0043083	0.40967905	0.3850565	0.4933135	0.5097678999999999	0.4213588	0.35558055	0.4270129	0.5057069	0.4488076	0.4245233	0.6683082
GO:0043159							0.3956774
GO:0043160
GO:0043194	0.4355893	0.7694535	0.4271207	0.3614337	0.411508	0.3467341	0.3746439	0.37607245	0.3626028	0.3457151	0.3481517
GO:0043195	0.4904516	0.421937	0.3907322	0.37802965	0.4333985	0.3273944	0.3261899	0.3534502	0.379488	0.40074145	0.3492821
GO:0043196	0.4915626	0.33009215	0.58885135	0.5857914	0.3734569	0.2902331	0.3900933	0.3040422	0.4003872	0.2922184	0.4005169
GO:0043197	0.4011549	0.4368697	0.3951725	0.37859695	0.426819	0.3160760999999999	0.3361839	0.3247064	0.3673674	0.39125105	0.340107
GO:0043198	0.3791737	0.4009816	0.3746819	0.3623298	0.4391535	0.2928612	0.3267014	0.3201206	0.36341415	0.3864499	0.3289351499999999
GO:0043202	0.4777451	0.3786307	0.46270915	0.4794336999999999	0.4667226	0.406467	0.4103793	0.4425871	0.4486786	0.4316291	0.4192996
GO:0043203	0.4860583	0.3078901	0.3979576	0.25166225	0.4650079	0.1640294	0.3246385	0.3932219	0.3465125	0.2437408	0.31435735
GO:0043204	0.3969853	0.410626	0.38355705	0.366199	0.426405	0.3091638	0.327463	0.3097495	0.35687645	0.4073782	0.3417084
GO:0043209	0.4037071	0.48823145	0.3931345	0.362609	0.4368096	0.34760985	0.3661386	0.3315326	0.3817163	0.4272591	0.3677468
GO:0043218		0.7739013			0.5110005	0.2883907	0.3095307		0.5703464		0.3745166
GO:0043219	0.4504385	0.546525	0.40482285	0.3968461	0.52404255	0.40749625	0.39514135	0.45214045	0.3655946	0.4363036	0.3341529
GO:0043226	0.3733095	0.2771936499999999	0.4150355	0.4618746	0.4266693	0.3087371	0.3399597	0.36760035	0.3735701999999999	0.46119385	0.3429751
GO:0043227	0.4242478	0.2030957	0.3499988	0.431447	0.35768235	0.39043605	0.2649448	0.21485935	0.3616271	0.4487656	0.3724503
GO:0043228						0.3901212	0.4981283		0.3403997		0.1092474
GO:0043229	0.118039	0.3287199	0.4669307	0.5444056	0.4764786	0.3482598999999999	0.36816565	0.5496106	0.3608378	0.2836657	0.3893585
GO:0043231	0.3794764	0.27667025	0.3875543999999999	0.3775449	0.412788	0.301693	0.3254407	0.3153244	0.3503	0.4028115	0.3362013
GO:0043232	0.42597430000000003	0.3103956	0.40403815	0.3793902	0.4471183	0.329961	0.3329608	0.30068545	0.3677856	0.4383764	0.3830675
GO:0043292	0.41534669999999996	0.26974345	0.4470312	0.5939173	0.4268959	0.3782440999999999	0.3796561499999999	0.473373	0.43985005	0.6192345	0.5876124
GO:0043293	0.3992424	0.1064309	0.3432659	0.5280846	0.3526566	0.2985802	0.4481512	0.1487058	0.3831574	0.3213178	0.3293548
GO:0043505	0.8659863999999999	0.962463	0.5192866	0.8452686	0.9615916	0.403837	0.9899234	0.8890606999999999	0.9350376	0.5320871	0.9173817
GO:0043596	0.4383201	0.4944299	0.5218559	0.4400176	0.4426472	0.4145318	0.56379185	0.5463617000000001	0.5761433499999999	0.6131596	0.6108342
GO:0043657	0.40728445	0.34748085	0.5118774500000001	0.41450555	0.4077911	0.32214	0.384508	0.2980403	0.4446482499999999	0.4716449	0.35955855
GO:0043679	0.3584566	0.60844645	0.4038263	0.3848585	0.4253139999999999	0.32133425	0.3162612	0.3147954	0.3679357	0.4057606	0.3552734
GO:0044194	0.39763985	0.4807487	0.41928645	0.3726754	0.4357264	0.3668454	0.4444027	0.32217295	0.40709975	0.4941818	0.3810789
GO:0044195
GO:0044224	0.43997995	0.8556170000000001	0.4352880999999999	0.33930315	0.49145815	0.3911604	0.3810596	0.4905173	0.3437292	0.2799179	0.3525795
GO:0044225
GO:0044232	0.44722	0.3928869	0.38442165	0.4754035	0.4366841	0.2956029	0.3543318	0.3394036	0.358947	0.3982931	0.3037725
GO:0044233	0.41494515	0.3370469499999999	0.4216744	0.3948271	0.4467658	0.3439644	0.373069	0.36161525	0.4136113	0.4635711	0.3711564
GO:0044284	0.4573961	0.6153085	0.5420478	0.578756	0.6220981	0.4599808	0.5723721	0.6185316	0.5597196	0.4943866	0.5532588
GO:0044291	0.3790036	0.3729408	0.4012956	0.365297	0.3974177	0.3474623	0.3806693	0.33097265	0.367288	0.385371	0.3406846999999999
GO:0044292	0.6774344	0.3696366	0.6672331499999999		0.691262	0.5003654	0.5800516	0.787852	0.4055888		0.4910272
GO:0044294	0.43768415	0.2961671	0.3967203	0.40804015	0.39576585	0.248037	0.3587604	0.2552158	0.32331645	0.5875064999999999	0.4041024
GO:0044295	0.37296399999999996	0.3556448	0.3831809	0.3532794	0.41226385	0.3074817	0.3587872	0.329318	0.35553765	0.4514081	0.3408206
GO:0044297	0.3939799	0.3271978	0.388919	0.3745087	0.4251368	0.3020392	0.328282	0.30296	0.3562425	0.39010495	0.3381779
GO:0044298	0.6848198	0.6225048	0.1515205		0.54719395	0.1725661	0.3227906		0.411745
GO:0044299
GO:0044300		0.5761835	0.4205578	0.4993254	0.45229845	0.4706865	0.3786978	0.3495184	0.2709616	0.31524365	0.3248466
GO:0044301		0.4536052			0.4682639
GO:0044302
GO:0044304	0.29183215	0.6223316	0.43524065		0.4415051	0.5285618	0.4185052	0.50247225	0.395407		0.4008388
GO:0044305	0.5906712	0.6718011	0.40387035	0.4191999	0.4684426499999999	0.2963546999999999	0.3384176	0.35416205	0.3886053	0.3858444	0.3348445
GO:0044306	0.4272257	0.5818739	0.3870525	0.4284739	0.41198285	0.26827605	0.30744105	0.27262895	0.4266267	0.391282	0.3357191499999999
GO:0044307	0.55991675	0.2884233	0.3947641	0.1920165	0.3786376	0.1980898	0.3133224	0.2330125	0.4841782	0.4595428	0.4369265
GO:0044308	0.6628505	0.5381239	0.2334307		0.3523515	0.3013453	0.5029492	0.3688288	0.2882499	0.2624808	0.380554
GO:0044309	0.5040652	0.7164935	0.41307605	0.453459	0.46844125	0.2432317	0.42219575	0.3845949	0.25979175	0.4353132	0.2509727
GO:0044316
GO:0044322	0.5893844	0.3766139	0.4847867	0.47165	0.5094136	0.416041	0.4288946	0.4459583	0.4251418	0.4676102	0.4423383
GO:0044326
GO:0044327	0.4453661	0.5815977	0.44143055	0.48241255	0.4414095	0.2689165	0.508709	0.4720909	0.57755445	0.5110902	0.56362
GO:0044354	0.4424029	0.4033777	0.3880628	0.4311007	0.468643	0.3937741	0.3276871	0.3624057	0.3642528	0.381526	0.3474048
GO:0044391	0.61334945	0.77613305	0.6995501	0.67206185	0.59381555	0.6703219499999999	0.66885885	0.48744875	0.67218495	0.45052415	0.6038233
GO:0044393	0.3980416	0.1516707	0.3947733		0.3123769	0.6907125000000001	0.2826711	0.0961479	0.6925435		0.4513835
GO:0044611	0.9380264	0.9076508	0.8001058	0.7515574	0.7056369	0.85902	0.8061277	0.9794072	0.8908657	0.5251788	0.9361972
GO:0044613	0.5151043	0.4315909	0.573666	0.4637461	0.4666214	0.5206527	0.5828741	0.5568427	0.5605676	0.5506694999999999	0.4399519
GO:0044614	0.6379531	0.80013365	0.6373994000000001	0.77288455	0.56274135	0.568057	0.6330289499999999	0.6242375	0.7041854	0.7813974	0.5437531
GO:0044615	0.6679172	0.7320518	0.5911241	0.51309705	0.5060974	0.670512	0.5900108	0.6668563	0.6082927	0.5895721	0.7290745
GO:0044753	0.3488389	0.1997693	0.4061202	0.4532402	0.3903444	0.2301905	0.312967	0.3353298	0.3159212	0.4201255	0.3346341
GO:0044754	0.44305629999999996	0.4536479	0.42046535	0.39868225	0.40309385	0.2939522	0.36843015	0.4048501	0.3944480999999999	0.3954027	0.3346341
GO:0044853	0.4196212	0.3174124	0.40867535	0.4194073	0.4144211	0.3360285	0.3732802	0.3606707	0.39830365	0.40155505	0.3595105
GO:0045025	0.8840274	0.7213126	0.7874816	0.7331428	0.7324833	0.8685427	0.8670716	0.9667912	0.9190512	0.6163581	0.8478307
GO:0045095	0.52834065	0.5969618	0.4686104	0.610349	0.5651172	0.3755198	0.4776592	0.8055548	0.5003919	0.61673375	0.5625003
GO:0045098	0.5154503	0.3163488	0.4467612		0.4616744	0.3076197	0.3938476	0.4424108	0.5048656		0.3891706
GO:0045111	0.37995310000000004	0.26757685	0.39471	0.3956987	0.4269785	0.31054895	0.33539625	0.31603675	0.3584494	0.4070715	0.3327503
GO:0045120	0.56360175	0.78630405	0.50991145		0.5657015	0.7191780999999999	0.6302791	0.8090415	0.4072358		0.5984839
GO:0045121	0.40498685	0.3230057	0.41000895	0.3916607	0.42096645	0.3405897	0.3610351	0.3504212	0.3825397	0.3907702	0.3512455
GO:0045171	0.3910496	0.2697895	0.4029082499999999	0.35391675	0.4013887499999999	0.2963338	0.32661205	0.3262968	0.362073	0.41539555	0.3238078
GO:0045177	0.39601155	0.2844962	0.4010296	0.3637795	0.4188171	0.30535025	0.3493741	0.324969	0.364566	0.3974405	0.3430219
GO:0045178	0.40229309999999996	0.3303381	0.4594876	0.438409	0.4226569	0.434281	0.38306935	0.3989688	0.41696845	0.36250835	0.3726592
GO:0045179	0.1938366	0.2793886	0.4006438	0.3893708999999999	0.4315267499999999	0.28245895	0.3083873	0.3432406	0.3884827	0.5518176	0.52103885
GO:0045180	0.3178534	0.3095135	0.4625991	0.5216649	0.43936685	0.4531979	0.355033	0.4084182	0.60602705	0.4131289	0.54623535
GO:0045202	0.3974417	0.3714448	0.3880407	0.3838072	0.4293715999999999	0.3141942	0.324655	0.3192126	0.3558778	0.4016895499999999	0.3426184
GO:0045211	0.3749129	0.5176539	0.4055219	0.3717277	0.4348029	0.3182291	0.3511868	0.3412079999999999	0.3713925	0.3717055999999999	0.3482271
GO:0045265	0.909501	0.9140867	0.8211448	0.8615902	0.8957592	0.9260596	0.9175056	0.9907221	0.817487	0.6653219	0.9224182
GO:0045267	0.9605536	0.9676179	0.9088328	0.8958227	0.9568157	0.9169376	0.9759999	0.9951259	0.968189	0.880313	0.9559585
GO:0045334	0.49246045000000005	0.4973414	0.44606325	0.4592925	0.4825323	0.4198935	0.3982345	0.4400865499999999	0.4809432	0.4979582	0.402082
GO:0045335	0.4592811	0.390563	0.4257815	0.4104754	0.4278944	0.39436545	0.41556955	0.3996066	0.4128556	0.3806838999999999	0.39739415
GO:0046581	0.2912139	0.3579432	0.4382148	0.3523659	0.4343276	0.5046363	0.39431965	0.33986885	0.4077602	0.4356132499999999	0.3634099
GO:0046691
GO:0048237	0.427813	0.4755358	0.4956296	0.3228198	0.1887584	0.205662	0.3439434	0.3706446	0.3843623	0.3526754	0.4030382
GO:0048471	0.3922189	0.2839021	0.3909153	0.3815389	0.415507	0.3156281	0.3262361	0.31845425	0.3544321	0.3953332	0.3360046
GO:0048500	0.655375	0.6036119	0.5565686	0.6550558	0.6047768	0.4791572	0.4551391	0.3005121	0.7792039	0.5937063	0.5380743
GO:0048786	0.3676152	0.4349595	0.3744282	0.3645961	0.430802	0.2952433	0.31736745	0.3288915	0.3371108	0.3612753	0.3406044
GO:0048787	0.3521702	0.6093481	0.45906065	0.44404515	0.4589947	0.3163924	0.3964525	0.33832735	0.40923175	0.3122955	0.3936445
GO:0048788	0.4048808	0.75223515	0.368359		0.48222115	0.3037018999999999	0.3045154	0.9939866	0.5286143
GO:0051233	0.37808425	0.2476615	0.4207659	0.3900653	0.3975647	0.2965982	0.33731225	0.32156595	0.3458078	0.3831578	0.3779358499999999
GO:0051286	0.3948706	0.2416964	0.4500049	0.3487392	0.3923370499999999	0.3034078	0.356328	0.32151215	0.2886008	0.3324249999999999	0.4253898
GO:0055028
GO:0055037	0.4286212	0.3785209	0.40921395	0.3865982	0.43049225	0.3350668	0.3591833	0.3546648	0.3747774	0.3972227	0.3664789
GO:0055038	0.4186933	0.3736099499999999	0.4143314	0.39906655	0.4416205	0.3383881	0.3745736	0.3887292	0.3863368499999999	0.38672355	0.36694755
GO:0055120
GO:0060053	0.1861286	0.1692992	0.4829324		0.5622239	0.4250992	0.3303631	0.7874542	0.5386199	0.1758008	0.3488516
GO:0060076	0.5355207	0.54502355	0.4035207	0.39727025	0.4623175499999999	0.2334859	0.3507283	0.32056315	0.3929978	0.40211535	0.34152225
GO:0060077		0.7714988	0.5058804		0.4195862999999999		0.3543261	0.677605	0.3254278499999999		0.16115025
GO:0060091					0.462451		0.1334173
GO:0060171	0.2741358	0.3206388	0.38627615	0.1744328	0.437096	0.1453471	0.3804887999999999	0.2272781	0.209856		0.3258582
GO:0060187
GO:0060201		0.9494033	0.5102042	0.5328124	0.5775936	0.1593068	0.5042386		0.8204647		0.6603196
GO:0060203		0.87162465	0.5102042	0.5328124	0.5256486	0.1826224	0.5042386	0.746849	0.50646	0.4929254	0.4515232
GO:0060205	0.2696842	0.4355552	0.383348	0.5243066	0.4067467	0.4986165	0.339993	0.1726673	0.2356419	0.3687759	0.3878001
GO:0060342		0.8699346	0.6137788	0.7354877	0.487743		0.61898165	0.9942473	0.3065977		0.2533833
GO:0060473	0.384224	0.7932333	0.5114189	0.3857804	0.4720985	0.4052301	0.3481573	0.4513674	0.5520297	0.3628165	0.7338758
GO:0060987
GO:0061202	0.2526907	0.8602567999999999	0.41140545	0.3481751	0.47987785	0.21524595	0.3898991499999999	0.4914895999999999	0.3886943	0.4948836	0.3568394
GO:0061474	0.3866839		0.4455322		0.34786735	0.4351449	0.5337191	0.4227123	0.3309164		0.2379177
GO:0061673	0.39835645	0.1541246	0.3754257	0.25745615	0.4791358	0.6510812	0.27298375	0.1025304	0.3459002	0.5782559	0.1558364
GO:0061689	0.2922812	0.229249	0.5780375	0.4172925	0.4806176	0.5365174	0.5431472500000001	0.3429045	0.6627856		0.6829757
GO:0061826
GO:0061827	0.5862528	0.3068016	0.38784885	0.4759616	0.46972055	0.2489591	0.3771035	0.3018061	0.4698845	0.53494	0.3275265499999999
GO:0061832
GO:0061845
GO:0061846
GO:0061850
GO:0061851	0.5049901	0.246018	0.40391455	0.8069273	0.3276927	0.3938702	0.3249916	0.4851079	0.5046397		0.3835086
GO:0061908	0.6067909	0.4199624	0.446249		0.3992771	0.4995932	0.4860211	0.3877032	0.2965532		0.4036368
GO:0062023	0.4362092	0.44594445	0.5336112	0.5728733500000001	0.4816711	0.5091924	0.4766626	0.6220036	0.55120945	0.4575194	0.4783714
GO:0065010							0.3011473
GO:0070062	0.3877842	0.3029268499999999	0.4041442	0.3894114	0.4276297	0.3345571	0.3310052	0.3228192	0.3616696	0.3931095	0.3450126
GO:0070083	0.6143606	0.5228558000000001	0.47450755	0.5374335	0.5348362	0.32546925	0.53669045	0.6217822	0.5684464	0.4929254	0.4372405
GO:0070160	0.4243101	0.294307	0.4325318	0.4187212	0.4377813	0.3844008	0.42431565	0.38971125	0.3884606	0.4811257	0.4528319
GO:0070161	0.4174996	0.3144597	0.4171322	0.3856354	0.42807855	0.3580749	0.3610228	0.3551435	0.38312935	0.39127215	0.36052095
GO:0070319	0.6946607	0.3966037	0.3738109		0.4824456	0.1615414	0.2344867	0.516131	0.3288638		0.2837604
GO:0070381	0.300833	0.464893	0.4383644	0.5400615	0.4506209	0.4212893	0.3888224	0.3581422	0.618712	0.4080364	0.356428
GO:0070382	0.4649417	0.4672564	0.45459965	0.4446334	0.44656475	0.3553999	0.4107582	0.45010585	0.3695159	0.3786749	0.35659965
GO:0070685
GO:0070701				0.3843459		0.4879194	0.489595		0.476669		0.6677373
GO:0070702
GO:0070703
GO:0070762
GO:0070820	0.5854377500000001	0.299337	0.367181	0.4114111	0.475247	0.4464717	0.57210605	0.2744836	0.3696586	0.4797553	0.3478823
GO:0070821	0.5272334	0.399514	0.4584974	0.4338233	0.44770855	0.44747565	0.4690918	0.4192244	0.4987164	0.4057384	0.4384108
GO:0070852	0.4386742	0.41616715	0.40172085	0.4287999	0.4617152	0.32832865	0.2221013	0.625633	0.2804787		0.3071032999999999
GO:0070931
GO:0070938	0.3679066	0.2794577	0.3771761	0.4057045999999999	0.386453	0.3132616	0.3456948	0.300415	0.3848416	0.3899564	0.315512
GO:0070971	0.4498154	0.36560845	0.4470292	0.4865767	0.47995685	0.4454348	0.4274044	0.4342874	0.47144115	0.501924	0.41264785
GO:0071001	0.516468	0.8613994	0.5859109	0.6822949	0.6837083	0.8461229	0.7989273	0.6896358	0.8475618	0.7115713	0.7845864
GO:0071002
GO:0071004	0.6449101	0.7799561	0.5759803	0.6917105	0.59120635	0.7378135	0.72471865	0.7938784	0.6750509	0.5894779	0.8000079
GO:0071005	0.6232715	0.7901263	0.6244341	0.5606364	0.61493145	0.7465639	0.70572	0.7070746	0.6430238	0.58471	0.7092131
GO:0071006	0.62973035	0.8513516	0.6038589999999999	0.4938633999999999	0.6075164	0.6934595	0.6738873	0.7738585	0.612747	0.65833115	0.7877543499999999
GO:0071007	0.6984547	0.821143	0.6428711	0.5406491	0.6176625	0.7264081	0.7529688	0.7468302	0.6969576	0.5483091499999999	0.7425838
GO:0071011	0.61293665	0.75472305	0.6190479	0.53944405	0.6180225	0.6924037	0.6617337999999999	0.690947	0.6422523	0.64934	0.7008963
GO:0071013	0.6285807999999999	0.8048656	0.6282608	0.5774464	0.6055032	0.7268458	0.7117311	0.7363741	0.68235415	0.6043629	0.7311209000000001
GO:0071254
GO:0071546	0.6858537	0.6391171	0.4229602	0.3299578	0.5206847		0.3245964	0.4460223			0.28497
GO:0071547			0.3224323		0.5206847		0.2006522	0.4460223			0.3166488
GO:0071561
GO:0071598	0.4525974	0.54491075	0.37196635	0.2316439	0.4548068	0.3792195	0.5076733	0.2510883	0.4504106	0.586571	0.5406805
GO:0071682	0.4567488	0.4534013	0.5094975	0.5051156	0.45226475	0.4219999	0.4106816	0.3952733	0.3998127	0.4500995	0.385984
GO:0071782	0.4243573	0.368772	0.4965147	0.4486948	0.5197399	0.4226678499999999	0.4023342	0.4711905	0.4370662	0.446887	0.41466175
GO:0071914			0.4616037		0.4835355	0.8141116	0.3761444	0.5299696	0.7226482		0.3851108
GO:0071920	0.6780992	0.583216	0.4151325	0.4660624	0.7984373	0.7022281	0.5379762	0.6373991	0.5326874	0.456224	0.4109474
GO:0071944	0.3827699	0.2964679	0.3898129	0.3839999	0.424374	0.3234336	0.33862275	0.3229003	0.351743	0.4143896999999999	0.3381788
GO:0071953		0.6929238	0.79127895	0.7641663	0.74892855	0.83707245	0.8718764	0.9476997	0.87394975	0.66513795	0.78207055
GO:0072534		0.7781844	0.5433123	0.502507	0.5154004	0.9233266	0.4610648	0.8755961	0.54153675	0.3534372	0.3746581
GO:0072562	0.5429487	0.6055197000000001	0.5803963000000001	0.6340669	0.5800407000000001	0.5529962	0.5712494	0.64961555	0.6669731	0.5587068	0.6663165
GO:0072563	0.3875896	0.3345417	0.3553091	0.4531117	0.5014404	0.3220329	0.1879422	0.1862462	0.2551218	0.3476846	0.4111185
GO:0072686	0.39443320000000004	0.27915745	0.3921485	0.3942604	0.4065184	0.3260283	0.3366011	0.3313211499999999	0.3596419	0.4434264	0.37033985
GO:0072687	0.4148078	0.28374045	0.3694296	0.42626565	0.4409622	0.36037655	0.3340022	0.51343725	0.378483	0.4103419	0.351228
GO:0090543	0.4522101	0.2811187	0.3815029	0.4209534	0.44563595	0.35585835	0.3418068	0.333542	0.3907785	0.4539497	0.3565006
GO:0090619
GO:0090636
GO:0090637
GO:0090651		0.6131807			0.4429674	0.3051358	0.3160361		0.0829778
GO:0090658
GO:0090724	0.5424577	0.3048778	0.4047201	0.3977772	0.5975823	0.2476616	0.3908078	0.164978	0.2115064	0.4636518	0.5583902
GO:0090725
GO:0090734	0.4290907	0.4518759	0.4408674	0.3878685	0.45094995	0.3906359	0.4329295	0.42775545	0.4128815	0.5002696	0.4740256499999999
GO:0097013	0.3259183	0.1511255	0.3924094	0.25772765	0.4064074	0.3474722	0.3122381	0.19452015	0.3504581	0.42430435	0.2471325
GO:0097014	0.4895584	0.6485426	0.5227025		0.7264809		0.5501548		0.2400816		0.3625927
GO:0097038	0.36181405	0.3658254	0.4145807	0.40632225	0.4413808	0.3405731	0.3662796	0.3376662	0.3495346	0.4025761	0.3505928
GO:0097060	0.4028947	0.4210722	0.4133246	0.3733294	0.4393575	0.331314	0.3543336	0.3243699	0.3647552	0.4024331	0.36019685
GO:0097165	0.4087908	0.5749576000000001	0.5711387	0.4688593	0.5244521	0.6521225	0.5574134	0.4301546	0.5102329	0.59782795	0.5910865
GO:0097197	0.4621362	0.3514557	0.4463865	0.36513735	0.4670945	0.294344	0.3757048	0.3484222	0.3433018	0.3619429	0.32742615
GO:0097208	0.45012185	0.41527305	0.4357408	0.2556506	0.5169054	0.3163388	0.6225779	0.4898985	0.42055915	0.3728307	0.3621545499999999
GO:0097209			0.63984895				0.5626438				0.8711272
GO:0097225	0.37314135	0.2902066	0.4001389	0.36020725	0.4335151	0.290152	0.3263557	0.3486028	0.3434196	0.40463695	0.33157835
GO:0097226	0.3143062	0.3189300499999999	0.4375504	0.4948665	0.4994140999999999	0.2591113	0.2180127	0.1490812	0.0634355	0.611141	0.2870534
GO:0097227	0.6289310499999999	0.7410478	0.5189108	0.7494345	0.59380845	0.6958995	0.6276797	0.9231238	0.83497295	0.692816	0.8047476
GO:0097228	0.3548814	0.289717	0.4004684	0.4223966	0.3818052	0.28029485	0.3422522	0.48683675	0.3930731	0.3569398	0.4147629
GO:0097229			0.3905274				0.6428919
GO:0097232
GO:0097233		0.7676031	0.317161		0.4748811		0.7895123		0.20992		0.33088
GO:0097234
GO:0097268	0.4427664	0.2389528	0.4114904	0.471258	0.3089513	0.2214367	0.289889	0.9161236	0.2985539	0.631301	0.3951031
GO:0097342	0.585095	0.4950879	0.3730104	0.43414345	0.4795631	0.3516549	0.4697621	0.43204175	0.4492437	0.3854222	0.5189304
GO:0097356	0.40204295	0.1696189	0.3445394	0.3695611	0.3920985	0.31874165	0.3251559	0.29869445	0.3510453	0.3283192	0.37885105
GO:0097381		0.5573369	0.40910915	0.498667	0.5236613	0.1763669	0.4280498	0.1084337	0.3882645		0.057257
GO:0097386	0.46887685	0.38259635	0.38860345	0.397478	0.427081	0.3555077	0.3324603	0.3329225	0.3727327	0.4311009999999999	0.3746998
GO:0097409
GO:0097413	0.33988255	0.1488416	0.30541555	0.30056035	0.3245811	0.29553545	0.29070255	0.27233505	0.3865705	0.42785945	0.41108
GO:0097414
GO:0097418	0.3795356	0.40679405	0.3824072	0.6381525	0.41950975	0.3340108	0.400927	0.4283997	0.6262106000000001	0.4409702	0.50562325
GO:0097422	0.70050035	0.3721103	0.43502715	0.55207255	0.5343449499999999	0.51996535	0.4869005	0.4404914	0.49572965	0.4961668	0.40583155
GO:0097427	0.3820033	0.330604	0.4759545	0.26092545	0.41691935	0.3586644	0.4443226	0.4496228	0.3595793	0.4440941499999999	0.3153373
GO:0097431	0.4026733	0.3521243	0.43235045	0.40894595	0.4347303	0.3131682	0.4097414	0.35345465	0.4058754	0.4485235	0.3991921499999999
GO:0097433	0.44133255000000005	0.3863394	0.5026294	0.4772905	0.5373386499999999	0.51095825	0.49066515	0.37951045	0.3762582	0.2960904	0.3341125
GO:0097440	0.43039845	0.4252005	0.3888612999999999	0.36430585	0.4362628	0.3271438	0.3219918	0.3556780499999999	0.3896028	0.4241212	0.3574499
GO:0097441	0.4499522	0.59252145	0.48808	0.3652548	0.4086655999999999	0.2842704	0.3366449999999999	0.3597546	0.3373117	0.4629841	0.2960432
GO:0097442		0.2651944	0.7776262		0.5322701				0.200769
GO:0097443	0.47896505	0.3674682	0.4281943	0.41692975	0.4612441	0.4176261	0.3587808	0.47970825	0.4591451	0.4385438	0.3579674
GO:0097444	0.5977466	0.3848531	0.4398594	0.4505242	0.5243815	0.4981359	0.4055766	0.448011	0.6072618	0.4201738	0.3690647
GO:0097447	0.3849241	0.2789628	0.3306278		0.2582353	0.3258374	0.3723874	0.0990831	0.4407962		0.2243106
GO:0097449		0.659909	0.4101551499999999		0.4469334	0.65831635	0.2117266		0.26196895		0.35398975
GO:0097450		0.776787	0.2388675		0.42978375	0.2786602	0.4080409		0.4013706		0.3949561
GO:0097451	0.2351198	0.3167204	0.4580249	0.2259474	0.4776351	0.2056094	0.4236216	0.2897273	0.3668104	0.3680669	0.4377687
GO:0097453
GO:0097457		0.5332985		0.3457644	0.4672244
GO:0097462
GO:0097470	0.35439445	0.2068442	0.3549159	0.2967994	0.57459825	0.2084328	0.3842486	0.2055936	0.30279025	0.5049318	0.3269484499999999
GO:0097471
GO:0097486	0.2641722	0.2115855	0.4713139	0.2556506	0.54691095	0.2969371	0.6250990999999999	0.4898985	0.3534603	0.3954588	0.5349275
GO:0097487	0.3274335	0.3595796	0.5589915	0.5782129	0.31846405	0.4540987	0.45737645	0.4188965	0.630906	0.535125	0.6170425
GO:0097489
GO:0097504	0.47729635000000004	0.6901949	0.5484975	0.5231571	0.5257479	0.5449418	0.5082044	0.5151361	0.4648018	0.49731685	0.6309106
GO:0097512	0.3218252	0.2436269	0.5842	0.9621509	0.4596341	0.5672965	0.528227	0.5622455	0.7227263500000001	0.8237687	0.8715384
GO:0097513	0.5377153	0.3046857	0.527425	0.5393692	0.50563	0.678998	0.5897273	0.6399632	0.5558056	0.7843654	0.4664011
GO:0097524	0.4305666	0.2792963	0.67242325	0.6819896	0.59937755	0.52626705	0.2852484	0.3452454	0.3906547999999999	0.738868	0.50030955
GO:0097539	0.6038151	0.52035	0.45726865	0.31906765	0.5073746	0.37693435	0.489388	0.3808933	0.4780543	0.3358374	0.3466609
GO:0097541
GO:0097542	0.5677663500000001	0.39895955	0.5452737	0.4067805	0.45782185	0.4182234	0.4657776	0.5431473	0.4226905	0.40178225	0.4202742
GO:0097543	0.6447818	0.4492765	0.5464826		0.5422389		0.37892835		0.4700471
GO:0097545
GO:0097546	0.41456795	0.3255575	0.44008505	0.3636724	0.4239093499999999	0.3350353	0.3883908	0.4012732	0.4138624	0.4512983	0.4030007
GO:0097575	0.1452206	0.3883661	0.3580617				0.525619	0.1469785			0.1966418
GO:0097598	0.4529079	0.0979177	0.5078833		0.3776134	0.2687043	0.4882842	0.4768174	0.458386		0.2731746
GO:0097629	0.6295347	0.7445963	0.6485615		0.7174713	0.6451435	0.7038849		0.5263693		0.5780158
GO:0097632
GO:0097649
GO:0097708	0.41099220000000003	0.29771875	0.3941588	0.36931155	0.43567645	0.35651945	0.3388099	0.35715005	0.3455197	0.3815365	0.35033865
GO:0097728		0.26835895	0.46250325				0.96377615
GO:0097729	0.35110515	0.4701894	0.4495397	0.43970195	0.4591352	0.3341972	0.7211442	0.6871593	0.3826126	0.48505185	0.2993262
GO:0097731	0.40405645	0.4313113	0.36674445	0.3617818	0.3741946	0.26966275	0.34210885	0.21827715	0.5383868		0.3599195
GO:0097733	0.5157214999999999	0.3624768499999999	0.3647712		0.3358295	0.4407225	0.33342865	0.25159315	0.38799455		0.4072757
GO:0098536	0.6225922	0.5350188	0.5202015				0.8224778		0.4646472		0.4797724
GO:0098541
GO:0098548	0.2956017	0.1107033	0.299855	0.2862868	0.3084123	0.5372186	0.1892669	0.1149146	0.0778488	0.1302758	0.2377703
GO:0098552	0.3969932	0.3293042	0.4492884	0.453684	0.4474356	0.36480225	0.3685416	0.38242585	0.3977616	0.42986945	0.36601155
GO:0098553	0.42361315	0.43932	0.468628	0.5095943999999999	0.5140895	0.389408	0.44416845	0.4915252	0.4553963	0.50336245	0.4756912
GO:0098554	0.4160934	0.3277902	0.4558268	0.38605815	0.4313216	0.3136789	0.32196	0.3360988	0.3897089	0.4795128	0.333954
GO:0098556	0.5344143	0.4752911	0.4844146	0.5377235	0.4950393	0.4007424	0.5653469	0.4256512	0.6580106	0.55384705	0.4238426
GO:0098559	0.4901991	0.28068165	0.45616495	0.51536315	0.5051467	0.38823555	0.39560475	0.2756033	0.3347183999999999	0.4744762	0.3924035999999999
GO:0098560	0.1591111	0.2461596	0.5029431			0.5514631	0.61471
GO:0098562	0.5350164	0.3129161	0.3816763	0.5269865	0.4821308	0.4122151	0.3826638	0.2902116	0.4207808	0.4223573	0.3909766
GO:0098574	0.6635866	0.4989078	0.4513927	0.4317398999999999	0.5180978	0.43037225	0.3936741	0.51969525	0.4481104	0.4990213	0.4542736
GO:0098575	0.4423497	0.146076	0.463806	0.3386756	0.7666701	0.5169073	0.4157389	0.3841313	0.422139	0.535503	0.4521093
GO:0098576					0.4128361
GO:0098577
GO:0098588	0.58123815	0.6282036	0.4613282	0.453778	0.5279372	0.392684	0.4576453	0.4889358	0.4496062	0.3973429	0.4366149
GO:0098591	0.370862	0.46653595	0.2795815	0.52656755	0.4380276	0.2781871	0.3958726	0.5140339	0.353931		0.3183702
GO:0098592		0.064615	0.3650287		0.5395901	0.4721414	0.1463246	0.3547375	0.3183361		0.1607191
GO:0098594							0.22738
GO:0098595
GO:0098674
GO:0098683		0.7252627
GO:0098684	0.4321482	0.5253031	0.41922315	0.41540635	0.4549065	0.2798336	0.3133467	0.3484481	0.3736288	0.4231242	0.3286285
GO:0098685	0.41382909999999995	0.43486545	0.4060632	0.4205408499999999	0.4210545	0.33968705	0.3612018	0.3435251	0.3931629	0.3660599	0.3549806
GO:0098686	0.402072	0.546236	0.3715859	0.3837144	0.4402002	0.3009083	0.3133852	0.3211194	0.3706759	0.4081221	0.3214899
GO:0098687	0.8579951	0.939642	0.7959734	0.7921298	0.6731626	0.82023	0.8743279	0.9675558	0.9068564	0.7184003	0.9189144
GO:0098688	0.4254327	0.6845095	0.38895735	0.4291394	0.4526885	0.3424079	0.3628988	0.3059638	0.3561399	0.34765535	0.3668053
GO:0098690	0.2086902	0.3865861499999999	0.3420494	0.17353925	0.34245705	0.1927585	0.2308852	0.2191692	0.3814614	0.2693452	0.1640942
GO:0098691	0.442154	0.6710843	0.3685775	0.45550045	0.4083671	0.2317302	0.3971955	0.2651999	0.450097	0.4589976	0.41363055
GO:0098723
GO:0098793	0.40952164999999996	0.4737944	0.4026413	0.386719	0.43435155	0.32135915	0.3401499	0.330143	0.3708204	0.412203	0.3555584
GO:0098794	0.40537345	0.3532286	0.3905533	0.3877482	0.4324337	0.33552845	0.3352262	0.316263	0.3617251999999999	0.3987144	0.34994545
GO:0098804
GO:0098826	0.5992483	0.3122533	0.5974647	0.5038291	0.5465005	0.47312955	0.5280549	0.502882	0.6553738	0.47067	0.5911721
GO:0098830	0.5838466	0.46767375	0.4257066499999999	0.45374285	0.6165605000000001	0.4834082	0.43507735	0.4722775999999999	0.3675869499999999	0.4404753	0.43731275
GO:0098831	0.405165	0.6058157	0.4138433	0.3429557	0.5036071	0.2994807	0.36728225	0.4088402	0.37846075	0.4115922	0.4200044
GO:0098833
GO:0098835	0.39553079999999996	0.47328225	0.54961945	0.4435962	0.5510122	0.32374235	0.34064525	0.46707465	0.45821455	0.44433275	0.35191875
GO:0098837	0.44050675	0.4301045	0.4250538	0.41347135	0.50162765	0.4233981	0.4019633	0.4448360999999999	0.3891179	0.4106649	0.4360467
GO:0098839	0.39231995	0.5593552	0.41355315	0.3451017	0.43573915	0.3160768	0.361672	0.33856255	0.37717965	0.4054374	0.34328595
GO:0098842	0.4900088	0.5065137	0.4358133	0.4075956	0.5047142	0.4327437	0.3995428	0.4678336	0.4859876	0.435917	0.4336318
GO:0098843	0.3867382	0.47673885	0.4023722	0.3956228	0.4473136	0.41215935	0.3053662	0.40444795	0.4057021	0.4409669	0.359484
GO:0098844
GO:0098845		0.4956203	0.3233579	0.1769782	0.3907680999999999	0.3033031	0.31764715	0.2961801	0.2785291	0.1657333	0.32873635
GO:0098846	0.3105153		0.3279297		0.603837		0.1851438		0.085359
GO:0098850	0.62896875	0.8825272	0.47057325	0.3747599	0.4821499	0.4624715	0.3991831	0.59300375	0.4823343	0.5262186	0.3786984
GO:0098857	0.4431411	0.5926787	0.3600846	0.4037983	0.3649343	0.4050232	0.2925988	0.3035034	0.3301808	0.4630617	0.4445481
GO:0098858	0.5374828	0.3935662	0.36344265	0.3764403	0.580007	0.2971452	0.39471935	0.4788722	0.4787365	0.5274281000000001	0.2698494
GO:0098871	0.3693632	0.2956518999999999	0.4523745	0.5391971	0.4658472	0.32442275	0.3954493	0.60900825	0.4516911999999999	0.3976136	0.4076062
GO:0098875
GO:0098888	0.8674544500000001	0.2270821499999999	0.50644075	0.53639595	0.43319505	0.4728667	0.37944605	0.6420995	0.5053291	0.7152727000000001	0.4543745
GO:0098890	0.4982146	0.34535585	0.38412165	0.4178294	0.3836174	0.39945615	0.33478805	0.33416815	0.3754676	0.462286	0.3926348
GO:0098894	0.5788522	0.711983	0.3149444	0.8033198	0.4869236	0.177664	0.37914535	0.9364172	0.3537476	0.5665812	0.7895596
GO:0098895	0.3877585	0.6768902	0.6519496		0.4029488	0.4999229	0.5122991	0.6463063	0.4818404	0.3586134	0.4899178
GO:0098944	0.4626449	0.1706106	0.3930116999999999	0.209905	0.4022724	0.17110425	0.3669112	0.30944155	0.3500707		0.3447681
GO:0098954
GO:0098965		0.4808672	0.4972268	0.7795606	0.4548366	0.5096884	0.3269115	0.1156334	0.2955244	0.680344	0.5333573
GO:0098966		0.4272426	0.6757445	0.6376681	0.7679077	0.7719922	0.4184696	0.8864851	0.3063466		0.4862435
GO:0098978	0.3988434	0.3725526	0.3909165999999999	0.38646735	0.4292745	0.3296131	0.3332326	0.3200784	0.3650976	0.39774735	0.3453266
GO:0098981	0.27957325	0.39357865	0.3731042	0.48262855	0.4296885	0.1859804	0.2918763	0.22277045	0.27312775	0.3203993	0.2651942
GO:0098982	0.3577198	0.5433594	0.40019285	0.39393215	0.4375451999999999	0.31091175	0.35012525	0.31986605	0.37605835	0.39882825	0.35187185
GO:0098983		0.74503745			0.9690596						0.9916274
GO:0098984		0.712711			0.4794674		0.4524178		0.6722666		0.5708562
GO:0098985		0.6827024			0.6582504						0.9916274
GO:0098992	0.40911	0.61939015	0.4251496	0.4435687	0.40354355	0.36181745	0.35796195	0.22309935	0.4774178	0.4543941	0.3500258499999999
GO:0098998
GO:0099012		0.55679145	0.4481157	0.5211073	0.5512446	0.5987236	0.5098877	0.255443	0.48594245		0.3942205
GO:0099013	0.5090593	0.7008979					0.2150868		0.3967979		0.3454845
GO:0099020
GO:0099073	0.5741318	0.7999276	0.2448428	0.4449922	0.3514455	0.3925525	0.3878882	0.2713382	0.4587818	0.6015511	0.5321844
GO:0099091	0.51107435	0.28648245	0.46910565	0.3082551999999999	0.53074	0.2580501	0.4327014999999999	0.31492965	0.5361278	0.4331664	0.3671973
GO:0099092	0.3978459	0.5025032	0.3698386	0.3935025	0.4198131	0.2492983	0.35734645	0.2666367	0.35768335	0.3903054	0.3171591
GO:0099147	0.4009505	0.2145046	0.367062	0.2345046	0.2415211	0.4646441	0.3541677	0.4113381	0.4333263499999999	0.3120238	0.3011839
GO:0099154							0.1757723
GO:0099160		0.9512957	0.5527255	0.9650633	0.9510458	0.6194757	0.6172259	0.995663	0.89773105		0.7070180500000001
GO:0099164
GO:0099182		0.2987823	0.4469199				0.5773528				0.8565574
GO:0099189
GO:0099192
GO:0099243
GO:0099400
GO:0099503	0.42226125	0.31643945	0.3615338	0.4536505	0.43156375	0.4193753	0.34646855	0.371344	0.3801712	0.417296	0.27224985
GO:0099513		0.8183762	0.296691			0.4394327	0.7163158000000001
GO:0099523	0.36772214999999997	0.29864075	0.3918609	0.3888117	0.4564466	0.3246506	0.3326527999999999	0.31230545	0.3324919	0.4064778	0.354014
GO:0099524	0.39633070000000004	0.31167075	0.3914105	0.37050595	0.4424742	0.3433576	0.3672077	0.32656885	0.36469635	0.4483013	0.3561563
GO:0099544		0.7932149					0.4468141
GO:0099569
GO:0099572	0.2975014	0.2838698	0.4083628	0.38605585	0.4975	0.3372218	0.3183974	0.2647696	0.3250377	0.3689673	0.3296986
GO:0099573
GO:0099617	0.6826238	0.4351495	0.6190325	0.5837774	0.581766	0.5926111000000001	0.6590158500000001	0.63400725	0.5554116	0.5423656	0.51651225
GO:0099629		0.6169741		0.1285263	0.2299695
GO:0099631	0.8644826	0.8169209	0.5480007	0.6015889	0.6776248	0.3701767	0.4254091	0.3431702	0.4394666	0.477062	0.3160298
GO:0099634	0.3068566	0.6200469	0.3980694	0.3967678	0.5144903	0.2968766	0.2727512	0.2693795	0.3814614	0.3549396	0.2541488
GO:0099738	0.1657465	0.3883661	0.497226	0.4187799	0.6668298	0.6049349	0.3638951	0.1469785	0.597286	0.7326379	0.1966418
GO:0101003	0.4913809	0.318763	0.4266835	0.4218704	0.4479952	0.4142557	0.3784661	0.3596506	0.4303086	0.4261428	0.38383185
GO:0101004	0.2986271	0.3233653	0.3128059	0.4800139	0.5621746	0.355399	0.2686581	0.4397396	0.4688284	0.4498166	0.5183854
GO:0106139	0.47208649999999996	0.557947	0.36605885	0.6499859	0.4215181	0.36055965	0.39216765	0.4733757	0.39417835	0.301483	0.3764316
GO:0110070
GO:0120001
GO:0120003
GO:0120025	0.42036995	0.3724663	0.3945119	0.3705596	0.365052	0.3425893	0.4138342	0.321438	0.3374831	0.4142332	0.3173457
GO:0120043
GO:0120044	0.439035	0.28021785	0.4264998	0.3763478	0.3988474	0.39088865	0.4893435	0.37106275	0.3381153999999999	0.3717251	0.43146675
GO:0120095
GO:0120098	0.5833311	0.5628111	0.6155048				0.5020626		0.2699549		0.4589178
GO:0120103	0.43941835	0.1761491	0.4083125	0.4040363	0.4379792	0.3209478	0.3782088	0.3930453499999999	0.3930383	0.47095115	0.4362976
GO:0120111
GO:0120134
GO:0120135
GO:0120199		0.41058015	0.111108		0.4457791	0.066485	0.3657806		0.3298579		0.2749406
GO:0120200					0.3889232		0.32989075
GO:0120202
GO:0120206							0.4623235
GO:0120212	0.3087818	0.3702708999999999	0.3857324	0.4208971	0.413319	0.328927	0.366168	0.2811571499999999	0.4397839	0.6038909	0.2916933
GO:0120219	0.4221747	0.3478895	0.5602979		0.3815405	0.3434946	0.440356		0.5558682		0.1906146
GO:0120220
GO:0120234
GO:0120249
GO:0120259	0.54719715	0.6960313	0.55993405	0.505675	0.5176176	0.62521315	0.64426575	0.47982225	0.6740989	0.4621874	0.73166765
GO:0120281	0.45366795	0.6218668	0.47723025	0.698466	0.56879475	0.422975	0.54818485	0.6654675	0.3815711	0.7715089	0.48262705
GO:0120282
GO:0120293	0.5024455	0.5839912	0.4321204	0.55819915	0.4878866	0.4145963	0.4716594	0.5883577	0.53047935	0.6209465	0.6035978500000001
GO:0120336		0.9423726					0.9805531
GO:0120337
GO:0120338		0.9423726					0.9805531
GO:0140240	0.3023092	0.0475232	0.3013438		0.4766349	0.273906	0.238578	0.173406	0.3449893		0.4052548
GO:0140268	0.4687249	0.4365898	0.5358074500000001	0.4990853	0.4337328	0.3856675	0.4250027	0.37003435	0.5072623	0.5600038	0.37414555
GO:0140284	0.64187265	0.45398915	0.4929719999999999		0.4680678	0.50841745	0.4187323	0.34228605	0.4415094		0.3399705
GO:0140445
GO:0140494	0.5501325	0.31361695	0.3569819	0.4615857	0.3547989	0.121249	0.3505271	0.2858542	0.2521982	0.5479667	0.3162566
GO:0150001		0.713963	0.3947641		0.4991173	0.504501	0.6290322	0.5186548	0.7542843		0.4369265
GO:0150002		0.719549	0.3075824		0.4314178	0.6396549	0.301628		0.358063		0.3032378
GO:0150014
GO:0150034	0.1717475	0.51170235	0.383002		0.527773		0.7377931	0.4401373	0.3428761	0.7526752	0.5173424
GO:0150048	0.1124028	0.175215	0.5154404	0.299278	0.6391136	0.6650992	0.5614591	0.2596256	0.3003923	0.5824857	0.2225077
GO:0150051	0.4531684	0.6229794	0.2795562		0.3473468	0.0652586	0.2431394	0.4188156	0.2716309		0.1562451
GO:0150053	0.4185575	0.3508088	0.45125785	0.3699132	0.4519514	0.458928	0.4510085	0.30163525	0.5173971	0.4311414	0.3898352
GO:0160045		0.105092
GO:0160056	0.3313963	0.0860213					0.2186008
GO:0160110
GO:0160111		0.873119	0.369434		0.3862313	0.1975455	0.854932				0.435813
GO:0160112	0.2010352	0.570501	0.3979823999999999			0.322477	0.918466
GO:0170047
GO:1901588	0.5418205	0.2531887	0.5197737	0.7736015	0.6191087	0.2650293	0.2668442	0.7541624	0.5293617	0.6399832	0.8823334
GO:1902636	0.7366608		0.3988291499999999		0.1150723	0.2184902	0.120714
GO:1902737	0.4323394	0.4699885	0.4747334	0.6212848	0.2955162	0.2404224	0.4157107	0.2274637	0.3286841	0.3670729	0.4638187
GO:1903349	0.3929065	0.2314261	0.4611754		0.3825026	0.5257103	0.2969793		0.1833131		0.5642737
GO:1903561	0.4017163	0.30147705	0.4460573	0.4168368	0.418312	0.3815379	0.3762375	0.3469123	0.4425362499999999	0.4084075	0.3787415
GO:1904115	0.39346570000000003	0.3441676	0.40308125	0.3761278	0.4429182	0.3445093	0.338649	0.3495489499999999	0.37766665	0.4030451	0.3571825
GO:1904724	0.44817704999999997	0.40235555	0.4537697	0.432449	0.4318693999999999	0.3922379	0.40566015	0.38301395	0.422755	0.39639665	0.39369845
GO:1904813	0.4874335	0.3381435	0.4515433	0.4321726	0.4518144	0.3811549	0.3882895	0.3422259	0.4080056	0.4484475	0.3947143
GO:1904856	0.9170298		0.9587413				0.7971934				0.8259436
GO:1904930	0.5606923	0.4742854	0.4883865	0.4762452	0.4703808	0.4375083	0.5115655	0.3552064	0.7087799	0.44609495	0.5528445
GO:1905720
GO:1905721	0.3935384	0.3210071	0.4081958	0.5445934	0.4396037	0.2799717	0.2932115	0.4942515	0.3871072	0.4816199	0.2987448
GO:1990005
GO:1990023	0.4004372	0.3435413	0.3939076999999999	0.4179716	0.4921046	0.3731652	0.41934	0.2732454	0.39620365	0.4713810499999999	0.3658394
GO:1990026		0.213008	0.4056958		0.2907553	0.3237033	0.3120761		0.2161986		0.3144906
GO:1990030
GO:1990031							0.1355016
GO:1990032		0.782851	0.2131013		0.480998	0.1768832	0.362846	0.2815507			0.4468429
GO:1990037	0.2757521	0.156557	0.3044327	0.3596916	0.3965395	0.2756654	0.23813155	0.2633218	0.3558038		0.2040842
GO:1990038
GO:1990047
GO:1990075	0.34883790000000003	0.2810423	0.3562084	0.5012570000000001	0.2511776	0.359017	0.4371892	0.1783016	0.2507732	0.1239059	0.36597
GO:1990324
GO:1990357	0.3831988	0.2918289	0.43945635	0.28896225	0.38272755	0.37264665	0.45060435	0.33999515	0.4684958999999999	0.3520818	0.40140915
GO:1990385
GO:1990427
GO:1990435
GO:1990462	0.6252614	0.3070904	0.3864836	0.5092237	0.3291385	0.3379674	0.3417131	0.6154297	0.5047518		0.4289184
GO:1990498	0.46740195	0.4745399	0.45993435	0.3901067	0.4423579	0.5364752	0.46514855	0.4134936	0.4207228	0.4758496	0.4708785
GO:1990578				0.6051096		0.7057189	0.3213436		0.1818542		0.376858
GO:1990635	0.45638255	0.5312455	0.3816839	0.3308694	0.43859625	0.4084374	0.3192407	0.4503671	0.3616307	0.4052484	0.4016254999999999
GO:1990674	0.7124078	0.0820572	0.5366696		0.5906321	0.4817413	0.5273302	0.6285916	0.7462442	0.5056251	0.5950272
GO:1990675	0.3244038		0.4827255		0.5104362	0.4571977	0.5336185		0.7700229		0.4284542
GO:1990676	0.3244038		0.4827255		0.5104362	0.4571977	0.5336185		0.7700229		0.4284542
GO:1990716			0.7465595				0.670258
GO:1990718
GO:1990742	0.6006275999999999	0.28571565	0.49382355	0.4606901	0.5256612	0.5163888999999999	0.47242655	0.5406782	0.4887256	0.5433318	0.48020265
GO:1990752	0.2583215	0.29462565	0.4958786	0.2245943	0.4817365		0.32047815	0.1423885	0.6555131		0.5478228
GO:1990769		0.75186675	0.6295312		0.6263511		0.5055239		0.7087864
GO:1990777	0.6611715	0.4320568	0.4151642	0.3372802	0.3289247	0.5792684	0.3048022	0.5528746	0.465734	0.3765289	0.2127621
GO:1990780
GO:1990794
GO:1990812	0.2112415	0.104268	0.3100801	0.2875286	0.4749336	0.1751066	0.2354003	0.3438208	0.5482406	0.3090592	0.1550117
GO:1990836
GO:1990876
GO:1990877	0.6896622	0.448573	0.43923225	0.4952629	0.5360445	0.5316021	0.5661471	0.82068905	0.496703	0.4999663	0.459475
GO:1990909	0.3135043	0.3151147	0.46074275	0.214242	0.3959588	0.3247454	0.3794819499999999	0.5061689	0.44899555	0.4573985	0.3613794
GO:1990913
GO:1990917	0.3890459	0.5932231	0.5183245		0.4452253	0.5057983	0.403266	0.2835326	0.4255754		0.4393278
GO:0000274	0.909501	0.9140867	0.8211448	0.8615902	0.8957592	0.9260596	0.9175056	0.9907221	0.817487	0.6653219	0.9224182
GO:0005754	0.9605536	0.9676179	0.9088328	0.8958227	0.9568157	0.9169376	0.9759999	0.9951259	0.968189	0.880313	0.9559585
GO:0031312
GO:0070469	0.4502672	0.5518278999999999	0.441406	0.35845965	0.5539508	0.4494484	0.4329527	0.4236041	0.3549382	0.4213306	0.4660206
GO:1903754
