# Supplementary material for: A tissue-specific atlas of protein–protein associations enables prioritization of candidate disease genes
Source: Nat Biotechnol. 2025 May 2;44(4):654–67. doi: 10.1038/s41587-025-02659-z (PMC13090126; doi:10.1038/s41587-025-02659-z)
Supplement: Supplementary file 3 — All supplementary tables and file descriptions. [file 41587_2025_2659_MOESM3_ESM.zip › TableS6_[fig3d]_tissues_traits_median_prob.csv]

	blood	brain	breast	colon	kidney	liver	lung	ovary	pancreas	stomach	throat
1,5 anhydroglucitol measurement			0.4062829		0.5867885500000001	0.301656	0.6001809499999999		0.5810949999999999	0.4173301	0.4681769
17-hydroxyprogesterone measurement
2-hydroxyisobutyrate measurement
3-aminoisobutyrate measurement					0.4590426
3-hydroxy-1-methylpropylmercapturic acid measurement	0.40841115	0.2684002	0.3708188	0.3555802	0.4002317	0.2698546	0.29912085	0.2981384	0.3088755	0.37001485	0.2862794
3-hydroxyisobutyrate measurement	0.5410092	0.8134256	0.5040459		0.4537373	0.5629721	0.4779463	0.3411109	0.6902777		0.396574
3-hydroxypropylmercapturic acid measurement	0.392223	0.3217971	0.4076605	0.36250865	0.5014846000000001	0.3754389	0.3221239	0.3573938	0.3278308	0.41233185	0.3702971
3-ureidopropionate measurement
5-HIAA measurement
5-oxoproline measurement
ACPA-negative rheumatoid arthritis
ACPA-positive rheumatoid arthritis	0.3295855	0.0715318	0.5251742500000001		0.2974948	0.2125512	0.4702604	0.3346701	0.3517242		0.3634229
ADAMTS13 activity measurement						0.2544062	0.2410177
ADAMTS13 measurement
ADP-ribosyl cyclase/cyclic ADP-ribose hydrolase 2 measurement	0.4404724	0.427705	0.4541734	0.3303492	0.3347842	0.5965097	0.6485459	0.7191764	0.4736118	0.3422272	0.5419722
AL amyloidosis		0.41531545	0.299436				0.2790113
ANGPTL8 measurement
APOE carrier status
APOL1 risk genotype carrier status
AR-C124910XX measurement
Abdominal Aortic Aneurysm	0.35195015	0.3179539	0.4265514	0.47694495	0.40058295	0.2960705	0.3441272	0.4117887999999999	0.414225	0.4039718	0.3434368
Abdominal pain	0.3810186	0.2665122	0.41942255	0.38284065	0.4119943	0.2732316	0.327394	0.327214	0.2599278	0.2545308	0.3193249
Abdominal symptom
Abnormal abdomen morphology		0.1344423	0.4543413		0.2336225		0.5695353				0.7005697
Abnormal bleeding	0.2942474	0.109349	0.3765828		0.2392424	0.1874724	0.2580576	0.305038	0.4503212		0.1873321
Abnormal conjugate eye movement
Abnormal cornea morphology
Abnormal delivery	0.2518271	0.3205078	0.3315392		0.2616311	0.1124168	0.35207975	0.7746035	0.3483736		0.2079026
Abnormal heart morphology		0.2570918	0.4827978		0.3802377	0.4788538	0.4536677	0.4437538	0.5663478		0.4737063
Abnormal lung morphology
Abnormal mastoid morphology		0.1539288					0.3469503
Abnormal meniscus morphology
Abnormal systemic blood pressure
Abnormal thrombosis	0.468123	0.2104514	0.4245015	0.39470005	0.48833385	0.4995989	0.31090695	0.1983328	0.4190479	0.2793295	0.37912275
Abnormal urine sodium concentration	0.4095694	0.260947	0.3718546	0.36480305	0.4443973	0.2556881	0.28681915	0.2979939	0.3478307499999999	0.42218955	0.31508025
Abnormality of metabolism/homeostasis
Abnormality of refraction	0.3792756	0.2818388	0.39817975	0.3730891	0.412711	0.2947211	0.32902	0.3188255	0.3714236	0.3830555	0.34391245
Abnormality of the digestive system			0.56125			0.1153823	0.4240881
Abnormality of the tongue
Abnormality of the umbilical cord
Abnormality of the urinary system
Abruptio Placentae
Achilles tendon injury	0.2455259	0.1727991	0.5797731				0.3679838				0.2886521
Age-related cataract	0.3778763	0.2568068	0.3754136	0.3621222	0.415616	0.2737423	0.25407525	0.3224755	0.3014247	0.3702897	0.32190835
Age-related nuclear cataract	0.4999795	0.2705419	0.31842075		0.4282736499999999	0.173532	0.3197379999999999	0.4667877	0.3420835		0.1651558
Agents acting on the renin-angiotensin system use measurement	0.3805334	0.2628049	0.39629035	0.3865902	0.4115374	0.2990446	0.3300615999999999	0.3256464	0.3688839	0.3600073	0.3512943
Agouti-related protein measurement		0.2898824	0.323061		0.4649804	0.2114844	0.2953277		0.3370764		0.1976734
Alzheimer disease	0.3859224	0.29400475	0.39093445	0.3746169	0.4050209	0.3136613	0.3459591	0.3225558	0.3680692	0.3871034	0.3364116
Alzheimer's disease biomarker measurement	0.413407	0.4334495	0.4848786	0.4173866	0.5304321000000001	0.3105491999999999	0.3381325	0.4378412	0.54656005	0.3613294	0.4376632
Anal fissure
Anilide use measurement			0.3022001	0.2754425	0.3921014	0.1987562	0.5030054	0.7091657	0.3217846		0.2680157
Aniseikonia
Anisometropia
Anti-Toxoplasma gondii IgG measurement		0.3172167	0.5024181				0.4789443				0.5546852
Anti-cytomegalovirus IgG measurement
Anti-hepatitis B virus surface antigen IgG measurement
Anti-herpes simplex virus 2 IgG measurement
Antidepressant use measurement
Antiglaucoma preparations and miotics use measurement	0.3813069	0.3148897499999999	0.3918747	0.3852469	0.3990209	0.2775374	0.3145546	0.3738366	0.3314044	0.3448462	0.34022945
Antihistamine use measurement	0.602511	0.3045829	0.5131925	0.2037922	0.4718421499999999	0.67350355	0.45589795	0.28380885	0.4548037499999999		0.4883861499999999
Antihypertensive use measurement	0.4477902	0.3417442	0.3714523	0.456459	0.45511135	0.3959319	0.2835519	0.2609409	0.3537524	0.44461075	0.3245483
Antimigraine preparation use measurement	0.2512549	0.2693967499999999	0.404315	0.1362249	0.3664604999999999	0.2601925	0.3881991	0.32371625	0.384566		0.4461376
Antithrombotic agent use measurement	0.3611469	0.3006271	0.3836779	0.4363896	0.425339	0.33119745	0.3204779	0.3464549	0.37519165	0.3868898	0.3528144
Aortic dissection
Aplastic anemia		0.7410388	0.5568048
Arterial occlusion
Arterial stenosis
Arthralgia
Arthropathy	0.370125	0.21339285	0.3922874	0.48992845	0.39501125	0.3126992	0.30556615	0.2966809	0.3895696	0.2472076	0.34114315
Astigmatism	0.1552026	0.3968425	0.5836074	0.3715653	0.4622181	0.8372692	0.673489	0.7503748	0.8542386		0.600417
Atrophy
Autoimmune Hepatitis
B-cell acute lymphoblastic leukemia	0.37210794999999997	0.26825	0.42890165	0.3531115999999999	0.46207165	0.30321145	0.3838619	0.30760575	0.412311	0.4682843	0.3986493
B-cell acute lymphoblastic leukemia with t(1;19)(q23;p13.3); E2A-PBX1 (TCF3-PBX1)
B-type natriuretic peptide to N-terminal pro B-type natriuretic peptide ratio		0.1461322	0.4394304				0.2367592		0.462149
BMI-adjusted adiponectin measurement		0.2116677	0.3933593	0.4784706	0.4219625	0.3373102	0.2568146	0.2118842	0.4090604	0.0574982	0.2675999
BMI-adjusted fasting blood glucose measurement	0.3800909	0.2118451	0.3394279	0.28723105	0.40555805	0.2653762	0.32902575	0.33383815	0.3703559	0.399624	0.3389987
BMI-adjusted fasting blood insulin measurement		0.211074	0.4295176		0.3809841	0.1745961999999999	0.25702135	0.7430352	0.249775		0.3754124
BMI-adjusted hip circumference	0.3760859	0.2745222	0.38898715	0.36965795	0.4053778	0.2885861	0.3238128	0.3197311	0.3533492	0.377295	0.33106405
BMI-adjusted leptin measurement	0.4901168	0.1862146	0.5663519	0.3742921	0.40372395	0.3130947	0.3240493	0.1775875	0.4849276		0.409055
BMI-adjusted neck circumference							0.5743064		0.5748061
BMI-adjusted waist circumference	0.37944975000000003	0.2699061	0.3926432	0.3722072	0.40781615	0.2944024	0.3206724	0.3194868	0.361202	0.3818012	0.339087
BMI-adjusted waist-hip ratio	0.37604360000000003	0.273392	0.3955211	0.3759583	0.4130705	0.29519725	0.32796775	0.3230912	0.36149865	0.3871857	0.3344079
BNP measurement
BRCAX breast cancer		0.2856888	0.4293078		0.4318232		0.2101055	0.2490051
Back pain	0.2075327	0.2303688	0.5879804	0.6065178	0.52394105	0.42197405	0.3452341	0.4543179	0.551509	0.5010597	0.437938
Barrett's esophagus	0.3206445	0.3028198	0.463817	0.3489888	0.381576	0.2607163	0.3961061999999999	0.3348423499999999	0.3310047	0.4453912	0.3740437
Bartholin gland disease
Behcet's syndrome	0.364131	0.2690957	0.4408248	0.3086339	0.3999129999999999	0.34667955	0.3201241999999999	0.2707539	0.3294544499999999	0.379492	0.3526881
Benign Brain Neoplasm		0.960942	0.5281104		0.6446118		0.1614797		0.4757496		0.3989663
Benign Ovarian Neoplasm
Beta blocking agent use measurement	0.380261	0.2789003	0.3964899	0.3893728	0.415188	0.2937659	0.3487226	0.34283825	0.3730406	0.3459879	0.3533917
Bicuspid aortic valve
Brain atrophy
Breast hypertrophy		0.25120975	0.4748856	0.3901264	0.4695203	0.369431	0.3828281	0.2910462	0.41431575		0.4155976
Breathing dysregulation
Bronchiectasis	0.4059872	0.5103592	0.657536	0.5408029	0.3768418	0.1890098	0.7036861	0.7281659	0.6338715	0.3516824	0.8116487
Brugada syndrome	0.33573620000000004	0.5093124	0.4794156	0.3015686	0.47269225	0.370567	0.4194949	0.352824	0.4778789	0.2481266	0.477055
C-C motif chemokine 1 measurement
C-C motif chemokine 17 measurement
C-C motif chemokine 20 measurement					0.3988352	0.531732	0.5050845		0.4378228		0.0582347
C-C motif chemokine 25 measurement
C-C motif chemokine 3 measurement	0.6172283	0.9646713	0.7430579		0.3392332	0.6050195	0.5649075	0.8802105	0.7930941
C-C motif chemokine 7 measurement
C-C motif chemokine 8 measurement
C-X-C motif chemokine 10 measurement		0.2351691	0.3888528	0.3672861	0.5833137	0.4633165	0.6450546	0.514485	0.8170797	0.4298027	0.596872
C-X-C motif chemokine 16 measurement		0.351806	0.5651026	0.34049	0.4006438	0.3214606	0.4745703	0.6690651	0.3705506		0.3537896
C-X-C motif chemokine 5 measurement	0.2107056	0.3529286	0.6405565		0.4171964	0.4308873	0.4951546	0.5284926	0.5026058		0.521939
C-X-C motif chemokine 6 measurement					0.4415555	0.3020472	0.4972889		0.4648706		0.6283753
C-peptide measurement			0.342609				0.4550069
C-reactive protein measurement	0.37677875	0.26833275	0.38630075	0.3662678	0.4155564	0.29275645	0.3170541	0.31213285	0.35154275	0.388766	0.329766
C3a anaphylatoxin des arginine measurement
C4BP measurement
CC16 measurement	0.5122419	0.1685857	0.5252528000000001	0.3610958	0.4241114	0.2234223	0.4083559	0.5771878	0.2195459	0.6298664	0.1756223499999999
CCL11 measurement					0.5445495	0.2734104	0.1737372999999999				0.2726317
CCL13 measurement
CCL15 measurement
CCL17 measurement	0.5335598	0.7193913	0.5541895		0.4475867999999999	0.4514281	0.6288892	0.3387861	0.5906894		0.4960634
CCL19 measurement
CCL2 measurement					0.5872965		0.7960955
CCL21 measurement	0.2581462	0.353317	0.3858265	0.2963861	0.5734732	0.1777627	0.7449402	0.2816449	0.5527848		0.4837571
CCL24 measurement	0.3357625	0.5122619	0.43633785	0.4474282	0.39481715	0.1857983	0.33090915	0.1413355	0.3804622		0.3429695
CCL25 measurement				0.3680519	0.3753804		0.3728128		0.5137656		0.3482325
CCL28 measurement	0.3021543	0.1516561	0.5046281	0.3583916	0.4023941	0.382619	0.4072535	0.3029713	0.3839946	0.5999588	0.2921898
CCL4 measurement	0.5771932	0.4726234	0.2643865		0.4523574	0.593878	0.4751302	0.3405557	0.383451		0.2199745
CCL5 measurement	0.4003334	0.3210487	0.4660648				0.1867261	0.3878466	0.3285172		0.3670745
CD109 antigen measurement				0.2759776	0.3470057		0.2129257		0.4368639		0.2510062
CD209 antigen measurement
CD27 antigen measurement	0.7929974	0.8862252	0.8064333	0.7750257	0.7890855	0.7858435	0.8618973	0.8449621	0.8957754	0.7226207	0.916585
CD40 ligand measurement
CD40 measurement
CD5 measurement	0.2683816	0.3872612	0.4374666		0.3204267	0.5722091	0.3535682		0.330019		0.3886574
CD6 measurement
CHGA cleavage product measurement
COVID-19	0.42513080000000003	0.28202895	0.3923844	0.3811592	0.4034561	0.3231675	0.3041582	0.31542295	0.3701233499999999	0.3806938	0.3423847
CX3CL1 measurement	0.652827	0.3739554499999999	0.5403106		0.3871611	0.551718	0.4610376499999999	0.2848617	0.4056556		0.4095789
CXCL1 measurement							0.2177995				0.1053826
CXCL11 measurement					0.372575
CXCL13 measurement
CXCL5 measurement	0.2212171	0.2612683	0.5466546	0.0821049	0.5004257000000001	0.29024415	0.2411975499999999	0.2636614	0.34138685		0.2484139
CXCL6 measurement					0.4415555	0.9716656	0.4574292		0.8308268		0.3697383
CXCL9 measurement
Calcium channel blocker use measurement	0.38726510000000003	0.25993575	0.39975485	0.3661573999999999	0.4167981	0.2990515	0.3409181	0.3236542	0.3657696	0.370099	0.33862555
Cannabis use	0.35529885	0.2625399	0.4438296	0.18139	0.4749888	0.26309365	0.3165758	0.4388905	0.44824475		0.3629973
Central Nervous System Neoplasm		0.960942	0.5281104		0.6446118		0.1614797		0.4757496		0.3989663
Central precocious puberty
Cervical Intraepithelial Neoplasia Grade 2/3			0.669373		0.423472		0.1822553	0.2113542
Chest pain		0.71542
Chlamydia trachomatis seropositivity
Chlamydiaceae Infections						0.4588265			0.3630122		0.4856621
Cholecystitis	0.363653	0.3131054	0.49035215	0.4391452	0.41416745	0.37415845	0.3443635	0.19873835	0.4109915	0.4933748	0.4164216
Cholecystitis, Acute						0.697958
Chronic Obstructive Asthma	0.4248823	0.2448453	0.3984638	0.3847612	0.3860635999999999	0.2950656	0.3312587	0.28806085	0.3578246	0.3587361	0.3352372999999999
Churg-Strauss syndrome	0.5180837		0.3893954		0.2892143	0.2232271	0.2878949	0.4491292	0.2088134		0.2401644
Cleft palate	0.3809626	0.2569922	0.38918745	0.3493459	0.3746353	0.2953924	0.3081893	0.2912847	0.3242928	0.3524302	0.3094809
Cluster headache	0.5431389	0.2461274	0.3276643	0.422774	0.3156075	0.1982152	0.3180744	0.2316802	0.297291		0.4797159
Cognitive impairment	0.2547799	0.3378424	0.418068	0.1979476	0.3527622	0.2069809	0.1587607	0.177881	0.3545031	0.2308428	0.2474629
Coma	0.3784781	0.2469839	0.4839673			0.1431548	0.4588745	0.107893	0.3506987
Combined hyperlipidemia
Conjunctival Disorder
Constipation
Corneal astigmatism
Cough	0.3448629	0.1793804	0.3216284	0.4612537	0.3462963	0.6061501	0.2082788	0.5952044	0.417958	0.4937595	0.5483178
Craniopharyngioma
Creutzfeldt Jacob Disease		0.4954731	0.6677216		0.2959648		0.4826161
Crohn's disease	0.3912383	0.28773245	0.4011532	0.40076275	0.42108185	0.32026295	0.3413201	0.3524258999999999	0.35942125	0.3898269	0.34734485
Cystic Kidney Disease
D dimer measurement	0.3940792	0.2278007	0.40209815	0.5366744999999999	0.6364926	0.6715281	0.3563424	0.99694	0.2744414	0.3559363	0.4389212999999999
DDT metabolite measurement
DNA methylation	0.3801303	0.277242	0.4076189	0.3937802	0.4234208	0.3078734	0.3346954	0.3261389	0.3928236	0.3656312499999999	0.36086965
DNA repair protein rad51 homolog 1 measurement	0.8394959	0.9395676	0.8812343	0.8947724	0.9005689	0.8691796	0.9541572	0.9890616	0.9249374	0.7791121	0.9606034
Dementia	0.3913604	0.4601162	0.47551625	0.31822295	0.4311988	0.5136225	0.3829849	0.4242540999999999	0.413862	0.42172265	0.46618265
Dengue Hemorrhagic Fever
Dental crowding
Dental malocclusion					0.5102312		0.4358559
Diarrhea	0.3015839	0.1641604	0.4080001		0.4539357	0.1018756	0.2841973	0.0436811	0.4231854		0.2164294
Dickkopf-related protein 3 measurement
Dickkopf-related protein 4 measurement		0.3875377	0.4643573			0.1231376	0.8583449		0.4166749		0.1155392
Digital flexor tenosynovitis
Disorder of lipid metabolism	0.39042335	0.3121233	0.3771331	0.3628839	0.401986	0.3206951	0.2954375	0.3446554	0.3757905	0.4288448	0.3053705
Diuretic use measurement	0.3793205	0.274553	0.38823905	0.38754745	0.4051148	0.30675765	0.3365499	0.3261066999999999	0.36272595	0.3876342	0.3554937
Drug-induced agranulocytosis		0.2443395									0.1950213
Drugs affecting bone structure and mineralization use measurement	0.4903846	0.2896494	0.3453235999999999	0.4613105	0.3800947	0.316122	0.2972101	0.2666452	0.3411762	0.3594666	0.3249522
Drugs used in diabetes use measurement	0.3923347	0.2689190999999999	0.3907912	0.3650564	0.4260298	0.2886134999999999	0.3098865	0.32098865	0.35222385	0.3891153	0.3240974
Duchenne muscular dystrophy
Dupuytren Contracture	0.3057984	0.3269589	0.4711109	0.5688468	0.4021236	0.3835136999999999	0.4132331	0.6997713	0.4292237	0.450813	0.39327305
Dysphagia			0.4762562				0.3235568				0.4777243
EGF-like module-containing mucin-like hormone receptor-like 2 measurement
Eczematoid dermatitis	0.39007215	0.27357575	0.3905184	0.3801263	0.3996066	0.3002305	0.32528025	0.323111	0.3550511	0.41027245	0.33350025
Emotional lability
Epidermal Inclusion Cyst	0.22818625	0.2660188	0.39622795	0.3347139	0.37235685	0.2178249	0.3620552	0.31952385	0.30430645	0.3513753	0.3892601
Epiretinal membrane
Epithelioid Cell Uveal Melanoma
Epstein Barr viral capsid antigen seropositivity
Epstein Barr virus nuclear antigen 1 IgG measurement	0.1782977	0.2579755	0.4781653	0.4494503	0.4725928	0.3506776	0.281911	0.3646657	0.3001533	0.4792822	0.5048427
Epstein-Barr virus infection
Epstein-Barr virus seropositivity
Ewing sarcoma		0.2874402					0.2355293
FEV change measurement		0.0516076	0.2282212		0.4121625	0.3089045	0.34878885		0.4895959		0.0623324
FEV/FVC ratio	0.3760965	0.2753389	0.39815395	0.3782581499999999	0.4091715999999999	0.3014993	0.3274198	0.3245285	0.3614204	0.3818253	0.3355306
Facial wrinkling					0.3890669
Fasciitis	0.3813389	0.2941365	0.4673374	0.5436112	0.43512785	0.2963453	0.3522876	0.3926696	0.3896912	0.48766	0.3560303
Fatigue
Fc receptor-like protein 3 measurement
Febrile seizure (within the age range of 3 months to 6 years)	0.4692569	0.42180065	0.30349905		0.3164242	0.1732228	0.3001561	0.3176062	0.3903299		0.256389
Fever
Flushing
Follicular Cyst		0.3733582	0.4580103		0.357193	0.4686648	0.3878804	0.658909	0.6773106		0.157943
Forceps delivery
Fuchs endothelial corneal dystrophy	0.4766896	0.2099885	0.5247415	0.0725905	0.4130255	0.29450085	0.4443609	0.5494754	0.2978347	0.2220757	0.42028025
GDNF family receptor alpha-2 measurement
GFR change measurement
Gastrointestinal hemorrhage
Gastrointestinal obstruction
Genetic chronic primary adrenal insufficiency	0.30060135	0.3008848	0.4819968		0.4489798	0.0885378	0.3812868499999999		0.2220414
Genetic renal or urinary tract malformation
Genetic thrombotic microangiopathy
Genetic visceral malformation of the liver, biliary tract, pancreas or spleen
Gilbert syndrome
Gleason score measurement
Glucocorticoid use measurement	0.40276860000000003	0.26001475	0.3902857	0.3160172	0.3879135999999999	0.2479983499999999	0.3154457	0.27237175	0.3254697	0.4763227	0.3282527
Glycosuria	0.281318	0.1368959	0.3161976			0.1518086	0.4058159	0.7765217	0.4896188
Granulomatosis with Polyangiitis
Graves disease	0.39131895	0.27598185	0.4056373	0.3424524	0.4292997	0.3179147	0.3339874	0.357603	0.3458425	0.3412545999999999	0.3616916
Guillain-Barre syndrome
HDL cholesterol change measurement	0.4016372	0.29348255	0.3962387	0.3662345	0.4212268	0.3410091	0.3433484	0.34496815	0.39582735	0.3437549	0.3498265
HER2 Positive Breast Carcinoma	0.254043	0.2101192	0.44859565	0.3892657	0.5232923	0.4289072	0.2877574	0.203633	0.45027775		0.46004035
HER2 negative breast carcinoma	0.3904841	0.2739336	0.42829995	0.3898709	0.4518891	0.2861166	0.289258	0.2910321999999999	0.3215834	0.2979637	0.3512227
HIV-1 infection	0.3997315	0.2154585	0.37508375	0.3840495	0.46537685	0.3127602	0.32136685	0.5693643500000001	0.3860692		0.3723824
HMG CoA reductase inhibitor use measurement	0.36473714999999995	0.2706102	0.4032544	0.35788635	0.4170128	0.3098144499999999	0.3141768	0.3069947	0.3736791	0.40699345	0.33450065
HOMA-B	0.29874825	0.2628811	0.3740142	0.2918809	0.4091239	0.3065962	0.31914635	0.3343171	0.3146292499999999	0.3668198	0.40718475
HOMA-IR
Hallucinations
Hallux valgus	0.2657019	0.2923236999999999	0.3119006	0.2840431	0.30947405	0.1757259	0.23940785	0.2886573	0.2328443	0.3379403	0.2562578
Hand-foot syndrome
Hashimoto's thyroiditis	0.39128405	0.27500535	0.39202175	0.40221995	0.4089582	0.3107436	0.3402682	0.3431332	0.3681426	0.38560985	0.340037
HbA1c measurement	0.3777737	0.27293215	0.3871886	0.3736862	0.40986325	0.2952284	0.3160235	0.3121076499999999	0.35269455	0.39351775	0.33264885
Headache	0.350399	0.27130995	0.4037112	0.3472067	0.4206491	0.29335415	0.335622	0.3377245	0.3703522	0.3862039	0.3563547
Hearing abnormality	0.4645726	0.3667938	0.3597708	0.40659025	0.4459414	0.3001868	0.35907405	0.3882349	0.4011675999999999	0.3293346	0.40605975
Heart murmur		0.2874017
Hematuria	0.4024931	0.37725445	0.48319175	0.4292518	0.4247338	0.5644317999999999	0.4459447	0.50837175	0.53670975	0.3634428	0.45478145
Hepatic failure
Hepatic fibrosis
Hepatitis		0.2409289	0.3476181		0.3923623	0.1783732	0.3680124	0.4854659	0.3548842		0.2095619
Hernia	0.37878055	0.2491936	0.4591931	0.5029769	0.4400318	0.2977664	0.37421145	0.3440562	0.5293168	0.5051165	0.3387487
Hernia of the abdominal wall	0.6464565	0.3137436	0.5460779	0.639879	0.4798803	0.5852814	0.53031125	0.3560063	0.48374655	0.5227761	0.4036984
Herpes Zoster	0.4775754	0.200102	0.459721	0.3298766	0.4335090499999999	0.27443075	0.28521195	0.34660025	0.331655	0.4173211	0.3162282
Herpes simplex infection
Herpes simplex virus 2 seropositivity
Hiatus hernia
Hip pain			0.4207334			0.3745696	0.1255534
Hirschsprung disease		0.2634307	0.546168		0.53973765		0.23426705		0.533112		0.303058
Hirsutism		0.5957896	0.608055				0.1158709
Hodgkins lymphoma	0.37443855	0.2035496	0.386669	0.3868819	0.4095197	0.24724415	0.2848463	0.2309548	0.3364958	0.35918245	0.3168025
Hodgkins lymphoma, mixed cellularity
Huntington disease
Hypercholesterolemia	0.3893772	0.2756672	0.4064201	0.3810828	0.4199465	0.3051697	0.30956255	0.30855	0.3885243	0.36643015	0.3433304
Hyperhidrosis
Hypermetropia	0.41010230000000003	0.34096345	0.5092574	0.433766	0.4506943	0.4867394	0.3181698	0.417285	0.4217198	0.5134047	0.4314729
Hypertriglyceridemia			0.1387365		0.2189361	0.1674431	0.275015		0.077611
Hypocholesterolemia
Hypoglycemia	0.3784781	0.2562928	0.3508823	0.2789106	0.3956131	0.1431548	0.1633388	0.3379954	0.3112475	0.1070166	0.1650632
Hypokalemia
ICAM-1 measurement	0.3374734	0.2847292	0.4083232	0.35960155	0.42528245	0.4055441	0.2858792	0.5258676	0.31968805	0.5070787	0.32482395
IGA glomerulonephritis	0.41628445000000003	0.42032	0.4406854	0.3849866	0.4348364999999999	0.3841097	0.4148132	0.43099635	0.4417227	0.373822	0.4138976
IGF-1 measurement	0.38057205	0.2779099	0.3876606	0.3678771	0.4062721	0.289517	0.3158042	0.3124768	0.3536755	0.3808855	0.3334190999999999
IGFBP-3 measurement		0.2637505	0.436881		0.4219021	0.5135006	0.311951	0.5016004	0.7014023		0.5108175
IgG bisecting N-acetyl glucosamine measurement			0.6846048	0.5304294	0.4494164	0.3637986	0.9406728	0.6359543	0.6314366		0.8651627
IgG digalactosylation measurement	0.2761702	0.1812815	0.3466719	0.2648266	0.2310314	0.1699503	0.6006699	0.3496452	0.304177	0.2698106	0.4151692
IgG disialylation measurement
IgG fucosylation measurement	0.40557045	0.3118188	0.41604205	0.3351520999999999	0.44456365	0.215546	0.4178139	0.360578	0.4743336	0.3963573	0.5138009
IgG galactosylation measurement	0.3924752	0.2245818	0.4678647	0.3787025	0.4836659	0.29010635	0.40389025	0.4603349	0.33110885	0.4408396	0.4670184
IgG index
IgG isotype profile measurement
IgG monogalactosylation measurement	0.6292422	0.1812815	0.359141	0.485119	0.4494164	0.3637986	0.6006699	0.3851285	0.6314366	0.3920985	0.8008989
IgG monosialylation measurement	0.6292422	0.1812815	0.3466719	0.2648266	0.598661	0.0499642	0.6006699	0.3496452	0.6512898	0.2698106	0.7566965
IgG sialylation measurement	0.34197035	0.1812815	0.46814835	0.2648266	0.4626334	0.25522825	0.6104065999999999	0.3496452	0.26060225	0.2698106	0.48495165
Immature Reticulocyte Fraction Measurement	0.3818473	0.2731551	0.38682485	0.37159395	0.3996742	0.3074747	0.3219955	0.3062373	0.35305285	0.3827836	0.3316016
Immunosuppressant use measurement	0.45940970000000003	0.1516852	0.5978532		0.48955835	0.5246053	0.644773	0.6412899	0.4822002		0.5013851
Impacted tooth
Inguinal hernia	0.3507166	0.2517948	0.4108835	0.3774652	0.4573579	0.2877968	0.3271378	0.2849773	0.332304	0.4380922499999999	0.3278515
Inhalant adrenergic use measurement	0.4126317	0.2639828	0.3778857	0.3653216	0.3889021	0.30817035	0.3068570499999999	0.31138265	0.35002985	0.3952339	0.355285
Insulinogenic index measurement	0.3735895	0.2823352	0.4008356		0.394959	0.4440534	0.4884772	0.5640712	0.3111888		0.4762157
Intellectual disability
Intrahepatic cholestasis of pregnancy	0.5110043	0.35894995	0.3933647	0.3911302	0.4116292	0.3501444999999999	0.3979509	0.3167168	0.395801	0.3447514	0.3731978
Iridocyclitis	0.35532664999999997	0.2944297	0.3415002	0.4845555	0.5012102	0.2004144	0.27505345	0.381081	0.3261825	0.3998611	0.3519154
Iron deficiency anemia
Irritability	0.3666521	0.2936983	0.4289827	0.4292931	0.3355355	0.37109	0.3010467	0.3694198	0.3857717499999999	0.3459684	0.3084958
Ischemic stroke	0.4126556	0.3206375	0.40905935	0.40007835	0.4381772499999999	0.2899871	0.3743555	0.3292748	0.3722864	0.3685028999999999	0.36790155
JT interval		0.2481132			0.2021423	0.1206758	0.101521
Jaundice
Juvenile glaucoma	0.3461893	0.3317169	0.43869095	0.4768104	0.50975765	0.4912577999999999	0.42638485	0.5080527499999999	0.6139647		0.4506766
KANNO antigen measurement
Kashin-Beck disease
Keloid		0.3066959	0.5865952	0.6641576	0.2797343	0.2875822	0.3775998	0.8047966	0.475713	0.090912	0.476394
Ketonuria
Kidney Cyst
Knee pain	0.3309124	0.2397654	0.355813	0.3481229	0.3976602	0.2865111	0.3243166	0.1805269	0.33930515	0.3481793	0.2601709
Kunitz-type protease inhibitor 1 measurement
L lactate dehydrogenase measurement	0.4265909	0.2479325	0.4398354	0.56922725	0.4515129	0.3309934	0.4833249	0.3664841	0.4150373		0.3592238
L-Selectin measurement
L-arginine measurement		0.1182454	0.3545289499999999	0.3298362	0.460005	0.1879482	0.4043384	0.2929113	0.2868107	0.3922625	0.2523785
LDH-related sciatica symptom severity measurement
LDL cholesterol change measurement	0.5119575	0.3546985	0.4332814	0.57373315	0.5184678	0.4718138	0.3565962	0.78037505	0.42351235	0.7241766	0.4372761
LDL cholesterol:HDL cholesterol ratio
Left ventricular mass to end-diastolic volume ratio			0.5220672				0.304963				0.0789837
Lens subluxation
Lewy body dementia	0.31417700000000004	0.2628602	0.4609257	0.33360585	0.4068985499999999	0.3036326	0.3542901	0.3720816	0.4332384999999999	0.40846655	0.41530275
Lewy body dementia measurement
Lewy body measurement
Limb dystonia
Limb pain	0.3649931	0.2587262	0.4235778	0.415968	0.3646244	0.3390031	0.3495216	0.3612373	0.3535972	0.29713445	0.38049605
Low back pain
Lower limb pain
MAP kinase-activated protein kinase 2 measurement
MAP kinase-activated protein kinase 3 measurement	0.2557948	0.2189782	0.3287263	0.5474498	0.4026399	0.3291665	0.3303166	0.3684285	0.3886407	0.4994496	0.3035192
MHC class I polypeptide-related sequence A measurement
MHC class I polypeptide-related sequence B measurement
MHPG measurement
MMR-related febrile seizures	0.4692569	0.423605	0.41392245		0.3164242	0.1732228	0.3001561	0.3176062	0.3903299		0.256389
Malabsorption	0.4071649	0.20593045	0.3411603	0.4019036499999999	0.4293779	0.2281655	0.2188463	0.1447548	0.3423579	0.2846384	0.2904378
Malignant Pancreatic Neoplasm			0.3876392				0.3547354
Malignant Urinary System Neoplasm	0.4409953		0.4199252				0.0597094
Mastocytosis	0.4261539	0.3529974	0.3494234	0.2695903	0.3720011	0.1971964	0.2182021499999999	0.3241205	0.39873525		0.3600445
Meniere disease		0.3795138	0.5189965			0.1683722	0.3526814		0.6166117		0.2473035
Menorrhagia	0.5360613	0.1842058999999999	0.322305		0.3641434	0.1943306	0.0951124		0.3911744		0.249769
Mental deterioration	0.4204004	0.1597101	0.3631447	0.1645356	0.3956903	0.3873954	0.229787	0.263584	0.2630234	0.3637995	0.1312712
Mitral valve prolapse	0.46590825	0.4078279	0.5005227	0.4277609	0.3496232	0.2749419	0.3208708	0.4289533	0.4877084		0.3983699
Moderate albuminuria	0.28138855	0.2466327999999999	0.3654498	0.47727545	0.3803624	0.2937307	0.2884576	0.2269487	0.3544139	0.3506539	0.34678385
Moyamoya disease	0.5564958	0.2369323	0.34428695	0.3776601	0.48095875	0.3906584	0.3420293	0.2608888	0.3417285	0.3502979	0.274057
Mutism
Myasthenia gravis	0.4536315		0.43583215			0.3115644	0.2289865		0.1639231		0.2576112
Mycobacterium avium complex disease
Myelodysplastic/Myeloproliferative Neoplasm			0.5955953
Myocardial Ischemia	0.3719116	0.2804884	0.437477	0.4126527	0.4170858	0.3124705	0.3502827	0.3149413	0.3957979	0.3666699	0.3595631
Myopia	0.38911684999999996	0.2901933	0.4100051	0.3781385499999999	0.4264491	0.325071	0.338275	0.32713255	0.3836307	0.3780499499999999	0.3572517
N-acetyl-D-glucosamine kinase measurement	0.3524998	0.3273365	0.4987681	0.4486482	0.412619	0.2450315	0.4661599	0.7304696	0.5345004	0.476837	0.5681265
N-acylethanolamine measurement
N-acylethanolamine-hydrolyzing acid amidase measurement	0.3473121	0.3402497	0.4218372		0.3759151	0.360655	0.2868016		0.408939		0.5017089
N-glycan measurement	0.4293012	0.33482	0.4812323	0.3611028	0.4477867	0.3444884	0.36532525	0.4230981	0.4882395	0.3741306	0.3480424
N-terminal prohormone brain natriuretic peptide measurement
NAD-dependent protein deacetylase sirtuin-2 measurement
NADPH--cytochrome P450 reductase measurement	0.4727606	0.2800813	0.2498852	0.7853176	0.6827596	0.3927044	0.2424608	0.9088428	0.5441501	0.7298101	0.8601434
NG-monomethyl-arginine measurement
NSAID use measurement
NT-proBNP measurement
Nasal Cavity Polyp	0.44793345	0.2509651	0.4382068	0.355381	0.3960244	0.3526589	0.3116346	0.3319908	0.3591654	0.3529252499999999	0.4350055499999999
Neck pain	0.289571	0.0270747	0.1987937				0.1948519				0.5391059
Nephroblastoma	0.5521034	0.1429526	0.4964566	0.4443731	0.5610502		0.4351276	0.5075849	0.4409837		0.3830604
Nephropathy
Non-steroidal anti-inflammatory and antirheumatic product use measurement	0.5372884	0.3423676	0.3736675	0.316845	0.5069815	0.482364	0.443675	0.437211	0.5018498	0.378608	0.5158721
Nystagmus		0.6402915
OX-2 membrane glycoprotein measurement
Obesity Hypoventilation Syndrome
Obsessive-compulsive trait
Ocular pain		0.2040695
Oligomenorrhea		0.1726267	0.3071127		0.3641434	0.1943306	0.0951124		0.3911744		0.1964506
Opioid use measurement	0.5008566	0.7072804	0.4369874				0.3765463	0.4335908			0.1345477
Oral ulcer	0.440286	0.3620914	0.42495315	0.4319234	0.39872125	0.3138691	0.3905117	0.33526	0.3420333	0.3911056	0.3948445499999999
Orofacial cleft	0.54063785	0.2817094	0.4187988	0.2969937	0.3664819	0.249293	0.27287525	0.2312679999999999	0.3425411499999999	0.3821780999999999	0.2576271
Other immunodeficiency syndrome with predominantly antibody defects		0.2669247
Otitis media	0.4050054			0.187022	0.4301544		0.3100537		0.4222764		0.22553225
Ovarian Endometriosis	0.429299	0.25164275	0.3929382	0.6589098499999999	0.4099706	0.2808945	0.284333	0.2207247	0.35165135		0.3800866499999999
Ovarian cyst		0.3706104	0.4020592		0.3951194	0.4950159	0.3022891	0.2567014
P wave duration	0.472725	0.3463270499999999	0.5151678	0.4286956	0.4327461999999999	0.3762448	0.4775055	0.4247296	0.46623855	0.5331764	0.63534735
P wave terminal force measurement		0.34262495	0.48554015		0.4052322		0.4466482	0.0766951	0.4614626		0.6766408
P-Selectin measurement					0.452783		0.2590022		0.3307553		0.6867827
P-selectin glycoprotein ligand 1 measurement	0.3787227	0.4293099	0.3972866499999999	0.4468952		0.28384035	0.2705419	0.5063444	0.464205	0.37239425	0.1892496
PCSK9 protein measurement		0.6859406	0.2717265	0.319901	0.3815355	0.2866211	0.2590634		0.3144472		0.595484
PHF-tau measurement	0.3769451	0.28191695	0.3924714	0.369142	0.4170891	0.2893067	0.3259069	0.32500435	0.3575671	0.3763943	0.3331314
PR interval	0.3840808	0.2763502	0.4033482	0.38026465	0.4183726	0.3120032	0.34082255	0.3296092	0.3646483	0.405479	0.3460773
PR segment	0.33013455	0.3324789999999999	0.4854414999999999	0.4052034	0.39613085	0.2983248	0.386328	0.20770225	0.35441545	0.3530009	0.3520632999999999
Palmar Fibromatosis	0.3837123	0.2614913	0.42454935	0.3529948499999999	0.4396105	0.2660658	0.34669845	0.3613128	0.4112506	0.3516153	0.3637578
Paralytic ileus		0.0650014	0.1308182	0.306042	0.3701814	0.2635881	0.1525799	0.0748231
Parkinson disease	0.3867434	0.30183445	0.40038555	0.3804091	0.4170095	0.30639845	0.3313876	0.3147209	0.37495915	0.37023095	0.3385361
Patellar dislocation
Pathologic fracture
Peptic ulcer and gastro-oesophageal reflux disease (GORD) drug use measurement	0.3222565	0.3054126	0.4232821	0.279076	0.4908643	0.3288207	0.32460595	0.3289582	0.45413365	0.5625362	0.3782033
Personality disorder
Pes valgus
Phlebitis	0.5088364	0.5037724	0.7194096	0.49941035	0.5024565	0.46342625	0.4750601	0.82621535	0.4199314	0.5304951	0.4954062
Pituitary Gland Adenoma
Plantar Fasciitis
Plantar Fibromatosis		0.0978704	0.3759574	0.2182653	0.4587723	0.2921343	0.2817645	0.2217472	0.3030658		0.0950972
Polycystic Kidney Disease
Polymenorrhea		0.1726267	0.3071127		0.3641434	0.1943306	0.0951124		0.3911744		0.1964506
Priapism
Prosthesis-Related Infections
Proteinuria		0.3806223	0.1852564		0.8640418		0.3023844
QRS amplitude	0.4128711	0.2688331	0.418068	0.4094068	0.3792641	0.2717123	0.3259781499999999	0.3038532499999999	0.3739513	0.31387635	0.3696205
QRS complex	0.4036956	0.29614015	0.4176388	0.41267825	0.4111414	0.26416375	0.32319085	0.2869256	0.3682267	0.39264045	0.362484
QRS duration	0.39354895	0.2675088	0.40984315	0.40870795	0.4379886	0.288265	0.3451487	0.3012075	0.367785	0.323364	0.34723875
QT interval	0.3848954	0.2824677	0.392207	0.3991537	0.38189895	0.2756548	0.33416	0.3113168	0.3468925	0.3955886	0.3516217
RR interval	0.3079881	0.2863056	0.35238175	0.2524418	0.4003497	0.2494367	0.3988070999999999	0.2640334	0.2929801		0.2723128
Raynaud disease
Rectal prolapse	0.426458		0.4819927		0.4060356	0.5414864	0.6473421
Recurrent aphthous stomatitis
Red cell distribution width	0.3751708	0.26968725	0.3864811	0.3738708	0.4077725	0.29423705	0.3163056	0.3108756	0.350426	0.40117825	0.3340118
Renal insufficiency
Retinal dystrophy
S-formylglutathione hydrolase measurement		0.2906589
S100 calcium-binding protein B measurement
SAPHO syndrome		0.0960357	0.3770941		0.3479055	0.2565968	0.324956	0.6251513	0.2525795		0.136586
SIR2-like protein 2 measurement
SLAM family member 7 measurement					0.4472929		0.2301658		0.234466		0.0844218
SPARC-like protein 1 measurement
ST2 protein measurement	0.3762324	0.2713957	0.4481272	0.3476966	0.4923608	0.2777974	0.3293419	0.3929303	0.2842489	0.2893582	0.3427922
Sciatica
Secreted frizzled-related protein 3 measurement
Seizure
Self-injurious behavior
Sepsis	0.4078796	0.2726938	0.5939156	0.2634856	0.5683363	0.67487615	0.5486294	0.6218589	0.448478		0.3209903
Shoulder pain	0.289571	0.0270747	0.1987937				0.1948519				0.5391059
Sjogren syndrome	0.3880139	0.29407735	0.4670409	0.44099525	0.4320912999999999	0.3777338999999999	0.4189760999999999	0.2616141	0.3636766	0.46962455	0.37629945
Sleep Disorder	0.2659577	0.30589225	0.41652335	0.3655178	0.43128205	0.22924825	0.2219042	0.17027735	0.2612295	0.2731027	0.17798085
Snoring	0.3738296	0.2785876	0.3930787	0.4498341	0.3838554	0.33832335	0.3261744	0.33435875	0.3420556	0.4426170499999999	0.3614413
South Texas Assessment of Neurocognition
Spirochaetales Infections
Stevens-Johnson syndrome	0.5133369	0.2011988	0.3458339		0.5135807		0.40813835		0.4679496		0.4491905
Strabismus
Syncope
T wave morphology measurement	0.3290252	0.25765265	0.4147382		0.5576631000000001	0.3195382	0.1661265	0.54609445	0.5657877		0.2515069
T-cell immunoglobulin and mucin domain 1 measurement					0.3311096		0.5040906
T-lymphocyte surface antigen Ly-9 measurement
TEMPS-A questionnaire
TNF-related activation-induced cytokine measurement		0.5688787	0.43569305		0.30121275	0.51372855	0.3906243	0.2729025	0.3609514		0.1658493999999999
TNF-related apoptosis-inducing ligand measurement	0.48710005	0.5300318500000001	0.47289905	0.5474605	0.4314651	0.4786249	0.39177105	0.649024	0.4916508	0.3155128	0.4254193
TNF-related apoptosis-inducing ligand receptor 2 measurement	0.5232185	0.6596943	0.642881		0.27078025	0.5102648000000001	0.2797766		0.5596404
TPE interval measurement	0.3820401	0.32009405	0.3593409	0.3638467	0.41503585	0.38377325	0.3317791	0.3593922	0.3493301	0.39570145	0.3195881499999999
Takayasu arteritis	0.474137	0.451731	0.43406595	0.4606886	0.42349195	0.3668226	0.3333146999999999	0.3549352	0.3926466	0.4788853	0.4457553
Tendinopathy
Testicular Germ Cell Tumor	0.3909566	0.2930694	0.3782901	0.36623425	0.4263815	0.2812176	0.3129182	0.28418515	0.33308665	0.4080809	0.3442867
Thromboembolism	0.3593604	0.8631338	0.5849951	0.7810766	0.7984356	0.4664005	0.8010126	0.8606594	0.926844		0.8178141
Thrombophlebitis	0.5088364	0.5037724	0.7194096	0.49941035	0.5024565	0.46342625	0.4750601	0.82621535	0.4199314	0.5304951	0.4954062
Thyroid preparation use measurement	0.3932751	0.2788766	0.4023611	0.37238525	0.4222222	0.31681525	0.3389848	0.3586488	0.3616937	0.3712513	0.34814675
Thyrotoxicosis	0.34196085	0.2473681999999999	0.4128831	0.37747935	0.3863807	0.35787145	0.3332885	0.2407853	0.3910546	0.2905937	0.3815601
Tinnitus
Tourette syndrome	0.385167	0.3027089	0.3862791	0.3622749	0.4201714	0.2744611	0.3117023	0.31435765	0.3497807	0.38140865	0.34128765
TpTe measurement	0.5057388	0.254391	0.7079094		0.6066992	0.3083196	0.8019998	0.6324095	0.6987215		0.4335072
Trichiasis		0.1979906	0.3686622		0.3993226	0.6184396	0.3152921	0.5173809	0.3294353		0.3389684
UMP-CMP kinase measurement
Umbilical hernia	0.3879314	0.1024446	0.3312111	0.3116254499999999	0.3557903	0.1891216	0.3606482	0.4288881	0.2888072		0.2345083
Urinary incontinence							0.1008934
Uterine leiomyoma	0.3492383	0.2882282	0.3788547	0.4128341	0.3851483	0.2369511	0.3474992	0.2936061	0.3423906	0.3054046	0.3224498999999999
Uveal Melanoma	0.42617	0.2569941	0.4016329	0.3188703	0.4291316	0.3833076	0.4972603	0.3395796	0.514178	0.4759808	0.5119873
Vaginal mucosal ulceration
Varicella zoster virus seropositivity
Varicose veins	0.3831792	0.2960413	0.39287465	0.3783161	0.4030721499999999	0.3077898	0.33493535	0.3195597	0.3529225	0.3927306	0.348675
Vasodilators used in cardiac diseases use measurement	0.3996122	0.3096865	0.39431155	0.3593098	0.429774	0.2513935	0.3364492	0.2976929	0.3329602499999999	0.3301615	0.3300952
Venous thrombosis											0.2851046
Ventricular arrhythmia
Vertigo	0.4862151	0.3181492	0.33582485		0.3079466	0.3026179499999999	0.2674517	0.184084	0.3527263		0.4238065
Visual impairment		0.2072594			0.4840856		0.5768368
Vitiligo	0.38851605	0.3267155	0.3911861	0.4067173	0.4294244	0.3171319	0.34686265	0.3334466	0.3658491	0.3846303	0.3371243
Vogt-Koyanagi-Harada disease	0.2681603	0.200468	0.2941752	0.3712935	0.3597043	0.5308096	0.1453933	0.167084	0.3620674	0.2951324	0.4111907
Von Willebrand disease
WAP, Kazal, immunoglobulin, Kunitz and NTR domain-containing protein 2 measurement
WNT1-inducible-signaling pathway protein 1 measurement
X12063 measurement
YKL40 measurement	0.4003922	0.2920684	0.3890682	0.2971092	0.44601925	0.2449476	0.29314405	0.2485261	0.3542834	0.3353527	0.2779909
Young adult-onset Parkinsonism	0.4396276	0.3872097	0.40981855	0.5817049	0.4814418	0.2154155999999999	0.34964325	0.32424045	0.3844472	0.5709684	0.421102
[Pyruvate dehydrogenase acetyl-transferring] kinase isozyme 1, mitochondrial measurement
a disintegrin and metalloproteinase with thrombospondin motifs 13 measurement					0.4824533	0.1992739	0.1666488		0.3952298999999999
a disintegrin and metalloproteinase with thrombospondin motifs 5 measurement
abdominal aortic calcification measurement
abdominal injury	0.4131275	0.3595612	0.4279712		0.3476473		0.3520261	0.1390193	0.5338884		0.1947448
able to hear with hearing aids		0.3865585	0.4781298	0.1741586	0.4855686	0.451282	0.5543943	0.3871216	0.2786638	0.4754638	0.298737
abnormality of serum enzyme levels					0.4156292
abortion	0.29975395	0.2417179	0.3828194	0.1804628	0.2909993	0.2941971	0.2924963499999999	0.40889525	0.2570217	0.545655	0.3365426
abscess
acalculous cholecystitis
acid sphingomyelinase-like phosphodiesterase 3a measurement
acne	0.3803465	0.27755355	0.3845988	0.3972259999999999	0.40394835	0.283989	0.3374544	0.348919	0.3473882	0.43446495	0.3435804
acoustic startle blink response measurement
acquired neutropenia
actinic keratosis	0.4566236	0.1696912	0.37085495		0.5982417	0.1846096	0.4283545				0.19926
acute conjunctivitis
acute coronary syndrome
acute graft vs. host disease	0.402137	0.3238936	0.31375545	0.2766185	0.4121230999999999	0.2840967	0.30097025	0.2492734	0.29918165	0.3994904	0.3004318
acute insulin response measurement
acute laryngitis
acute lymphoblastic leukemia	0.413275	0.3304028	0.41457855	0.3833563	0.4014499	0.30996635	0.2682238999999999	0.3189768	0.38202335	0.3829387	0.2979943
acute myeloid leukemia	0.5091632	0.4844011	0.2507275				0.2690191				0.1820681
acute myocardial infarction	0.6046746	0.412784	0.38752835	0.4847748	0.43528075	0.2827218	0.27287875	0.4195603	0.421937	0.36034815	0.27557675
acute orbital inflammation							0.4434026
acute pancreatitis	0.6409256		0.539423	0.3634512	0.355768	0.27103415	0.2339408		0.574427		0.2214824
acute respiratory distress syndrome					0.5596438						0.1858234
acute-on-chronic liver failure
acylcarnitine measurement	0.2830336	0.31162415	0.3820061999999999	0.37682685	0.50273115	0.4425858	0.2818712	0.4463686	0.4136899	0.39145625	0.5161151
adenomyosis	0.284387	0.1736572	0.293869		0.2591317	0.1001171	0.1682818	0.1527593	0.3656599		0.2043734
adenosine deaminase measurement
adhesion molecule measurement	0.4881644	0.9741533	0.6948742		0.4392301		0.8324729	0.9439383	0.7234805		0.5990211
adiponectin measurement	0.365278	0.2919461	0.419034	0.4118787	0.3754336	0.3604201	0.3386026	0.47397785	0.4309836	0.3598939	0.3546622
adipose tissue measurement
adolescent idiopathic scoliosis	0.37725664999999997	0.289399	0.39279215	0.3776956	0.4139274	0.3025408	0.3320431	0.3256902	0.3599046	0.3823508	0.3378292
adrenal suppression measurement
adrenocortical insufficiency
adrenomedullin measurement	0.3459217	0.1291027	0.2520929		0.373004	0.2688377	0.228941	0.0485388	0.1854475		0.2008192
adult onset asthma	0.3841539	0.28235	0.3815898	0.3597403	0.3882432	0.2905096	0.3161227	0.2986083	0.3331748	0.4240639499999999	0.332019
adult-onset Still's disease			0.3619535				0.5481882		0.5187499
advanced glycosylation end product-specific receptor ligand measurement	0.4369098	0.34557895	0.3366884	0.3282936	0.38066585	0.261893	0.3704115	0.38317615	0.2919338	0.4307535	0.2650222
adverse effect	0.49331245	0.1944698	0.3099307		0.2790925	0.1782083	0.27196045	0.3509268	0.2821212		0.3871083
afamin measurement			0.2907959		0.3467732	0.3303713	0.2169829		0.2493243		0.8020768
age at assessment	0.38747325	0.2554459	0.3753811	0.3426121	0.3866127	0.294079	0.30292715	0.2877437	0.37177015	0.2487472	0.3529749
age at death
age at diagnosis	0.3412043	0.2885904999999999	0.4138192	0.3208837	0.4504649	0.2942379	0.3638019	0.4514671	0.3805987	0.4405337	0.4432778
age at first birth measurement	0.3943283	0.28475995	0.4071175	0.3809289	0.4212886	0.2874736	0.3158636	0.3379265	0.3622766	0.3997114	0.3146124
age at first facial hair	0.410003	0.25817335	0.39024235	0.3515604	0.4001847	0.2699890499999999	0.3366144	0.3417047	0.3728961	0.4199206	0.3678886
age at first sexual intercourse measurement	0.3900528	0.2899119	0.3892865	0.3754137	0.42026965	0.28791635	0.3254849	0.3186701	0.3621664	0.3913550999999999	0.3465323
age at last pregnancy measurement		0.6857376
age at menarche	0.3889959	0.27774545	0.39426835	0.3650967	0.4193889	0.2894012	0.3284211	0.3160563	0.3601523	0.3934318	0.3420663
age at menopause	0.3887416	0.30947875	0.4036773	0.40876215	0.4178981	0.3233339	0.35768675	0.33465435	0.3706529	0.4733061	0.3714333
age at onset	0.3778097	0.2820804	0.4059673	0.3784245	0.4164707	0.3174207	0.3411129499999999	0.3337771	0.37524925	0.38906355	0.3453195
age at voice drop	0.4590644	0.3445519999999999	0.3350206		0.4464397	0.2373001	0.3189014999999999	0.2847724	0.3744112		0.4316589
age-related hearing impairment	0.3793736	0.2946803	0.40561245	0.39082105	0.4261094	0.3387102	0.3541731	0.3807228	0.3966816	0.39719625	0.3629253
age-related macular degeneration	0.3921795	0.3068195	0.4299815	0.4550295	0.4439339	0.3714051499999999	0.35994145	0.49225185	0.4320394	0.42820665	0.3538348
aggressive behavior
airway imaging measurement		0.2025436	0.6893489	0.3776697	0.3065558	0.3701226	0.4021046	0.367979	0.1540547		0.2897865
airway wall thickness measurement
alanine measurement					0.3960526	0.4973218					0.4017793
albumin:globulin ratio measurement	0.3742391	0.3179516	0.41403185	0.39061135	0.40954145	0.3607231	0.4125943	0.35115825	0.3831304	0.3892857	0.4133475
albuminuria	0.3643807	0.2599823	0.40425385	0.3781066	0.4332443	0.2764501	0.3260629	0.2885089	0.3383282	0.342843	0.3422348
alcohol abuse		0.2338293	0.30185415		0.139408	0.0826952	0.35264655	0.3009882	0.4843779		0.2298153
alcohol consumption measurement	0.3757655	0.2684260499999999	0.39241095	0.36470015	0.40869	0.28334095	0.3234224	0.3165316	0.3644752	0.3873944	0.3355748
alcohol dependence	0.3279206	0.2179291	0.3619132	0.34309115	0.3963464	0.35218915	0.3356432	0.2884139	0.35588835	0.3632179	0.34792555
alcohol dependence measurement	0.3673062	0.36176755	0.3417504	0.2102931	0.3670236	0.2911035	0.3024286	0.2808889	0.2891782	0.2514214	0.2803781
alcohol drinking	0.3770621	0.2709804	0.39340595	0.3777321	0.4093283	0.2884944	0.331952	0.3271348	0.3718731	0.3714128	0.3431395
alcohol use disorder measurement	0.415278	0.2637166	0.3903859	0.3468207	0.4066859	0.2786941	0.3307878	0.3202789	0.3673129	0.4033837	0.3247361
alcohol withdrawal
alcohol-induced disorders
alcohol-induced mental disorder		0.1946543	0.3220689	0.2906295	0.3402916	0.1332816	0.2419543	0.3178926	0.4206511	0.322957	0.2813075
alcohol-related disorders	0.5757654	0.490403	0.4295319	0.5231237	0.3452823	0.3346348	0.4084831499999999	0.6719444	0.5242582	0.4458517	0.396229
alcoholic liver cirrhosis				0.5020434	0.4429768	0.2904396	0.3378654
alcoholic liver disease			0.8932264			0.3340553	0.1179545		0.8147774
alcoholic pancreatitis	0.9879265	0.2345386	0.2892416	0.4415678	0.7189924999999999	0.2617671	0.41618725	0.9938575	0.6714773	0.3190364	0.433818
alkaline phosphatase measurement	0.37772025	0.2786302	0.3856233	0.3671737499999999	0.4065286	0.2962955	0.31609335	0.3182179	0.3535113	0.3808177	0.3293238
allergic asthma	0.5581197	0.2265901	0.3266053	0.1489454	0.28294465	0.1570225	0.3186671	0.1673473	0.222749		0.2921409
allergic conjunctivitis	0.4795885					0.7857075	0.25619875		0.653627
allergic disease	0.4075693	0.27706005	0.385503	0.3770124	0.4049068	0.3163608	0.33244615	0.3374331	0.3580896	0.4321956	0.3425031
allergic rhinitis	0.39106810000000003	0.2776852	0.39423495	0.38765625	0.39481125	0.31486195	0.3221868	0.3415138	0.36524365	0.4097235	0.3413622
allergic sensitization measurement	0.4386599	0.72910735	0.4153763	0.4359458	0.4750596	0.5927957	0.34812665	0.5599792	0.4143041	0.41529825	0.5030775
alopecia	0.3787469	0.28152	0.384546	0.3411044	0.3991227499999999	0.2637070999999999	0.311835	0.2961164	0.3426179	0.4146146	0.3317466
alopecia areata			0.2473069		0.37192	0.549478	0.4245343	0.1812103	0.4344508		0.2611746
alpha fetoprotein measurement
alpha-1-antichymotrypsin complex measurement
alpha-1-antichymotrypsin measurement
alpha-2-HS-glycoprotein measurement
alpha-linoleic acid measurement
alpha-linolenic acid measurement	0.4657607	0.2313154	0.374085		0.4444159	0.4457497	0.3541098	0.3711348	0.3497452		0.3782976
alpha-tocopherol measurement
alternating hemiplegia of childhood
amenorrhea
amino acid measurement	0.3623448	0.304795	0.3968555	0.3771653	0.4451452	0.3675373	0.32329515	0.3294565	0.338295	0.3742047	0.3314294
amygdala volume
amyloid plaque accumulation rate
amyloid-beta measurement	0.3484859	0.3279828999999999	0.4011987	0.4066298	0.4070272	0.30385215	0.3120978	0.337805	0.3401397	0.3074032	0.3422353999999999
amyotrophic lateral sclerosis	0.4490913	0.312414	0.4037788	0.41733355	0.4491746	0.27090555	0.3098262	0.4688504	0.3607001	0.3403828	0.34831015
anal neoplasm	0.1461172		0.4030062				0.2260194		0.3092246
androgenetic alopecia	0.3650371	0.2723453	0.3817206	0.3636877	0.3895884	0.2725937	0.305353	0.3040471999999999	0.35368795	0.42181835	0.3021212
anemia	0.2661809	0.2598773	0.39960575	0.3580495	0.3494006	0.2878828	0.3558475	0.2099485	0.4356732	0.2963964	0.34049915
anemia (phenotype)	0.324938	0.3396739	0.3578819	0.3420538	0.3262591	0.2648873499999999	0.265362	0.1668726	0.31866985	0.3836038	0.2912408
aneurysm
angina pectoris	0.37205195	0.26218965	0.4049335	0.3688535	0.4184404	0.2928018	0.34409425	0.32228575	0.3524681	0.4028644	0.3371939
angioedema					0.4836938		0.2208694
angiogenin measurement		0.7307361	0.8566681	0.6765814	0.6781578	0.711222	0.9561396	0.9621756	0.9573842	0.7345802	0.9112738
angiopoietin-1 receptor measurement	0.3945562	0.31051265	0.3313504	0.3898214	0.4665285	0.272618	0.2631668499999999	0.7668458	0.2954512		0.238068
angiopoietin-1 receptor, soluble measurement					0.4344236		0.2596108		0.1620405
angiopoietin-2 receptor measurement					0.4344236		0.2596108		0.1620405
angiostatin measurement	0.4225956	0.3874082	0.4260729	0.4460064	0.526744	0.3975589	0.4211921	0.42605895	0.4606135	0.52688685	0.4282813
angiotensin converting enzyme activity measurement				0.3678718	0.4122765		0.2530114		0.3708288		0.5147385
angiotensin-converting enzyme measurement	0.716661	0.5987286	0.5196052	0.3678718	0.4122765	0.3284924	0.2703021	0.7187638	0.473337	0.2502003	0.4782433
angiotensinogen measurement
anhedonia measurement
animal viral hepatitis
ankle brachial index	0.26153	0.3299001	0.3632489	0.362165	0.4087398	0.2562448	0.2625602999999999	0.2196354	0.42449995	0.5497811	0.3731164
ankle injury		0.500891	0.5030786	0.2990522	0.4675148	0.2951356	0.5142328		0.6788178		0.4084298
ankylosing spondylitis	0.385523	0.28250095	0.4011004999999999	0.39645405	0.4223587	0.31117825	0.340568	0.3468463	0.3597393	0.3931368	0.350031
annexin A1 measurement
annexin A2 measurement
anorexia nervosa	0.3811207	0.29753845	0.3824018	0.3665745	0.4125939	0.28862655	0.3097772	0.3053224	0.3503882	0.38863335	0.3553229
anterior chamber depth measurement
anterior uveitis	0.389428	0.2607082	0.3774171	0.5402881	0.6109144	0.2766671	0.2810874	0.361229	0.3677094	0.6317974	0.2589643
anthropometric measurement	0.3892641	0.2716009	0.3937055	0.3844758	0.4039847	0.2803766	0.3296448	0.33296665	0.3545274	0.35851805	0.34107775
anti-BK polyomavirus antibody measurement
anti-Epstein Barr virus antibody measurement	0.4203411		0.2215207	0.2405459	0.4520347	0.0542169	0.1336242		0.3310504		0.1130171
anti-Helicobacter pylori serum IgG measurement							0.9759228
anti-Mullerian hormone measurement
anti-WU polyomavirus antibody measurement
anti-centromere-antibody-positive systemic scleroderma
anti-chlamydia trachomatis antibody measurement		0.4281886	0.4561932				0.4045522				0.5150197
anti-citrullinated protein antibody seropositivity
anti-drug antibody measurement
anti-merkel cell virus antibody measurement	0.2702456	0.672926	0.578762	0.4033124	0.4941201	0.7477976	0.8237248	0.6907975	0.4363101	0.5782453	0.7020628
anti-neutrophil antibody associated vasculitis	0.3663214	0.3654494	0.4128859	0.4393243	0.3619358	0.5864492	0.208841	0.313012	0.4545478	0.325397	0.4095272
anti-polyomavirus 2 antibody measurement
anti-thyroglobulin antibody measurement	0.2150006	0.1221368	0.2711462		0.3535458	0.1622426	0.1854908		0.2145166		0.1697182
anti-topoisomerase-I-antibody-positive systemic scleroderma
antiphospholipid antibody measurement
antisocial behaviour measurement	0.37941035	0.29797945	0.39269745	0.3784154	0.4171788	0.281993	0.3306064	0.3196561	0.3651742	0.3863244	0.3379399
antitragus size
anxiety	0.348177	0.336243	0.3804839	0.2130428	0.4444244499999999	0.284759	0.3546574	0.3566862	0.2932434	0.3534021	0.3622783499999999
anxiety disorder	0.2906443	0.28216515	0.3951371	0.2611103999999999	0.4958146	0.24346565	0.2765334	0.455123	0.6977684	0.351816	0.2885762
anxiety measurement	0.3876707	0.2609229	0.3567851	0.36638165	0.41091155	0.2809823	0.3038226	0.2986271499999999	0.323616	0.3267844	0.3274868
aortic aneurysm	0.173435	0.3654507	0.5250564	0.479288	0.48484485	0.2923788	0.3404272499999999	0.2205424	0.5876509999999999	0.5664029	0.2901477
aortic measurement	0.3760669	0.2506859	0.4228372	0.3542261	0.4357279	0.3061279	0.3678298	0.3316986	0.39600185	0.3881938	0.3594439
aortic root size	0.4852358	0.1379343	0.44140925	0.5104114	0.4858955	0.3124388	0.3643257	0.4199304	0.4182408		0.2755752
aortic stenosis		0.2570918	0.5036832	0.5366087	0.5019608	0.450907	0.4536677	0.4260354	0.4930066		0.4737063
aortic valve calcification		0.2570918	0.5036832	0.5366087	0.5019608	0.450907	0.4536677	0.4260354	0.4930066		0.4737063
aortic vascular smooth muscle cell calcification measurement
aortic vascular smooth muscle cell proliferation measurement
apolipoprotein A 1 measurement	0.3769737	0.27597645	0.3921708	0.3646732	0.4099453	0.2958243	0.32582345	0.3188171	0.3543091	0.37619035	0.3306253
apolipoprotein A-IV measurement		0.885699	0.8699773	0.8082856	0.7842934	0.7257709	0.9114469	0.9847424	0.9075719	0.6563456	0.8562036
apolipoprotein B measurement	0.3725106	0.2797843	0.3897541	0.37147415	0.4088099	0.3005343	0.32128165	0.3232718	0.3668890999999999	0.3825308	0.3333865
apolipoprotein E measurement		0.4918196	0.665451	0.7918599	0.7195087	0.4753593	0.7008322	0.7325498	0.8122157		0.7504395
appendicitis	0.38859905	0.522114	0.4189098	0.4434805	0.4198314	0.4517222	0.32565325	0.2520032	0.56914135	0.2817074	0.26856285
appendicular lean mass	0.3819081	0.2715244	0.391622	0.3696627	0.4079525	0.2971069	0.323454	0.32014195	0.36093405	0.3767880999999999	0.3328526
arachidonic acid measurement
arterial disorder
arterial stiffness measurement	0.3706373	0.27514305	0.4014687	0.3805578	0.4211781	0.3102371	0.3374628	0.3442503	0.3713422	0.3675686	0.3337624999999999
arthritis	0.6042205	0.29576335	0.5855818500000001	0.4435753	0.36722055	0.385092	0.5528782	0.524425	0.4167342	0.6069603	0.3181138
artificial cardiac pacemaker							0.2366973
arylesterase enzyme measurement
arylsulfatase B measurement
asparaginase hypersensitivity		0.0715372	0.2850591		0.1318567	0.168803	0.3709045
asparagine measurement			0.4945787		0.2940734	0.192959			0.0937545		0.37692785
aspartate aminotransferase measurement	0.37793425	0.275284	0.3880378	0.3741086	0.40824265	0.29485565	0.3220012	0.3148678	0.35611705	0.3977452999999999	0.3317419
aspartate aminotransferase to alanine aminotransferase ratio	0.3689248	0.2681924	0.3921467	0.3763576	0.3948025	0.2999048	0.3139672	0.3289108	0.3415005	0.3857147	0.31845795
aspartate aminotransferase, cytoplasmic measurement
asphyxia
aspirin hydrolysis measurement
aspirin use measurement	0.37753455	0.3125520499999999	0.4042464999999999	0.3392301	0.4259230499999999	0.28179275	0.311853	0.3199025	0.37263855	0.36734555	0.3323315
asthma	0.3874083	0.26609615	0.3911421	0.3791767	0.4092575	0.3062342	0.3297656	0.3223599	0.36109605	0.3876974	0.3387507
asthma exacerbation measurement	0.3929055		0.3022306			0.0363416	0.441457		0.1432318
asymmetric dimethylarginine measurement
atazanavir measurement
atherosclerosis	0.3295412	0.50875805	0.41628145	0.4847748	0.45691755	0.3402566	0.3328024	0.35275135	0.3818675		0.3079986
atopic asthma	0.40122979999999997	0.2758764	0.4019089	0.3386578999999999	0.38814245	0.307185	0.3304474	0.3023394	0.35287	0.3952339	0.35842185
atopic eczema	0.3859519	0.2757422	0.3907999	0.37381785	0.3913362	0.27825505	0.31887045	0.3057823	0.3515378	0.4073962	0.3238258
atopic march			0.2317678		0.2514332	0.7060042	0.3675691	0.177864	0.3534598		0.3038027
atopy
atrial fibrillation	0.38117409999999996	0.2677053499999999	0.39968325	0.3721978	0.42833575	0.2900913	0.32930225	0.32313	0.356423	0.3885626	0.3359106
atrial flutter	0.4030957	0.2709841	0.4141545	0.3584245	0.428433	0.31141975	0.3008562	0.34014415	0.3681692	0.3693532499999999	0.3315229
atrioventricular block
atrophic macular degeneration	0.36926355	0.3320243	0.46496065	0.4062632	0.4522156	0.3688801499999999	0.3833309	0.5659275500000001	0.45123615	0.4490653	0.3528354
attempted suicide		0.1049142
attention deficit hyperactivity disorder	0.3791275	0.2972792	0.3916925	0.3751581	0.4158217	0.28424145	0.3261614	0.3181977	0.359916	0.3816283	0.33767835
attention function measurement
atypical femoral fracture
autism	0.3622886	0.2281029	0.4304266	0.4729566	0.3677069	0.246576	0.2947816	0.1448368	0.2358142	0.501512	0.2162737
autism spectrum disorder	0.3756338	0.2849354	0.3804737	0.36244095	0.4203634499999999	0.2858022	0.31197425	0.3083074	0.3445897	0.39736445	0.3406108
autism spectrum disorder symptom	0.4467755	0.2791197	0.3063153	0.3628874	0.2850877	0.1473276	0.1768546	0.1467815	0.4383034		0.1865345
autoantibody measurement
autoimmune bullous skin disease		0.214455	0.3664579	0.3803772	0.363062	0.4449316	0.4295048	0.1367349	0.3810174		0.3099077
autoimmune disease	0.4071635	0.2969633	0.40886705	0.3895233	0.4169529	0.33185785	0.3404004	0.3516855	0.36811075	0.392972	0.3603723
autoimmune thyroid disease	0.401861	0.2934364	0.3988278	0.3852643	0.4129131	0.3368293	0.33406055	0.33368735	0.3644024	0.4005181	0.3532849
autosomal dominant compelling helio-ophthalmic outburst syndrome	0.38929824999999996	0.2755752	0.44355615	0.35581595	0.46079305	0.2426189	0.3823425	0.4010748	0.3708321		0.3438374
axial length measurement
azoospermia	0.1414272	0.2031533	0.4702712		0.4385639	0.1902269	0.2602136	0.0676106	0.3156337		0.176859
bacterial disease	0.2860385	0.2387359	0.4691831	0.4292563	0.3543095	0.2789878	0.3900088	0.3723151	0.4906504		0.3689217
bacterial meningitis
bacterial pathogen genotype measurement		0.5381287	0.3960379		0.2768728	0.3358788	0.3150342	0.3833697	0.5797722		0.2955584
balding measurement	0.38153915	0.2706714999999999	0.38945555	0.3603391	0.40686925	0.2866431	0.3217309	0.3149889	0.3502583	0.4023542	0.328723
basal cell adhesion molecule measurement
basal cell carcinoma	0.3774387	0.2750389	0.3854966	0.3611802	0.4133033	0.28741825	0.3057642499999999	0.2962609499999999	0.3556686	0.3942093	0.3233561
base metabolic rate measurement	0.3856933	0.2740101	0.3970166	0.3693629	0.4068045	0.2902631	0.3278277	0.3165759999999999	0.3597213	0.37641745	0.3390125
basophil count	0.3809818	0.2901048	0.4025157	0.3820044	0.4187904	0.3187692	0.3318041	0.3389568	0.3617907999999999	0.3934914499999999	0.3453281
basophil percentage of granulocytes	0.37092855	0.2650588	0.3934287	0.3817461	0.441152	0.3089832	0.3178122	0.3030816	0.3358753	0.443695	0.3230235
basophil percentage of leukocytes	0.3801656	0.29572045	0.4072108	0.38987035	0.41930305	0.32802825	0.33619925	0.34602185	0.3634735	0.41084385	0.353978
behavior or behavioral disorder measurement	0.4910002	0.3015841	0.2738766	0.2940196	0.3475939	0.2259813	0.2261126	0.0771248	0.2029616	0.3248118	0.1988491
behavioural disinhibition measurement
benign colon neoplasm	0.4047502	0.2908341	0.3899422999999999	0.4697664	0.3888628	0.4337922	0.3116112	0.3301301	0.3333660499999999	0.455983	0.3103652999999999
benign digestive system neoplasm	0.4049662	0.1949209	0.4475882	0.3124118	0.4287992	0.0992702	0.3867487	0.2139129	0.2225889		0.4561826
benign eyelid neoplasm
benign lipomatous neoplasm			0.120134				0.1496927		0.3964743		0.1775297
benign neoplasm	0.39493215	0.2558297499999999	0.4095497999999999	0.3352018	0.4036716	0.3461537	0.3369594	0.263836	0.3807017	0.27205665	0.3431075
benign neoplasm of adrenal gland	0.3320574	0.059969	0.4686531				0.3950533	0.336896
benign neoplasm of anus
benign neoplasm of parathyroid gland
benign neoplasm of pituitary gland
benign neoplasm of salivary gland
benign neoplasm of skin	0.3105223	0.1872167	0.4234574	0.4118794999999999	0.26387135	0.1134969	0.3320284	0.4502108	0.3420092	0.4498274	0.2251411
benign neoplasm of small intestine
benign prostatic hyperplasia	0.35584669999999996	0.3050997	0.3803778	0.4420684	0.4573744	0.3455338	0.3324327	0.274234	0.4157587499999999	0.45901455	0.3600164999999999
benign vaginal neoplasm
beta globulin measurement
beta-2 microglobulin measurement	0.74482	0.7516982	0.6799624	0.8517562	0.7791006	0.4146624	0.5095879	0.9547171	0.6720137	0.7450506	0.5949908
beta-Ala-His dipeptidase measurement
beta-aminoisobutyric acid measurement					0.4207492	0.2915553
beta-amyloid 1-42 measurement	0.3159164	0.22159915	0.3695395	0.2828074	0.41198985	0.2686524	0.2397066	0.25859765	0.2537632	0.35185925	0.23934715
beta-carotene measurement
beta-nerve growth factor measurement
beta-secretase 1 measurement
bilateral oophorectomy		0.3706104	0.4020592		0.3951194	0.4950159	0.3022891	0.4245363	0.4445756		0.3092384
bile acid measurement
biliary atresia	0.6175604	0.2503322	0.5644842	0.3879986	0.2857589	0.6556543	0.3800887	0.4896482	0.5513754	0.4397215	0.560294
biliary liver cirrhosis	0.43349505	0.2547535	0.3674003	0.2932938	0.3669408	0.3291416	0.3488073	0.2117854	0.3786376	0.3543287499999999	0.3110381
biliary tract disease	0.3919486	0.2931238499999999	0.4091473	0.3681265	0.4206267	0.3452541	0.3196918	0.1948649	0.3571923	0.45296925	0.38040965
bilirubin measurement	0.37738825	0.27722115	0.3888637	0.3727991	0.41196975	0.29553545	0.31906145	0.31603465	0.3594078	0.3916456	0.33227365
bilirubin metabolism disease
binge eating			0.36028605	0.0947198	0.3825101		0.1531026	0.29358835	0.2418686		0.1926035
binocular vision disease
bipolar I disorder	0.3703218	0.2927828	0.3739802	0.3995939	0.4168976	0.3012008499999999	0.3385654999999999	0.3248902999999999	0.3107783	0.37250905	0.3443505999999999
bipolar II disorder
bipolar disorder	0.3741092	0.3014084	0.3868169	0.36921125	0.4065629	0.292504	0.31762045	0.3162632	0.3493951	0.3814764	0.33003465
birdshot chorioretinopathy
birth measurement	0.35134	0.2241051	0.4401219			0.174406	0.0859532				0.0753974
birth weight	0.3779866	0.2758573	0.39624495	0.3730423	0.41554125	0.2847796	0.3203382	0.325874	0.35705145	0.3790402	0.3331685
bitter alcoholic beverage consumption measurement	0.3852782	0.2565215	0.37997015	0.3055334	0.4190573	0.26773225	0.3547819	0.2926514	0.3375954	0.3820494	0.32268935
bitter beverage consumption measurement	0.51036065	0.27224765	0.36961005	0.4653056	0.37877645	0.4102886	0.359262	0.2227155	0.3348843	0.2862924	0.2957548
bitter non-alcoholic beverage consumption measurement	0.5973114	0.2816676	0.3838875	0.4653056	0.3842914	0.5083516	0.36555925	0.1508213	0.365276	0.2862924	0.1809305
bladder disease
bladder exstrophy
blindness (disorder)		0.2072594			0.4840856		0.5768368
blood cadmium measurement
blood coagulation disease	0.43191835	0.2546472	0.3990745	0.38625	0.372968	0.27726565	0.3042693	0.3218059	0.2788814	0.2755432	0.3294768
blood glutathione peroxidase measurement	0.2253498	0.2166531	0.227656		0.5375927	0.0188764	0.3218025		0.3033078		0.3870353
blood group A
blood group AB
blood group B
blood group O
blood lead measurement
blood manganese measurement
blood metabolite measurement	0.3647615	0.29275175	0.40068095	0.3972046	0.4285237	0.34495	0.3182528	0.3212845	0.3574646999999999	0.3775515	0.3331734
blood osmolality measurement
blood phosphate measurement	0.38538534999999996	0.2690844	0.3977501	0.3856069	0.4102992	0.2997985	0.3215566	0.32765995	0.3604951	0.3758471	0.33731795
blood pressure	0.38110394999999997	0.26913105	0.397444	0.3848889	0.4051585	0.30391775	0.336032	0.31874755	0.3675646999999999	0.3583993	0.3491254
blood pressure change measurement
blood protein measurement	0.37762005	0.2981419	0.4083119	0.3889633	0.41823565	0.3200689	0.33799305	0.3441219	0.37533835	0.3738044499999999	0.3407805
blood sedimentation					0.6634992
blood urea nitrogen measurement	0.3757118	0.267116	0.3924762499999999	0.3634804	0.404722	0.29843035	0.3217789	0.3170232	0.3574008	0.36990365	0.3217278
body fat distribution	0.3783252	0.276442	0.3863536	0.3643105	0.4257742	0.2891798	0.3389973	0.3139636	0.37039195	0.3651446	0.3368392
body fat percentage	0.3792832	0.2785261	0.3915673	0.3649004	0.41143425	0.29261495	0.3231283	0.3121645	0.3616211	0.3883885	0.33410305
body height	0.37811255	0.2691214	0.3874057	0.3696669	0.40948965	0.29071215	0.31919995	0.3129967	0.3538193	0.3901023	0.33136515
body height at birth	0.3423922	0.18666645	0.38883195	0.496995	0.4588927	0.1834499	0.2967161	0.34093645	0.39752395	0.4680327	0.31071325
body mass index	0.3830065	0.2753311	0.388599	0.370251	0.4117909	0.2916011	0.3230452	0.3134895	0.35518865	0.4011299499999999	0.3338458
body weight	0.38279155	0.2772334	0.3931052	0.3696963	0.4132145	0.28691325	0.32555435	0.3154837	0.3587669	0.3970164	0.3389016
body weight gain		0.0987452			0.5774629		0.516939		0.4117502		0.3902999
body weights and measures	0.3713645	0.25428715	0.394474	0.33601355	0.4067397	0.3387777	0.3313879	0.4153554	0.3356644	0.4031668	0.3295598
bone benign neoplasm
bone density	0.37600279999999997	0.2764746	0.394873	0.3700662999999999	0.4147339	0.2947285	0.329855	0.32553145	0.3625948	0.39313925	0.3346078
bone disease	0.3482091	0.3017809999999999	0.3876215	0.4257819	0.4064776	0.35035775	0.3690741	0.2761229	0.418881	0.2933814	0.3246514
bone fracture	0.3647564	0.21893005	0.39607785	0.4304285	0.3843596	0.2797558	0.3278829	0.3164716	0.387906	0.4041627	0.3263808
bone measurement		0.3104391	0.5500366	0.4352468	0.283549		0.2739121	0.4014721	0.3900738		0.2573174
bone mineral accretion measurement	0.5221741		0.1185487				0.0970239
bone mineral content measurement	0.6359581	0.2819367	0.3851402	0.4049388	0.3284104	0.1761517	0.4026189	0.1387752	0.3011198	0.5112819	0.2788505
bone morphogenetic protein 10 measurement
bone morphogenetic protein 6 measurement
bone morphogenetic protein 7 measurement
bone quantitative ultrasound measurement	0.3757283	0.26930095	0.3880933	0.3613958	0.4020524	0.28958165	0.3239593	0.32129425	0.3536889	0.3932987	0.33166505
bowel opening frequency		0.2482579	0.4806448	0.4073343	0.4548966	0.3486405	0.4173991	0.5334506	0.5997835		0.3494764
brain age measurement
brain aneurysm	0.36863395	0.3007882	0.4148882	0.3627312	0.4138663999999999	0.2775838	0.3597122	0.2867709499999999	0.3986711	0.43922515	0.2955108
brain cancer			0.2939114				0.5297122		0.1197173		0.4677835
brain connectivity measurement	0.2613345	0.1331215	0.4637516	0.3623612	0.4199832	0.3136659	0.348683	0.3703098	0.3233444	0.2041253	0.4767362
brain disease
brain infarction
brain injury		0.3132743	0.3781169	0.3491776	0.3825288	0.1299634	0.2395138	0.746144	0.2707217
brain measurement	0.3816035	0.27589425	0.401739	0.36938525	0.4136648	0.300258	0.3337419	0.32951785	0.3709938	0.3777009	0.3362959
brain neoplasm
brain stem volume measurement	0.3452898	0.2863325	0.3615634	0.40911165	0.4160173	0.252204	0.2869147	0.2167209	0.3206362	0.4775839	0.2603849
brain volume measurement	0.38356555000000003	0.27435205	0.3964751	0.3659985	0.4121982	0.3008566	0.3277681	0.3312806	0.3550688	0.380366	0.3326845
brain-derived neurotrophic factor measurement		0.392401					0.2031358
breakfast skipping measurement
breast benign neoplasm
breast cancer	0.4125714	0.3239614	0.4042388	0.3898709	0.4539326999999999	0.3160718	0.3080618	0.3300063	0.3733471	0.3820988	0.34093185
breast carcinoma	0.3807337	0.2737994	0.3921545	0.34929865	0.4157996	0.2861166	0.3110376	0.3108547	0.3451602	0.3711237	0.336863
breast disease		0.2134658	0.4814514	0.5187701	0.2408412		0.3213867	0.2193306	0.3476343
breast fibrocystic disease
breast milk measurement	0.34009100000000003	0.2607869	0.3823404	0.3526042	0.4286873	0.27631245	0.3170504	0.3152753	0.3499985	0.3564839	0.33889235
breast neoplasm	0.41695015	0.2560265	0.4278078	0.3898709	0.4724397999999999	0.2860022	0.2939978	0.2490051	0.31755795	0.2395744	0.3609421499999999
breast size		0.16357085	0.4453349		0.3458231	0.3469861	0.3630361	0.3185476	0.2523179
bronchial disease	0.4099502	0.1671175	0.4228286		0.2848983	0.2861042	0.4105802	0.3954763	0.2610035		0.345328
bronchitis
bronchus cancer
bullous pemphigoid
burn		0.0572086					0.2648817				0.4039149
bursitis
butyrylcholinesterase measurement		0.2709731	0.3586032	0.3057687	0.2411775	0.191113	0.1826185	0.1706725	0.1300128		0.4081381
c3d:C3 ratio
cGMP-specific 3',5'-cyclic phosphodiesterase measurement
cadherin-5 measurement
caffeine metabolite measurement			0.4528506	0.4653056	0.4200488	0.1709215	0.3006925				0.0717438
calcaneal bone quantitative ultrasound measurement	0.389091	0.2486455	0.422641	0.2846869	0.3800145	0.2432833	0.2655701	0.2335246	0.2965093		0.4168589
calcific tendinitis
calcineurin measurement
calcium measurement	0.3798173	0.2694406	0.3957827	0.3624854	0.41127495	0.2949906	0.3175258	0.31401705	0.3478202	0.39011895	0.3296781
calcium/calmodulin-dependent protein kinase type 1 measurement	0.4287572	0.8427772	0.8083278		0.7597612	0.6048326	0.9388079	0.9343542	0.8647288		0.7943231
calcium/calmodulin-dependent protein kinase type 1D measurement
calpastatin measurement
cancer	0.37818055	0.27168795	0.3835568	0.3593747499999999	0.41242555	0.28092595	0.30958415	0.2965524	0.3565508	0.4303078	0.3298404
cancer aggressiveness measurement
cancer antigen 125 measurement	0.3360726		0.3938599	0.5800407	0.3128184	0.3384144	0.3879846	0.6166057	0.3848282	0.2794116	0.40497845
cancer antigen 19.9 measurement				0.4058633	0.3776288	0.8311179	0.5770516		0.7333226		0.810916
cancer biomarker measurement				0.4788948	0.52713975	0.6041004	0.5282474500000001		0.5746428	0.5224157	0.5467566
candidiasis
cannabis dependence	0.3849242	0.3799733	0.4662399	0.2428985	0.1390511	0.158096	0.3095643	0.5046092	0.4730678	0.3524646	0.4601666
cannabis dependence measurement
carbohydrate intake measurement
carbohydrate sulfotransferase 15 measurement
carbon monoxide exhalation measurement
carbonic anhydrase 13 measurement
carbonic anhydrase 6 measurement
carboxypeptidase B2 measurement		0.1854465	0.2251155	0.2020001	0.2988795	0.2336847	0.2472656	0.2105412	0.2734995		0.1161024
cardiac arrest		0.960942	0.5281104		0.6446118		0.1614797		0.4757496		0.3989663
cardiac arrhythmia	0.4121751	0.3045136499999999	0.4848449	0.48274485	0.4542678	0.3309384	0.3423372	0.40529775	0.4275992	0.3757031	0.39604825
cardiac edema	0.45578655	0.2527868	0.459215	0.4585646	0.4144587	0.3066689	0.29168875	0.34576095	0.4047798	0.32554425	0.40923095
cardiac embolism							0.4069903
cardiac troponin I measurement	0.4119701	0.355006	0.40231525	0.4952193	0.4206495999999999	0.3477426	0.37289645	0.3283007	0.38032145	0.5008272	0.4088729
cardiac troponin T measurement	0.3576718	0.2762092	0.477426	0.5296362	0.3721003	0.337356	0.29981735	0.3954812	0.2327988	0.40855245	0.3455115
cardioembolic stroke		0.1228006	0.3616216	0.6584317	0.5100336	0.4699078	0.2917998499999999	0.3622216	0.511332		0.5978238
cardiomyopathy	0.3784238	0.1646897	0.1826925	0.3058316	0.5166547	0.195707	0.1975752		0.3187699		0.6956005
cardiovascular disease	0.3781171	0.27180825	0.3989044	0.38211985	0.4104453	0.29814525	0.3308971	0.3302033	0.3679968	0.36757595	0.3429865
cardiovascular disease biomarker measurement	0.4128828						0.4549499
cardiovascular event measurement		0.5958564	0.4439205		0.4604931	0.2779154	0.3285135	0.11176	0.4770813		0.4908468
cardiovascular measurement		0.4558547
carnitine measurement
carotenoid measurement
carotid artery intima media thickness	0.34978265	0.26563515	0.47983545	0.5497828	0.4015581	0.32532925	0.31381675	0.4657568	0.4285982499999999	0.4813421	0.3557001
carotid atherosclerosis	0.3295412	0.652395	0.4871191499999999		0.4803636	0.2397807	0.2016341	0.35275135	0.42880855		0.2707115
carotid plaque build	0.5806013	0.7162123	0.2642529		0.5501736	0.1276586	0.2568954	0.0775649	0.1964978	0.5142131	0.3968044
carpal tunnel syndrome	0.3879037	0.2407027	0.4337672	0.3991528	0.40197295	0.347012	0.2896424	0.4187878	0.4179643	0.4363985999999999	0.3280372
cartilage disease
cartilage thickness measurement							0.2193054
caspase-3 measurement
caspase-8 measurement
catalase measurement		0.1393389	0.3390832		0.4089134		0.4444897	0.2668296	0.3957148		0.3317686
cataract	0.3695472	0.26710865	0.3754273	0.3945858	0.4105772	0.27274135	0.302232	0.32426	0.3379772	0.37897185	0.3289004
cathepsin B measurement
cathepsin D measurement	0.5000104	0.2915414	0.3383665	0.303242	0.5379365	0.2070973	0.4108391	0.3504175	0.5332163		0.2911218
cathepsin L1 measurement	0.7010918500000001	0.46824055	0.4768992	0.549863	0.4251952	0.49587355	0.44172065	0.45509695	0.53941075	0.4614898	0.45012085
cathepsin S measurement
cathepsin Z measurement
cation-independent mannose-6-phosphate receptor measurement						0.1563527
caudate nucleus volume	0.4512345	0.2698347	0.4514512	0.2364934	0.4660787	0.3907945	0.35387995	0.3756233	0.3710493		0.2531358999999999
causalgia
cecal benign neoplasm
cecal neoplasm
celiac disease	0.40896465	0.2990095	0.39678965	0.3796720999999999	0.3961984	0.3296114	0.3387343499999999	0.2987654	0.3508774	0.4005181	0.34701115
cell adhesion molecule-related/down-regulated by oncogenes measurement
cellulitis	0.3367302	0.1765058	0.4209291	0.2550404	0.4632142	0.4797074	0.2621379	0.2371889	0.4902572	0.3326909	0.3079145
central corneal thickness	0.38453415	0.2883451	0.4202614999999999	0.38899225	0.4158825	0.3457596	0.3724116	0.4078792	0.4108068	0.3808061	0.3688460999999999
central nervous system cancer	0.3920954	0.2726197	0.39741575	0.40937925	0.3972308	0.302252	0.30367675	0.2862854	0.3455598	0.3890979	0.2915037
central nervous system disease		0.5029574	0.5221202	0.4931299	0.4666036	0.3659924	0.6934447	0.6914044	0.6560404		0.6482809
central nervous system organ benign neoplasm		0.960942	0.5281104		0.6446118		0.1614797		0.4757496		0.3989663
central serous retinopathy
ceramide measurement	0.3880695	0.2620781	0.4430634	0.2911488	0.3685598	0.3728112	0.3091439	0.3148683	0.2516485	0.36049405	0.3490294
cerebellar volume measurement	0.3388325	0.28306875	0.3814319499999999	0.4620531	0.37216535	0.2916257	0.3335093	0.26303735	0.3727589999999999	0.4174628	0.3073476
cerebral amyloid angiopathy	0.2699267	0.261714	0.4044213	0.7766389	0.8184774	0.8468747	0.3542366	0.8999166	0.7376488	0.7541508	0.7223114
cerebral amyloid deposition measurement
cerebral blood flow measurement		0.3083732	0.3298007		0.3156075		0.3423802	0.5188158	0.5273073		0.4797159
cerebrospinal fluid biomarker measurement	0.4462238	0.4250300999999999	0.4787757	0.4573833	0.4392537	0.3946162	0.38964985	0.4624501	0.4516006	0.4368573	0.4164931
cerebrospinal fluid otorrhea
cerebrovascular disorder	0.1898062	0.3180517	0.40608735		0.4219854	0.2305196	0.31277365	0.2318476	0.284856		0.4006695
cervical artery dissection			0.3450263				0.3985498
cervical carcinoma	0.3315914	0.2943335	0.3770674	0.3637488	0.46560205	0.3435421	0.3198577	0.3048325	0.3748686	0.312304	0.3108991
cervical disc degenerative disorder
checkup		0.2962758				0.1568534	0.5288045
chemerin measurement
chemokine (C-C motif) ligand 27 measurement		0.2661992	0.396265			0.750034	0.3020862
chemokine (C-X-C motif) ligand 1 measurement							0.2476303		0.1545722		0.3988641
chemotherapy-induced alopecia	0.3439366	0.4085532	0.5960834	0.371414	0.4378799	0.2942619	0.3241852		0.3177282		0.2997042
chemotherapy-induced cytotoxicity measurement		0.6677774			0.3672739499999999		0.3869955
childhood absence epilepsy	0.4618001	0.1180344	0.3413697		0.3831727	0.2059004	0.2667296	0.3201662	0.1705135		0.2251017
childhood acute lymphoblastic leukemia
childhood aggressive behaviour measurement
childhood disintegrative disorder
childhood onset asthma	0.3865501	0.2696698	0.3846186	0.360413	0.4172392	0.3056364	0.3236143	0.3125823	0.3470603	0.3814084	0.3240656
childhood trauma measurement	0.37543024999999997	0.2505015	0.370977	0.3347214	0.3982544	0.30023985	0.2931902	0.34739245	0.3274952	0.4236836	0.3108800499999999
chin morphology measurement	0.3506767	0.2715529	0.3982651	0.39229165	0.41631645	0.3334725	0.36701995	0.33868865	0.3540142	0.3958983	0.3286068
chitotriosidase-1 measurement
chloride measurement	0.3739664	0.2699534999999999	0.3537489	0.310835	0.41754085	0.27420485	0.2864825	0.3202055	0.3357036	0.3630041499999999	0.2509955
cholelithiasis	0.39392995	0.2902417	0.39783625	0.3756116	0.4108659	0.3499576	0.3514849	0.34469145	0.3945719	0.37137515	0.3512665499999999
cholestasis, intrahepatic, of pregnancy 3	0.5142679	0.3583369	0.4440713	0.3911302	0.4013077	0.3662505499999999	0.2837433	0.2960148	0.4393711	0.3447514	0.3852736
cholesteatoma of external ear
cholesterol efflux capacity measurement		0.1216935	0.4900736		0.4636238	0.2662505	0.5201665		0.359053		0.511279
cholesteryl ester 14:0 measurement	0.3940872	0.161407	0.4140251		0.359506	0.1179866	0.1935639	0.2363425	0.2435102		0.1309285
cholesteryl ester 16:0 measurement		0.1236214			0.3600092		0.0640541	0.1232452
cholesteryl ester 16:1 measurement	0.5164372	0.4318959	0.4571713		0.3395645	0.0808454	0.222433		0.304932		0.1473214
cholesteryl ester 18:0 measurement	0.5164372	0.4318959	0.4571713		0.3395645	0.0808454	0.222433		0.304932		0.1473214
cholesteryl ester 18:1 measurement	0.5164372	0.4318959	0.4571713		0.3395645	0.0808454	0.222433		0.304932		0.1473214
cholesteryl ester 18:2 measurement					0.574128	0.2176687
cholesteryl ester 18:3 measurement	0.37162969999999995	0.2670599	0.4482129	0.3664081	0.3962889	0.34543535	0.335899	0.4219177	0.3624795	0.3834997	0.2739133
cholesteryl ester 20:3 measurement	0.4910236	0.310059	0.3844444	0.5811055	0.4333064	0.35794695	0.30993015	0.3915669	0.3036236	0.547857	0.28219675
cholesteryl ester 20:4 measurement	0.2868842	0.4522938	0.4309616	0.2323747	0.5319667	0.4801894	0.3225773	0.3666273	0.5003332	0.3604543	0.250575
cholesteryl ester 20:5 measurement	0.32431775	0.41034595	0.57017865	0.4459745	0.466918	0.34543535	0.4693055	0.4565884	0.3835410999999999	0.547857	0.3483403499999999
cholesteryl ester 22:6 measurement		0.2080897				0.4515456	0.5146544
cholesteryl ester measurement		0.4874488			0.6062444	0.4655738	0.5967191
cholesteryl ester transfer protein measurement	0.2880587	0.3974949	0.7696351	0.7183463	0.5126026	0.2394371	0.3854416	0.6564965	0.6004932		0.3775412
choroidal thickness measurement
chronic bronchitis	0.421106	0.35706	0.3920814		0.39315645	0.2354818	0.3363827	0.4418712	0.32653145		0.3031663
chronic central serous retinopathy	0.4828571	0.1863491	0.4233429	0.3137482	0.4465469	0.3350684	0.2598446	0.504679	0.2410482	0.2614088	0.3899587
chronic hepatitis B virus infection	0.5965384	0.4318153	0.4343532	0.7488239	0.4520422	0.4063679	0.4065704	0.4831934	0.5672267	0.3127235	0.49804645
chronic hepatitis C virus infection		0.373619	0.2016948		0.2124708		0.2807636		0.0625938		0.3137826
chronic kidney disease	0.377814	0.2614007	0.3909527	0.3453234	0.4115876499999999	0.322309	0.36166595	0.3079629	0.38337835	0.363808	0.3709177
chronic lymphocytic leukemia	0.39758535	0.2978483	0.4085984	0.37930565	0.41517915	0.31478335	0.3340312	0.3405825999999999	0.368552	0.3814793	0.37597225
chronic mountain sickness
chronic myelogenous leukemia
chronic myeloproliferative disorder
chronic obstructive pulmonary disease	0.38659184999999996	0.2660135	0.39354245	0.3746846	0.4145186	0.2921591	0.3251997	0.31008915	0.35746065	0.3733872	0.3367527
chronic pancreatitis							0.1967504
chronic periodontitis
chronic pulmonary heart disease
chronic rhinosinusitis	0.428956	0.1215489	0.4218598	0.3582051		0.4970517	0.4389661	0.6550966	0.5034077	0.4380918	0.5226426
chronic venous insufficiency		0.1487386	0.3035982	0.4288884	0.2666608	0.3189812	0.3755667	0.3713519	0.2619388		0.2820187
chronotype measurement	0.381242	0.2873634	0.3880721	0.36707435	0.4104681	0.28529095	0.3214894	0.3180992	0.3607078	0.3996406	0.3360929
chylomicron measurement
cigarettes per day measurement	0.3802919	0.2723459	0.3771861	0.37690225	0.4259355	0.2844073	0.3178508	0.31961105	0.3567406	0.4102092	0.33753085
ciliary body disorder	0.3299268	0.4000048499999999	0.4499499999999999	0.5384335	0.452543	0.22091645	0.34785185	0.30959285	0.44993115		0.3001629
cingulate cortex measurement	0.4204004	0.1597101	0.3631447	0.1645356	0.5037675	0.3873954	0.229787	0.263584	0.2630234	0.3637995	0.1312712
circadian rhythm	0.4154284	0.2865404	0.4344301	0.3773952499999999	0.4472268	0.39103105	0.3227099	0.36521	0.4030405	0.3874915	0.4137381
circadian rhythm sleep disorder
circulating alpha-Klotho measurement		0.1841382	0.2107784		0.4910082		0.2653546		0.4039445		0.2448566
cirrhosis of liver	0.3855119	0.223034	0.4139509	0.2820433	0.4489944	0.3849496	0.3474179	0.1788929	0.3292864	0.4251468	0.3919317
citrus intake measurement
cleft lip	0.3663841	0.2435863999999999	0.3953986	0.32211875	0.3820838	0.2998852	0.3226544999999999	0.2914235	0.3535106	0.386642	0.34354055
clinical laboratory measurement	0.3393638	0.1166283	0.4210819999999999		0.3994024	0.1686137	0.3121372	0.0883293	0.359793		0.1983297
clinically amyopathic dermatomyositis
clonal hematopoiesis
clopidogrel metabolite measurement						0.0850347	0.3319096		0.3246361		0.1711759
clostridium difficile infection
coagulation factor V measurement	0.5192212	0.1557298	0.3740268	0.6349148	0.4058754	0.2255645	0.3937357	0.3851754	0.335948	0.6466588	0.3055071
coagulation factor measurement	0.4512809	0.5918418	0.5301275	0.587796	0.54984575	0.4598551	0.41937	0.5625013	0.4860456	0.4698112	0.44991105
cocaine dependence
coffee consumption	0.3711315	0.2667265	0.3864584	0.3734768	0.42955705	0.2817087	0.3207932	0.3080021	0.3461408	0.4201605499999999	0.3293961
coffee consumption measurement	0.3833963	0.27883625	0.38380525	0.3669093	0.41904125	0.3009393	0.31889015	0.3235872	0.3541246	0.3829583	0.3082111
cognitive decline measurement	0.3639761	0.3040575	0.40999185	0.31683855	0.3952099	0.31876	0.3462395	0.2541012	0.3039655999999999	0.29489805	0.3465184
cognitive disorder		0.277949	0.3551702	0.1791105	0.2734539	0.2872697	0.2247324	0.2687879	0.272395	0.2026819	0.259075
cognitive domain measurement
cognitive function measurement	0.3735895	0.2869765	0.3880634	0.373165	0.4182928999999999	0.2888846	0.3217798	0.31300335	0.357546	0.4008003	0.3341052
cognitive impairment measurement	0.4204004	0.1597101	0.3631447	0.1645356	0.3956903	0.3873954	0.229787	0.263584	0.2630234	0.3637995	0.1312712
cognitive inhibition measurement
colitis	0.29659665	0.2002564	0.4137305		0.4555622	0.3382169	0.5120043999999999	0.3702993	0.3207374		0.3970992
collectin-11 measurement
colon adenocarcinoma	0.3661238	0.129781	0.518576		0.3941356		0.3074286		0.3852647		0.2697043
colon carcinoma	0.4136728	0.2568341	0.3673548	0.4285346	0.3414649	0.28476	0.2512983	0.6467092	0.3329214		0.2582447
colonic neoplasm	0.1461172		0.4030062				0.2260194		0.3092246
colorectal adenocarcinoma
colorectal adenoma	0.363803	0.2812000999999999	0.3984108	0.3608059	0.42822275	0.29627725	0.3163469	0.3081726	0.3458992	0.3890201	0.3299889
colorectal cancer	0.3814997	0.2748251	0.39025515	0.3693473	0.4191258	0.2970002499999999	0.3163469	0.3215662	0.35392555	0.3937500499999999	0.33055235
colorectal carcinoma
common carotid intimal medial thickness	0.3986446	0.3024197	0.4027578	0.47305875	0.3235266	0.2402723	0.3623684	0.3935372	0.437188	0.3430194	0.3611359
common variable immunodeficiency	0.4845825	0.2496238	0.3932297	0.4512255	0.3811679	0.3117436	0.31411955	0.2830557	0.3357529999999999	0.4448130999999999	0.3920858
complement C1r subcomponent measurement	0.5665739	0.9009548	0.8185757	0.9296714	0.8371131	0.8994182	0.947462	0.955255	0.933487	0.8258757	0.9589443
complement C1s subcomponent measurement	0.7284642	0.9369038	0.8802795	0.9491871	0.8544166	0.9083825	0.9755173	0.985384	0.9679298	0.8396992	0.9741924
complement C3 measurement	0.751277	0.9527399	0.887754	0.9661259	0.9352329	0.9304178	0.9793003	0.9937482	0.9722058	0.8235222	0.984479
complement C4 measurement	0.497666	0.6634363	0.3712704	0.7414995	0.4057363	0.4052044	0.5291452	0.9362202	0.6313192	0.7359969	0.3865664
complement component C7 measurement	0.788955	0.9618488	0.8941861	0.8558499	0.9053564	0.8509784	0.9739253	0.989581	0.8951136	0.7044353	0.9702087
complement component C8 measurement	0.751277	0.85058795	0.77718715	0.8939275	0.8121398	0.6492347	0.8298933500000001	0.94996995	0.90306905	0.8235222	0.89549095
complement component C9 measurement
complement decay-accelerating factor measurement
complement factor B measurement	0.65273855	0.3426729	0.5133786	0.4186762	0.3824307	0.9170268	0.3417397	0.9926874	0.5822295	0.8016091	0.982125
complement factor H measurement
complement factor H-related protein 1 measurement			0.8380949
complement factor H-related protein 2 measurement	0.6158807	0.9093685	0.8214956	0.8871602999999999	0.7931078	0.7824253	0.8946124	0.9746965	0.8897402	0.9451661	0.90316975
complement factor H-related protein 3 measurement		0.945205	0.8067286	0.9193851	0.8482154	0.8589136	0.9068803	0.9902428	0.9219752		0.8885685
complement factor H-related protein 4 measurement		0.9139443	0.8362626	0.8951944	0.8750501	0.8142271	0.9448226	0.9810327	0.8301362	0.9512316	0.9405023
complement factor H-related protein 4A measurement		0.9375285	0.8015568		0.8153649	0.8204565	0.9239244	0.9564725	0.8457051		0.8564035
complement factor H-related protein 5 measurement	0.6158807	0.8028763	0.8329538	0.8951944	0.8087496	0.7506235	0.9160634	0.974462	0.8594446	0.9451661	0.9405023
complicated disease course
complication	0.3800783	0.2892382	0.38425125	0.3649453	0.4445824	0.28896175	0.3011258	0.2953941	0.35175255	0.36424955	0.33895725
conduct disorder
conduction system disorder
congenital anomaly of cardiovascular system
congenital anomaly of the great arteries		0.2570918	0.4827978		0.3802377	0.4788538	0.4536677	0.4437538	0.5663478		0.4737063
congenital heart malformation
congenital left-sided heart lesions
congestive heart failure		0.960942	0.5281104		0.6446118		0.1702485		0.4757496		0.3989663
conjunctivitis	0.6009475	0.3743866	0.3352933			0.3405967	0.2786164		0.2686172		0.1781931
connective tissue disease	0.33616735	0.26089375	0.36039255	0.35556025	0.44710715	0.23372935	0.2102389499999999	0.2007131	0.31039215	0.2353197	0.28157185
conscientiousness measurement	0.3013627		0.2496686			0.1404274	0.2214238	0.0645666			0.3474334
contact dermatitis
contactin-2 measurement
contactin-5 measurement
contraception
contrast sensitivity measurement
copine-1 measurement
cor pulmonale	0.468123	0.4886203	0.47094165	0.4302502	0.4469999999999999	0.37875215	0.3730614	0.2587877	0.3736093	0.3173701	0.40070255
corneal degeneration
corneal disease	0.3299268	0.4000048499999999	0.4499499999999999	0.5384335	0.452543	0.22091645	0.34785185	0.30959285	0.44993115		0.3001629
corneal dystrophy
corneal endothelial cell measurement	0.3706733	0.31357405	0.3382907	0.35229105	0.3183982	0.20436685	0.2486778	0.2818926	0.2742552	0.4615486	0.244738
corneal hysteresis	0.45701725000000004	0.3535183	0.3910418	0.4510275	0.307505	0.22575525	0.32219925	0.2984262	0.4143975	0.5005362	0.3087723
corneal resistance factor	0.3989581	0.3236054	0.3951668	0.3801932	0.3220897	0.23520855	0.39129185	0.37299205	0.3776604	0.3026902	0.4006849
corneal topography	0.3666169	0.2893598	0.4351842	0.3620446	0.41307855	0.3095836	0.3473612	0.3591469	0.3906984	0.4157583	0.3444143
coronary aneurysm		0.44168385	0.5468182	0.5313615	0.4030776	0.3681585	0.3616324		0.4032493		0.1136027
coronary artery bypass	0.3774228	0.2916494	0.4089454999999999	0.50210115	0.4205957999999999	0.3341797	0.3498325	0.2799558	0.42934	0.4083815	0.3345146
coronary artery calcification	0.39869940000000004	0.3111051	0.4619154	0.3791963	0.4429379	0.31691055	0.31884005	0.31942265	0.3877578499999999	0.3760163	0.326105
coronary artery disease	0.37694635	0.27174665	0.3990655	0.3889222	0.4095611	0.3044696999999999	0.33422725	0.3262415	0.3729419	0.3840592	0.3465782
coronary atherosclerosis	0.3812836	0.2895388	0.45103935	0.55150265	0.4366415999999999	0.3322224	0.3795592	0.39331875	0.47037435	0.4213089	0.3989663
coronary stenosis
cortical surface area measurement	0.3790579	0.2765476	0.39943965	0.3707394	0.4150852	0.3011586	0.3329935499999999	0.3318095	0.3716066	0.3669577	0.3374769
cortical thickness	0.38094245	0.2760021	0.3995516	0.3720222	0.4194001	0.3050554	0.33343145	0.3310307	0.3726572	0.369999	0.3378233
cortisol measurement
cotinine glucuronidation measurement	0.3478745	0.3492309	0.4019227	0.2498267	0.3123371	0.1131838	0.3483307	0.1461336	0.4779652		0.30062865
cotinine measurement			0.4112389	0.5353087	0.3848383	0.3574239	0.3652281				0.3288233
cranial nerve neoplasm		0.960942	0.5281104		0.6446118		0.1614797		0.4757496		0.3989663
cranial vault morphology measurement		0.113725					0.3942809
creatine kinase measurement	0.3804581	0.30104425	0.4627777	0.4194492	0.4165804	0.31201485	0.3826856	0.3774572	0.39560595	0.4253084	0.3895968
creatine measurement		0.3745708	0.4954996	0.1960168	0.4635179	0.5537362	0.2764162	0.3673457	0.4004846		0.3556701
creatinine clearance measurement	0.3572439	0.25352695	0.39276445	0.44943955	0.3954443	0.25381545	0.33024115	0.2858169	0.3245155	0.34270865	0.3266223
creatinine measurement	0.3792313	0.2698215	0.3870982	0.36611115	0.40246255	0.289621	0.318544	0.3116676499999999	0.3541596	0.39386055	0.3284066
cryoglobulinemia
cryptosporidiosis
cumulative dose response to bevacizumab
cup-to-disc ratio measurement	0.3750749	0.27180905	0.3923296	0.3775315	0.4101799499999999	0.3057565	0.32911425	0.3462637	0.37865715	0.39458145	0.3316965
cups of coffee per day measurement	0.33490929999999997	0.2191463	0.3002891	0.3994154	0.472893	0.4236786	0.3424046	0.29462135	0.4372444	0.41319945	0.4202699
cutaneous mastocytosis		0.1140982	0.3593934				0.2172696
cutaneous melanoma	0.3676598	0.27110225	0.3811311	0.3777985499999999	0.4014379	0.3008268	0.3152725	0.3217298	0.350255	0.3930771	0.3309293
cutaneous psoriasis measurement
cutaneous squamous cell carcinoma	0.3937949	0.2595727	0.3457535	0.36540415	0.5021771	0.2233103	0.3235894	0.2712207	0.3598828	0.3099717	0.2257698
cutis laxa
cystatin B measurement
cystatin C measurement	0.3851101	0.2740987	0.3919278	0.3640394	0.4068381	0.29484825	0.3218006	0.31166085	0.3590161	0.382405	0.3315089
cystatin-D measurement			0.4694086
cystatin-F measurement
cystatin-SA measurement
cystatin-SN measurement
cystic fibrosis									0.0852162		0.2811391
cystic fibrosis associated meconium ileus											0.6300308
cystitis
cytokine measurement	0.3765003	0.233227	0.39660575	0.3967227	0.4461744	0.28972995	0.321748	0.3510281	0.35125485	0.42150955	0.33884885
cytomegalovirus virus reactivation
cytotoxicity measurement		0.0905924	0.0489661				0.3478042		0.3090945
date of diagnosis
daytime rest measurement	0.3735432	0.3026442	0.3830048	0.3689135	0.4120211	0.28445195	0.314085	0.32803795	0.3467905	0.3531808	0.3314224
death-associated protein kinase 2 measurement
decreased susceptibility to bacterial infection
deep vein thrombosis	0.6175194	0.4498015	0.5545798	0.5122294	0.5024565	0.467913	0.5109392	0.8631837	0.5464036	0.5725509	0.49960725
degeneration of macula and posterior pole	0.751277	0.9527399	0.887754	0.9661259	0.9352329	0.9304178	0.9793003	0.9937482	0.9722058	0.8235222	0.984479
dehydroepiandrosterone sulphate measurement	0.3627475	0.4452636	0.4388038	0.46655675	0.4760688	0.26630265	0.3874551	0.5076729	0.3131686		0.3080832
delayed reward discounting measurement
delirium	0.4695607	0.1932043	0.3249336	0.1249708	0.3211735	0.3820008	0.2527245	0.1072994	0.1556294	0.3498682	0.1195345
delivery measurement							0.7523651
delta-5 desaturase measurement
delta-6 desaturase measurement
delta-like protein 1 measurement
delta/notch like EGF Repeat Containing protein measurement
delusional disorder			0.4783587		0.5071022
dementia	0.3661377	0.346244	0.6607925	0.5595655	0.3933188	0.4665442	0.6297691	0.6825478	0.6258656	0.5305999	0.5361118
demyelinating disease
dense area measurement		0.1482047	0.4748856				0.3013711		0.2800084
dental caries	0.36538575	0.272121	0.3595475	0.3822183	0.3657323	0.2483708	0.3277508	0.3297996	0.3621197	0.3927452999999999	0.356032
dentures	0.3803876	0.2710426	0.35839845	0.3822183	0.3853419	0.24148315	0.3414326	0.36074895	0.3590474	0.3927452999999999	0.356032
depressive disorder		0.3643109	0.3254411		0.3007953	0.2943874	0.2719387	0.304167	0.4934908		0.2580961
depressive episode measurement		0.36593905	0.5864528	0.8921786	0.3560383	0.3314335	0.3884711	0.499022	0.4683830499999999		0.491825
depressive symptom measurement	0.3775122	0.2980726	0.3867732	0.37498425	0.4181681	0.2897848	0.3184642	0.3138607	0.3497454	0.3994005	0.3326899
dermatitis	0.4226766	0.29527225	0.4093329	0.439071	0.4106243499999999	0.2891569	0.351081	0.2606445	0.38747565	0.4670704	0.33462875
dermatomyositis
dermatophytosis
dermatopontin measurement
developmental dysplasia of the hip
device complication						0.1824611	0.5699913				0.3806462
diabetes mellitus	0.40203455	0.2771282	0.3912419	0.3675095	0.4159694	0.2929656	0.3120168	0.3136065	0.3538534	0.3801394	0.331504
diabetes mellitus biomarker
diabetic eye disease
diabetic foot
diabetic ketoacidosis	0.37292800000000004	0.2706428	0.4577651	0.5159874	0.4521521	0.39645115	0.39562825	0.2755029	0.4161751		0.2266964
diabetic maculopathy									0.4086099
diabetic nephropathy	0.3771046	0.26035105	0.4120837	0.3525673	0.39510095	0.2488159	0.319207	0.3385516	0.331614	0.4079076	0.3592115
diabetic neuropathy	0.2975696	0.411637	0.32819665	0.3557776	0.3956131	0.3474661	0.2402998	0.3379954	0.38996695	0.1070166	0.1650632
diabetic retinopathy	0.3447126	0.2989606	0.3795823	0.3404807	0.4353394	0.3259872	0.3383458	0.22603485	0.34443975	0.36701885	0.3228301
diacylglycerol 32.2 measurement	0.5164372	0.4318959	0.4571713		0.4662418	0.0819028	0.222433		0.304932		0.1473214
diacylglycerol 32:0 measurement
diacylglycerol 33:1 measurement
diacylglycerol 33:3 measurement
diacylglycerol 34:0 measurement	0.5164372	0.4318959	0.4571713		0.4662418	0.0819028	0.222433		0.304932		0.1473214
diacylglycerol 34:1 measurement	0.45526220000000006	0.161407	0.4571713		0.4626298	0.2213446	0.248724	0.2363425	0.304932		0.1473214
diacylglycerol 34:2 measurement	0.45526220000000006	0.161407	0.4571713		0.46832315	0.2250205	0.3614703	0.2363425	0.3593568		0.1473214
diacylglycerol 34:3 measurement	0.40798	0.28551255	0.3984282	0.2885564	0.4644357999999999	0.21008365	0.21675835	0.2363425	0.2302182	0.4791683	0.22446465
diacylglycerol 36:1 measurement	0.5164372	0.4318959	0.4571713		0.3395645	0.0808454	0.222433		0.304932		0.1473214
diacylglycerol 36:2 measurement	0.45526220000000006	0.161407	0.4571713		0.3674973	0.18579095	0.222433	0.2363425	0.304932		0.1473214
diacylglycerol 36:3 measurement	0.3940872	0.15933045	0.4706424999999999	0.4793445	0.3913085	0.27853295	0.2375279	0.2739496	0.34381945	0.4656293	0.2871204
diacylglycerol 36:4 measurement	0.45526220000000006	0.161407	0.4571713		0.3674973	0.18579095	0.222433	0.2363425	0.304932		0.1473214
diacylglycerol 38:3 measurement	0.3586691	0.27557065	0.4010599	0.4468555	0.2532025499999999	0.34818655	0.2686937	0.4640696	0.2833267		0.310747
diacylglycerol 38:5 measurement	0.7498753	0.1222752	0.2776256	0.1922383	0.3710104	0.2744267	0.3103669999999999	0.5586992	0.2478972		0.4590681
diacylglycerol 42:7 measurement			0.3309264		0.3685598	0.3306187	0.2926478		0.1809258		0.3490294
diacylglycerol 44:6 measurement	0.2191327	0.493812	0.3489678	0.2896965	0.4809272	0.2176687	0.1974229	0.2163874	0.2070848	0.4636294	0.358167
diacylglycerol 44:7 measurement		0.1592206			0.4208652	0.2250205	0.3717945		0.5294654		0.5914531
diaphragmatic hernia	0.3936848	0.539694	0.3843422	0.33566885	0.3896858	0.2210506	0.4028539	0.27925395	0.3549353	0.2719293	0.3958686
diastolic blood pressure	0.3829386	0.2702705	0.3960393	0.3814439	0.4131957	0.2992294	0.3351476	0.3242149	0.36258025	0.3766798	0.3405722
diastolic blood pressure change measurement						0.5295057
dickkopf‐related protein 1 measurement	0.4303699	0.41290045	0.39446375		0.3942173	0.4000034	0.4309031	0.2363888	0.4034634		0.3159902
diet measurement	0.3836272	0.2804706	0.3965561	0.3746773	0.4164066	0.2929067	0.3352394	0.3155791	0.36493705	0.3929861999999999	0.339994
dietary potassium intake measurement
differentiated thyroid carcinoma	0.3709529	0.1343002	0.5262888		0.4784422499999999	0.5194168	0.32787075	0.0819686	0.4561634		0.16735345
diffuse large B-cell lymphoma	0.6775856	0.2555624	0.2901053		0.4643698	0.2905634	0.2967057	0.2534948	0.4096996		0.3925695
diffuse plaque measurement	0.364849	0.2920831	0.3974736	0.3929048	0.4184643	0.30056735	0.33385215	0.33138175	0.3719345	0.389487	0.3324297
diffuse scleroderma
diffusing capacity of the lung for carbon monoxide			0.5456846		0.4335952	0.294281	0.5229776		0.6841272		0.2417871
digestive system cancer			0.1652105
digestive system infectious disorder
digestive tract malformation
digit length ratio	0.306279	0.2290916	0.3538373999999999	0.4137383999999999	0.32167745	0.24153415	0.35130265	0.2065349999999999	0.40718645	0.6021296	0.2345556
diglyceride measurement			0.3329425		0.4322839	0.4127511	0.4783606		0.3046171		0.2704511
dilated cardiomyopathy	0.4240712	0.2850482	0.4230964	0.4131568	0.3724824	0.3235476	0.3579704	0.4477204	0.4557644	0.4100054	0.35033095
dimethylglycine measurement					0.4385298	0.6289977
disease of genitourinary system		0.1900418	0.4725747		0.4080975	0.5690508	0.2867744	0.2055402			0.4578494
disease prognosis measurement	0.391885	0.3187888	0.3639256	0.677134	0.3489936	0.3081789	0.5118304	0.4533968	0.7359694	0.5208063	0.3208473
disease progression measurement	0.3711894	0.3221143	0.4111272	0.4046773	0.3909013	0.31773015	0.3483989	0.4210808	0.4257811	0.3986186	0.4287616
disease recurrence			0.6299361	0.5204517	0.5952786		0.61816
dislocation		0.434056					0.6255384
disorder of appendix	0.7096825
disorder of ear	0.3666279	0.2229532	0.4423767	0.1981354	0.6586678	0.4918519	0.3469503	0.39195805	0.31224925	0.5331822	0.4805473
disorder of patella
disorder of pilosebaceous unit	0.2777815	0.302115	0.3548389	0.4287086	0.4300273	0.40674275	0.35199385	0.31952385	0.3361401499999999	0.2894224	0.5034367
disposition index measurement
diverticular disease	0.3833777	0.21493425	0.4138981	0.30673105	0.4344585	0.26704035	0.3918773	0.30033235	0.3661772	0.34631535	0.3350548
diverticulitis	0.3021908	0.25391535	0.4362351	0.3984856	0.41561885	0.4337634	0.3845646499999999	0.4922798	0.3621891	0.3981123	0.3394361
docosahexaenoic acid measurement	0.502674	0.4174547				0.2605737	0.5499899		0.6862138		0.188794
docosapentaenoic acid measurement	0.338919	0.2261622	0.4117709	0.3631913	0.6916871	0.2605737	0.2697371	0.1266534	0.2194238		0.1691241
donor genotype effect measurement	0.3290169	0.2776026	0.4467351499999999	0.5183565	0.40885125	0.2776316	0.3063704499999999	0.2985999	0.3872231	0.2783984	0.2984027999999999
drinking behavior
drug dependence	0.2321822	0.344745	0.1033099			0.0857158	0.3887421	0.3428483	0.3406282		0.748563
drug use measurement	0.3798714	0.2733603	0.3863542	0.36982125	0.41440365	0.2891553	0.31865445	0.32425745	0.3574857	0.3660943	0.3314021
drug-induced liver injury	0.4551639	0.2583544	0.3633451	0.3902202	0.30478615	0.3392543	0.2846097	0.5127892	0.5893243	0.1680515	0.6444857
drug-induced mental disorder	0.122265	0.2677295	0.475887	0.2046502	0.3489866	0.1968364	0.4662722	0.2787914	0.4893594	0.5306137	0.3451702
dry age related macular degeneration	0.751277	0.9527399	0.887754	0.9661259	0.9352329	0.9304178	0.9793003	0.9937482	0.9722058	0.8235222	0.984479
dual specificity mitogen-activated protein kinase kinase 4 measurement
duodenal benign neoplasm	0.313841
duodenal ulcer			0.4477562	0.5696868	0.3350852		0.30725895		0.6757021	0.3228909	0.634186
dynein light chain roadblock-type 1 measurement
dysmenorrheic pain measurement
dysplasia of cervix
e-selectin measurement		0.2142888	0.3170378	0.4011637	0.5152092	0.1740744	0.336286		0.4379904		0.4045575999999999
early cardiac repolarization measurement
eating disorder		0.6218416									0.4344689
ecosanoids measurement
edema
eicosapentaenoic acid measurement		0.2080897				0.4515456	0.5146544
ejection fraction measurement	0.347112	0.1461914	0.5496424		0.3877371	0.6646123	0.6153791	0.6495135	0.4058573		0.534462
electrocardiography	0.3780072	0.27895125	0.3997973	0.3726887	0.4122533	0.2925337	0.3376712	0.3167453	0.35966405	0.38521935	0.3352343
electroencephalogram measurement	0.4429494	0.26549385	0.4279698		0.4619247		0.3574533	0.4145109	0.3910567		0.6520575
emotional symptom measurement	0.392485	0.3052993	0.4090208	0.44293285	0.419972	0.3107471	0.3199973	0.29215205	0.3697488	0.3979837	0.3323184
empathy measurement
emphysema	0.3752294	0.294765	0.2453211	0.1890296	0.2610168	0.5124545	0.2018465	0.1579688	0.1572601	0.2747499	0.0835676
emphysema imaging measurement
emphysema pattern measurement		0.2512521	0.3863942999999999	0.225707	0.480591	0.1311827	0.3217922	0.4002782	0.3147681	0.652986	0.2946055
encephalomyelitis
endocervical carcinoma
endocrine neoplasm							0.5314721				0.5026269
endocrine system disease	0.394317	0.2610458	0.38415915	0.37465375	0.4293102	0.2950282	0.3178739	0.3218537	0.3574717	0.3640298	0.3472754999999999
endoglin measurement
endometrial carcinoma	0.3524894	0.243449	0.3331301	0.4421985	0.49121485	0.2225958	0.3862567	0.2473209999999999	0.39903885	0.315209	0.3003516
endometrial endometrioid carcinoma
endometrial neoplasm							0.0726113
endometriosis	0.3766761	0.2493653	0.3957591	0.4871582	0.4104986	0.3369021	0.3390301	0.2956325	0.418554	0.5241682	0.3539207
endometriosis of pelvic peritoneum	0.4471539	0.2539202	0.41042805		0.4732294999999999	0.266365	0.26353945	0.4638554	0.3376428		0.4042954
endometriosis of rectovaginal septum and vagina			0.7100676				0.3704002
endophthalmitis
endoplasmic reticulum aminopeptidase 1 measurement	0.3627664	0.7312993	0.4462458	0.5670989	0.5594591	0.5292928	0.5592072	0.806342	0.5366849	0.5842852	0.5343214
endothelial cell-selective adhesion molecule measurement
endothelial cell-specific molecule 1 measurement			0.2732264		0.1865546		0.0649868				0.3921821
endothelial growth factor measurement			0.5397788		0.43674305	0.7670601	0.4049508		0.3349491		0.2050346
endothelin-converting enzyme 1 measurement
energy expenditure measurement		0.22855105	0.3705186	0.7581585	0.5504921	0.6423622	0.32995915	0.1655183	0.3879347		0.2746252
energy intake
energy intake measurement
enteritis	0.29659665	0.3004214	0.4137305		0.3957854	0.317414	0.3572547	0.3702993	0.3207374		0.3970992
enterocolitis
enthesopathy
entorhinal cortical volume
entropion		0.1979906	0.3686622		0.3993226	0.6184396	0.3152921	0.5173809	0.3294353		0.3389684
enuresis
environmental tobacco smoke exposure measurement		0.1697281
eosinophil cationic protein measurement	0.4458929	0.8235721	0.4627828	0.1901141	0.441245	0.5661032	0.4851429	0.6938073	0.2691979	0.4178977	0.363861
eosinophil count	0.3814665	0.2692982	0.38935195	0.369817	0.4094197499999999	0.2955225	0.3206187	0.3128123	0.3533707499999999	0.3861755	0.3331731
eosinophil percentage of granulocytes	0.39509130000000003	0.27208675	0.3885933	0.37150885	0.4159331	0.2939668	0.3200776	0.3163586	0.3467508	0.3905184499999999	0.33418565
eosinophil percentage of leukocytes	0.3878763	0.27454915	0.39624035	0.3718259	0.4107393499999999	0.3009798	0.3242355	0.3196868499999999	0.3610333	0.3937096	0.3441146
eosinophilic esophagitis	0.36661184999999996	0.2946499	0.4097448	0.3944557	0.4111772	0.2663582	0.3524388	0.300819	0.36147615	0.42043085	0.296391
eosinophilic pneumonia		0.2751952	0.5144411		0.4767873	0.268167	0.4072243		0.5177979		0.514389
eotaxin measurement					0.5872965
ephrin type-A receptor 1 measurement
ephrin type-B receptor 2 measurement		0.1510366	0.4196341	0.1622688	0.4635315	0.4369068	0.3590651	0.4332962	0.5242502		0.4262206
epidermal growth factor measurement
epilepsy	0.4804483	0.2122693	0.4190351	0.1813718	0.4542063	0.22558095	0.399707	0.3201662	0.35033625		0.26786545
episodic memory	0.4591728	0.2023549	0.2974533		0.4591968	0.3681429	0.33871045	0.2122287	0.4005774		0.3488205
erectile dysfunction
erosive tooth wear measurement		0.2602932	0.4343651		0.48325365		0.4416144	0.1633836	0.3588894
erythrocyte cadmium measurement
erythrocyte count	0.3795961	0.26851375	0.3889197	0.3635831	0.4084643	0.2886098	0.322084	0.3115424	0.354415	0.3879801	0.332574
erythrocyte measurement
erythropoetin measurement
esophageal adenocarcinoma	0.3196459	0.3232986	0.4841682499999999	0.362804	0.4337858	0.3100419	0.45531285	0.3654116	0.4026039	0.4701885	0.3746214
esophageal carcinoma	0.3805142	0.2537607	0.4069577	0.37093575	0.3664146	0.24269105	0.3761152	0.283293	0.3285981	0.38519785	0.3275021999999999
esophageal disease	0.4815345	0.31173075	0.40830625	0.39606925	0.32658115	0.2493147499999999	0.43877035	0.2365493	0.4212054		0.3700794
esophageal squamous cell carcinoma	0.3378214	0.2002733	0.255902		0.3157879		0.4811818		0.3348855
esophageal ulcer
esophageal varices
essential hypertension	0.3728765	0.26094375	0.4049359	0.3802132499999999	0.4106485	0.3053032	0.35303595	0.32849275	0.3805987	0.3953386	0.3757658
essential thrombocythemia	0.4850997	0.0764011	0.4442132		0.1923946	0.2872837	0.2478614	0.1263489	0.2547888		0.3750604
essential tremor		0.5117865			0.3203581
esterified cholesterol measurement	0.5037333	0.30764015	0.6084157	0.6216942	0.4919977	0.3608664	0.415374	0.23917555	0.5385395500000001		0.4672169499999999
estradiol measurement	0.30610135	0.2651028	0.3867842999999999	0.47034975	0.3992267	0.2669185	0.3166872	0.2845831	0.35862695	0.1991098499999999	0.3203491
estrogen measurement
estrogen receptor measurement
estrogen receptor status
estrogen-receptor negative breast cancer	0.39447545	0.240002	0.39580505	0.3904761	0.4128602	0.3227851	0.3069277	0.3308325	0.3380099	0.3502892	0.303975
estrogen-receptor positive breast cancer
estrone conjugate measurement
estrone measurement
eustachian tube disease							0.5065923
event free survival time							0.4917206
exanthem
excessive daytime sleepiness measurement	0.4809356	0.3088024	0.4009403	0.3676881	0.4567176	0.3826076	0.3219611	0.3115297999999999	0.3414738	0.5416109	0.3439925
executive function measurement	0.3871806	0.1778017	0.3840658				0.1092938	0.0958306	0.3002838
exercise
exercise test	0.4412127	0.2739081	0.4508164	0.3699376	0.344748	0.3816545	0.3942001	0.25173265	0.33978655	0.31410375	0.3538773
exfoliation syndrome
extracellular matrix protein 1 measurement
extranodal nasal NK/T cell lymphoma	0.5075707					0.708505	0.4326176		0.431089
extraversion
eye accommodation disease
eye adnexa disease							0.1035671				0.4530224
eye color	0.318542	0.2248568	0.3353692	0.37777675	0.4415761	0.1950492	0.3247966	0.4436641	0.3666372	0.1048274	0.3497291
eye colour measurement	0.4017201	0.4863791	0.3353692	0.4149026	0.4789043	0.1874346999999999	0.36288165		0.3218287		0.2246758
eye disease	0.1446754	0.2697388	0.34207825	0.5434668	0.3389279	0.3020746	0.281901	0.3708276	0.4466214	0.589216	0.3893957
eye injury
eye measurement	0.3497392	0.2714185	0.3369796	0.3954884	0.3609855	0.3161149	0.2939094	0.2441274	0.3652157	0.3828066	0.3044643999999999
eye morphology measurement		0.0795766						0.4607704
eye movement measurement
eyelid disease
eyelid sagging measurement		0.3457515	0.2801457				0.369539	0.3549136
facial asymmetry measurement			0.2935762				0.4331766
facial attractiveness measurement
facial depth measurement
facial hair thickness measurement		0.2427337	0.3053997		0.3466051		0.3612226		0.6639571		0.37834
facial morphology
facial morphology measurement	0.3736366	0.2664511	0.3996786	0.3760402	0.4123075	0.2879675	0.3252493	0.32252795	0.35811355	0.3446431	0.349146
facial pigmentation measurement	0.33624545	0.2459823	0.354244	0.3452789	0.3666564	0.2413666	0.2946665	0.33842175	0.315258		0.2990298
factor VII activating protease measurement		0.154778	0.7431458				0.4699221				0.4086739
factor VII measurement	0.370159	0.419604	0.4808464999999999	0.2389694	0.5301245	0.2832242	0.4237558	0.4463595	0.4434953		0.4130173
factor VIII measurement	0.46086910000000003	0.2481525	0.3932125	0.4099564	0.4397458	0.32441735	0.3783454499999999	0.3320748	0.3402665	0.4173796	0.3678612
factor XI measurement		0.9533791	0.8534217	0.9280871	0.7519627	0.735944	0.9368779	0.9835044	0.9589649	0.8213645	0.9529239
fallopian tube endometriosis
familial hypercholesterolemia	0.40888465	0.3599037	0.4316062499999999	0.7384857499999999	0.4729602499999999	0.4248069	0.3298081	0.2828788	0.4402454	0.7241766	0.2885585
familial long QT syndrome		0.1467624	0.3983589		0.5760284		0.2968115	0.5735818	0.42701455		0.2515069
familial sick sinus syndrome		0.3947332	0.459053	0.5131164	0.4272993	0.1466366	0.4098603	0.4094773	0.556656		0.387499
family history of Alzheimer’s disease	0.4021063	0.33728745	0.4088623	0.37900845	0.4056301	0.3215182	0.3782159499999999	0.3361426	0.37218225	0.3867376	0.3413796
family history of lung cancer	0.2395583	0.1580866	0.3600434	0.2585401	0.4922078	0.2616859	0.3647967	0.2847026	0.2580291	0.3939115	0.1498522
fasting blood glucose measurement	0.37342625	0.2715207	0.3743918	0.3484218	0.42662035	0.2654402	0.3087853499999999	0.3211392	0.353496	0.4380412999999999	0.3423381
fasting blood insulin measurement	0.40211195	0.2625733999999999	0.4056614	0.3581788999999999	0.4304406	0.2789619	0.3157824	0.3853465	0.3676331	0.4279676	0.35420395
fat body mass	0.38018435	0.2739417	0.3950238	0.36475425	0.4069142999999999	0.2897233	0.3255618999999999	0.3162334	0.3573587	0.3807125	0.335047
fat intake measurement	0.2566266	0.2084841	0.4376038	0.2475652	0.317102	0.3681018	0.3342265	0.3703832	0.6527724	0.3572721	0.4735536
father's age at death		0.686863	0.3836779	0.4847748	0.4395542	0.3402566	0.245812	0.2663274	0.462102		0.2580712
fatty acid desaturase enzyme activity measurement	0.52449035	0.2644093	0.3595981		0.39956355	0.1560938	0.3313418	0.4744282	0.3431156		0.4282413
fatty acid measurement	0.39202695	0.3078124	0.3946177	0.3819734	0.4178123	0.3011134	0.3286301	0.3177976	0.3536571	0.42719185	0.2992475
fatty acid-binding protein, adipocyte measurement			0.6101206		0.5495968		0.2686705
fear of minor pain measurement	0.7116347	0.6246355	0.3483147	0.565038	0.4497222	0.3785521	0.4464982	0.3630477	0.3541267		0.320186
feeling "fed-up" measurement	0.34729055	0.32927465	0.394879	0.3828125	0.4262415499999999	0.317833	0.2968825	0.3391958499999999	0.388634	0.34460655	0.3635032
feeling emotionally hurt measurement	0.26882975	0.2391217	0.3988908	0.3548066	0.3872896	0.282113	0.3325517	0.2988551	0.4008355	0.4265505	0.28223785
feeling miserable measurement	0.3956095	0.3331615	0.399403	0.264831	0.46914515	0.2881314	0.364202	0.3525174	0.3563191	0.31759505	0.3489195
feeling nervous measurement	0.3989223	0.35616155	0.3775338	0.4416627	0.4347563	0.288557	0.28001105	0.2397433	0.3650181	0.4205775	0.3478896
feeling tense measurement	0.3557312	0.31335375	0.383719	0.3496594	0.36721035	0.29802185	0.28488945	0.28460005	0.3728688	0.33193235	0.32712205
female genital tract polyp
female infertility			0.59365075				0.5244739	0.52881795	0.4378792		0.2785107
female reproductive system disease	0.3450366	0.2493653	0.2949537	0.4736842	0.38324995	0.36349155	0.25604845	0.23497595	0.3427378	0.2737608	0.2964422
femoral hernia	0.4259985	0.2574924	0.3781498	0.477952	0.5054434	0.52260285	0.3209018	0.2303654	0.2660666	0.3111919	0.3421171
femoral neck bone geometry	0.7484341	0.2387358	0.356721	0.1589329	0.5179979	0.45863	0.3523556	0.1902241	0.4598726		0.3793195
femoral neck bone mineral density	0.3832904	0.2737523	0.3694522	0.36882415	0.3976591	0.2911953	0.3333158	0.3402422	0.34988825	0.4113055	0.3377259
femoral neck size							0.3786553		0.5775814
femur fracture
ferritin measurement	0.36982755	0.3008043999999999	0.40448235	0.2988988	0.4353104	0.31714695	0.34700905	0.3313276	0.3747081	0.4581399	0.3204741
fertility measurement
fetal genotype effect measurement	0.2556439	0.3418103	0.3440699		0.414097	0.2911896	0.3002068	0.18693145	0.38140205		0.4399047499999999
fetal hemoglobin measurement	0.3189599	0.303821	0.5758301				0.5942456	0.5963461			0.5027945
fetuin-B measurement
fibrinogen measurement	0.4074498	0.2865739	0.411769	0.3457048	0.4170482	0.3106153	0.3354002	0.3493729	0.3520318	0.38874085	0.3489592
fibroblast growth factor 19 measurement
fibroblast growth factor 2 measurement
fibroblast growth factor 23 measurement	0.642591	0.3330908	0.4441777	0.12229	0.5541522999999999	0.40441805	0.3016978		0.3348354		0.3622493
fibroblast growth factor 5 measurement
fibroblast growth factor 7 measurement
fibroblast growth factor basic measurement	0.4802719	0.3663424	0.4213931	0.454296	0.4496805	0.33201575	0.38533825	0.6622978	0.4710773	0.5043327	0.44205425
fibroblast growth factor receptor 3 measurement
fibroblastic disorder	0.3276848	0.2428784	0.62509715	0.2336801	0.47366515	0.4768362	0.4175717	0.48956425	0.5157223	0.5607497	0.1780751
fibromyalgia
fibronectin fragment 3 measurement
fibronectin fragment 4 measurement
fibronectin measurement
fibula fracture
ficolin-1 measurement
ficolin-2 measurement
fish oil supplement exposure measurement						0.4502105
flatfoot
flatulence
focal segmental glomerulosclerosis
folding of antihelix
folic acid measurement
follicle stimulating hormone measurement
follicular lymphoma				0.4149138	0.35406		0.249968	0.548415	0.2947076		0.2393237
follistatin measurement		0.1107151	0.4843469		0.5129117	0.2507502	0.4192126	0.4043781	0.2592835		0.4816107
food allergy measurement			0.457998		0.4892718		0.4451717	0.4508006	0.4526117
foot fracture
forced expiratory volume	0.3809312	0.2716561	0.3966081	0.3696472	0.40716635	0.29310315	0.32593425	0.32201245	0.35600145	0.3651208	0.33948905
forehead morphology measurement		0.1807047	0.4632346	0.3916907	0.6202511	0.1576024	0.1402611	0.1552316	0.433031		0.2701316
fourth cranial nerve palsy
fractional shortening	0.4290855	0.212574	0.4758227	0.3565095	0.3877371	0.4608317	0.3908887	0.4157659	0.4058573	0.3652009	0.547894
frailty measurement	0.22453325000000002	0.2416218	0.3012354	0.3231694499999999	0.47219175	0.3436758	0.24790235	0.2739564	0.22884265	0.3033304	0.2750796
freckles		0.1520485	0.3703821	0.6092409	0.5503776	0.4295685	0.4283545	0.3577391	0.4602415		0.3835529
free cholesterol measurement	0.2469536	0.31202785	0.3283026	0.43406695	0.3912146	0.3235316	0.2878752	0.3192028	0.3656065	0.3670032	0.3078372
friendship satisfaction measurement
frontal fibrosing alopecia	0.1730724	0.286071	0.4155905	0.2093861	0.4899266	0.2820922999999999	0.3365339499999999	0.46880435	0.3327105999999999		0.2511948
frontal theta oscillation measurement
frontotemporal dementia		0.2095569					0.4301661
frostbite
frozen shoulder	0.2923746	0.2191592	0.5096978	0.6310897	0.35912765	0.4256721	0.390689	0.8038403	0.3874778	0.3396577	0.4053421
fructosamine measurement						0.143771
functional brain measurement	0.3320697	0.2126647	0.4056466	0.3599918	0.37980415	0.3387478	0.2739433	0.21646195	0.3463289	0.4108281	0.29511195
functional gastric disease
functional laterality
fungal infectious disease
gait measurement	0.3953282	0.2746045	0.3840178	0.3678401	0.3951334	0.2793698	0.32872755	0.30757325	0.3650679	0.36123685	0.350348
galactoside 34-L-fucosyltransferase measurement
galanin peptides measurement		0.1703853	0.5851672	0.2687428			0.414545	0.6397627	0.5317854		0.3972648
galectin-3 measurement	0.2043404	0.3882627	0.507609	0.394291	0.4716789999999999	0.1652619	0.4425956		0.4486524		0.4420553
galectin-3-binding protein measurement	0.45480845000000003	0.5885774	0.4312074	0.4204984	0.57424005	0.36424005	0.2925364	0.5343292	0.5527915	0.3916752	0.4476115
gallbladder disease	0.4125034	0.2320236	0.3976379	0.3681265	0.4161687	0.35057335	0.3285466	0.2862343	0.382368	0.4537911	0.3587368
gallbladder neoplasm
gallstones	0.4005407	0.2979857999999999	0.43872575	0.3709999	0.4137444	0.3408501	0.33208555	0.3071066999999999	0.4077594	0.40154945	0.3512665499999999
gamma-aminoisobutyric acid measurement
gamma-linolenic acid measurement			0.1697428
ganglion cell inner plexiform layer thickness measurement	0.4461151	0.2402126	0.3999991	0.3699484	0.4266936	0.3103027	0.3085979	0.3147645	0.3946618	0.4189765	0.3438987
gastric carcinoma	0.3786265	0.2244378	0.4008671	0.3160388	0.516955	0.2937928	0.33070875	0.2503017	0.3322471999999999	0.44565345	0.36271705
gastric cardia carcinoma
gastric ulcer							0.2289312				0.843932
gastroenteritis
gastroesophageal reflux disease	0.36826725	0.2973884	0.39083645	0.3616407	0.4158268	0.2944213	0.3263409	0.3131494	0.37638635	0.3857361	0.3428901
gastrointestinal disease	0.3731845	0.3150258999999999	0.5385692	0.5257971	0.5035403	0.3051762	0.4898166	0.8244919	0.8720476	0.5358444	0.7664401
gene methylation measurement
generalised epilepsy	0.3549335	0.2078086499999999	0.43088635	0.2260212999999999	0.40229835	0.2420647	0.3514565	0.27036475	0.4181371	0.4055398	0.3595403
generalized anxiety disorder
genetic disorder		0.38394			0.4162086
genotoxic compound exposure measurement
geographic atrophy lesion growth
gestational age	0.2925356	0.2256049	0.1741288		0.31453	0.2331346	0.2469621	0.1960012	0.3395807		0.352968
gestational blood glucose measurement	0.2903305	0.8455561	0.2070226	0.2624174	0.3992721	0.3347389	0.1840316	0.2413088	0.2032195	0.2152312	0.465057
gestational diabetes	0.2930051	0.2185951	0.39945915	0.1953966	0.4988722	0.0518658	0.127314	0.4610691	0.4122817		0.367924
gestational serum measurement	0.4738113	0.2758495	0.38240945	0.2876108	0.43718985	0.1600295	0.3021451	0.3286115	0.3898165		0.2577856
glaucoma	0.37608565000000005	0.28625955	0.4092048	0.3755958	0.4109306	0.3226915	0.3451227999999999	0.3398522	0.3685543	0.3766188	0.3466627
glioblastoma multiforme	0.2984229	0.3436329	0.3799234	0.429197	0.374244	0.40779895	0.3069778	0.3514864	0.33688155	0.5676502	0.3439577
glioma	0.3666548	0.3008175	0.4016197999999999	0.32552295	0.40296645	0.3036108	0.3141846	0.29456075	0.3425365	0.3969123	0.3265404
glomerular filtration rate	0.37797575	0.27204855	0.3891447	0.3610906	0.40828525	0.2854838	0.320652	0.31264285	0.35899545	0.3932724	0.3290588
glomerulonephritis
glucagon-like peptide-1 measurement
glucose homeostasis measurement
glucose measurement	0.38638075	0.27222105	0.3867636	0.3707654	0.41327155	0.2825375	0.3197328	0.3101975	0.3590272	0.4151347	0.33768935
glucose metabolism decline measurement	0.1757852	0.7666758	0.2482552		0.676812		0.2970538
glucose metabolism disease
glucose tolerance test	0.4260705	0.3588225	0.44464775	0.3128686	0.42676045	0.24119605	0.33568185	0.4495786	0.39190625	0.3729822499999999	0.3018272
glucose-dependent insulinotropic peptide measurement			0.6924941	0.2019146	0.4346574	0.4089974	0.2443807		0.3212026	0.2146926	0.1991005
glucuronate measurement	0.2100188	0.2562632	0.4324543	0.2173661	0.48493845	0.469559	0.3875249	0.4145909	0.2906501999999999		0.36078525
glutamine measurement		0.304795	0.3919214		0.3523323	0.4163512	0.3144557	0.2027406	0.2244694		0.3465668
glycerophospholipid measurement	0.43768795000000005	0.26662295	0.3764266	0.4440963	0.4284553	0.3461042	0.3499546	0.29430545	0.2941139499999999		0.3370129
glycine measurement	0.35075215000000004	0.328838	0.4126112	0.3547093999999999	0.4436071	0.37904925	0.3013968	0.34472	0.3690086	0.34931195	0.32496345
glycochenodeoxycholate 3-O-glucuronide measurement
glycodeoxycholate 3-O-glucuronide measurement
glycoprotein measurement
glypican-5 measurement
goiter	0.43308135000000003	0.2906359	0.37494365	0.3843102	0.40997965	0.27276795	0.3209746	0.310944	0.3594569	0.3477632	0.2877542
gout	0.3602925	0.2715138	0.3964737	0.3479051	0.4454097	0.3057657	0.345136	0.3169574	0.3642102	0.4293611	0.2944454
gp41 C34 peptide, HIV measurement
granule cell layer dentate gyrus volume			0.3490039				0.8552066
granulins measurement
granulocyte colony-stimulating factor measurement	0.4802719	0.37016745	0.4867532	0.454296	0.4496805	0.33201575	0.4928134	0.6622978	0.4996311	0.5043327	0.44205425
granulocyte count	0.3837621	0.2727011	0.39572535	0.3632685	0.4122198	0.2781749	0.3221577	0.33226655	0.35005335	0.3841556	0.3336098
granulocyte percentage of myeloid white cells	0.38818735000000004	0.284562	0.4013228	0.3815152	0.4234943	0.29569775	0.3324224	0.3449035	0.35904335	0.3776859	0.3325093
granulysin measurement
grip strength measurement	0.3805254	0.26842515	0.3963068	0.3654564	0.4160796	0.2936845	0.32736945	0.3297906	0.3608805	0.36965705	0.3346825
growth differentiation factor 15 measurement
growth-regulated alpha protein measurement							0.2177995				0.1053826
guilt measurement	0.39508275	0.3637245	0.3345696	0.292672	0.4533752	0.1682062	0.3059373		0.5100749		0.217413
gut microbiome measurement	0.3765777	0.2836299	0.3827869	0.3677080499999999	0.4202429	0.29292875	0.3247957	0.30986405	0.3565246	0.3880506	0.32794725
hair color	0.37312080000000003	0.27033565	0.39364335	0.3753546	0.4081505	0.28932225	0.31856925	0.3213479	0.346124	0.389988	0.32860835
hair colour measurement	0.375069	0.2751	0.3919786	0.3709259	0.4135465	0.2962844	0.3183363	0.3193107	0.3549646	0.3830805	0.3257073
hair morphology						0.3654267	0.537051				0.3179316
hair morphology measurement	0.3730982	0.3022986	0.3855231	0.1443227	0.44176675	0.3847395	0.252226	0.5975979	0.3676544	0.2262129	0.2248656
hair shape measurement	0.3835528	0.2743619	0.3912715	0.3560469	0.407611	0.27925915	0.32462675	0.3123677	0.35094765	0.4058076	0.3266228
handedness	0.3576465	0.3102385	0.4073917	0.3574636	0.4297024	0.3019722999999999	0.3481408	0.3004016	0.34142	0.4049754	0.323165
haptoglobin measurement	0.38101	0.31195105	0.4635712	0.4378995	0.3503882	0.3184508	0.36481735	0.371867	0.4103898	0.2741444	0.3824982
head and neck malignant neoplasia
headache disorder
health study participation	0.3708348	0.29187975	0.3944225	0.3290519	0.4035459	0.3009839	0.31061755	0.3172385	0.3723406	0.3668534	0.34441305
healthspan	0.34944390000000003	0.3234392	0.3986933	0.4291669999999999	0.4009279	0.2760251999999999	0.3105141	0.30935345	0.42790585	0.3868898	0.3208566
hearing loss	0.4610439	0.3488613	0.39461645	0.4266092	0.47569125	0.3464764	0.35827	0.42627155	0.3823676	0.42453825	0.4205357
heart amyloid deposition measurement
heart disease	0.38424294999999997	0.2873041	0.3683617	0.3583973	0.4125027	0.2912808	0.31596775	0.3048655	0.3078487	0.308206	0.34795925
heart failure	0.40967	0.2617968499999999	0.38464365	0.4016243	0.4043245	0.28288005	0.32280895	0.3019742	0.35703905	0.4192108	0.32702965
heart function measurement	0.48022414999999996	0.3161844	0.4001735	0.4131568	0.4754284	0.256919	0.3173466	0.365798	0.34180555	0.4668307	0.346591
heart rate	0.3842812	0.2970148	0.43893105	0.3736646	0.4055722	0.3195053	0.3787791	0.3665998	0.3572548	0.3881915999999999	0.39472315
heart rate response to exercise	0.3894122	0.16478145	0.345857	0.4337548	0.3674933	0.3294198	0.2519997	0.22374475	0.33344335		0.2587737
heart rate response to recovery post exercise	0.3782874	0.23309195	0.4176037	0.3828775	0.4313493499999999	0.2778059	0.2876208	0.1945235	0.347935		0.28470405
heart rate variability measurement		0.4105937	0.3980897	0.4106058	0.2989315	0.4342787	0.2766228	0.1542372	0.2323331		0.55811275
heart relative wall thickness	0.347112	0.1461914	0.5496424		0.3877371	0.6646123	0.6153791	0.6495135	0.4058573		0.534462
heart valve disease		0.1762318					0.0437069
heat shock 27 kDa protein measurement	0.2438977	0.3912226	0.4103719				0.351665	0.2307436
heel bone mineral density	0.3784959	0.27075525	0.3906809	0.3690742	0.4067172	0.2916603	0.3256455	0.31984695	0.3579164	0.3895975499999999	0.3314384
height growth measurement
height-adjusted body mass index	0.3689281	0.1253816	0.2841477		0.3189558		0.1724393	0.3309028	0.5937218		0.3097869
helix rolling	0.575149	0.3853458	0.2287464	0.3041411	0.4392424	0.4150638	0.3387572	0.089782	0.1304798	0.31358	0.0601164
helping behavior measurement
hemangioma			0.5326468				0.0945248
hematocrit	0.38107610000000003	0.2708553	0.39233695	0.36771585	0.4069166	0.2941069	0.3244241	0.3159751	0.3581446	0.3785450999999999	0.3351637
hematologic disease	0.3340919	0.27761795	0.3524237		0.4029350499999999	0.22281605	0.36930175	0.46782585	0.3724645	0.4046823	0.3886712
hematological measurement
hematopoietic and lymphoid cell neoplasm
hemoglobin A1 measurement	0.38209485	0.270373	0.38804655	0.3674825	0.4105196	0.2981324	0.3148819	0.3088413	0.3527048	0.3909466	0.3331613
hemoglobin A2 measurement	0.3189599	0.303821	0.5758301				0.5942456	0.5963461			0.5027945
hemoglobin E disease	0.3189599	0.303821	0.5758301				0.5942456	0.5963461			0.5027945
hemoglobin measurement	0.3740585	0.2718063	0.3920717	0.36341675	0.4040396	0.29483515	0.32280575	0.31362	0.3547228	0.3803732	0.332087
hemolysis	0.381397	0.31635215	0.389618	0.3981355	0.394856	0.3043375	0.3283505	0.37437365	0.3590933	0.3833117	0.35688605
hemolytic anemia
hemopexin measurement		0.9375285	0.1506976		0.8153649	0.2430311	0.3307089	0.9564725	0.5252128		0.8564035
hemorrhage
hemorrhagic disease
hemorrhoid	0.3763291	0.2755405	0.4311573	0.3847964499999999	0.42055185	0.3186064	0.3434491	0.3299008	0.3642834	0.38443185	0.3550062
hepatitis A virus cellular receptor 1 measurement
hepatitis A virus cellular receptor 2 measurement
hepatitis A virus infection
hepatitis B virus infection	0.4978449	0.2045954999999999	0.48019915	0.7400479	0.5217865500000001	0.36389875	0.46967475	0.64718365	0.3912731499999999	0.6965436	0.58071735
hepatitis C induced liver cirrhosis
hepatitis C virus infection
hepatocellular carcinoma	0.4289212	0.4488199499999999	0.3799213		0.4907406	0.196709	0.5770974	0.1286371	0.4621806		0.4077173
hepatocyte growth factor measurement	0.621422	0.4504782	0.42197695		0.3827201	0.3627706	0.2814646		0.6703915		0.7780167
hepatocyte growth factor receptor measurement
hepatocyte growth factor-like protein measurement
hepcidin:ferritin ratio	0.3995087	0.2855837	0.43106685		0.2883234	0.1439693	0.1485567		0.2582446		0.11493
hepcidin:transferrin saturation ratio
hereditary ataxia
hereditary hemochromatosis type 1
hereditary motor and sensory neuropathy
herpes virus seropositivity		0.327861						0.2142051
high altitude adaptation			0.4014053		0.330366	0.143828	0.2917725		0.16384	0.3090285	0.1780929
high density lipoprotein cholesterol measurement	0.37781750000000003	0.27145425	0.3919681	0.3713667	0.4076944	0.29372365	0.32117975	0.3133058	0.3528698	0.38989365	0.33062935
high density lipoprotein particle size measurement		0.3096921	0.8256024		0.4548938999999999	0.2662505	0.5863526	0.4549773	0.419546		0.49816865
hip bone mineral density	0.4237295	0.28060395	0.3935448	0.41459595	0.4298763	0.3010751	0.3451047499999999	0.3486622	0.3453924	0.4500157	0.32045455
hip bone size	0.40426755000000003	0.27645935	0.3942078	0.49345505	0.4442908	0.2683124	0.32835815	0.4083183	0.31670635	0.51034925	0.3265646
hip circumference	0.3851292	0.28444985	0.3962936	0.3624975	0.4124493999999999	0.2901456	0.3290903	0.3148058	0.3628919	0.3792533	0.3465561
hip fracture
hip geometry	0.3987195	0.2687134	0.4047705	0.1724701	0.47671865	0.20720185	0.35740505	0.22391965	0.3302648		0.36991615
hippocampal CA1 volume			0.3490039				0.8552066
hippocampal CA3 volume
hippocampal CA4 volume
hippocampal amigdala transition area volume
hippocampal atrophy	0.4182327	0.2491616499999999	0.4821674999999999	0.2145158	0.3818226999999999	0.24398405	0.27121375	0.3547237	0.3583711499999999	0.2958714	0.3066446
hippocampal fissure volume
hippocampal sclerosis of aging
hippocampal tail volume	0.6177173	0.23291775	0.4214379	0.1978719	0.4207121	0.4626276	0.34951705	0.4796907	0.2948193		0.5386281
hippocampal volume	0.34660104999999997	0.3791987	0.483924	0.3571823	0.39428205	0.3469841999999999	0.2942734	0.5942656500000001	0.4621431	0.519545	0.4356262
hippocampus molecular layer volume
histidine measurement					0.2806001	0.4190138					0.3231954
histidine-rich glycoprotein measurement	0.8009694	0.9539131	0.8629161	0.934426	0.9348449	0.908059	0.9734272	0.9933152	0.9517142	0.8431724	0.9548679
homocysteine measurement	0.4259929	0.2517803	0.3933675	0.400359	0.4231525499999999	0.3203799	0.345717	0.33158565	0.3467035499999999	0.50102535	0.3579598499999999
hormone measurement	0.3972668	0.2743115	0.4016266	0.3786761	0.3860469	0.2618756	0.3314802	0.2985302	0.3625636	0.3521916499999999	0.3093518
human papilloma virus infection	0.5414001	0.2619954			0.3610851		0.2974456		0.6146043		0.2335182
hydronephrosis
hydroxy-leucine measurement
hyperemesis gravidarum
hyperlipidemia	0.3893772	0.324268	0.4084034	0.3631092999999999	0.4231479999999999	0.3604747	0.31341085	0.3483706	0.4284181	0.33760365	0.33888055
hyperopia
hyperparathyroidism
hypertension	0.38304214999999997	0.2749827999999999	0.3955166	0.3780955	0.4133536	0.29743125	0.3278731	0.32756295	0.3636586499999999	0.3696178	0.3385487
hypertension, pregnancy-induced	0.2994344	0.2971591	0.39110005	0.43010055	0.3584058	0.228723	0.4353126	0.1647949	0.34389445	0.3992405	0.3939486
hypertensive heart disease			0.190607				0.4329516	0.2567255	0.4705908		0.5919181
hypertensive nephropathy			0.190607				0.501254	0.2567255	0.4705908		0.5919181
hyperthyroidism	0.3646068	0.2619687	0.4145508	0.502618	0.4487826	0.34551425	0.34486645	0.257984	0.4056746	0.4948181	0.2704187
hypertrophic cardiomyopathy	0.4661047	0.34087865	0.44687215	0.5216012	0.4087525	0.3366644	0.3378072	0.50522285	0.43134535	0.364438	0.3264201
hyperuricemia	0.471454	0.2088479999999999	0.3394693	0.2627111	0.4161301	0.2705797	0.44481255	0.2867056	0.26905535	0.4363146	0.2455766
hypopharynx cancer
hypopituitarism
hypospadias	0.3876515	0.2664289	0.4268991	0.408888	0.4445287	0.3016932	0.2801203	0.3942296	0.36846955	0.3653269	0.43140975
hypothyroidism	0.3974478	0.28537665	0.412113	0.37927065	0.4229546	0.32589055	0.34146595	0.3421148	0.36806105	0.3771136	0.34496565
hysterectomy	0.350938	0.0483977	0.3262996		0.5134939	0.1414547	0.2273027	0.0961636	0.3425857		0.2974112
idiopathic dilated cardiomyopathy		0.0553494
idiopathic osteonecrosis of the femoral head
idiopathic pulmonary fibrosis	0.3581908	0.2629569	0.4172033	0.41862055	0.4013436999999999	0.3156858	0.3362384	0.35871505	0.4194929	0.3638302	0.3451458
ileus		0.1203656
illegal drug consumption
immune system disease	0.44693255	0.3661276	0.46728715	0.3694122	0.3841356	0.4268418	0.3858995	0.3300368	0.4281188	0.4221852	0.39513185
immunoglobulin isotype switching measurement	0.37096	0.29513125	0.46353385	0.33035485	0.4729816	0.41240185	0.410263	0.3224886	0.4057391999999999	0.552888	0.4373213
indole-3-propionate measurement
indoxyl sulfate measurement
infant body height	0.1830607	0.3774799	0.4205866	0.4353939	0.3598306	0.1607206	0.2763944	0.4059925	0.37571455		0.19582155
infant expressive language ability
infant grey matter volume measurement
infant head circumference	0.300588	0.24865255	0.4064345	0.52383	0.4903197	0.3389904	0.32072685	0.5076921	0.4235407	0.4680327	0.355418
infant white matter volume measurement
infantile hypertrophic pyloric stenosis	0.2253678	0.2569013	0.2843047	0.4891056	0.3526036	0.3485191	0.3642215	0.4714856	0.3241089	0.5555692	0.1458133
infection	0.4739674	0.3661276	0.3897119	0.1758781	0.2810993	0.28254595	0.3954761	0.1368996	0.2997627		0.2831614
infectious disease		0.6884529				0.2806876
inflammatory biomarker measurement	0.3635151	0.2728736499999999	0.4014588	0.3195582	0.41315205	0.2587725	0.32665535	0.3476744	0.38213945	0.48991	0.2946712
inflammatory bowel disease	0.39546905	0.27977785	0.4012008	0.38178145	0.4210676	0.3238191	0.3337643	0.3416908	0.3630884	0.4098031	0.3483574499999999
inflammatory skin disease
inflammatory spondylopathy	0.361104	0.2468302	0.2629192		0.2384973	0.2117323	0.2179603	0.1051724	0.1939436		0.2834148
influenza	0.369956	0.456189	0.3491478	0.5157431	0.4761627	0.4793412	0.3930204	0.3095222	0.5288803		0.3452283
influenza A (H1N1)	0.3677982	0.33597215	0.4150997	0.3840177	0.43096495	0.25673905	0.3605136	0.3348235	0.3162573	0.4386554	0.3324593
information processing speed
initial pursuit acceleration
injury	0.3637708	0.224752	0.4427659499999999	0.1741658	0.4423299499999999	0.3129036	0.33989965	0.2268734	0.3015751	0.3877881	0.223589
inosine-5'-monophosphate dehydrogenase 2 measurement
insomnia	0.3790873	0.2612788	0.3904237	0.3803676	0.4247539	0.2835238	0.309841	0.3250724	0.3385815	0.3651312	0.32291675
insomnia measurement	0.3760096	0.2823679	0.39379305	0.3765446	0.41658635	0.2909494999999999	0.3236896	0.3187798	0.3543799	0.3847055	0.34614055
insulin like growth factor measurement	0.3843257	0.2700209	0.39205435	0.3650914	0.4083922	0.2874225	0.3258704	0.3136448	0.3528814	0.3807904	0.3385546
insulin measurement	0.3782469	0.2621297999999999	0.4134197	0.3664116	0.4141614	0.2868188	0.32150655	0.3229182499999999	0.3646927	0.4088097	0.3385823
insulin receptor measurement
insulin resistance	0.5018909	0.2114841	0.2871946	0.3678113	0.2423372	0.2266869	0.2695576	0.119532	0.2875722		0.3240009
insulin response measurement	0.4855016	0.4729056	0.4986802		0.3305388	0.2510496	0.4341695	0.4623742	0.5206028		0.4647934
insulin sensitivity measurement	0.5048019	0.2851536	0.3926355	0.3293902	0.4280026	0.2202292	0.299879	0.1665497	0.3044044999999999	0.5053842	0.3619262
insulin-like growth factor-binding protein 7 measurement
integrin alpha-I: beta-1 complex measurement
intelligence	0.3755457	0.2848654	0.3895602	0.362896	0.4131184	0.2871779	0.3223324	0.31294985	0.3574064999999999	0.3994096499999999	0.3326821
intercellular adhesion molecule 2 measurement
intercellular adhesion molecule 5 measurement	0.2923189	0.4289356	0.2910267	0.2610359	0.5061934		0.4263274		0.2641036		0.1591281
interferon alpha measurement
interferon gamma measurement	0.4197908	0.3663424	0.42359	0.454296	0.4433586	0.3160609	0.38533825	0.5079154	0.4710773	0.5043327	0.456747
interleukin 1 Receptor accessory protein measurement
interleukin 1 receptor antagonist measurement	0.3573167	0.8438426	0.5029665		0.3112213	0.333884	0.431259	0.4026236	0.3797389	0.2903068	0.351376
interleukin 1 receptor-like 1 measurement	0.354692	0.2754584	0.4696828	0.4670417	0.4687555	0.3813218	0.30282485	0.3559142	0.29169245		0.3773092
interleukin 1 receptor-like 2 measurement
interleukin 10 measurement	0.3679697	0.29600555	0.44652845	0.4156615	0.387942	0.3195136	0.3469317	0.2917023	0.4306955	0.4117952	0.387038
interleukin 12 measurement	0.4802719	0.2949473999999999	0.42359	0.4093036	0.45123175	0.2335729	0.3649077	0.26596325	0.41717455	0.5043327	0.3968828
interleukin 15 receptor subunit alpha measurement
interleukin 16 measurement		0.6205298	0.4475189	0.6001516	0.3928811	0.3920019	0.4233416	0.5161424	0.5727952	0.3473021	0.4392676
interleukin 17 measurement	0.4802719	0.3663424	0.42359	0.3780198	0.4390813	0.3149739	0.38533825	0.5028374499999999	0.3783356	0.2841246	0.3965297
interleukin 17 receptor A measurement	0.6101461	0.32388575	0.4658238	0.3061817	0.3119973	0.2444702	0.3369838	0.1581514	0.3725466	0.2981668	0.4276901
interleukin 17 receptor B measurement					0.6814706	0.739264
interleukin 17 receptor D measurement
interleukin 18 measurement	0.4803689	0.156212	0.4270884499999999	0.45338315	0.4878518	0.21618255	0.2616493	0.3248701499999999	0.3170188		0.27379135
interleukin 18 receptor 1 measurement			0.4569824		0.5080404	0.4856563	0.37666465		0.5896974		0.2366134
interleukin 19 measurement
interleukin 2 measurement
interleukin 2 receptor antagonist measurement
interleukin 23 receptor measurement
interleukin 25 measurement			0.5149879		0.5810487		0.3510996
interleukin 27 receptor subunit alpha measurement							0.234998
interleukin 4 measurement	0.4802719	0.3663424	0.4191962	0.454296	0.4433586	0.3108195	0.36819135	0.3563233	0.3783356	0.5043327	0.3566484
interleukin 5 measurement
interleukin 5 receptor subunit alpha measurement
interleukin 6 receptor subunit alpha measurement	0.2673557				0.1440048	0.5881304	0.12623975
interleukin 6 receptor subunit beta measurement	0.3945562	0.2925615	0.435594	0.3888948	0.4529134	0.330077	0.3656662	0.3892615499999999	0.417043	0.3066995	0.33865595
interleukin 7 measurement	0.2864215	0.2889079	0.4136318		0.5351124	0.2612747	0.1939194	0.4453454	0.3891594		0.2506876
interleukin 7 receptor subunit alpha measurement			0.2720346				0.5528328		0.5036397
interleukin 8 measurement
interleukin 9 measurement
interleukin-1 alpha measurement
interleukin-1 beta measurement	0.3003167	0.0953577	0.4876058		0.3547747	0.3548400499999999	0.29054435	0.3987282	0.4081759		0.1891984
interleukin-1 receptor type 1 measurement
interleukin-10 receptor B measurement
interleukin-11 receptor subunit alpha measurement
interleukin-12 receptor subunit beta-1 measurement
interleukin-12 receptor subunit beta-2 measurement
interleukin-2 receptor subunit alpha measurement
interleukin-22 measurement
interleukin-22 receptor subunit alpha-1 measurement
interleukin-27 measurement	0.35492314999999997	0.22419115	0.3514714	0.4764116	0.3872471	0.3288449	0.2554047	0.3412652	0.3124668	0.4174071	0.32220165
interleukin-3 receptor subunit alpha measurement
interleukin-6 measurement	0.3189219	0.2977159	0.4035539	0.40428925	0.3751476	0.3683597	0.3546744	0.3516937	0.3629567999999999	0.3734859	0.3429136499999999
interleukin-6 receptor measurement
interleukin-8 measurement
intermediate coronary syndrome	0.6370131	0.2851317	0.4491215	0.32868735	0.42564965	0.2418635	0.2794046	0.168836	0.3923708	0.4208992	0.30277275
intermediate density lipoprotein measurement	0.47659094999999996	0.3000739	0.3656862	0.3933818	0.3893972	0.3359212	0.3861062	0.3711643	0.3632974	0.5147341	0.43036895
intermittent Staphylococcus aureus carrier status
interstitial collagenase measurement
interstitial lung disease	0.3629373	0.3129702	0.37008445	0.3790628499999999	0.3655512	0.2775047	0.3228868	0.2825972	0.3427762	0.3622554	0.3309961
interstitial nephritis	0.3142129	0.1592341	0.3816608		0.380226	0.3005958	0.3195668	0.508445	0.4020444		0.4628343
intertrochanteric region size	0.4171373	0.3163890499999999	0.36029165	0.4849095	0.4297948499999999	0.14178505	0.2871397	0.38707985	0.231301	0.4871119	0.5071818
intestinal cancer	0.4122073	0.2490401	0.591066	0.4597248	0.2975119	0.3562777	0.5056926	0.1689494	0.5940778	0.3883101	0.1895975
intestinal disease		0.2580524	0.5278677		0.2052806		0.2966116	0.2857156	0.4708127		0.2928417
intestinal impaction		0.1203656
intestinal obstruction		0.1203656
intra-individual reaction time variability measurement
intracerebral hemorrhage
intracranial hemorrhage
intracranial volume measurement	0.5110116	0.3335694999999999	0.433693		0.4284326499999999	0.2200641	0.35573905	0.3721144	0.2239574		0.3557416
intrahepatic bile duct cancer
intraocular pressure measurement	0.3855762	0.27478	0.4148355	0.37999315	0.417728	0.3178281	0.3508711	0.3499157	0.382511	0.3622115	0.35100185
intrathoracic organ injury
intrinsic cardiomyopathy							0.3439588
iris disorder	0.3299268	0.4000048499999999	0.4499499999999999	0.5384335	0.452543	0.22091645	0.34785185	0.30959285	0.44993115		0.3001629
iritis			0.3461917				0.30802
iron biomarker measurement	0.5322467	0.4231429	0.5279733	0.3755399	0.4541123	0.3624258	0.3803581		0.4229767		0.38651965
iron metabolism disease					0.721173		0.8492846
irritability measurement	0.37474225	0.27196875	0.3982919	0.39045545	0.3989244	0.2917868	0.3083062	0.3515362	0.3592702	0.449362	0.3359451
irritable bowel syndrome	0.30088315	0.2183295	0.3840157	0.38639665	0.3377431	0.34660565	0.3447627	0.3331856	0.38473395	0.42952755	0.312793
job-related exhaustion measurement
joint damage measurement		0.6083654				0.7733833
joint disease	0.3764465	0.2192932	0.36943875	0.3393095	0.39498875	0.2569519	0.3031255	0.2703043499999999	0.3178269	0.3666429	0.2952753
joint hypermobility measurement	0.3849124	0.2580993	0.40491785	0.42250645	0.3443873	0.3109855	0.3438308	0.28984985	0.3454518	0.3382204	0.3527015
juvenile idiopathic arthritis	0.39850265	0.287057	0.40796425	0.3735043	0.362359	0.263056	0.3195709	0.3341688	0.3381116	0.47821945	0.3681007
kallikrein-11 measurement											0.5327958
kallikrein-7 measurement
kallikrein‐6 measurement			0.4087714			0.4994766	0.2436138	0.1662984	0.2804692		0.2652232
kallistatin measurement	0.8037663	0.9116354	0.8416507	0.7032104	0.7986194	0.8491078	0.9017848	0.9406544	0.9401514	0.6940928	0.9601671
keratinocyte carcinoma	0.3848868	0.2638293	0.3796781	0.36500135	0.4034748999999999	0.2835703	0.30531115	0.2777642	0.3551387	0.3824253	0.3217103
keratitis		0.5011622	0.5536156		0.55149	0.1842124	0.4047041999999999	0.3251459	0.5254175000000001		0.3112015
keratoconus	0.3711024	0.315092	0.3842794	0.33761165	0.3826054	0.2779908	0.29112035	0.2782216	0.3200553	0.4310737	0.292951
kidney cancer
kidney disease							0.273405
kidney failure
kidney injury molecule 1 measurement	0.4113476	0.6949207	0.66523515	0.4331175	0.3924766	0.3748711	0.4573188	0.9193026	0.5793657		0.2939195
kidney neoplasm
kidney volume	0.4429165	0.2901406	0.3020013	0.3087752	0.33975235	0.1420892	0.30849645	0.1989313	0.22389655	0.0592891	0.2739971
killer cell immunoglobulin-like receptor 2DL4 measurement
kin of IRRE-like protein 3 measurement				0.3628839	0.5254755		0.2723869		0.3867028		0.2784262
kininogen-1 measurement
knee injury	0.2605189	0.2214778	0.4727374	0.3508399	0.2964201	0.1890405	0.255096	0.1840436	0.1804518		0.5165318
kynureninase measurement
kynurenine measurement			0.1691452
labyrinthitis
lacrimal apparatus disease
lactadherin measurement	0.2974069	0.2568455	0.4129928	0.4602316	0.3710104	0.2749274	0.35901895	0.2260591	0.4161884	0.3618575	0.36165215
lactate measurement						0.8687424
lactose intolerance	0.4260504	0.2765103	0.3317745			0.2997475	0.3379069	0.2093898	0.3509188		0.2901346
language impairment
language measurement	0.3320697	0.2146866	0.4061237	0.3774492	0.37980415	0.3387478	0.2961258	0.21646195	0.3463289	0.4108281	0.277017
large artery stroke	0.3626738	0.3018844	0.40241905	0.3822053	0.436946	0.2279596	0.30496	0.2957144	0.3688678	0.3938359999999999	0.3015506
laryngeal disease
laryngeal squamous cell carcinoma	0.4972472	0.5386336	0.6363216			0.3266333	0.425781	0.7869284	0.1247717		0.3897864
late-onset Alzheimers disease	0.41777145	0.336912	0.4056155	0.41879295	0.399548	0.3473686	0.3814989	0.319374	0.3921383499999999	0.37686155	0.3513535
late-onset myasthenia gravis							0.1069137
latent autoimmune diabetes in adults	0.3371708		0.2137217			0.6067585	0.3888558		0.2955954
lateral epicondylitis
lateral ventricle volume measurement		0.0459654	0.4200255		0.230419		0.4149585		0.1300937
laterality measurement					0.5274691
lean body mass	0.3811477	0.2737092	0.3934623	0.3635439499999999	0.40712225	0.29018735	0.3230387	0.3159736	0.3562866999999999	0.3858926	0.3349627
lean mass-adjusted fat body mass		0.3109673	0.4075451		0.4738304	0.4604916	0.4226732	0.3796077	0.4666484		0.50214455
lectin-like oxidized LDL receptor 1 measurement							0.2398258
left atrial volume measurement
left inferior lateral ventricle volume measurement
left ventricular diastolic function measurement	0.289871	0.3374242	0.4241526	0.4530155999999999	0.3724824	0.3761059	0.39793495	0.4572036	0.405862	0.3705536	0.3348883
left ventricular ejection fraction measurement	0.347112	0.26148445	0.45842865	0.3433194499999999	0.38010975	0.35286145	0.5249715500000001	0.46003955	0.4220491	0.4975104999999999	0.6187936
left ventricular hypertrophy
left ventricular structural measurement	0.39583095	0.2876158	0.4395739	0.3458804	0.39825415	0.2861671	0.3546146	0.3246440499999999	0.3931876	0.4396695	0.3440727
left ventricular systolic function measurement	0.3326042	0.2757173	0.42761115	0.3433194499999999	0.4211634	0.3761059	0.3548088	0.46003955	0.4651159	0.4975104999999999	0.459027
lens disease	0.3018632	0.3471121	0.38187815	0.3364315	0.4037767	0.25322785	0.30219735	0.3025469	0.33121365	0.3476404	0.2662118
lentiform nucleus measurement
leprosy	0.4679239	0.3345544499999999	0.4703528999999999	0.508608	0.4082927	0.5187619	0.40257915	0.457777	0.3643533	0.35701055	0.4611487
leptin measurement	0.4184413	0.17501635	0.3567797	0.3644926	0.3805735	0.2061701	0.28141455	0.31854755	0.3294974	0.41609395	0.4215697
leptin receptor measurement
lesion of sciatic nerve
leucine carboxyl methyltransferase 1 measurement	0.82326	0.9374543	0.8322682	0.9172981	0.8706007	0.5516715	0.9597883	0.9922528	0.9211152	0.7744565	0.9533064
leucine measurement		0.5370837	0.5968718		0.5529619		0.3593688		0.3901741		0.1519824
leukemia inhibitory factor receptor measurement
leukocyte count	0.38190335	0.2789026	0.3902592	0.3775725	0.4113227499999999	0.3033735	0.32260035	0.3254778499999999	0.3549399	0.3876515	0.3347113499999999
leukocyte disorder
leukocyte immunoglobulin-like receptor subfamily B member 1 measurement
leukopenia	0.3401622	0.6621553	0.4782052	0.6186642	0.4208792	0.6777632	0.7237748	0.6978887	0.4539395		0.5001407
lifestyle measurement	0.3794702	0.2900365499999999	0.4015119	0.37323695	0.4157006	0.2913821	0.3291228	0.3211207	0.3667656	0.3506491	0.33199395
limited scleroderma	0.4191451	0.2872729	0.3932275		0.3360889	0.32790505	0.30542635	0.2256045	0.2377861		0.2885402
linoleic acid measurement		0.2109915			0.4329718
linolenic acid measurement
lip morphology measurement	0.3094259	0.3600173	0.4192362	0.3525308	0.4161574	0.4015628	0.34300135	0.31713875	0.38072645	0.2996868	0.2915624
lipid measurement	0.3955578	0.3307556	0.39776425	0.4217372	0.4524777	0.34172905	0.3738854	0.32563125	0.3880986	0.3641836	0.3592281
lipid or lipoprotein measurement	0.49566279999999996	0.48348375	0.6712434	0.53839305	0.50545405	0.47487535	0.6985568	0.81079965	0.6472587000000001	0.5367009	0.5129206
lipoma
lipoprotein A measurement	0.3949896	0.298055	0.4301897	0.41503395	0.4292994	0.34787995	0.334599	0.45178935	0.4262034	0.38100025	0.38646775
lipoprotein measurement	0.3877526	0.30846955	0.4242625	0.3935556	0.4099951	0.343003	0.3615441	0.3264380999999999	0.4020481	0.31758025	0.3433304
lipoprotein-associated phospholipase A(2) change measurement		0.3273923	0.2872812		0.5081784	0.3981518	0.3470787	0.2103716	0.5805921		0.4397185
lipoprotein-associated phospholipase A(2) measurement	0.38465565	0.3140395	0.4296696	0.36833865	0.397456	0.3532556	0.3814567	0.3213274	0.4772128	0.3417941	0.3608130499999999
liver amyloid deposition measurement
liver cancer
liver disease	0.356612	0.51082995	0.4027002	0.5152692	0.3568713	0.2295519	0.262941	0.1640229	0.227788		0.2103055
liver disease biomarker	0.4673538	0.4916132	0.7864981			0.7355584	0.2650685				0.1124507
liver enzyme measurement	0.4693217	0.20951645	0.35355525	0.29132825	0.4122802	0.2860592	0.2978751	0.4093683	0.3547922		0.4149238
liver fat measurement	0.54125825	0.2859608	0.4211674	0.31802655	0.4469001999999999	0.4574751999999999	0.29856555	0.5202827	0.4117961	0.4685252	0.26636515
liver fibrosis measurement	0.3897439	0.2731126	0.3857987499999999	0.38963405	0.3970783	0.2682627	0.3268309	0.3092962	0.3426084	0.3802066	0.3493586
liver iron measurement		0.2721451	0.4472188		0.3483715	0.2010944	0.33772645		0.33205		0.2697188
liver neoplasm						0.0640821
liver volume	0.2804588	0.2823146	0.3335759	0.1424585	0.3940215	0.2644564	0.2258243	0.1524568	0.3079674		0.3974437
lobar intracerebral hemorrhage
lobe attachment	0.36962995	0.2827329	0.4097463	0.3779428	0.4262197	0.301791	0.3002361999999999	0.3245704	0.3891945	0.4685612	0.3328205
lobe size
loneliness measurement	0.374549	0.2943951	0.4094815499999999	0.3835085	0.38233565	0.2555825	0.3444216	0.3666083	0.3069157	0.32343945	0.3224966
longevity	0.3567018	0.282131	0.3836779	0.3777326	0.41521	0.27387635	0.30529575	0.2831989	0.34880495	0.3806626	0.3225696
longitudinal BMI measurement	0.2190699	0.1086389	0.5181426	0.4108637	0.3891158	0.3273126	0.1631733		0.3305009	0.4329184	0.5242358
longitudinal alcohol consumption measurement	0.3666475	0.2142968	0.3740339	0.3287790499999999	0.4346592999999999	0.2510621	0.2659717	0.3703832	0.3277646	0.3854302	0.2971942
low affinity immunoglobulin epsilon Fc receptor measurement
low affinity immunoglobulin gamma Fc region receptor II-a/b measurement	0.7344168	0.9399919	0.7207445	0.75681475	0.609695	0.9022908	0.8507565	0.9511496	0.6281424		0.7616307
low density lipoprotein cholesterol measurement	0.3750064	0.272116	0.3900362	0.3687839	0.4121358	0.297276	0.3194423	0.3174162	0.3553315	0.3932574	0.32980685
low density lipoprotein particle size measurement	0.3896467	0.29378675	0.35689585	0.3191405	0.4634024	0.24277245	0.21683935	0.2668143	0.299611	0.0747537	0.3775996499999999
low density lipoprotein triglyceride measurement	0.3792391	0.2729861	0.3988499	0.37106	0.4093088	0.289489	0.3190755	0.3178905	0.365782	0.4004697	0.33932885
low molecular weight phosphotyrosine protein phosphatase measurement			0.6162801		0.3805068499999999	0.6012198	0.3315815	0.6199146	0.5803236		0.4981346
low tension glaucoma	0.33090505	0.3341658	0.361491	0.2726839	0.39837785	0.33058645	0.2391654	0.4588495999999999	0.2742444	0.3943177	0.32839315
lower extremity fracture
lower face morphology measurement	0.3315661	0.2005252	0.413393	0.4494964	0.3832075	0.2370648	0.3446171	0.2914638	0.36625605	0.3496392	0.3352613
lower respiratory tract disease	0.4779749	0.3180469999999999	0.428616	0.372581	0.4099762	0.2411704	0.30565825	0.3191811	0.2514509	0.3204043	0.29172125
lower urinary tract calculus	0.3170431	0.2514535	0.3936045	0.3059208	0.5056737	0.4268095	0.3394581	0.1434777	0.2032772	0.3604561	0.2219375
lower urinary tract symptom	0.3929617	0.2334487	0.394801	0.4335174499999999	0.4569143	0.3320323	0.33440485	0.2318482	0.380886	0.4740395	0.353756
lumbar disc degeneration		0.0238156	0.5042252				0.205706		0.7082588
lumbar disc herniation		0.0741306	0.6830972				0.3532148		0.2207136		0.2455425
lung adenocarcinoma	0.3538771	0.2704289	0.3855892	0.3665512	0.4435216	0.30493085	0.30997765	0.2532836	0.3481473499999999	0.3823085	0.2979488999999999
lung cancer
lung carcinoma	0.38255375	0.2648911	0.3853981	0.3745131	0.42992925	0.2789474	0.3117718499999999	0.2815665499999999	0.357851	0.4053729	0.3212044
lung disease associated with cystic fibrosis
lung volume	0.2757367	0.41286235	0.5052302	0.4962657	0.6276165	0.3239408	0.377077	0.2093307	0.4189764		0.1158003
lutein measurement
luteinizing hormone measurement
lycopene measurement
lymphangioma
lymphatic system disease	0.3696842	0.2966778	0.4179165999999999	0.3674653	0.4183461	0.3260228	0.3170785	0.3164782	0.35820555	0.3456143	0.340242
lymphedema
lymphocyte count	0.3807764	0.2727345	0.391623	0.3773801	0.4096451	0.30458245	0.32628855	0.3215762	0.3561855	0.393959	0.3358341
lymphocyte percentage of leukocytes	0.38621905	0.28125605	0.3979702	0.3781546	0.4125821	0.2982576	0.33002785	0.327541	0.35171175	0.3984876	0.33991275
lymphocyte:monocyte ratio	0.3919097	0.28507785	0.4175689	0.4066556	0.4207477	0.31707105	0.3586741	0.36071225	0.3559519	0.36487945	0.3538668
lymphoid leukemia	0.5295650000000001	0.1113072	0.5104041		0.5358736500000001	0.39860405	0.5109683	0.2951187	0.4518804		0.6031282
lymphoma
lysine measurement					0.1628642	0.2576834
lysophosphatidylcholine 22:6 measurement
lysophosphatidylcholine measurement	0.3483836	0.2776583	0.3890696	0.4143094499999999	0.3944502	0.3631993	0.31719115	0.46334835	0.36621	0.37429995	0.383972
lysophosphatidylethanolamine 16:0 measurement
lysophosphatidylethanolamine 18:0 measurement
lysophosphatidylethanolamine 20:4 measurement
lysophosphatidylethanolamine measurement	0.3255803	0.2599893	0.3555176	0.3577503	0.40169955	0.33441935	0.3538831	0.3151026999999999	0.3405946	0.30754515	0.3526993
lysosomal protective protein measurement
lysozyme C measurement
macrophage colony stimulating factor measurement
macrophage inflammatory protein 1b measurement	0.40342	0.3317241	0.5468695	0.4827426	0.3694947	0.376027	0.2627056	0.6513986	0.3807554	0.4687973	0.4389551
macrophage metalloelastase measurement
macrophage migration inhibitory factor measurement
macrovascular complications of diabetes	0.5145418	0.3342643	0.3724798	0.3547652	0.4664713	0.28576675	0.3773532	0.3974827	0.3328297		0.3843649
macula measurement	0.3844495	0.2693145	0.3982184	0.36285845	0.41209235	0.2849825	0.3225901	0.3191541	0.3904677	0.3568922	0.3219267
macular degeneration
macular telangiectasia type 2	0.36459	0.35070435	0.4072544	0.409509	0.4316564499999999	0.37107575	0.25739795	0.38412765	0.4018859	0.3429587	0.3679168
magnesium measurement		0.3369268	0.3207805	0.7071185	0.49457035	0.3266377	0.29620835	0.3632051	0.3491095	0.4419766	0.4374991
magnesium:calcium ratio
magnesium:creatinine ratio measurement	0.5157548	0.4939568	0.3893017		0.8208833	0.2398002	0.4040881		0.2535191		0.2095009
major depressive disorder	0.3515166	0.33765415	0.3960784499999999	0.33450905	0.4054543	0.2569894	0.316502	0.31906985	0.344479	0.38101185	0.3005219
malabsorption syndrome	0.3452659	0.2274741	0.2792885	0.4158082	0.2372669	0.1769933	0.2212204	0.4702385	0.2967662	0.3655083	0.2651312
malaise
malaria	0.475536	0.2937304	0.3854253	0.3104435	0.4689535	0.3642903	0.3962161	0.2066918	0.4424196	0.3511797	0.44066045
malate measurement
male breast carcinoma		0.2560265	0.5977413		0.4281817		0.2149689	0.3185476			0.4821845
male homosexuality		0.2576967			0.2978541
male infertility
male reproductive organ cancer	0.3805005	0.26002035	0.37499735	0.3784116	0.46829325	0.19935275	0.31174095	0.2856877	0.4206587	0.413937	0.3078807999999999
male reproductive system disease
malignant endocrine neoplasm							0.5314721				0.5026269
malignant epithelial tumor of ovary		0.5192428	0.38348	0.3215323	0.4609095	0.4403931	0.5984471	0.224604	0.51747565	0.5314289	0.2462044
malnutrition
mammographic density measurement	0.37973745	0.183884	0.3631537999999999	0.2442872	0.3881185	0.2645514	0.31662435	0.2468277999999999	0.3040991	0.391567	0.2972464
mammographic density percentage		0.34273335	0.30870915		0.4909744		0.2650611499999999	0.5223617	0.25931455		0.3322649
manic or hypomanic episode
mannan-binding lectin serine protease 1 measurement
mannose measurement
mannose-binding protein C measurement
marginal zone B-cell lymphoma	0.3738962	0.3584522	0.38620715	0.37893985	0.4459504	0.31052	0.3422183	0.2825025	0.443487		0.3510972
mastiha supplement exposure measurement	0.36384059999999996	0.2142	0.34759	0.3126205	0.3709985999999999	0.20067565	0.327141	0.33053245	0.31942225	0.3739152	0.3632941
mathematical ability	0.3756796	0.29004085	0.3887179	0.370767	0.41830155	0.2928398	0.3235702	0.315091	0.3580152	0.40130375	0.3340703
matrilysin measurement
matrix metalloproteinase 1 measurement		0.4598418	0.4515218		0.5369765	0.3810575	0.37820075		0.7915964		0.1318034
matrix metalloproteinase 10 measurement			0.566008		0.47274995	0.0668244	0.2333414		0.5899542		0.3149769
matrix metalloproteinase 12 measurement			0.4756632	0.1682804	0.4313875	0.2686578	0.492287		0.3709566		0.2809998
matrix metalloproteinase 7 measurement			0.2292342	0.25332965	0.326067	0.422552	0.2963974	0.209889	0.2491037		0.2615665
matrix metalloproteinase 8 measurement
matrix metalloproteinase measurement					0.5082421
matrix metalloproteinase–degraded type I collagen measurement	0.4204004	0.1597101	0.3631447	0.1645356	0.3956903	0.3873954	0.229787	0.263584	0.2630234	0.3637995	0.1312712
mature T-cell and NK-cell non-Hodgkin lymphoma
maximal oxygen uptake measurement	0.2564855	0.1950144	0.2903996	0.3520948	0.4021288	0.3212408	0.2803058	0.6464514	0.3078994	0.3857827	0.2449826
mean arterial pressure	0.3923369	0.2787483	0.4008518	0.3988659	0.4147438	0.3045044999999999	0.3515629	0.3347802	0.3732916	0.37815075	0.3466422
mean corpuscular hemoglobin	0.37812605	0.2716637	0.3886138	0.36955885	0.4105423	0.2903331	0.318595	0.3116893	0.3500993	0.4078888	0.3339689999999999
mean corpuscular hemoglobin concentration	0.3782166	0.2721372	0.3882619	0.3676604	0.4098986	0.2920719	0.3159203499999999	0.3117013	0.3507579	0.39879975	0.3328593
mean corpuscular volume	0.377869	0.27325	0.3878457	0.3711116	0.40715325	0.29042475	0.3169502	0.3097163	0.3495245	0.4025984	0.33022575
mean fractional anisotropy measurement
mean platelet volume	0.37718	0.2736506	0.3887381	0.3788262	0.408165	0.2990923	0.32050985	0.31128765	0.3509525	0.3979193	0.330817
mean reticulocyte volume	0.37744325	0.2732639	0.3883709	0.3729474499999999	0.4052537	0.2954435	0.32016655	0.3116693499999999	0.3546979	0.401364	0.3348872
medical procedure	0.3879274	0.25793455	0.4184712	0.3540508	0.4305752	0.3154365	0.3091065	0.2710937	0.3879244	0.4364144	0.3182765
melanoma	0.3527148	0.25280155	0.38688995	0.3990794	0.3936734	0.25360205	0.3180673	0.3375107	0.3287993	0.3992768	0.2874554
melanoma-derived growth regulatory protein measurement
melusin measurement
membrane-bound aminopeptidase P measurement					0.5899588	0.0095161
membranous glomerulonephritis	0.3711836	0.15034	0.1940196		0.231609	0.3147833	0.1965601		0.2051214		0.3298362
memory impairment
memory performance	0.36946645	0.1807884	0.35829725	0.1882184	0.3956903	0.3873954	0.2867624	0.2856533	0.1424169	0.3637995	0.2622764
meningococcal infection
menopause	0.45222105	0.3576861	0.3878277	0.4037459	0.44024965	0.2339358	0.3652221	0.3004938	0.3283185	0.3974417	0.306041
menstrual cycle measurement	0.32953489999999996	0.26759755	0.4001468	0.3853111	0.3203763	0.22416465	0.3031644	0.2254166	0.4580743		0.3611559
mental development measurement
mental or behavioural disorder	0.349228	0.3423811	0.3617261	0.49803905	0.4346412	0.28330295	0.3684981	0.3836847	0.3804622	0.3788943	0.2373581
mental process						0.218835
meralgia paresthetica
mesial temporal lobe epilepsy with hippocampal sclerosis
metabolic disease	0.3643771	0.2823506	0.40714045	0.44063355	0.43692085	0.2970477	0.3197038	0.307396	0.37867385	0.4162446	0.34647935
metabolic syndrome	0.3727664	0.267323	0.3912567	0.3499119	0.40102205	0.2915582	0.31281095	0.32910225	0.3674441	0.398212	0.3313603499999999
metabolite measurement	0.37246405	0.2800273	0.397823	0.3726868	0.4178266	0.2978638	0.32949165	0.3266643	0.3649144	0.3756345	0.3426788
metalloproteinase inhibitor 3 measurement
metastasis measurement	0.4104976	0.2683944	0.406523	0.3454721	0.4181921	0.2813468	0.32992495	0.28942205	0.3697916	0.4339716	0.3773606
metastatic colorectal cancer
methionine measurement					0.4398278	0.6424634
metopic craniosynostosis		0.3799136					0.0816367
microscopic polyangiitis
middle ear disorder
midregional pro atrial natriuretic peptide measurement
migraine disorder	0.39609385	0.2455783	0.3912813	0.3600041	0.4333982	0.2904524	0.33707325	0.2827902	0.3443323	0.3941386	0.32290025
migraine with aura	0.3228871	0.340223	0.3335663	0.2185591	0.3156075	0.082056	0.3632565	0.5188158	0.5273073	0.4137202	0.4797159
mineral metabolism disease
mitochondrial DNA measurement	0.3712803	0.2641797	0.3893111999999999	0.3591595	0.4116119	0.29373915	0.3070747	0.3311931	0.35112685	0.38631685	0.33345355
mitochondrial heteroplasmy measurement	0.24742675000000003	0.16408	0.4662411	0.5011164	0.48428585	0.27516235	0.31088475	0.3195120999999999	0.36205375	0.4728247	0.3665373
monoclonal gammopathy	0.2514745	0.3312566	0.37473045	0.2537332	0.3698204499999999	0.1948431	0.3332581	0.4673687	0.3072305	0.3585018	0.2950726999999999
monocyte chemotactic protein 1 measurement					0.5408281		0.7753674		0.5056912		0.482703
monocyte chemotactic protein 3 measurement
monocyte chemotactic protein-2 measurement
monocyte chemotactic protein-4 measurement
monocyte count	0.3813865	0.274161	0.39064635	0.3735121	0.4095631	0.2968665	0.3215842	0.31876255	0.3534316	0.389127	0.3319906
monocyte percentage of leukocytes	0.38434545	0.2790086	0.3947603	0.37964085	0.4143103999999999	0.294506	0.3247243	0.3236305	0.35558	0.38367475	0.3350504
monocyte:lymphocyte ratio
monokine induced by gamma interferon measurement	0.2549286	0.0353452	0.3051084		0.3887943	0.097733	0.2793756	0.528832	0.307481		0.2753035
mood disorder	0.3617838	0.3601588	0.395108	0.3870368	0.4264404	0.30684685	0.3291617	0.2832344	0.372047	0.3597131	0.3660862
mood instability measurement	0.36511915	0.283253	0.38575195	0.4250544	0.4209861	0.2895254	0.3190726	0.2965163	0.3758583	0.2693249	0.3240946
mortality	0.41655375	0.2484562	0.39123335	0.4512734	0.3942779	0.2662505	0.3151554	0.293644	0.3751312	0.4053339	0.3399006
mosaic loss of chromosome Y measurement	0.3779444	0.3128205	0.41238955	0.3746847	0.3868808	0.3033528	0.3253175	0.2605812	0.3837348499999999	0.4093734	0.3314245
mosquito bite reaction itch intensity measurement	0.4099742	0.3620098499999999	0.4046532	0.36414015	0.4615673	0.282187	0.3390066	0.3644815	0.3709598	0.3931292	0.36118265
mosquito bite reaction size measurement	0.3992226	0.4238594	0.4093766	0.3208631	0.4454651	0.3132468	0.3050156	0.3386202	0.3350073999999999	0.3546789999999999	0.3424233
mother's age at death
motion sickness	0.3778324	0.23646625	0.35123625	0.4019744	0.4267524	0.22701525	0.2953481	0.3521082	0.3735844	0.5434111500000001	0.32829975
motor neuron disease
mouth morphology measurement
mucocutaneous lymph node syndrome	0.3912164	0.24479455	0.3869353	0.2711551	0.4335218	0.30998005	0.34730865	0.4742938	0.321986	0.2181434	0.3189391
multi-infarct dementia
multinodular goiter	0.3444	0.2622602	0.3628583	0.34638055	0.4160006499999999	0.27913615	0.36165735	0.3708689	0.3941736	0.3620174	0.351588
multiple gestation
multiple myeloma	0.36793925	0.2696821	0.3903726	0.4208364	0.4310475	0.2624786	0.3019077	0.2878865	0.29684695	0.403896	0.34010865
multiple sclerosis	0.3896209	0.29372015	0.40553605	0.3866559	0.40895335	0.32644125	0.33568675	0.3442744	0.37135285	0.3952955	0.36225755
multisite chronic pain	0.3936419	0.273823	0.3863165	0.3507278499999999	0.4197282	0.26163705	0.3291511	0.294106	0.357374	0.389165	0.3517987
muscle measurement
muscle strain		0.434056					0.6255384
muscular disease	0.50067	0.2745311	0.4192935	0.2855859	0.4330244	0.4105386	0.2784565	0.3358094	0.3525262	0.4976893	0.518732
muscular dystrophy	0.3579127	0.1763759	0.4848474499999999		0.44074875	0.3171	0.29307465	0.0532337	0.2514847	0.3917832	0.29583855
musculoskeletal system disease	0.3980716	0.3253281	0.46536985		0.3796754	0.2569519	0.2726862	0.1446453	0.4387439		0.2698224
myelodysplastic syndrome
myeloid cell surface antigen CD33 measurement
myeloid white cell count	0.38221594999999997	0.2761857	0.3906904	0.3792678	0.4116239	0.30430225	0.3238208999999999	0.3228728	0.3532872	0.3893855	0.3369593
myeloperoxidase (MPO)-DNA complex measurement
myeloperoxidase measurement	0.3813586	0.4582716	0.391523	0.3758498	0.4251925	0.309127	0.33740455	0.4221755	0.3391606	0.4610778	0.3254346
myeloproliferative disorder	0.3525248	0.30669795	0.39491	0.3050031	0.3707926	0.30908765	0.2622083	0.2922663	0.3772647	0.3218062	0.3852071
myelosuppression
myocardial infarction	0.3746872	0.2713768	0.40344815	0.3788286	0.4065011	0.29677235	0.3335865	0.3277771	0.3682927	0.3846718999999999	0.3410971
myoglobin measurement
myopathy						0.150814
myopic maculopathy severity measurement
myositis	0.3857139	0.2814414	0.3656606	0.38584805	0.4057054	0.3168421999999999	0.3583316	0.3002777	0.34733435	0.45751025	0.2999218999999999
myotonic syndrome			0.3608785		0.57076825	0.6296138	0.2786786	0.5790429	0.439246		0.4416636
myxedema	0.39521534999999997	0.27667055	0.3908102	0.3703982	0.41884625	0.31174025	0.32372785	0.3125812	0.35222395	0.3745965	0.3360823
n-acetyl neuraminic acid measurement
narcolepsy-cataplexy syndrome	0.4616123	0.5488116	0.4985497	0.3627753	0.4887839499999999	0.3693001	0.4296175	0.57611	0.375125	0.4029834	0.689248
nasal cavity cancer
nasopharyngeal neoplasm	0.3510411	0.2738347	0.36733355	0.33148655	0.4296012	0.258526	0.32089065	0.2767519	0.333975	0.3287218	0.3132518
nausea and vomiting of pregnancy severity measurement
neck circumference
neck injury
neoplasm	0.310565	0.5906574	0.3944639	0.3786821	0.3725862	0.3295253	0.3928559	0.1236048	0.3327717		0.5199191
neoplasm of mature B-cells	0.45319205	0.1932549	0.3771886	0.4671547	0.4218778	0.2417685	0.3636525499999999	0.42212875	0.3156466	0.4795323	0.4884881
neoplasm of mature T-cells or NK-cells
nephritis	0.329535	0.0930903	0.5288169				0.2431195
nephrolithiasis	0.28217865000000003	0.3559434	0.4035576	0.3059208	0.4471306499999999	0.3128219	0.36069785	0.2660428	0.3928059	0.36573365	0.35643205
nephrotic syndrome			0.212869				0.5431394				0.440088
nerve plexus disease
nervous system benign neoplasm		0.960942	0.5281104		0.6446118		0.1614797		0.4757496		0.3989663
nervous system disease	0.3230605	0.3158145	0.4033965499999999	0.3979565	0.4175063	0.268375	0.3433248	0.3246621	0.4125075	0.3794906	0.3562844
netrin receptor UNC5C measurement
neurexophilin-1 measurement
neuritic plaque measurement	0.3799894	0.3834496	0.3940299	0.344647	0.45076775	0.3129536	0.3367335	0.3204691	0.4097908	0.3398358999999999	0.3222392
neurobehavioral manifestations
neuroblastoma	0.3997998	0.22460075	0.4500661	0.2730955	0.3986998	0.2121992	0.3583583999999999	0.3247941	0.3949592	0.3656063	0.3548666
neurodegenerative disease
neurodermatitis
neurofibrillary tangles measurement	0.3764653	0.2889591	0.39339035	0.3718244	0.4187314	0.2876259	0.33437175	0.3178987	0.3613987	0.3762422	0.3325462
neurofilament light chain measurement
neurogenic locus notch homolog protein 1 measurement
neuroimaging measurement	0.3799448	0.2769071	0.4020164	0.3689453	0.414345	0.30083265	0.3315135	0.328685	0.3698516	0.375147	0.3373154
neuromuscular disease
neuropathic pain	0.2654301	0.2750656	0.2811109499999999	0.2801233	0.2308854	0.312943	0.29805885	0.2428009	0.2035214	0.2984307	0.3078683
neurotic disorder	0.38775570000000004	0.3044729	0.4237254	0.3305006	0.4434814	0.285414	0.3119755	0.3713946	0.38242735	0.46209655	0.3141913
neuroticism measurement	0.3794539	0.2835927	0.3930645499999999	0.3883475	0.41509785	0.3032907999999999	0.32997685	0.3235062	0.3629056499999999	0.3909805	0.34270605
neutral ceramidase measurement
neutrophil collagenase measurement
neutrophil count	0.3790947	0.2746059	0.3869567	0.37371315	0.4108977	0.29399525	0.31992805	0.3181604	0.35084125	0.3884982999999999	0.3316918
neutrophil percentage of granulocytes	0.3865653	0.27059575	0.3911125	0.36741825	0.41846065	0.29009155	0.3198665499999999	0.3128234	0.3460439	0.39966045	0.33541795
neutrophil percentage of leukocytes	0.3812846	0.2821898	0.3934258	0.3698831999999999	0.4151251	0.296594	0.32915545	0.3240859	0.3512348	0.3934593	0.3349815499999999
neutrophil-to-lymphocyte ratio	0.38819725	0.2847724	0.4155979	0.4136905	0.4257424	0.31214015	0.3466582	0.3431038	0.3509903	0.41163695	0.3488098
nevus count	0.36353735	0.276669	0.3786038	0.4088377	0.3932516499999999	0.2905337	0.316688	0.326607	0.35111895	0.4051321	0.3294846
nicotine dependence	0.5460134	0.40436435	0.3644933	0.5943546	0.4363539	0.2804393	0.3389373	0.34376	0.4181653		0.31533535
nicotine dependence symptom count		0.2655416	0.2384811		0.7074771		0.5201257		0.3896559
nicotine glucuronidation measurement
nicotine metabolite ratio	0.574113	0.1914624	0.3004780999999999	0.2801422	0.4507838	0.3010156	0.3985826	0.4893111	0.3263603499999999		0.3285142
nicotine withdrawal symptom count
nidogen-1 measurement
nitric oxide exhalation measurement		0.3529793	0.5876435	0.25902105	0.3684278	0.1792693	0.4419065	0.4144096	0.6726208		0.6285867
nodular goiter							0.5058804				0.0780997
nodular sclerosis Hodgkin lymphoma			0.4894762				0.149272		0.2207588
non-Hodgkins lymphoma	0.3913699	0.34941425	0.3270048	0.53385185	0.4269245499999999	0.29565645	0.3097436	0.2642200999999999	0.3211645	0.4201002	0.37273115
non-alcoholic fatty liver disease	0.3867504	0.253275	0.3733125	0.3395907	0.3984551	0.3331881	0.3173582	0.3142759	0.3493586	0.3732002	0.337153
non-alcoholic fatty liver disease severity measurement
non-alcoholic steatohepatitis						0.1985146	0.3677514				0.2140955
non-dense area measurement
non-grapefruit juice consumption measurement
non-lobar intracerebral hemorrhage
non-melanoma skin carcinoma	0.3699058	0.27843295	0.37726635	0.3707683499999999	0.44935245	0.2858624	0.2969232	0.28807045	0.3502714	0.37628015	0.2982336
non-proliferative diabetic retinopathy
non-small cell lung adenocarcinoma
non-small cell lung carcinoma	0.36414325	0.2350922	0.3898981	0.35468275	0.3664972	0.2824007	0.3045649	0.2557226999999999	0.3391592	0.4068502	0.2898113
non-suppurative otitis media
non-typhoidal Salmonella bacteremia
nonischemic cardiomyopathy
nontoxic goiter	0.3473022	0.2582754	0.3591611	0.4150946	0.4211409	0.320306	0.3295067	0.3475192	0.40934395	0.5350953	0.3037526
nose morphology measurement	0.40059895	0.29662405	0.392817	0.3492351	0.429285	0.3169461	0.3519529	0.3689196	0.3877345	0.376277	0.3498571
nucleus accumbens volume	0.451089	0.2231962	0.3068134	0.2638303	0.3513916	0.3966644	0.3353752	0.1621002	0.3468554	0.3418989	0.4786784
number of children ever born measurement
number of children fathered measurement		0.0887056					0.3293087		0.7344687
number of pregnancies measurement
number of siblings
nutritional deficiency disease		0.2809651	0.3152882		0.2629598		0.33323915
nutritional disorder	0.3789197	0.2823506	0.40714045	0.4498341	0.4529374	0.2810199	0.30229755	0.3416958	0.3835833	0.3507886	0.3914367
obese body mass index status	0.3253056	0.2273308	0.3699428	0.31573085	0.4540527	0.27156505	0.2459322	0.3309028	0.4547997	0.493877	0.3571307999999999
obesity	0.3867085	0.3990425	0.41581155	0.3738845	0.40477555	0.3077216499999999	0.3371264	0.33594155	0.4305093	0.3439029	0.3684655
obsessive-compulsive disorder	0.38419190000000003	0.3055592499999999	0.38631275	0.361717	0.4291363	0.2747719	0.3066915	0.306868	0.3497807	0.3844875	0.33580085
obsessive-compulsive symptom measurement
obstructive sleep apnea		0.4462865		0.5559375		0.1808503		0.5167738	0.4747183
ocular sarcoidosis		0.7384708
odontogenesis	0.319974	0.3311338	0.4546401	0.5061779	0.4726893	0.2508745	0.32445535	0.49092685	0.48261925	0.4899306	0.2762942
oleic acid measurement	0.4726624	0.211801						0.7142513
omega-3 polyunsaturated fatty acid measurement	0.2700711	0.2547943	0.3560153	0.4459745	0.5064839	0.340349	0.17750865	0.4522685	0.4190321		0.3368523
omega-6 polyunsaturated fatty acid measurement	0.3551174	0.2849633	0.380329	0.28060595	0.3945478999999999	0.23672895	0.26389635	0.4301385	0.2799207		0.3671407
omega-6:omega-3 polyunsaturated fatty acid ratio
open-angle glaucoma	0.368266	0.2770184	0.4262133	0.4011895	0.41985615	0.33644285	0.3528178	0.35664235	0.3805626	0.35422845	0.3606626
opioid dependence		0.1991041499999999	0.2579823				0.3791227
opioid use disorder
optic choroid disorder	0.4034551	0.2365519	0.3514469		0.1776241	0.5243676	0.2458305	0.1946892	0.3890769		0.1081807
optic cup area measurement	0.3570918	0.2671028	0.3902742999999999	0.37666075	0.4025415	0.2629434499999999	0.3239317	0.32329155	0.3383311	0.385247	0.3225994
optic disc area measurement	0.35231955000000004	0.2560231	0.4081801499999999	0.3540568	0.3895147	0.2761175	0.3506589	0.3950714	0.3697284	0.3192512	0.3452248
optic disc measurement
optic disc size measurement	0.3742454	0.28641775	0.4007822	0.3881008999999999	0.3971748	0.3071648	0.37147565	0.341772	0.4060306999999999	0.400066	0.3483321
optic nerve disorder
optic neuritis
oral cavity cancer		0.42333295	0.38085195	0.294911	0.5962538	0.132139	0.251699	0.2621594	0.4034775	0.3634776	0.277262
organochlorine pesticide measurement
ornithine measurement
oropharynx cancer	0.5414001	0.2619954	0.4351724		0.3610851		0.3124134	0.4538795	0.448499		0.3163839
orotic acid measurement
orthopedic nursing
ossification of the posterior longitudinal ligament of the spine		0.2603956	0.4689871	0.4515872	0.2850304	0.1311323	0.4308444	0.5730008	0.5705674		0.5509923
osteitis deformans	0.3761556	0.1964009	0.5950413	0.46103025	0.5592943	0.3593562999999999	0.4843686499999999	0.5893376	0.3690181	0.3637346	0.4195099
osteoarthritis	0.37352359999999996	0.263308	0.40670735	0.38221545	0.42826205	0.291578	0.312862	0.34912215	0.3508672	0.3420608	0.3181829
osteoarthritis, hand		0.2176055	0.4263876		0.38217745	0.2875245	0.3942565	0.1322958	0.2830027		0.35614955
osteoarthritis, hip	0.3801307	0.2611529	0.4259093	0.4444735	0.4372227	0.30886165	0.3500782	0.38041365	0.37826075	0.40625835	0.3492935
osteoarthritis, knee	0.36992824999999996	0.2631146	0.4090477	0.3664402	0.4170754	0.2946668	0.3247655499999999	0.3340695	0.3545377	0.39549795	0.3147684
osteoarthritis, spine		0.2782013	0.454246		0.3005176		0.6254611	0.2024082	0.3357572		0.4243702
osteocalcin measurement
osteochondrodysplasia		0.4399029	0.4145642		0.576578	0.4972054	0.4285381	0.3259696	0.3618033		0.4301406
osteoporosis	0.3597032	0.2678842	0.3844768	0.3842047	0.4003934999999999	0.33506435	0.33179285	0.3292796	0.3416094	0.3729856	0.3248018
osteoprotegerin measurement	0.3113276	0.20332455	0.4047501	0.3645797	0.4133862	0.3910911	0.4325558	0.25162675	0.3635461	0.4066887	0.35447495
osteosarcoma		0.1598976
otosclerosis		0.1862612	0.4468399		0.4536314	0.30820405	0.3693237499999999	0.256705	0.4399036	0.3847704	0.1547478
ototoxicity		0.0226255
outer ear morphology trait	0.2400488	0.0984358	0.3995419	0.5173621	0.4374668	0.2237159	0.4165721	0.520439	0.4303366	0.4774568	0.40035
ovarian cancer
ovarian carcinoma	0.3806804	0.2615062	0.3788303	0.4070566	0.4541559	0.32520865	0.3014227	0.2848394	0.33562595	0.4112708499999999	0.29324715
ovarian clear cell adenocarcinoma
ovarian dysfunction
ovarian endometrioid carcinoma	0.32960895	0.2217647999999999	0.3698512	0.19291535	0.4920966	0.441885	0.267565	0.22750275	0.1226014	0.4090502	0.2512253
ovarian mucinous adenocarcinoma
ovarian neoplasm	0.3325777						0.2638344				0.2211833
ovarian serous carcinoma	0.3559759	0.2615062	0.3905699	0.4083886	0.3925746	0.288796	0.2843117	0.2410121	0.3349408	0.48717635	0.2601728
overall survival	0.4058808	0.1995462	0.3725063		0.4652405	0.21788115	0.38118545	0.3742071	0.36752355		0.4227456
overweight body mass index status	0.3749484	0.2446356	0.3797153	0.5586684	0.4577278	0.5714271	0.3841953	0.7028898	0.5245113	0.5852399	0.6606467
oxygen saturation measurement
p-tau measurement		0.2294823					0.7437595	0.6040927	0.7123608
p-tau:beta-amyloid 1-42 ratio measurement	0.4204004	0.1597101	0.3631447	0.1645356	0.3956903	0.3873954	0.229787	0.263584	0.2630234	0.3637995	0.1312712
pack-years measurement	0.1975373	0.238025	0.4008	0.3251584	0.1732288	0.2076308	0.2715559	0.1820636	0.5019102		0.4576554
pain
pallidum volume	0.5477747	0.2805086	0.42557835	0.2426369	0.4174914	0.33794915	0.3382387	0.32840505	0.3605251499999999	0.3526636	0.28800365
palmitoleic acid measurement
pancreas disease	0.3919486	0.2320236	0.4107082	0.3681265	0.4270272	0.35676965	0.2974421	0.1948649	0.3571923	0.45296925	0.38040965
pancreas fat measurement	0.3069746	0.2483648	0.463651	0.3159414499999999	0.412814	0.3681127	0.308648	0.2855678	0.3164582		0.14528395
pancreas volume	0.4799132	0.2206413	0.3309074	0.5341641	0.39235005	0.3405011	0.3341332	0.4652506	0.3535738		0.416836
pancreatic carcinoma	0.36112435	0.26141135	0.4165497	0.3911109	0.37675935	0.2704854	0.28814405	0.2660613	0.3586135	0.32816225	0.2847036
pancreatitis	0.439958	0.2362034	0.3476674	0.3947878	0.41359755	0.3079133	0.38073415	0.2980047999999999	0.42735595	0.3766946	0.3464476
panic disorder		0.3405539	0.3673467				0.1751068499999999				0.3101973
papillary thyroid carcinoma
pappalysin‐1 measurement	0.40919384999999997	0.6053128	0.4638947	0.3269877	0.43784315	0.5048769	0.3910702	0.3312322	0.3726971	0.3785924	0.3900898
paralytic strabismus
paranasal sinus disease	0.4350999	0.1405268	0.4208482	0.5187802	0.2880662	0.3253562	0.2812635	0.6030627	0.2997174	0.1027984	0.3626888
parapsoriasis
parathyroid disease
parathyroid hormone measurement		0.7751434	0.3300034		0.4751058999999999	0.530656	0.3614427		0.2626701		0.3622493
parental genotype effect measurement	0.3815639	0.2635094	0.3915763	0.3717085	0.4163263	0.268159	0.33459945	0.31921255	0.3480666	0.3827406	0.3485446
parental longevity	0.38123	0.2886794	0.4060783	0.38218705	0.4202310999999999	0.2965470999999999	0.333853	0.3340844	0.3881903	0.3949476	0.3313966
parietal lobe volume measurement
partial epilepsy		0.0524222	0.4779502				0.22121535
partial thromboplastin time	0.6499814	0.8574708	0.7208404	0.7810766	0.75264075	0.6443059499999999	0.8973742	0.90820775	0.9076948	0.7704724	0.8522094499999999
particulate matter air pollution measurement	0.4565378	0.54840685	0.43742795	0.54550595	0.3513524	0.35381815	0.4247551	0.3156195499999999	0.45862815	0.576884	0.42490235
pathological myopia	0.38104445	0.25243915	0.4205791	0.3904178	0.41366885	0.3119953	0.34106	0.3261706	0.3356246	0.4167086	0.3309444
peak expiratory flow	0.3727173	0.2705381	0.3940383	0.3658898	0.4077479	0.3007579	0.3281266	0.3193582	0.3547375	0.3754815	0.3393321
peak insulin response measurement	0.341892	0.308614	0.4033771	0.2242472	0.3321052	0.5770341	0.3220801	0.3078137	0.3766527	0.3768398	0.1457904
pelvic organ prolapse			0.5772362				0.6266544	0.9106612	0.8296655		0.3588838
pelvis bone mineral density
pemphigus foliaceus	0.2899325	0.2101646	0.5042571	0.3836274	0.4709761	0.3328555	0.274212	0.0471348	0.4855436	0.4122984	0.2781412
pemphigus vulgaris	0.469077	0.2045146	0.5202667	0.5918929	0.3144223	0.5630446	0.3303902	0.3376617	0.4869606		0.4878413
pentraxin-related protein PTX3 measurement	0.4200019		0.4166246		0.4568153	0.6308313	0.5179208		0.7079179		0.1378965
pepsinogen I/II ratio
peptic ulcer disease	0.3068733	0.1925520499999999	0.469716	0.3532185	0.40546305	0.2624497	0.3624598	0.2783010999999999	0.3223963	0.36186055	0.4384016
[truncated: 706 more rows]
