# Supplementary material for: A tissue-specific atlas of protein–protein associations enables prioritization of candidate disease genes
Source: Nat Biotechnol. 2025 May 2;44(4):654–67. doi: 10.1038/s41587-025-02659-z (PMC13090126; doi:10.1038/s41587-025-02659-z)
Supplement: Supplementary file 3 — All supplementary tables and file descriptions. [file 41587_2025_2659_MOESM3_ESM.zip › TableS7_[fig3e]_brain_specific_traits_and_association_scores.csv]

	blood	brain	breast	colon	kidney	liver	lung	ovary	pancreas	stomach	throat
depressive symptom measurement	-0.2643123175737031	3.1065901406845913	-0.31426093435351676	-0.1455031793222357	-0.34662166110372084	-0.540159771945803	-0.1817286021191028	0.03106265396506408	-0.5001576534412888	-0.653000694326117	-0.19190798046416377
mathematical ability	-0.6965145002174686	2.887976896329137	-0.30244366745066226	-0.8315835543047145	-0.5692304335526143	-0.36524340106242326	0.4042368430753304	0.13418774908142608	0.3036930498452763	-0.7945455987077209	-0.17053338303551419
cognitive function measurement	-0.8784668159640405	2.8344056116024277	-0.23395521794811872	-0.3996184245556694	-0.4449936620181143	-0.9288959719741374	0.35008931328259857	-0.009248972312864619	0.4642970281817977	-0.7621360907404752	0.008523202446671724
bipolar disorder	-0.24534782852428147	2.823630700456779	-0.053964282462681555	-0.31746804027257003	-0.7754979103149624	0.0068182311062374296	-0.023791238250014963	0.3964732435995026	-0.22147231934186662	-1.4239359346736318	-0.16544462132252677
risk-taking behaviour	-0.18048380907245973	2.7975276328109286	0.050882134202950104	-0.7437342208786549	-0.44510438812524256	-1.4400231051707002	0.15528365421815254	-0.15898225916989137	0.40605946765636985	-0.2527279409266046	-0.18869716554484492
wellbeing measurement	-0.2698286626135774	2.7345704561711077	-0.26323752696645325	-0.33826092413488756	-0.6686676808905748	-0.6555465352808615	0.029120440139665957	0.769866259442871	-0.6757054398857069	-1.079251882810637	0.41694149682906234
unipolar depression	-0.1861419901960472	2.7289721308240193	-0.30291154296945344	-0.6943509284202458	-0.13706674590738274	-0.06643772683212389	0.1727046323019037	-0.09846313159508363	-0.16984984926737562	-1.641997931997446	0.39554308405928273
obsessive-compulsive disorder	0.3952669397392426	2.681816700174317	-0.024617297820960865	-0.6274808235171675	0.5189642559427114	-1.1981722580910337	-0.6818200202733139	-0.2500032090531703	-0.11284184651466758	-0.9696085705417031	0.26849612995578187
serum non-albumin protein measurement	-0.2996342653565163	2.620327309000024	-0.21190411160816397	-0.7872079467924632	-0.8534542553238317	0.7225179935973295	0.227395426122141	0.24811097173319413	-0.009481138033573715	-1.3955442285385669	-0.2611257547995971
Tourette syndrome	0.43253826680485896	2.55225091394975	-0.06668234097201978	-0.6662113302290805	0.04344406399863972	-1.3215158477492568	-0.414045599252372	0.21968271987971605	-0.15754521690768677	-1.2232204003563296	0.6013047708337714
autism spectrum disorder	0.015403716453420199	2.4759580518172477	-0.5319435543160226	-1.0563803469074482	0.3470481451523053	-0.7090490006979054	-0.5402762881850555	-0.1568193601214458	-0.7008550609351775	-0.48599900845602984	1.3429127061961728
skin cancer	-0.21385260104901788	2.4649932326136583	0.22516160758250126	-0.5752907595502929	0.6773860519923367	0.13569671725826785	-0.4413861931318169	-0.7102069953608319	0.17822885556725782	0.07120319287437085	-1.811933108796441
intelligence	-0.3312623479058525	2.4481680313274516	0.19647819826528273	-1.472259465503985	-0.7814101742847707	-0.9108702451337427	0.629677719336297	0.2074132650292516	0.6311636137836943	-0.6417259241245826	0.024627329210913658
attention deficit hyperactivity disorder	-0.17063232561401168	2.414901133848898	0.02020407929165841	-0.177605939960883	-0.5108134381818455	-1.0392647114226046	0.44744477977361735	0.33962486827845056	0.3124538179746509	-1.821711151990522	0.18539888800257945
anorexia nervosa	0.16325123018585236	2.367245056157151	-0.3869758287187664	-0.5387899802365973	-0.460410182676791	-0.37339017353189596	-0.6846938650347235	-0.5300896745527465	-0.20129403208320465	-1.0152658636903238	1.6604133141820292
schizophrenia	0.19056089483773267	2.3454141477965935	0.13513390639100295	-1.2302803531085817	-0.4824859026528864	-1.1511139163895292	0.2085444618755575	0.2677083455484005	0.27989429958240236	-1.2868786310499145	0.7235027471692744
chronotype measurement	0.14394277233110553	2.3117976553688178	-0.19326143505949087	-1.011311086177527	-1.1469042784628432	-1.2650470537955083	0.23294712696332212	0.6733074799567434	0.7396550880025488	-0.7358519886400273	0.2507257195129237
antisocial behaviour measurement	-0.28471170816553937	2.2961622326466142	-0.048090584254885285	-0.07653357688154393	-0.5506206501925456	-1.362971220681588	0.6777336365005037	0.32111533560448674	0.5708290386539485	-1.6078058419792267	0.06489333874982324
smoking status measurement	-0.2091398428405707	2.2224486746698626	0.22738814718793907	-0.9300373681616443	-0.11355478952216579	-1.34443440700727	0.6280226055295284	0.2594442903345963	0.4661644394966001	-1.5709561240605536	0.3646543743737666
gut microbiome measurement	-0.12036375977197859	2.214288515223749	-0.5539202523520124	-0.7459444956118955	0.1104675590924592	0.11094051096210246	1.0379890997733756	-0.19109381190264896	0.5618568604705809	-1.8550035807700906	-0.569216645113646
substance abuse	-0.20460249304899114	2.2086579826984245	0.020325582135472222	-0.13033873473382654	-0.48802498973011116	-1.2630803789255407	0.689594593015842	0.350003877952562	0.541489603074606	-1.8242080327962347	0.10018299035773313
self reported educational attainment	-0.20304300842090106	2.205381023317603	0.13543605077065438	-0.9828397215089576	-0.5532153078922774	-0.9210170596573747	0.6400823054565645	0.3782032577183353	0.8474341856595865	-1.6362965474129632	0.08987482196984495
family history of Alzheimer’s disease	-0.049815657011504776	2.139117906036573	-0.16632043718507553	-0.6653173705776194	-1.231023948926046	0.37636988265706356	1.4692259622018915	0.13580627598437797	-0.1529758570255512	-1.3595072321701882	-0.49555952398388375
smoking initiation	0.4292327925208121	2.1096933909240847	-0.25889770807270013	-0.08057221990441148	-1.58276485995987	-1.809945937313792	0.5527926439386485	0.07891924958960449	0.09859774529855639	0.43358101167976837	0.029363891299310035
gastroesophageal reflux disease	-0.9107928797372642	2.097239203925401	-0.09185173568787565	-1.0981824682425838	-0.5087502734325987	-0.1259000891107647	0.3551773382062382	-0.15122316936100835	1.365256527727719	-1.4237725291764187	0.49280007488913685
cerebrospinal fluid biomarker measurement	-0.5760564561233216	2.041830282650571	-0.21162761351675705	-0.29216947846621794	-1.4814628676851802	0.5608540900365013	-0.27548141134896714	1.47833576416152	0.09931864965083655	-1.25737584087212	-0.08616511848688695
age at first sexual intercourse measurement	0.5881778136007183	1.9857116843598526	-0.45940264061713876	-0.4698565988356813	-0.5501406984020242	-1.1887505981126496	0.26737748946806256	0.25757770338736186	0.40174380368051926	-1.8158056374614142	0.9833676789323813
visceral adipose tissue measurement	-0.04156276329667284	1.9719496065429545	0.1587087532262703	0.7586769866277365	-0.37297053250611967	-0.868502939608105	0.30937910268548396	-0.7309972376489157	0.6395772876143782	-2.118862961140924	0.2946046975038965
waist circumference	0.3183883532011811	1.95745139931718	0.21308154322151351	-1.180752997818383	-0.4699958352560903	-0.8053977957137964	0.5204259108820686	-0.31995993983316323	0.9525997352354006	-1.7706504937459053	0.5848101205100138
visual perception measurement	-0.07337401568078668	1.9493933058475055	-0.025028604540111098	-0.740246199204006	1.6084441699963	-1.3647399449167044	0.2691656990742773	-0.9901623829157408	0.3480537292187626	-1.010653575350161	0.029147818470667355
Varicose veins	-0.22514619197839694	1.9202993507054449	-0.24582459391002748	-0.2943963545159919	-1.6869310924714487	0.8226467714795065	0.8491954619323024	0.10713969840801472	-0.5820433653911891	-1.4047845607248366	0.739844876466559
Parkinson disease	-0.040644568034402646	1.9123931607088949	0.1578128922079662	-0.17825132946972366	-0.681485716083128	0.48047159093380065	0.3631407922396125	-0.3177625018469494	0.8242588670007127	-2.3784181314718027	-0.14151505618490717
prostate carcinoma	-0.10244120793171993	1.7894613375387367	0.35833724220018687	-1.143020499785894	-0.5655516978019661	0.7923115456637279	0.23686429404402665	0.6642306782978085	-0.21284745014175668	-2.175724803072054	0.35838056098885374
total blood protein measurement	-0.05436727813198317	1.7346710608472513	0.21344731594200417	-0.33014439750145097	-0.9114191225106836	0.6248038383137752	0.12177979130856045	1.0772315567938902	0.29328465485027694	-2.255445161567638	-0.5138422583440548
neurofibrillary tangles measurement	-0.32350765761719696	1.7191066928483436	0.21122702707581018	-0.3853412583536198	-0.2754429298515172	-0.6987090272683005	1.287822736356978	0.393126479754423	0.5150090034789703	-2.251145751438958	-0.19214531498497095
basal cell carcinoma	0.8417589052200677	1.6874324353045995	0.6007443419884555	-0.8979211272803249	0.11435218604682919	-0.005905206277547965	-1.1138664233567845	-1.6494263241164426	1.3629497545701734	-0.43199856460379776	-0.5081199774952445
colorectal adenoma	-1.2702265676849234	1.6691906820233766	1.2714654599166602	-1.194598798927128	0.9960439740172686	0.6995581988376297	-0.011381595290571488	-0.2167774615091822	-0.5520466104759582	-1.3102341793471115	-0.08099310156002182
complication	0.31823745236111717	1.6409455194984868	0.0002867691561787798	-0.32827016272496606	1.4724988506396173	-0.06576901623584946	-0.9467154101738585	-0.9124015485545987	0.142844757727621	-1.9459633739280464	0.6243061622343028
late-onset Alzheimers disease	0.17364452194078703	1.6334848267312019	-0.4564678264773274	0.32361966039827833	-1.452328008998585	1.043770230315812	1.171867388891225	-0.674354857867395	0.24399567472026737	-1.6698434281145589	-0.337388181539704
adolescent idiopathic scoliosis	-0.5780812555333514	1.6246067055776592	-0.11265787902056286	-0.2146351964233078	-0.9545586147890563	0.5623438197839096	0.8732059413052511	0.9255922146678502	0.1318507761039164	-2.259138324903751	0.0014718132314636844
mean corpuscular volume	0.6554229291687788	1.6013021489966157	0.6922840978310549	-0.21865735840221553	-2.6933509480992734	-0.1366300059897859	0.29039194034969756	0.044639640408784494	-0.31919207410896455	0.1275181270425531	-0.04372849719700999
IGF-1 measurement	0.6819934833235395	1.548079854350609	0.33856276366597005	-0.424946454350377	-1.1475887691961157	-0.1300974257539033	0.024199851148297317	0.5081125153918834	0.4933699474535921	-2.3980530453259816	0.5063672792924502
neutrophil percentage of leukocytes	-0.046841327002910764	1.4616353151822798	0.2181640518241245	-0.9830827064668872	-0.9660399578711844	0.1882771313449377	1.1715382677715906	1.4321127585033433	-0.6450303695493844	-1.7410161606479604	-0.08971700308798446
alkaline phosphatase measurement	0.22786101202688333	1.456706434702477	0.012712237289421599	-0.5395509564054576	-1.0923692544398684	0.8052905570666651	-0.00970421114494748	1.1845190224176778	0.3596304772294326	-2.267510124662683	-0.13758519407974215
diffuse plaque measurement	-1.5994849447898114	1.4158861432877776	0.000757008831085335	0.681743277169768	-0.7471220146142792	0.06798886536505395	0.6654628182831054	1.0477904933906923	0.7999143376516258	-1.6701853231748685	-0.6627506614001525
insomnia measurement	-0.5260871009511526	1.402423412120566	0.3195924140255844	-0.04522862827593207	-0.618823795555294	-0.5384176253662458	0.41389863475652094	0.6494654802040128	-0.11281839846819182	-2.3331848765315013	1.3891804840415163
Alzheimer disease	-0.12252703233265762	1.3910875881839553	-0.4321094469064876	-0.5905235135404877	-1.4553767898021122	1.092996280405213	1.4630683293334181	0.2224702067845215	0.4161445759456085	-1.65134709232384	-0.3338831057471388
bilirubin measurement	-0.20005008985988385	1.3888742223713413	0.07611953179296525	-0.32801419665853565	-1.3054487586878551	0.5668759700373782	0.1058329261434516	0.8559458921102027	1.1514340463737998	-2.1927888252163563	-0.11878071840649346
body fat percentage	0.1500164871661515	1.3558609380753472	0.4592945154586101	-1.255220567101502	-1.0105113526378304	-0.013520618238574028	0.7730005598334477	0.08547173753897795	1.2473115090818736	-2.028452276990439	0.23674906781388805
risky sexual behaviour measurement	-0.32394247980783614	1.339072929215517	-0.0006764095037370111	0.49752759338686026	-0.9191708460541942	0.4927089882818901	0.39942577975734167	-0.8085171411775457	-1.2094970500729125	-1.3687895772028162	1.9018582131774249
