# Supplementary material for: A tissue-specific atlas of protein–protein associations enables prioritization of candidate disease genes
Source: Nat Biotechnol. 2025 May 2;44(4):654–67. doi: 10.1038/s41587-025-02659-z (PMC13090126; doi:10.1038/s41587-025-02659-z)
Supplement: Supplementary file 3 — All supplementary tables and file descriptions. [file 41587_2025_2659_MOESM3_ESM.zip › TableS8_[fig4a]_compute_potential_assoc_involving_schizophrenia_genes.csv]

prot1	prot2	brain
AAK1	AFF3	0.7376262
AAK1	ANK3	0.8450019
AAK1	APBA1	0.7534843
AAK1	BARHL2	0.7409282
AAK1	C2orf69	0.8241047
AAK1	CACNB2	0.7347924
AAK1	CADM2	0.7346883
AAK1	CDH13	0.736929
AAK1	CNNM2	0.7577211
AAK1	DOCK3	0.7394674
AAK1	ENOX1	0.728933
AAK1	GPM6A	0.7408656
AAK1	GRIA1	0.7820688
AAK1	MAML3	0.8080895
AAK1	NCAM1	0.7698074
AAK1	NEGR1	0.79849
AAK1	NRXN1	0.84578
AAK1	OPCML	0.8083331
AAK1	PCLO	0.8808491
AAK1	PHACTR3	0.88432
AAK1	PLCL1	0.9137206
AAK1	PPP2R2D	0.7639511
AAK1	PTPRN2	0.8634695
AAK1	RAPGEF4	0.7962515
AAK1	RTN1	0.7508911
AAK1	RUNDC3B	0.7377452
AAK1	SHANK3	0.8093457
AAK1	SMPD3	0.7638941
AAK1	SNAP91	0.8259511
AAK1	SPHKAP	0.7962599
AATK	ADCY1	0.9044515
AATK	APBA1	0.8575913
AATK	BHLHE22	0.7579968
AATK	CACNA1C	0.8080943
AATK	CACNB2	0.8062559
AATK	CADM1	0.801581
AATK	CADM2	0.9040965
AATK	CAMK1D	0.8964195
AATK	CCDC92	0.8305592
AATK	CDH13	0.8203793
AATK	CELF4	0.911383
AATK	CHRM3	0.7469362
AATK	CLCN3	0.733749
AATK	CNNM2	0.8819395
AATK	DENND5B	0.7487052
AATK	DOCK3	0.904411
AATK	FRY	0.8698246
AATK	GPM6A	0.8435202
AATK	GRAMD1B	0.78291
AATK	GRIA1	0.850556
AATK	NCAM1	0.740585
AATK	NRXN1	0.8594739
AATK	NTM	0.7473184
AATK	PCDH7	0.8201956
AATK	PCLO	0.9272234
AATK	PCNX1	0.8136783
AATK	PLCL1	0.7671612
AATK	PPP2R2D	0.864602
AATK	PPP2R5E	0.7307906
AATK	PTPRD	0.8948546
AATK	RAPGEF4	0.8693439
AATK	RTN1	0.8308388
AATK	RUNDC3B	0.9020478
AATK	SMPD3	0.8300759
AATK	SNAP91	0.9054407
AATK	SYNE1	0.7718026
AATK	TTC7B	0.8021478
ABCC8	ADAM10	0.812952
ABCC8	ADCY1	0.7356011
ABCC8	BNIP3	0.7609664
ABCC8	CADM2	0.8504529
ABCC8	CDH13	0.7740929
ABCC8	CELF4	0.8455305
ABCC8	CHRM3	0.8420759
ABCC8	CLCN3	0.7962918
ABCC8	CLU	0.7770485
ABCC8	CNOT4	0.7754812
ABCC8	DENND5B	0.8212793
ABCC8	DOCK3	0.8182961
ABCC8	FARP1	0.832923
ABCC8	FRY	0.7408678
ABCC8	GNG7	0.7689222
ABCC8	GRAMD1B	0.8564391
ABCC8	MGAT5	0.8475097
ABCC8	NRXN1	0.7435081
ABCC8	PCDH7	0.7426469
ABCC8	PCLO	0.7315672
ABCC8	PDE4B	0.820783
ABCC8	PPP2R2D	0.7926507
ABCC8	PTBP2	0.7644635
ABCC8	PTPRD	0.7441725
ABCC8	RGS6	0.7307571
ABCC8	RTN1	0.7370104
ABCC8	SYNE1	0.7440246
ABCC8	TRA2A	0.7291967
ABCC8	TTC7B	0.8414023
ABHD17A	ADCY1	0.7486754
ABHD17A	ANK3	0.7880212
ABHD17A	APBA1	0.7677954
ABHD17A	CADM2	0.7656255
ABHD17A	CNNM2	0.7719855
ABHD17A	DOCK3	0.7334176
ABHD17A	GNG7	0.8170393
ABHD17A	GRIA1	0.7789836
ABHD17A	NEGR1	0.8073078
ABHD17A	NTM	0.7312368
ABHD17A	OPCML	0.7711938
ABHD17A	PCLO	0.8112342
ABHD17A	PCNX1	0.7828133
ABHD17A	PLCL1	0.736755
ABHD17A	PTPRD	0.78484
ABHD17A	PTPRN2	0.8360826
ABHD17A	RAPGEF4	0.8103803
ABHD17A	RUNDC3B	0.728646
ABHD17A	SNAP91	0.8387296
ABHD17A	TTC7B	0.7558317
ABHD17B	ADAM10	0.8333454
ABHD17B	ADCY1	0.8781924
ABHD17B	AGAP1	0.7442636
ABHD17B	ANK3	0.8053177
ABHD17B	APBA1	0.8780816
ABHD17B	CACNA1C	0.7289647
ABHD17B	CADM2	0.9129586
ABHD17B	CAMK1D	0.8018474
ABHD17B	CDH13	0.8081126
ABHD17B	CELF4	0.8588655
ABHD17B	CLCN3	0.76794
ABHD17B	CNNM2	0.8537306
ABHD17B	DOCK3	0.858541
ABHD17B	FRY	0.793665
ABHD17B	FYN	0.7563343
ABHD17B	GNG7	0.7852132
ABHD17B	GPM6A	0.81326
ABHD17B	GRIA1	0.8082586
ABHD17B	LRFN5	0.7811851
ABHD17B	NCAM1	0.7706599
ABHD17B	NEGR1	0.7875051
ABHD17B	NRXN1	0.8659834
ABHD17B	NTM	0.7410553
ABHD17B	OPCML	0.7354962
ABHD17B	PCLO	0.9065406
ABHD17B	PCNX1	0.8732745
ABHD17B	PHACTR3	0.7333468
ABHD17B	PLCL1	0.8067939
ABHD17B	PPP2R2D	0.8445816
ABHD17B	PTPRD	0.9143928
ABHD17B	PTPRN2	0.9136433
ABHD17B	RAPGEF4	0.8535466
ABHD17B	RGS6	0.7696324
ABHD17B	RTN1	0.8197808
ABHD17B	RUNDC3B	0.8724924
ABHD17B	SMPD3	0.8272241
ABHD17B	SNAP91	0.9137516
ABHD17B	TTC7B	0.8116672
ABHD17C	CACNA1C	0.8196457
ABHD17C	ENOX1	0.7491887
ABHD17C	PCNX1	0.7743121
ABHD6	ADCY1	0.8077308
ABHD6	ANK3	0.735956
ABHD6	APBA1	0.7953064
ABHD6	CACNA1C	0.8653956
ABHD6	CACNB2	0.7472274
ABHD6	CADM2	0.7533022
ABHD6	DOCK3	0.7302601
ABHD6	ENOX1	0.8238464
ABHD6	FYN	0.755529
ABHD6	GRIA1	0.7567348
ABHD6	NCAM1	0.8002849
ABHD6	NRXN1	0.7718425
ABHD6	NTM	0.7536107
ABHD6	OPCML	0.7829733
ABHD6	PCLO	0.756664
ABHD6	PHACTR3	0.8327127
ABHD6	PPP2R2D	0.7677359
ABHD6	PTPRD	0.8158184
ABHD6	RAPGEF4	0.8461923
ABHD6	RTN1	0.7567311
ABHD6	RUNDC3B	0.8814532
ABHD6	SNAP91	0.8281442
ABHD6	SNX19	0.7717158
ABI1	ANK3	0.7569323
ABI1	CACNA1C	0.7783479
ABI1	CACNB2	0.818165
ABI1	CADM2	0.8083616
ABI1	CAMK1D	0.7505608
ABI1	CDH13	0.7377439
ABI1	FARP1	0.7531131
ABI1	FYN	0.7303597
ABI1	GNG7	0.7309616
ABI1	GPM6A	0.7588359
ABI1	GRIA1	0.7956574
ABI1	NCAM1	0.8292945
ABI1	NRXN1	0.7583549
ABI1	NTM	0.827219
ABI1	OPCML	0.7942278
ABI1	P2RX7	0.7987765
ABI1	PCDH7	0.790175
ABI1	PHACTR3	0.8011154
ABI1	PTPRD	0.7623178
ABI1	RAPGEF4	0.7618202
ABI1	RTN1	0.7580271
ABI1	SNAP91	0.7668361
ABITRAM	CASP4	0.8146495
ABITRAM	FOXP1	0.8094017
ABITRAM	HSPE1-MOB4	0.7762029
ABITRAM	IRF3	0.7619918
ABITRAM	MAN2A1	0.8306346
ABITRAM	PDIA6	0.8404342
ABITRAM	TEAD1	0.7341316
ABL1	PCNX1	0.7429875
ACAD9	DNAJA3	0.7481359
ACAD9	FOXO6	0.7534074
ACAD9	HSPE1-MOB4	0.8560679
ACAD9	MRPS30	0.7465267
ACADS	CREBRF	0.7266898
ACAP3	AGAP1	0.7396256
ACAP3	APBA1	0.7712236
ACAP3	BARHL2	0.7764863
ACAP3	BHLHE22	0.7322039
ACAP3	CEP170	0.7922623
ACAP3	FNIP2	0.7378267
ACAP3	FYN	0.7365084
ACAP3	MRTFA	0.7291415
ACAP3	NRXN1	0.7470538
ACAP3	PCGF3	0.742936
ACAP3	PPP2R2D	0.7725427
ACAP3	PPP2R5E	0.7360944
ACAP3	PTPRD	0.7372736
ACAP3	RUNDC3B	0.7580096
ACAP3	SRPK2	0.7269846
ACE	TRANK1	0.7594519
ACTB	ENOX1	0.7676435
ACTBL2	CDK5R1	0.7411208
ACTBL2	TMEM63C	0.7725881
ACTBL2	TRANK1	0.7299069
ACTBL2	TULP4	0.7674815
ACTN1	FOXO6	0.738695
ACTN1	HSPE1-MOB4	0.8057742
ACTN1	LPP	0.7540056
ACTN1	TSPAN18	0.731817
ACTN2	AFF3	0.7389422
ACTN2	ANK3	0.7265093
ACTN2	FOXO6	0.7933509
ACTN2	HSPE1-MOB4	0.8290503
ACTN2	NEGR1	0.7754364
ACTN2	OPCML	0.7625069
ACTN2	SHANK3	0.7479196
ACTN2	SNAP91	0.7306716
ACTN2	TSPAN18	0.7404998
ACVR1B	ADCY1	0.8453604
ACVR1B	AKT3	0.778731
ACVR1B	APBA1	0.7548475
ACVR1B	CACNB2	0.7721693
ACVR1B	CCDC92	0.7519865
ACVR1B	CELF4	0.7776028
ACVR1B	CNNM2	0.8127314
ACVR1B	FYN	0.7494082
ACVR1B	GPM6A	0.7563846
ACVR1B	GRIA1	0.8376785
ACVR1B	KCNB1	0.7344808
ACVR1B	NRXN1	0.7692094
ACVR1B	PCLO	0.8441556
ACVR1B	PTPRD	0.8470736
ACVR1B	RUNDC3B	0.7995053
ACVR1B	SMPD3	0.7632953
ACVR1B	SNAP91	0.8036655
ACYP2	CADM2	0.8230847
ACYP2	FARP1	0.8189073
ACYP2	GNG7	0.8227748
ACYP2	GPM6A	0.7334262
ACYP2	GRIA1	0.7390302
ACYP2	IGSF11	0.7796995
ACYP2	MOCS2	0.7297118
ACYP2	NCAM1	0.8042893
ACYP2	NTM	0.8861301
ACYP2	OPCML	0.7382091
ACYP2	P2RX7	0.7359638
ACYP2	PCDH7	0.748115
ACYP2	PHACTR3	0.7675094
ACYP2	SNAP91	0.7287422
ACYP2	YWHAE	0.8132016
ADAM10	CACNA1C	0.7315146
ADAM10	CIB1	0.7664751
ADAM10	EYA2	0.7494186
ADAM10	JAM3	0.7347718
ADAM10	KCNA1	0.8048137
ADAM10	LHX9	0.7539758
ADAM10	MBP	0.7686155
ADAM10	NEFL	0.7501096
ADAM10	NEFM	0.7338762
ADAM10	NFASC	0.7367813
ADAM10	P2RX7	0.7437138
ADAM10	PCNX1	0.7913568
ADAM10	RAP1A	0.7315748
ADAM10	SIRT2	0.7397989
ADAM22	ADCY1	0.8951508
ADAM22	ANK3	0.8026344
ADAM22	APBA1	0.8342684
ADAM22	C2orf69	0.7750951
ADAM22	CACNA1C	0.8327186
ADAM22	CACNB2	0.7679464
ADAM22	CADM2	0.7954056
ADAM22	CAMK1D	0.7671854
ADAM22	CELF4	0.7602628
ADAM22	CNNM2	0.8209515
ADAM22	DOCK3	0.8087876
ADAM22	FRY	0.7704881
ADAM22	GPM6A	0.7887355
ADAM22	GRIA1	0.8504519
ADAM22	LRFN5	0.7433602
ADAM22	NCAM1	0.8190082
ADAM22	NEGR1	0.8485528
ADAM22	NRXN1	0.9011832
ADAM22	NTM	0.77647
ADAM22	OPCML	0.814526
ADAM22	PCLO	0.9185618
ADAM22	PCNX1	0.7745047
ADAM22	PHACTR3	0.8256162
ADAM22	PLCL1	0.8750147
ADAM22	PPP2R2D	0.8014581
ADAM22	PTPRN2	0.868518
ADAM22	RAPGEF4	0.8900664
ADAM22	RGS6	0.8109641
ADAM22	RTN1	0.7368343
ADAM22	RUNDC3B	0.8541667
ADAM22	SHANK3	0.7831228
ADAM22	SMPD3	0.8295645
ADAM22	SNAP91	0.8660729
ADAM22	SPHKAP	0.7694568
ADAM22	TTC7B	0.8104726
ADAM23	ADCY1	0.7948662
ADAM23	ANK3	0.883467
ADAM23	APBA1	0.8900897
ADAM23	C2orf69	0.7666716
ADAM23	CADM2	0.8022798
ADAM23	CCDC92	0.7961585
ADAM23	CDH13	0.7900219
ADAM23	CNNM2	0.788787
ADAM23	DOCK3	0.7873685
ADAM23	ENOX1	0.84403
ADAM23	GPM6A	0.7814267
ADAM23	LINGO1	0.7465561
ADAM23	MAML3	0.7860953
ADAM23	NCAM1	0.8006806
ADAM23	NEGR1	0.8974022
ADAM23	NGEF	0.7580644
ADAM23	NRXN1	0.8217546
ADAM23	NTM	0.7643269
ADAM23	OPCML	0.8579302
ADAM23	PCLO	0.878831
ADAM23	PHACTR3	0.859858
ADAM23	PLCL1	0.8256415
ADAM23	PPP2R2D	0.7380261
ADAM23	PTPRN2	0.8345044
ADAM23	RALGPS1	0.7382925
ADAM23	RAPGEF4	0.7826975
ADAM23	RTN1	0.8026014
ADAM23	RUNDC3B	0.7790057
ADAM23	SMPD3	0.7674489
ADAM23	SNAP91	0.9179962
ADAM23	SPHKAP	0.8102044
ADAM23	TTC7B	0.7408753
ADAR	ATF7IP	0.8380674
ADAR	EYS	0.7688018
ADAR	MAD1L1	0.778373
ADAR	PHF3	0.7478606
ADAR	REXO1	0.8064896
ADAR	RSRC1	0.7845609
ADAR	ZNF638	0.7411236
ADAT2	BCL11B	0.7548309
ADAT2	FOXO6	0.8488254
ADAT2	HSPE1-MOB4	0.8441083
ADAT2	MAD1L1	0.7698686
ADAT2	NUDCD1	0.7616898
ADAT2	PDIA6	0.7391854
ADCY1	ADCY2	0.7671553
ADCY1	ADCY5	0.8435524
ADCY1	ADCY9	0.8589108
ADCY1	ADGRB2	0.8550506
ADCY1	ADGRB3	0.774158
ADCY1	ADGRL1	0.9152838
ADCY1	AGAP2	0.8669136
ADCY1	AKAP5	0.7331494
ADCY1	AKT3	0.7317175
ADCY1	AMIGO1	0.8734461
ADCY1	AMPH	0.8861584
ADCY1	ANK2	0.8555856
ADCY1	ANK3	0.8086698
ADCY1	AP2A1	0.8632308
ADCY1	AP2B1	0.8054627
ADCY1	AP2M1	0.7750065
ADCY1	AP2S1	0.8568596
ADCY1	AP3B2	0.9146713
ADCY1	AP3M2	0.8984431
ADCY1	APBA1	0.8580368
ADCY1	APBB1	0.8495276
ADCY1	ARFGEF2	0.8021934
ADCY1	ARHGAP44	0.8538232
ADCY1	ARHGEF9	0.7286874
ADCY1	ARPP21	0.7398697
ADCY1	ASIC1	0.7275509
ADCY1	ASTN1	0.8188347
ADCY1	ASTN2	0.8660476
ADCY1	ATCAY	0.7723007
ADCY1	ATP13A2	0.8253465
ADCY1	ATP1A1	0.8836536
ADCY1	ATP1A2	0.8063708
ADCY1	ATP1A3	0.9104351
ADCY1	ATP1B1	0.9170857
ADCY1	ATP2B1	0.8355948
ADCY1	ATP2B2	0.8799133
ADCY1	ATP2B3	0.8949574
ADCY1	ATP6AP1	0.8840294
ADCY1	ATP6AP2	0.8087956
ADCY1	ATP6V0A1	0.9187778
ADCY1	ATP6V0D1	0.9038774
ADCY1	ATP6V1A	0.846263
ADCY1	ATP6V1B2	0.8402554
ADCY1	ATP6V1C1	0.854876
ADCY1	ATP6V1D	0.8589639
ADCY1	ATP6V1E1	0.8422204
ADCY1	ATP6V1F	0.8555222
ADCY1	ATP6V1G2	0.8572386
ADCY1	ATP6V1H	0.8585692
ADCY1	B3GAT1	0.762262
ADCY1	BACE1	0.8780508
ADCY1	BAIAP2	0.7503464
ADCY1	BASP1	0.8860844
ADCY1	BIN1	0.7671772
ADCY1	BLTP1	0.8081641
ADCY1	BMPR2	0.8427628
ADCY1	BRAF	0.8713129
ADCY1	BRINP1	0.9067874
ADCY1	BRSK1	0.9124993
ADCY1	BRSK2	0.8285128
ADCY1	BSN	0.9051819
ADCY1	BTBD8	0.790144
ADCY1	CA10	0.8238357
ADCY1	CAB39L	0.8473302
ADCY1	CACNA1A	0.9032522
ADCY1	CACNA1B	0.8989031
ADCY1	CACNA1C	0.9046095
ADCY1	CACNA1E	0.8572673
ADCY1	CACNA2D2	0.8583614
ADCY1	CACNA2D3	0.9225918
ADCY1	CACNB1	0.9224228
ADCY1	CACNB2	0.7769832
ADCY1	CACNB4	0.9279032
ADCY1	CACNG2	0.8723193
ADCY1	CADM1	0.7337512
ADCY1	CADM2	0.8582718
ADCY1	CADM3	0.9141982
ADCY1	CADPS	0.8840471
ADCY1	CADPS2	0.8962906
ADCY1	CAMK1D	0.8412292
ADCY1	CAMK2A	0.9106144
ADCY1	CAMK4	0.7649397
ADCY1	CBARP	0.732468
ADCY1	CCDC92	0.789013
ADCY1	CD200	0.850779
ADCY1	CD47	0.8796386
ADCY1	CDC42	0.8186354
ADCY1	CDH13	0.8595087
ADCY1	CDH18	0.8288347
ADCY1	CDH2	0.7342609
ADCY1	CDH23	0.8995497
ADCY1	CDH9	0.7837772
ADCY1	CDK14	0.7640312
ADCY1	CDK5	0.7391602
ADCY1	CDK5R1	0.8882493
ADCY1	CDKL5	0.7834902
ADCY1	CELF4	0.9057853
ADCY1	CKB	0.793028
ADCY1	CLCN4	0.9037892
ADCY1	CLCN6	0.8173272
ADCY1	CLSTN3	0.8508084
ADCY1	CLTB	0.8700898
ADCY1	CNKSR2	0.8297557
ADCY1	CNNM2	0.8981595
ADCY1	CNR1	0.7873242
ADCY1	CNTN1	0.8479816
ADCY1	CNTNAP2	0.8333834
ADCY1	CNTNAP5	0.7753164
ADCY1	CPEB2	0.7440938
ADCY1	CPEB3	0.923494
ADCY1	CPNE5	0.7825368
ADCY1	CRMP1	0.7888914
ADCY1	CSNK1E	0.843103
ADCY1	CSPG5	0.760931
ADCY1	CTNNA2	0.7723508
ADCY1	CTNNA3	0.7421498
ADCY1	CTNND2	0.7818995
ADCY1	CYLD	0.8342473
ADCY1	CYRIA	0.7652603
ADCY1	CYTH2	0.7758179
ADCY1	DAB2IP	0.8677682
ADCY1	DACH1	0.730261
ADCY1	DCTN1	0.8805573
ADCY1	DCTN2	0.806285
ADCY1	DENND5B	0.7939535
ADCY1	DGKB	0.7810993
ADCY1	DIP2C	0.8817572
ADCY1	DISP2	0.7892646
ADCY1	DLG2	0.9297902
ADCY1	DLG3	0.8751224
ADCY1	DLG4	0.8049707
ADCY1	DLGAP1	0.8904526
ADCY1	DMWD	0.8512118
ADCY1	DMXL2	0.914141
ADCY1	DNAJA4	0.8558373
ADCY1	DNAJC5	0.9132946
ADCY1	DNM1	0.9315818
ADCY1	DNM1L	0.8825774
ADCY1	DNM3	0.8974893
ADCY1	DOC2A	0.8970649
ADCY1	DOC2B	0.8528763
ADCY1	DOCK3	0.8784494
ADCY1	DPP10	0.8852979
ADCY1	DPP6	0.8813609
ADCY1	DPYSL4	0.7866369
ADCY1	DTNB	0.8489023
ADCY1	DYNLL2	0.8762091
ADCY1	ELAVL2	0.85241
ADCY1	ELFN2	0.8963057
ADCY1	ENO2	0.863079
ADCY1	EPB41L4B	0.729297
ADCY1	EPHB2	0.7530994
ADCY1	ERC2	0.9202399
ADCY1	EXOC3	0.7406648
ADCY1	EXOC8	0.7383108
ADCY1	FBXL20	0.7488954
ADCY1	FBXO31	0.7565719
ADCY1	FGF13	0.8546489
ADCY1	FLOT1	0.7314351
ADCY1	FLOT2	0.769016
ADCY1	FRRS1L	0.8297258
ADCY1	FRY	0.7914644
ADCY1	FXYD6	0.8312982
ADCY1	FYN	0.7305004
ADCY1	GABBR1	0.9114338
ADCY1	GABRA1	0.755943
ADCY1	GABRA2	0.7360966
ADCY1	GABRB1	0.7806526
ADCY1	GABRB2	0.7885186
ADCY1	GABRB3	0.7602355
ADCY1	GABRG2	0.7503114
ADCY1	GDI1	0.8556748
ADCY1	GFRA2	0.7622209
ADCY1	GLS	0.7373124
ADCY1	GNAO1	0.9268793
ADCY1	GNAZ	0.9400656
ADCY1	GNB5	0.903547
ADCY1	GNG3	0.7319128
ADCY1	GPD2	0.8041354
ADCY1	GPM6A	0.8270255
ADCY1	GPR158	0.8832508
ADCY1	GPRC5B	0.7399287
ADCY1	GPRIN1	0.8152
ADCY1	GRIA1	0.8609134
ADCY1	GRIA2	0.8864666
ADCY1	GRIA3	0.8295208
ADCY1	GRK2	0.8213839
ADCY1	GRK3	0.793368
ADCY1	GRM1	0.939967
ADCY1	GRM2	0.9003422
ADCY1	GRM4	0.9101597
ADCY1	GRM5	0.8606456
ADCY1	GRM7	0.9032132
ADCY1	GRM8	0.9139313
ADCY1	GSK3A	0.854896
ADCY1	HECW2	0.7785791
ADCY1	HOMER1	0.8637816
ADCY1	HOOK1	0.7975316
ADCY1	HPCA	0.8909106
ADCY1	HPCAL4	0.8757593
ADCY1	IGSF21	0.875915
ADCY1	IGSF8	0.8930289
ADCY1	INPP5A	0.8444399
ADCY1	IQSEC3	0.885181
ADCY1	ITM2B	0.7460178
ADCY1	ITSN1	0.8654644
ADCY1	KATNB1	0.7435438
ADCY1	KCNA1	0.9322294
ADCY1	KCND3	0.8297409
ADCY1	KCNH7	0.7642718
ADCY1	KCNIP2	0.8823752
ADCY1	KCNIP4	0.917689
ADCY1	KCNJ10	0.7394227
ADCY1	KCNQ2	0.8212427
ADCY1	KCTD16	0.8008526
ADCY1	KCTD8	0.8800692
ADCY1	KIF1A	0.8326947
ADCY1	KIF2A	0.7926737
ADCY1	KIF2B	0.7392875
ADCY1	KIF3A	0.8679066
ADCY1	KIF3B	0.7649743
ADCY1	KIF5A	0.7349786
ADCY1	KIFAP3	0.8192283
ADCY1	KSR2	0.8201231
ADCY1	L1CAM	0.8062937
ADCY1	LGALSL	0.8917759
ADCY1	LGI1	0.8906978
ADCY1	LIN7A	0.7356929
ADCY1	LIN7B	0.85212
ADCY1	LINGO2	0.8077148
ADCY1	LMTK2	0.8005873
ADCY1	LMTK3	0.871424
ADCY1	LRFN1	0.7892043
ADCY1	LRFN3	0.8080171
ADCY1	LRFN5	0.8800779
ADCY1	LRRC4	0.7323572
ADCY1	LRRC7	0.7303012
ADCY1	LSAMP	0.850085
ADCY1	LY6H	0.8695142
ADCY1	MACROD2	0.7916315
ADCY1	MADD	0.9162691
ADCY1	MAGI2	0.7574987
ADCY1	MAP1A	0.8082169
ADCY1	MAP1LC3A	0.8158603
ADCY1	MAP2K4	0.7535452
ADCY1	MAP6	0.8703264
ADCY1	MAPK8IP2	0.7743346
ADCY1	MAPK8IP3	0.8292111
ADCY1	MAPT	0.8993764
ADCY1	MARK1	0.790748
ADCY1	MARK2	0.8372675
ADCY1	MARK4	0.8648326
ADCY1	MCTP1	0.806699
ADCY1	MEGF9	0.8386689
ADCY1	MICU3	0.8533736
ADCY1	MINK1	0.7978718
ADCY1	MYO18A	0.8029766
ADCY1	MYO5A	0.9065898
ADCY1	MYT1L	0.8153129
ADCY1	NBEA	0.8369188
ADCY1	NCAM1	0.80799
ADCY1	NCAM2	0.8669519
ADCY1	NCDN	0.9302942
ADCY1	NCS1	0.8942798
ADCY1	NDEL1	0.729898
ADCY1	NDRG2	0.792114
ADCY1	NEBL	0.7941546
ADCY1	NECTIN1	0.8441983
ADCY1	NEGR1	0.798814
ADCY1	NEO1	0.7859599
ADCY1	NFASC	0.862665
ADCY1	NKIRAS1	0.8442308
ADCY1	NLGN2	0.8265762
ADCY1	NPEPPS	0.7931571
ADCY1	NPTN	0.8901842
ADCY1	NRN1	0.8453404
ADCY1	NRXN1	0.9074788
ADCY1	NRXN2	0.9180174
ADCY1	NRXN3	0.8587114
ADCY1	NSF	0.9030044
ADCY1	NTNG2	0.731579
ADCY1	NTRK2	0.8488876
ADCY1	NXPH1	0.8101214
ADCY1	OLFM1	0.8034596
ADCY1	OPCML	0.7820092
ADCY1	PACSIN1	0.8836074
ADCY1	PAFAH1B1	0.7361
ADCY1	PAK1	0.8471058
ADCY1	PCDH1	0.8665284
ADCY1	PCDH7	0.7315615
ADCY1	PCLO	0.9344404
ADCY1	PCNX1	0.798315
ADCY1	PCSK1	0.7286259
ADCY1	PDE1B	0.8727057
ADCY1	PDK2	0.8831732
ADCY1	PHACTR1	0.9147468
ADCY1	PHAF1	0.7925634
ADCY1	PHF24	0.8394995
ADCY1	PICK1	0.88416
ADCY1	PIN1	0.7975637
ADCY1	PIP5K1C	0.9211656
ADCY1	PLCL2	0.8375964
ADCY1	PLPPR4	0.8076442
ADCY1	PLXNA2	0.851275
ADCY1	PLXNA4	0.8206875
ADCY1	PLXNC1	0.749183
ADCY1	PNMA8B	0.7472737
ADCY1	PPFIA2	0.8051205
ADCY1	PPFIA4	0.903365
ADCY1	PPP1R21	0.7765136
ADCY1	PPP2R2D	0.837029
ADCY1	PPP3CA	0.8993936
ADCY1	PPP3CC	0.8225883
ADCY1	PPP3R1	0.9100266
ADCY1	PRKAR2B	0.8811732
ADCY1	PRKCG	0.7698872
ADCY1	PRNP	0.9088353
ADCY1	PRRT2	0.9099998
ADCY1	PSD	0.861266
ADCY1	PTK2B	0.8042114
ADCY1	PTPA	0.7881099
ADCY1	PTPRD	0.9173242
ADCY1	PTPRN2	0.9087766
ADCY1	PTPRS	0.9119936
ADCY1	PURA	0.8440916
ADCY1	PURG	0.8440088
ADCY1	RAB11FIP5	0.8244262
ADCY1	RAB12	0.8069906
ADCY1	RAB2B	0.7599501
ADCY1	RAB33B	0.8881812
ADCY1	RAB3A	0.9246578
ADCY1	RAB3B	0.8587602
ADCY1	RAB3C	0.9033808
ADCY1	RAB3D	0.8695318
ADCY1	RAB5B	0.821962
ADCY1	RAB6B	0.8790482
ADCY1	RABGAP1L	0.7643753
ADCY1	RAC1	0.7430128
ADCY1	RAC3	0.8006223
ADCY1	RALYL	0.7482725
ADCY1	RAP1GAP	0.745372
ADCY1	RAP2A	0.8804156
ADCY1	RAP2B	0.7317223
ADCY1	RAP2C	0.7477864
ADCY1	RAPGEF2	0.8811348
ADCY1	RAPGEF4	0.8830882
ADCY1	RBFOX1	0.7577095
ADCY1	RELN	0.8652444
ADCY1	REV3L	0.7425895
ADCY1	RGS17	0.8156878
ADCY1	RGS6	0.7822875
ADCY1	RGS7	0.9268891
ADCY1	RIMS1	0.8793224
ADCY1	RIMS4	0.7960467
ADCY1	RIT2	0.7639189
ADCY1	ROGDI	0.9073022
ADCY1	RPH3A	0.9159302
ADCY1	RPS6KA2	0.770715
ADCY1	RTN1	0.8520672
ADCY1	RTN4	0.8364353
ADCY1	RTN4R	0.8815308
ADCY1	RUFY3	0.7278669
ADCY1	RUNDC3B	0.9056341
ADCY1	SCAI	0.9098804
ADCY1	SCAMP1	0.7921606
ADCY1	SCAMP5	0.9332405
ADCY1	SCN2A	0.8097008
ADCY1	SEMA4C	0.8139252
ADCY1	SEMA4D	0.8998438
ADCY1	SEPTIN3	0.8843127
ADCY1	SEPTIN4	0.8607997
ADCY1	SEPTIN5	0.911078
ADCY1	SEPTIN6	0.8649681
ADCY1	SEPTIN8	0.7694866
ADCY1	SERPINI1	0.8225391
ADCY1	SEZ6L2	0.8295674
ADCY1	SGIP1	0.9067144
ADCY1	SH3GL2	0.7944856
ADCY1	SH3GL3	0.9199777
ADCY1	SH3PXD2A	0.8006404
ADCY1	SHANK1	0.8543962
ADCY1	SIK3	0.7617116
ADCY1	SIRT2	0.7623299
ADCY1	SLC12A5	0.8512242
ADCY1	SLC16A7	0.7911059
ADCY1	SLC17A6	0.8638328
ADCY1	SLC17A7	0.9000222
ADCY1	SLC1A2	0.8761119
ADCY1	SLC22A17	0.776524
ADCY1	SLC22A23	0.7669201
ADCY1	SLC25A12	0.8477359
ADCY1	SLC2A3	0.7753544
ADCY1	SLC3A2	0.8226586
ADCY1	SLC4A10	0.8535001
ADCY1	SLC6A1	0.7445992
ADCY1	SLC6A3	0.801294
ADCY1	SLC8A1	0.825609
ADCY1	SLC8A2	0.809612
ADCY1	SLC8A3	0.8092626
ADCY1	SLC9A6	0.9014188
ADCY1	SMPD3	0.8403205
ADCY1	SNAP25	0.8764351
ADCY1	SNAP47	0.7655693
ADCY1	SNAP91	0.911641
ADCY1	SNCA	0.9146261
ADCY1	SNCB	0.8593223
ADCY1	SNCG	0.7339697
ADCY1	SNPH	0.8007601
ADCY1	SPOCK1	0.8227852
ADCY1	SPTBN2	0.873049
ADCY1	SPTBN4	0.9099798
ADCY1	SRC	0.7404002
ADCY1	SRCIN1	0.9242467
ADCY1	SRGAP3	0.8469313
ADCY1	ST18	0.7808285
ADCY1	STK32C	0.8063005
ADCY1	STMN2	0.7347819
ADCY1	STMN3	0.862863
ADCY1	STX12	0.7983752
ADCY1	STX1A	0.8812391
ADCY1	STX1B	0.9169104
ADCY1	STX7	0.8155169
ADCY1	STXBP1	0.9310304
ADCY1	STXBP5	0.9303312
ADCY1	SV2A	0.9050511
ADCY1	SV2B	0.9303938
ADCY1	SV2C	0.8899445
ADCY1	SVOP	0.8825446
ADCY1	SYN1	0.9107183
ADCY1	SYN2	0.8951836
ADCY1	SYN3	0.7561791
ADCY1	SYNGAP1	0.9007872
ADCY1	SYNGR1	0.8605226
ADCY1	SYNGR3	0.8957894
ADCY1	SYNJ1	0.9133972
ADCY1	SYP	0.9078733
ADCY1	SYT1	0.8456182
ADCY1	SYT10	0.8691803
ADCY1	SYT11	0.7332944
ADCY1	SYT12	0.8580726
ADCY1	SYT2	0.829371
ADCY1	SYT5	0.8361802
ADCY1	TANC2	0.7705053
ADCY1	TAOK2	0.7535664
ADCY1	TBC1D24	0.8530178
ADCY1	TENM4	0.7289648
ADCY1	THY1	0.8232124
ADCY1	TMEM132B	0.8486852
ADCY1	TMEM163	0.7556081
ADCY1	TMEM63C	0.9186937
ADCY1	TNIK	0.778377
ADCY1	TNR	0.8423314
ADCY1	TOM1L2	0.8458502
ADCY1	TPRG1L	0.8058736
ADCY1	TRAF3	0.7551413
ADCY1	TRIM3	0.8469309
ADCY1	TRIM46	0.7428428
ADCY1	TTC7B	0.7870576
ADCY1	TUBB3	0.8146166
ADCY1	TUBB4A	0.906771
ADCY1	TULP4	0.7282246
ADCY1	UCHL1	0.7922928
ADCY1	UNC13A	0.8790222
ADCY1	UNC13C	0.758497
ADCY1	UNC5D	0.8175478
ADCY1	UNC79	0.7445586
ADCY1	USP31	0.9083827
ADCY1	VAMP1	0.783304
ADCY1	VAMP2	0.7820134
ADCY1	VPS35	0.7839118
ADCY1	VPS52	0.7508154
ADCY1	VSNL1	0.80313
ADCY1	VSTM2A	0.746857
ADCY1	VTI1A	0.836272
ADCY1	WDR17	0.769952
ADCY1	WDR47	0.8802241
ADCY1	WNK2	0.9097798
ADCY1	XKR4	0.8629884
ADCY1	YWHAG	0.8619973
ADCY1	YWHAH	0.7759422
ADCY2	CADM2	0.8317384
ADCY2	FARP1	0.8292558
ADCY2	FRY	0.7340798
ADCY2	GPM6A	0.7548158
ADCY2	NCAM1	0.8094962
ADCY2	NEGR1	0.771381
ADCY2	NRXN1	0.7423433
ADCY2	NTM	0.8765462
ADCY2	OPCML	0.7575624
ADCY2	RTN1	0.7624113
ADCY2	SFXN5	0.7286547
ADCY2	SNAP91	0.7575986
ADCY2	TTC7B	0.7546535
ADCY3	ANK3	0.750346
ADCY3	SHANK3	0.7271714
ADCY5	APBA1	0.880468
ADCY5	CACNA1C	0.8116486
ADCY5	CADM2	0.7966029
ADCY5	CAMK1D	0.8233846
ADCY5	CDH13	0.8234515
ADCY5	CELF4	0.8512294
ADCY5	CHRM3	0.7633844
ADCY5	CNNM2	0.7687346
ADCY5	DENND5B	0.7332154
ADCY5	DOCK3	0.8954771
ADCY5	FYN	0.7282104
ADCY5	GPM6A	0.7943724
ADCY5	GRIA1	0.8558717
ADCY5	LRFN5	0.761959
ADCY5	NCAM1	0.8344069
ADCY5	NEGR1	0.821336
ADCY5	NRXN1	0.754583
ADCY5	NTM	0.756652
ADCY5	PCDH7	0.8031778
ADCY5	PCLO	0.8959668
ADCY5	PCNX1	0.7815081
ADCY5	PHACTR3	0.736453
ADCY5	PPP2R2D	0.8571056
ADCY5	PTPRD	0.8019882
ADCY5	PTPRN2	0.9178686
ADCY5	RAPGEF4	0.8809178
ADCY5	RTN1	0.8377895
ADCY5	RUNDC3B	0.8556004
ADCY5	SMPD3	0.8620471
ADCY5	SNAP91	0.8981882
ADCY5	SYNE1	0.8115822
ADCY5	TTC7B	0.8129792
ADCY8	MAML3	0.8244365
ADCY8	PPP2R2B	0.7387352
ADCY9	ANK3	0.7635468
ADCY9	APBA1	0.7339482
ADCY9	CACNA1C	0.8437774
ADCY9	CACNB2	0.7761686
ADCY9	CADM2	0.7894422
ADCY9	CDH13	0.7704177
ADCY9	CELF4	0.8219389
ADCY9	CNNM2	0.7366968
ADCY9	DOCK3	0.7481472
ADCY9	GRIA1	0.7673749
ADCY9	LINGO1	0.7401943
ADCY9	NEGR1	0.7548302
ADCY9	NRXN1	0.7465121
ADCY9	PCLO	0.8673812
ADCY9	PPP2R2D	0.7304768
ADCY9	PTPRD	0.7845392
ADCY9	PTPRN2	0.8017804
ADCY9	RAPGEF4	0.8071668
ADCY9	RUNDC3B	0.824081
ADCY9	SHANK3	0.7406443
ADCY9	SNAP91	0.8421255
ADCY9	TTC7B	0.8639512
ADD3	ANK3	0.765884
ADD3	CADM2	0.78588
ADD3	FARP1	0.8271489
ADD3	FRMD5	0.7683767
ADD3	IGSF11	0.7470413
ADD3	NCAM1	0.78486
ADD3	NTM	0.8736228
ADD3	OPCML	0.7307413
ADD3	P2RX7	0.8180365
ADD3	PCDH7	0.7343855
ADD3	PHACTR3	0.8069301
ADD3	PPP2R2B	0.7407818
ADD3	SFXN5	0.7886247
ADD3	SPHKAP	0.7462676
ADGRB1	ATP2A2	0.7319349
ADGRB1	GRIA1	0.7347354
ADGRB1	PDE4B	0.7467899
ADGRB1	PPP2R5E	0.7534635
ADGRB2	APBA1	0.8263222
ADGRB2	BHLHE22	0.8183242
ADGRB2	CACNA1C	0.7604287
ADGRB2	CACNB2	0.7270028
ADGRB2	CADM1	0.7450626
ADGRB2	CADM2	0.8633688
ADGRB2	CAMK1D	0.8285648
ADGRB2	CCDC92	0.7650418
ADGRB2	CDH13	0.7439316
ADGRB2	CELF4	0.8972965
ADGRB2	CHRM3	0.7812572
ADGRB2	CNNM2	0.7587824
ADGRB2	DENND5B	0.8474092
ADGRB2	DOCK3	0.9019587
ADGRB2	FARP1	0.7832969
ADGRB2	FRY	0.8255634
ADGRB2	FYN	0.7830525
ADGRB2	GPM6A	0.8006864
ADGRB2	GRAMD1B	0.7410987
ADGRB2	GRIA1	0.8687482
ADGRB2	LINGO1	0.7571447
ADGRB2	LRFN5	0.7905516
ADGRB2	NCAM1	0.794817
ADGRB2	NRXN1	0.8462425
ADGRB2	NTM	0.7942486
ADGRB2	PCDH7	0.83138
ADGRB2	PCLO	0.919026
ADGRB2	PCNX1	0.7450618
ADGRB2	PPP2R2D	0.8717902
ADGRB2	PPP2R5E	0.7286238
ADGRB2	PTPRD	0.8287848
ADGRB2	PTPRN2	0.9230774
ADGRB2	RALGPS1	0.8259853
ADGRB2	RAPGEF4	0.8511064
ADGRB2	RTN1	0.7904597
ADGRB2	RUNDC3B	0.8843236
ADGRB2	SMPD3	0.8466334
ADGRB2	SNAP91	0.9045373
ADGRB2	SRPK2	0.7343449
ADGRB2	SYNE1	0.7501138
ADGRB2	TTC7B	0.805876
ADGRB3	AGAP1	0.8073169
ADGRB3	CADM2	0.7709966
ADGRB3	CDH13	0.7455297
ADGRB3	CELF4	0.8430642
ADGRB3	CHRM3	0.7491408
ADGRB3	CNNM2	0.8134328
ADGRB3	DOCK3	0.7879366
ADGRB3	FAT3	0.731396
ADGRB3	FRY	0.8298633
ADGRB3	GNG7	0.7341706
ADGRB3	GPM6A	0.7368447
ADGRB3	LINGO1	0.747744
ADGRB3	LRFN5	0.8513358
ADGRB3	NRXN1	0.8791407
ADGRB3	PCDH17	0.8073532
ADGRB3	PCDH7	0.848438
ADGRB3	PCLO	0.8071803
ADGRB3	PRKG2	0.8058985
ADGRB3	RAPGEF4	0.7430878
ADGRB3	RUNDC3B	0.8185807
ADGRB3	SHANK3	0.7399487
ADGRB3	SMPD3	0.7513706
ADGRB3	SNAP91	0.7444063
ADGRB3	TRANK1	0.8281001
ADGRL1	AGAP1	0.7500387
ADGRL1	CACNA1C	0.8561639
ADGRL1	CACNB2	0.820291
ADGRL1	CADM2	0.7514863
ADGRL1	CAMK1D	0.7548916
ADGRL1	CDH13	0.7341899
ADGRL1	CELF4	0.7852824
ADGRL1	CNNM2	0.8287587
ADGRL1	DENND5B	0.7340752
ADGRL1	DOCK3	0.7385762
ADGRL1	FNIP2	0.7409868
ADGRL1	FRY	0.7673464
ADGRL1	GNG7	0.7672556
ADGRL1	GPM6A	0.7396848
ADGRL1	GRAMD1B	0.8268696
ADGRL1	LINGO1	0.8241753
ADGRL1	LRFN5	0.8840777
ADGRL1	NRXN1	0.9141511
ADGRL1	PCLO	0.9120052
ADGRL1	PCNX1	0.8020106
ADGRL1	PPP2R2D	0.7811035
ADGRL1	PTPRN2	0.8691919
ADGRL1	RALGPS1	0.7687398
ADGRL1	RAPGEF4	0.8598636
ADGRL1	RGS6	0.7794337
ADGRL1	RTN1	0.734345
ADGRL1	RUNDC3B	0.9363234
ADGRL1	SHANK3	0.8255975
ADGRL1	SNAP91	0.7976163
ADGRL1	SNX19	0.7450666
ADGRL1	TTC7B	0.8579222
ADGRL2	SATB2	0.7551083
ADGRL2	TSPAN18	0.8381067
ADGRL3	CADM2	0.8046748
ADGRL3	FARP1	0.7579843
ADGRL3	GPM6A	0.805759
ADGRL3	GRIA1	0.8028032
ADGRL3	NCAM1	0.7828044
ADGRL3	NRXN1	0.7773828
ADGRL3	NTM	0.8099555
ADGRL3	OPCML	0.7540807
ADGRL3	PCDH7	0.7317306
ADGRL3	PDE4B	0.7455076
ADGRL3	PTPRD	0.7272436
ADGRL3	SNAP91	0.7295018
ADGRV1	CEMIP2	0.7628232
ADGRV1	EDEM3	0.7518474
ADGRV1	EPHA7	0.7508964
ADGRV1	NUCB2	0.7590402
ADGRV1	PARN	0.7377856
ADGRV1	PCDHGB1	0.7784336
ADGRV1	PLXDC1	0.7442824
ADGRV1	QSOX2	0.7939441
ADGRV1	SLC12A2	0.7670034
ADGRV1	TGFB1	0.7442557
ADGRV1	TMED9	0.7677279
ADGRV1	TMEM132C	0.810618
ADGRV1	TYW1B	0.8140456
ADNP	ARL14EP	0.8081676
ADNP	ATF7IP	0.9298676
ADNP	BRD3	0.7476831
ADNP	CEP192	0.7379312
ADNP	DMTF1	0.8264466
ADNP	EP300	0.8730842
ADNP	EPC2	0.7503241
ADNP	FOXG1	0.7480772
ADNP	MAD1L1	0.8391249
ADNP	NFIB	0.7299948
ADNP	PHF3	0.8088414
ADNP	REXO1	0.7685208
ADNP	RSRC1	0.7978435
ADNP	STAG1	0.7851706
ADNP	TRA2A	0.8061094
ADNP	ZNF536	0.795427
ADNP	ZNF638	0.8060389
ADNP	ZSCAN2	0.8743615
ADO	PPP2R2D	0.7866946
AFF3	AKAP12	0.7819935
AFF3	AKAP6	0.7641404
AFF3	ANTXR2	0.7880967
AFF3	AP2A2	0.7976849
AFF3	APBA2	0.8863018
AFF3	APOD	0.8116062
AFF3	APPL1	0.8277325
AFF3	ARAP3	0.8189696
AFF3	ARHGEF7	0.8799078
AFF3	ARPC2	0.7855568
AFF3	ATCAY	0.7916347
AFF3	BABAM2	0.7287627
AFF3	BIN1	0.7325553
AFF3	BLOC1S6	0.7592046
AFF3	BST1	0.7380802
AFF3	C2orf69	0.7367015
AFF3	CAMK2N1	0.7468657
AFF3	CARMIL1	0.7784201
AFF3	CASP4	0.7279391
AFF3	CD180	0.8597233
AFF3	CD248	0.8160628
AFF3	CDH11	0.7660001
AFF3	CHDH	0.7645034
AFF3	CIBAR1	0.8104905
AFF3	CNKSR2	0.748128
AFF3	CNR1	0.8284927
AFF3	CNTN2	0.8509394
AFF3	COL15A1	0.8614257
AFF3	COL3A1	0.7492203
AFF3	COPZ2	0.7931779
AFF3	CORO7-PAM16	0.8712175
AFF3	CPLX1	0.8791818
AFF3	CPQ	0.7875606
AFF3	CYBB	0.8416286
AFF3	CYFIP1	0.8277543
AFF3	DAAM1	0.8131374
AFF3	DGKQ	0.8771612
AFF3	DOCK10	0.7786875
AFF3	DOCK2	0.8855369
AFF3	DTNBP1	0.7601271
AFF3	EBF2	0.775324
AFF3	ECE1	0.7314648
AFF3	EFNB2	0.8167898
AFF3	ELMO1	0.7450424
AFF3	EMILIN3	0.8243119
AFF3	ENOX1	0.8493781
AFF3	EPC2	0.7355633
AFF3	ETV6	0.8601259
AFF3	FCGR2A	0.8145907
AFF3	FCHO1	0.7302976
AFF3	FCHSD1	0.7861467
AFF3	FLRT2	0.8631748
AFF3	FMNL3	0.7398779
AFF3	FRZB	0.7578133
AFF3	GABARAP	0.8135723
AFF3	GAK	0.7669032
AFF3	GIT1	0.8396839
AFF3	GIT2	0.815191
AFF3	GLI3	0.8189616
AFF3	GPC1	0.8419975
AFF3	HCK	0.7342507
AFF3	HDAC4	0.8592891
AFF3	HIVEP2	0.898378
AFF3	HLA-DRA	0.8154914
AFF3	HSPA12A	0.8439351
AFF3	INPP5D	0.8285741
AFF3	ITGA8	0.873651
AFF3	ITPK1	0.8870495
AFF3	KIF1A	0.7650396
AFF3	KIF21A	0.870534
AFF3	KIF26A	0.8130292
AFF3	KIF5C	0.7296985
AFF3	KIRREL1	0.8374912
AFF3	KLF12	0.7487489
AFF3	LMTK3	0.7265261
AFF3	LNPEP	0.7464885
AFF3	LRMDA	0.8265128
AFF3	LRP1B	0.8959018
AFF3	LY75-CD302	0.8047564
AFF3	LZTS3	0.7564985
AFF3	MAML3	0.8420839
AFF3	MAN2A1	0.8002427
AFF3	MANBA	0.7302742
AFF3	MAP3K12	0.7588396
AFF3	MBD2	0.747689
AFF3	MEIS1	0.8491705
AFF3	MEIS2	0.8572419
AFF3	MET	0.8756874
AFF3	MICAL2	0.8077296
AFF3	MRC2	0.7756565
AFF3	MSRA	0.7969574
AFF3	MTMR9	0.7268434
AFF3	MTRR	0.7630776
AFF3	MYO16	0.7397508
AFF3	MYO9A	0.8017697
AFF3	MYOF	0.8188051
AFF3	NAPA	0.7831273
AFF3	NFIA	0.8228076
AFF3	NGFR	0.8601527
AFF3	NR2F1	0.7406746
AFF3	NTRK3	0.8881904
AFF3	PAK5	0.7728175
AFF3	PAX6	0.7523208
AFF3	PDE10A	0.8199812
AFF3	PDE1A	0.9044467
AFF3	PDGFRA	0.8624319
AFF3	PELI2	0.7643337
AFF3	PFN2	0.8345139
AFF3	PGM2	0.7400848
AFF3	PHACTR3	0.809512
AFF3	PICALM	0.8729168
AFF3	PLCB4	0.7329141
AFF3	PLCH1	0.7839894
AFF3	PLXDC2	0.8562851
AFF3	PML	0.7587823
AFF3	POU3F2	0.7648355
AFF3	POU3F3	0.7477931
AFF3	PREX1	0.8010483
AFF3	PRKD1	0.7533083
AFF3	PTGIS	0.7946833
AFF3	PYCARD	0.7444867
AFF3	QKI	0.7450115
AFF3	RAB3IL1	0.8151929
AFF3	RBMS1	0.9032706
AFF3	RBMS3	0.8824746
AFF3	ROBO2	0.7866405
AFF3	RUNX1T1	0.8401965
AFF3	SATB2	0.8664023
AFF3	SEMA6A	0.8390165
AFF3	SEPT2	0.7426693
AFF3	SEPTIN10	0.795432
AFF3	SGCD	0.8365972
AFF3	SGCE	0.8339711
AFF3	SH3GL2	0.7867379
AFF3	SHANK2	0.9191498
AFF3	SHROOM4	0.810091
AFF3	SIPA1	0.7322273
AFF3	SLC4A8	0.777661
AFF3	SNAP23	0.7587002
AFF3	SNRK	0.8132767
AFF3	SNX6	0.7856958
AFF3	SNX7	0.7683834
AFF3	SORL1	0.7456318
AFF3	SOX2	0.8343393
AFF3	SPECC1	0.7382736
AFF3	SPHKAP	0.8744156
AFF3	SRGAP1	0.8968302
AFF3	STON2	0.8568399
AFF3	SYPL1	0.7452903
AFF3	SYT7	0.8500673
AFF3	TAFA5	0.8393672
AFF3	TCF12	0.8503111
AFF3	TCF4	0.9020506
AFF3	TEAD1	0.7327832
AFF3	TGFB2	0.7521532
AFF3	TRAF3IP1	0.8185177
AFF3	TRAK1	0.8218716
AFF3	TRIM46	0.7647653
AFF3	TRPS1	0.7574491
AFF3	TSPAN18	0.7465301
AFF3	TTBK1	0.8981685
AFF3	TWF2	0.8763066
AFF3	TXNRD2	0.7622729
AFF3	UNC5C	0.7824285
AFF3	VAMP5	0.7510438
AFF3	WDFY3	0.7643802
AFF3	ZNF516	0.8485584
AFF3	ZNF521	0.8731458
AFF3	ZNRF2	0.8158329
AGAP1	AKAP5	0.7748761
AGAP1	AMPH	0.7275674
AGAP1	ASIC1	0.7286647
AGAP1	ASTN1	0.7341166
AGAP1	ASXL3	0.7363139
AGAP1	ATP1A3	0.7325482
AGAP1	ATP6V1B1	0.8358692
AGAP1	ATP6V1G2	0.7294207
AGAP1	BACE1	0.8191044
AGAP1	BMPR2	0.8747575
AGAP1	BRINP1	0.7766815
AGAP1	BRSK1	0.7530968
AGAP1	BRSK2	0.7715092
AGAP1	CA10	0.7535868
AGAP1	CACNA1B	0.8244949
AGAP1	CACNA1E	0.7573028
AGAP1	CACNB1	0.7412867
AGAP1	CAMK4	0.7682657
AGAP1	CELF5	0.7714706
AGAP1	CNKSR2	0.7386958
AGAP1	CNR1	0.7356337
AGAP1	CPEB3	0.7582814
AGAP1	CPNE5	0.7311379
AGAP1	CRMP1	0.7471402
AGAP1	CSMD2	0.7713021
AGAP1	CYTH2	0.7392301
AGAP1	DGKI	0.7280848
AGAP1	DMXL2	0.7314913
AGAP1	DNM3	0.7530992
AGAP1	DPP6	0.7786328
AGAP1	DPYSL5	0.7284776
AGAP1	GABBR1	0.7683383
AGAP1	GNAO1	0.7475611
AGAP1	GPHN	0.7293418
AGAP1	GRIA2	0.727211
AGAP1	GRIA3	0.8133752
AGAP1	GSK3B	0.7595218
AGAP1	KCND3	0.8230214
AGAP1	KCNIP4	0.7582691
AGAP1	KIF5C	0.7449848
AGAP1	LZTS3	0.8340438
AGAP1	MAP2	0.7409156
AGAP1	MARK1	0.7382379
AGAP1	MARK4	0.8638124
AGAP1	MYO5A	0.7709091
AGAP1	NRXN1	0.7444477
AGAP1	OPCML	0.763291
AGAP1	PCLO	0.7634765
AGAP1	PDE1A	0.785075
AGAP1	PIP5K1C	0.7691991
AGAP1	PPFIA4	0.741717
AGAP1	PPP2R1A	0.786669
AGAP1	PPP2R5E	0.7597903
AGAP1	PPP3CC	0.7539661
AGAP1	PTPRN2	0.7444054
AGAP1	RAB3D	0.7265258
AGAP1	RGS17	0.7388632
AGAP1	RGS7	0.7290509
AGAP1	RIMS3	0.7982909
AGAP1	RUFY3	0.7414117
AGAP1	RUNDC3B	0.8104004
AGAP1	SEPTIN3	0.7270512
AGAP1	SEPTIN5	0.7458576
AGAP1	SLC17A6	0.8583396
AGAP1	SLC2A13	0.7313659
AGAP1	SLC6A1	0.7491524
AGAP1	SPTBN2	0.7291632
AGAP1	STMN4	0.7433184
AGAP1	SV2A	0.7378487
AGAP1	SV2B	0.7395468
AGAP1	SVOP	0.7887774
AGAP1	SYNGAP1	0.7544739
AGAP1	SYNGR1	0.7459664
AGAP1	SYNJ1	0.7389859
AGAP1	SYT10	0.7416004
AGAP1	SYT5	0.7361073
AGAP1	TAFA5	0.7691488
AGAP1	TRANK1	0.7334869
AGAP1	TRIM46	0.7287378
AGAP1	TULP4	0.7872543
AGAP1	UNC13A	0.7428158
AGAP1	UNC13C	0.7922164
AGAP2	ANK3	0.8222892
AGAP2	APBA1	0.7968033
AGAP2	C2orf69	0.7688136
AGAP2	CACNA1C	0.8221896
AGAP2	CACNB2	0.7450193
AGAP2	CADM2	0.8200055
AGAP2	CAMK1D	0.7472148
AGAP2	CCDC92	0.8310921
AGAP2	CDH13	0.8298554
AGAP2	CELF4	0.8004009
AGAP2	CNNM2	0.8579346
AGAP2	DOCK3	0.8571381
AGAP2	ENOX1	0.7968842
AGAP2	FNIP2	0.756709
AGAP2	FYN	0.7396472
AGAP2	GPM6A	0.7837236
AGAP2	GRIA1	0.7720689
AGAP2	LINGO1	0.8067946
AGAP2	LRFN5	0.8087568
AGAP2	NCAM1	0.806441
AGAP2	NEGR1	0.8530657
AGAP2	NRXN1	0.8720994
AGAP2	NTM	0.7325201
AGAP2	OPCML	0.8654192
AGAP2	PCLO	0.9387596
AGAP2	PCNX1	0.7633078
AGAP2	PHACTR3	0.8659388
AGAP2	PLCL1	0.8401028
AGAP2	PPP2R2D	0.8344552
AGAP2	PPP2R5E	0.7560664
AGAP2	PTPRD	0.7754242
AGAP2	PTPRN2	0.9075466
AGAP2	RAPGEF4	0.8957931
AGAP2	RTN1	0.7405919
AGAP2	RUNDC3B	0.8944153
AGAP2	SHANK3	0.8687161
AGAP2	SMPD3	0.8591077
AGAP2	SNAP91	0.9009894
AGAP2	SPHKAP	0.7872793
AGAP2	TTC7B	0.7899362
AGO2	ATF7IP	0.7265596
AGT	DCLK3	0.7270663
AK5	ANK3	0.8798948
AK5	APBA1	0.8632332
AK5	CADM2	0.8738014
AK5	CAMK1D	0.735287
AK5	CDH13	0.8330459
AK5	CNNM2	0.7539278
AK5	DOCK3	0.7304961
AK5	GNG7	0.7696114
AK5	LINGO1	0.7892751
AK5	LRFN5	0.7299803
AK5	NCAM1	0.7958647
AK5	NEGR1	0.8690052
AK5	NRXN1	0.8342259
AK5	NTM	0.7679118
AK5	OPCML	0.8760497
AK5	PCLO	0.8326018
AK5	PHACTR3	0.7502107
AK5	PLCL1	0.8859231
AK5	PTPRD	0.7805617
AK5	PTPRN2	0.7758843
AK5	RAPGEF4	0.8821058
AK5	RGS6	0.7714717
AK5	RTN1	0.7597337
AK5	SNAP91	0.9045014
AK5	SPHKAP	0.7576233
AK5	TPD52	0.740955
AK5	TTC7B	0.8415898
AKAIN1	AKAP6	0.7694405
AKAIN1	BBX	0.7857206
AKAIN1	CASP4	0.8321172
AKAIN1	CREB5	0.8179063
AKAIN1	EFNA5	0.8132083
AKAIN1	FES	0.7299051
AKAIN1	FOXP1	0.814886
AKAIN1	NRBF2	0.8182985
AKAIN1	PGM2	0.8078936
AKAIN1	POU3F3	0.8853895
AKAIN1	ROBO2	0.8614897
AKAIN1	SATB2	0.8333432
AKAIN1	SEMA6D	0.7519115
AKAIN1	SEPTIN10	0.7322139
AKAIN1	SGCD	0.8294916
AKAIN1	SGCE	0.8512432
AKAIN1	SOX2	0.7582171
AKAIN1	TCF4	0.8348712
AKAIN1	TEAD1	0.7287715
AKAIN1	TENM3	0.8332206
AKAIN1	VRK2	0.8401666
AKAP12	TSPAN18	0.7376155
AKAP5	AKT3	0.7455928
AKAP5	ANK3	0.8242454
AKAP5	APBA1	0.824
AKAP5	CADM2	0.8774675
AKAP5	CAMK1D	0.8004414
AKAP5	CDH13	0.8128873
AKAP5	CNNM2	0.7890047
AKAP5	DOCK3	0.7354367
AKAP5	FRY	0.7973416
AKAP5	GPM6A	0.7671686
AKAP5	LINGO1	0.7843915
AKAP5	LRFN5	0.8625856
AKAP5	NEGR1	0.7637615
AKAP5	NRIP1	0.7899262
AKAP5	NRXN1	0.8908376
AKAP5	OPCML	0.8031235
AKAP5	PCLO	0.8579606
AKAP5	PPP2R2D	0.7465455
AKAP5	PPP2R5E	0.8256233
AKAP5	PTPRD	0.7681846
AKAP5	PTPRN2	0.749795
AKAP5	RAPGEF4	0.7386571
AKAP5	REXO1	0.852029
AKAP5	RGS6	0.7413854
AKAP5	RTN1	0.734277
AKAP5	RUNDC3B	0.7650649
AKAP5	SHANK3	0.8653169
AKAP5	SNAP91	0.8939024
AKAP5	SPHKAP	0.7525222
AKAP5	TTC7B	0.8222326
AKAP6	ALK	0.8063739
AKAP6	APBA2	0.7354338
AKAP6	CCDC14	0.7857215
AKAP6	COQ8A	0.7561876
AKAP6	CPLX1	0.8286266
AKAP6	DGKQ	0.7731948
AKAP6	GCOM1	0.7376714
AKAP6	GLI3	0.8255849
AKAP6	HIVEP2	0.7508896
AKAP6	HSPA12A	0.7945089
AKAP6	ITGA8	0.8401019
AKAP6	KIF26A	0.8748902
AKAP6	KLHL24	0.8391554
AKAP6	MAML3	0.8187636
AKAP6	MAT2B	0.773319
AKAP6	MEIS2	0.7726765
AKAP6	METTL6	0.7413686
AKAP6	MYCN	0.8118911
AKAP6	MYO16	0.8876447
AKAP6	MYO9A	0.7294595
AKAP6	NGFR	0.7732658
AKAP6	NTRK3	0.7730621
AKAP6	PCCA	0.742865
AKAP6	PDE1A	0.7383929
AKAP6	PLCH1	0.8128947
AKAP6	PLCL1	0.7563502
AKAP6	ROR2	0.7884758
AKAP6	RPGRIP1L	0.8554138
AKAP6	SGCD	0.784977
AKAP6	SGCE	0.8263164
AKAP6	SH3GL2	0.7448151
AKAP6	SOX2	0.7507286
AKAP6	SYT7	0.7926706
AKAP6	TRAK1	0.7383841
AKAP6	TTBK1	0.8453206
AKAP9	BHLHE22	0.8268558
AKAP9	CACNA1C	0.7396586
AKAP9	PCGF3	0.7306244
AKT3	AMPH	0.778953
AKT3	AP2B1	0.7382253
AKT3	AP3B2	0.8405763
AKT3	AP3M2	0.7892087
AKT3	APBB1	0.7353999
AKT3	ASXL3	0.7821283
AKT3	ATP1A3	0.7484324
AKT3	ATP6V0A1	0.7540844
AKT3	ATP6V0A4	0.750646
AKT3	ATP6V0D1	0.7291862
AKT3	ATP6V1A	0.7263563
AKT3	ATP6V1H	0.7340487
AKT3	AVL9	0.7864597
AKT3	BACE1	0.812271
AKT3	BAIAP2	0.7904318
AKT3	BASP1	0.8515739
AKT3	BRAF	0.8704318
AKT3	BRSK1	0.8569315
AKT3	BRSK2	0.8105192
AKT3	C2orf69	0.7688602
AKT3	CACNA1E	0.7433536
AKT3	CACNB1	0.8037933
AKT3	CACNG2	0.7641905
AKT3	CADPS	0.7865105
AKT3	CCDC120	0.7804154
AKT3	CD200	0.7825063
AKT3	CDK5	0.7316485
AKT3	CDK5R1	0.8244133
AKT3	CEP170	0.8486557
AKT3	CLSTN3	0.7295744
AKT3	CPEB3	0.7474044
AKT3	CRMP1	0.7971932
AKT3	CSNK1E	0.7489388
AKT3	CTBP1	0.7334138
AKT3	CYTH2	0.7318377
AKT3	DCTN1	0.7492158
AKT3	DLG3	0.7991813
AKT3	DLGAP1	0.7268034
AKT3	DMXL2	0.8269401
AKT3	DNAJA4	0.7423304
AKT3	DNAJC5	0.7287947
AKT3	DNM1	0.7814304
AKT3	DNM1L	0.8332621
AKT3	DNM3	0.7442214
AKT3	DOC2A	0.7672764
AKT3	DOC2B	0.802727
AKT3	DPYSL4	0.7956668
AKT3	DPYSL5	0.7588012
AKT3	DYNLL2	0.7899996
AKT3	ELAVL2	0.8539055
AKT3	ELAVL4	0.7466981
AKT3	ENO2	0.73091
AKT3	EPHB6	0.748703
AKT3	ERC2	0.7781493
AKT3	FGF13	0.8411827
AKT3	GABBR1	0.734249
AKT3	GABRB2	0.7420558
AKT3	GABRB3	0.7559988
AKT3	GABRG2	0.7622495
AKT3	GIT1	0.8098972
AKT3	GNAO1	0.764416
AKT3	GNAZ	0.8324943
AKT3	GNB5	0.7900331
AKT3	GPD2	0.7448137
AKT3	GPHN	0.7275776
AKT3	GPRIN1	0.79154
AKT3	GRK2	0.7669905
AKT3	GRK3	0.7340579
AKT3	GRM1	0.7844298
AKT3	GRM8	0.7456111
AKT3	GSK3A	0.8614444
AKT3	GSK3B	0.7877067
AKT3	HOMER1	0.8530768
AKT3	HPCA	0.8253097
AKT3	HSDL1	0.7841943
AKT3	HSPA4	0.727068
AKT3	IGSF21	0.7884122
AKT3	KALRN	0.7271896
AKT3	KIF21B	0.827334
AKT3	KIF2A	0.7416157
AKT3	KIF3A	0.7425584
AKT3	KIF5C	0.7617063
AKT3	KSR2	0.7981914
AKT3	MADD	0.7742729
AKT3	MAP2	0.7507482
AKT3	MAPK8	0.8274491
AKT3	MAPK8IP3	0.8247617
AKT3	MAPT	0.7930907
AKT3	MARK1	0.8522409
AKT3	MARK4	0.7939253
AKT3	MYO5A	0.7953716
AKT3	MYT1L	0.8220623
AKT3	NCAM1	0.7479656
AKT3	NCDN	0.7916005
AKT3	NCS1	0.8352627
AKT3	NECTIN1	0.7594811
AKT3	NRN1	0.7326729
AKT3	NRXN1	0.7533853
AKT3	NSF	0.8369533
AKT3	NXPH1	0.7634062
AKT3	OPA1	0.7723898
AKT3	PAK1	0.7863903
AKT3	PCLO	0.7797054
AKT3	PDE1B	0.760106
AKT3	PDE2A	0.7421304
AKT3	PHF24	0.7602866
AKT3	PICK1	0.7543152
AKT3	PIN1	0.8293787
AKT3	PLCL2	0.800013
AKT3	PLPPR4	0.7457998
AKT3	PLXNA2	0.7820955
AKT3	PPP2R1A	0.8073414
AKT3	PPP2R2D	0.8103113
AKT3	PPP2R5E	0.8001186
AKT3	PPP3CA	0.7417186
AKT3	PPP3R1	0.8124391
AKT3	PRKAR2B	0.8141923
AKT3	PRRT2	0.7779859
AKT3	PSD	0.7588355
AKT3	PTPRS	0.8527192
AKT3	RAB2B	0.7463427
AKT3	RAB3A	0.7874848
AKT3	RAB3C	0.7701708
AKT3	RAC3	0.7611709
AKT3	RALYL	0.7892539
AKT3	RAP1GAP	0.7393426
AKT3	RAPGEF2	0.7830976
AKT3	RGS7	0.7783796
AKT3	RIMS2	0.7398034
AKT3	ROGDI	0.7678417
AKT3	RPH3A	0.8362573
AKT3	RTN4	0.7816355
AKT3	RUNDC3B	0.887295
AKT3	SCAI	0.8042073
AKT3	SCAMP5	0.7313931
AKT3	SEMA4C	0.8176357
AKT3	SEPTIN3	0.804153
AKT3	SEPTIN5	0.8484589
AKT3	SEPTIN6	0.7932101
AKT3	SH3GL3	0.8145075
AKT3	SLC25A12	0.7320504
AKT3	SLITRK1	0.7325012
AKT3	SMURF1	0.7858897
AKT3	SNAP25	0.7374172
AKT3	SNAP91	0.7767578
AKT3	SPTBN2	0.8658879
AKT3	SRCIN1	0.7804151
AKT3	ST18	0.7305862
AKT3	STMN2	0.8086543
AKT3	STMN3	0.7438658
AKT3	STX1B	0.760207
AKT3	STXBP1	0.7635128
AKT3	SV2B	0.7912627
AKT3	SV2C	0.7841171
AKT3	SYNJ1	0.7716497
AKT3	SYT10	0.7724234
AKT3	TANC2	0.787459
AKT3	TBC1D24	0.8099299
AKT3	TRIM3	0.7444668
AKT3	TUBB3	0.7541638
AKT3	TUBB4A	0.7571043
AKT3	UCHL1	0.7422863
AKT3	UNC13A	0.7689923
AKT3	UNCX	0.7334879
AKT3	VSNL1	0.7402185
AKT3	WDR47	0.833083
AKT3	WNK2	0.7670748
AKT3	YWHAG	0.7992251
AKT3	YWHAH	0.742148
ALCAM	CADM2	0.8020811
ALCAM	CDH13	0.7529947
ALCAM	P2RX7	0.8277029
ALCAM	PCDH7	0.7448622
ALCAM	PTPRD	0.7321713
ALDH1B1	FOXO6	0.8239503
ALDH1B1	HSPE1-MOB4	0.9202353
ALDH1B1	MAML3	0.7479257
ALK	CREB5	0.8121577
ALK	EFNA5	0.8101988
ALK	POU3F3	0.7913238
ALK	ROBO2	0.792314
ALK	SGCE	0.7931677
ALK	TENM3	0.9161248
ALKBH3	BARHL2	0.7562483
ALKBH3	PRKD3	0.7494147
ALMS1	PAX6	0.7275634
ALS2	BHLHE22	0.8164249
ALS2	CACNA1C	0.8425295
ALS2	PCNX1	0.7470314
ALS2	RUNDC3B	0.7405167
AMFR	PCNX1	0.7996029
AMIGO1	APBA1	0.7385806
AMIGO1	CACNA1C	0.8049752
AMIGO1	CACNB2	0.7515895
AMIGO1	CADM1	0.829216
AMIGO1	CADM2	0.8559034
AMIGO1	CAMK1D	0.824686
AMIGO1	CCDC92	0.7290172
AMIGO1	CDH13	0.7533481
AMIGO1	CELF4	0.8704022
AMIGO1	CHRM3	0.7578141
AMIGO1	CNNM2	0.7671717
AMIGO1	DENND5B	0.8037314
AMIGO1	DOCK3	0.880253
AMIGO1	FARP1	0.7473554
AMIGO1	FRY	0.8876456
AMIGO1	GPM6A	0.8042695
AMIGO1	GRAMD1B	0.8477263
AMIGO1	GRIA1	0.838414
AMIGO1	LRFN5	0.7983911
AMIGO1	NRXN1	0.8461184
AMIGO1	PCLO	0.8904786
AMIGO1	PCNX1	0.7559959
AMIGO1	PPP2R2D	0.7519774
AMIGO1	PTPRD	0.7995908
AMIGO1	PTPRN2	0.8261956
AMIGO1	RAPGEF4	0.7827106
AMIGO1	RTN1	0.8065336
AMIGO1	RUNDC3B	0.7779185
AMIGO1	SMPD3	0.7446153
AMIGO1	SNAP91	0.8656791
AMIGO1	SNX19	0.7772201
AMIGO1	TTC7B	0.767159
AMPH	ANK3	0.8827902
AMPH	APBA1	0.7365594
AMPH	BHLHE22	0.7639647
AMPH	C2orf69	0.847006
AMPH	CACNA1C	0.7450671
AMPH	CACNB2	0.7885398
AMPH	CADM2	0.8598482
AMPH	CAMK1D	0.8266079
AMPH	CCDC92	0.9009252
AMPH	CDH13	0.8573001
AMPH	CELF4	0.7983602
AMPH	CNNM2	0.8296656
AMPH	CUL3	0.734702
AMPH	DOCK3	0.8904986
AMPH	ENOX1	0.8129106
AMPH	FRY	0.7716298
AMPH	FYN	0.7720865
AMPH	GPM6A	0.8541474
AMPH	GRIA1	0.8360271
AMPH	LINGO1	0.8477463
AMPH	LRFN5	0.8244686
AMPH	NCAM1	0.8739762
AMPH	NEGR1	0.8802806
AMPH	NRXN1	0.913775
AMPH	NTM	0.8320782
AMPH	OPCML	0.9020046
AMPH	PCDH7	0.8002248
AMPH	PCLO	0.9345145
AMPH	PHACTR3	0.9057068
AMPH	PLCL1	0.8575294
AMPH	PPP2R2D	0.8914342
AMPH	PPP2R5E	0.7684788
AMPH	PTPRD	0.8578034
AMPH	PTPRN2	0.9139681
AMPH	RALGPS1	0.8113541
AMPH	RAPGEF4	0.9083194
AMPH	RGS6	0.7313249
AMPH	RTN1	0.8277037
AMPH	RUNDC3B	0.9136268
AMPH	SHANK3	0.8483611
AMPH	SMPD3	0.8863633
AMPH	SNAP91	0.9495354
AMPH	SPHKAP	0.8060733
AMPH	TTC7B	0.8383752
ANAPC4	MPHOSPH9	0.7662643
ANG	BCL11B	0.7404837
ANG	CLU	0.81251
ANG	LTF	0.7348895
ANK2	ANK3	0.8762962
ANK2	CACNA1C	0.7458007
ANK2	CACNB2	0.7468213
ANK2	CADM1	0.7355089
ANK2	CADM2	0.9116319
ANK2	CAMK1D	0.7635769
ANK2	CCDC92	0.7788008
ANK2	CDH13	0.8333724
ANK2	DOCK3	0.8229645
ANK2	FYN	0.7819351
ANK2	GAS7	0.8006399
ANK2	GNG7	0.7863366
ANK2	GPM6A	0.851872
ANK2	GRIA1	0.8304445
ANK2	IGSF11	0.8074676
ANK2	LINGO1	0.818577
ANK2	LRFN5	0.8031006
ANK2	NCAM1	0.865171
ANK2	NEGR1	0.8923668
ANK2	NRXN1	0.884287
ANK2	NTM	0.883126
ANK2	OPCML	0.8833893
ANK2	P2RX7	0.7820524
ANK2	PCDH7	0.8053451
ANK2	PCLO	0.9124059
ANK2	PHACTR3	0.7972215
ANK2	PLCL1	0.7502146
ANK2	PPP2R2B	0.7579827
ANK2	PPP2R2D	0.7321332
ANK2	PTPRD	0.8420002
ANK2	PTPRN2	0.8260645
ANK2	RAPGEF4	0.8464171
ANK2	RGS6	0.8003943
ANK2	RTN1	0.8204807
ANK2	RUNDC3B	0.7414916
ANK2	SFXN5	0.7818733
ANK2	SHANK3	0.8074278
ANK2	SNAP91	0.9048935
ANK2	SPHKAP	0.7465584
ANK2	TTC7B	0.8758638
ANK3	AP2A1	0.838134
ANK3	AP2A2	0.8383046
ANK3	AP2B1	0.8646455
ANK3	AP2M1	0.8688831
ANK3	AP2S1	0.8324965
ANK3	AP3B2	0.7276088
ANK3	APBA1	0.7553215
ANK3	APBB1	0.8186236
ANK3	ARFGEF2	0.7340838
ANK3	ARHGAP44	0.9111266
ANK3	ARPP21	0.8117098
ANK3	ASTN1	0.8212632
ANK3	ATCAY	0.7855207
ANK3	ATP1A1	0.8546533
ANK3	ATP1A2	0.7611501
ANK3	ATP1A3	0.867217
ANK3	ATP1B1	0.8640233
ANK3	ATP2B1	0.7800139
ANK3	ATP2B2	0.8630468
ANK3	ATP2B3	0.7904898
ANK3	ATP5F1A	0.8046322
ANK3	ATP5F1B	0.7848145
ANK3	ATP6AP1	0.7803975
ANK3	ATP6V0A1	0.865773
ANK3	ATP6V0D1	0.8718288
ANK3	ATP6V1A	0.8681787
ANK3	ATP6V1B1	0.8686904
ANK3	ATP6V1B2	0.862881
ANK3	ATP6V1C1	0.8727332
ANK3	ATP6V1D	0.8781242
ANK3	ATP6V1E1	0.8633979
ANK3	ATP6V1F	0.799782
ANK3	ATP6V1G2	0.8730025
ANK3	ATP6V1H	0.8708877
ANK3	ATP8A1	0.8091839
ANK3	BACE1	0.7899496
ANK3	BASP1	0.7983211
ANK3	BIN1	0.8386657
ANK3	BMPR2	0.923636
ANK3	BRAF	0.7445255
ANK3	BRINP1	0.873405
ANK3	BRSK1	0.907603
ANK3	BRSK2	0.8394629
ANK3	BSN	0.8417382
ANK3	BTBD8	0.806774
ANK3	C2orf69	0.7836733
ANK3	CA10	0.8302383
ANK3	CACNA1A	0.75612
ANK3	CACNA1B	0.8842398
ANK3	CACNA1E	0.9210865
ANK3	CACNA2D3	0.7833394
ANK3	CACNB1	0.8597726
ANK3	CACNB4	0.8660434
ANK3	CADM2	0.8522889
ANK3	CADM3	0.8371132
ANK3	CADPS2	0.8417937
ANK3	CALB2	0.7271496
ANK3	CAMK2A	0.8729767
ANK3	CAMK4	0.8935076
ANK3	CCDC92	0.747778
ANK3	CD200	0.8047136
ANK3	CD47	0.8654014
ANK3	CD55	0.751157
ANK3	CDH13	0.7926227
ANK3	CDKL5	0.7906943
ANK3	CHL1	0.738971
ANK3	CLCN4	0.7770888
ANK3	CLSTN3	0.7541057
ANK3	CLTB	0.7948878
ANK3	CNKSR2	0.9079058
ANK3	CNNM2	0.7989205
ANK3	CNR1	0.8404326
ANK3	CNTN1	0.8408504
ANK3	CNTN2	0.8568678
ANK3	CNTNAP2	0.8883737
ANK3	CNTNAP4	0.7440326
ANK3	CPEB3	0.8382451
ANK3	CPLX2	0.8694076
ANK3	CPNE5	0.8298011
ANK3	CRTAC1	0.8334021
ANK3	CSMD2	0.7640479
ANK3	CUL3	0.7276934
ANK3	CYTH2	0.7886748
ANK3	DAAM1	0.794344
ANK3	DCTN1	0.7612457
ANK3	DDHD1	0.7307038
ANK3	DGKH	0.8427674
ANK3	DGKI	0.838573
ANK3	DGKQ	0.8558596
ANK3	DIP2C	0.76964
ANK3	DLG1	0.7287073
ANK3	DLG2	0.8985927
ANK3	DLG4	0.8878065
ANK3	DLGAP1	0.7358123
ANK3	DMWD	0.798088
ANK3	DMXL2	0.797225
ANK3	DNAJA4	0.7308082
ANK3	DNAJC5	0.8188105
ANK3	DNM1	0.8681343
ANK3	DNM1L	0.7919208
ANK3	DNM3	0.8336943
ANK3	DOC2A	0.8786562
ANK3	DOC2B	0.7434084
ANK3	DPP10	0.867751
ANK3	DPP6	0.8249032
ANK3	DTNB	0.8172499
ANK3	DYNLL2	0.727393
ANK3	ENO2	0.7828433
ANK3	ENOX1	0.7675757
ANK3	EPB41L4B	0.731219
ANK3	ERC2	0.8366349
ANK3	FBXO31	0.8042421
ANK3	FCHO1	0.7400702
ANK3	FEZ1	0.7562065
ANK3	FRRS1L	0.7746844
ANK3	FXYD6	0.7881649
ANK3	GABBR1	0.904153
ANK3	GABRA1	0.7381484
ANK3	GABRB2	0.7655836
ANK3	GDI1	0.7962484
ANK3	GFRA2	0.7881832
ANK3	GIT1	0.7682718
ANK3	GLS	0.8412611
ANK3	GNAO1	0.8759893
ANK3	GNAZ	0.8036161
ANK3	GNB5	0.8098501
ANK3	GNG3	0.8212844
ANK3	GNG7	0.7520442
ANK3	GOT2	0.7982236
ANK3	GPM6A	0.755971
ANK3	GPR158	0.7895647
ANK3	GPRIN1	0.778105
ANK3	GRIA3	0.7356253
ANK3	GRK2	0.7337206
ANK3	GRK3	0.8112637
ANK3	GRM1	0.8097891
ANK3	GRM2	0.7612169
ANK3	GRM5	0.7382403
ANK3	HIVEP2	0.7346367
ANK3	HOMER1	0.8094541
ANK3	HOMER2	0.8296276
ANK3	HPCA	0.7377549
ANK3	HPCAL4	0.8932515
ANK3	HSPA12A	0.8923514
ANK3	IGSF8	0.8807633
ANK3	INPP5A	0.7741633
ANK3	INPP5J	0.768621
ANK3	IQSEC1	0.7664985
ANK3	IQSEC3	0.8385845
ANK3	KCNA1	0.7914346
ANK3	KCND3	0.7806376
ANK3	KCNIP2	0.8362262
ANK3	KCNIP4	0.858706
ANK3	KCNQ2	0.8287544
ANK3	KCTD16	0.7922005
ANK3	KCTD8	0.8173379
ANK3	KIF1A	0.796035
ANK3	KIF21A	0.7419663
ANK3	KSR2	0.7879273
ANK3	L1CAM	0.8094504
ANK3	LGALSL	0.7611084
ANK3	LGI1	0.8269772
ANK3	LIN7A	0.7266408
ANK3	LINGO1	0.7567336
ANK3	LMTK3	0.7728278
ANK3	LPCAT4	0.9012558
ANK3	LRFN5	0.7591393
ANK3	LSAMP	0.8183177
ANK3	LY6H	0.8079699
ANK3	LZTS3	0.8727942
ANK3	MADD	0.8023318
ANK3	MAP1A	0.9038764
ANK3	MAP1LC3A	0.8223275
ANK3	MAP2K4	0.7726487
ANK3	MAP3K12	0.8775002
ANK3	MAP6	0.8745045
ANK3	MAPT	0.8166405
ANK3	MARK1	0.7616339
ANK3	MARK4	0.8452882
ANK3	MCTP1	0.8790766
ANK3	ME1	0.7667682
ANK3	MEGF9	0.7430337
ANK3	MICAL3	0.8139535
ANK3	MICU3	0.9032448
ANK3	MINK1	0.7677024
ANK3	MYO5A	0.8051164
ANK3	MYO9A	0.7330256
ANK3	NAPA	0.7599853
ANK3	NAV3	0.9097436
ANK3	NCAM1	0.8174768
ANK3	NCAM2	0.8080505
ANK3	NCDN	0.8665328
[truncated: 36,168 more rows]
