# Supplementary material for: A tissue-specific atlas of protein–protein associations enables prioritization of candidate disease genes
Source: Nat Biotechnol. 2025 May 2;44(4):654–67. doi: 10.1038/s41587-025-02659-z (PMC13090126; doi:10.1038/s41587-025-02659-z)
Supplement: Supplementary file 3 — All supplementary tables and file descriptions. [file 41587_2025_2659_MOESM3_ESM.zip › TableS9_[fig4c]_brain_pulldown_interactions.csv]

prot1	prot2	bait	drummond2020	oneill2022	pintacuda2023	tracy2022	yuhan2023
ADNP	OGDH	ADNP	0.0	0.0	1.0	0.0	0.0
ADNP	IGHG1	ADNP	0.0	0.0	1.0	0.0	0.0
ADNP	RAB3GAP1	ADNP	0.0	0.0	1.0	0.0	0.0
ADNP	CBX3	ADNP	0.0	0.0	1.0	0.0	0.0
ADNP	PML	ADNP	0.0	0.0	1.0	0.0	0.0
ADNP	TRA2A	ADNP	0.0	0.0	1.0	0.0	0.0
ADNP	SOAT1	ADNP	0.0	0.0	1.0	0.0	0.0
ADNP	PLCB1	ADNP	0.0	0.0	1.0	0.0	0.0
ADNP	SEC24C	ADNP	0.0	0.0	1.0	0.0	0.0
ADNP	MAPRE2	ADNP	0.0	0.0	1.0	0.0	0.0
ADNP	DLST	ADNP	0.0	0.0	1.0	0.0	0.0
ADNP	RRBP1	ADNP	0.0	0.0	1.0	0.0	0.0
ANK2	NONO	ANK2	0.0	0.0	1.0	0.0	0.0
ANK2	GABARAPL2	ANK2	0.0	0.0	1.0	0.0	0.0
ANK2	PRPF8	ANK2	0.0	0.0	1.0	0.0	0.0
ANK2	VDAC2	ANK2	0.0	0.0	1.0	0.0	0.0
ANK2	PPIA	ANK2	0.0	0.0	1.0	0.0	0.0
ANK2	TUBB2A	ANK2	0.0	0.0	1.0	0.0	0.0
ANK2	KRT2	ANK2	0.0	0.0	1.0	0.0	0.0
ANK2	INA	ANK2	0.0	0.0	1.0	0.0	0.0
ANK2	MYH9	ANK2	0.0	0.0	1.0	0.0	0.0
ANK2	MACF1	ANK2	0.0	0.0	1.0	0.0	0.0
ANK2	MYO1B	ANK2	0.0	0.0	1.0	0.0	0.0
ANK2	RTP1	ANK2	0.0	0.0	1.0	0.0	0.0
ANK2	HSPA5	ANK2	0.0	0.0	1.0	0.0	0.0
ANK2	CALM2	ANK2	0.0	0.0	1.0	0.0	0.0
ANK2	GNAQ	ANK2	0.0	0.0	1.0	0.0	0.0
ANK2	C3	ANK2	0.0	0.0	1.0	0.0	0.0
ANK2	RPL18A	ANK2	0.0	0.0	1.0	0.0	0.0
ANK2	RABL6	ANK2	0.0	0.0	1.0	0.0	0.0
ANK2	VIRMA	ANK2	0.0	0.0	1.0	0.0	0.0
ANK2	HSPA8	ANK2	0.0	0.0	1.0	0.0	0.0
ANK2	GNAS	ANK2	0.0	0.0	1.0	0.0	0.0
ANK2	MAP1B	ANK2	0.0	0.0	1.0	0.0	0.0
ANK2	SF3B1	ANK2	0.0	0.0	1.0	0.0	0.0
ANK2	BASP1	ANK2	0.0	0.0	1.0	0.0	0.0
ANK2	IGLL5	ANK2	0.0	0.0	1.0	0.0	0.0
ANK2	YWHAZ	ANK2	0.0	0.0	1.0	0.0	0.0
ANK2	CAPZA1	ANK2	0.0	0.0	1.0	0.0	0.0
ANK2	HSPA1A	ANK2	0.0	0.0	1.0	0.0	0.0
ANK2	RPL34	ANK2	0.0	0.0	1.0	0.0	0.0
ANK2	YWHAE	ANK2	0.0	0.0	1.0	0.0	0.0
ANK2	CTNNA2	ANK2	0.0	0.0	1.0	0.0	0.0
ANK2	SPTBN1	ANK2	0.0	0.0	1.0	0.0	0.0
ANK2	MPRIP	ANK2	0.0	0.0	1.0	0.0	0.0
ANK2	GNB1	ANK2	0.0	0.0	1.0	0.0	0.0
ANK2	COL1A1	ANK2	0.0	0.0	1.0	0.0	0.0
ANK2	FSCN1	ANK2	0.0	0.0	1.0	0.0	0.0
ANK2	HNRNPM	ANK2	0.0	0.0	1.0	0.0	0.0
ANK2	RPUSD3	ANK2	0.0	0.0	1.0	0.0	0.0
ANK2	PRDX1	ANK2	0.0	0.0	1.0	0.0	0.0
ANK2	EPB41L3	ANK2	0.0	0.0	1.0	0.0	0.0
ANK2	PGAM5	ANK2	0.0	0.0	1.0	0.0	0.0
ANK2	CKAP4	ANK2	0.0	0.0	1.0	0.0	0.0
ANK2	SPTBN2	ANK2	0.0	0.0	1.0	0.0	0.0
ANK2	SPTAN1	ANK2	0.0	0.0	1.0	0.0	0.0
ACTB	ANK2	ANK2	0.0	0.0	1.0	0.0	0.0
ANK2	TUBA1A	ANK2	0.0	0.0	1.0	0.0	0.0
ANK2	CYTH3	ANK2	0.0	0.0	1.0	0.0	0.0
ANK2	RPL27	ANK2	0.0	0.0	1.0	0.0	0.0
ANK2	NEFM	ANK2	0.0	0.0	1.0	0.0	0.0
ANK2	NPM1	ANK2	0.0	0.0	1.0	0.0	0.0
ANK2	DAPK1	ANK2	0.0	0.0	1.0	0.0	0.0
ANK2	USP42	ANK2	0.0	0.0	1.0	0.0	0.0
ANK2	PSD2	ANK2	0.0	0.0	1.0	0.0	0.0
ANK2	SYT1	ANK2	0.0	0.0	1.0	0.0	0.0
ANK2	CACNA2D1	ANK2	0.0	0.0	1.0	0.0	0.0
ANK2	SYNCRIP	ANK2	0.0	0.0	1.0	0.0	0.0
ANK2	NCL	ANK2	0.0	0.0	1.0	0.0	0.0
ANK2	DYNC1H1	ANK2	0.0	0.0	1.0	0.0	0.0
ANK2	EEF1A1	ANK2	0.0	0.0	1.0	0.0	0.0
ANK2	ATP5F1C	ANK2	0.0	0.0	1.0	0.0	0.0
ANK2	PPP1CA	ANK2	0.0	0.0	1.0	0.0	0.0
ACTBL2	ANK2	ANK2	0.0	0.0	1.0	0.0	0.0
ANK2	MAP6	ANK2	0.0	0.0	1.0	0.0	0.0
ANK2	RAC1	ANK2	0.0	0.0	1.0	0.0	0.0
ANK2	CORO2B	ANK2	0.0	0.0	1.0	0.0	0.0
ANK2	IGKV2-40	ANK2	0.0	0.0	1.0	0.0	0.0
ADD1	ANK2	ANK2	0.0	0.0	1.0	0.0	0.0
ANK2	MYO5A	ANK2	0.0	0.0	1.0	0.0	0.0
ANK2	RPL6	ANK2	0.0	0.0	1.0	0.0	0.0
ANK2	IGF2BP1	ANK2	0.0	0.0	1.0	0.0	0.0
ANK2	RPL14	ANK2	0.0	0.0	1.0	0.0	0.0
ANK2	GNAO1	ANK2	0.0	0.0	1.0	0.0	0.0
ANK2	MOCS2	ANK2	0.0	0.0	1.0	0.0	0.0
ANK2	TANC2	ANK2	0.0	0.0	1.0	0.0	0.0
ANK2	RFC1	ANK2	0.0	0.0	1.0	0.0	0.0
ANK2	RRBP1	ANK2	0.0	0.0	1.0	0.0	0.0
ANK2	ATP6V1B1	ANK2	0.0	0.0	1.0	0.0	0.0
ANK2	IGHG2	ANK2	0.0	0.0	1.0	0.0	0.0
ANK2	CDC73	ANK2	0.0	0.0	1.0	0.0	0.0
ANK2	HP1BP3	ANK2	0.0	0.0	1.0	0.0	0.0
ANK2	GIGYF1	ANK2	0.0	0.0	1.0	0.0	0.0
ANK2	CHD8	ANK2	0.0	0.0	1.0	0.0	0.0
ANK2	VIM	ANK2	0.0	0.0	1.0	0.0	0.0
ANK2	FMNL2	ANK2	0.0	0.0	1.0	0.0	0.0
ANK2	LSAMP	ANK2	0.0	0.0	1.0	0.0	0.0
ANK2	CRABP1	ANK2	0.0	0.0	1.0	0.0	0.0
ANK2	PABPC3	ANK2	0.0	0.0	1.0	0.0	0.0
ANK2	RPL18	ANK2	0.0	0.0	1.0	0.0	0.0
ANK2	GAP43	ANK2	0.0	0.0	1.0	0.0	0.0
ANK2	ENO1	ANK2	0.0	0.0	1.0	0.0	0.0
ANK2	JUP	ANK2	0.0	0.0	1.0	0.0	0.0
ANK2	TUBB	ANK2	0.0	0.0	1.0	0.0	0.0
ANK2	SRCIN1	ANK2	0.0	0.0	1.0	0.0	0.0
ANK2	RPL10A	ANK2	0.0	0.0	1.0	0.0	0.0
ACTG2	ANK2	ANK2	0.0	0.0	1.0	0.0	0.0
ANK2	DBN1	ANK2	0.0	0.0	1.0	0.0	0.0
ANK2	HRAS	ANK2	0.0	0.0	1.0	0.0	0.0
ANK2	GNG2	ANK2	0.0	0.0	1.0	0.0	0.0
ANK2	IGLV2-8	ANK2	0.0	0.0	1.0	0.0	0.0
ANK2	PLEKHA5	ANK2	0.0	0.0	1.0	0.0	0.0
ANK2	PLXDC2	ANK2	0.0	0.0	1.0	0.0	0.0
ANK2	RTN4RL2	ANK2	0.0	0.0	1.0	0.0	0.0
ANK2	NEFL	ANK2	0.0	0.0	1.0	0.0	0.0
ANK2	MYH10	ANK2	0.0	0.0	1.0	0.0	0.0
ANK2	YWHAQ	ANK2	0.0	0.0	1.0	0.0	0.0
ANK2	PRPH	ANK2	0.0	0.0	1.0	0.0	0.0
ANK2	L1CAM	ANK2	0.0	0.0	1.0	0.0	0.0
ANK2	HSP90AB1	ANK2	0.0	0.0	1.0	0.0	0.0
ANK2	SNX9	ANK2	0.0	0.0	1.0	0.0	0.0
ANK2	RPL7	ANK2	0.0	0.0	1.0	0.0	0.0
ARID1B	SF3A1	ARID1B	0.0	0.0	1.0	0.0	0.0
ARID1B	SF3B1	ARID1B	0.0	0.0	1.0	0.0	0.0
ARID1B	SMARCE1	ARID1B	0.0	0.0	1.0	0.0	0.0
ACTL6B	ARID1B	ARID1B	0.0	0.0	1.0	0.0	0.0
ARID1B	DPYSL3	ARID1B	0.0	0.0	1.0	0.0	0.0
ACTL6A	ARID1B	ARID1B	0.0	0.0	1.0	0.0	0.0
ARID1B	SMARCC1	ARID1B	0.0	0.0	1.0	0.0	0.0
ARID1B	SMARCD3	ARID1B	0.0	0.0	1.0	0.0	0.0
ARID1B	SMARCA4	ARID1B	0.0	0.0	1.0	0.0	0.0
ARID1B	CYFIP2	ARID1B	0.0	0.0	1.0	0.0	0.0
ARID1B	SF3B2	ARID1B	0.0	0.0	1.0	0.0	0.0
ARID1B	RTCA	ARID1B	0.0	0.0	1.0	0.0	0.0
ARID1B	SMARCD1	ARID1B	0.0	0.0	1.0	0.0	0.0
ARID1B	CRMP1	ARID1B	0.0	0.0	1.0	0.0	0.0
ARID1B	NLGN1	ARID1B	0.0	0.0	1.0	0.0	0.0
ARID1B	ATXN2L	ARID1B	0.0	0.0	1.0	0.0	0.0
ARID1B	CHERP	ARID1B	0.0	0.0	1.0	0.0	0.0
ARID1B	BUB3	ARID1B	0.0	0.0	1.0	0.0	0.0
ARID1B	DPF3	ARID1B	0.0	0.0	1.0	0.0	0.0
ARID1B	RPL6	ARID1B	0.0	0.0	1.0	0.0	0.0
ARID1B	TFG	ARID1B	0.0	0.0	1.0	0.0	0.0
ARID1B	U2SURP	ARID1B	0.0	0.0	1.0	0.0	0.0
ARID1B	ZNF207	ARID1B	0.0	0.0	1.0	0.0	0.0
ARID1B	SMARCB1	ARID1B	0.0	0.0	1.0	0.0	0.0
ARID1A	ARID1B	ARID1B	0.0	0.0	1.0	0.0	0.0
ARID1B	CAMSAP2	ARID1B	0.0	0.0	1.0	0.0	0.0
ARID1B	SMARCC2	ARID1B	0.0	0.0	1.0	0.0	0.0
ARID1B	DPF1	ARID1B	0.0	0.0	1.0	0.0	0.0
ARID1B	DNAJB1	ARID1B	0.0	0.0	1.0	0.0	0.0
ARID1B	DPF2	ARID1B	0.0	0.0	1.0	0.0	0.0
ARID1B	IGHG1	ARID1B	0.0	0.0	1.0	0.0	0.0
ARID1B	SF3B3	ARID1B	0.0	0.0	1.0	0.0	0.0
ARID1B	RBM5	ARID1B	0.0	0.0	1.0	0.0	0.0
ARID1B	H2BC14	ARID1B	0.0	0.0	1.0	0.0	0.0
ARID1B	SS18L1	ARID1B	0.0	0.0	1.0	0.0	0.0
ARID1B	DPYSL2	ARID1B	0.0	0.0	1.0	0.0	0.0
ARID1B	BCL7C	ARID1B	0.0	0.0	1.0	0.0	0.0
ARID1B	RPL13	ARID1B	0.0	0.0	1.0	0.0	0.0
ARID1B	IGKV1-5	ARID1B	0.0	0.0	1.0	0.0	0.0
ARID1B	PABPC1	ARID1B	0.0	0.0	1.0	0.0	0.0
ARID1B	HNRNPA1	ARID1B	0.0	0.0	1.0	0.0	0.0
ARID1B	SMARCA2	ARID1B	0.0	0.0	1.0	0.0	0.0
ARID1B	FUS	ARID1B	0.0	0.0	1.0	0.0	0.0
ARID1B	SPATA19	ARID1B	0.0	0.0	1.0	0.0	0.0
ARID1B	DLST	ARID1B	0.0	0.0	1.0	0.0	0.0
CACNA1C	GNAO1	CACNA1C	0.0	0.0	0.0	0.0	1.0
CACNA1C	GNAQ	CACNA1C	0.0	0.0	0.0	0.0	1.0
CACNA1C	GNAS	CACNA1C	0.0	0.0	0.0	0.0	1.0
CACNA1C	GNB1	CACNA1C	0.0	0.0	0.0	0.0	1.0
CACNA1C	GNB2	CACNA1C	0.0	0.0	0.0	0.0	1.0
CACNA1C	GNB4	CACNA1C	0.0	0.0	0.0	0.0	1.0
CACNA1C	GNG2	CACNA1C	0.0	0.0	0.0	0.0	1.0
CACNA1C	GSK3B	CACNA1C	0.0	0.0	0.0	0.0	1.0
CACNA1C	GRID1	CACNA1C	0.0	0.0	0.0	0.0	1.0
CACNA1C	GRPEL1	CACNA1C	0.0	0.0	0.0	0.0	1.0
CACNA1C	GSN	CACNA1C	0.0	0.0	0.0	0.0	1.0
CACNA1C	GTF2E2	CACNA1C	0.0	0.0	0.0	0.0	1.0
CACNA1C	HADHA	CACNA1C	0.0	0.0	0.0	0.0	1.0
CACNA1C	HACD3	CACNA1C	0.0	0.0	0.0	0.0	1.0
CACNA1C	GPC2	CACNA1C	0.0	0.0	0.0	0.0	1.0
CACNA1C	HADHB	CACNA1C	0.0	0.0	0.0	0.0	1.0
CACNA1C	SF3A3	CACNA1C	0.0	0.0	0.0	0.0	1.0
CACNA1C	GNAI3	CACNA1C	0.0	0.0	0.0	0.0	1.0
CACNA1C	HNRNPF	CACNA1C	0.0	0.0	0.0	0.0	1.0
CACNA1C	HNRNPDL	CACNA1C	0.0	0.0	0.0	0.0	1.0
CACNA1C	HNRNPD	CACNA1C	0.0	0.0	0.0	0.0	1.0
CACNA1C	HNRNPC	CACNA1C	0.0	0.0	0.0	0.0	1.0
CACNA1C	HNRNPAB	CACNA1C	0.0	0.0	0.0	0.0	1.0
CACNA1C	HNRNPA3	CACNA1C	0.0	0.0	0.0	0.0	1.0
CACNA1C	HBB	CACNA1C	0.0	0.0	0.0	0.0	1.0
CACNA1C	HNRNPA2B1	CACNA1C	0.0	0.0	0.0	0.0	1.0
CACNA1C	HNRNPA0	CACNA1C	0.0	0.0	0.0	0.0	1.0
CACNA1C	HMGCR	CACNA1C	0.0	0.0	0.0	0.0	1.0
CACNA1C	HLA-C	CACNA1C	0.0	0.0	0.0	0.0	1.0
CACNA1C	HLA-B	CACNA1C	0.0	0.0	0.0	0.0	1.0
CACNA1C	HLA-A	CACNA1C	0.0	0.0	0.0	0.0	1.0
CACNA1C	HECA	CACNA1C	0.0	0.0	0.0	0.0	1.0
CACNA1C	HNRNPA1	CACNA1C	0.0	0.0	0.0	0.0	1.0
CACNA1C	GNAI2	CACNA1C	0.0	0.0	0.0	0.0	1.0
CACNA1C	FBXW11	CACNA1C	0.0	0.0	0.0	0.0	1.0
CACNA1C	GNA13	CACNA1C	0.0	0.0	0.0	0.0	1.0
CACNA1C	ERLIN2	CACNA1C	0.0	0.0	0.0	0.0	1.0
CACNA1C	ERH	CACNA1C	0.0	0.0	0.0	0.0	1.0
CACNA1C	EPRS1	CACNA1C	0.0	0.0	0.0	0.0	1.0
CACNA1C	EPHB2	CACNA1C	0.0	0.0	0.0	0.0	1.0
CACNA1C	EPHB1	CACNA1C	0.0	0.0	0.0	0.0	1.0
CACNA1C	EPHA8	CACNA1C	0.0	0.0	0.0	0.0	1.0
CACNA1C	FAM171A2	CACNA1C	0.0	0.0	0.0	0.0	1.0
CACNA1C	EPHA7	CACNA1C	0.0	0.0	0.0	0.0	1.0
CACNA1C	EPHA5	CACNA1C	0.0	0.0	0.0	0.0	1.0
CACNA1C	EPHA4	CACNA1C	0.0	0.0	0.0	0.0	1.0
CACNA1C	EPHA3	CACNA1C	0.0	0.0	0.0	0.0	1.0
CACNA1C	EMD	CACNA1C	0.0	0.0	0.0	0.0	1.0
CACNA1C	ELAVL4	CACNA1C	0.0	0.0	0.0	0.0	1.0
CACNA1C	ELAVL3	CACNA1C	0.0	0.0	0.0	0.0	1.0
CACNA1C	EPHA6	CACNA1C	0.0	0.0	0.0	0.0	1.0
CACNA1C	GNAI1	CACNA1C	0.0	0.0	0.0	0.0	1.0
CACNA1C	FAM171B	CACNA1C	0.0	0.0	0.0	0.0	1.0
CACNA1C	HNRNPH1	CACNA1C	0.0	0.0	0.0	0.0	1.0
CACNA1C	GNA12	CACNA1C	0.0	0.0	0.0	0.0	1.0
CACNA1C	GNA11	CACNA1C	0.0	0.0	0.0	0.0	1.0
CACNA1C	GFRA1	CACNA1C	0.0	0.0	0.0	0.0	1.0
CACNA1C	G3BP2	CACNA1C	0.0	0.0	0.0	0.0	1.0
CACNA1C	FYTTD1	CACNA1C	0.0	0.0	0.0	0.0	1.0
CACNA1C	FYN	CACNA1C	0.0	0.0	0.0	0.0	1.0
CACNA1C	FAM98A	CACNA1C	0.0	0.0	0.0	0.0	1.0
CACNA1C	FXR2	CACNA1C	0.0	0.0	0.0	0.0	1.0
CACNA1C	FUS	CACNA1C	0.0	0.0	0.0	0.0	1.0
CACNA1C	FMR1	CACNA1C	0.0	0.0	0.0	0.0	1.0
CACNA1C	FLOT2	CACNA1C	0.0	0.0	0.0	0.0	1.0
CACNA1C	FLOT1	CACNA1C	0.0	0.0	0.0	0.0	1.0
CACNA1C	CEP43	CACNA1C	0.0	0.0	0.0	0.0	1.0
CACNA1C	FCF1	CACNA1C	0.0	0.0	0.0	0.0	1.0
CACNA1C	FXR1	CACNA1C	0.0	0.0	0.0	0.0	1.0
CACNA1C	HNRNPH2	CACNA1C	0.0	0.0	0.0	0.0	1.0
CACNA1C	HSPH1	CACNA1C	0.0	0.0	0.0	0.0	1.0
CACNA1C	HNRNPK	CACNA1C	0.0	0.0	0.0	0.0	1.0
CACNA1C	ITM2C	CACNA1C	0.0	0.0	0.0	0.0	1.0
CACNA1C	ITPR3	CACNA1C	0.0	0.0	0.0	0.0	1.0
CACNA1C	JAK1	CACNA1C	0.0	0.0	0.0	0.0	1.0
CACNA1C	JPH1	CACNA1C	0.0	0.0	0.0	0.0	1.0
CACNA1C	JPH3	CACNA1C	0.0	0.0	0.0	0.0	1.0
CACNA1C	JUP	CACNA1C	0.0	0.0	0.0	0.0	1.0
CACNA1C	KALRN	CACNA1C	0.0	0.0	0.0	0.0	1.0
CACNA1C	KHDRBS1	CACNA1C	0.0	0.0	0.0	0.0	1.0
CACNA1C	KHDRBS3	CACNA1C	0.0	0.0	0.0	0.0	1.0
CACNA1C	MINAR1	CACNA1C	0.0	0.0	0.0	0.0	1.0
CACNA1C	KIAA1549	CACNA1C	0.0	0.0	0.0	0.0	1.0
CACNA1C	KIDINS220	CACNA1C	0.0	0.0	0.0	0.0	1.0
CACNA1C	KIF5A	CACNA1C	0.0	0.0	0.0	0.0	1.0
CACNA1C	KIF5C	CACNA1C	0.0	0.0	0.0	0.0	1.0
CACNA1C	KIRREL3	CACNA1C	0.0	0.0	0.0	0.0	1.0
CACNA1C	KLC2	CACNA1C	0.0	0.0	0.0	0.0	1.0
CACNA1C	KPNA1	CACNA1C	0.0	0.0	0.0	0.0	1.0
CACNA1C	KRT78	CACNA1C	0.0	0.0	0.0	0.0	1.0
CACNA1C	KRT77	CACNA1C	0.0	0.0	0.0	0.0	1.0
CACNA1C	KRT6C	CACNA1C	0.0	0.0	0.0	0.0	1.0
CACNA1C	KRT6A	CACNA1C	0.0	0.0	0.0	0.0	1.0
CACNA1C	KRT5	CACNA1C	0.0	0.0	0.0	0.0	1.0
CACNA1C	KRT4	CACNA1C	0.0	0.0	0.0	0.0	1.0
CACNA1C	ITM2B	CACNA1C	0.0	0.0	0.0	0.0	1.0
CACNA1C	KRT19	CACNA1C	0.0	0.0	0.0	0.0	1.0
CACNA1C	KRT16	CACNA1C	0.0	0.0	0.0	0.0	1.0
CACNA1C	KRT14	CACNA1C	0.0	0.0	0.0	0.0	1.0
CACNA1C	KRT13	CACNA1C	0.0	0.0	0.0	0.0	1.0
CACNA1C	KRT1	CACNA1C	0.0	0.0	0.0	0.0	1.0
CACNA1C	KRAS	CACNA1C	0.0	0.0	0.0	0.0	1.0
CACNA1C	KPNA6	CACNA1C	0.0	0.0	0.0	0.0	1.0
CACNA1C	KRT17	CACNA1C	0.0	0.0	0.0	0.0	1.0
CACNA1C	ITFG1	CACNA1C	0.0	0.0	0.0	0.0	1.0
CACNA1C	IST1	CACNA1C	0.0	0.0	0.0	0.0	1.0
CACNA1C	ISLR2	CACNA1C	0.0	0.0	0.0	0.0	1.0
CACNA1C	HSPA8	CACNA1C	0.0	0.0	0.0	0.0	1.0
CACNA1C	HSP90AB1	CACNA1C	0.0	0.0	0.0	0.0	1.0
CACNA1C	HSD17B12	CACNA1C	0.0	0.0	0.0	0.0	1.0
CACNA1C	HSBP1	CACNA1C	0.0	0.0	0.0	0.0	1.0
CACNA1C	HS6ST2	CACNA1C	0.0	0.0	0.0	0.0	1.0
CACNA1C	HS6ST1	CACNA1C	0.0	0.0	0.0	0.0	1.0
CACNA1C	ELAVL2	CACNA1C	0.0	0.0	0.0	0.0	1.0
CACNA1C	HRG	CACNA1C	0.0	0.0	0.0	0.0	1.0
CACNA1C	HNRNPUL2	CACNA1C	0.0	0.0	0.0	0.0	1.0
CACNA1C	PPP4R1	CACNA1C	0.0	0.0	0.0	0.0	1.0
CACNA1C	HNRNPU	CACNA1C	0.0	0.0	0.0	0.0	1.0
CACNA1C	HNRNPR	CACNA1C	0.0	0.0	0.0	0.0	1.0
CACNA1C	HNRNPM	CACNA1C	0.0	0.0	0.0	0.0	1.0
CACNA1C	HNRNPL	CACNA1C	0.0	0.0	0.0	0.0	1.0
CACNA1C	HPX	CACNA1C	0.0	0.0	0.0	0.0	1.0
CACNA1C	HNRNPH3	CACNA1C	0.0	0.0	0.0	0.0	1.0
CACNA1C	ICA1	CACNA1C	0.0	0.0	0.0	0.0	1.0
CACNA1C	IFNGR1	CACNA1C	0.0	0.0	0.0	0.0	1.0
CACNA1C	IMPDH2	CACNA1C	0.0	0.0	0.0	0.0	1.0
CACNA1C	ILF3	CACNA1C	0.0	0.0	0.0	0.0	1.0
CACNA1C	ILF2	CACNA1C	0.0	0.0	0.0	0.0	1.0
CACNA1C	IL6ST	CACNA1C	0.0	0.0	0.0	0.0	1.0
CACNA1C	IL1RAP	CACNA1C	0.0	0.0	0.0	0.0	1.0
CACNA1C	IK	CACNA1C	0.0	0.0	0.0	0.0	1.0
CACNA1C	ICA1L	CACNA1C	0.0	0.0	0.0	0.0	1.0
CACNA1C	IGSF3	CACNA1C	0.0	0.0	0.0	0.0	1.0
CACNA1C	IGHG3	CACNA1C	0.0	0.0	0.0	0.0	1.0
CACNA1C	IGHG2	CACNA1C	0.0	0.0	0.0	0.0	1.0
CACNA1C	IGHG1	CACNA1C	0.0	0.0	0.0	0.0	1.0
CACNA1C	IGF2BP3	CACNA1C	0.0	0.0	0.0	0.0	1.0
CACNA1C	IGF2BP2	CACNA1C	0.0	0.0	0.0	0.0	1.0
CACNA1C	IGF2BP1	CACNA1C	0.0	0.0	0.0	0.0	1.0
CACNA1C	IGLL5	CACNA1C	0.0	0.0	0.0	0.0	1.0
CACNA1C	PYGB	CACNA1C	0.0	0.0	0.0	0.0	1.0
CACNA1C	ELAVL1	CACNA1C	0.0	0.0	0.0	0.0	1.0
CACNA1C	EIF4A3	CACNA1C	0.0	0.0	0.0	0.0	1.0
ATP2B3	CACNA1C	CACNA1C	0.0	0.0	0.0	0.0	1.0
ATP2B2	CACNA1C	CACNA1C	0.0	0.0	0.0	0.0	1.0
ATP2B1	CACNA1C	CACNA1C	0.0	0.0	0.0	0.0	1.0
ATP1B3	CACNA1C	CACNA1C	0.0	0.0	0.0	0.0	1.0
ATP1B1	CACNA1C	CACNA1C	0.0	0.0	0.0	0.0	1.0
ATP1A4	CACNA1C	CACNA1C	0.0	0.0	0.0	0.0	1.0
ATP1A3	CACNA1C	CACNA1C	0.0	0.0	0.0	0.0	1.0
ATP1A1	CACNA1C	CACNA1C	0.0	0.0	0.0	0.0	1.0
ASTN1	CACNA1C	CACNA1C	0.0	0.0	0.0	0.0	1.0
ASIC1	CACNA1C	CACNA1C	0.0	0.0	0.0	0.0	1.0
ARPC5	CACNA1C	CACNA1C	0.0	0.0	0.0	0.0	1.0
ARL8A	CACNA1C	CACNA1C	0.0	0.0	0.0	0.0	1.0
ARHGEF12	CACNA1C	CACNA1C	0.0	0.0	0.0	0.0	1.0
ARF4	CACNA1C	CACNA1C	0.0	0.0	0.0	0.0	1.0
ARF1	CACNA1C	CACNA1C	0.0	0.0	0.0	0.0	1.0
AQR	CACNA1C	CACNA1C	0.0	0.0	0.0	0.0	1.0
APP	CACNA1C	CACNA1C	0.0	0.0	0.0	0.0	1.0
ATP2B4	CACNA1C	CACNA1C	0.0	0.0	0.0	0.0	1.0
ATP2C1	CACNA1C	CACNA1C	0.0	0.0	0.0	0.0	1.0
ATP6V0A1	CACNA1C	CACNA1C	0.0	0.0	0.0	0.0	1.0
ATP6V0D1	CACNA1C	CACNA1C	0.0	0.0	0.0	0.0	1.0
C3	CACNA1C	CACNA1C	0.0	0.0	0.0	0.0	1.0
CACNA1C	RTRAF	CACNA1C	0.0	0.0	0.0	0.0	1.0
BUD31	CACNA1C	CACNA1C	0.0	0.0	0.0	0.0	1.0
BTN2A1	CACNA1C	CACNA1C	0.0	0.0	0.0	0.0	1.0
BTK	CACNA1C	CACNA1C	0.0	0.0	0.0	0.0	1.0
BMPR2	CACNA1C	CACNA1C	0.0	0.0	0.0	0.0	1.0
BDNF	CACNA1C	CACNA1C	0.0	0.0	0.0	0.0	1.0
BCLAF1	CACNA1C	CACNA1C	0.0	0.0	0.0	0.0	1.0
APLP2	CACNA1C	CACNA1C	0.0	0.0	0.0	0.0	1.0
BCL2L2	CACNA1C	CACNA1C	0.0	0.0	0.0	0.0	1.0
AUH	CACNA1C	CACNA1C	0.0	0.0	0.0	0.0	1.0
ATP9A	CACNA1C	CACNA1C	0.0	0.0	0.0	0.0	1.0
ATP8A2	CACNA1C	CACNA1C	0.0	0.0	0.0	0.0	1.0
ATP8A1	CACNA1C	CACNA1C	0.0	0.0	0.0	0.0	1.0
ATP6V1F	CACNA1C	CACNA1C	0.0	0.0	0.0	0.0	1.0
ATP6V1E1	CACNA1C	CACNA1C	0.0	0.0	0.0	0.0	1.0
ATP6V1D	CACNA1C	CACNA1C	0.0	0.0	0.0	0.0	1.0
ATP6V1B2	CACNA1C	CACNA1C	0.0	0.0	0.0	0.0	1.0
BANF1	CACNA1C	CACNA1C	0.0	0.0	0.0	0.0	1.0
APLP1	CACNA1C	CACNA1C	0.0	0.0	0.0	0.0	1.0
AP2M1	CACNA1C	CACNA1C	0.0	0.0	0.0	0.0	1.0
ANXA1	CACNA1C	CACNA1C	0.0	0.0	0.0	0.0	1.0
CACNA1C	PTPRD	CACNA1C	0.0	0.0	0.0	0.0	1.0
CACNA1C	PTPRA	CACNA1C	0.0	0.0	0.0	0.0	1.0
CACNA1C	PTPN1	CACNA1C	0.0	0.0	0.0	0.0	1.0
CACNA1C	PTK7	CACNA1C	0.0	0.0	0.0	0.0	1.0
CACNA1C	PTBP3	CACNA1C	0.0	0.0	0.0	0.0	1.0
CACNA1C	PTBP2	CACNA1C	0.0	0.0	0.0	0.0	1.0
CACNA1C	PTBP1	CACNA1C	0.0	0.0	0.0	0.0	1.0
CACNA1C	PSMD2	CACNA1C	0.0	0.0	0.0	0.0	1.0
CACNA1C	PTPRF	CACNA1C	0.0	0.0	0.0	0.0	1.0
CACNA1C	PSMC5	CACNA1C	0.0	0.0	0.0	0.0	1.0
CACNA1C	PRPF19	CACNA1C	0.0	0.0	0.0	0.0	1.0
CACNA1C	PRKRA	CACNA1C	0.0	0.0	0.0	0.0	1.0
CACNA1C	PRKAR2B	CACNA1C	0.0	0.0	0.0	0.0	1.0
CACNA1C	PRKAR2A	CACNA1C	0.0	0.0	0.0	0.0	1.0
CACNA1C	PRKACB	CACNA1C	0.0	0.0	0.0	0.0	1.0
CACNA1C	PRKACA	CACNA1C	0.0	0.0	0.0	0.0	1.0
CACNA1C	PRDX1	CACNA1C	0.0	0.0	0.0	0.0	1.0
CACNA1C	PQBP1	CACNA1C	0.0	0.0	0.0	0.0	1.0
CACNA1C	PRPF8	CACNA1C	0.0	0.0	0.0	0.0	1.0
C4A	CACNA1C	CACNA1C	0.0	0.0	0.0	0.0	1.0
CACNA1C	PTPRG	CACNA1C	0.0	0.0	0.0	0.0	1.0
CACNA1C	PTPRN2	CACNA1C	0.0	0.0	0.0	0.0	1.0
ALK	CACNA1C	CACNA1C	0.0	0.0	0.0	0.0	1.0
ALB	CACNA1C	CACNA1C	0.0	0.0	0.0	0.0	1.0
AKAP9	CACNA1C	CACNA1C	0.0	0.0	0.0	0.0	1.0
ADGRL3	CACNA1C	CACNA1C	0.0	0.0	0.0	0.0	1.0
ADGRL2	CACNA1C	CACNA1C	0.0	0.0	0.0	0.0	1.0
ADGRL1	CACNA1C	CACNA1C	0.0	0.0	0.0	0.0	1.0
ADCY8	CACNA1C	CACNA1C	0.0	0.0	0.0	0.0	1.0
ADAR	CACNA1C	CACNA1C	0.0	0.0	0.0	0.0	1.0
CACNA1C	PTPRN	CACNA1C	0.0	0.0	0.0	0.0	1.0
ADAM10	CACNA1C	CACNA1C	0.0	0.0	0.0	0.0	1.0
ACVR1B	CACNA1C	CACNA1C	0.0	0.0	0.0	0.0	1.0
ACSL4	CACNA1C	CACNA1C	0.0	0.0	0.0	0.0	1.0
ACOT7	CACNA1C	CACNA1C	0.0	0.0	0.0	0.0	1.0
ACIN1	CACNA1C	CACNA1C	0.0	0.0	0.0	0.0	1.0
ACAT1	CACNA1C	CACNA1C	0.0	0.0	0.0	0.0	1.0
ABCA1	CACNA1C	CACNA1C	0.0	0.0	0.0	0.0	1.0
CACNA1C	PTPRS	CACNA1C	0.0	0.0	0.0	0.0	1.0
CACNA1C	PTPRO	CACNA1C	0.0	0.0	0.0	0.0	1.0
ACVR2A	CACNA1C	CACNA1C	0.0	0.0	0.0	0.0	1.0
CACNA1C	CACNA2D1	CACNA1C	0.0	0.0	0.0	0.0	1.0
CACNA1C	CACNB1	CACNA1C	0.0	0.0	0.0	0.0	1.0
CACNA1C	CACNB2	CACNA1C	0.0	0.0	0.0	0.0	1.0
CACNA1C	DDX39B	CACNA1C	0.0	0.0	0.0	0.0	1.0
CACNA1C	DDX39A	CACNA1C	0.0	0.0	0.0	0.0	1.0
CACNA1C	DDX17	CACNA1C	0.0	0.0	0.0	0.0	1.0
CACNA1C	DDX1	CACNA1C	0.0	0.0	0.0	0.0	1.0
CACNA1C	DDB1	CACNA1C	0.0	0.0	0.0	0.0	1.0
CACNA1C	DDAH2	CACNA1C	0.0	0.0	0.0	0.0	1.0
CACNA1C	DAAM1	CACNA1C	0.0	0.0	0.0	0.0	1.0
CACNA1C	CWC25	CACNA1C	0.0	0.0	0.0	0.0	1.0
CACNA1C	DDX3X	CACNA1C	0.0	0.0	0.0	0.0	1.0
CACNA1C	CTNND2	CACNA1C	0.0	0.0	0.0	0.0	1.0
CACNA1C	CTNNB1	CACNA1C	0.0	0.0	0.0	0.0	1.0
CACNA1C	CTNNA2	CACNA1C	0.0	0.0	0.0	0.0	1.0
CACNA1C	CSNK2A1	CACNA1C	0.0	0.0	0.0	0.0	1.0
CACNA1C	CSNK1E	CACNA1C	0.0	0.0	0.0	0.0	1.0
CACNA1C	CS	CACNA1C	0.0	0.0	0.0	0.0	1.0
CACNA1C	CROCC	CACNA1C	0.0	0.0	0.0	0.0	1.0
CACNA1C	CRNKL1	CACNA1C	0.0	0.0	0.0	0.0	1.0
CACNA1C	CRABP1	CACNA1C	0.0	0.0	0.0	0.0	1.0
CACNA1C	CTNNBL1	CACNA1C	0.0	0.0	0.0	0.0	1.0
CACNA1C	CP	CACNA1C	0.0	0.0	0.0	0.0	1.0
CACNA1C	DDX5	CACNA1C	0.0	0.0	0.0	0.0	1.0
CACNA1C	DDX52	CACNA1C	0.0	0.0	0.0	0.0	1.0
CACNA1C	EIF4A2	CACNA1C	0.0	0.0	0.0	0.0	1.0
CACNA1C	EFTUD2	CACNA1C	0.0	0.0	0.0	0.0	1.0
CACNA1C	ECHS1	CACNA1C	0.0	0.0	0.0	0.0	1.0
CACNA1C	ECEL1	CACNA1C	0.0	0.0	0.0	0.0	1.0
CACNA1C	DYNLL2	CACNA1C	0.0	0.0	0.0	0.0	1.0
CACNA1C	DYNLL1	CACNA1C	0.0	0.0	0.0	0.0	1.0
CACNA1C	DYNC1LI1	CACNA1C	0.0	0.0	0.0	0.0	1.0
CACNA1C	DSP	CACNA1C	0.0	0.0	0.0	0.0	1.0
CACNA1C	DDX50	CACNA1C	0.0	0.0	0.0	0.0	1.0
CACNA1C	DSC1	CACNA1C	0.0	0.0	0.0	0.0	1.0
CACNA1C	DNER	CACNA1C	0.0	0.0	0.0	0.0	1.0
CACNA1C	DLST	CACNA1C	0.0	0.0	0.0	0.0	1.0
CACNA1C	DLD	CACNA1C	0.0	0.0	0.0	0.0	1.0
CACNA1C	DISP2	CACNA1C	0.0	0.0	0.0	0.0	1.0
CACNA1C	DHX9	CACNA1C	0.0	0.0	0.0	0.0	1.0
CACNA1C	DHX30	CACNA1C	0.0	0.0	0.0	0.0	1.0
CACNA1C	DHX15	CACNA1C	0.0	0.0	0.0	0.0	1.0
CACNA1C	DES	CACNA1C	0.0	0.0	0.0	0.0	1.0
CACNA1C	DNM2	CACNA1C	0.0	0.0	0.0	0.0	1.0
CACNA1C	EIF5B	CACNA1C	0.0	0.0	0.0	0.0	1.0
CACNA1C	COX6C	CACNA1C	0.0	0.0	0.0	0.0	1.0
CACNA1C	CNTROB	CACNA1C	0.0	0.0	0.0	0.0	1.0
CACNA1C	CELSR3	CACNA1C	0.0	0.0	0.0	0.0	1.0
CACNA1C	CELF6	CACNA1C	0.0	0.0	0.0	0.0	1.0
CACNA1C	CELF5	CACNA1C	0.0	0.0	0.0	0.0	1.0
CACNA1C	CDK5RAP2	CACNA1C	0.0	0.0	0.0	0.0	1.0
CACNA1C	CDC5L	CACNA1C	0.0	0.0	0.0	0.0	1.0
CACNA1C	CDC42	CACNA1C	0.0	0.0	0.0	0.0	1.0
CACNA1C	CCDC6	CACNA1C	0.0	0.0	0.0	0.0	1.0
CACNA1C	CBARP	CACNA1C	0.0	0.0	0.0	0.0	1.0
CACNA1C	CEP128	CACNA1C	0.0	0.0	0.0	0.0	1.0
CACNA1C	CASP14	CACNA1C	0.0	0.0	0.0	0.0	1.0
CACNA1C	CANX	CACNA1C	0.0	0.0	0.0	0.0	1.0
CACNA1C	CAMSAP2	CACNA1C	0.0	0.0	0.0	0.0	1.0
CACNA1C	CAMKV	CACNA1C	0.0	0.0	0.0	0.0	1.0
CACNA1C	CAMK2G	CACNA1C	0.0	0.0	0.0	0.0	1.0
CACNA1C	CAMK2D	CACNA1C	0.0	0.0	0.0	0.0	1.0
CACNA1C	CAMK2B	CACNA1C	0.0	0.0	0.0	0.0	1.0
CACNA1C	CACNB4	CACNA1C	0.0	0.0	0.0	0.0	1.0
CACNA1C	CACNB3	CACNA1C	0.0	0.0	0.0	0.0	1.0
CACNA1C	CASK	CACNA1C	0.0	0.0	0.0	0.0	1.0
CACNA1C	COTL1	CACNA1C	0.0	0.0	0.0	0.0	1.0
CACNA1C	CEP131	CACNA1C	0.0	0.0	0.0	0.0	1.0
CACNA1C	CEP250	CACNA1C	0.0	0.0	0.0	0.0	1.0
CACNA1C	CNTNAP5	CACNA1C	0.0	0.0	0.0	0.0	1.0
CACNA1C	CNTNAP1	CACNA1C	0.0	0.0	0.0	0.0	1.0
CACNA1C	CNTN1	CACNA1C	0.0	0.0	0.0	0.0	1.0
CACNA1C	CNTF	CACNA1C	0.0	0.0	0.0	0.0	1.0
CACNA1C	CMIP	CACNA1C	0.0	0.0	0.0	0.0	1.0
CACNA1C	CLSTN3	CACNA1C	0.0	0.0	0.0	0.0	1.0
CACNA1C	CIRBP	CACNA1C	0.0	0.0	0.0	0.0	1.0
CACNA1C	CHTOP	CACNA1C	0.0	0.0	0.0	0.0	1.0
CACNA1C	CEP135	CACNA1C	0.0	0.0	0.0	0.0	1.0
CACNA1C	CHMP5	CACNA1C	0.0	0.0	0.0	0.0	1.0
CACNA1C	CHMP2A	CACNA1C	0.0	0.0	0.0	0.0	1.0
CACNA1C	CHMP1B	CACNA1C	0.0	0.0	0.0	0.0	1.0
CACNA1C	CHMP1A	CACNA1C	0.0	0.0	0.0	0.0	1.0
CACNA1C	CHERP	CACNA1C	0.0	0.0	0.0	0.0	1.0
CACNA1C	CETN2	CACNA1C	0.0	0.0	0.0	0.0	1.0
CACNA1C	CEP68	CACNA1C	0.0	0.0	0.0	0.0	1.0
CACNA1C	CEP57	CACNA1C	0.0	0.0	0.0	0.0	1.0
CACNA1C	CEP350	CACNA1C	0.0	0.0	0.0	0.0	1.0
CACNA1C	CHMP4B	CACNA1C	0.0	0.0	0.0	0.0	1.0
CACNA1C	RAB10	CACNA1C	0.0	0.0	0.0	0.0	1.0
CACNA1C	RAB6B	CACNA1C	0.0	0.0	0.0	0.0	1.0
CACNA1C	RAB14	CACNA1C	0.0	0.0	0.0	0.0	1.0
CACNA1C	TUBB4B	CACNA1C	0.0	0.0	0.0	0.0	1.0
CACNA1C	TUBB6	CACNA1C	0.0	0.0	0.0	0.0	1.0
CACNA1C	TUBG1	CACNA1C	0.0	0.0	0.0	0.0	1.0
CACNA1C	U2SURP	CACNA1C	0.0	0.0	0.0	0.0	1.0
CACNA1C	UBASH3B	CACNA1C	0.0	0.0	0.0	0.0	1.0
CACNA1C	UNC5C	CACNA1C	0.0	0.0	0.0	0.0	1.0
CACNA1C	UNK	CACNA1C	0.0	0.0	0.0	0.0	1.0
CACNA1C	UPF3B	CACNA1C	0.0	0.0	0.0	0.0	1.0
CACNA1C	UQCRQ	CACNA1C	0.0	0.0	0.0	0.0	1.0
CACNA1C	VAMP2	CACNA1C	0.0	0.0	0.0	0.0	1.0
CACNA1C	VANGL2	CACNA1C	0.0	0.0	0.0	0.0	1.0
CACNA1C	VAT1	CACNA1C	0.0	0.0	0.0	0.0	1.0
CACNA1C	VDAC2	CACNA1C	0.0	0.0	0.0	0.0	1.0
CACNA1C	VPS4A	CACNA1C	0.0	0.0	0.0	0.0	1.0
CACNA1C	VPS4B	CACNA1C	0.0	0.0	0.0	0.0	1.0
CACNA1C	TUBB4A	CACNA1C	0.0	0.0	0.0	0.0	1.0
CACNA1C	TUBB3	CACNA1C	0.0	0.0	0.0	0.0	1.0
CACNA1C	TUBB2B	CACNA1C	0.0	0.0	0.0	0.0	1.0
CACNA1C	TUBB2A	CACNA1C	0.0	0.0	0.0	0.0	1.0
CACNA1C	TMEFF2	CACNA1C	0.0	0.0	0.0	0.0	1.0
CACNA1C	TMEM132A	CACNA1C	0.0	0.0	0.0	0.0	1.0
CACNA1C	TMEM30A	CACNA1C	0.0	0.0	0.0	0.0	1.0
CACNA1C	PIP4P1	CACNA1C	0.0	0.0	0.0	0.0	1.0
CACNA1C	TNFRSF21	CACNA1C	0.0	0.0	0.0	0.0	1.0
CACNA1C	TRA2A	CACNA1C	0.0	0.0	0.0	0.0	1.0
CACNA1C	TRA2B	CACNA1C	0.0	0.0	0.0	0.0	1.0
CACNA1C	VTA1	CACNA1C	0.0	0.0	0.0	0.0	1.0
CACNA1C	TRIM21	CACNA1C	0.0	0.0	0.0	0.0	1.0
CACNA1C	TRMT61B	CACNA1C	0.0	0.0	0.0	0.0	1.0
CACNA1C	RO60	CACNA1C	0.0	0.0	0.0	0.0	1.0
CACNA1C	TTN	CACNA1C	0.0	0.0	0.0	0.0	1.0
CACNA1C	TTR	CACNA1C	0.0	0.0	0.0	0.0	1.0
CACNA1C	TUBA1A	CACNA1C	0.0	0.0	0.0	0.0	1.0
CACNA1C	TUBB	CACNA1C	0.0	0.0	0.0	0.0	1.0
CACNA1C	TUBB1	CACNA1C	0.0	0.0	0.0	0.0	1.0
CACNA1C	TRIM71	CACNA1C	0.0	0.0	0.0	0.0	1.0
CACNA1C	WDR11	CACNA1C	0.0	0.0	0.0	0.0	1.0
CACNA1C	WDR47	CACNA1C	0.0	0.0	0.0	0.0	1.0
CACNA1C	WDR77	CACNA1C	0.0	0.0	0.0	0.0	1.0
CACNA1C	PIP4K2A	CACNA1C	0.0	0.0	0.0	0.0	1.0
CACNA1C	PIP	CACNA1C	0.0	0.0	0.0	0.0	1.0
CACNA1C	PICK1	CACNA1C	0.0	0.0	0.0	0.0	1.0
CACNA1C	PHF5A	CACNA1C	0.0	0.0	0.0	0.0	1.0
CACNA1C	PHB2	CACNA1C	0.0	0.0	0.0	0.0	1.0
CACNA1C	PHB1	CACNA1C	0.0	0.0	0.0	0.0	1.0
CACNA1C	PFN1	CACNA1C	0.0	0.0	0.0	0.0	1.0
CACNA1C	PLCB1	CACNA1C	0.0	0.0	0.0	0.0	1.0
CACNA1C	PDE4DIP	CACNA1C	0.0	0.0	0.0	0.0	1.0
CACNA1C	PDCD6IP	CACNA1C	0.0	0.0	0.0	0.0	1.0
CACNA1C	PCNT	CACNA1C	0.0	0.0	0.0	0.0	1.0
CACNA1C	PCM1	CACNA1C	0.0	0.0	0.0	0.0	1.0
CACNA1C	PCDHGC4	CACNA1C	0.0	0.0	0.0	0.0	1.0
CACNA1C	PCDHGB7	CACNA1C	0.0	0.0	0.0	0.0	1.0
CACNA1C	PCDHGB6	CACNA1C	0.0	0.0	0.0	0.0	1.0
CACNA1C	PCDHGB5	CACNA1C	0.0	0.0	0.0	0.0	1.0
CACNA1C	PDE4B	CACNA1C	0.0	0.0	0.0	0.0	1.0
CACNA1C	TMEFF1	CACNA1C	0.0	0.0	0.0	0.0	1.0
CACNA1C	PLD3	CACNA1C	0.0	0.0	0.0	0.0	1.0
CACNA1C	PLPPR3	CACNA1C	0.0	0.0	0.0	0.0	1.0
CACNA1C	WWP2	CACNA1C	0.0	0.0	0.0	0.0	1.0
CACNA1C	XPR1	CACNA1C	0.0	0.0	0.0	0.0	1.0
CACNA1C	XRCC5	CACNA1C	0.0	0.0	0.0	0.0	1.0
CACNA1C	XRCC6	CACNA1C	0.0	0.0	0.0	0.0	1.0
CACNA1C	YBX1	CACNA1C	0.0	0.0	0.0	0.0	1.0
CACNA1C	YLPM1	CACNA1C	0.0	0.0	0.0	0.0	1.0
CACNA1C	YTHDC1	CACNA1C	0.0	0.0	0.0	0.0	1.0
CACNA1C	PLEKHO1	CACNA1C	0.0	0.0	0.0	0.0	1.0
CACNA1C	ZCCHC3	CACNA1C	0.0	0.0	0.0	0.0	1.0
CACNA1C	ZNF326	CACNA1C	0.0	0.0	0.0	0.0	1.0
CACNA1C	PPIA	CACNA1C	0.0	0.0	0.0	0.0	1.0
CACNA1C	PON1	CACNA1C	0.0	0.0	0.0	0.0	1.0
CACNA1C	PNN	CACNA1C	0.0	0.0	0.0	0.0	1.0
CACNA1C	PLXNA4	CACNA1C	0.0	0.0	0.0	0.0	1.0
CACNA1C	PLXNA3	CACNA1C	0.0	0.0	0.0	0.0	1.0
CACNA1C	PLXNA1	CACNA1C	0.0	0.0	0.0	0.0	1.0
CACNA1C	ZFR	CACNA1C	0.0	0.0	0.0	0.0	1.0
CACNA1C	THY1	CACNA1C	0.0	0.0	0.0	0.0	1.0
CACNA1C	THRAP3	CACNA1C	0.0	0.0	0.0	0.0	1.0
CACNA1C	THOC5	CACNA1C	0.0	0.0	0.0	0.0	1.0
CACNA1C	SLITRK1	CACNA1C	0.0	0.0	0.0	0.0	1.0
CACNA1C	SLITRK3	CACNA1C	0.0	0.0	0.0	0.0	1.0
CACNA1C	SMPD3	CACNA1C	0.0	0.0	0.0	0.0	1.0
CACNA1C	SMU1	CACNA1C	0.0	0.0	0.0	0.0	1.0
CACNA1C	SNRNP200	CACNA1C	0.0	0.0	0.0	0.0	1.0
CACNA1C	SNRNP40	CACNA1C	0.0	0.0	0.0	0.0	1.0
CACNA1C	SNRPA1	CACNA1C	0.0	0.0	0.0	0.0	1.0
CACNA1C	SLC9A7	CACNA1C	0.0	0.0	0.0	0.0	1.0
CACNA1C	SNRPB	CACNA1C	0.0	0.0	0.0	0.0	1.0
CACNA1C	SNRPD3	CACNA1C	0.0	0.0	0.0	0.0	1.0
CACNA1C	SNRPE	CACNA1C	0.0	0.0	0.0	0.0	1.0
CACNA1C	SNRPGP15	CACNA1C	0.0	0.0	0.0	0.0	1.0
CACNA1C	SNW1	CACNA1C	0.0	0.0	0.0	0.0	1.0
CACNA1C	SPINT2	CACNA1C	0.0	0.0	0.0	0.0	1.0
CACNA1C	SPRY4	CACNA1C	0.0	0.0	0.0	0.0	1.0
CACNA1C	SRC	CACNA1C	0.0	0.0	0.0	0.0	1.0
CACNA1C	SNRPB2	CACNA1C	0.0	0.0	0.0	0.0	1.0
CACNA1C	SRCIN1	CACNA1C	0.0	0.0	0.0	0.0	1.0
CACNA1C	SLC9A6	CACNA1C	0.0	0.0	0.0	0.0	1.0
CACNA1C	SLC4A4	CACNA1C	0.0	0.0	0.0	0.0	1.0
CACNA1C	SF3B1	CACNA1C	0.0	0.0	0.0	0.0	1.0
CACNA1C	SF3B2	CACNA1C	0.0	0.0	0.0	0.0	1.0
CACNA1C	SF3B3	CACNA1C	0.0	0.0	0.0	0.0	1.0
CACNA1C	SF3B4	CACNA1C	0.0	0.0	0.0	0.0	1.0
CACNA1C	SFPQ	CACNA1C	0.0	0.0	0.0	0.0	1.0
CACNA1C	SFXN3	CACNA1C	0.0	0.0	0.0	0.0	1.0
CACNA1C	SGCE	CACNA1C	0.0	0.0	0.0	0.0	1.0
CACNA1C	SLC4A8	CACNA1C	0.0	0.0	0.0	0.0	1.0
CACNA1C	SGPL1	CACNA1C	0.0	0.0	0.0	0.0	1.0
CACNA1C	SLC25A13	CACNA1C	0.0	0.0	0.0	0.0	1.0
CACNA1C	SLC25A3	CACNA1C	0.0	0.0	0.0	0.0	1.0
CACNA1C	SLC25A5	CACNA1C	0.0	0.0	0.0	0.0	1.0
CACNA1C	SLC25A6	CACNA1C	0.0	0.0	0.0	0.0	1.0
CACNA1C	SLC2A1	CACNA1C	0.0	0.0	0.0	0.0	1.0
CACNA1C	SLC3A2	CACNA1C	0.0	0.0	0.0	0.0	1.0
CACNA1C	SLC43A2	CACNA1C	0.0	0.0	0.0	0.0	1.0
CACNA1C	SLC25A1	CACNA1C	0.0	0.0	0.0	0.0	1.0
CACNA1C	PCDHGB4	CACNA1C	0.0	0.0	0.0	0.0	1.0
CACNA1C	SRRT	CACNA1C	0.0	0.0	0.0	0.0	1.0
CACNA1C	SRSF1	CACNA1C	0.0	0.0	0.0	0.0	1.0
CACNA1C	SYT13	CACNA1C	0.0	0.0	0.0	0.0	1.0
CACNA1C	SYT2	CACNA1C	0.0	0.0	0.0	0.0	1.0
CACNA1C	SYT3	CACNA1C	0.0	0.0	0.0	0.0	1.0
CACNA1C	SYT4	CACNA1C	0.0	0.0	0.0	0.0	1.0
CACNA1C	SYT5	CACNA1C	0.0	0.0	0.0	0.0	1.0
CACNA1C	SYT7	CACNA1C	0.0	0.0	0.0	0.0	1.0
CACNA1C	TAC1	CACNA1C	0.0	0.0	0.0	0.0	1.0
CACNA1C	SYT11	CACNA1C	0.0	0.0	0.0	0.0	1.0
CACNA1C	TAF15	CACNA1C	0.0	0.0	0.0	0.0	1.0
CACNA1C	TECR	CACNA1C	0.0	0.0	0.0	0.0	1.0
CACNA1C	TF	CACNA1C	0.0	0.0	0.0	0.0	1.0
CACNA1C	TFRC	CACNA1C	0.0	0.0	0.0	0.0	1.0
CACNA1C	TGFBR1	CACNA1C	0.0	0.0	0.0	0.0	1.0
CACNA1C	THBS1	CACNA1C	0.0	0.0	0.0	0.0	1.0
CACNA1C	THOC2	CACNA1C	0.0	0.0	0.0	0.0	1.0
CACNA1C	THOC3	CACNA1C	0.0	0.0	0.0	0.0	1.0
CACNA1C	TARDBP	CACNA1C	0.0	0.0	0.0	0.0	1.0
CACNA1C	PPIB	CACNA1C	0.0	0.0	0.0	0.0	1.0
CACNA1C	SYT1	CACNA1C	0.0	0.0	0.0	0.0	1.0
CACNA1C	SUGP2	CACNA1C	0.0	0.0	0.0	0.0	1.0
CACNA1C	SRSF10	CACNA1C	0.0	0.0	0.0	0.0	1.0
CACNA1C	SRSF3	CACNA1C	0.0	0.0	0.0	0.0	1.0
CACNA1C	SRSF7	CACNA1C	0.0	0.0	0.0	0.0	1.0
CACNA1C	SRSF9	CACNA1C	0.0	0.0	0.0	0.0	1.0
CACNA1C	SSBP1	CACNA1C	0.0	0.0	0.0	0.0	1.0
CACNA1C	SSBP3	CACNA1C	0.0	0.0	0.0	0.0	1.0
CACNA1C	STAU1	CACNA1C	0.0	0.0	0.0	0.0	1.0
CACNA1C	SYNCRIP	CACNA1C	0.0	0.0	0.0	0.0	1.0
CACNA1C	STAU2	CACNA1C	0.0	0.0	0.0	0.0	1.0
CACNA1C	STX12	CACNA1C	0.0	0.0	0.0	0.0	1.0
CACNA1C	STX1A	CACNA1C	0.0	0.0	0.0	0.0	1.0
CACNA1C	STX1B	CACNA1C	0.0	0.0	0.0	0.0	1.0
CACNA1C	STX7	CACNA1C	0.0	0.0	0.0	0.0	1.0
CACNA1C	STXBP1	CACNA1C	0.0	0.0	0.0	0.0	1.0
CACNA1C	SUB1	CACNA1C	0.0	0.0	0.0	0.0	1.0
CACNA1C	SUCLA2	CACNA1C	0.0	0.0	0.0	0.0	1.0
CACNA1C	STRBP	CACNA1C	0.0	0.0	0.0	0.0	1.0
CACNA1C	RAB13	CACNA1C	0.0	0.0	0.0	0.0	1.0
CACNA1C	PCDHGB3	CACNA1C	0.0	0.0	0.0	0.0	1.0
CACNA1C	PCDHGA3	CACNA1C	0.0	0.0	0.0	0.0	1.0
CACNA1C	RTCB	CACNA1C	0.0	0.0	0.0	0.0	1.0
CACNA1C	RRAS2	CACNA1C	0.0	0.0	0.0	0.0	1.0
CACNA1C	RPS27L	CACNA1C	0.0	0.0	0.0	0.0	1.0
CACNA1C	RPS2	CACNA1C	0.0	0.0	0.0	0.0	1.0
CACNA1C	RPS12	CACNA1C	0.0	0.0	0.0	0.0	1.0
CACNA1C	RPN1	CACNA1C	0.0	0.0	0.0	0.0	1.0
CACNA1C	RPLP2	CACNA1C	0.0	0.0	0.0	0.0	1.0
CACNA1C	RPLP0	CACNA1C	0.0	0.0	0.0	0.0	1.0
CACNA1C	RPL7A	CACNA1C	0.0	0.0	0.0	0.0	1.0
CACNA1C	RPL7	CACNA1C	0.0	0.0	0.0	0.0	1.0
CACNA1C	RPL6	CACNA1C	0.0	0.0	0.0	0.0	1.0
CACNA1C	RPL5	CACNA1C	0.0	0.0	0.0	0.0	1.0
CACNA1C	RPL4	CACNA1C	0.0	0.0	0.0	0.0	1.0
CACNA1C	RPL3L	CACNA1C	0.0	0.0	0.0	0.0	1.0
CACNA1C	RPL30	CACNA1C	0.0	0.0	0.0	0.0	1.0
CACNA1C	RUVBL1	CACNA1C	0.0	0.0	0.0	0.0	1.0
CACNA1C	RUVBL2	CACNA1C	0.0	0.0	0.0	0.0	1.0
CACNA1C	S100A11	CACNA1C	0.0	0.0	0.0	0.0	1.0
CACNA1C	S100A9	CACNA1C	0.0	0.0	0.0	0.0	1.0
CACNA1C	LGI2	CACNA1C	0.0	0.0	0.0	0.0	1.0
CACNA1C	LARP1	CACNA1C	0.0	0.0	0.0	0.0	1.0
CACNA1C	L1CAM	CACNA1C	0.0	0.0	0.0	0.0	1.0
CACNA1C	KRT9	CACNA1C	0.0	0.0	0.0	0.0	1.0
CACNA1C	SF3A1	CACNA1C	0.0	0.0	0.0	0.0	1.0
CACNA1C	SET	CACNA1C	0.0	0.0	0.0	0.0	1.0
CACNA1C	SERPINB12	CACNA1C	0.0	0.0	0.0	0.0	1.0
CACNA1C	RPL18	CACNA1C	0.0	0.0	0.0	0.0	1.0
CACNA1C	SEMG1	CACNA1C	0.0	0.0	0.0	0.0	1.0
CACNA1C	SEMA4C	CACNA1C	0.0	0.0	0.0	0.0	1.0
CACNA1C	SCN9A	CACNA1C	0.0	0.0	0.0	0.0	1.0
CACNA1C	SCN3B	CACNA1C	0.0	0.0	0.0	0.0	1.0
CACNA1C	SCN3A	CACNA1C	0.0	0.0	0.0	0.0	1.0
CACNA1C	SCN2A	CACNA1C	0.0	0.0	0.0	0.0	1.0
CACNA1C	SAFB2	CACNA1C	0.0	0.0	0.0	0.0	1.0
CACNA1C	SAFB	CACNA1C	0.0	0.0	0.0	0.0	1.0
CACNA1C	SEMA4F	CACNA1C	0.0	0.0	0.0	0.0	1.0
CACNA1C	RPL15	CACNA1C	0.0	0.0	0.0	0.0	1.0
CACNA1C	RPL13A	CACNA1C	0.0	0.0	0.0	0.0	1.0
CACNA1C	RPL12	CACNA1C	0.0	0.0	0.0	0.0	1.0
CACNA1C	RAB7A	CACNA1C	0.0	0.0	0.0	0.0	1.0
CACNA1C	SF3A2	CACNA1C	0.0	0.0	0.0	0.0	1.0
CACNA1C	RAB6A	CACNA1C	0.0	0.0	0.0	0.0	1.0
CACNA1C	RAB5C	CACNA1C	0.0	0.0	0.0	0.0	1.0
CACNA1C	RAB5B	CACNA1C	0.0	0.0	0.0	0.0	1.0
CACNA1C	RAB5A	CACNA1C	0.0	0.0	0.0	0.0	1.0
CACNA1C	RAB4B	CACNA1C	0.0	0.0	0.0	0.0	1.0
CACNA1C	RALA	CACNA1C	0.0	0.0	0.0	0.0	1.0
CACNA1C	RAB4A	CACNA1C	0.0	0.0	0.0	0.0	1.0
CACNA1C	RAB3B	CACNA1C	0.0	0.0	0.0	0.0	1.0
CACNA1C	RAB3A	CACNA1C	0.0	0.0	0.0	0.0	1.0
CACNA1C	RAB39B	CACNA1C	0.0	0.0	0.0	0.0	1.0
CACNA1C	RAB35	CACNA1C	0.0	0.0	0.0	0.0	1.0
CACNA1C	RAB21	CACNA1C	0.0	0.0	0.0	0.0	1.0
CACNA1C	RAB1B	CACNA1C	0.0	0.0	0.0	0.0	1.0
CACNA1C	RAB1A	CACNA1C	0.0	0.0	0.0	0.0	1.0
CACNA1C	RAB3C	CACNA1C	0.0	0.0	0.0	0.0	1.0
CACNA1C	LIFR	CACNA1C	0.0	0.0	0.0	0.0	1.0
CACNA1C	RALY	CACNA1C	0.0	0.0	0.0	0.0	1.0
CACNA1C	RAP1B	CACNA1C	0.0	0.0	0.0	0.0	1.0
CACNA1C	RPL10A	CACNA1C	0.0	0.0	0.0	0.0	1.0
CACNA1C	ROBO2	CACNA1C	0.0	0.0	0.0	0.0	1.0
CACNA1C	ROBO1	CACNA1C	0.0	0.0	0.0	0.0	1.0
CACNA1C	RNPS1	CACNA1C	0.0	0.0	0.0	0.0	1.0
CACNA1C	RNF130	CACNA1C	0.0	0.0	0.0	0.0	1.0
CACNA1C	RHOB	CACNA1C	0.0	0.0	0.0	0.0	1.0
CACNA1C	RHOA	CACNA1C	0.0	0.0	0.0	0.0	1.0
CACNA1C	RAN	CACNA1C	0.0	0.0	0.0	0.0	1.0
CACNA1C	RET	CACNA1C	0.0	0.0	0.0	0.0	1.0
CACNA1C	RBMX	CACNA1C	0.0	0.0	0.0	0.0	1.0
CACNA1C	RBMS1	CACNA1C	0.0	0.0	0.0	0.0	1.0
CACNA1C	RBM22	CACNA1C	0.0	0.0	0.0	0.0	1.0
CACNA1C	RBM17	CACNA1C	0.0	0.0	0.0	0.0	1.0
CACNA1C	RBM14	CACNA1C	0.0	0.0	0.0	0.0	1.0
CACNA1C	RBFOX2	CACNA1C	0.0	0.0	0.0	0.0	1.0
CACNA1C	RAP2C	CACNA1C	0.0	0.0	0.0	0.0	1.0
CACNA1C	RBMXL1	CACNA1C	0.0	0.0	0.0	0.0	1.0
CACNA1C	LIG3	CACNA1C	0.0	0.0	0.0	0.0	1.0
CACNA1C	LRPPRC	CACNA1C	0.0	0.0	0.0	0.0	1.0
CACNA1C	LRRC59	CACNA1C	0.0	0.0	0.0	0.0	1.0
CACNA1C	PAPSS1	CACNA1C	0.0	0.0	0.0	0.0	1.0
CACNA1C	PAFAH1B3	CACNA1C	0.0	0.0	0.0	0.0	1.0
CACNA1C	PABPC4	CACNA1C	0.0	0.0	0.0	0.0	1.0
CACNA1C	PABPC1L2A	CACNA1C	0.0	0.0	0.0	0.0	1.0
CACNA1C	PABPC1	CACNA1C	0.0	0.0	0.0	0.0	1.0
CACNA1C	P2RX3	CACNA1C	0.0	0.0	0.0	0.0	1.0
CACNA1C	ONECUT3	CACNA1C	0.0	0.0	0.0	0.0	1.0
CACNA1C	PARP1	CACNA1C	0.0	0.0	0.0	0.0	1.0
CACNA1C	OGDH	CACNA1C	0.0	0.0	0.0	0.0	1.0
CACNA1C	NUP88	CACNA1C	0.0	0.0	0.0	0.0	1.0
CACNA1C	NUDT16L1	CACNA1C	0.0	0.0	0.0	0.0	1.0
CACNA1C	NTRK3	CACNA1C	0.0	0.0	0.0	0.0	1.0
CACNA1C	NTRK2	CACNA1C	0.0	0.0	0.0	0.0	1.0
CACNA1C	NSG2	CACNA1C	0.0	0.0	0.0	0.0	1.0
CACNA1C	NSG1	CACNA1C	0.0	0.0	0.0	0.0	1.0
CACNA1C	NRP2	CACNA1C	0.0	0.0	0.0	0.0	1.0
CACNA1C	ODF2	CACNA1C	0.0	0.0	0.0	0.0	1.0
CACNA1C	NRP1	CACNA1C	0.0	0.0	0.0	0.0	1.0
CACNA1C	PCBP1	CACNA1C	0.0	0.0	0.0	0.0	1.0
CACNA1C	PCDH1	CACNA1C	0.0	0.0	0.0	0.0	1.0
CACNA1C	PCDHGA10	CACNA1C	0.0	0.0	0.0	0.0	1.0
CACNA1C	PCDHB5	CACNA1C	0.0	0.0	0.0	0.0	1.0
CACNA1C	PCDHB2	CACNA1C	0.0	0.0	0.0	0.0	1.0
CACNA1C	PCDHB15	CACNA1C	0.0	0.0	0.0	0.0	1.0
CACNA1C	PCDHB14	CACNA1C	0.0	0.0	0.0	0.0	1.0
CACNA1C	PCDHB10	CACNA1C	0.0	0.0	0.0	0.0	1.0
CACNA1C	PCDHAC2	CACNA1C	0.0	0.0	0.0	0.0	1.0
CACNA1C	PCBP2	CACNA1C	0.0	0.0	0.0	0.0	1.0
CACNA1C	PCDHAC1	CACNA1C	0.0	0.0	0.0	0.0	1.0
CACNA1C	PCDHA4	CACNA1C	0.0	0.0	0.0	0.0	1.0
CACNA1C	PCDHA2	CACNA1C	0.0	0.0	0.0	0.0	1.0
CACNA1C	PCDHA12	CACNA1C	0.0	0.0	0.0	0.0	1.0
CACNA1C	PCDHA10	CACNA1C	0.0	0.0	0.0	0.0	1.0
CACNA1C	PCDHA1	CACNA1C	0.0	0.0	0.0	0.0	1.0
CACNA1C	PCDH18	CACNA1C	0.0	0.0	0.0	0.0	1.0
CACNA1C	PCDH17	CACNA1C	0.0	0.0	0.0	0.0	1.0
CACNA1C	PCDHA6	CACNA1C	0.0	0.0	0.0	0.0	1.0
CACNA1C	PCDHGA6	CACNA1C	0.0	0.0	0.0	0.0	1.0
CACNA1C	NPDC1	CACNA1C	0.0	0.0	0.0	0.0	1.0
CACNA1C	NLGN4X	CACNA1C	0.0	0.0	0.0	0.0	1.0
CACNA1C	MAPRE3	CACNA1C	0.0	0.0	0.0	0.0	1.0
CACNA1C	MAPRE2	CACNA1C	0.0	0.0	0.0	0.0	1.0
CACNA1C	MAP2K2	CACNA1C	0.0	0.0	0.0	0.0	1.0
CACNA1C	MAP1LC3B	CACNA1C	0.0	0.0	0.0	0.0	1.0
CACNA1C	MAP1LC3A	CACNA1C	0.0	0.0	0.0	0.0	1.0
CACNA1C	MAP1B	CACNA1C	0.0	0.0	0.0	0.0	1.0
CACNA1C	MAGOHB	CACNA1C	0.0	0.0	0.0	0.0	1.0
CACNA1C	MATR3	CACNA1C	0.0	0.0	0.0	0.0	1.0
CACNA1C	LZTS1	CACNA1C	0.0	0.0	0.0	0.0	1.0
CACNA1C	LSS	CACNA1C	0.0	0.0	0.0	0.0	1.0
CACNA1C	LSM6	CACNA1C	0.0	0.0	0.0	0.0	1.0
CACNA1C	LSM4	CACNA1C	0.0	0.0	0.0	0.0	1.0
CACNA1C	LSM3	CACNA1C	0.0	0.0	0.0	0.0	1.0
CACNA1C	LSM2	CACNA1C	0.0	0.0	0.0	0.0	1.0
CACNA1C	LRSAM1	CACNA1C	0.0	0.0	0.0	0.0	1.0
CACNA1C	LRRN3	CACNA1C	0.0	0.0	0.0	0.0	1.0
CACNA1C	LTF	CACNA1C	0.0	0.0	0.0	0.0	1.0
CACNA1C	NONO	CACNA1C	0.0	0.0	0.0	0.0	1.0
CACNA1C	MED12L	CACNA1C	0.0	0.0	0.0	0.0	1.0
CACNA1C	MFAP1	CACNA1C	0.0	0.0	0.0	0.0	1.0
CACNA1C	NIPSNAP1	CACNA1C	0.0	0.0	0.0	0.0	1.0
CACNA1C	NGFR	CACNA1C	0.0	0.0	0.0	0.0	1.0
CACNA1C	NEO1	CACNA1C	0.0	0.0	0.0	0.0	1.0
CACNA1C	NEDD4L	CACNA1C	0.0	0.0	0.0	0.0	1.0
CACNA1C	NDRG4	CACNA1C	0.0	0.0	0.0	0.0	1.0
CACNA1C	NCOA5	CACNA1C	0.0	0.0	0.0	0.0	1.0
CACNA1C	NCL	CACNA1C	0.0	0.0	0.0	0.0	1.0
CACNA1C	MEF2C	CACNA1C	0.0	0.0	0.0	0.0	1.0
CACNA1C	NCAM1	CACNA1C	0.0	0.0	0.0	0.0	1.0
CACNA1C	NAP1L1	CACNA1C	0.0	0.0	0.0	0.0	1.0
CACNA1C	MYO18A	CACNA1C	0.0	0.0	0.0	0.0	1.0
CACNA1C	MYEF2	CACNA1C	0.0	0.0	0.0	0.0	1.0
CACNA1C	MVP	CACNA1C	0.0	0.0	0.0	0.0	1.0
CACNA1C	MSI2	CACNA1C	0.0	0.0	0.0	0.0	1.0
CACNA1C	MMP24	CACNA1C	0.0	0.0	0.0	0.0	1.0
CACNA1C	MIB1	CACNA1C	0.0	0.0	0.0	0.0	1.0
CACNA1C	NAPB	CACNA1C	0.0	0.0	0.0	0.0	1.0
CACNA1C	HNRNPUL1	CACNA1C	0.0	0.0	0.0	0.0	1.0
CACNA1C	PPP1R7	CACNA1C	0.0	0.0	0.0	0.0	1.0
CCP110	YBX1	CCP110	0.0	1.0	0.0	0.0	0.0
CCP110	GYS1	CCP110	0.0	1.0	0.0	0.0	0.0
CCP110	DCX	CCP110	0.0	1.0	0.0	0.0	0.0
CCP110	ILF3	CCP110	0.0	1.0	0.0	0.0	0.0
CCP110	LUC7L2	CCP110	0.0	1.0	0.0	0.0	0.0
CCP110	PUF60	CCP110	0.0	1.0	0.0	0.0	0.0
CCP110	DCD	CCP110	0.0	1.0	0.0	0.0	0.0
CCP110	PRDX2	CCP110	0.0	1.0	0.0	0.0	0.0
CCP110	PABPC1	CCP110	0.0	1.0	0.0	0.0	0.0
CCP110	HSPA9	CCP110	0.0	1.0	0.0	0.0	0.0
CCP110	RPS20	CCP110	0.0	1.0	0.0	0.0	0.0
CCP110	RPS2	CCP110	0.0	1.0	0.0	0.0	0.0
CCP110	ELAVL2	CCP110	0.0	1.0	0.0	0.0	0.0
CCP110	IGF2BP1	CCP110	0.0	1.0	0.0	0.0	0.0
CCP110	CEP131	CCP110	0.0	1.0	0.0	0.0	0.0
CCP110	MIB1	CCP110	0.0	1.0	0.0	0.0	0.0
CCP110	KHDRBS1	CCP110	0.0	1.0	0.0	0.0	0.0
CCP110	KPNA5	CCP110	0.0	1.0	0.0	0.0	0.0
CCP110	LMNA	CCP110	0.0	1.0	0.0	0.0	0.0
CCP110	IGF2BP2	CCP110	0.0	1.0	0.0	0.0	0.0
CCP110	THOC1	CCP110	0.0	1.0	0.0	0.0	0.0
CCP110	LTF	CCP110	0.0	1.0	0.0	0.0	0.0
CCP110	SRSF1	CCP110	0.0	1.0	0.0	0.0	0.0
CCP110	PABPC4	CCP110	0.0	1.0	0.0	0.0	0.0
CCP110	TGM3	CCP110	0.0	1.0	0.0	0.0	0.0
CCDC77	CCP110	CCP110	0.0	1.0	0.0	0.0	0.0
CCP110	FMR1	CCP110	0.0	1.0	0.0	0.0	0.0
CCP110	RBM39	CCP110	0.0	1.0	0.0	0.0	0.0
CCP110	MAP2	CCP110	0.0	1.0	0.0	0.0	0.0
CCP110	DBN1	CCP110	0.0	1.0	0.0	0.0	0.0
CCP110	RPLP0	CCP110	0.0	1.0	0.0	0.0	0.0
CCP110	MYH9	CCP110	0.0	1.0	0.0	0.0	0.0
CCP110	NES	CCP110	0.0	1.0	0.0	0.0	0.0
CCP110	DHX9	CCP110	0.0	1.0	0.0	0.0	0.0
CCP110	DSP	CCP110	0.0	1.0	0.0	0.0	0.0
CCP110	NUP153	CCP110	0.0	1.0	0.0	0.0	0.0
CCP110	YWHAQ	CCP110	0.0	1.0	0.0	0.0	0.0
AZGP1	CCP110	CCP110	0.0	1.0	0.0	0.0	0.0
CALM3	CCP110	CCP110	0.0	1.0	0.0	0.0	0.0
CCP110	HSPA1A	CCP110	0.0	1.0	0.0	0.0	0.0
CCP110	MYO5A	CCP110	0.0	1.0	0.0	0.0	0.0
CCP110	MYH10	CCP110	0.0	1.0	0.0	0.0	0.0
CCP110	CROCC	CCP110	0.0	1.0	0.0	0.0	0.0
CCP110	IGF2BP3	CCP110	0.0	1.0	0.0	0.0	0.0
CCP110	GGH	CCP110	0.0	1.0	0.0	0.0	0.0
CCP110	NONO	CCP110	0.0	1.0	0.0	0.0	0.0
CCP110	FXR1	CCP110	0.0	1.0	0.0	0.0	0.0
CCP110	PIP	CCP110	0.0	1.0	0.0	0.0	0.0
CCP110	DSG1	CCP110	0.0	1.0	0.0	0.0	0.0
CCP110	DDX17	CCP110	0.0	1.0	0.0	0.0	0.0
CCP110	INA	CCP110	0.0	1.0	0.0	0.0	0.0
CCP110	PCM1	CCP110	0.0	1.0	0.0	0.0	0.0
CCP110	RBBP6	CCP110	0.0	1.0	0.0	0.0	0.0
BCLAF1	CCP110	CCP110	0.0	1.0	0.0	0.0	0.0
CCP110	CPVL	CCP110	0.0	1.0	0.0	0.0	0.0
CCP110	PSPC1	CCP110	0.0	1.0	0.0	0.0	0.0
CCP110	SPRR1B	CCP110	0.0	1.0	0.0	0.0	0.0
CCP110	PWWP2A	CCP110	0.0	1.0	0.0	0.0	0.0
CCP110	TPX2	CCP110	0.0	1.0	0.0	0.0	0.0
ACOT11	CCP110	CCP110	0.0	1.0	0.0	0.0	0.0
CCP110	NUP50	CCP110	0.0	1.0	0.0	0.0	0.0
CCP110	CTSC	CCP110	0.0	1.0	0.0	0.0	0.0
CCP110	TRIM21	CCP110	0.0	1.0	0.0	0.0	0.0
CCP110	MTA1	CCP110	0.0	1.0	0.0	0.0	0.0
CCP110	KPNA4	CCP110	0.0	1.0	0.0	0.0	0.0
CCP110	PABPN1	CCP110	0.0	1.0	0.0	0.0	0.0
CCP110	TRA2B	CCP110	0.0	1.0	0.0	0.0	0.0
CCP110	KIF24	CCP110	0.0	1.0	0.0	0.0	0.0
CCP110	CETN3	CCP110	0.0	1.0	0.0	0.0	0.0
CCP110	HDAC2	CCP110	0.0	1.0	0.0	0.0	0.0
CCP110	KIF14	CCP110	0.0	1.0	0.0	0.0	0.0
CCP110	TUBGCP3	CCP110	0.0	1.0	0.0	0.0	0.0
CCP110	TUBGCP2	CCP110	0.0	1.0	0.0	0.0	0.0
CCP110	TUBG1	CCP110	0.0	1.0	0.0	0.0	0.0
CCP110	KIF23	CCP110	0.0	1.0	0.0	0.0	0.0
CCP110	RBM8A	CCP110	0.0	1.0	0.0	0.0	0.0
CCP110	TUBGCP6	CCP110	0.0	1.0	0.0	0.0	0.0
CCP110	TUBGCP5	CCP110	0.0	1.0	0.0	0.0	0.0
CCP110	PYGB	CCP110	0.0	1.0	0.0	0.0	0.0
CCP110	RAD18	CCP110	0.0	1.0	0.0	0.0	0.0
CCDC61	CCP110	CCP110	0.0	1.0	0.0	0.0	0.0
C9orf78	CCP110	CCP110	0.0	1.0	0.0	0.0	0.0
APOD	CCP110	CCP110	0.0	1.0	0.0	0.0	0.0
CCP110	NME7	CCP110	0.0	1.0	0.0	0.0	0.0
CCAR1	CCP110	CCP110	0.0	1.0	0.0	0.0	0.0
C1orf35	CCP110	CCP110	0.0	1.0	0.0	0.0	0.0
CCP110	RPL24	CCP110	0.0	1.0	0.0	0.0	0.0
ATXN2L	CCP110	CCP110	0.0	1.0	0.0	0.0	0.0
CCP110	MZT1	CCP110	0.0	1.0	0.0	0.0	0.0
CCP110	CETN2	CCP110	0.0	1.0	0.0	0.0	0.0
CCP110	MZT2B	CCP110	0.0	1.0	0.0	0.0	0.0
CCP110	MAGOHB	CCP110	0.0	1.0	0.0	0.0	0.0
CCP110	PGAM5	CCP110	0.0	1.0	0.0	0.0	0.0
CCP110	HNRNPC	CCP110	0.0	1.0	0.0	0.0	0.0
CCP110	SRRM2	CCP110	0.0	1.0	0.0	0.0	0.0
CCP110	THRAP3	CCP110	0.0	1.0	0.0	0.0	0.0
CCP110	H3-3A	CCP110	0.0	1.0	0.0	0.0	0.0
CARNMT1	CCP110	CCP110	0.0	1.0	0.0	0.0	0.0
CCP110	CCP110	CCP110	0.0	1.0	0.0	0.0	0.0
CCP110	CEP97	CCP110	0.0	1.0	0.0	0.0	0.0
CCP110	ZNF609	CCP110	0.0	1.0	0.0	0.0	0.0
CCP110	KIF2A	CCP110	0.0	1.0	0.0	0.0	0.0
CCP110	GRN	CCP110	0.0	1.0	0.0	0.0	0.0
CCP110	PALLD	CCP110	0.0	1.0	0.0	0.0	0.0
CCP110	PRMT3	CCP110	0.0	1.0	0.0	0.0	0.0
CCP110	CMAS	CCP110	0.0	1.0	0.0	0.0	0.0
CCP110	DDX41	CCP110	0.0	1.0	0.0	0.0	0.0
CCP110	DPYSL3	CCP110	0.0	1.0	0.0	0.0	0.0
CCP110	NUFIP2	CCP110	0.0	1.0	0.0	0.0	0.0
CCP110	SRSF11	CCP110	0.0	1.0	0.0	0.0	0.0
CCP110	PRPF4B	CCP110	0.0	1.0	0.0	0.0	0.0
CCP110	LARP1	CCP110	0.0	1.0	0.0	0.0	0.0
CCP110	VIRMA	CCP110	0.0	1.0	0.0	0.0	0.0
CCP110	ZG16B	CCP110	0.0	1.0	0.0	0.0	0.0
CCP110	CSTB	CCP110	0.0	1.0	0.0	0.0	0.0
CCP110	RALY	CCP110	0.0	1.0	0.0	0.0	0.0
A2ML1	CCP110	CCP110	0.0	1.0	0.0	0.0	0.0
CCP110	PRH1	CCP110	0.0	1.0	0.0	0.0	0.0
CCP110	PRCP	CCP110	0.0	1.0	0.0	0.0	0.0
CCP110	FUS	CCP110	0.0	1.0	0.0	0.0	0.0
CCP110	THOC2	CCP110	0.0	1.0	0.0	0.0	0.0
CCP110	SAP18	CCP110	0.0	1.0	0.0	0.0	0.0
CCP110	SRRM1	CCP110	0.0	1.0	0.0	0.0	0.0
CCP110	SHKBP1	CCP110	0.0	1.0	0.0	0.0	0.0
CCP110	RIOX1	CCP110	0.0	1.0	0.0	0.0	0.0
CCP110	SON	CCP110	0.0	1.0	0.0	0.0	0.0
CCP110	UPF1	CCP110	0.0	1.0	0.0	0.0	0.0
CCP110	EIF4A3	CCP110	0.0	1.0	0.0	0.0	0.0
CCP110	TMEM263	CCP110	0.0	1.0	0.0	0.0	0.0
CCP110	TUBGCP4	CCP110	0.0	1.0	0.0	0.0	0.0
CCP110	ELAVL1	CCP110	0.0	1.0	0.0	0.0	0.0
CCP110	HEXB	CCP110	0.0	1.0	0.0	0.0	0.0
CCP110	PNN	CCP110	0.0	1.0	0.0	0.0	0.0
CAT	CCP110	CCP110	0.0	1.0	0.0	0.0	0.0
CCP110	TUBB3	CCP110	0.0	1.0	0.0	0.0	0.0
CCP110	EPHA7	CCP110	0.0	1.0	0.0	0.0	0.0
CCP110	SNRPD1	CCP110	0.0	1.0	0.0	0.0	0.0
CCP110	NCL	CCP110	0.0	1.0	0.0	0.0	0.0
CCP110	NPM1	CCP110	0.0	1.0	0.0	0.0	0.0
CCP110	ILF2	CCP110	0.0	1.0	0.0	0.0	0.0
CCP110	PRKAR2A	CCP110	0.0	1.0	0.0	0.0	0.0
CCP110	CEP250	CCP110	0.0	1.0	0.0	0.0	0.0
CCP110	HSP90AA1	CCP110	0.0	1.0	0.0	0.0	0.0
CCP110	HNRNPH1	CCP110	0.0	1.0	0.0	0.0	0.0
CCP110	HSPA5	CCP110	0.0	1.0	0.0	0.0	0.0
CCP110	CRMP1	CCP110	0.0	1.0	0.0	0.0	0.0
CCP110	MTHFD2	CCP110	0.0	1.0	0.0	0.0	0.0
C4A	CCP110	CCP110	0.0	1.0	0.0	0.0	0.0
CCP110	MZT2A	CCP110	0.0	1.0	0.0	0.0	0.0
ARSB	CCP110	CCP110	0.0	1.0	0.0	0.0	0.0
CCP110	LRRC40	CCP110	0.0	1.0	0.0	0.0	0.0
CCP110	EPDR1	CCP110	0.0	1.0	0.0	0.0	0.0
CCP110	SNRPE	CCP110	0.0	1.0	0.0	0.0	0.0
CCP110	JPT2	CCP110	0.0	1.0	0.0	0.0	0.0
CCP110	WTAP	CCP110	0.0	1.0	0.0	0.0	0.0
CDK5RAP2	YWHAB	CDK5RAP2	0.0	1.0	0.0	0.0	0.0
CDK5RAP2	VDAC2	CDK5RAP2	0.0	1.0	0.0	0.0	0.0
CDK5RAP2	RTN1	CDK5RAP2	0.0	1.0	0.0	0.0	0.0
CAPZA1	CDK5RAP2	CDK5RAP2	0.0	1.0	0.0	0.0	0.0
CDK5RAP2	TPI1	CDK5RAP2	0.0	1.0	0.0	0.0	0.0
CDK5RAP2	HNRNPA1	CDK5RAP2	0.0	1.0	0.0	0.0	0.0
CDK5RAP2	RPL11	CDK5RAP2	0.0	1.0	0.0	0.0	0.0
CDK5RAP2	GNAI2	CDK5RAP2	0.0	1.0	0.0	0.0	0.0
CDK5RAP2	MAP1B	CDK5RAP2	0.0	1.0	0.0	0.0	0.0
CDK5RAP2	YWHAQ	CDK5RAP2	0.0	1.0	0.0	0.0	0.0
CDK5RAP2	SET	CDK5RAP2	0.0	1.0	0.0	0.0	0.0
CDK5RAP2	NCL	CDK5RAP2	0.0	1.0	0.0	0.0	0.0
CDK5RAP2	RPL17	CDK5RAP2	0.0	1.0	0.0	0.0	0.0
CDK5RAP2	LUC7L3	CDK5RAP2	0.0	1.0	0.0	0.0	0.0
CDK5RAP2	HSP90AA1	CDK5RAP2	0.0	1.0	0.0	0.0	0.0
CDK5RAP2	MACROH2A1	CDK5RAP2	0.0	1.0	0.0	0.0	0.0
CDK5RAP2	PPP2R1A	CDK5RAP2	0.0	1.0	0.0	0.0	0.0
CDK5RAP2	EIF5A	CDK5RAP2	0.0	1.0	0.0	0.0	0.0
CDK5RAP2	MYO18A	CDK5RAP2	0.0	1.0	0.0	0.0	0.0
CDK5RAP2	RPS15A	CDK5RAP2	0.0	1.0	0.0	0.0	0.0
CDK5RAP2	TJP1	CDK5RAP2	0.0	1.0	0.0	0.0	0.0
CDK5RAP2	PKP1	CDK5RAP2	0.0	1.0	0.0	0.0	0.0
CDK5RAP2	CORO2B	CDK5RAP2	0.0	1.0	0.0	0.0	0.0
CDK5RAP2	DPYSL3	CDK5RAP2	0.0	1.0	0.0	0.0	0.0
CDK5RAP2	MARCKS	CDK5RAP2	0.0	1.0	0.0	0.0	0.0
ATP5F1B	CDK5RAP2	CDK5RAP2	0.0	1.0	0.0	0.0	0.0
CDK5RAP2	RAB11FIP1	CDK5RAP2	0.0	1.0	0.0	0.0	0.0
CDK5RAP2	H1-2	CDK5RAP2	0.0	1.0	0.0	0.0	0.0
CDK5RAP2	RPS24	CDK5RAP2	0.0	1.0	0.0	0.0	0.0
CDK5RAP2	HSPA5	CDK5RAP2	0.0	1.0	0.0	0.0	0.0
CDK5RAP2	HSBP1	CDK5RAP2	0.0	1.0	0.0	0.0	0.0
CDK5RAP2	VCP	CDK5RAP2	0.0	1.0	0.0	0.0	0.0
CDK5RAP2	CLTC	CDK5RAP2	0.0	1.0	0.0	0.0	0.0
CCT2	CDK5RAP2	CDK5RAP2	0.0	1.0	0.0	0.0	0.0
CDK5RAP2	EIF4A1	CDK5RAP2	0.0	1.0	0.0	0.0	0.0
CDK5RAP2	PPIA	CDK5RAP2	0.0	1.0	0.0	0.0	0.0
CDK5RAP2	NEFM	CDK5RAP2	0.0	1.0	0.0	0.0	0.0
CDK5RAP2	H1-5	CDK5RAP2	0.0	1.0	0.0	0.0	0.0
CDK5RAP2	PPP1R9B	CDK5RAP2	0.0	1.0	0.0	0.0	0.0
CDK5RAP2	HNRNPD	CDK5RAP2	0.0	1.0	0.0	0.0	0.0
CDK5RAP2	DSG1	CDK5RAP2	0.0	1.0	0.0	0.0	0.0
CDK5RAP2	MYL12B	CDK5RAP2	0.0	1.0	0.0	0.0	0.0
CDK5RAP2	RPL13A	CDK5RAP2	0.0	1.0	0.0	0.0	0.0
CDK5RAP2	SPICE1	CDK5RAP2	0.0	1.0	0.0	0.0	0.0
CDK5RAP2	FSCN1	CDK5RAP2	0.0	1.0	0.0	0.0	0.0
CDK5RAP2	POC1B	CDK5RAP2	0.0	1.0	0.0	0.0	0.0
CDK5RAP2	CEP78	CDK5RAP2	0.0	1.0	0.0	0.0	0.0
CDK5RAP2	PCBP1	CDK5RAP2	0.0	1.0	0.0	0.0	0.0
CDK5RAP2	DBN1	CDK5RAP2	0.0	1.0	0.0	0.0	0.0
CDK5RAP2	SORBS2	CDK5RAP2	0.0	1.0	0.0	0.0	0.0
CDK5RAP2	PABPC1	CDK5RAP2	0.0	1.0	0.0	0.0	0.0
CDK5RAP2	RPS8	CDK5RAP2	0.0	1.0	0.0	0.0	0.0
CDK5RAP2	VIM	CDK5RAP2	0.0	1.0	0.0	0.0	0.0
CDK5RAP2	USO1	CDK5RAP2	0.0	1.0	0.0	0.0	0.0
CDK5RAP2	MACF1	CDK5RAP2	0.0	1.0	0.0	0.0	0.0
CDK5RAP2	DHX9	CDK5RAP2	0.0	1.0	0.0	0.0	0.0
CDK5RAP2	MYO6	CDK5RAP2	0.0	1.0	0.0	0.0	0.0
ACTB	CDK5RAP2	CDK5RAP2	0.0	1.0	0.0	0.0	0.0
CDK5RAP2	RPLP0	CDK5RAP2	0.0	1.0	0.0	0.0	0.0
ATP5F1A	CDK5RAP2	CDK5RAP2	0.0	1.0	0.0	0.0	0.0
CDK5RAP2	MAP2	CDK5RAP2	0.0	1.0	0.0	0.0	0.0
CDK5RAP2	TUBB3	CDK5RAP2	0.0	1.0	0.0	0.0	0.0
CDK5RAP2	PIP	CDK5RAP2	0.0	1.0	0.0	0.0	0.0
CDK5RAP2	MYL6	CDK5RAP2	0.0	1.0	0.0	0.0	0.0
CDK5RAP2	DSP	CDK5RAP2	0.0	1.0	0.0	0.0	0.0
CDK5RAP2	NBN	CDK5RAP2	0.0	1.0	0.0	0.0	0.0
CDK5RAP2	SLC25A3	CDK5RAP2	0.0	1.0	0.0	0.0	0.0
CDK5RAP2	HAUS4	CDK5RAP2	0.0	1.0	0.0	0.0	0.0
CDK5RAP2	RPL29	CDK5RAP2	0.0	1.0	0.0	0.0	0.0
CDK5RAP2	LSAMP	CDK5RAP2	0.0	1.0	0.0	0.0	0.0
CDK5RAP2	HDAC2	CDK5RAP2	0.0	1.0	0.0	0.0	0.0
CDK5RAP2	HAUS1	CDK5RAP2	0.0	1.0	0.0	0.0	0.0
CAPRIN1	CDK5RAP2	CDK5RAP2	0.0	1.0	0.0	0.0	0.0
CDK5RAP2	MYH2	CDK5RAP2	0.0	1.0	0.0	0.0	0.0
CDK5RAP2	CTTN	CDK5RAP2	0.0	1.0	0.0	0.0	0.0
CAT	CDK5RAP2	CDK5RAP2	0.0	1.0	0.0	0.0	0.0
CDK5RAP2	MAPRE3	CDK5RAP2	0.0	1.0	0.0	0.0	0.0
CDK5RAP2	CEP63	CDK5RAP2	0.0	1.0	0.0	0.0	0.0
ATP5PB	CDK5RAP2	CDK5RAP2	0.0	1.0	0.0	0.0	0.0
CDK5RAP2	RPL38	CDK5RAP2	0.0	1.0	0.0	0.0	0.0
CDK5RAP2	LRRFIP2	CDK5RAP2	0.0	1.0	0.0	0.0	0.0
CDK5RAP2	MRPL12	CDK5RAP2	0.0	1.0	0.0	0.0	0.0
CCDC61	CDK5RAP2	CDK5RAP2	0.0	1.0	0.0	0.0	0.0
CDK5RAP2	RPL22	CDK5RAP2	0.0	1.0	0.0	0.0	0.0
CDK5RAP2	RPS11	CDK5RAP2	0.0	1.0	0.0	0.0	0.0
CDK5RAP2	RPL32	CDK5RAP2	0.0	1.0	0.0	0.0	0.0
ACTA1	CDK5RAP2	CDK5RAP2	0.0	1.0	0.0	0.0	0.0
CDK5RAP2	HSPA9	CDK5RAP2	0.0	1.0	0.0	0.0	0.0
CDK5RAP2	CORO1C	CDK5RAP2	0.0	1.0	0.0	0.0	0.0
CDK5RAP2	NES	CDK5RAP2	0.0	1.0	0.0	0.0	0.0
CDK5RAP2	RPL13	CDK5RAP2	0.0	1.0	0.0	0.0	0.0
CDK5RAP2	MSI1	CDK5RAP2	0.0	1.0	0.0	0.0	0.0
CDK5RAP2	SIPA1L1	CDK5RAP2	0.0	1.0	0.0	0.0	0.0
CDK5RAP2	MSN	CDK5RAP2	0.0	1.0	0.0	0.0	0.0
C11orf98	CDK5RAP2	CDK5RAP2	0.0	1.0	0.0	0.0	0.0
CDK5RAP2	SYNCRIP	CDK5RAP2	0.0	1.0	0.0	0.0	0.0
CDK5RAP2	PCF11	CDK5RAP2	0.0	1.0	0.0	0.0	0.0
CDK5RAP2	OGDH	CDK5RAP2	0.0	1.0	0.0	0.0	0.0
CDK5RAP2	SHKBP1	CDK5RAP2	0.0	1.0	0.0	0.0	0.0
CDK5RAP2	RIOX1	CDK5RAP2	0.0	1.0	0.0	0.0	0.0
CDK5RAP2	SREK1	CDK5RAP2	0.0	1.0	0.0	0.0	0.0
BANF1	CDK5RAP2	CDK5RAP2	0.0	1.0	0.0	0.0	0.0
CDK5RAP2	TUBGCP3	CDK5RAP2	0.0	1.0	0.0	0.0	0.0
CDK5RAP2	LTF	CDK5RAP2	0.0	1.0	0.0	0.0	0.0
CDK5RAP2	TMEM201	CDK5RAP2	0.0	1.0	0.0	0.0	0.0
CDK5RAP2	PIK3C2A	CDK5RAP2	0.0	1.0	0.0	0.0	0.0
CDK5RAP2	PIKFYVE	CDK5RAP2	0.0	1.0	0.0	0.0	0.0
ATP2A2	CDK5RAP2	CDK5RAP2	0.0	1.0	0.0	0.0	0.0
CDK5RAP2	MAP7D1	CDK5RAP2	0.0	1.0	0.0	0.0	0.0
CDK5RAP2	HDAC3	CDK5RAP2	0.0	1.0	0.0	0.0	0.0
CDK5RAP2	SRSF1	CDK5RAP2	0.0	1.0	0.0	0.0	0.0
AMOTL2	CDK5RAP2	CDK5RAP2	0.0	1.0	0.0	0.0	0.0
CDK5RAP2	PIBF1	CDK5RAP2	0.0	1.0	0.0	0.0	0.0
CDK5RAP2	TUBGCP2	CDK5RAP2	0.0	1.0	0.0	0.0	0.0
CDK5RAP2	PPP2R2A	CDK5RAP2	0.0	1.0	0.0	0.0	0.0
CDK5RAP2	POLDIP3	CDK5RAP2	0.0	1.0	0.0	0.0	0.0
CDK5RAP2	EIF3M	CDK5RAP2	0.0	1.0	0.0	0.0	0.0
CDK5RAP2	CEP55	CDK5RAP2	0.0	1.0	0.0	0.0	0.0
CDK5RAP2	SRSF3	CDK5RAP2	0.0	1.0	0.0	0.0	0.0
CDK5RAP2	HAUS6	CDK5RAP2	0.0	1.0	0.0	0.0	0.0
CDK5RAP2	EIF2S1	CDK5RAP2	0.0	1.0	0.0	0.0	0.0
CDK5RAP2	PA2G4	CDK5RAP2	0.0	1.0	0.0	0.0	0.0
CDK5RAP2	HNRNPM	CDK5RAP2	0.0	1.0	0.0	0.0	0.0
CDK5RAP2	HSPA1A	CDK5RAP2	0.0	1.0	0.0	0.0	0.0
CDK5RAP2	HSP90B1	CDK5RAP2	0.0	1.0	0.0	0.0	0.0
CDK5RAP2	MAPRE1	CDK5RAP2	0.0	1.0	0.0	0.0	0.0
CDK5RAP2	PCM1	CDK5RAP2	0.0	1.0	0.0	0.0	0.0
CDK5RAP2	CEP128	CDK5RAP2	0.0	1.0	0.0	0.0	0.0
CDK5RAP2	RPS20	CDK5RAP2	0.0	1.0	0.0	0.0	0.0
CDK5RAP2	RPL7	CDK5RAP2	0.0	1.0	0.0	0.0	0.0
CDK5RAP2	DCLK1	CDK5RAP2	0.0	1.0	0.0	0.0	0.0
CDK5RAP2	SPTBN1	CDK5RAP2	0.0	1.0	0.0	0.0	0.0
CDK5RAP2	RPL27A	CDK5RAP2	0.0	1.0	0.0	0.0	0.0
CDK5RAP2	RPS3	CDK5RAP2	0.0	1.0	0.0	0.0	0.0
CDK5RAP2	PGK1	CDK5RAP2	0.0	1.0	0.0	0.0	0.0
ALMS1	CDK5RAP2	CDK5RAP2	0.0	1.0	0.0	0.0	0.0
CDK5RAP2	RPS16	CDK5RAP2	0.0	1.0	0.0	0.0	0.0
CDK5RAP2	NIN	CDK5RAP2	0.0	1.0	0.0	0.0	0.0
CALM3	CDK5RAP2	CDK5RAP2	0.0	1.0	0.0	0.0	0.0
CDK5RAP2	RCN2	CDK5RAP2	0.0	1.0	0.0	0.0	0.0
CDK5RAP2	TXN	CDK5RAP2	0.0	1.0	0.0	0.0	0.0
CDK5RAP2	MYO5A	CDK5RAP2	0.0	1.0	0.0	0.0	0.0
CDK5RAP2	MYH10	CDK5RAP2	0.0	1.0	0.0	0.0	0.0
CDK5RAP2	CSNK1E	CDK5RAP2	0.0	1.0	0.0	0.0	0.0
CDK5RAP2	CEP135	CDK5RAP2	0.0	1.0	0.0	0.0	0.0
CDK5RAP2	RPLP2	CDK5RAP2	0.0	1.0	0.0	0.0	0.0
CDK5RAP2	EEF2	CDK5RAP2	0.0	1.0	0.0	0.0	0.0
CDK5RAP2	TPM3	CDK5RAP2	0.0	1.0	0.0	0.0	0.0
CDK5RAP2	SOGA3	CDK5RAP2	0.0	1.0	0.0	0.0	0.0
CDK5RAP2	MYH9	CDK5RAP2	0.0	1.0	0.0	0.0	0.0
CDK5RAP2	MYO1B	CDK5RAP2	0.0	1.0	0.0	0.0	0.0
CDK5RAP2	JUP	CDK5RAP2	0.0	1.0	0.0	0.0	0.0
CDK5RAP2	MYL6B	CDK5RAP2	0.0	1.0	0.0	0.0	0.0
AZGP1	CDK5RAP2	CDK5RAP2	0.0	1.0	0.0	0.0	0.0
CDK5RAP2	SPTBN2	CDK5RAP2	0.0	1.0	0.0	0.0	0.0
CDK5RAP2	DCD	CDK5RAP2	0.0	1.0	0.0	0.0	0.0
CDK5RAP2	PRDX2	CDK5RAP2	0.0	1.0	0.0	0.0	0.0
CDK5RAP2	CROCC	CDK5RAP2	0.0	1.0	0.0	0.0	0.0
CDK5RAP2	SPECC1L	CDK5RAP2	0.0	1.0	0.0	0.0	0.0
CDK5RAP2	SPTAN1	CDK5RAP2	0.0	1.0	0.0	0.0	0.0
ACTR1A	CDK5RAP2	CDK5RAP2	0.0	1.0	0.0	0.0	0.0
CDK5RAP2	PPP1CB	CDK5RAP2	0.0	1.0	0.0	0.0	0.0
CDK5RAP2	CEP250	CDK5RAP2	0.0	1.0	0.0	0.0	0.0
CDK5RAP2	YWHAZ	CDK5RAP2	0.0	1.0	0.0	0.0	0.0
CDK5RAP2	ODF2	CDK5RAP2	0.0	1.0	0.0	0.0	0.0
CDK5RAP2	HSPD1	CDK5RAP2	0.0	1.0	0.0	0.0	0.0
CDK5RAP2	LUC7L2	CDK5RAP2	0.0	1.0	0.0	0.0	0.0
CDK5RAP2	HNRNPU	CDK5RAP2	0.0	1.0	0.0	0.0	0.0
CDK5RAP2	CEP70	CDK5RAP2	0.0	1.0	0.0	0.0	0.0
CDK5RAP2	RAB10	CDK5RAP2	0.0	1.0	0.0	0.0	0.0
CDK5RAP2	POC5	CDK5RAP2	0.0	1.0	0.0	0.0	0.0
CDK5RAP2	IGF2BP1	CDK5RAP2	0.0	1.0	0.0	0.0	0.0
BASP1	CDK5RAP2	CDK5RAP2	0.0	1.0	0.0	0.0	0.0
CDK5RAP2	LZTS3	CDK5RAP2	0.0	1.0	0.0	0.0	0.0
CDK5RAP2	DYNC1H1	CDK5RAP2	0.0	1.0	0.0	0.0	0.0
CDK5RAP2	RPS14	CDK5RAP2	0.0	1.0	0.0	0.0	0.0
CDK5RAP2	DCX	CDK5RAP2	0.0	1.0	0.0	0.0	0.0
CDK5RAP2	RPS7	CDK5RAP2	0.0	1.0	0.0	0.0	0.0
CDK5RAP2	INA	CDK5RAP2	0.0	1.0	0.0	0.0	0.0
CDK5RAP2	CEP120	CDK5RAP2	0.0	1.0	0.0	0.0	0.0
CDK5RAP2	CEP57	CDK5RAP2	0.0	1.0	0.0	0.0	0.0
CDK5RAP2	CEP164	CDK5RAP2	0.0	1.0	0.0	0.0	0.0
CDK5RAP2	MDM1	CDK5RAP2	0.0	1.0	0.0	0.0	0.0
ACTN4	CDK5RAP2	CDK5RAP2	0.0	1.0	0.0	0.0	0.0
CDK5RAP2	LMNA	CDK5RAP2	0.0	1.0	0.0	0.0	0.0
CDK5RAP2	DLD	CDK5RAP2	0.0	1.0	0.0	0.0	0.0
CDK5RAP2	KNSTRN	CDK5RAP2	0.0	1.0	0.0	0.0	0.0
CDK5RAP2	HIC2	CDK5RAP2	0.0	1.0	0.0	0.0	0.0
CDK5RAP2	PRKD1	CDK5RAP2	0.0	1.0	0.0	0.0	0.0
CDK5RAP2	NEK2	CDK5RAP2	0.0	1.0	0.0	0.0	0.0
CDK5RAP2	RPL24	CDK5RAP2	0.0	1.0	0.0	0.0	0.0
CDK5RAP2	GTF2IRD1	CDK5RAP2	0.0	1.0	0.0	0.0	0.0
CDK5RAP2	VAC14	CDK5RAP2	0.0	1.0	0.0	0.0	0.0
CDK5RAP2	MRE11	CDK5RAP2	0.0	1.0	0.0	0.0	0.0
CDK5RAP2	TBC1D31	CDK5RAP2	0.0	1.0	0.0	0.0	0.0
CDK5RAP2	MAGOHB	CDK5RAP2	0.0	1.0	0.0	0.0	0.0
CDK5RAP2	RPS27	CDK5RAP2	0.0	1.0	0.0	0.0	0.0
CDK5RAP2	PGAM5	CDK5RAP2	0.0	1.0	0.0	0.0	0.0
CDK5RAP2	CHMP4B	CDK5RAP2	0.0	1.0	0.0	0.0	0.0
CDK5RAP2	DBT	CDK5RAP2	0.0	1.0	0.0	0.0	0.0
CDK5RAP2	SCYL2	CDK5RAP2	0.0	1.0	0.0	0.0	0.0
CDK5RAP2	PDHA1	CDK5RAP2	0.0	1.0	0.0	0.0	0.0
CDK5RAP2	SF3A3	CDK5RAP2	0.0	1.0	0.0	0.0	0.0
CDK5RAP2	GIT2	CDK5RAP2	0.0	1.0	0.0	0.0	0.0
CDK5RAP2	KIF20A	CDK5RAP2	0.0	1.0	0.0	0.0	0.0
ANKEF1	CDK5RAP2	CDK5RAP2	0.0	1.0	0.0	0.0	0.0
CDK5RAP2	EML3	CDK5RAP2	0.0	1.0	0.0	0.0	0.0
CDK5RAP2	PDHX	CDK5RAP2	0.0	1.0	0.0	0.0	0.0
CDK5RAP2	CEP43	CDK5RAP2	0.0	1.0	0.0	0.0	0.0
CDK5RAP2	CELSR1	CDK5RAP2	0.0	1.0	0.0	0.0	0.0
CDK5RAP2	ECH1	CDK5RAP2	0.0	1.0	0.0	0.0	0.0
CDK5RAP2	PRKACB	CDK5RAP2	0.0	1.0	0.0	0.0	0.0
CDK5RAP2	DYNLL2	CDK5RAP2	0.0	1.0	0.0	0.0	0.0
AHNAK	CDK5RAP2	CDK5RAP2	0.0	1.0	0.0	0.0	0.0
CDK5RAP2	IGF2BP2	CDK5RAP2	0.0	1.0	0.0	0.0	0.0
CDK5RAP2	CEP170	CDK5RAP2	0.0	1.0	0.0	0.0	0.0
CDK5RAP2	SNRPB2	CDK5RAP2	0.0	1.0	0.0	0.0	0.0
CDK5RAP2	DLAT	CDK5RAP2	0.0	1.0	0.0	0.0	0.0
CDK5RAP2	THRAP3	CDK5RAP2	0.0	1.0	0.0	0.0	0.0
CDK5RAP2	PABPN1	CDK5RAP2	0.0	1.0	0.0	0.0	0.0
BCLAF1	CDK5RAP2	CDK5RAP2	0.0	1.0	0.0	0.0	0.0
CDK5RAP2	RALY	CDK5RAP2	0.0	1.0	0.0	0.0	0.0
CDK5RAP2	PSMD3	CDK5RAP2	0.0	1.0	0.0	0.0	0.0
CDK5RAP2	TBL1X	CDK5RAP2	0.0	1.0	0.0	0.0	0.0
CDK5RAP2	PSME3	CDK5RAP2	0.0	1.0	0.0	0.0	0.0
CDK5RAP2	TUBG1	CDK5RAP2	0.0	1.0	0.0	0.0	0.0
CDK5RAP2	RBM8A	CDK5RAP2	0.0	1.0	0.0	0.0	0.0
CCDC77	CDK5RAP2	CDK5RAP2	0.0	1.0	0.0	0.0	0.0
CDK5RAP2	SYNE2	CDK5RAP2	0.0	1.0	0.0	0.0	0.0
CDK5RAP2	MCM4	CDK5RAP2	0.0	1.0	0.0	0.0	0.0
CDK5RAP2	EIF2AK3	CDK5RAP2	0.0	1.0	0.0	0.0	0.0
CDK5RAP2	PSMA4	CDK5RAP2	0.0	1.0	0.0	0.0	0.0
CDK5RAP2	DCAF7	CDK5RAP2	0.0	1.0	0.0	0.0	0.0
ATRX	CDK5RAP2	CDK5RAP2	0.0	1.0	0.0	0.0	0.0
CDK5RAP2	RAD50	CDK5RAP2	0.0	1.0	0.0	0.0	0.0
CDK5RAP2	CEP68	CDK5RAP2	0.0	1.0	0.0	0.0	0.0
ARHGEF7	CDK5RAP2	CDK5RAP2	0.0	1.0	0.0	0.0	0.0
CDK5RAP2	TFG	CDK5RAP2	0.0	1.0	0.0	0.0	0.0
CDK5RAP2	EIF2B4	CDK5RAP2	0.0	1.0	0.0	0.0	0.0
CDK5RAP2	PDHB	CDK5RAP2	0.0	1.0	0.0	0.0	0.0
CDK5RAP2	SLMAP	CDK5RAP2	0.0	1.0	0.0	0.0	0.0
CDK5RAP2	OGA	CDK5RAP2	0.0	1.0	0.0	0.0	0.0
CDK5RAP2	RB1CC1	CDK5RAP2	0.0	1.0	0.0	0.0	0.0
AKAP9	CDK5RAP2	CDK5RAP2	0.0	1.0	0.0	0.0	0.0
CDK5RAP2	SIPA1L2	CDK5RAP2	0.0	1.0	0.0	0.0	0.0
CDK5RAP2	EIF2B1	CDK5RAP2	0.0	1.0	0.0	0.0	0.0
CDK5RAP2	TRIM21	CDK5RAP2	0.0	1.0	0.0	0.0	0.0
CDK5RAP2	TBL1XR1	CDK5RAP2	0.0	1.0	0.0	0.0	0.0
CDK5RAP2	PRKAR2A	CDK5RAP2	0.0	1.0	0.0	0.0	0.0
CDK5RAP2	PRMT5	CDK5RAP2	0.0	1.0	0.0	0.0	0.0
CDK5RAP2	PHLDB1	CDK5RAP2	0.0	1.0	0.0	0.0	0.0
CDK5RAP2	PCNT	CDK5RAP2	0.0	1.0	0.0	0.0	0.0
CDK5RAP2	WDR77	CDK5RAP2	0.0	1.0	0.0	0.0	0.0
CDK5RAP2	CDK5RAP2	CDK5RAP2	0.0	1.0	0.0	0.0	0.0
CDK5RAP2	SOAT1	CDK5RAP2	0.0	1.0	0.0	0.0	0.0
CDK5RAP2	HMGCR	CDK5RAP2	0.0	1.0	0.0	0.0	0.0
CDK5RAP2	DYNLL1	CDK5RAP2	0.0	1.0	0.0	0.0	0.0
CDK5RAP2	CETN3	CDK5RAP2	0.0	1.0	0.0	0.0	0.0
CDK5RAP2	RELA	CDK5RAP2	0.0	1.0	0.0	0.0	0.0
CDK5RAP2	EIF2B2	CDK5RAP2	0.0	1.0	0.0	0.0	0.0
CDK5RAP2	EIF2B3	CDK5RAP2	0.0	1.0	0.0	0.0	0.0
CDK5RAP2	GIT1	CDK5RAP2	0.0	1.0	0.0	0.0	0.0
CDK5RAP2	NCOR1	CDK5RAP2	0.0	1.0	0.0	0.0	0.0
CDK5RAP2	GLS	CDK5RAP2	0.0	1.0	0.0	0.0	0.0
CDK5RAP2	LZTS2	CDK5RAP2	0.0	1.0	0.0	0.0	0.0
CDK5RAP2	CENPF	CDK5RAP2	0.0	1.0	0.0	0.0	0.0
CDK5RAP2	CEP290	CDK5RAP2	0.0	1.0	0.0	0.0	0.0
CDK5RAP2	CEP350	CDK5RAP2	0.0	1.0	0.0	0.0	0.0
CDK5RAP2	CETN2	CDK5RAP2	0.0	1.0	0.0	0.0	0.0
CDK5RAP2	TRIM27	CDK5RAP2	0.0	1.0	0.0	0.0	0.0
CDK5RAP2	H3-3A	CDK5RAP2	0.0	1.0	0.0	0.0	0.0
CDK5RAP2	PRKACA	CDK5RAP2	0.0	1.0	0.0	0.0	0.0
CDK5RAP2	FAM171A1	CDK5RAP2	0.0	1.0	0.0	0.0	0.0
CDK5RAP2	CPVL	CDK5RAP2	0.0	1.0	0.0	0.0	0.0
CDK5RAP2	RBBP8	CDK5RAP2	0.0	1.0	0.0	0.0	0.0
CDK5RAP2	DCTN1	CDK5RAP2	0.0	1.0	0.0	0.0	0.0
CDK5RAP2	CPSF6	CDK5RAP2	0.0	1.0	0.0	0.0	0.0
CDK5RAP2	TEX9	CDK5RAP2	0.0	1.0	0.0	0.0	0.0
CDK5RAP2	RASAL2	CDK5RAP2	0.0	1.0	0.0	0.0	0.0
CDK5RAP2	PDE4DIP	CDK5RAP2	0.0	1.0	0.0	0.0	0.0
CDK5RAP2	EIF2B5	CDK5RAP2	0.0	1.0	0.0	0.0	0.0
CDK5RAP2	PRKAR2B	CDK5RAP2	0.0	1.0	0.0	0.0	0.0
CEP135	YBX3	CEP135	0.0	1.0	0.0	0.0	0.0
CEP135	ZBTB11	CEP135	0.0	1.0	0.0	0.0	0.0
CEP135	UPF1	CEP135	0.0	1.0	0.0	0.0	0.0
CEP135	TRIM27	CEP135	0.0	1.0	0.0	0.0	0.0
ATXN2L	CEP135	CEP135	0.0	1.0	0.0	0.0	0.0
CEP135	GRSF1	CEP135	0.0	1.0	0.0	0.0	0.0
CEP135	FXR2	CEP135	0.0	1.0	0.0	0.0	0.0
CEP135	PRKRA	CEP135	0.0	1.0	0.0	0.0	0.0
BCKDHB	CEP135	CEP135	0.0	1.0	0.0	0.0	0.0
CEP135	PPHLN1	CEP135	0.0	1.0	0.0	0.0	0.0
CEP135	PABPN1	CEP135	0.0	1.0	0.0	0.0	0.0
CEP135	WDR81	CEP135	0.0	1.0	0.0	0.0	0.0
CEP135	PAIP1	CEP135	0.0	1.0	0.0	0.0	0.0
CEP135	WWP2	CEP135	0.0	1.0	0.0	0.0	0.0
CEP135	IVD	CEP135	0.0	1.0	0.0	0.0	0.0
CEP135	CSNK1E	CEP135	0.0	1.0	0.0	0.0	0.0
CEP135	RPL29	CEP135	0.0	1.0	0.0	0.0	0.0
CEP135	ITCH	CEP135	0.0	1.0	0.0	0.0	0.0
BCKDHA	CEP135	CEP135	0.0	1.0	0.0	0.0	0.0
CEP135	CFAP20	CEP135	0.0	1.0	0.0	0.0	0.0
CEP135	RPL30	CEP135	0.0	1.0	0.0	0.0	0.0
ATXN2	CEP135	CEP135	0.0	1.0	0.0	0.0	0.0
BCKDK	CEP135	CEP135	0.0	1.0	0.0	0.0	0.0
CEP135	GLDC	CEP135	0.0	1.0	0.0	0.0	0.0
CEP135	TRIM71	CEP135	0.0	1.0	0.0	0.0	0.0
CEP135	MCRIP1	CEP135	0.0	1.0	0.0	0.0	0.0
CEP135	DYNC1LI1	CEP135	0.0	1.0	0.0	0.0	0.0
CEP135	MMAB	CEP135	0.0	1.0	0.0	0.0	0.0
ADD1	CEP135	CEP135	0.0	1.0	0.0	0.0	0.0
AFG2B	CEP135	CEP135	0.0	1.0	0.0	0.0	0.0
CEP135	MLYCD	CEP135	0.0	1.0	0.0	0.0	0.0
CEP135	TJP2	CEP135	0.0	1.0	0.0	0.0	0.0
ALMS1	CEP135	CEP135	0.0	1.0	0.0	0.0	0.0
CEP135	PRRC2C	CEP135	0.0	1.0	0.0	0.0	0.0
CASC3	CEP135	CEP135	0.0	1.0	0.0	0.0	0.0
CDC42BPA	CEP135	CEP135	0.0	1.0	0.0	0.0	0.0
CEP135	ZKSCAN2	CEP135	0.0	1.0	0.0	0.0	0.0
CEP135	YLPM1	CEP135	0.0	1.0	0.0	0.0	0.0
CEP135	FMR1	CEP135	0.0	1.0	0.0	0.0	0.0
ATP5F1A	CEP135	CEP135	0.0	1.0	0.0	0.0	0.0
CEP135	RALY	CEP135	0.0	1.0	0.0	0.0	0.0
CEP135	SIAH1	CEP135	0.0	1.0	0.0	0.0	0.0
CEP135	STAU2	CEP135	0.0	1.0	0.0	0.0	0.0
CEP135	HNRNPH2	CEP135	0.0	1.0	0.0	0.0	0.0
CEP135	NUFIP2	CEP135	0.0	1.0	0.0	0.0	0.0
CEP135	KLC1	CEP135	0.0	1.0	0.0	0.0	0.0
CEP135	RC3H1	CEP135	0.0	1.0	0.0	0.0	0.0
CEP135	STAU1	CEP135	0.0	1.0	0.0	0.0	0.0
CEP135	WWP1	CEP135	0.0	1.0	0.0	0.0	0.0
CEP135	RBM4B	CEP135	0.0	1.0	0.0	0.0	0.0
CEP135	MCCC2	CEP135	0.0	1.0	0.0	0.0	0.0
CEP135	WDR33	CEP135	0.0	1.0	0.0	0.0	0.0
CEP135	TRA2B	CEP135	0.0	1.0	0.0	0.0	0.0
CEP135	HNRNPUL1	CEP135	0.0	1.0	0.0	0.0	0.0
CEP135	MSL1	CEP135	0.0	1.0	0.0	0.0	0.0
CEP135	MSI1	CEP135	0.0	1.0	0.0	0.0	0.0
CEP135	NOSIP	CEP135	0.0	1.0	0.0	0.0	0.0
CEP135	FIP1L1	CEP135	0.0	1.0	0.0	0.0	0.0
BEND3	CEP135	CEP135	0.0	1.0	0.0	0.0	0.0
CEP135	FNBP4	CEP135	0.0	1.0	0.0	0.0	0.0
CEP135	WRAP73	CEP135	0.0	1.0	0.0	0.0	0.0
CEP135	NCBP1	CEP135	0.0	1.0	0.0	0.0	0.0
CEP135	CKMT1A	CEP135	0.0	1.0	0.0	0.0	0.0
CEP135	CPSF6	CEP135	0.0	1.0	0.0	0.0	0.0
CEP135	PDHA1	CEP135	0.0	1.0	0.0	0.0	0.0
CEP135	CEP135	CEP135	0.0	1.0	0.0	0.0	0.0
CEP135	DBT	CEP135	0.0	1.0	0.0	0.0	0.0
CEP135	PRMT5	CEP135	0.0	1.0	0.0	0.0	0.0
CEP135	RIOK1	CEP135	0.0	1.0	0.0	0.0	0.0
CEP135	ZNF3	CEP135	0.0	1.0	0.0	0.0	0.0
CEP135	PDHB	CEP135	0.0	1.0	0.0	0.0	0.0
C4A	CEP135	CEP135	0.0	1.0	0.0	0.0	0.0
CEP135	PDHX	CEP135	0.0	1.0	0.0	0.0	0.0
CEP135	MRPS36	CEP135	0.0	1.0	0.0	0.0	0.0
CEP135	SON	CEP135	0.0	1.0	0.0	0.0	0.0
CEP135	HNRNPH1	CEP135	0.0	1.0	0.0	0.0	0.0
CEP135	CEP63	CEP135	0.0	1.0	0.0	0.0	0.0
CEP135	TUBB3	CEP135	0.0	1.0	0.0	0.0	0.0
CEP135	HSPA5	CEP135	0.0	1.0	0.0	0.0	0.0
CEP135	HNRNPK	CEP135	0.0	1.0	0.0	0.0	0.0
CEP135	CEP170	CEP135	0.0	1.0	0.0	0.0	0.0
CEP135	POC5	CEP135	0.0	1.0	0.0	0.0	0.0
CEP135	DARS2	CEP135	0.0	1.0	0.0	0.0	0.0
CEP135	PUM1	CEP135	0.0	1.0	0.0	0.0	0.0
CEP135	ZMYM4	CEP135	0.0	1.0	0.0	0.0	0.0
CEP135	KIF14	CEP135	0.0	1.0	0.0	0.0	0.0
CEP135	OGDHL	CEP135	0.0	1.0	0.0	0.0	0.0
CEP135	PC	CEP135	0.0	1.0	0.0	0.0	0.0
CEP135	DHTKD1	CEP135	0.0	1.0	0.0	0.0	0.0
CEP135	ELAVL2	CEP135	0.0	1.0	0.0	0.0	0.0
CEP135	ZCCHC3	CEP135	0.0	1.0	0.0	0.0	0.0
CEP135	H3-3A	CEP135	0.0	1.0	0.0	0.0	0.0
CEP135	LARP4	CEP135	0.0	1.0	0.0	0.0	0.0
CEP135	DHX30	CEP135	0.0	1.0	0.0	0.0	0.0
CEP135	CPSF7	CEP135	0.0	1.0	0.0	0.0	0.0
CEP135	LSM12	CEP135	0.0	1.0	0.0	0.0	0.0
CEP135	RC3H2	CEP135	0.0	1.0	0.0	0.0	0.0
CEP135	PABPC4	CEP135	0.0	1.0	0.0	0.0	0.0
CEP135	LARP1	CEP135	0.0	1.0	0.0	0.0	0.0
CEP135	CLASRP	CEP135	0.0	1.0	0.0	0.0	0.0
CEP135	RPL24	CEP135	0.0	1.0	0.0	0.0	0.0
CEP135	LSM14A	CEP135	0.0	1.0	0.0	0.0	0.0
CDC42BPB	CEP135	CEP135	0.0	1.0	0.0	0.0	0.0
CEP135	WDR77	CEP135	0.0	1.0	0.0	0.0	0.0
CEP135	RPL32	CEP135	0.0	1.0	0.0	0.0	0.0
ANKEF1	CEP135	CEP135	0.0	1.0	0.0	0.0	0.0
BAIAP2L1	CEP135	CEP135	0.0	1.0	0.0	0.0	0.0
CEP135	IGF2BP2	CEP135	0.0	1.0	0.0	0.0	0.0
ALKBH5	CEP135	CEP135	0.0	1.0	0.0	0.0	0.0
CEP135	PFKFB3	CEP135	0.0	1.0	0.0	0.0	0.0
CEP135	MOV10	CEP135	0.0	1.0	0.0	0.0	0.0
CEP135	PSPC1	CEP135	0.0	1.0	0.0	0.0	0.0
ACACA	CEP135	CEP135	0.0	1.0	0.0	0.0	0.0
CEP135	FAM120A	CEP135	0.0	1.0	0.0	0.0	0.0
CEP135	P3H1	CEP135	0.0	1.0	0.0	0.0	0.0
CEP135	RPL27	CEP135	0.0	1.0	0.0	0.0	0.0
CEP135	RPL11	CEP135	0.0	1.0	0.0	0.0	0.0
CEP135	RPS23	CEP135	0.0	1.0	0.0	0.0	0.0
CEP135	INA	CEP135	0.0	1.0	0.0	0.0	0.0
CEP135	DDX6	CEP135	0.0	1.0	0.0	0.0	0.0
CEP135	RPL4	CEP135	0.0	1.0	0.0	0.0	0.0
AGO1	CEP135	CEP135	0.0	1.0	0.0	0.0	0.0
CEP135	DHX15	CEP135	0.0	1.0	0.0	0.0	0.0
CEP135	RPL12	CEP135	0.0	1.0	0.0	0.0	0.0
CEP135	RPS14	CEP135	0.0	1.0	0.0	0.0	0.0
CEP135	HNRNPU	CEP135	0.0	1.0	0.0	0.0	0.0
CEP135	ELAVL3	CEP135	0.0	1.0	0.0	0.0	0.0
CEP135	RPL26	CEP135	0.0	1.0	0.0	0.0	0.0
ALDH5A1	CEP135	CEP135	0.0	1.0	0.0	0.0	0.0
CEP135	SRSF7	CEP135	0.0	1.0	0.0	0.0	0.0
CEP135	HSD17B10	CEP135	0.0	1.0	0.0	0.0	0.0
CEP135	DHX36	CEP135	0.0	1.0	0.0	0.0	0.0
CEP135	RPL17	CEP135	0.0	1.0	0.0	0.0	0.0
CEP135	HNRNPA3	CEP135	0.0	1.0	0.0	0.0	0.0
CEP135	ILF3	CEP135	0.0	1.0	0.0	0.0	0.0
CEP135	RPS6	CEP135	0.0	1.0	0.0	0.0	0.0
CEP135	IDH2	CEP135	0.0	1.0	0.0	0.0	0.0
CEP135	GOT2	CEP135	0.0	1.0	0.0	0.0	0.0
ALDH2	CEP135	CEP135	0.0	1.0	0.0	0.0	0.0
CEP135	IGF2BP1	CEP135	0.0	1.0	0.0	0.0	0.0
CEP135	ELAVL4	CEP135	0.0	1.0	0.0	0.0	0.0
CEP135	PABPC1	CEP135	0.0	1.0	0.0	0.0	0.0
CEP135	IGF2BP3	CEP135	0.0	1.0	0.0	0.0	0.0
CEP135	HNRNPA1	CEP135	0.0	1.0	0.0	0.0	0.0
CEP135	YBX1	CEP135	0.0	1.0	0.0	0.0	0.0
CEP135	RPL23A	CEP135	0.0	1.0	0.0	0.0	0.0
CEP135	H1-10	CEP135	0.0	1.0	0.0	0.0	0.0
CEP135	PPP1CB	CEP135	0.0	1.0	0.0	0.0	0.0
CEP135	PUF60	CEP135	0.0	1.0	0.0	0.0	0.0
CEP135	PCBP2	CEP135	0.0	1.0	0.0	0.0	0.0
CEP135	DYNC1H1	CEP135	0.0	1.0	0.0	0.0	0.0
CEP135	LUC7L2	CEP135	0.0	1.0	0.0	0.0	0.0
CEP135	NONO	CEP135	0.0	1.0	0.0	0.0	0.0
CEP135	IARS2	CEP135	0.0	1.0	0.0	0.0	0.0
CEP135	U2AF1	CEP135	0.0	1.0	0.0	0.0	0.0
CEP135	SFPQ	CEP135	0.0	1.0	0.0	0.0	0.0
CEP135	RPS12	CEP135	0.0	1.0	0.0	0.0	0.0
CEP135	DHX9	CEP135	0.0	1.0	0.0	0.0	0.0
CEP135	HNRNPA0	CEP135	0.0	1.0	0.0	0.0	0.0
CEP135	FXR1	CEP135	0.0	1.0	0.0	0.0	0.0
CEP135	RPL10A	CEP135	0.0	1.0	0.0	0.0	0.0
CEP135	GBA1	CEP135	0.0	1.0	0.0	0.0	0.0
CEP135	IKZF4	CEP135	0.0	1.0	0.0	0.0	0.0
CEP135	RPLP2	CEP135	0.0	1.0	0.0	0.0	0.0
CEP135	ILF2	CEP135	0.0	1.0	0.0	0.0	0.0
CEP135	HNRNPC	CEP135	0.0	1.0	0.0	0.0	0.0
CEP135	HNRNPD	CEP135	0.0	1.0	0.0	0.0	0.0
CEP135	RPL15	CEP135	0.0	1.0	0.0	0.0	0.0
CEP135	RPS3	CEP135	0.0	1.0	0.0	0.0	0.0
CEP135	PRPF19	CEP135	0.0	1.0	0.0	0.0	0.0
CEP135	KHDRBS1	CEP135	0.0	1.0	0.0	0.0	0.0
CEP135	SNRPD1	CEP135	0.0	1.0	0.0	0.0	0.0
CEP135	PRDX3	CEP135	0.0	1.0	0.0	0.0	0.0
CEP135	TRIM21	CEP135	0.0	1.0	0.0	0.0	0.0
CARM1	CEP135	CEP135	0.0	1.0	0.0	0.0	0.0
CEP135	RBM39	CEP135	0.0	1.0	0.0	0.0	0.0
CEP135	HNRNPF	CEP135	0.0	1.0	0.0	0.0	0.0
CEP135	RPLP0	CEP135	0.0	1.0	0.0	0.0	0.0
CEP135	NCL	CEP135	0.0	1.0	0.0	0.0	0.0
CEP135	MYH10	CEP135	0.0	1.0	0.0	0.0	0.0
CEP135	MAP2	CEP135	0.0	1.0	0.0	0.0	0.0
CEP135	RPS24	CEP135	0.0	1.0	0.0	0.0	0.0
CEP135	PIP	CEP135	0.0	1.0	0.0	0.0	0.0
CEP135	RPL10	CEP135	0.0	1.0	0.0	0.0	0.0
CEP135	KIF5A	CEP135	0.0	1.0	0.0	0.0	0.0
CEP135	NES	CEP135	0.0	1.0	0.0	0.0	0.0
CEP135	SPECC1L	CEP135	0.0	1.0	0.0	0.0	0.0
CEP135	RPL27A	CEP135	0.0	1.0	0.0	0.0	0.0
CEP135	HSPD1	CEP135	0.0	1.0	0.0	0.0	0.0
CEP135	RPL13A	CEP135	0.0	1.0	0.0	0.0	0.0
CEP135	RPL3	CEP135	0.0	1.0	0.0	0.0	0.0
CEP135	SSB	CEP135	0.0	1.0	0.0	0.0	0.0
CEP135	HSPA9	CEP135	0.0	1.0	0.0	0.0	0.0
CEP135	NBEA	CEP135	0.0	1.0	0.0	0.0	0.0
CEP135	U2AF2	CEP135	0.0	1.0	0.0	0.0	0.0
CEP135	RPS8	CEP135	0.0	1.0	0.0	0.0	0.0
CEP135	DDX17	CEP135	0.0	1.0	0.0	0.0	0.0
CEP135	DCD	CEP135	0.0	1.0	0.0	0.0	0.0
CEP135	RPL6	CEP135	0.0	1.0	0.0	0.0	0.0
CEP135	DDX3X	CEP135	0.0	1.0	0.0	0.0	0.0
CEP135	RPL7A	CEP135	0.0	1.0	0.0	0.0	0.0
CEP135	MATR3	CEP135	0.0	1.0	0.0	0.0	0.0
CEP135	LUC7L3	CEP135	0.0	1.0	0.0	0.0	0.0
CEP135	RPL21	CEP135	0.0	1.0	0.0	0.0	0.0
CEP135	RPL7	CEP135	0.0	1.0	0.0	0.0	0.0
CEP135	H1-5	CEP135	0.0	1.0	0.0	0.0	0.0
CEP135	RPL18A	CEP135	0.0	1.0	0.0	0.0	0.0
CEP135	RPL8	CEP135	0.0	1.0	0.0	0.0	0.0
CEP135	RPL5	CEP135	0.0	1.0	0.0	0.0	0.0
CEP135	H1-2	CEP135	0.0	1.0	0.0	0.0	0.0
CEP135	ZC3H11A	CEP135	0.0	1.0	0.0	0.0	0.0
CEP135	HNRNPAB	CEP135	0.0	1.0	0.0	0.0	0.0
C1QBP	CEP135	CEP135	0.0	1.0	0.0	0.0	0.0
CEP135	NBR1	CEP135	0.0	1.0	0.0	0.0	0.0
CEP135	CPSF3	CEP135	0.0	1.0	0.0	0.0	0.0
CEP135	MAGI1	CEP135	0.0	1.0	0.0	0.0	0.0
CEP135	CPSF1	CEP135	0.0	1.0	0.0	0.0	0.0
CEP135	ZNF423	CEP135	0.0	1.0	0.0	0.0	0.0
CAPRIN1	CEP135	CEP135	0.0	1.0	0.0	0.0	0.0
CEP135	PAWR	CEP135	0.0	1.0	0.0	0.0	0.0
CEP135	SYNCRIP	CEP135	0.0	1.0	0.0	0.0	0.0
CEP135	DYNLL2	CEP135	0.0	1.0	0.0	0.0	0.0
CEP135	ISOC2	CEP135	0.0	1.0	0.0	0.0	0.0
CEP135	HNRNPDL	CEP135	0.0	1.0	0.0	0.0	0.0
CEP135	SYNM	CEP135	0.0	1.0	0.0	0.0	0.0
CEP135	MSL2	CEP135	0.0	1.0	0.0	0.0	0.0
CEP135	UPF3B	CEP135	0.0	1.0	0.0	0.0	0.0
CEP135	DICER1	CEP135	0.0	1.0	0.0	0.0	0.0
CEP135	MSL3	CEP135	0.0	1.0	0.0	0.0	0.0
CEP135	SOX2	CEP135	0.0	1.0	0.0	0.0	0.0
CEP135	HNRNPR	CEP135	0.0	1.0	0.0	0.0	0.0
CEP135	FUBP3	CEP135	0.0	1.0	0.0	0.0	0.0
CEP135	EIF4A3	CEP135	0.0	1.0	0.0	0.0	0.0
ACIN1	CEP135	CEP135	0.0	1.0	0.0	0.0	0.0
CEP135	RBMX	CEP135	0.0	1.0	0.0	0.0	0.0
CEP135	HNRNPL	CEP135	0.0	1.0	0.0	0.0	0.0
CEP135	SRSF1	CEP135	0.0	1.0	0.0	0.0	0.0
AGAP3	CEP135	CEP135	0.0	1.0	0.0	0.0	0.0
CEP135	MAP7D1	CEP135	0.0	1.0	0.0	0.0	0.0
BUD13	CEP135	CEP135	0.0	1.0	0.0	0.0	0.0
ATAD3A	CEP135	CEP135	0.0	1.0	0.0	0.0	0.0
CEP135	G3BP2	CEP135	0.0	1.0	0.0	0.0	0.0
CEP135	MCCC1	CEP135	0.0	1.0	0.0	0.0	0.0
CEP135	CTTN	CEP135	0.0	1.0	0.0	0.0	0.0
CEP135	VIRMA	CEP135	0.0	1.0	0.0	0.0	0.0
BCLAF1	CEP135	CEP135	0.0	1.0	0.0	0.0	0.0
CEP135	SNRNP70	CEP135	0.0	1.0	0.0	0.0	0.0
CEP135	KAT8	CEP135	0.0	1.0	0.0	0.0	0.0
CEP135	CIT	CEP135	0.0	1.0	0.0	0.0	0.0
CEP135	DAPK3	CEP135	0.0	1.0	0.0	0.0	0.0
CEP135	RPLP1	CEP135	0.0	1.0	0.0	0.0	0.0
CEP135	DLD	CEP135	0.0	1.0	0.0	0.0	0.0
CEP135	MAGOHB	CEP135	0.0	1.0	0.0	0.0	0.0
CEP135	OGDH	CEP135	0.0	1.0	0.0	0.0	0.0
CEP135	ELAVL1	CEP135	0.0	1.0	0.0	0.0	0.0
CEP135	KIF5B	CEP135	0.0	1.0	0.0	0.0	0.0
CEP135	DLAT	CEP135	0.0	1.0	0.0	0.0	0.0
CEP135	NUDT21	CEP135	0.0	1.0	0.0	0.0	0.0
CEP135	DLST	CEP135	0.0	1.0	0.0	0.0	0.0
CEP135	SRRM2	CEP135	0.0	1.0	0.0	0.0	0.0
CEP135	THRAP3	CEP135	0.0	1.0	0.0	0.0	0.0
CEP135	KIF5C	CEP135	0.0	1.0	0.0	0.0	0.0
CEP135	RBM8A	CEP135	0.0	1.0	0.0	0.0	0.0
CEP135	KATNAL2	CEP135	0.0	1.0	0.0	0.0	0.0
CEP135	CHMP4B	CEP135	0.0	1.0	0.0	0.0	0.0
CEP135	TJP1	CEP135	0.0	1.0	0.0	0.0	0.0
CEP135	FUS	CEP135	0.0	1.0	0.0	0.0	0.0
CEP135	WTAP	CEP135	0.0	1.0	0.0	0.0	0.0
CEP135	SRSF10	CEP135	0.0	1.0	0.0	0.0	0.0
CEP135	LSM14B	CEP135	0.0	1.0	0.0	0.0	0.0
CEP135	PRRC2A	CEP135	0.0	1.0	0.0	0.0	0.0
CEP135	USP10	CEP135	0.0	1.0	0.0	0.0	0.0
CEP135	LIN28B	CEP135	0.0	1.0	0.0	0.0	0.0
ADD3	CEP135	CEP135	0.0	1.0	0.0	0.0	0.0
CEP135	WDR91	CEP135	0.0	1.0	0.0	0.0	0.0
CEP135	FBL	CEP135	0.0	1.0	0.0	0.0	0.0
CEP135	SRSF3	CEP135	0.0	1.0	0.0	0.0	0.0
CEP135	MRM3	CEP135	0.0	1.0	0.0	0.0	0.0
CEP135	CRTAP	CEP135	0.0	1.0	0.0	0.0	0.0
CEP135	PDK3	CEP135	0.0	1.0	0.0	0.0	0.0
CEP135	TRA2A	CEP135	0.0	1.0	0.0	0.0	0.0
CEP152	DARS2	CEP152	0.0	1.0	0.0	0.0	0.0
CEP152	PCCB	CEP152	0.0	1.0	0.0	0.0	0.0
CEP152	NUP210	CEP152	0.0	1.0	0.0	0.0	0.0
CEP152	PCCA	CEP152	0.0	1.0	0.0	0.0	0.0
C4A	CEP152	CEP152	0.0	1.0	0.0	0.0	0.0
CEP152	NUFIP2	CEP152	0.0	1.0	0.0	0.0	0.0
CEP152	FMR1	CEP152	0.0	1.0	0.0	0.0	0.0
ATXN2L	CEP152	CEP152	0.0	1.0	0.0	0.0	0.0
CEP152	IFITM3	CEP152	0.0	1.0	0.0	0.0	0.0
CEP152	PABPC4	CEP152	0.0	1.0	0.0	0.0	0.0
CEP152	TRIM21	CEP152	0.0	1.0	0.0	0.0	0.0
CEP152	H3-3A	CEP152	0.0	1.0	0.0	0.0	0.0
CEP152	ELAVL1	CEP152	0.0	1.0	0.0	0.0	0.0
CEP152	IGF2BP2	CEP152	0.0	1.0	0.0	0.0	0.0
CEP152	CEP152	CEP152	0.0	1.0	0.0	0.0	0.0
CEP152	NIN	CEP152	0.0	1.0	0.0	0.0	0.0
CEP152	MOV10	CEP152	0.0	1.0	0.0	0.0	0.0
CEP152	PPFIBP1	CEP152	0.0	1.0	0.0	0.0	0.0
CEP152	SPRR1B	CEP152	0.0	1.0	0.0	0.0	0.0
CEP152	CHMP4B	CEP152	0.0	1.0	0.0	0.0	0.0
CEP152	LNPEP	CEP152	0.0	1.0	0.0	0.0	0.0
CDC42BPA	CEP152	CEP152	0.0	1.0	0.0	0.0	0.0
ANKEF1	CEP152	CEP152	0.0	1.0	0.0	0.0	0.0
CEP152	CEP63	CEP152	0.0	1.0	0.0	0.0	0.0
CEP152	LTF	CEP152	0.0	1.0	0.0	0.0	0.0
CEP152	CPSF6	CEP152	0.0	1.0	0.0	0.0	0.0
CEP152	DYNLL2	CEP152	0.0	1.0	0.0	0.0	0.0
CEP152	UPF1	CEP152	0.0	1.0	0.0	0.0	0.0
CEP152	G3BP2	CEP152	0.0	1.0	0.0	0.0	0.0
CEP152	MYH10	CEP152	0.0	1.0	0.0	0.0	0.0
CEP152	MYO5A	CEP152	0.0	1.0	0.0	0.0	0.0
CEP152	CROCC	CEP152	0.0	1.0	0.0	0.0	0.0
CEP152	NES	CEP152	0.0	1.0	0.0	0.0	0.0
BTBD17	CEP152	CEP152	0.0	1.0	0.0	0.0	0.0
CEP152	PPP1CC	CEP152	0.0	1.0	0.0	0.0	0.0
CEP152	PIP	CEP152	0.0	1.0	0.0	0.0	0.0
CEP152	SSBP1	CEP152	0.0	1.0	0.0	0.0	0.0
CEP152	MYH9	CEP152	0.0	1.0	0.0	0.0	0.0
CEP152	DBN1	CEP152	0.0	1.0	0.0	0.0	0.0
CEP152	PPP1CB	CEP152	0.0	1.0	0.0	0.0	0.0
CEP152	DSG1	CEP152	0.0	1.0	0.0	0.0	0.0
CEP152	MAP1B	CEP152	0.0	1.0	0.0	0.0	0.0
CEP152	DCX	CEP152	0.0	1.0	0.0	0.0	0.0
CEP152	MYL6	CEP152	0.0	1.0	0.0	0.0	0.0
CEP152	TUBB3	CEP152	0.0	1.0	0.0	0.0	0.0
CEP152	FABP5	CEP152	0.0	1.0	0.0	0.0	0.0
CEP152	YBX1	CEP152	0.0	1.0	0.0	0.0	0.0
CEP152	CEP250	CEP152	0.0	1.0	0.0	0.0	0.0
CEP152	DLD	CEP152	0.0	1.0	0.0	0.0	0.0
CEP152	DLST	CEP152	0.0	1.0	0.0	0.0	0.0
CEP152	FXR2	CEP152	0.0	1.0	0.0	0.0	0.0
CEP152	RPL24	CEP152	0.0	1.0	0.0	0.0	0.0
CEP152	SPRR2B	CEP152	0.0	1.0	0.0	0.0	0.0
CEP152	ECM1	CEP152	0.0	1.0	0.0	0.0	0.0
CEP152	NUP35	CEP152	0.0	1.0	0.0	0.0	0.0
CEP152	MSI1	CEP152	0.0	1.0	0.0	0.0	0.0
CEP152	PSMA4	CEP152	0.0	1.0	0.0	0.0	0.0
A2ML1	CEP152	CEP152	0.0	1.0	0.0	0.0	0.0
CEP152	CTSA	CEP152	0.0	1.0	0.0	0.0	0.0
CEP152	CTTN	CEP152	0.0	1.0	0.0	0.0	0.0
CAT	CEP152	CEP152	0.0	1.0	0.0	0.0	0.0
CEP152	PRDX2	CEP152	0.0	1.0	0.0	0.0	0.0
CANX	CEP152	CEP152	0.0	1.0	0.0	0.0	0.0
CEP152	OGDH	CEP152	0.0	1.0	0.0	0.0	0.0
CEP152	IGF2BP1	CEP152	0.0	1.0	0.0	0.0	0.0
CEP152	PABPC1	CEP152	0.0	1.0	0.0	0.0	0.0
CEP152	INA	CEP152	0.0	1.0	0.0	0.0	0.0
CEP152	IGF2BP3	CEP152	0.0	1.0	0.0	0.0	0.0
CAPRIN1	CEP152	CEP152	0.0	1.0	0.0	0.0	0.0
CEP152	DLAT	CEP152	0.0	1.0	0.0	0.0	0.0
CEP152	PPP1R9B	CEP152	0.0	1.0	0.0	0.0	0.0
CEP170	IGF2BP1	CEP170	0.0	1.0	0.0	0.0	0.0
CEP170	RPS20	CEP170	0.0	1.0	0.0	0.0	0.0
CEP170	DPYSL5	CEP170	0.0	1.0	0.0	0.0	0.0
CEP170	RPS7	CEP170	0.0	1.0	0.0	0.0	0.0
CEP170	RPLP0	CEP170	0.0	1.0	0.0	0.0	0.0
CEP170	YWHAZ	CEP170	0.0	1.0	0.0	0.0	0.0
CEP170	HSPA5	CEP170	0.0	1.0	0.0	0.0	0.0
CEP170	HNRNPR	CEP170	0.0	1.0	0.0	0.0	0.0
CEP170	DYNLL2	CEP170	0.0	1.0	0.0	0.0	0.0
CEP170	HSPD1	CEP170	0.0	1.0	0.0	0.0	0.0
CEP170	HNRNPH3	CEP170	0.0	1.0	0.0	0.0	0.0
ALDOA	CEP170	CEP170	0.0	1.0	0.0	0.0	0.0
BASP1	CEP170	CEP170	0.0	1.0	0.0	0.0	0.0
CEP170	RPL8	CEP170	0.0	1.0	0.0	0.0	0.0
CEP170	NCL	CEP170	0.0	1.0	0.0	0.0	0.0
CEP170	TUBB3	CEP170	0.0	1.0	0.0	0.0	0.0
CEP170	CLTC	CEP170	0.0	1.0	0.0	0.0	0.0
ATP5F1A	CEP170	CEP170	0.0	1.0	0.0	0.0	0.0
CEP170	MARCKS	CEP170	0.0	1.0	0.0	0.0	0.0
CEP170	GNB2	CEP170	0.0	1.0	0.0	0.0	0.0
CEP170	YWHAG	CEP170	0.0	1.0	0.0	0.0	0.0
CEP170	MATR3	CEP170	0.0	1.0	0.0	0.0	0.0
CEP170	NEURL4	CEP170	0.0	1.0	0.0	0.0	0.0
CEP170	HNRNPH1	CEP170	0.0	1.0	0.0	0.0	0.0
CEP170	TPI1	CEP170	0.0	1.0	0.0	0.0	0.0
CEP170	PRDX2	CEP170	0.0	1.0	0.0	0.0	0.0
AZGP1	CEP170	CEP170	0.0	1.0	0.0	0.0	0.0
CEP170	RPA3	CEP170	0.0	1.0	0.0	0.0	0.0
CEP170	HNRNPA1	CEP170	0.0	1.0	0.0	0.0	0.0
CEP170	HOOK3	CEP170	0.0	1.0	0.0	0.0	0.0
CEP170	CLIP4	CEP170	0.0	1.0	0.0	0.0	0.0
CEP170	DCD	CEP170	0.0	1.0	0.0	0.0	0.0
CEP170	CSNK2A1	CEP170	0.0	1.0	0.0	0.0	0.0
CEP170	RPL4	CEP170	0.0	1.0	0.0	0.0	0.0
CEP170	FLII	CEP170	0.0	1.0	0.0	0.0	0.0
CEP170	IGF2BP3	CEP170	0.0	1.0	0.0	0.0	0.0
CEP170	YWHAQ	CEP170	0.0	1.0	0.0	0.0	0.0
CEP170	PIP	CEP170	0.0	1.0	0.0	0.0	0.0
CEP170	YWHAH	CEP170	0.0	1.0	0.0	0.0	0.0
CEP170	DCX	CEP170	0.0	1.0	0.0	0.0	0.0
CEP170	HSPA9	CEP170	0.0	1.0	0.0	0.0	0.0
CEP170	RPLP2	CEP170	0.0	1.0	0.0	0.0	0.0
CEP170	RPA1	CEP170	0.0	1.0	0.0	0.0	0.0
CEP170	RAB10	CEP170	0.0	1.0	0.0	0.0	0.0
CEP170	RPA2	CEP170	0.0	1.0	0.0	0.0	0.0
CEP170	HNRNPU	CEP170	0.0	1.0	0.0	0.0	0.0
CEP170	SSBP1	CEP170	0.0	1.0	0.0	0.0	0.0
CEP170	DHX9	CEP170	0.0	1.0	0.0	0.0	0.0
CEP170	INA	CEP170	0.0	1.0	0.0	0.0	0.0
AKAP9	CEP170	CEP170	0.0	1.0	0.0	0.0	0.0
CEP170	HSPA1A	CEP170	0.0	1.0	0.0	0.0	0.0
ARGLU1	CEP170	CEP170	0.0	1.0	0.0	0.0	0.0
CEP170	CNOT3	CEP170	0.0	1.0	0.0	0.0	0.0
CEP170	TSPOAP1	CEP170	0.0	1.0	0.0	0.0	0.0
CEP170	SNRNP200	CEP170	0.0	1.0	0.0	0.0	0.0
CEP170	NOS1AP	CEP170	0.0	1.0	0.0	0.0	0.0
CEP170	RNPS1	CEP170	0.0	1.0	0.0	0.0	0.0
CEP170	LARP1	CEP170	0.0	1.0	0.0	0.0	0.0
CEP170	KEAP1	CEP170	0.0	1.0	0.0	0.0	0.0
CEP170	SRSF9	CEP170	0.0	1.0	0.0	0.0	0.0
CEP170	SRSF2	CEP170	0.0	1.0	0.0	0.0	0.0
CEP170	SRSF4	CEP170	0.0	1.0	0.0	0.0	0.0
CEP170	SNRPE	CEP170	0.0	1.0	0.0	0.0	0.0
CEP170	PPIG	CEP170	0.0	1.0	0.0	0.0	0.0
CEP170	ZCCHC3	CEP170	0.0	1.0	0.0	0.0	0.0
CEP170	SNRNP40	CEP170	0.0	1.0	0.0	0.0	0.0
CEP170	PLRG1	CEP170	0.0	1.0	0.0	0.0	0.0
CEP170	SNW1	CEP170	0.0	1.0	0.0	0.0	0.0
BCAS2	CEP170	CEP170	0.0	1.0	0.0	0.0	0.0
CEP170	LARP7	CEP170	0.0	1.0	0.0	0.0	0.0
CEP170	NKTR	CEP170	0.0	1.0	0.0	0.0	0.0
CEP170	SRSF10	CEP170	0.0	1.0	0.0	0.0	0.0
CEP170	MSI1	CEP170	0.0	1.0	0.0	0.0	0.0
CEP170	PRPF40A	CEP170	0.0	1.0	0.0	0.0	0.0
CEP170	ELAVL1	CEP170	0.0	1.0	0.0	0.0	0.0
CEP170	SRSF6	CEP170	0.0	1.0	0.0	0.0	0.0
BSCL2	CEP170	CEP170	0.0	1.0	0.0	0.0	0.0
CEP170	CLK2	CEP170	0.0	1.0	0.0	0.0	0.0
CEP170	PABPC4	CEP170	0.0	1.0	0.0	0.0	0.0
CEP170	IGF2BP2	CEP170	0.0	1.0	0.0	0.0	0.0
CEP170	THRAP3	CEP170	0.0	1.0	0.0	0.0	0.0
CEP170	SON	CEP170	0.0	1.0	0.0	0.0	0.0
CEP170	ZNF318	CEP170	0.0	1.0	0.0	0.0	0.0
ACIN1	CEP170	CEP170	0.0	1.0	0.0	0.0	0.0
BCLAF1	CEP170	CEP170	0.0	1.0	0.0	0.0	0.0
CEP170	DDB1	CEP170	0.0	1.0	0.0	0.0	0.0
CEP170	TPR	CEP170	0.0	1.0	0.0	0.0	0.0
CEP170	MAGOHB	CEP170	0.0	1.0	0.0	0.0	0.0
CEP170	CEP192	CEP170	0.0	1.0	0.0	0.0	0.0
CEP170	LMNA	CEP170	0.0	1.0	0.0	0.0	0.0
CEP170	SF3B3	CEP170	0.0	1.0	0.0	0.0	0.0
CEP170	RPL24	CEP170	0.0	1.0	0.0	0.0	0.0
CEP170	CSNK2B	CEP170	0.0	1.0	0.0	0.0	0.0
CEP170	SF3B4	CEP170	0.0	1.0	0.0	0.0	0.0
CEP170	CIR1	CEP170	0.0	1.0	0.0	0.0	0.0
CEP170	UPF1	CEP170	0.0	1.0	0.0	0.0	0.0
CEP170	SF3A1	CEP170	0.0	1.0	0.0	0.0	0.0
CEP170	NUDT21	CEP170	0.0	1.0	0.0	0.0	0.0
CEP170	LTF	CEP170	0.0	1.0	0.0	0.0	0.0
CEP170	CPSF1	CEP170	0.0	1.0	0.0	0.0	0.0
CEP170	MOV10	CEP170	0.0	1.0	0.0	0.0	0.0
CEP170	ZC3H11A	CEP170	0.0	1.0	0.0	0.0	0.0
CEP170	CRMP1	CEP170	0.0	1.0	0.0	0.0	0.0
CEP170	TJP2	CEP170	0.0	1.0	0.0	0.0	0.0
CEP170	CNTROB	CEP170	0.0	1.0	0.0	0.0	0.0
CEP170	SRSF7	CEP170	0.0	1.0	0.0	0.0	0.0
CEP170	DPYSL3	CEP170	0.0	1.0	0.0	0.0	0.0
CEP170	PRPF8	CEP170	0.0	1.0	0.0	0.0	0.0
CEP170	CEP63	CEP170	0.0	1.0	0.0	0.0	0.0
CEP170	CWC22	CEP170	0.0	1.0	0.0	0.0	0.0
CCDC88A	CEP170	CEP170	0.0	1.0	0.0	0.0	0.0
CEP170	THOC1	CEP170	0.0	1.0	0.0	0.0	0.0
CEP170	TRIM71	CEP170	0.0	1.0	0.0	0.0	0.0
AQR	CEP170	CEP170	0.0	1.0	0.0	0.0	0.0
CEP170	VIRMA	CEP170	0.0	1.0	0.0	0.0	0.0
CEP170	SNRPF	CEP170	0.0	1.0	0.0	0.0	0.0
CEP170	DHX30	CEP170	0.0	1.0	0.0	0.0	0.0
CEP170	CRNKL1	CEP170	0.0	1.0	0.0	0.0	0.0
CEP170	U2SURP	CEP170	0.0	1.0	0.0	0.0	0.0
CEP170	HNRNPUL1	CEP170	0.0	1.0	0.0	0.0	0.0
CEP170	YBX3	CEP170	0.0	1.0	0.0	0.0	0.0
CEP170	SRPK1	CEP170	0.0	1.0	0.0	0.0	0.0
CEP170	MEPCE	CEP170	0.0	1.0	0.0	0.0	0.0
CEP170	THOC2	CEP170	0.0	1.0	0.0	0.0	0.0
CEP170	THOC3	CEP170	0.0	1.0	0.0	0.0	0.0
CEP170	PSPC1	CEP170	0.0	1.0	0.0	0.0	0.0
CEP170	THOC6	CEP170	0.0	1.0	0.0	0.0	0.0
CEP170	SNRNP70	CEP170	0.0	1.0	0.0	0.0	0.0
CEP170	SNRPA1	CEP170	0.0	1.0	0.0	0.0	0.0
CEP170	DHX8	CEP170	0.0	1.0	0.0	0.0	0.0
CEP170	PRPF38B	CEP170	0.0	1.0	0.0	0.0	0.0
CEP170	H3-3A	CEP170	0.0	1.0	0.0	0.0	0.0
CDC40	CEP170	CEP170	0.0	1.0	0.0	0.0	0.0
CEP170	SF3A3	CEP170	0.0	1.0	0.0	0.0	0.0
CEP170	THOC5	CEP170	0.0	1.0	0.0	0.0	0.0
CEP170	LUC7L3	CEP170	0.0	1.0	0.0	0.0	0.0
CEP170	RBMX	CEP170	0.0	1.0	0.0	0.0	0.0
CEP170	TMEM263	CEP170	0.0	1.0	0.0	0.0	0.0
CEP170	CEP170	CEP170	0.0	1.0	0.0	0.0	0.0
CEP170	SGO2	CEP170	0.0	1.0	0.0	0.0	0.0
CEP170	LRRFIP1	CEP170	0.0	1.0	0.0	0.0	0.0
CEP170	GYS1	CEP170	0.0	1.0	0.0	0.0	0.0
CDC5L	CEP170	CEP170	0.0	1.0	0.0	0.0	0.0
CEP170	CEP170P1	CEP170	0.0	1.0	0.0	0.0	0.0
CEP170	KIF23	CEP170	0.0	1.0	0.0	0.0	0.0
CEP170	DDX41	CEP170	0.0	1.0	0.0	0.0	0.0
CEP170	XAB2	CEP170	0.0	1.0	0.0	0.0	0.0
CEP170	COP1	CEP170	0.0	1.0	0.0	0.0	0.0
CEP170	PNN	CEP170	0.0	1.0	0.0	0.0	0.0
BANF1	CEP170	CEP170	0.0	1.0	0.0	0.0	0.0
CEP170	EFTUD2	CEP170	0.0	1.0	0.0	0.0	0.0
CEP170	CPSF7	CEP170	0.0	1.0	0.0	0.0	0.0
CEP170	SYNCRIP	CEP170	0.0	1.0	0.0	0.0	0.0
CEP170	PMEL	CEP170	0.0	1.0	0.0	0.0	0.0
CEP170	EIF4A3	CEP170	0.0	1.0	0.0	0.0	0.0
CEP170	RPL30	CEP170	0.0	1.0	0.0	0.0	0.0
CEP170	SYF2	CEP170	0.0	1.0	0.0	0.0	0.0
CEP170	VANGL2	CEP170	0.0	1.0	0.0	0.0	0.0
CEP170	CRABP2	CEP170	0.0	1.0	0.0	0.0	0.0
CEP170	SCRIB	CEP170	0.0	1.0	0.0	0.0	0.0
CEP170	MACROH2A1	CEP170	0.0	1.0	0.0	0.0	0.0
CEP170	ETV5	CEP170	0.0	1.0	0.0	0.0	0.0
CEP170	RPL29	CEP170	0.0	1.0	0.0	0.0	0.0
CEP170	EIF3I	CEP170	0.0	1.0	0.0	0.0	0.0
CEP170	CLK3	CEP170	0.0	1.0	0.0	0.0	0.0
CEP170	PRKRA	CEP170	0.0	1.0	0.0	0.0	0.0
CEP170	EIF3G	CEP170	0.0	1.0	0.0	0.0	0.0
CCDC9	CEP170	CEP170	0.0	1.0	0.0	0.0	0.0
CEP170	FIP1L1	CEP170	0.0	1.0	0.0	0.0	0.0
CEP170	RALY	CEP170	0.0	1.0	0.0	0.0	0.0
ALOX12B	CEP170	CEP170	0.0	1.0	0.0	0.0	0.0
CEP170	HNRNPLL	CEP170	0.0	1.0	0.0	0.0	0.0
CEP170	RBM8A	CEP170	0.0	1.0	0.0	0.0	0.0
CEP170	SAP18	CEP170	0.0	1.0	0.0	0.0	0.0
CEP170	TRA2A	CEP170	0.0	1.0	0.0	0.0	0.0
CEP170	CHTOP	CEP170	0.0	1.0	0.0	0.0	0.0
CEP170	HERC2	CEP170	0.0	1.0	0.0	0.0	0.0
CEP170	WTAP	CEP170	0.0	1.0	0.0	0.0	0.0
CEP170	UBE2E1	CEP170	0.0	1.0	0.0	0.0	0.0
CEP170	SPRR1B	CEP170	0.0	1.0	0.0	0.0	0.0
CEP170	SRSF3	CEP170	0.0	1.0	0.0	0.0	0.0
CEP170	PRPF4B	CEP170	0.0	1.0	0.0	0.0	0.0
CEP170	SNRPB2	CEP170	0.0	1.0	0.0	0.0	0.0
CEP170	SRSF1	CEP170	0.0	1.0	0.0	0.0	0.0
CEP170	NCBP1	CEP170	0.0	1.0	0.0	0.0	0.0
ARL6IP4	CEP170	CEP170	0.0	1.0	0.0	0.0	0.0
CEP170	PABPN1	CEP170	0.0	1.0	0.0	0.0	0.0
CEP170	TRA2B	CEP170	0.0	1.0	0.0	0.0	0.0
CEP170	KCTD3	CEP170	0.0	1.0	0.0	0.0	0.0
CEP170	PIK3AP1	CEP170	0.0	1.0	0.0	0.0	0.0
CEP170	SRRM2	CEP170	0.0	1.0	0.0	0.0	0.0
CEP170	DDA1	CEP170	0.0	1.0	0.0	0.0	0.0
CEP170	DET1	CEP170	0.0	1.0	0.0	0.0	0.0
CEP170	SHCBP1	CEP170	0.0	1.0	0.0	0.0	0.0
CEP170	GYG1	CEP170	0.0	1.0	0.0	0.0	0.0
CEP170	RACGAP1	CEP170	0.0	1.0	0.0	0.0	0.0
CEP170	PPP2R2A	CEP170	0.0	1.0	0.0	0.0	0.0
CEP170	TRIM21	CEP170	0.0	1.0	0.0	0.0	0.0
BAG2	CEP170	CEP170	0.0	1.0	0.0	0.0	0.0
CEP170	CETN3	CEP170	0.0	1.0	0.0	0.0	0.0
CEP170	PGAM5	CEP170	0.0	1.0	0.0	0.0	0.0
CEP170	SHKBP1	CEP170	0.0	1.0	0.0	0.0	0.0
CEP170	STK40	CEP170	0.0	1.0	0.0	0.0	0.0
CEP170	CPSF6	CEP170	0.0	1.0	0.0	0.0	0.0
CEP170	SRRM1	CEP170	0.0	1.0	0.0	0.0	0.0
CEP170	RBM15	CEP170	0.0	1.0	0.0	0.0	0.0
CEP170	FAM171A2	CEP170	0.0	1.0	0.0	0.0	0.0
CEP192	NHSL1	CEP192	0.0	1.0	0.0	0.0	0.0
CEP192	ELAVL2	CEP192	0.0	1.0	0.0	0.0	0.0
CEP192	DHX30	CEP192	0.0	1.0	0.0	0.0	0.0
CEP192	HDAC2	CEP192	0.0	1.0	0.0	0.0	0.0
CEP192	HECTD4	CEP192	0.0	1.0	0.0	0.0	0.0
CEP192	YBX1	CEP192	0.0	1.0	0.0	0.0	0.0
CEP192	SRSF7	CEP192	0.0	1.0	0.0	0.0	0.0
CEP192	RPL4	CEP192	0.0	1.0	0.0	0.0	0.0
CEP192	PRDX2	CEP192	0.0	1.0	0.0	0.0	0.0
CEP192	IGF2BP3	CEP192	0.0	1.0	0.0	0.0	0.0
CEP192	RPS20	CEP192	0.0	1.0	0.0	0.0	0.0
CEP192	IGF2BP1	CEP192	0.0	1.0	0.0	0.0	0.0
CEP192	RPS2	CEP192	0.0	1.0	0.0	0.0	0.0
CEP192	HSPA9	CEP192	0.0	1.0	0.0	0.0	0.0
CEP192	DCD	CEP192	0.0	1.0	0.0	0.0	0.0
CEP192	SRPRA	CEP192	0.0	1.0	0.0	0.0	0.0
CEP192	PABPC1	CEP192	0.0	1.0	0.0	0.0	0.0
CEP192	PRPF4B	CEP192	0.0	1.0	0.0	0.0	0.0
CEP192	GGCT	CEP192	0.0	1.0	0.0	0.0	0.0
ATP2A2	CEP192	CEP192	0.0	1.0	0.0	0.0	0.0
CEP192	CEP63	CEP192	0.0	1.0	0.0	0.0	0.0
CEP192	DCX	CEP192	0.0	1.0	0.0	0.0	0.0
CEP192	S100A16	CEP192	0.0	1.0	0.0	0.0	0.0
CEP192	SREK1	CEP192	0.0	1.0	0.0	0.0	0.0
CEP192	LMNA	CEP192	0.0	1.0	0.0	0.0	0.0
CEP192	EIF4A3	CEP192	0.0	1.0	0.0	0.0	0.0
CEP192	UPF1	CEP192	0.0	1.0	0.0	0.0	0.0
ACACA	CEP192	CEP192	0.0	1.0	0.0	0.0	0.0
AQR	CEP192	CEP192	0.0	1.0	0.0	0.0	0.0
CEP192	VIRMA	CEP192	0.0	1.0	0.0	0.0	0.0
CEP192	ZC3H11A	CEP192	0.0	1.0	0.0	0.0	0.0
CEP192	ZCCHC3	CEP192	0.0	1.0	0.0	0.0	0.0
CEP192	FUS	CEP192	0.0	1.0	0.0	0.0	0.0
CEP192	RPL31	CEP192	0.0	1.0	0.0	0.0	0.0
CEP192	KIF7	CEP192	0.0	1.0	0.0	0.0	0.0
CEP192	EIF3M	CEP192	0.0	1.0	0.0	0.0	0.0
CEP192	EIF6	CEP192	0.0	1.0	0.0	0.0	0.0
CEP192	SNRNP70	CEP192	0.0	1.0	0.0	0.0	0.0
CEP192	DDX17	CEP192	0.0	1.0	0.0	0.0	0.0
CEP192	PFDN5	CEP192	0.0	1.0	0.0	0.0	0.0
CEP192	DDX3X	CEP192	0.0	1.0	0.0	0.0	0.0
CEP192	NKTR	CEP192	0.0	1.0	0.0	0.0	0.0
CEP192	NCBP1	CEP192	0.0	1.0	0.0	0.0	0.0
CEP192	LARP1	CEP192	0.0	1.0	0.0	0.0	0.0
CEP192	CYFIP1	CEP192	0.0	1.0	0.0	0.0	0.0
CEP192	DERA	CEP192	0.0	1.0	0.0	0.0	0.0
CEP192	WIPF2	CEP192	0.0	1.0	0.0	0.0	0.0
ALDH16A1	CEP192	CEP192	0.0	1.0	0.0	0.0	0.0
CEP192	NUP50	CEP192	0.0	1.0	0.0	0.0	0.0
CEP192	PRMT5	CEP192	0.0	1.0	0.0	0.0	0.0
CEP192	SRRM1	CEP192	0.0	1.0	0.0	0.0	0.0
CEP192	SCAF8	CEP192	0.0	1.0	0.0	0.0	0.0
CEP192	WASL	CEP192	0.0	1.0	0.0	0.0	0.0
CEP192	FXR1	CEP192	0.0	1.0	0.0	0.0	0.0
CEP192	OSBPL6	CEP192	0.0	1.0	0.0	0.0	0.0
CEP192	DOCK11	CEP192	0.0	1.0	0.0	0.0	0.0
CEP192	SRSF1	CEP192	0.0	1.0	0.0	0.0	0.0
CEP192	RPS27	CEP192	0.0	1.0	0.0	0.0	0.0
BCLAF1	CEP192	CEP192	0.0	1.0	0.0	0.0	0.0
CEP192	RPL24	CEP192	0.0	1.0	0.0	0.0	0.0
ACIN1	CEP192	CEP192	0.0	1.0	0.0	0.0	0.0
CEP192	PNN	CEP192	0.0	1.0	0.0	0.0	0.0
CEP192	WTAP	CEP192	0.0	1.0	0.0	0.0	0.0
ARL6IP4	CEP192	CEP192	0.0	1.0	0.0	0.0	0.0
BAG2	CEP192	CEP192	0.0	1.0	0.0	0.0	0.0
CEP192	SRCIN1	CEP192	0.0	1.0	0.0	0.0	0.0
CEP192	LOR	CEP192	0.0	1.0	0.0	0.0	0.0
CEP192	POLA2	CEP192	0.0	1.0	0.0	0.0	0.0
CEP192	OSBPL11	CEP192	0.0	1.0	0.0	0.0	0.0
CEP192	ELAVL1	CEP192	0.0	1.0	0.0	0.0	0.0
CEP192	TRA2A	CEP192	0.0	1.0	0.0	0.0	0.0
CEP192	KPLCE	CEP192	0.0	1.0	0.0	0.0	0.0
CEP192	RPL30	CEP192	0.0	1.0	0.0	0.0	0.0
CEP192	PMEL	CEP192	0.0	1.0	0.0	0.0	0.0
CEP192	PRPF40A	CEP192	0.0	1.0	0.0	0.0	0.0
CEP192	MAGOHB	CEP192	0.0	1.0	0.0	0.0	0.0
CEP192	GREB1L	CEP192	0.0	1.0	0.0	0.0	0.0
CEP192	IGF2BP2	CEP192	0.0	1.0	0.0	0.0	0.0
CEP192	GAPVD1	CEP192	0.0	1.0	0.0	0.0	0.0
CEP192	INTS1	CEP192	0.0	1.0	0.0	0.0	0.0
CEP192	RPL29	CEP192	0.0	1.0	0.0	0.0	0.0
CEP192	RALY	CEP192	0.0	1.0	0.0	0.0	0.0
CEP192	CLK2	CEP192	0.0	1.0	0.0	0.0	0.0
ANKEF1	CEP192	CEP192	0.0	1.0	0.0	0.0	0.0
CEP192	RBM8A	CEP192	0.0	1.0	0.0	0.0	0.0
CEP192	ZNF318	CEP192	0.0	1.0	0.0	0.0	0.0
CEP192	SAP18	CEP192	0.0	1.0	0.0	0.0	0.0
CEP192	SNRPG	CEP192	0.0	1.0	0.0	0.0	0.0
CEP192	KEAP1	CEP192	0.0	1.0	0.0	0.0	0.0
CEP192	FOXP4	CEP192	0.0	1.0	0.0	0.0	0.0
CCDC14	CEP192	CEP192	0.0	1.0	0.0	0.0	0.0
CEP192	RIOX1	CEP192	0.0	1.0	0.0	0.0	0.0
CEP192	SRSF6	CEP192	0.0	1.0	0.0	0.0	0.0
CEP192	CEP192	CEP192	0.0	1.0	0.0	0.0	0.0
CEP192	RNPS1	CEP192	0.0	1.0	0.0	0.0	0.0
CEP192	PGAM5	CEP192	0.0	1.0	0.0	0.0	0.0
CEP192	RPL32	CEP192	0.0	1.0	0.0	0.0	0.0
CEP192	SRRM2	CEP192	0.0	1.0	0.0	0.0	0.0
CEP192	FNBP1L	CEP192	0.0	1.0	0.0	0.0	0.0
CEP192	EIF4B	CEP192	0.0	1.0	0.0	0.0	0.0
CEP192	SPRR1B	CEP192	0.0	1.0	0.0	0.0	0.0
CEP192	KPNA4	CEP192	0.0	1.0	0.0	0.0	0.0
CEP192	SEC13	CEP192	0.0	1.0	0.0	0.0	0.0
CEP192	OSBPL9	CEP192	0.0	1.0	0.0	0.0	0.0
ARHGAP17	CEP192	CEP192	0.0	1.0	0.0	0.0	0.0
CEP192	SON	CEP192	0.0	1.0	0.0	0.0	0.0
CEP192	PABPN1	CEP192	0.0	1.0	0.0	0.0	0.0
CEP192	SEC16A	CEP192	0.0	1.0	0.0	0.0	0.0
CEP192	SRSF3	CEP192	0.0	1.0	0.0	0.0	0.0
AURKA	CEP192	CEP192	0.0	1.0	0.0	0.0	0.0
CEP192	NUP153	CEP192	0.0	1.0	0.0	0.0	0.0
CEP192	SRSF10	CEP192	0.0	1.0	0.0	0.0	0.0
CAMSAP2	CEP192	CEP192	0.0	1.0	0.0	0.0	0.0
CEP192	NAV1	CEP192	0.0	1.0	0.0	0.0	0.0
CEP192	H3-3A	CEP192	0.0	1.0	0.0	0.0	0.0
CEP192	TRA2B	CEP192	0.0	1.0	0.0	0.0	0.0
CEP192	SLC25A3	CEP192	0.0	1.0	0.0	0.0	0.0
CEP192	PABPC4	CEP192	0.0	1.0	0.0	0.0	0.0
CEP192	MOSPD2	CEP192	0.0	1.0	0.0	0.0	0.0
CEP192	HNRNPUL1	CEP192	0.0	1.0	0.0	0.0	0.0
CEP192	KCTD15	CEP192	0.0	1.0	0.0	0.0	0.0
CEP192	PRMT3	CEP192	0.0	1.0	0.0	0.0	0.0
CEP192	PSMA4	CEP192	0.0	1.0	0.0	0.0	0.0
CEP192	THRAP3	CEP192	0.0	1.0	0.0	0.0	0.0
CEP192	HECW2	CEP192	0.0	1.0	0.0	0.0	0.0
CEP192	CTNNB1	CEP192	0.0	1.0	0.0	0.0	0.0
CEP192	RPLP0	CEP192	0.0	1.0	0.0	0.0	0.0
CEP192	MAP2	CEP192	0.0	1.0	0.0	0.0	0.0
CEP192	NCL	CEP192	0.0	1.0	0.0	0.0	0.0
CEP192	HSPA5	CEP192	0.0	1.0	0.0	0.0	0.0
CEP192	TUBB3	CEP192	0.0	1.0	0.0	0.0	0.0
CEP192	HNRNPA1	CEP192	0.0	1.0	0.0	0.0	0.0
CEP192	MYH10	CEP192	0.0	1.0	0.0	0.0	0.0
CEP192	S100A9	CEP192	0.0	1.0	0.0	0.0	0.0
C4A	CEP192	CEP192	0.0	1.0	0.0	0.0	0.0
CEP192	RPL8	CEP192	0.0	1.0	0.0	0.0	0.0
CEP192	FBXO11	CEP192	0.0	1.0	0.0	0.0	0.0
CEP192	HNRNPK	CEP192	0.0	1.0	0.0	0.0	0.0
CEP192	SNRPA1	CEP192	0.0	1.0	0.0	0.0	0.0
CEP192	TBC1D20	CEP192	0.0	1.0	0.0	0.0	0.0
A2ML1	CEP192	CEP192	0.0	1.0	0.0	0.0	0.0
CEP192	H1-5	CEP192	0.0	1.0	0.0	0.0	0.0
CEP192	CTNNA2	CEP192	0.0	1.0	0.0	0.0	0.0
CEP192	WDR47	CEP192	0.0	1.0	0.0	0.0	0.0
CASP14	CEP192	CEP192	0.0	1.0	0.0	0.0	0.0
CEP192	RPL18	CEP192	0.0	1.0	0.0	0.0	0.0
CEP192	FMR1	CEP192	0.0	1.0	0.0	0.0	0.0
CEP192	TH	CEP192	0.0	1.0	0.0	0.0	0.0
CEP192	HNRNPU	CEP192	0.0	1.0	0.0	0.0	0.0
CEP192	CPVL	CEP192	0.0	1.0	0.0	0.0	0.0
CEP192	H1-2	CEP192	0.0	1.0	0.0	0.0	0.0
CEP192	DLST	CEP192	0.0	1.0	0.0	0.0	0.0
BCL11A	CEP192	CEP192	0.0	1.0	0.0	0.0	0.0
CEP192	NES	CEP192	0.0	1.0	0.0	0.0	0.0
CEP192	INA	CEP192	0.0	1.0	0.0	0.0	0.0
CEP192	CSTA	CEP192	0.0	1.0	0.0	0.0	0.0
CALML5	CEP192	CEP192	0.0	1.0	0.0	0.0	0.0
CEP192	S100A8	CEP192	0.0	1.0	0.0	0.0	0.0
CEP192	HSPA1A	CEP192	0.0	1.0	0.0	0.0	0.0
CEP192	HNRNPC	CEP192	0.0	1.0	0.0	0.0	0.0
CEP192	S100A7	CEP192	0.0	1.0	0.0	0.0	0.0
CEP192	PIP	CEP192	0.0	1.0	0.0	0.0	0.0
CEP192	SNW1	CEP192	0.0	1.0	0.0	0.0	0.0
CEP192	VANGL2	CEP192	0.0	1.0	0.0	0.0	0.0
CEP192	DHX9	CEP192	0.0	1.0	0.0	0.0	0.0
CEP192	PTPN13	CEP192	0.0	1.0	0.0	0.0	0.0
CAPRIN1	CEP192	CEP192	0.0	1.0	0.0	0.0	0.0
CEP192	DYNLL2	CEP192	0.0	1.0	0.0	0.0	0.0
C1QBP	CEP192	CEP192	0.0	1.0	0.0	0.0	0.0
CEP192	TPR	CEP192	0.0	1.0	0.0	0.0	0.0
CEP192	SNRPB2	CEP192	0.0	1.0	0.0	0.0	0.0
CEP192	EMD	CEP192	0.0	1.0	0.0	0.0	0.0
BCAS2	CEP192	CEP192	0.0	1.0	0.0	0.0	0.0
CEP192	NCKAP1	CEP192	0.0	1.0	0.0	0.0	0.0
CEP192	CYFIP2	CEP192	0.0	1.0	0.0	0.0	0.0
CEP192	ZNF207	CEP192	0.0	1.0	0.0	0.0	0.0
CEP192	DOCK4	CEP192	0.0	1.0	0.0	0.0	0.0
CEP192	TRIM21	CEP192	0.0	1.0	0.0	0.0	0.0
CEP192	SF3B3	CEP192	0.0	1.0	0.0	0.0	0.0
CEP192	GEMIN5	CEP192	0.0	1.0	0.0	0.0	0.0
CEP192	PPP2R2A	CEP192	0.0	1.0	0.0	0.0	0.0
CEP192	SYTL4	CEP192	0.0	1.0	0.0	0.0	0.0
CEP192	LRRC47	CEP192	0.0	1.0	0.0	0.0	0.0
CEP192	RPS11	CEP192	0.0	1.0	0.0	0.0	0.0
ACTA2	CEP192	CEP192	0.0	1.0	0.0	0.0	0.0
CEP192	PRPF38B	CEP192	0.0	1.0	0.0	0.0	0.0
CEP192	CPA4	CEP192	0.0	1.0	0.0	0.0	0.0
CEP192	SYNCRIP	CEP192	0.0	1.0	0.0	0.0	0.0
CEP192	ECM1	CEP192	0.0	1.0	0.0	0.0	0.0
CEP192	WDR77	CEP192	0.0	1.0	0.0	0.0	0.0
CEP192	TRIM27	CEP192	0.0	1.0	0.0	0.0	0.0
CEP192	TTN	CEP192	0.0	1.0	0.0	0.0	0.0
ASAH1	CEP192	CEP192	0.0	1.0	0.0	0.0	0.0
CAT	CEP192	CEP192	0.0	1.0	0.0	0.0	0.0
CEP192	POLA1	CEP192	0.0	1.0	0.0	0.0	0.0
CEP192	FXR2	CEP192	0.0	1.0	0.0	0.0	0.0
CEP192	SRSF9	CEP192	0.0	1.0	0.0	0.0	0.0
CEP192	SNRPE	CEP192	0.0	1.0	0.0	0.0	0.0
CEP192	HSBP1	CEP192	0.0	1.0	0.0	0.0	0.0
CEP192	SNRNP200	CEP192	0.0	1.0	0.0	0.0	0.0
CEP192	RPL36	CEP192	0.0	1.0	0.0	0.0	0.0
[truncated: 5,888 more rows]
