# Supplementary material for: A tissue-specific atlas of protein–protein associations enables prioritization of candidate disease genes
Source: Nat Biotechnol. 2025 May 2;44(4):654–67. doi: 10.1038/s41587-025-02659-z (PMC13090126; doi:10.1038/s41587-025-02659-z)
Supplement: Supplementary file 3 — All supplementary tables and file descriptions. [file 41587_2025_2659_MOESM3_ESM.zip › TableS10_[fig4d]_schizophrenia_intact_network_annotated.csv]

	prot1	prot2	brain	disorder	source	pulldown	blood	breast	colon	kidney	liver	lung	ovary	pancreas	stomach	throat	huri	bioplex	signor	reactome	string	corum	intact	humap	prot1_ChEMBL	prot2_ChEMBL	prot1_IMPC	prot2_IMPC	prot1_GWAS_L2G05	prot2_GWAS_L2G05	prot1_l2g	prot2_l2g	prot1_var	prot2_var
0	ACVR1B	HCN1	0.8804991	schizophrenia	disorder	1											0	0.0	0	0	0	0	0.35	0.0	0	0	0	0	0	1		0.783; 0.648; 0.636; 0.633; 0.629; 0.592; 0.561; 0.508; 0.161		rs13355485; rs9292918; rs6874127; rs1501357; rs1501361; rs62367473; rs4493682; rs16902086; rs6880469
1	ADAM10	CACNA1C	0.7315146	schizophrenia	disorder & component	1		0.4773459				0.5671921				0.0862993	0	0.0	0	0	0	0	0.35	0.0	0	0	0	0	1	1	0.744; 0.089	0.73; 0.723; 0.723; 0.723; 0.723; 0.719; 0.716; 0.685; 0.662; 0.643; 0.623	rs12911832; rs793571	rs10774037; rs10491964; rs758117; rs12823424; rs2239063; rs2007044; rs4298967; rs1024582; rs2238044; rs2159100; rs1006737
2	ADD3	HCN1	0.7705334	schizophrenia	disorder	1											0	0.0	0	0	0	0	0.35	0.0	0	0	0	0	0	1		0.783; 0.648; 0.636; 0.633; 0.629; 0.592; 0.561; 0.508; 0.161		rs13355485; rs9292918; rs6874127; rs1501357; rs1501361; rs62367473; rs4493682; rs16902086; rs6880469
3	ADGRL1	CACNA1C	0.8561639	schizophrenia	component	1		0.5738836				0.5351259					0	0.0	0	0	0	0	0.35	0.0	0	0	0	0	0	1		0.73; 0.723; 0.723; 0.723; 0.723; 0.719; 0.716; 0.685; 0.662; 0.643; 0.623		rs10774037; rs10491964; rs758117; rs12823424; rs2239063; rs2007044; rs4298967; rs1024582; rs2238044; rs2159100; rs1006737
4	ADGRL1	HCN1	0.9564572	schizophrenia	component	1											0	0.0	0	0	0	0	0.35	0.0	0	0	0	0	0	1		0.783; 0.648; 0.636; 0.633; 0.629; 0.592; 0.561; 0.508; 0.161		rs13355485; rs9292918; rs6874127; rs1501357; rs1501361; rs62367473; rs4493682; rs16902086; rs6880469
5	AKAP9	CACNA1C	0.7396586	schizophrenia	component	1		0.3779883				0.1493389				0.3269491	0	0.0	0	0	0	0	0.35	0.0	0	0	0	0	0	1		0.73; 0.723; 0.723; 0.723; 0.723; 0.719; 0.716; 0.685; 0.662; 0.643; 0.623		rs10774037; rs10491964; rs758117; rs12823424; rs2239063; rs2007044; rs4298967; rs1024582; rs2238044; rs2159100; rs1006737
6	ANK2	HCN1	0.9212378	schizophrenia	disorder	1											0	0.0	0	0	0	0	0.35	0.0	0	0	0	0	0	1		0.783; 0.648; 0.636; 0.633; 0.629; 0.592; 0.561; 0.508; 0.161		rs13355485; rs9292918; rs6874127; rs1501357; rs1501361; rs62367473; rs4493682; rs16902086; rs6880469
7	ANK3	HCN1	0.9444911	schizophrenia	disorder & component	1											0	0.0	0	0	0	0	0.35	0.0	0	0	0	0	1	1	0.713; 0.71	0.783; 0.648; 0.636; 0.633; 0.629; 0.592; 0.561; 0.508; 0.161	rs10994359; rs10994397	rs13355485; rs9292918; rs6874127; rs1501357; rs1501361; rs62367473; rs4493682; rs16902086; rs6880469
8	AP2A1	HCN1	0.9374636	schizophrenia	component	1											0	0.0	0	0	0	0	0.35	0.0	0	0	0	0	0	1		0.783; 0.648; 0.636; 0.633; 0.629; 0.592; 0.561; 0.508; 0.161		rs13355485; rs9292918; rs6874127; rs1501357; rs1501361; rs62367473; rs4493682; rs16902086; rs6880469
9	AP2A2	HCN1	0.9078444	schizophrenia	component	1											0	0.0	0	0	0	0	0.35	8.223250000000001e-06	0	0	0	0	0	1		0.783; 0.648; 0.636; 0.633; 0.629; 0.592; 0.561; 0.508; 0.161		rs13355485; rs9292918; rs6874127; rs1501357; rs1501361; rs62367473; rs4493682; rs16902086; rs6880469
10	AP2B1	HCN1	0.9373328	schizophrenia	component	1											0	0.0	0	0	0	0	0.35	0.0	0	0	1	0	0	1	0.457	0.783; 0.648; 0.636; 0.633; 0.629; 0.592; 0.561; 0.508; 0.161	rs17638867	rs13355485; rs9292918; rs6874127; rs1501357; rs1501361; rs62367473; rs4493682; rs16902086; rs6880469
11	AP2B1	SHANK3	0.8098971	schizophrenia	component	1	0.162347	0.4583376		0.3207855	0.4468959	0.4334051	0.3959979	0.2495014		0.2677763	0	0.0	0	0	0	0	0.35	0.0	0	0	1	1	0	1	0.457	0.567	rs17638867	rs9616914
12	AP2M1	HCN1	0.9494037	schizophrenia	component	1											0	0.0	0	0	0	0	0.35	0.0	0	0	0	0	0	1		0.783; 0.648; 0.636; 0.633; 0.629; 0.592; 0.561; 0.508; 0.161		rs13355485; rs9292918; rs6874127; rs1501357; rs1501361; rs62367473; rs4493682; rs16902086; rs6880469
13	AP2S1	HCN1	0.9463072	schizophrenia	component	1											0	0.0	0	0	0	0	0.35	0.0	0	0	0	0	0	1		0.783; 0.648; 0.636; 0.633; 0.629; 0.592; 0.561; 0.508; 0.161		rs13355485; rs9292918; rs6874127; rs1501357; rs1501361; rs62367473; rs4493682; rs16902086; rs6880469
14	AP3B2	HCN1	0.9182148	schizophrenia	disorder & component	1											0	0.0	0	0	0	0	0.35	0.0	0	0	1	0	0	1	0.158; 0.122	0.783; 0.648; 0.636; 0.633; 0.629; 0.592; 0.561; 0.508; 0.161	rs17507216; rs783540	rs13355485; rs9292918; rs6874127; rs1501357; rs1501361; rs62367473; rs4493682; rs16902086; rs6880469
15	ASIC1	CACNA1C	0.8021939	schizophrenia	component	1											0	0.0	0	0	0	0	0.35	0.0	0	0	0	0	0	1	0.058; 0.056	0.73; 0.723; 0.723; 0.723; 0.723; 0.719; 0.716; 0.685; 0.662; 0.643; 0.623	rs11169294; rs7301566	rs10774037; rs10491964; rs758117; rs12823424; rs2239063; rs2007044; rs4298967; rs1024582; rs2238044; rs2159100; rs1006737
16	ASTN1	CACNA1C	0.8024225	schizophrenia	disorder & component	1											0	0.0	0	0	0	0	0.35	0.0	0	0	0	0	0	1	0.241; 0.239; 0.166; 0.114	0.73; 0.723; 0.723; 0.723; 0.723; 0.719; 0.716; 0.685; 0.662; 0.643; 0.623	rs6670165; rs17659437; rs142462188; rs4650963	rs10774037; rs10491964; rs758117; rs12823424; rs2239063; rs2007044; rs4298967; rs1024582; rs2238044; rs2159100; rs1006737
17	ASTN1	HCN1	0.8576064	schizophrenia	disorder & component	1											0	0.0	0	0	0	0	0.35	0.0	0	0	0	0	0	1	0.241; 0.239; 0.166; 0.114	0.783; 0.648; 0.636; 0.633; 0.629; 0.592; 0.561; 0.508; 0.161	rs6670165; rs17659437; rs142462188; rs4650963	rs13355485; rs9292918; rs6874127; rs1501357; rs1501361; rs62367473; rs4493682; rs16902086; rs6880469
18	ATP1A1	CACNA1C	0.8485712	schizophrenia	component	1		0.4071994				0.3107287				0.577296	0	0.0	0	0	0	0	0.35	0.0	0	0	0	0	0	1		0.73; 0.723; 0.723; 0.723; 0.723; 0.719; 0.716; 0.685; 0.662; 0.643; 0.623		rs10774037; rs10491964; rs758117; rs12823424; rs2239063; rs2007044; rs4298967; rs1024582; rs2238044; rs2159100; rs1006737
19	ATP1A1	HCN1	0.8781405	schizophrenia	component	1											0	0.0	0	0	0	0	0.35	0.0	0	0	0	0	0	1		0.783; 0.648; 0.636; 0.633; 0.629; 0.592; 0.561; 0.508; 0.161		rs13355485; rs9292918; rs6874127; rs1501357; rs1501361; rs62367473; rs4493682; rs16902086; rs6880469
20	ATP1A3	CACNA1C	0.8128465	schizophrenia	component	1						0.5323234				0.8728812	0	0.0	0	0	0	0	0.35	0.0	0	0	1	0	0	1		0.73; 0.723; 0.723; 0.723; 0.723; 0.719; 0.716; 0.685; 0.662; 0.643; 0.623		rs10774037; rs10491964; rs758117; rs12823424; rs2239063; rs2007044; rs4298967; rs1024582; rs2238044; rs2159100; rs1006737
21	ATP1A3	HCN1	0.9553849	schizophrenia	component	1											0	0.0	0	0	0	0	0.35	0.0	0	0	1	0	0	1		0.783; 0.648; 0.636; 0.633; 0.629; 0.592; 0.561; 0.508; 0.161		rs13355485; rs9292918; rs6874127; rs1501357; rs1501361; rs62367473; rs4493682; rs16902086; rs6880469
22	ATP1B1	CACNA1C	0.7873253	schizophrenia	component	1		0.4725491				0.3529226				0.5431045	0	0.0	0	0	0	0	0.35	0.0	0	0	0	0	0	1		0.73; 0.723; 0.723; 0.723; 0.723; 0.719; 0.716; 0.685; 0.662; 0.643; 0.623		rs10774037; rs10491964; rs758117; rs12823424; rs2239063; rs2007044; rs4298967; rs1024582; rs2238044; rs2159100; rs1006737
23	ATP1B1	HCN1	0.9555015	schizophrenia	component	1											0	0.0	0	0	0	0	0.35	0.0	0	0	0	0	0	1		0.783; 0.648; 0.636; 0.633; 0.629; 0.592; 0.561; 0.508; 0.161		rs13355485; rs9292918; rs6874127; rs1501357; rs1501361; rs62367473; rs4493682; rs16902086; rs6880469
24	ATP2B1	CACNA1C	0.8593151	schizophrenia	disorder & component	1		0.4464217				0.6717191				0.1683148	0	0.0	0	0	0	0	0.35	0.0	0	0	0	0	0	1		0.73; 0.723; 0.723; 0.723; 0.723; 0.719; 0.716; 0.685; 0.662; 0.643; 0.623		rs10774037; rs10491964; rs758117; rs12823424; rs2239063; rs2007044; rs4298967; rs1024582; rs2238044; rs2159100; rs1006737
25	ATP2B1	HCN1	0.8942631	schizophrenia	disorder & component	1											0	0.0	0	0	0	0	0.35	0.0	0	0	0	0	0	1		0.783; 0.648; 0.636; 0.633; 0.629; 0.592; 0.561; 0.508; 0.161		rs13355485; rs9292918; rs6874127; rs1501357; rs1501361; rs62367473; rs4493682; rs16902086; rs6880469
26	ATP2B2	CACNA1C	0.8358252	schizophrenia	disorder & component	1						0.4439501					0	0.0	0	0	0	0	0.0	0.0	0	0	0	0	0	1	0.264	0.73; 0.723; 0.723; 0.723; 0.723; 0.719; 0.716; 0.685; 0.662; 0.643; 0.623	rs9879311	rs10774037; rs10491964; rs758117; rs12823424; rs2239063; rs2007044; rs4298967; rs1024582; rs2238044; rs2159100; rs1006737
27	ATP2B2	HCN1	0.9450606	schizophrenia	disorder & component	1											0	0.0	0	0	0	0	0.0	0.0	0	0	0	0	0	1	0.264	0.783; 0.648; 0.636; 0.633; 0.629; 0.592; 0.561; 0.508; 0.161	rs9879311	rs13355485; rs9292918; rs6874127; rs1501357; rs1501361; rs62367473; rs4493682; rs16902086; rs6880469
28	ATP2B3	CACNA1C	0.8279767	schizophrenia	component	1						0.5212031					0	0.0	0	0	0	0	0.35	0.0	0	0	1	0	0	1		0.73; 0.723; 0.723; 0.723; 0.723; 0.719; 0.716; 0.685; 0.662; 0.643; 0.623		rs10774037; rs10491964; rs758117; rs12823424; rs2239063; rs2007044; rs4298967; rs1024582; rs2238044; rs2159100; rs1006737
29	ATP2B3	HCN1	0.9428561	schizophrenia	component	1											0	0.0	0	0	0	0	0.35	0.0	0	0	1	0	0	1		0.783; 0.648; 0.636; 0.633; 0.629; 0.592; 0.561; 0.508; 0.161		rs13355485; rs9292918; rs6874127; rs1501357; rs1501361; rs62367473; rs4493682; rs16902086; rs6880469
30	ATP6V0A1	CACNA1C	0.8512126	schizophrenia	component	1		0.5330409				0.6267421				0.3731508	0	0.0	0	0	0	0	0.35	0.0	0	0	0	0	0	1		0.73; 0.723; 0.723; 0.723; 0.723; 0.719; 0.716; 0.685; 0.662; 0.643; 0.623		rs10774037; rs10491964; rs758117; rs12823424; rs2239063; rs2007044; rs4298967; rs1024582; rs2238044; rs2159100; rs1006737
31	ATP6V0A1	HCN1	0.9568497	schizophrenia	component	1											0	0.0	0	0	0	0	0.35	0.0	0	0	0	0	0	1		0.783; 0.648; 0.636; 0.633; 0.629; 0.592; 0.561; 0.508; 0.161		rs13355485; rs9292918; rs6874127; rs1501357; rs1501361; rs62367473; rs4493682; rs16902086; rs6880469
32	ATP6V0D1	CACNA1C	0.8196951	schizophrenia	component	1		0.3860221				0.265653				0.2216341	0	0.0	0	0	0	0	0.0	0.0	0	0	0	0	0	1		0.73; 0.723; 0.723; 0.723; 0.723; 0.719; 0.716; 0.685; 0.662; 0.643; 0.623		rs10774037; rs10491964; rs758117; rs12823424; rs2239063; rs2007044; rs4298967; rs1024582; rs2238044; rs2159100; rs1006737
33	ATP6V0D1	HCN1	0.9573178	schizophrenia	component	1											0	0.0	0	0	0	0	0.0	0.0	0	0	0	0	0	1		0.783; 0.648; 0.636; 0.633; 0.629; 0.592; 0.561; 0.508; 0.161		rs13355485; rs9292918; rs6874127; rs1501357; rs1501361; rs62367473; rs4493682; rs16902086; rs6880469
34	ATP8A1	HCN1	0.9479797	schizophrenia	component	1											0	0.0	0	0	0	0	0.35	0.0	0	0	0	0	0	1		0.783; 0.648; 0.636; 0.633; 0.629; 0.592; 0.561; 0.508; 0.161		rs13355485; rs9292918; rs6874127; rs1501357; rs1501361; rs62367473; rs4493682; rs16902086; rs6880469
35	BDNF	SHANK3	0.8493769	schizophrenia	disorder & component	1						0.7437317					0	0.0	0	0	0	0	0.35	0.0	0	0	0	1	0	1		0.567		rs9616914
36	BMPR2	HCN1	0.8961357	schizophrenia	disorder & component	1											0	0.0	0	0	0	0	0.35	0.0	0	0	0	0	0	1		0.783; 0.648; 0.636; 0.633; 0.629; 0.592; 0.561; 0.508; 0.161		rs13355485; rs9292918; rs6874127; rs1501357; rs1501361; rs62367473; rs4493682; rs16902086; rs6880469
37	BRSK1	HCN1	0.9591377	schizophrenia	component	1											0	0.0	0	0	0	0	0.35	0.0	0	0	0	0	0	1		0.783; 0.648; 0.636; 0.633; 0.629; 0.592; 0.561; 0.508; 0.161		rs13355485; rs9292918; rs6874127; rs1501357; rs1501361; rs62367473; rs4493682; rs16902086; rs6880469
38	CACNA1C	CACNB1	0.8459255	schizophrenia	disorder	1		0.2839617									0	0.0	0	1	855	0	0.4	0.0	0	0	0	0	1	0	0.73; 0.723; 0.723; 0.723; 0.723; 0.719; 0.716; 0.685; 0.662; 0.643; 0.623		rs10774037; rs10491964; rs758117; rs12823424; rs2239063; rs2007044; rs4298967; rs1024582; rs2238044; rs2159100; rs1006737
39	CACNA1C	CACNB2	0.8454168	schizophrenia	disorder & component	1						0.5282309					0	0.0	0	1	982	0	0.4	0.0	0	0	0	0	1	1	0.73; 0.723; 0.723; 0.723; 0.723; 0.719; 0.716; 0.685; 0.662; 0.643; 0.623	0.886; 0.675; 0.668; 0.667; 0.658; 0.48	rs10774037; rs10491964; rs758117; rs12823424; rs2239063; rs2007044; rs4298967; rs1024582; rs2238044; rs2159100; rs1006737	rs2799573; rs7893279; rs1926026; rs17691888; rs4748466; rs7071123
40	CACNA1C	CACNB4	0.8367898	schizophrenia	disorder & component	1											0	0.0	0	0	922	0	0.35	0.0	0	0	0	0	1	0	0.73; 0.723; 0.723; 0.723; 0.723; 0.719; 0.716; 0.685; 0.662; 0.643; 0.623		rs10774037; rs10491964; rs758117; rs12823424; rs2239063; rs2007044; rs4298967; rs1024582; rs2238044; rs2159100; rs1006737
41	CACNA1C	CASK	0.7663124	schizophrenia	component	1		0.4819913				0.4044659				0.2995346	0	0.0	0	0	0	0	0.0	0.0	0	0	0	0	1	0	0.73; 0.723; 0.723; 0.723; 0.723; 0.719; 0.716; 0.685; 0.662; 0.643; 0.623		rs10774037; rs10491964; rs758117; rs12823424; rs2239063; rs2007044; rs4298967; rs1024582; rs2238044; rs2159100; rs1006737
42	CACNA1C	CBARP	0.7745455	schizophrenia	component	1											0	0.0	0	0	0	0	0.35	0.0	0	0	0	0	1	0	0.73; 0.723; 0.723; 0.723; 0.723; 0.719; 0.716; 0.685; 0.662; 0.643; 0.623		rs10774037; rs10491964; rs758117; rs12823424; rs2239063; rs2007044; rs4298967; rs1024582; rs2238044; rs2159100; rs1006737
43	CACNA1C	CDC42	0.8534329	schizophrenia	component	1		0.4019792				0.6000962				0.7705716	0	0.0	0	0	0	0	0.35	0.0	0	0	0	0	1	0	0.73; 0.723; 0.723; 0.723; 0.723; 0.719; 0.716; 0.685; 0.662; 0.643; 0.623	0.392	rs10774037; rs10491964; rs758117; rs12823424; rs2239063; rs2007044; rs4298967; rs1024582; rs2238044; rs2159100; rs1006737	rs2143103
44	CACNA1C	CELF5	0.8364182	schizophrenia	disorder	1											0	0.0	0	0	0	0	0.35	0.0	0	0	0	0	1	0	0.73; 0.723; 0.723; 0.723; 0.723; 0.719; 0.716; 0.685; 0.662; 0.643; 0.623		rs10774037; rs10491964; rs758117; rs12823424; rs2239063; rs2007044; rs4298967; rs1024582; rs2238044; rs2159100; rs1006737
45	CACNA1C	CLSTN3	0.7726386	schizophrenia	component	1		0.5036069				0.3993002					0	0.0	0	0	0	0	0.35	0.0	0	0	0	0	1	0	0.73; 0.723; 0.723; 0.723; 0.723; 0.719; 0.716; 0.685; 0.662; 0.643; 0.623		rs10774037; rs10491964; rs758117; rs12823424; rs2239063; rs2007044; rs4298967; rs1024582; rs2238044; rs2159100; rs1006737
46	CACNA1C	CNTN1	0.7478764	schizophrenia	disorder & component	1		0.6540604				0.6221991				0.7082022	0	0.0	0	0	0	0	0.35	0.0	0	0	0	0	1	0	0.73; 0.723; 0.723; 0.723; 0.723; 0.719; 0.716; 0.685; 0.662; 0.643; 0.623		rs10774037; rs10491964; rs758117; rs12823424; rs2239063; rs2007044; rs4298967; rs1024582; rs2238044; rs2159100; rs1006737
47	CACNA1C	CTNNA2	0.7560474	schizophrenia	disorder	1						0.4179576				0.1996743	0	0.0	0	0	0	0	0.35	0.0	0	0	0	0	1	0	0.73; 0.723; 0.723; 0.723; 0.723; 0.719; 0.716; 0.685; 0.662; 0.643; 0.623		rs10774037; rs10491964; rs758117; rs12823424; rs2239063; rs2007044; rs4298967; rs1024582; rs2238044; rs2159100; rs1006737
48	CACNA1C	CTNNB1	0.7664607	schizophrenia	disorder & component	1		0.4790922				0.3943802				0.2421333	0	0.0	0	0	0	0	0.35	0.0	0	0	0	0	1	0	0.73; 0.723; 0.723; 0.723; 0.723; 0.719; 0.716; 0.685; 0.662; 0.643; 0.623		rs10774037; rs10491964; rs758117; rs12823424; rs2239063; rs2007044; rs4298967; rs1024582; rs2238044; rs2159100; rs1006737
49	CACNA1C	CTNND2	0.7596143	schizophrenia	disorder & component	1		0.4216706				0.0648267					0	0.0	0	0	0	0	0.35	0.0	0	0	0	0	1	0	0.73; 0.723; 0.723; 0.723; 0.723; 0.719; 0.716; 0.685; 0.662; 0.643; 0.623		rs10774037; rs10491964; rs758117; rs12823424; rs2239063; rs2007044; rs4298967; rs1024582; rs2238044; rs2159100; rs1006737
50	CACNA1C	DISP2	0.7886144	schizophrenia	disorder	1											0	0.0	0	0	0	0	0.35	0.0	0	0	0	0	1	0	0.73; 0.723; 0.723; 0.723; 0.723; 0.719; 0.716; 0.685; 0.662; 0.643; 0.623		rs10774037; rs10491964; rs758117; rs12823424; rs2239063; rs2007044; rs4298967; rs1024582; rs2238044; rs2159100; rs1006737
51	CACNA1C	EPHB1	0.7814684	schizophrenia	disorder & component	1											0	0.0	0	0	0	0	0.35	0.0	0	0	0	0	1	0	0.73; 0.723; 0.723; 0.723; 0.723; 0.719; 0.716; 0.685; 0.662; 0.643; 0.623		rs10774037; rs10491964; rs758117; rs12823424; rs2239063; rs2007044; rs4298967; rs1024582; rs2238044; rs2159100; rs1006737
52	CACNA1C	EPHB2	0.7658862	schizophrenia	component	1		0.3613456				0.4992363				0.5939165	0	0.0	0	0	0	0	0.35	0.0	0	0	0	0	1	0	0.73; 0.723; 0.723; 0.723; 0.723; 0.719; 0.716; 0.685; 0.662; 0.643; 0.623		rs10774037; rs10491964; rs758117; rs12823424; rs2239063; rs2007044; rs4298967; rs1024582; rs2238044; rs2159100; rs1006737
53	CACNA1C	FLOT2	0.7319882	schizophrenia	component	1		0.4763169				0.4775867				0.4773197	0	0.0	0	0	0	0	0.35	0.0	0	0	0	0	1	0	0.73; 0.723; 0.723; 0.723; 0.723; 0.719; 0.716; 0.685; 0.662; 0.643; 0.623		rs10774037; rs10491964; rs758117; rs12823424; rs2239063; rs2007044; rs4298967; rs1024582; rs2238044; rs2159100; rs1006737
54	CACNA1C	GNA12	0.806119	schizophrenia	disorder & component	1						0.7584407				0.1570336	0	0.0	0	0	0	0	0.35	0.0	0	0	0	0	1	0	0.73; 0.723; 0.723; 0.723; 0.723; 0.719; 0.716; 0.685; 0.662; 0.643; 0.623		rs10774037; rs10491964; rs758117; rs12823424; rs2239063; rs2007044; rs4298967; rs1024582; rs2238044; rs2159100; rs1006737
55	CACNA1C	GNAI2	0.765098	schizophrenia	component	1		0.3703335				0.8160782				0.419004	0	0.0	0	0	0	0	0.35	0.0	0	0	0	0	1	0	0.73; 0.723; 0.723; 0.723; 0.723; 0.719; 0.716; 0.685; 0.662; 0.643; 0.623	0.089	rs10774037; rs10491964; rs758117; rs12823424; rs2239063; rs2007044; rs4298967; rs1024582; rs2238044; rs2159100; rs1006737	rs2073499
56	CACNA1C	GNAO1	0.8701689	schizophrenia	disorder & component	1						0.7909306				0.8273677	0	0.0	0	0	0	0	0.35	0.0	0	0	0	0	1	0	0.73; 0.723; 0.723; 0.723; 0.723; 0.719; 0.716; 0.685; 0.662; 0.643; 0.623		rs10774037; rs10491964; rs758117; rs12823424; rs2239063; rs2007044; rs4298967; rs1024582; rs2238044; rs2159100; rs1006737
57	CACNA1C	ITM2B	0.7757845	schizophrenia	component	1		0.5726187				0.3839925				0.2532777	0	0.0	0	0	0	0	0.35	0.0	0	0	0	1	1	0	0.73; 0.723; 0.723; 0.723; 0.723; 0.719; 0.716; 0.685; 0.662; 0.643; 0.623		rs10774037; rs10491964; rs758117; rs12823424; rs2239063; rs2007044; rs4298967; rs1024582; rs2238044; rs2159100; rs1006737
58	CACNA1C	KIF5A	0.7713508	schizophrenia	component	1						0.2859398					0	0.0	0	0	0	0	0.35	0.0	0	0	0	0	1	0	0.73; 0.723; 0.723; 0.723; 0.723; 0.719; 0.716; 0.685; 0.662; 0.643; 0.623		rs10774037; rs10491964; rs758117; rs12823424; rs2239063; rs2007044; rs4298967; rs1024582; rs2238044; rs2159100; rs1006737
59	CACNA1C	L1CAM	0.7659318	schizophrenia	component	1		0.3184721				0.5572202				0.6233556	0	0.0	0	0	0	0	0.35	0.0	0	0	0	0	1	0	0.73; 0.723; 0.723; 0.723; 0.723; 0.719; 0.716; 0.685; 0.662; 0.643; 0.623		rs10774037; rs10491964; rs758117; rs12823424; rs2239063; rs2007044; rs4298967; rs1024582; rs2238044; rs2159100; rs1006737
60	CACNA1C	MYO18A	0.8481918	schizophrenia	disorder	1		0.3174867				0.5312562				0.1669833	0	0.0	0	0	0	0	0.35	0.0	0	0	0	0	1	0	0.73; 0.723; 0.723; 0.723; 0.723; 0.719; 0.716; 0.685; 0.662; 0.643; 0.623	0.428	rs10774037; rs10491964; rs758117; rs12823424; rs2239063; rs2007044; rs4298967; rs1024582; rs2238044; rs2159100; rs1006737	rs77135925
61	CACNA1C	NEO1	0.8170205	schizophrenia	disorder & component	1		0.5486657				0.538468				0.578042	0	0.0	0	0	0	0	0.35	0.0	0	0	0	0	1	0	0.73; 0.723; 0.723; 0.723; 0.723; 0.719; 0.716; 0.685; 0.662; 0.643; 0.623		rs10774037; rs10491964; rs758117; rs12823424; rs2239063; rs2007044; rs4298967; rs1024582; rs2238044; rs2159100; rs1006737
62	CACNA1C	NTRK2	0.764919	schizophrenia	disorder & component	1						0.422167				0.2611159	0	0.0	0	0	0	0	0.35	0.0	0	0	0	0	1	0	0.73; 0.723; 0.723; 0.723; 0.723; 0.719; 0.716; 0.685; 0.662; 0.643; 0.623	0.125	rs10774037; rs10491964; rs758117; rs12823424; rs2239063; rs2007044; rs4298967; rs1024582; rs2238044; rs2159100; rs1006737	rs2889964
63	CACNA1C	PCDH1	0.8924777	schizophrenia	disorder	1		0.4703455				0.5767669				0.4611735	0	0.0	0	0	0	0	0.35	0.0	0	0	0	0	1	0	0.73; 0.723; 0.723; 0.723; 0.723; 0.719; 0.716; 0.685; 0.662; 0.643; 0.623		rs10774037; rs10491964; rs758117; rs12823424; rs2239063; rs2007044; rs4298967; rs1024582; rs2238044; rs2159100; rs1006737
64	CACNA1C	PDE4B	0.8041953	schizophrenia	disorder & component	1						0.5849042					0	0.0	0	0	615	0	0.5	0.0	0	0	0	0	1	1	0.73; 0.723; 0.723; 0.723; 0.723; 0.719; 0.716; 0.685; 0.662; 0.643; 0.623	0.849	rs10774037; rs10491964; rs758117; rs12823424; rs2239063; rs2007044; rs4298967; rs1024582; rs2238044; rs2159100; rs1006737	rs2801578
65	CACNA1C	PICK1	0.8216267	schizophrenia	component	1		0.3989987				0.2347706				0.5439143	0	0.0	0	0	292	0	0.63	0.0	0	0	0	0	1	0	0.73; 0.723; 0.723; 0.723; 0.723; 0.719; 0.716; 0.685; 0.662; 0.643; 0.623		rs10774037; rs10491964; rs758117; rs12823424; rs2239063; rs2007044; rs4298967; rs1024582; rs2238044; rs2159100; rs1006737
66	CACNA1C	PRKAR2B	0.7326143	schizophrenia	component	1		0.3534109				0.7384498				0.7502956	0	0.0	0	0	0	0	0.35	0.0	0	0	0	1	1	0	0.73; 0.723; 0.723; 0.723; 0.723; 0.719; 0.716; 0.685; 0.662; 0.643; 0.623		rs10774037; rs10491964; rs758117; rs12823424; rs2239063; rs2007044; rs4298967; rs1024582; rs2238044; rs2159100; rs1006737
67	CACNA1C	PTPRD	0.8486508	schizophrenia	disorder & component	1						0.7366183					0	0.0	0	0	0	0	0.35	0.0	0	0	0	0	1	1	0.73; 0.723; 0.723; 0.723; 0.723; 0.719; 0.716; 0.685; 0.662; 0.643; 0.623	0.786	rs10774037; rs10491964; rs758117; rs12823424; rs2239063; rs2007044; rs4298967; rs1024582; rs2238044; rs2159100; rs1006737	rs59761926
68	CACNA1C	PTPRS	0.8149105	schizophrenia	component	1		0.5644776				0.8028142				0.7385919	0	0.0	0	0	0	0	0.35	0.0	0	0	0	0	1	0	0.73; 0.723; 0.723; 0.723; 0.723; 0.719; 0.716; 0.685; 0.662; 0.643; 0.623		rs10774037; rs10491964; rs758117; rs12823424; rs2239063; rs2007044; rs4298967; rs1024582; rs2238044; rs2159100; rs1006737
69	CACNA1C	RAB3A	0.8350859	schizophrenia	component	1						0.4119039				0.8444799	0	0.0	0	0	0	0	0.35	0.0	0	0	0	0	1	0	0.73; 0.723; 0.723; 0.723; 0.723; 0.719; 0.716; 0.685; 0.662; 0.643; 0.623		rs10774037; rs10491964; rs758117; rs12823424; rs2239063; rs2007044; rs4298967; rs1024582; rs2238044; rs2159100; rs1006737
70	CACNA1C	RAB3B	0.8130427	schizophrenia	component	1						0.1999346				0.2887	0	0.0	0	0	0	0	0.35	0.0	0	0	0	0	1	0	0.73; 0.723; 0.723; 0.723; 0.723; 0.719; 0.716; 0.685; 0.662; 0.643; 0.623		rs10774037; rs10491964; rs758117; rs12823424; rs2239063; rs2007044; rs4298967; rs1024582; rs2238044; rs2159100; rs1006737
71	CACNA1C	RAB3C	0.8463317	schizophrenia	component	1						0.6520882				0.7331508	0	0.0	0	0	0	0	0.35	0.0	0	0	0	0	1	0	0.73; 0.723; 0.723; 0.723; 0.723; 0.719; 0.716; 0.685; 0.662; 0.643; 0.623	0.107	rs10774037; rs10491964; rs758117; rs12823424; rs2239063; rs2007044; rs4298967; rs1024582; rs2238044; rs2159100; rs1006737	rs2434582
72	CACNA1C	RAB5A	0.7415434	schizophrenia	component	1		0.5120023				0.2928196				0.8135725	0	0.0	0	0	0	0	0.35	0.0	0	0	0	0	1	0	0.73; 0.723; 0.723; 0.723; 0.723; 0.719; 0.716; 0.685; 0.662; 0.643; 0.623		rs10774037; rs10491964; rs758117; rs12823424; rs2239063; rs2007044; rs4298967; rs1024582; rs2238044; rs2159100; rs1006737
73	CACNA1C	RAB5B	0.8226339	schizophrenia	component	1		0.5607032				0.6419185				0.8882776	0	0.0	0	0	0	0	0.35	0.0	0	0	0	1	1	0	0.73; 0.723; 0.723; 0.723; 0.723; 0.719; 0.716; 0.685; 0.662; 0.643; 0.623	0.068	rs10774037; rs10491964; rs758117; rs12823424; rs2239063; rs2007044; rs4298967; rs1024582; rs2238044; rs2159100; rs1006737	rs7302200
74	CACNA1C	RAB5C	0.8244291	schizophrenia	component	1		0.545406				0.3988941				0.5515119	0	0.0	0	0	0	0	0.35	0.0	0	0	0	0	1	0	0.73; 0.723; 0.723; 0.723; 0.723; 0.719; 0.716; 0.685; 0.662; 0.643; 0.623		rs10774037; rs10491964; rs758117; rs12823424; rs2239063; rs2007044; rs4298967; rs1024582; rs2238044; rs2159100; rs1006737
75	CACNA1C	RAB6B	0.8091594	schizophrenia	component	1						0.3023633				0.3317505	0	0.0	0	0	0	0	0.35	0.0	0	0	0	0	1	0	0.73; 0.723; 0.723; 0.723; 0.723; 0.719; 0.716; 0.685; 0.662; 0.643; 0.623		rs10774037; rs10491964; rs758117; rs12823424; rs2239063; rs2007044; rs4298967; rs1024582; rs2238044; rs2159100; rs1006737
76	CACNA1C	RHOA	0.7996457	schizophrenia	component	1						0.6029156				0.7218451	0	0.0	0	0	0	0	0.35	0.0	0	0	0	0	1	0	0.73; 0.723; 0.723; 0.723; 0.723; 0.719; 0.716; 0.685; 0.662; 0.643; 0.623		rs10774037; rs10491964; rs758117; rs12823424; rs2239063; rs2007044; rs4298967; rs1024582; rs2238044; rs2159100; rs1006737
77	CACNA1C	SCN2A	0.7528879	schizophrenia	disorder & component	1		0.4380028									0	0.0	0	0	0	0	0.35	0.0	0	1	0	0	1	0	0.73; 0.723; 0.723; 0.723; 0.723; 0.719; 0.716; 0.685; 0.662; 0.643; 0.623		rs10774037; rs10491964; rs758117; rs12823424; rs2239063; rs2007044; rs4298967; rs1024582; rs2238044; rs2159100; rs1006737
78	CACNA1C	SEMA4C	0.7669441	schizophrenia	component	1		0.4285552				0.3199487				0.5664891	0	0.0	0	0	0	0	0.5	0.0	0	0	0	0	1	0	0.73; 0.723; 0.723; 0.723; 0.723; 0.719; 0.716; 0.685; 0.662; 0.643; 0.623		rs10774037; rs10491964; rs758117; rs12823424; rs2239063; rs2007044; rs4298967; rs1024582; rs2238044; rs2159100; rs1006737
79	CACNA1C	SLC3A2	0.8855477	schizophrenia	component	1		0.4051879				0.0856565				0.1002349	0	0.0	0	0	0	0	0.35	0.0	0	0	0	0	1	0	0.73; 0.723; 0.723; 0.723; 0.723; 0.719; 0.716; 0.685; 0.662; 0.643; 0.623		rs10774037; rs10491964; rs758117; rs12823424; rs2239063; rs2007044; rs4298967; rs1024582; rs2238044; rs2159100; rs1006737
80	CACNA1C	SLC9A6	0.8149839	schizophrenia	component	1						0.558241				0.2823022	0	0.0	0	0	0	0	0.35	0.0	0	0	0	1	1	0	0.73; 0.723; 0.723; 0.723; 0.723; 0.719; 0.716; 0.685; 0.662; 0.643; 0.623		rs10774037; rs10491964; rs758117; rs12823424; rs2239063; rs2007044; rs4298967; rs1024582; rs2238044; rs2159100; rs1006737
81	CACNA1C	SMPD3	0.8514421	schizophrenia	disorder & component	1						0.6034811					0	0.0	0	0	0	0	0.35	0.0	0	0	0	0	1	1	0.73; 0.723; 0.723; 0.723; 0.723; 0.719; 0.716; 0.685; 0.662; 0.643; 0.623	0.67	rs10774037; rs10491964; rs758117; rs12823424; rs2239063; rs2007044; rs4298967; rs1024582; rs2238044; rs2159100; rs1006737	rs11861362
82	CACNA1C	SRC	0.792693	schizophrenia	component	1		0.4833686				0.1292049				0.275651	0	0.0	1	0	0	0	0.35	0.0	0	0	0	0	1	0	0.73; 0.723; 0.723; 0.723; 0.723; 0.719; 0.716; 0.685; 0.662; 0.643; 0.623		rs10774037; rs10491964; rs758117; rs12823424; rs2239063; rs2007044; rs4298967; rs1024582; rs2238044; rs2159100; rs1006737
83	CACNA1C	SRCIN1	0.8252803	schizophrenia	component	1		0.5766659				0.3510429					0	0.0	0	0	0	0	0.35	0.0	0	0	0	0	1	0	0.73; 0.723; 0.723; 0.723; 0.723; 0.719; 0.716; 0.685; 0.662; 0.643; 0.623		rs10774037; rs10491964; rs758117; rs12823424; rs2239063; rs2007044; rs4298967; rs1024582; rs2238044; rs2159100; rs1006737
84	CACNA1C	STX12	0.7340957	schizophrenia	component	1		0.3838514				0.5039765				0.5530152	0	0.0	0	0	0	0	0.35	0.0	0	0	0	0	1	0	0.73; 0.723; 0.723; 0.723; 0.723; 0.719; 0.716; 0.685; 0.662; 0.643; 0.623		rs10774037; rs10491964; rs758117; rs12823424; rs2239063; rs2007044; rs4298967; rs1024582; rs2238044; rs2159100; rs1006737
85	CACNA1C	STX1A	0.7789638	schizophrenia	component	1						0.1305908					0	0.0	0	0	339	0	0.0	0.0	0	0	0	0	1	0	0.73; 0.723; 0.723; 0.723; 0.723; 0.719; 0.716; 0.685; 0.662; 0.643; 0.623		rs10774037; rs10491964; rs758117; rs12823424; rs2239063; rs2007044; rs4298967; rs1024582; rs2238044; rs2159100; rs1006737
86	CACNA1C	STX1B	0.8861657	schizophrenia	component	1											0	0.0	0	0	0	0	0.0	0.0	0	0	0	0	1	0	0.73; 0.723; 0.723; 0.723; 0.723; 0.719; 0.716; 0.685; 0.662; 0.643; 0.623		rs10774037; rs10491964; rs758117; rs12823424; rs2239063; rs2007044; rs4298967; rs1024582; rs2238044; rs2159100; rs1006737
87	CACNA1C	STXBP1	0.8666448	schizophrenia	component	1		0.4054114				0.6556326				0.7363075	0	0.0	0	0	0	0	0.35	0.0	0	0	0	0	1	0	0.73; 0.723; 0.723; 0.723; 0.723; 0.719; 0.716; 0.685; 0.662; 0.643; 0.623		rs10774037; rs10491964; rs758117; rs12823424; rs2239063; rs2007044; rs4298967; rs1024582; rs2238044; rs2159100; rs1006737
88	CACNA1C	SYT4	0.7327592	schizophrenia	component	1											0	0.0	0	0	0	0	0.35	0.0	0	0	0	0	1	0	0.73; 0.723; 0.723; 0.723; 0.723; 0.719; 0.716; 0.685; 0.662; 0.643; 0.623		rs10774037; rs10491964; rs758117; rs12823424; rs2239063; rs2007044; rs4298967; rs1024582; rs2238044; rs2159100; rs1006737
89	CACNA1C	THY1	0.7785563	schizophrenia	component	1		0.4004511				0.7823307				0.6632684	0	0.0	0	0	0	0	0.35	0.0	0	0	0	0	1	0	0.73; 0.723; 0.723; 0.723; 0.723; 0.719; 0.716; 0.685; 0.662; 0.643; 0.623		rs10774037; rs10491964; rs758117; rs12823424; rs2239063; rs2007044; rs4298967; rs1024582; rs2238044; rs2159100; rs1006737
90	CACNA1C	TUBB3	0.8235025	schizophrenia	component	1		0.4422412				0.1812516				0.4668902	0	0.0	0	0	0	0	0.35	0.0	0	1	0	0	1	0	0.73; 0.723; 0.723; 0.723; 0.723; 0.719; 0.716; 0.685; 0.662; 0.643; 0.623		rs10774037; rs10491964; rs758117; rs12823424; rs2239063; rs2007044; rs4298967; rs1024582; rs2238044; rs2159100; rs1006737
91	CACNA1C	TUBB4A	0.8391982	schizophrenia	component	1		0.4353941				0.3695914				0.6042587	0	0.0	0	0	0	0	0.35	0.0	0	1	0	0	1	0	0.73; 0.723; 0.723; 0.723; 0.723; 0.719; 0.716; 0.685; 0.662; 0.643; 0.623		rs10774037; rs10491964; rs758117; rs12823424; rs2239063; rs2007044; rs4298967; rs1024582; rs2238044; rs2159100; rs1006737
92	CACNA1C	VAMP2	0.7268416	schizophrenia	component	1		0.399223				0.8728647				0.2199913	0	0.0	0	0	343	0	0.35	0.0	0	0	0	0	1	0	0.73; 0.723; 0.723; 0.723; 0.723; 0.719; 0.716; 0.685; 0.662; 0.643; 0.623		rs10774037; rs10491964; rs758117; rs12823424; rs2239063; rs2007044; rs4298967; rs1024582; rs2238044; rs2159100; rs1006737
93	CACNA1C	VANGL2	0.7310993	schizophrenia	component	1		0.4409187				0.4341574				0.427826	0	0.0	0	0	0	0	0.35	0.0	0	0	0	0	1	0	0.73; 0.723; 0.723; 0.723; 0.723; 0.719; 0.716; 0.685; 0.662; 0.643; 0.623		rs10774037; rs10491964; rs758117; rs12823424; rs2239063; rs2007044; rs4298967; rs1024582; rs2238044; rs2159100; rs1006737
94	CACNA1C	VAT1	0.7486197	schizophrenia	component	1		0.5510177				0.6843676				0.4123497	0	0.0	0	0	0	0	0.0	0.0	0	0	0	0	1	0	0.73; 0.723; 0.723; 0.723; 0.723; 0.719; 0.716; 0.685; 0.662; 0.643; 0.623		rs10774037; rs10491964; rs758117; rs12823424; rs2239063; rs2007044; rs4298967; rs1024582; rs2238044; rs2159100; rs1006737
95	CACNA1C	WDR47	0.7701461	schizophrenia	component	1		0.492393				0.4077441				0.4237427	0	0.0	0	0	0	0	0.35	0.0	0	0	0	0	1	0	0.73; 0.723; 0.723; 0.723; 0.723; 0.719; 0.716; 0.685; 0.662; 0.643; 0.623		rs10774037; rs10491964; rs758117; rs12823424; rs2239063; rs2007044; rs4298967; rs1024582; rs2238044; rs2159100; rs1006737
96	CACNA1C	WWP2	0.7837026	schizophrenia	disorder	1		0.3466635				0.3613396				0.2594622	0	0.0	0	0	0	0	0.35	0.0	0	0	0	0	1	0	0.73; 0.723; 0.723; 0.723; 0.723; 0.719; 0.716; 0.685; 0.662; 0.643; 0.623		rs10774037; rs10491964; rs758117; rs12823424; rs2239063; rs2007044; rs4298967; rs1024582; rs2238044; rs2159100; rs1006737
97	CACNA1E	HCN1	0.9446227	schizophrenia	disorder & component	1											0	0.0	0	0	0	0	0.35	0.0	0	0	0	0	0	1		0.783; 0.648; 0.636; 0.633; 0.629; 0.592; 0.561; 0.508; 0.161		rs13355485; rs9292918; rs6874127; rs1501357; rs1501361; rs62367473; rs4493682; rs16902086; rs6880469
98	CACNA2D1	HCN1	0.8721154	schizophrenia	disorder & component	1											0	0.0	0	0	0	0	0.35	0.0	1	0	0	0	0	1	0.093; 0.092; 0.092; 0.087	0.783; 0.648; 0.636; 0.633; 0.629; 0.592; 0.561; 0.508; 0.161	rs2522831; rs17284668; rs17212432; rs6467912	rs13355485; rs9292918; rs6874127; rs1501357; rs1501361; rs62367473; rs4493682; rs16902086; rs6880469
99	CACNB1	HCN1	0.9373955	schizophrenia	disorder	1											0	0.0	0	0	0	0	0.35	0.0	0	0	0	0	0	1		0.783; 0.648; 0.636; 0.633; 0.629; 0.592; 0.561; 0.508; 0.161		rs13355485; rs9292918; rs6874127; rs1501357; rs1501361; rs62367473; rs4493682; rs16902086; rs6880469
100	CAMK2A	HCN1	0.9400685	schizophrenia	component	1											0	0.0	0	0	0	0	0.35	0.0	0	0	1	0	0	1		0.783; 0.648; 0.636; 0.633; 0.629; 0.592; 0.561; 0.508; 0.161		rs13355485; rs9292918; rs6874127; rs1501357; rs1501361; rs62367473; rs4493682; rs16902086; rs6880469
101	CBARP	HCN1	0.7538577	schizophrenia	component	1											0	0.0	0	0	0	0	0.35	0.0	0	0	0	0	0	1		0.783; 0.648; 0.636; 0.633; 0.629; 0.592; 0.561; 0.508; 0.161		rs13355485; rs9292918; rs6874127; rs1501357; rs1501361; rs62367473; rs4493682; rs16902086; rs6880469
102	CEP170	CRMP1	0.796694	schizophrenia	component	1	0.2408306	0.2977324	0.4152825	0.4743994	0.3912568	0.3689986	0.7153966	0.3668226	0.4146296	0.3132368	0	0.0	0	0	0	0	0.0	0.0053949	0	0	0	0	1	0	0.545; 0.215; 0.211; 0.204; 0.198; 0.115; 0.113; 0.082; 0.075; 0.062		rs12058508; rs1538774; rs10803138; rs2256126; rs6703335; rs14403; rs9428966; rs13376709; rs35978510; rs12093576
103	CEP170	DPYSL5	0.7817877	schizophrenia	component	1	0.1712966	0.3730863		0.3832058	0.2186378	0.4221439	0.4363196	0.4794669	0.3466612	0.492699	0	0.0	0	0	0	0	0.0	0.00444382	0	0	0	0	1	0	0.545; 0.215; 0.211; 0.204; 0.198; 0.115; 0.113; 0.082; 0.075; 0.062		rs12058508; rs1538774; rs10803138; rs2256126; rs6703335; rs14403; rs9428966; rs13376709; rs35978510; rs12093576
104	CEP170	TUBB3	0.760689	schizophrenia	component	1	0.3427957	0.6676161	0.5445801	0.4145923	0.6366241	0.8108561	0.7711995	0.8242117	0.3016062	0.4399772	0	0.0	0	0	0	0	0.0	5.30825e-06	0	1	0	0	1	0	0.545; 0.215; 0.211; 0.204; 0.198; 0.115; 0.113; 0.082; 0.075; 0.062		rs12058508; rs1538774; rs10803138; rs2256126; rs6703335; rs14403; rs9428966; rs13376709; rs35978510; rs12093576
105	CEP170	YWHAG	0.7310704	schizophrenia	component	1	0.5107353	0.4234873	0.4070969	0.5885041	0.5049401	0.5717027	0.3372538	0.55194	0.3409034	0.4374215	0	0.999187760114037	0	0	237	0	0.67	0.0106354	0	0	0	0	1	0	0.545; 0.215; 0.211; 0.204; 0.198; 0.115; 0.113; 0.082; 0.075; 0.062		rs12058508; rs1538774; rs10803138; rs2256126; rs6703335; rs14403; rs9428966; rs13376709; rs35978510; rs12093576
106	CEP192	EIF4A3	0.758062	schizophrenia	component	1	0.4814998	0.4964315		0.5415067	0.3734553	0.4215071	0.5885193	0.2524413		0.4043249	0	0.0	0	0	0	0	0.0	0.00750805	0	0	0	0	1	0	0.646		rs3809912
107	CLTB	HCN1	0.913464	schizophrenia	component	1											0	0.0	0	0	0	0	0.35	0.0	0	0	0	0	0	1		0.783; 0.648; 0.636; 0.633; 0.629; 0.592; 0.561; 0.508; 0.161		rs13355485; rs9292918; rs6874127; rs1501357; rs1501361; rs62367473; rs4493682; rs16902086; rs6880469
108	CLTB	SHANK3	0.8331056	schizophrenia	component	1	0.2428862	0.3989302		0.346346	0.3377456	0.2950445	0.2437052	0.2229		0.2633645	0	0.0	0	0	0	0	0.35	0.0	0	0	0	1	0	1		0.567		rs9616914
109	CNTN1	HCN1	0.9407514	schizophrenia	disorder & component	1											0	0.0	0	0	0	0	0.35	0.0	0	0	0	0	0	1		0.783; 0.648; 0.636; 0.633; 0.629; 0.592; 0.561; 0.508; 0.161		rs13355485; rs9292918; rs6874127; rs1501357; rs1501361; rs62367473; rs4493682; rs16902086; rs6880469
110	CNTNAP5	HCN1	0.8818058	schizophrenia	disorder	1											0	0.0	0	0	0	0	0.35	0.0	0	0	0	0	0	1		0.783; 0.648; 0.636; 0.633; 0.629; 0.592; 0.561; 0.508; 0.161		rs13355485; rs9292918; rs6874127; rs1501357; rs1501361; rs62367473; rs4493682; rs16902086; rs6880469
111	CRMP1	HCN1	0.8000108	schizophrenia	component	1											0	0.0	0	0	0	0	0.35	0.0	0	0	0	0	0	1		0.783; 0.648; 0.636; 0.633; 0.629; 0.592; 0.561; 0.508; 0.161		rs13355485; rs9292918; rs6874127; rs1501357; rs1501361; rs62367473; rs4493682; rs16902086; rs6880469
112	CUL3	GNAO1	0.7309433	schizophrenia	disorder & component	1	0.3863781	0.4758612	0.3056052	0.4002146	0.3387415	0.4329947	0.3317526	0.3134288	0.3532776	0.397322	0	0.0	0	0	0	0	0.35	0.00706343	0	0	0	0	1	0	0.636		rs11685299
113	CUL3	PLXNA4	0.7588597	schizophrenia	disorder	1		0.1585059	0.1396678	0.5121282		0.3153373	0.2001237			0.140022	0	0.0	0	0	0	0	0.35	0.0	0	0	0	0	1	0	0.636	0.14	rs11685299	rs7801375
114	CUL3	SRCIN1	0.7374565	schizophrenia	component	1		0.5434871		0.3388109	0.2085353	0.3757017	0.5513758	0.2889083		0.5113318	0	0.0	0	0	0	0	0.35	0.00706911	0	0	0	0	1	0	0.636		rs11685299
115	CUL3	TUBB4A	0.732625	schizophrenia	component	1	0.4912282	0.3545336	0.5627462	0.4561869	0.3783834	0.2520216	0.4213787	0.6019332	0.6028188	0.4162018	0	0.0	0	0	0	0	0.35	0.00715076	0	1	0	0	1	0	0.636		rs11685299
116	DAAM1	HCN1	0.9310434	schizophrenia	component	1											0	0.0	0	0	0	0	0.35	0.0	0	0	0	0	0	1		0.783; 0.648; 0.636; 0.633; 0.629; 0.592; 0.561; 0.508; 0.161		rs13355485; rs9292918; rs6874127; rs1501357; rs1501361; rs62367473; rs4493682; rs16902086; rs6880469
117	DCTN1	HCN1	0.8500385	schizophrenia	component	1											0	0.0	0	0	0	0	0.35	0.0	0	0	0	0	0	1		0.783; 0.648; 0.636; 0.633; 0.629; 0.592; 0.561; 0.508; 0.161		rs13355485; rs9292918; rs6874127; rs1501357; rs1501361; rs62367473; rs4493682; rs16902086; rs6880469
118	DCTN2	HCN1	0.7485758	schizophrenia	component	1											0	0.0	0	0	0	0	0.35	0.0	0	0	0	0	0	1		0.783; 0.648; 0.636; 0.633; 0.629; 0.592; 0.561; 0.508; 0.161		rs13355485; rs9292918; rs6874127; rs1501357; rs1501361; rs62367473; rs4493682; rs16902086; rs6880469
119	DLG4	HCN1	0.960524	schizophrenia	component	1											0	0.0	0	0	0	0	0.35	0.0	0	0	0	0	0	1		0.783; 0.648; 0.636; 0.633; 0.629; 0.592; 0.561; 0.508; 0.161		rs13355485; rs9292918; rs6874127; rs1501357; rs1501361; rs62367473; rs4493682; rs16902086; rs6880469
120	DYNLL2	HCN1	0.8867571	schizophrenia	disorder	1											0	0.0	0	0	0	0	0.35	0.0	0	0	0	0	0	1		0.783; 0.648; 0.636; 0.633; 0.629; 0.592; 0.561; 0.508; 0.161		rs13355485; rs9292918; rs6874127; rs1501357; rs1501361; rs62367473; rs4493682; rs16902086; rs6880469
121	EPHA4	HCN1	0.9447773	schizophrenia	disorder & component	1											0	0.0	0	0	0	0	0.35	0.0	0	0	0	0	0	1		0.783; 0.648; 0.636; 0.633; 0.629; 0.592; 0.561; 0.508; 0.161		rs13355485; rs9292918; rs6874127; rs1501357; rs1501361; rs62367473; rs4493682; rs16902086; rs6880469
122	EPHA7	HCN1	0.8927068	schizophrenia	disorder & component	1											0	0.0	0	0	0	0	0.35	0.0	0	0	0	0	0	1		0.783; 0.648; 0.636; 0.633; 0.629; 0.592; 0.561; 0.508; 0.161		rs13355485; rs9292918; rs6874127; rs1501357; rs1501361; rs62367473; rs4493682; rs16902086; rs6880469
123	EPHB2	HCN1	0.748032	schizophrenia	component	1											0	0.0	0	0	0	0	0.35	0.0	0	0	0	0	0	1		0.783; 0.648; 0.636; 0.633; 0.629; 0.592; 0.561; 0.508; 0.161		rs13355485; rs9292918; rs6874127; rs1501357; rs1501361; rs62367473; rs4493682; rs16902086; rs6880469
124	ERC2	SHANK3	0.8081502	schizophrenia	disorder & component	1		0.3375904		0.385482		0.2820087	0.1897193				0	0.0	0	0	0	0	0.35	0.0	0	0	0	1	0	1		0.567		rs9616914
125	FRY	HCN1	0.8877825	schizophrenia	disorder & component	1											0	0.0	0	0	0	0	0.35	0.0	0	0	0	0	1	1	0.709	0.783; 0.648; 0.636; 0.633; 0.629; 0.592; 0.561; 0.508; 0.161	rs9567393	rs13355485; rs9292918; rs6874127; rs1501357; rs1501361; rs62367473; rs4493682; rs16902086; rs6880469
126	FYN	HCN1	0.8220672	schizophrenia	disorder & component	1											0	0.0	0	0	0	0	0.35	0.0	0	0	0	0	1	1	0.792	0.783; 0.648; 0.636; 0.633; 0.629; 0.592; 0.561; 0.508; 0.161	rs7757969	rs13355485; rs9292918; rs6874127; rs1501357; rs1501361; rs62367473; rs4493682; rs16902086; rs6880469
127	GNAO1	HCN1	0.9571709	schizophrenia	disorder & component	1											0	0.0	0	0	0	0	0.35	0.0	0	0	0	0	0	1		0.783; 0.648; 0.636; 0.633; 0.629; 0.592; 0.561; 0.508; 0.161		rs13355485; rs9292918; rs6874127; rs1501357; rs1501361; rs62367473; rs4493682; rs16902086; rs6880469
128	GNAZ	HCN1	0.9491032	schizophrenia	component	1											0	0.0	0	0	0	0	0.35	0.0	0	0	0	0	0	1		0.783; 0.648; 0.636; 0.633; 0.629; 0.592; 0.561; 0.508; 0.161		rs13355485; rs9292918; rs6874127; rs1501357; rs1501361; rs62367473; rs4493682; rs16902086; rs6880469
129	HCN1	HCN2	0.9364064	schizophrenia	component	1											0	0.0	0	0	948	0	0.35	0.0	0	0	0	0	1	0	0.783; 0.648; 0.636; 0.633; 0.629; 0.592; 0.561; 0.508; 0.161		rs13355485; rs9292918; rs6874127; rs1501357; rs1501361; rs62367473; rs4493682; rs16902086; rs6880469
130	HCN1	IQSEC1	0.9488944	schizophrenia	disorder & component	1											0	0.0	0	0	0	0	0.35	0.0	0	0	0	0	1	0	0.783; 0.648; 0.636; 0.633; 0.629; 0.592; 0.561; 0.508; 0.161		rs13355485; rs9292918; rs6874127; rs1501357; rs1501361; rs62367473; rs4493682; rs16902086; rs6880469
131	HCN1	KCTD16	0.9586314	schizophrenia	disorder & component	1											0	0.0	0	0	0	0	0.35	0.0	0	0	0	1	1	0	0.783; 0.648; 0.636; 0.633; 0.629; 0.592; 0.561; 0.508; 0.161		rs13355485; rs9292918; rs6874127; rs1501357; rs1501361; rs62367473; rs4493682; rs16902086; rs6880469
132	HCN1	KCTD8	0.9645864	schizophrenia	component	1											0	0.0	0	0	0	0	0.35	0.0	0	0	0	0	1	0	0.783; 0.648; 0.636; 0.633; 0.629; 0.592; 0.561; 0.508; 0.161		rs13355485; rs9292918; rs6874127; rs1501357; rs1501361; rs62367473; rs4493682; rs16902086; rs6880469
133	HCN1	KIF21B	0.7292806	schizophrenia	component	1											0	0.0	0	0	0	0	0.35	0.0	0	0	0	0	1	0	0.783; 0.648; 0.636; 0.633; 0.629; 0.592; 0.561; 0.508; 0.161		rs13355485; rs9292918; rs6874127; rs1501357; rs1501361; rs62367473; rs4493682; rs16902086; rs6880469
134	HCN1	KIF2A	0.863696	schizophrenia	disorder & component	1											0	0.0	0	0	0	0	0.35	0.0	0	0	0	1	1	0	0.783; 0.648; 0.636; 0.633; 0.629; 0.592; 0.561; 0.508; 0.161		rs13355485; rs9292918; rs6874127; rs1501357; rs1501361; rs62367473; rs4493682; rs16902086; rs6880469
135	HCN1	L1CAM	0.9523554	schizophrenia	component	1											0	0.0	0	0	0	0	0.35	0.0	0	0	0	0	1	0	0.783; 0.648; 0.636; 0.633; 0.629; 0.592; 0.561; 0.508; 0.161		rs13355485; rs9292918; rs6874127; rs1501357; rs1501361; rs62367473; rs4493682; rs16902086; rs6880469
136	HCN1	MAP6	0.963895	schizophrenia	component	1											0	0.0	0	0	0	0	0.35	0.0	0	0	0	0	1	0	0.783; 0.648; 0.636; 0.633; 0.629; 0.592; 0.561; 0.508; 0.161		rs13355485; rs9292918; rs6874127; rs1501357; rs1501361; rs62367473; rs4493682; rs16902086; rs6880469
137	HCN1	MAPK8	0.8410537	schizophrenia	component	1											0	0.0	0	0	0	0	0.35	0.0	0	0	0	0	1	0	0.783; 0.648; 0.636; 0.633; 0.629; 0.592; 0.561; 0.508; 0.161		rs13355485; rs9292918; rs6874127; rs1501357; rs1501361; rs62367473; rs4493682; rs16902086; rs6880469
138	HCN1	MAPK8IP3	0.8590139	schizophrenia	component	1											0	0.0	0	0	0	0	0.35	0.0	0	0	0	0	1	0	0.783; 0.648; 0.636; 0.633; 0.629; 0.592; 0.561; 0.508; 0.161		rs13355485; rs9292918; rs6874127; rs1501357; rs1501361; rs62367473; rs4493682; rs16902086; rs6880469
139	HCN1	MARK1	0.8650478	schizophrenia	component	1											0	0.0	0	0	0	0	0.35	0.0	0	0	0	0	1	0	0.783; 0.648; 0.636; 0.633; 0.629; 0.592; 0.561; 0.508; 0.161		rs13355485; rs9292918; rs6874127; rs1501357; rs1501361; rs62367473; rs4493682; rs16902086; rs6880469
140	HCN1	MARK2	0.8512915	schizophrenia	component	1											0	0.0	0	0	0	0	0.35	0.0	0	0	0	0	1	0	0.783; 0.648; 0.636; 0.633; 0.629; 0.592; 0.561; 0.508; 0.161	0.157; 0.149	rs13355485; rs9292918; rs6874127; rs1501357; rs1501361; rs62367473; rs4493682; rs16902086; rs6880469	rs7121067; rs11231640
141	HCN1	MICU3	0.942161	schizophrenia	disorder	1											0	0.0	0	0	0	0	0.35	0.0	0	0	0	0	1	0	0.783; 0.648; 0.636; 0.633; 0.629; 0.592; 0.561; 0.508; 0.161		rs13355485; rs9292918; rs6874127; rs1501357; rs1501361; rs62367473; rs4493682; rs16902086; rs6880469
142	HCN1	MINK1	0.8550514	schizophrenia	component	1											0	0.0	0	0	0	0	0.35	0.0	0	0	0	0	1	0	0.783; 0.648; 0.636; 0.633; 0.629; 0.592; 0.561; 0.508; 0.161		rs13355485; rs9292918; rs6874127; rs1501357; rs1501361; rs62367473; rs4493682; rs16902086; rs6880469
143	HCN1	MYO5A	0.9426944	schizophrenia	component	1											0	0.0	0	0	0	0	0.35	0.0	0	0	0	0	1	0	0.783; 0.648; 0.636; 0.633; 0.629; 0.592; 0.561; 0.508; 0.161		rs13355485; rs9292918; rs6874127; rs1501357; rs1501361; rs62367473; rs4493682; rs16902086; rs6880469
144	HCN1	NBEA	0.8700354	schizophrenia	disorder & component	1											0	0.0	0	0	0	0	0.35	0.0	0	0	0	0	1	0	0.783; 0.648; 0.636; 0.633; 0.629; 0.592; 0.561; 0.508; 0.161		rs13355485; rs9292918; rs6874127; rs1501357; rs1501361; rs62367473; rs4493682; rs16902086; rs6880469
145	HCN1	NEFH	0.9133917	schizophrenia	disorder	1											0	0.0	0	0	0	0	0.35	0.0	0	0	0	0	1	0	0.783; 0.648; 0.636; 0.633; 0.629; 0.592; 0.561; 0.508; 0.161		rs13355485; rs9292918; rs6874127; rs1501357; rs1501361; rs62367473; rs4493682; rs16902086; rs6880469
146	HCN1	NEFL	0.912196	schizophrenia	component	1											0	0.0	0	0	0	0	0.35	0.0	0	0	0	0	1	0	0.783; 0.648; 0.636; 0.633; 0.629; 0.592; 0.561; 0.508; 0.161		rs13355485; rs9292918; rs6874127; rs1501357; rs1501361; rs62367473; rs4493682; rs16902086; rs6880469
147	HCN1	NEFM	0.9006669	schizophrenia	disorder	1											0	0.0	0	0	0	0	0.35	0.0	0	0	0	0	1	0	0.783; 0.648; 0.636; 0.633; 0.629; 0.592; 0.561; 0.508; 0.161		rs13355485; rs9292918; rs6874127; rs1501357; rs1501361; rs62367473; rs4493682; rs16902086; rs6880469
148	HCN1	NPTN	0.9139076	schizophrenia	component	1											0	0.0	0	0	0	0	0.35	0.0	0	0	0	0	1	0	0.783; 0.648; 0.636; 0.633; 0.629; 0.592; 0.561; 0.508; 0.161		rs13355485; rs9292918; rs6874127; rs1501357; rs1501361; rs62367473; rs4493682; rs16902086; rs6880469
149	HCN1	NSG2	0.8780003	schizophrenia	disorder & component	1											0	0.0	0	0	0	0	0.35	0.0	0	0	0	1	1	0	0.783; 0.648; 0.636; 0.633; 0.629; 0.592; 0.561; 0.508; 0.161		rs13355485; rs9292918; rs6874127; rs1501357; rs1501361; rs62367473; rs4493682; rs16902086; rs6880469
150	HCN1	PCLO	0.9640461	schizophrenia	disorder & component	1											0	0.0	0	0	0	0	0.35	0.0	0	0	0	0	1	1	0.783; 0.648; 0.636; 0.633; 0.629; 0.592; 0.561; 0.508; 0.161	0.631; 0.595; 0.595; 0.593	rs13355485; rs9292918; rs6874127; rs1501357; rs1501361; rs62367473; rs4493682; rs16902086; rs6880469	rs2522831; rs17212432; rs17284668; rs6467912
151	HCN1	PIN1	0.8827784	schizophrenia	disorder	1											0	0.0	0	0	0	0	0.35	0.0	0	0	0	0	1	0	0.783; 0.648; 0.636; 0.633; 0.629; 0.592; 0.561; 0.508; 0.161		rs13355485; rs9292918; rs6874127; rs1501357; rs1501361; rs62367473; rs4493682; rs16902086; rs6880469
152	HCN1	PLCB1	0.9440225	schizophrenia	disorder & component	1											0	0.0	0	0	0	0	0.35	0.0	0	0	0	0	1	0	0.783; 0.648; 0.636; 0.633; 0.629; 0.592; 0.561; 0.508; 0.161		rs13355485; rs9292918; rs6874127; rs1501357; rs1501361; rs62367473; rs4493682; rs16902086; rs6880469
153	HCN1	PLXNA2	0.8938319	schizophrenia	disorder	1											0	0.0	0	0	0	0	0.35	0.0	0	0	0	0	1	0	0.783; 0.648; 0.636; 0.633; 0.629; 0.592; 0.561; 0.508; 0.161		rs13355485; rs9292918; rs6874127; rs1501357; rs1501361; rs62367473; rs4493682; rs16902086; rs6880469
154	HCN1	PLXNA4	0.9318421	schizophrenia	disorder	1											0	0.0	0	0	0	0	0.35	0.0	0	0	0	0	1	0	0.783; 0.648; 0.636; 0.633; 0.629; 0.592; 0.561; 0.508; 0.161	0.14	rs13355485; rs9292918; rs6874127; rs1501357; rs1501361; rs62367473; rs4493682; rs16902086; rs6880469	rs7801375
155	HCN1	PPFIA2	0.9171883	schizophrenia	disorder & component	1											0	0.0	0	0	0	0	0.35	0.0	0	0	0	0	1	0	0.783; 0.648; 0.636; 0.633; 0.629; 0.592; 0.561; 0.508; 0.161		rs13355485; rs9292918; rs6874127; rs1501357; rs1501361; rs62367473; rs4493682; rs16902086; rs6880469
156	HCN1	PPP1R9A	0.7311882	schizophrenia	component	1											0	0.0	0	0	0	0	0.35	0.0	0	0	0	0	1	0	0.783; 0.648; 0.636; 0.633; 0.629; 0.592; 0.561; 0.508; 0.161		rs13355485; rs9292918; rs6874127; rs1501357; rs1501361; rs62367473; rs4493682; rs16902086; rs6880469
157	HCN1	PPP2R1A	0.7961786	schizophrenia	component	1											0	0.0	0	0	0	0	0.35	0.0	0	0	0	0	1	0	0.783; 0.648; 0.636; 0.633; 0.629; 0.592; 0.561; 0.508; 0.161		rs13355485; rs9292918; rs6874127; rs1501357; rs1501361; rs62367473; rs4493682; rs16902086; rs6880469
158	HCN1	PPP2R5E	0.803479	schizophrenia	disorder & component	1											0	0.0	0	0	0	0	0.35	0.0	0	0	0	0	1	1	0.783; 0.648; 0.636; 0.633; 0.629; 0.592; 0.561; 0.508; 0.161	0.68	rs13355485; rs9292918; rs6874127; rs1501357; rs1501361; rs62367473; rs4493682; rs16902086; rs6880469	rs76664468
159	HCN1	PRKAR2B	0.9039554	schizophrenia	component	1											0	0.0	0	0	0	0	0.35	0.0	0	0	0	1	1	0	0.783; 0.648; 0.636; 0.633; 0.629; 0.592; 0.561; 0.508; 0.161		rs13355485; rs9292918; rs6874127; rs1501357; rs1501361; rs62367473; rs4493682; rs16902086; rs6880469
160	HCN1	PTPRD	0.9047693	schizophrenia	disorder & component	1											0	0.0	0	0	0	0	0.35	0.0	0	0	0	0	1	1	0.783; 0.648; 0.636; 0.633; 0.629; 0.592; 0.561; 0.508; 0.161	0.786	rs13355485; rs9292918; rs6874127; rs1501357; rs1501361; rs62367473; rs4493682; rs16902086; rs6880469	rs59761926
161	HCN1	PTPRS	0.9077115	schizophrenia	component	1											0	0.0	0	0	0	0	0.35	0.0	0	0	0	0	1	0	0.783; 0.648; 0.636; 0.633; 0.629; 0.592; 0.561; 0.508; 0.161		rs13355485; rs9292918; rs6874127; rs1501357; rs1501361; rs62367473; rs4493682; rs16902086; rs6880469
162	HCN1	PURA	0.8111422	schizophrenia	disorder & component	1											0	0.0	0	0	0	0	0.35	0.0	0	0	0	0	1	0	0.783; 0.648; 0.636; 0.633; 0.629; 0.592; 0.561; 0.508; 0.161	0.128	rs13355485; rs9292918; rs6874127; rs1501357; rs1501361; rs62367473; rs4493682; rs16902086; rs6880469	rs156089
163	HCN1	RAB33B	0.8383212	schizophrenia	component	1											0	0.0	0	0	0	0	0.35	0.0	0	0	0	0	1	0	0.783; 0.648; 0.636; 0.633; 0.629; 0.592; 0.561; 0.508; 0.161		rs13355485; rs9292918; rs6874127; rs1501357; rs1501361; rs62367473; rs4493682; rs16902086; rs6880469
164	HCN1	RAB3A	0.961501	schizophrenia	component	1											0	0.0	0	0	0	0	0.35	0.0	0	0	0	0	1	0	0.783; 0.648; 0.636; 0.633; 0.629; 0.592; 0.561; 0.508; 0.161		rs13355485; rs9292918; rs6874127; rs1501357; rs1501361; rs62367473; rs4493682; rs16902086; rs6880469
165	HCN1	RAB3B	0.9353943	schizophrenia	component	1											0	0.0	0	0	0	0	0.35	0.0	0	0	0	0	1	0	0.783; 0.648; 0.636; 0.633; 0.629; 0.592; 0.561; 0.508; 0.161		rs13355485; rs9292918; rs6874127; rs1501357; rs1501361; rs62367473; rs4493682; rs16902086; rs6880469
166	HCN1	RAB3C	0.9554352	schizophrenia	component	1											0	0.0	0	0	0	0	0.35	0.0	0	0	0	0	1	0	0.783; 0.648; 0.636; 0.633; 0.629; 0.592; 0.561; 0.508; 0.161	0.107	rs13355485; rs9292918; rs6874127; rs1501357; rs1501361; rs62367473; rs4493682; rs16902086; rs6880469	rs2434582
167	HCN1	RAB6B	0.8201725	schizophrenia	component	1											0	0.0	0	0	0	0	0.35	0.0	0	0	0	0	1	0	0.783; 0.648; 0.636; 0.633; 0.629; 0.592; 0.561; 0.508; 0.161		rs13355485; rs9292918; rs6874127; rs1501357; rs1501361; rs62367473; rs4493682; rs16902086; rs6880469
168	HCN1	RAPGEF4	0.9445462	schizophrenia	disorder & component	1											0	0.0	0	0	0	0	0.35	0.0	0	0	0	0	1	1	0.783; 0.648; 0.636; 0.633; 0.629; 0.592; 0.561; 0.508; 0.161	0.841	rs13355485; rs9292918; rs6874127; rs1501357; rs1501361; rs62367473; rs4493682; rs16902086; rs6880469	rs3769309
169	HCN1	RIMS2	0.941762	schizophrenia	disorder & component	1											0	0.0	0	0	0	0	0.35	0.0	0	0	0	0	1	0	0.783; 0.648; 0.636; 0.633; 0.629; 0.592; 0.561; 0.508; 0.161		rs13355485; rs9292918; rs6874127; rs1501357; rs1501361; rs62367473; rs4493682; rs16902086; rs6880469
170	HCN1	SCN2A	0.9650276	schizophrenia	disorder & component	1											0	0.0	0	0	0	0	0.35	0.0	0	1	0	0	1	0	0.783; 0.648; 0.636; 0.633; 0.629; 0.592; 0.561; 0.508; 0.161		rs13355485; rs9292918; rs6874127; rs1501357; rs1501361; rs62367473; rs4493682; rs16902086; rs6880469
171	HCN1	SCN8A	0.9285748	schizophrenia	disorder & component	1											0	0.0	0	0	0	0	0.35	0.0	0	1	0	0	1	0	0.783; 0.648; 0.636; 0.633; 0.629; 0.592; 0.561; 0.508; 0.161		rs13355485; rs9292918; rs6874127; rs1501357; rs1501361; rs62367473; rs4493682; rs16902086; rs6880469
172	HCN1	SEMA4C	0.8286747	schizophrenia	component	1											0	0.0	0	0	0	0	0.5	0.0	0	0	0	0	1	0	0.783; 0.648; 0.636; 0.633; 0.629; 0.592; 0.561; 0.508; 0.161		rs13355485; rs9292918; rs6874127; rs1501357; rs1501361; rs62367473; rs4493682; rs16902086; rs6880469
173	HCN1	SEPTIN3	0.9178708	schizophrenia	component	1											0	0.0	0	0	0	0	0.35	0.0	0	0	0	0	1	0	0.783; 0.648; 0.636; 0.633; 0.629; 0.592; 0.561; 0.508; 0.161	0.066; 0.059	rs13355485; rs9292918; rs6874127; rs1501357; rs1501361; rs62367473; rs4493682; rs16902086; rs6880469	rs760648; rs6002655
174	HCN1	SEPTIN6	0.8917556	schizophrenia	component	1											0	0.0	0	0	0	0	0.35	0.0	0	0	0	0	1	0	0.783; 0.648; 0.636; 0.633; 0.629; 0.592; 0.561; 0.508; 0.161		rs13355485; rs9292918; rs6874127; rs1501357; rs1501361; rs62367473; rs4493682; rs16902086; rs6880469
175	HCN1	SLC17A6	0.908088	schizophrenia	component	1											0	0.0	0	0	0	0	0.35	0.0	0	0	0	0	1	0	0.783; 0.648; 0.636; 0.633; 0.629; 0.592; 0.561; 0.508; 0.161		rs13355485; rs9292918; rs6874127; rs1501357; rs1501361; rs62367473; rs4493682; rs16902086; rs6880469
176	HCN1	SNPH	0.9707758	schizophrenia	component	1											0	0.0	0	0	0	0	0.35	0.0	0	0	0	0	1	0	0.783; 0.648; 0.636; 0.633; 0.629; 0.592; 0.561; 0.508; 0.161		rs13355485; rs9292918; rs6874127; rs1501357; rs1501361; rs62367473; rs4493682; rs16902086; rs6880469
177	HCN1	SORBS2	0.8017948	schizophrenia	disorder & component	1											0	0.0	0	0	0	0	0.35	0.0	0	0	0	0	1	0	0.783; 0.648; 0.636; 0.633; 0.629; 0.592; 0.561; 0.508; 0.161		rs13355485; rs9292918; rs6874127; rs1501357; rs1501361; rs62367473; rs4493682; rs16902086; rs6880469
178	HCN1	SPTBN2	0.9377863	schizophrenia	component	1											0	0.0	0	0	0	0	0.35	0.0	0	0	0	0	1	0	0.783; 0.648; 0.636; 0.633; 0.629; 0.592; 0.561; 0.508; 0.161		rs13355485; rs9292918; rs6874127; rs1501357; rs1501361; rs62367473; rs4493682; rs16902086; rs6880469
179	HCN1	SRCIN1	0.9547398	schizophrenia	component	1											0	0.0	0	0	0	0	0.35	0.0	0	0	0	0	1	0	0.783; 0.648; 0.636; 0.633; 0.629; 0.592; 0.561; 0.508; 0.161		rs13355485; rs9292918; rs6874127; rs1501357; rs1501361; rs62367473; rs4493682; rs16902086; rs6880469
180	HCN1	STX1A	0.9600762	schizophrenia	component	1											0	0.0	0	0	0	0	0.0	0.0	0	0	0	0	1	0	0.783; 0.648; 0.636; 0.633; 0.629; 0.592; 0.561; 0.508; 0.161		rs13355485; rs9292918; rs6874127; rs1501357; rs1501361; rs62367473; rs4493682; rs16902086; rs6880469
181	HCN1	STX1B	0.9596671	schizophrenia	component	1											0	0.0	0	0	0	0	0.0	0.0	0	0	0	0	1	0	0.783; 0.648; 0.636; 0.633; 0.629; 0.592; 0.561; 0.508; 0.161		rs13355485; rs9292918; rs6874127; rs1501357; rs1501361; rs62367473; rs4493682; rs16902086; rs6880469
182	HCN1	STXBP1	0.9630029	schizophrenia	component	1											0	0.0	0	0	0	0	0.35	0.0	0	0	0	0	1	0	0.783; 0.648; 0.636; 0.633; 0.629; 0.592; 0.561; 0.508; 0.161		rs13355485; rs9292918; rs6874127; rs1501357; rs1501361; rs62367473; rs4493682; rs16902086; rs6880469
183	HCN1	SYNE1	0.8141916	schizophrenia	disorder & component	1											0	0.0	0	0	0	0	0.35	0.0	0	0	0	0	1	1	0.783; 0.648; 0.636; 0.633; 0.629; 0.592; 0.561; 0.508; 0.161	0.749	rs13355485; rs9292918; rs6874127; rs1501357; rs1501361; rs62367473; rs4493682; rs16902086; rs6880469	rs9371601
184	HCN1	SYNGAP1	0.9567311	schizophrenia	component	1											0	0.0	0	0	0	0	0.5	0.0	0	0	0	0	1	0	0.783; 0.648; 0.636; 0.633; 0.629; 0.592; 0.561; 0.508; 0.161	0.251	rs13355485; rs9292918; rs6874127; rs1501357; rs1501361; rs62367473; rs4493682; rs16902086; rs6880469	rs9461856
185	HCN1	SYT1	0.9537798	schizophrenia	disorder & component	1											0	0.0	0	0	0	0	0.35	0.0	0	0	0	0	1	0	0.783; 0.648; 0.636; 0.633; 0.629; 0.592; 0.561; 0.508; 0.161		rs13355485; rs9292918; rs6874127; rs1501357; rs1501361; rs62367473; rs4493682; rs16902086; rs6880469
186	HCN1	SYT11	0.7391596	schizophrenia	component	1											0	0.0	0	0	0	0	0.35	0.0	0	0	0	0	1	0	0.783; 0.648; 0.636; 0.633; 0.629; 0.592; 0.561; 0.508; 0.161		rs13355485; rs9292918; rs6874127; rs1501357; rs1501361; rs62367473; rs4493682; rs16902086; rs6880469
187	HCN1	SYT13	0.9391537	schizophrenia	disorder & component	1											0	0.0	0	0	0	0	0.35	0.0	0	0	0	0	1	1	0.783; 0.648; 0.636; 0.633; 0.629; 0.592; 0.561; 0.508; 0.161	0.795	rs13355485; rs9292918; rs6874127; rs1501357; rs1501361; rs62367473; rs4493682; rs16902086; rs6880469	rs11038391
188	HCN1	SYT2	0.9270911	schizophrenia	component	1											0	0.0	0	0	0	0	0.35	0.0	0	0	0	0	1	0	0.783; 0.648; 0.636; 0.633; 0.629; 0.592; 0.561; 0.508; 0.161		rs13355485; rs9292918; rs6874127; rs1501357; rs1501361; rs62367473; rs4493682; rs16902086; rs6880469
189	HCN1	SYT5	0.947548	schizophrenia	component	1											0	0.0	0	0	0	0	0.35	0.0	0	0	0	0	1	0	0.783; 0.648; 0.636; 0.633; 0.629; 0.592; 0.561; 0.508; 0.161		rs13355485; rs9292918; rs6874127; rs1501357; rs1501361; rs62367473; rs4493682; rs16902086; rs6880469
190	HCN1	SYT7	0.9571492	schizophrenia	disorder & component	1											0	0.0	0	0	0	0	0.35	0.0	0	0	0	0	1	0	0.783; 0.648; 0.636; 0.633; 0.629; 0.592; 0.561; 0.508; 0.161		rs13355485; rs9292918; rs6874127; rs1501357; rs1501361; rs62367473; rs4493682; rs16902086; rs6880469
191	HCN1	TAC1	0.9043533	schizophrenia	disorder & component	1											0	0.0	0	0	0	0	0.35	0.0	0	0	0	0	1	0	0.783; 0.648; 0.636; 0.633; 0.629; 0.592; 0.561; 0.508; 0.161		rs13355485; rs9292918; rs6874127; rs1501357; rs1501361; rs62367473; rs4493682; rs16902086; rs6880469
192	HCN1	TANC2	0.7316671	schizophrenia	disorder	1											0	0.0	0	0	0	0	0.35	0.0	0	0	0	0	1	0	0.783; 0.648; 0.636; 0.633; 0.629; 0.592; 0.561; 0.508; 0.161		rs13355485; rs9292918; rs6874127; rs1501357; rs1501361; rs62367473; rs4493682; rs16902086; rs6880469
193	HCN1	TUBB4A	0.9560232	schizophrenia	component	1											0	0.0	0	0	0	0	0.35	0.0	0	1	0	0	1	0	0.783; 0.648; 0.636; 0.633; 0.629; 0.592; 0.561; 0.508; 0.161		rs13355485; rs9292918; rs6874127; rs1501357; rs1501361; rs62367473; rs4493682; rs16902086; rs6880469
194	HCN1	UNC5C	0.8270474	schizophrenia	disorder & component	1											0	0.0	0	0	0	0	0.35	0.0	0	0	0	0	1	0	0.783; 0.648; 0.636; 0.633; 0.629; 0.592; 0.561; 0.508; 0.161		rs13355485; rs9292918; rs6874127; rs1501357; rs1501361; rs62367473; rs4493682; rs16902086; rs6880469
195	HCN1	VGF	0.8610876	schizophrenia	component	1											0	0.0	0	0	0	0	0.35	0.0	0	0	0	0	1	0	0.783; 0.648; 0.636; 0.633; 0.629; 0.592; 0.561; 0.508; 0.161		rs13355485; rs9292918; rs6874127; rs1501357; rs1501361; rs62367473; rs4493682; rs16902086; rs6880469
196	HCN1	WNK2	0.948604	schizophrenia	disorder	1											0	0.0	0	0	0	0	0.35	0.0	0	0	0	1	1	0	0.783; 0.648; 0.636; 0.633; 0.629; 0.592; 0.561; 0.508; 0.161		rs13355485; rs9292918; rs6874127; rs1501357; rs1501361; rs62367473; rs4493682; rs16902086; rs6880469
197	HCN1	YWHAG	0.8435947	schizophrenia	component	1											0	0.0	0	0	0	0	0.35	0.0	0	0	0	0	1	0	0.783; 0.648; 0.636; 0.633; 0.629; 0.592; 0.561; 0.508; 0.161		rs13355485; rs9292918; rs6874127; rs1501357; rs1501361; rs62367473; rs4493682; rs16902086; rs6880469
198	HCN1	YWHAH	0.7382642	schizophrenia	component	1											0	0.0	0	0	0	0	0.35	0.0	0	0	0	0	1	0	0.783; 0.648; 0.636; 0.633; 0.629; 0.592; 0.561; 0.508; 0.161		rs13355485; rs9292918; rs6874127; rs1501357; rs1501361; rs62367473; rs4493682; rs16902086; rs6880469
199	HCN1	YWHAZ	0.8841237	schizophrenia	disorder	1											0	0.0	0	0	0	0	0.35	0.0	0	0	0	0	1	0	0.783; 0.648; 0.636; 0.633; 0.629; 0.592; 0.561; 0.508; 0.161		rs13355485; rs9292918; rs6874127; rs1501357; rs1501361; rs62367473; rs4493682; rs16902086; rs6880469
200	IQSEC1	SHANK3	0.875122	schizophrenia	disorder & component	1	0.2851734	0.4688427		0.5508205	0.5607606	0.5899261	0.3233711	0.5803611		0.4450388	0	0.0	0	0	0	0	0.35	0.0	0	0	0	1	0	1		0.567		rs9616914
201	MAP1A	SHANK3	0.7727856	schizophrenia	component	1	0.382197	0.5491211		0.3813542	0.42105	0.3482512	0.5558552	0.5716096		0.5334879	0	0.0	0	0	0	0	0.5	0.0	0	0	0	1	0	1		0.567		rs9616914
202	RAPGEF4	SHANK3	0.8553403	schizophrenia	disorder & component	1		0.4025238		0.7453158	0.8377515	0.7205514		0.5350348			0	0.0	0	0	0	0	0.35	0.0	0	0	0	1	1	1	0.841	0.567	rs3769309	rs9616914
203	RUNX1T1	TCF4	0.8702721	schizophrenia	disorder	1	0.1549646	0.8136527				0.7169515					0	0.999999989157694	0	0	394	0	0.64	0.439478	0	0	0	0	0	1	0.338	0.878; 0.836; 0.829; 0.804; 0.776; 0.763; 0.757; 0.756; 0.721; 0.685; 0.659; 0.455; 0.454; 0.442; 0.432; 0.325; 0.325; 0.325; 0.163; 0.163; 0.162; 0.162; 0.1	rs1449245	rs17598729; rs9636107; rs9960767; rs76641465; rs17594665; rs1261117; rs12958048; rs73477270; rs28758902; rs7235891; rs12967143; rs72934570; rs144158419; rs72934586; rs72936314; rs1789567; rs1792709; rs715170; rs11874716; rs12969453; rs4801131; rs12966547; rs9951150
204	SHANK3	SRCIN1	0.8090184	schizophrenia	component	1		0.4398038		0.2388412	0.4458819	0.2595855		0.429654		0.4135592	0	0.0	0	0	0	0	0.35	0.0	0	0	1	0	1	0	0.567		rs9616914
