# Supplementary material for: A tissue-specific atlas of protein–protein associations enables prioritization of candidate disease genes
Source: Nat Biotechnol. 2025 May 2;44(4):654–67. doi: 10.1038/s41587-025-02659-z (PMC13090126; doi:10.1038/s41587-025-02659-z)
Supplement: Supplementary file 3 — All supplementary tables and file descriptions. [file 41587_2025_2659_MOESM3_ESM.zip › TableS11_[fig4d]_schizophrenia_intact_network_annotated_AF2_interface_results.csv]

name	prot1	prot2	brain	disorder	source	pulldown	blood	breast	colon	kidney	liver	lung	ovary	pancreas	stomach	throat	huri	bioplex	signor	reactome	string	corum	intact	humap	prot1_ChEMBL	prot2_ChEMBL	prot1_IMPC	prot2_IMPC	prot1_GWAS_L2G05	prot2_GWAS_L2G05	prot1_l2g	prot2_l2g	prot1_var	prot2_var	uniprot1	uniprot2	ranked0_model	ptm	iptm	ranking_confidence	pdockq_huintaf2_10Acutoff	pdockq_huintaf2_10Acutoff_num_residues	pdockq_huintaf2_10Acutoff_interface_residues_chain1	pdockq_huintaf2_10Acutoff_interface_residues_chain2	num_alignments
P36896_O60741	ACVR1B	HCN1	0.8804991	schizophrenia	disorder	1											0	0.0	0	0	0	0	0.35	0.0	0	0	0	0	0	1		0.783; 0.648; 0.636; 0.633; 0.629; 0.592; 0.561; 0.508; 0.161		rs13355485; rs9292918; rs6874127; rs1501357; rs1501361; rs62367473; rs4493682; rs16902086; rs6880469	P36896	O60741	model_1_multimer_v3_pred_0	0.4279325139000512	0.2002289593219757	0.2457696702375908	0.5952358085279164	299.0	[42, 43, 73, 74, 75, 76, 77, 78, 79, 80, 81, 82, 85, 86, 87, 123, 124, 127, 128, 131, 135, 136, 137, 138, 139, 140, 141, 142, 143, 144, 145, 146, 147, 148, 149, 150, 151, 152, 153, 154, 155, 156, 157, 158, 159, 160, 161, 162, 163, 164, 165, 166, 167, 168, 169, 170, 171, 172, 190, 191, 195, 196, 197, 198, 199, 200, 201, 202, 203, 204, 205, 206, 218, 219, 220, 234, 235, 236, 237, 238, 239, 240, 241…	[108, 150, 151, 154, 158, 159, 168, 169, 171, 247, 248, 249, 250, 251, 253, 254, 255, 257, 258, 285, 288, 289, 290, 291, 292, 293, 294, 295, 296, 298, 299, 300, 302, 303, 306, 321, 323, 324, 325, 326, 327, 331, 332, 335, 337, 338, 339, 341, 342, 345, 346, 349, 396, 400, 401, 402, 403, 404, 407, 410, 414, 427, 430, 434, 435, 436, 437, 438, 439, 440, 441, 442, 443, 444, 445, 446, 447, 448, 449, 450…	3072.0
O14672_Q13936	ADAM10	CACNA1C	0.7315146	schizophrenia	disorder & component	1		0.4773459				0.5671921				0.0862993	0	0.0	0	0	0	0	0.35	0.0	0	0	0	0	1	1	0.744; 0.089	0.73; 0.723; 0.723; 0.723; 0.723; 0.719; 0.716; 0.685; 0.662; 0.643; 0.623	rs12911832; rs793571	rs10774037; rs10491964; rs758117; rs12823424; rs2239063; rs2007044; rs4298967; rs1024582; rs2238044; rs2159100; rs1006737	O14672	Q13936	model_3_multimer_v3_pred_0	0.5480474054533944	0.285852313041687	0.3382913315240285	0.1274934626574208	530.0	[2, 3, 6, 7, 8, 9, 10, 11, 12, 13, 14, 15, 16, 17, 18, 19, 20, 21, 22, 23, 24, 25, 26, 27, 28, 29, 30, 31, 32, 33, 34, 35, 36, 37, 39, 64, 65, 66, 67, 68, 69, 71, 123, 124, 125, 126, 135, 136, 137, 138, 139, 140, 141, 142, 143, 144, 145, 146, 147, 148, 149, 150, 151, 152, 153, 154, 155, 156, 157, 158, 159, 160, 161, 162, 163, 164, 165, 166, 167, 168, 169, 170, 171, 172, 173, 174, 175, 177, 178, 1…	[88, 105, 183, 184, 185, 186, 187, 192, 208, 223, 224, 225, 226, 227, 228, 229, 230, 231, 232, 266, 269, 270, 273, 412, 413, 416, 417, 418, 419, 719, 720, 721, 722, 723, 724, 725, 726, 727, 728, 1197, 1198, 1199, 1200, 1201, 1202, 1203, 1205, 1206, 1209, 1210, 1213, 1239, 1240, 1242, 1243, 1390, 1391, 1392, 1393, 1394, 1395, 1396, 1532, 1533, 1535, 1536, 1537, 1538, 1540, 1541, 1542, 1544, 1545, …	3072.0
Q9UEY8_O60741	ADD3	HCN1	0.7705334	schizophrenia	disorder	1											0	0.0	0	0	0	0	0.35	0.0	0	0	0	0	0	1		0.783; 0.648; 0.636; 0.633; 0.629; 0.592; 0.561; 0.508; 0.161		rs13355485; rs9292918; rs6874127; rs1501357; rs1501361; rs62367473; rs4493682; rs16902086; rs6880469	Q9UEY8	O60741	model_1_multimer_v3_pred_0	0.3848854892379892	0.180100679397583	0.2210576413656642	0.1480614498812313	256.0	[40, 41, 42, 43, 44, 45, 47, 115, 116, 117, 118, 120, 121, 122, 123, 124, 125, 126, 127, 135, 382, 384, 438, 440, 485, 487, 488, 489, 490, 491, 492, 493, 494, 495, 496, 497, 498, 499, 500, 501, 502, 503, 504, 505, 506, 507, 508, 509, 510, 511, 512, 513, 514, 515, 516, 517, 518, 519, 520, 521, 522, 608, 610, 611, 612, 613, 614, 615, 616, 617, 618, 661, 662, 663, 664, 665, 666, 667, 668, 676, 677, …	[109, 110, 111, 112, 113, 114, 115, 116, 118, 119, 120, 122, 123, 126, 138, 199, 200, 201, 202, 203, 204, 205, 206, 279, 280, 282, 283, 284, 286, 287, 288, 290, 297, 388, 392, 395, 396, 399, 400, 413, 414, 416, 417, 420, 421, 452, 454, 487, 490, 491, 492, 503, 505, 506, 507, 508, 509, 510, 511, 512, 513, 514, 522, 524, 525, 526, 528, 530, 537, 538, 539, 540, 541, 542, 543, 544, 545, 546, 547, 548…	3072.0
O94910_Q13936	ADGRL1	CACNA1C	0.8561639	schizophrenia	component	1		0.5738836				0.5351259					0	0.0	0	0	0	0	0.35	0.0	0	0	0	0	0	1		0.73; 0.723; 0.723; 0.723; 0.723; 0.719; 0.716; 0.685; 0.662; 0.643; 0.623		rs10774037; rs10491964; rs758117; rs12823424; rs2239063; rs2007044; rs4298967; rs1024582; rs2238044; rs2159100; rs1006737	O94910	Q13936
O94910_O60741	ADGRL1	HCN1	0.9564572	schizophrenia	component	1											0	0.0	0	0	0	0	0.35	0.0	0	0	0	0	0	1		0.783; 0.648; 0.636; 0.633; 0.629; 0.592; 0.561; 0.508; 0.161		rs13355485; rs9292918; rs6874127; rs1501357; rs1501361; rs62367473; rs4493682; rs16902086; rs6880469	O94910	O60741	model_4_multimer_v3_pred_0	0.3768802516827216	0.2875477075576782	0.3054142163826869	0.2927140500477492	383.0	[23, 24, 25, 26, 27, 28, 29, 30, 31, 32, 33, 34, 35, 36, 37, 38, 39, 40, 41, 44, 45, 46, 47, 48, 49, 71, 101, 103, 126, 179, 180, 181, 182, 183, 210, 212, 227, 228, 229, 230, 231, 232, 251, 252, 253, 254, 255, 256, 257, 258, 259, 260, 261, 262, 263, 264, 265, 266, 267, 268, 282, 283, 284, 285, 286, 287, 288, 289, 311, 312, 313, 314, 332, 333, 334, 335, 336, 337, 886, 887, 889, 890, 891, 942, 945,…	[108, 291, 301, 305, 353, 354, 355, 356, 357, 358, 359, 360, 361, 362, 363, 364, 365, 366, 367, 368, 369, 371, 372, 373, 375, 376, 377, 378, 379, 380, 381, 382, 383, 384, 385, 386, 387, 388, 389, 390, 391, 392, 393, 394, 395, 396, 397, 398, 399, 400, 401, 402, 403, 404, 405, 406, 407, 408, 409, 410, 411, 412, 413, 414, 415, 416, 418, 419, 424, 425, 426, 427, 429, 430, 432, 433, 435, 436, 437, 439…	3072.0
Q99996_Q13936	AKAP9	CACNA1C	0.7396586	schizophrenia	component	1		0.3779883				0.1493389				0.3269491	0	0.0	0	0	0	0	0.35	0.0	0	0	0	0	0	1		0.73; 0.723; 0.723; 0.723; 0.723; 0.719; 0.716; 0.685; 0.662; 0.643; 0.623		rs10774037; rs10491964; rs758117; rs12823424; rs2239063; rs2007044; rs4298967; rs1024582; rs2238044; rs2159100; rs1006737	Q99996	Q13936
Q01484_O60741	ANK2	HCN1	0.9212378	schizophrenia	disorder	1											0	0.0	0	0	0	0	0.35	0.0	0	0	0	0	0	1		0.783; 0.648; 0.636; 0.633; 0.629; 0.592; 0.561; 0.508; 0.161		rs13355485; rs9292918; rs6874127; rs1501357; rs1501361; rs62367473; rs4493682; rs16902086; rs6880469	Q01484	O60741
Q12955_O60741	ANK3	HCN1	0.9444911	schizophrenia	disorder & component	1											0	0.0	0	0	0	0	0.35	0.0	0	0	0	0	1	1	0.713; 0.71	0.783; 0.648; 0.636; 0.633; 0.629; 0.592; 0.561; 0.508; 0.161	rs10994359; rs10994397	rs13355485; rs9292918; rs6874127; rs1501357; rs1501361; rs62367473; rs4493682; rs16902086; rs6880469	Q12955	O60741
O95782_O60741	AP2A1	HCN1	0.9374636	schizophrenia	component	1											0	0.0	0	0	0	0	0.35	0.0	0	0	0	0	0	1		0.783; 0.648; 0.636; 0.633; 0.629; 0.592; 0.561; 0.508; 0.161		rs13355485; rs9292918; rs6874127; rs1501357; rs1501361; rs62367473; rs4493682; rs16902086; rs6880469	O95782	O60741	model_4_multimer_v3_pred_0	0.4197464334508085	0.195277914404869	0.240171618214057	0.0361845361432197	18.0	[11, 15, 18, 22, 298, 299, 341]	[200, 202, 203, 204, 205, 570, 571, 574, 575, 576, 577]	3072.0
O94973_O60741	AP2A2	HCN1	0.9078444	schizophrenia	component	1											0	0.0	0	0	0	0	0.35	8.223250000000001e-06	0	0	0	0	0	1		0.783; 0.648; 0.636; 0.633; 0.629; 0.592; 0.561; 0.508; 0.161		rs13355485; rs9292918; rs6874127; rs1501357; rs1501361; rs62367473; rs4493682; rs16902086; rs6880469	O94973	O60741	model_4_multimer_v3_pred_0	0.4267981407428712	0.1971211284399032	0.2430565309004968	0.0373587044834376	19.0	[11, 15, 18, 19, 22, 297, 298, 299, 340]	[202, 203, 204, 205, 546, 570, 574, 575, 576, 577]	3072.0
P63010_O60741	AP2B1	HCN1	0.9373328	schizophrenia	component	1											0	0.0	0	0	0	0	0.35	0.0	0	0	1	0	0	1	0.457	0.783; 0.648; 0.636; 0.633; 0.629; 0.592; 0.561; 0.508; 0.161	rs17638867	rs13355485; rs9292918; rs6874127; rs1501357; rs1501361; rs62367473; rs4493682; rs16902086; rs6880469	P63010	O60741	model_2_multimer_v3_pred_0	0.4616985667653122	0.2798217535018921	0.3161971161545761	0.4978051220705648	154.0	[27, 35, 42, 61, 62, 63, 64, 65, 66, 67, 68, 71, 74, 75, 77, 78, 79, 80, 81, 99, 100, 101, 102, 104, 105, 108, 112, 114, 135, 136, 137, 139, 140, 143, 147, 150, 174, 175, 179, 182, 186, 209, 210, 211, 212, 213, 214, 215, 216, 217, 218, 219, 220, 221, 242, 243, 244, 245, 246, 247, 248, 249, 250, 251, 252, 253, 254, 255, 256, 259, 283, 284, 285, 286, 287, 288, 289, 290, 291, 292, 293, 294, 295, 296…	[420, 421, 422, 423, 427, 503, 504, 505, 506, 507, 508, 509, 510, 525, 541, 542, 543, 544, 545, 546, 547, 548, 549, 550, 566, 570, 591, 596, 597, 598, 599, 600, 601, 602, 603, 604, 607, 608, 611, 875, 877, 878, 879, 880, 881, 882, 884, 885, 886, 887, 888, 889, 890]	3072.0
P63010_Q9BYB0	AP2B1	SHANK3	0.8098971	schizophrenia	component	1	0.162347	0.4583376		0.3207855	0.4468959	0.4334051	0.3959979	0.2495014		0.2677763	0	0.0	0	0	0	0	0.35	0.0	0	0	1	1	0	1	0.457	0.567	rs17638867	rs9616914	P63010	Q9BYB0	model_3_multimer_v3_pred_0	0.3893761705799232	0.4639808535575866	0.449059916962054	0.3429641947833641	558.0	[1, 2, 3, 4, 5, 6, 7, 8, 9, 10, 11, 12, 13, 14, 15, 16, 17, 18, 19, 21, 28, 31, 32, 33, 34, 35, 36, 37, 38, 39, 40, 41, 42, 43, 44, 45, 46, 47, 48, 49, 50, 63, 64, 66, 67, 68, 69, 70, 71, 72, 73, 74, 75, 76, 77, 78, 79, 80, 81, 101, 104, 105, 106, 108, 109, 111, 112, 113, 114, 136, 139, 140, 143, 147, 175, 213, 214, 215, 216, 217, 218, 250, 251, 252, 294, 295, 296, 297, 298, 299, 300, 301, 303, 3…	[287, 288, 291, 292, 294, 296, 299, 300, 303, 304, 308, 309, 310, 311, 312, 313, 315, 316, 317, 318, 319, 320, 321, 322, 323, 324, 325, 326, 327, 328, 329, 330, 331, 332, 333, 334, 335, 336, 337, 338, 339, 340, 341, 342, 454, 455, 456, 457, 458, 459, 460, 461, 462, 463, 464, 469, 470, 471, 472, 473, 474, 475, 499, 500, 501, 502, 503, 510, 526, 527, 528, 529, 531, 534, 535, 536, 537, 538, 539, 540…	3072.0
Q96CW1_O60741	AP2M1	HCN1	0.9494037	schizophrenia	component	1											0	0.0	0	0	0	0	0.35	0.0	0	0	0	0	0	1		0.783; 0.648; 0.636; 0.633; 0.629; 0.592; 0.561; 0.508; 0.161		rs13355485; rs9292918; rs6874127; rs1501357; rs1501361; rs62367473; rs4493682; rs16902086; rs6880469	Q96CW1	O60741	model_3_multimer_v3_pred_0	0.435681439443665	0.1945815682411193	0.2428015424816285	0.2333034716089799	93.0	[90, 91, 94, 95, 130, 136, 139, 140, 141, 143, 163, 166, 167, 168, 169, 170, 171, 172, 173, 174, 175, 176, 177, 203, 205, 269, 271, 311, 312, 313, 314, 315, 316, 317, 318, 357, 392, 393, 394, 395, 400, 401, 417, 419, 420, 421, 422, 423, 424, 425]	[166, 167, 168, 169, 170, 171, 172, 244, 246, 247, 248, 249, 250, 251, 252, 253, 254, 255, 256, 257, 321, 324, 325, 326, 327, 328, 329, 332, 333, 334, 335, 336, 337, 338, 339, 340, 341, 342, 343, 344, 363, 364, 367]	3072.0
P53680_O60741	AP2S1	HCN1	0.9463072	schizophrenia	component	1											0	0.0	0	0	0	0	0.35	0.0	0	0	0	0	0	1		0.783; 0.648; 0.636; 0.633; 0.629; 0.592; 0.561; 0.508; 0.161		rs13355485; rs9292918; rs6874127; rs1501357; rs1501361; rs62367473; rs4493682; rs16902086; rs6880469	P53680	O60741	model_2_multimer_v3_pred_0	0.4859369485628046	0.262773334980011	0.3074060576965697	0.1151712361647512	41.0	[9, 10, 11, 12, 13, 14, 15, 29, 33, 36, 40, 64, 66, 96, 100, 101, 104, 105]	[350, 353, 354, 355, 356, 357, 358, 359, 360, 361, 362, 364, 365, 379, 382, 383, 386, 387, 390, 391, 393, 394, 412]	3072.0
Q13367_O60741	AP3B2	HCN1	0.9182148	schizophrenia	disorder & component	1											0	0.0	0	0	0	0	0.35	0.0	0	0	1	0	0	1	0.158; 0.122	0.783; 0.648; 0.636; 0.633; 0.629; 0.592; 0.561; 0.508; 0.161	rs17507216; rs783540	rs13355485; rs9292918; rs6874127; rs1501357; rs1501361; rs62367473; rs4493682; rs16902086; rs6880469	Q13367	O60741	model_4_multimer_v3_pred_0	0.3962681207551529	0.1917159408330917	0.232626376817504	0.4696300493423948	239.0	[5, 6, 7, 8, 9, 10, 11, 32, 35, 36, 39, 65, 68, 69, 70, 71, 72, 73, 74, 75, 99, 100, 101, 102, 103, 104, 105, 106, 107, 108, 109, 136, 137, 138, 139, 140, 141, 177, 178, 697, 698, 699, 700, 701, 702, 885, 886, 887, 888, 889, 915, 916, 917, 918, 940, 941, 942, 943, 944, 945, 946, 947, 966, 967, 968, 969, 970, 971, 972, 973, 974, 975, 977, 981, 982, 983, 984, 985, 986, 987, 988, 989, 990, 991, 992,…	[412, 416, 418, 419, 420, 421, 422, 423, 424, 425, 426, 427, 428, 429, 475, 504, 506, 512, 524, 525, 526, 537, 538, 539, 540, 541, 542, 543, 544, 545, 546, 547, 548, 549, 550, 551, 566, 569, 570, 573, 574, 577, 578, 579, 580, 581, 582, 583, 584, 585, 586, 587, 588, 589, 590, 591, 592, 593, 594, 595, 596, 597, 598, 599, 600, 601, 602, 603, 604, 605, 606, 607, 608, 609, 610, 611, 612, 613, 614, 615…	3072.0
P78348_Q13936	ASIC1	CACNA1C	0.8021939	schizophrenia	component	1											0	0.0	0	0	0	0	0.35	0.0	0	0	0	0	0	1	0.058; 0.056	0.73; 0.723; 0.723; 0.723; 0.723; 0.719; 0.716; 0.685; 0.662; 0.643; 0.623	rs11169294; rs7301566	rs10774037; rs10491964; rs758117; rs12823424; rs2239063; rs2007044; rs4298967; rs1024582; rs2238044; rs2159100; rs1006737	P78348	Q13936	model_4_multimer_v3_pred_0	0.5726849476742961	0.2593355178833008	0.3220054038414999	0.2564139125972106	220.0	[96, 98, 99, 100, 101, 102, 103, 104, 105, 106, 107, 108, 109, 110, 113, 114, 115, 117, 118, 120, 122, 124, 127, 130, 131, 132, 133, 134, 135, 136, 137, 138, 139, 140, 141, 142, 143, 147, 148, 149, 150, 151, 152, 153, 154, 155, 156, 157, 160, 161, 225, 226, 227, 228, 229, 230, 231, 233, 294, 295, 296, 297, 298, 300, 301, 314, 315, 316, 317, 318, 319, 320, 321, 322, 323, 324, 325, 326, 327, 328, 3…	[864, 1210, 1211, 1212, 1213, 1214, 1215, 1216, 1217, 1218, 1219, 1220, 1221, 1222, 1223, 1224, 1225, 1226, 1229, 1230, 1233, 1293, 1294, 1295, 1296, 1297, 1298, 1299, 1300, 1301, 1304, 1320, 1321, 1322, 1323, 1324, 1325, 1326, 1327, 1328, 1329, 1330, 1333, 1549, 1550, 1551, 1553, 1554, 1555, 1556, 1557, 1558, 1559, 1599, 1600, 1601, 1603, 1605, 1606, 1607, 1608, 1609, 1610, 1611, 1631, 1634, 163…	3072.0
O14525_Q13936	ASTN1	CACNA1C	0.8024225	schizophrenia	disorder & component	1											0	0.0	0	0	0	0	0.35	0.0	0	0	0	0	0	1	0.241; 0.239; 0.166; 0.114	0.73; 0.723; 0.723; 0.723; 0.723; 0.719; 0.716; 0.685; 0.662; 0.643; 0.623	rs6670165; rs17659437; rs142462188; rs4650963	rs10774037; rs10491964; rs758117; rs12823424; rs2239063; rs2007044; rs4298967; rs1024582; rs2238044; rs2159100; rs1006737	O14525	Q13936
O14525_O60741	ASTN1	HCN1	0.8576064	schizophrenia	disorder & component	1											0	0.0	0	0	0	0	0.35	0.0	0	0	0	0	0	1	0.241; 0.239; 0.166; 0.114	0.783; 0.648; 0.636; 0.633; 0.629; 0.592; 0.561; 0.508; 0.161	rs6670165; rs17659437; rs142462188; rs4650963	rs13355485; rs9292918; rs6874127; rs1501357; rs1501361; rs62367473; rs4493682; rs16902086; rs6880469	O14525	O60741	model_1_multimer_v3_pred_0	0.3727827031474658	0.233319491147995	0.2612121335478892	0.1296394146654743	380.0	[48, 50, 51, 52, 53, 54, 55, 56, 57, 58, 59, 60, 61, 62, 63, 64, 65, 66, 67, 68, 70, 83, 84, 85, 86, 87, 133, 134, 135, 136, 137, 147, 148, 149, 150, 151, 152, 153, 154, 155, 156, 157, 158, 159, 160, 161, 162, 163, 164, 165, 166, 167, 168, 169, 170, 171, 172, 173, 174, 175, 176, 177, 178, 179, 180, 181, 182, 183, 184, 185, 186, 187, 188, 189, 190, 191, 192, 193, 194, 195, 196, 197, 198, 199, 200,…	[109, 112, 113, 114, 137, 138, 198, 199, 200, 201, 202, 203, 204, 205, 206, 216, 220, 272, 275, 276, 279, 280, 282, 283, 284, 286, 287, 288, 290, 291, 294, 297, 298, 300, 301, 304, 305, 308, 354, 355, 356, 357, 358, 359, 360, 361, 362, 363, 364, 365, 366, 367, 372, 375, 376, 377, 378, 379, 380, 381, 382, 383, 384, 385, 386, 387, 388, 389, 390, 391, 392, 393, 394, 395, 396, 397, 398, 399, 400, 401…	2887.0
P05023_Q13936	ATP1A1	CACNA1C	0.8485712	schizophrenia	component	1		0.4071994				0.3107287				0.577296	0	0.0	0	0	0	0	0.35	0.0	0	0	0	0	0	1		0.73; 0.723; 0.723; 0.723; 0.723; 0.719; 0.716; 0.685; 0.662; 0.643; 0.623		rs10774037; rs10491964; rs758117; rs12823424; rs2239063; rs2007044; rs4298967; rs1024582; rs2238044; rs2159100; rs1006737	P05023	Q13936
P05023_O60741	ATP1A1	HCN1	0.8781405	schizophrenia	component	1											0	0.0	0	0	0	0	0.35	0.0	0	0	0	0	0	1		0.783; 0.648; 0.636; 0.633; 0.629; 0.592; 0.561; 0.508; 0.161		rs13355485; rs9292918; rs6874127; rs1501357; rs1501361; rs62367473; rs4493682; rs16902086; rs6880469	P05023	O60741	model_2_multimer_v3_pred_0	0.5815979333975905	0.4851844310760498	0.5044671315403579	0.0682583566107047	89.0	[88, 89, 142, 145, 146, 147, 148, 149, 150, 151, 152, 153, 155, 156, 157, 159, 160, 163, 349, 353, 401, 403, 405, 406, 407, 408, 409, 410, 439, 952, 953, 963, 964, 966, 967, 968, 969, 970, 971, 972, 973, 974, 975, 976, 977, 978, 979, 980, 981]	[202, 203, 219, 361, 366, 367, 368, 369, 370, 371, 372, 373, 374, 375, 376, 377, 379, 380, 455, 859, 860, 861, 862, 863, 864, 865, 866, 868, 871, 874, 876, 879, 880, 881, 882, 883, 884, 885, 886, 887]	3072.0
P13637_Q13936	ATP1A3	CACNA1C	0.8128465	schizophrenia	component	1						0.5323234				0.8728812	0	0.0	0	0	0	0	0.35	0.0	0	0	1	0	0	1		0.73; 0.723; 0.723; 0.723; 0.723; 0.719; 0.716; 0.685; 0.662; 0.643; 0.623		rs10774037; rs10491964; rs758117; rs12823424; rs2239063; rs2007044; rs4298967; rs1024582; rs2238044; rs2159100; rs1006737	P13637	Q13936
P13637_O60741	ATP1A3	HCN1	0.9553849	schizophrenia	component	1											0	0.0	0	0	0	0	0.35	0.0	0	0	1	0	0	1		0.783; 0.648; 0.636; 0.633; 0.629; 0.592; 0.561; 0.508; 0.161		rs13355485; rs9292918; rs6874127; rs1501357; rs1501361; rs62367473; rs4493682; rs16902086; rs6880469	P13637	O60741	model_1_multimer_v3_pred_0	0.5390091288064559	0.241411805152893	0.3009312698836056	0.2543399416445678	81.0	[865, 866, 890, 892, 893, 894, 895, 903, 907, 910, 942, 945, 946, 949, 950, 952, 953, 954, 955, 956, 957, 958, 959, 960, 961, 962, 963, 964, 965, 966, 970, 971, 972, 973, 974, 975, 976, 977, 978]	[282, 285, 288, 289, 290, 291, 292, 293, 294, 295, 296, 297, 298, 299, 300, 302, 306, 342, 343, 346, 347, 349, 350, 353, 357, 393, 394, 396, 397, 398, 399, 400, 401, 404, 436, 437, 440, 442, 468, 517, 558, 560]	3072.0
P05026_Q13936	ATP1B1	CACNA1C	0.7873253	schizophrenia	component	1		0.4725491				0.3529226				0.5431045	0	0.0	0	0	0	0	0.35	0.0	0	0	0	0	0	1		0.73; 0.723; 0.723; 0.723; 0.723; 0.719; 0.716; 0.685; 0.662; 0.643; 0.623		rs10774037; rs10491964; rs758117; rs12823424; rs2239063; rs2007044; rs4298967; rs1024582; rs2238044; rs2159100; rs1006737	P05026	Q13936	model_5_multimer_v3_pred_0	0.6610678519596458	0.6565006375312805	0.6574140804169536	0.2428139938971083	134.0	[1, 2, 3, 7, 8, 9, 10, 11, 12, 13, 14, 15, 16, 17, 24, 25, 26, 68, 70, 71, 77, 78, 79, 80, 81, 82, 83, 84, 85, 86, 87, 100, 101, 103, 104, 105, 107, 108, 179, 216, 271, 273, 285, 286, 287, 288, 289, 290, 291, 292, 294, 295, 296, 297, 298]	[98, 100, 101, 102, 103, 104, 105, 147, 148, 149, 150, 151, 152, 153, 154, 156, 157, 182, 183, 184, 185, 186, 187, 188, 189, 191, 192, 213, 214, 215, 216, 217, 218, 219, 220, 221, 222, 223, 224, 225, 226, 234, 337, 341, 673, 674, 675, 676, 677, 678, 679, 680, 681, 682, 685, 714, 715, 716, 717, 718, 719, 720, 721, 722, 723, 724, 725, 726, 1262, 1571, 1578, 1579, 1580, 1581, 1582, 1585, 2151, 2153,…	3072.0
P05026_O60741	ATP1B1	HCN1	0.9555015	schizophrenia	component	1											0	0.0	0	0	0	0	0.35	0.0	0	0	0	0	0	1		0.783; 0.648; 0.636; 0.633; 0.629; 0.592; 0.561; 0.508; 0.161		rs13355485; rs9292918; rs6874127; rs1501357; rs1501361; rs62367473; rs4493682; rs16902086; rs6880469	P05026	O60741	model_2_multimer_v3_pred_0	0.4871802436083013	0.3539374470710754	0.3805860063785206	0.3390249780998643	133.0	[1, 2, 3, 4, 5, 6, 7, 8, 9, 10, 11, 14, 18, 20, 21, 23, 26, 63, 64, 68, 70, 71, 80, 81, 82, 83, 84, 85, 86, 87, 88, 89, 96, 97, 99, 100, 101, 103, 104, 105, 106, 107, 108, 109, 110, 111, 112, 116, 119, 122, 123, 141, 144, 145, 146, 148, 179, 182, 245, 247, 248, 249, 250, 251, 252, 253, 254, 255, 256]	[333, 334, 347, 361, 362, 363, 364, 365, 366, 367, 404, 407, 408, 411, 412, 414, 415, 416, 417, 418, 419, 420, 421, 422, 423, 424, 425, 426, 427, 428, 429, 430, 431, 432, 433, 434, 435, 436, 437, 438, 439, 440, 441, 442, 497, 558, 560, 704, 705, 706, 707, 708, 709, 710, 711, 712, 713, 714, 715, 716, 717, 718, 719, 720]	3072.0
P20020_Q13936	ATP2B1	CACNA1C	0.8593151	schizophrenia	disorder & component	1		0.4464217				0.6717191				0.1683148	0	0.0	0	0	0	0	0.35	0.0	0	0	0	0	0	1		0.73; 0.723; 0.723; 0.723; 0.723; 0.719; 0.716; 0.685; 0.662; 0.643; 0.623		rs10774037; rs10491964; rs758117; rs12823424; rs2239063; rs2007044; rs4298967; rs1024582; rs2238044; rs2159100; rs1006737	P20020	Q13936
P20020_O60741	ATP2B1	HCN1	0.8942631	schizophrenia	disorder & component	1											0	0.0	0	0	0	0	0.35	0.0	0	0	0	0	0	1		0.783; 0.648; 0.636; 0.633; 0.629; 0.592; 0.561; 0.508; 0.161		rs13355485; rs9292918; rs6874127; rs1501357; rs1501361; rs62367473; rs4493682; rs16902086; rs6880469	P20020	O60741	model_4_multimer_v3_pred_0	0.570600514118261	0.2888333797454834	0.3451868066200389	0.060305313018516	148.0	[246, 247, 248, 249, 251, 256, 286, 287, 288, 289, 290, 291, 292, 293, 294, 295, 296, 297, 298, 301, 324, 326, 327, 328, 329, 330, 331, 332, 333, 334, 335, 336, 337, 338, 339, 340, 341, 342, 343, 346, 349, 351, 389, 390, 392, 393, 394, 397, 402, 403, 404, 405, 406, 408, 409, 412, 413, 416, 580, 662, 663, 664, 665, 666, 667, 668, 669, 670, 1079, 1080, 1082, 1083, 1084, 1086, 1087, 1088, 1089, 1090…	[105, 106, 107, 108, 110, 111, 115, 116, 117, 118, 119, 120, 121, 202, 287, 289, 291, 292, 295, 299, 369, 372, 373, 376, 377, 380, 388, 392, 397, 410, 416, 417, 419, 420, 421, 422, 445, 447, 448, 449, 450, 451, 452, 453, 454, 455, 456, 457, 510, 881, 882, 883, 884, 885, 887, 888, 889, 890]	3072.0
Q01814_Q13936	ATP2B2	CACNA1C	0.8358252	schizophrenia	disorder & component	1						0.4439501					0	0.0	0	0	0	0	0.0	0.0	0	0	0	0	0	1	0.264	0.73; 0.723; 0.723; 0.723; 0.723; 0.719; 0.716; 0.685; 0.662; 0.643; 0.623	rs9879311	rs10774037; rs10491964; rs758117; rs12823424; rs2239063; rs2007044; rs4298967; rs1024582; rs2238044; rs2159100; rs1006737	Q01814	Q13936
Q01814_O60741	ATP2B2	HCN1	0.9450606	schizophrenia	disorder & component	1											0	0.0	0	0	0	0	0.0	0.0	0	0	0	0	0	1	0.264	0.783; 0.648; 0.636; 0.633; 0.629; 0.592; 0.561; 0.508; 0.161	rs9879311	rs13355485; rs9292918; rs6874127; rs1501357; rs1501361; rs62367473; rs4493682; rs16902086; rs6880469	Q01814	O60741	model_4_multimer_v3_pred_0	0.5589338603878777	0.2597861886024475	0.3196157229595335	0.034744989318404	110.0	[288, 344, 345, 346, 347, 348, 349, 350, 351, 352, 353, 354, 372, 375, 417, 428, 429, 430, 433, 434, 436, 437, 440, 764, 765, 767, 768, 769, 770, 771, 772, 774, 776, 777, 780, 1099, 1100, 1101, 1102, 1103, 1104, 1105, 1106, 1107, 1110, 1111, 1112, 1125, 1156, 1159, 1161, 1172, 1173, 1174, 1175, 1176, 1177, 1178, 1179, 1180, 1181, 1182, 1184, 1187]	[200, 201, 202, 203, 204, 369, 372, 373, 376, 413, 420, 445, 447, 448, 451, 452, 454, 607, 609, 610, 611, 612, 613, 615, 817, 818, 819, 820, 821, 822, 823, 824, 827, 828, 829, 830, 831, 832, 833, 834, 835, 836, 837, 838, 839, 840]	3072.0
Q16720_Q13936	ATP2B3	CACNA1C	0.8279767	schizophrenia	component	1						0.5212031					0	0.0	0	0	0	0	0.35	0.0	0	0	1	0	0	1		0.73; 0.723; 0.723; 0.723; 0.723; 0.719; 0.716; 0.685; 0.662; 0.643; 0.623		rs10774037; rs10491964; rs758117; rs12823424; rs2239063; rs2007044; rs4298967; rs1024582; rs2238044; rs2159100; rs1006737	Q16720	Q13936
Q16720_O60741	ATP2B3	HCN1	0.9428561	schizophrenia	component	1											0	0.0	0	0	0	0	0.35	0.0	0	0	1	0	0	1		0.783; 0.648; 0.636; 0.633; 0.629; 0.592; 0.561; 0.508; 0.161		rs13355485; rs9292918; rs6874127; rs1501357; rs1501361; rs62367473; rs4493682; rs16902086; rs6880469	Q16720	O60741	model_4_multimer_v3_pred_0	0.5501277052157779	0.2800188064575195	0.3340405862091712	0.082356660898288	225.0	[287, 288, 289, 290, 291, 292, 293, 294, 295, 303, 304, 305, 306, 307, 308, 309, 310, 311, 312, 313, 314, 315, 316, 317, 318, 328, 329, 330, 331, 332, 333, 334, 335, 336, 337, 338, 339, 340, 341, 342, 343, 344, 345, 346, 347, 348, 349, 351, 384, 387, 388, 390, 391, 392, 394, 395, 396, 400, 401, 402, 403, 404, 405, 406, 407, 408, 410, 411, 413, 414, 1076, 1077, 1078, 1079, 1080, 1081, 1082, 1083, …	[113, 200, 201, 202, 203, 204, 275, 279, 282, 283, 287, 297, 300, 301, 304, 305, 308, 356, 367, 368, 369, 370, 372, 373, 376, 377, 380, 381, 382, 383, 384, 385, 386, 387, 388, 389, 390, 391, 392, 393, 394, 395, 396, 397, 398, 399, 402, 403, 405, 406, 409, 412, 413, 416, 417, 419, 420, 421, 422, 443, 444, 445, 446, 447, 448, 449, 450, 451, 452, 453, 455, 458, 485, 486, 489, 490, 506, 507, 508, 509…	3072.0
Q93050_Q13936	ATP6V0A1	CACNA1C	0.8512126	schizophrenia	component	1		0.5330409				0.6267421				0.3731508	0	0.0	0	0	0	0	0.35	0.0	0	0	0	0	0	1		0.73; 0.723; 0.723; 0.723; 0.723; 0.719; 0.716; 0.685; 0.662; 0.643; 0.623		rs10774037; rs10491964; rs758117; rs12823424; rs2239063; rs2007044; rs4298967; rs1024582; rs2238044; rs2159100; rs1006737	Q93050	Q13936
Q93050_O60741	ATP6V0A1	HCN1	0.9568497	schizophrenia	component	1											0	0.0	0	0	0	0	0.35	0.0	0	0	0	0	0	1		0.783; 0.648; 0.636; 0.633; 0.629; 0.592; 0.561; 0.508; 0.161		rs13355485; rs9292918; rs6874127; rs1501357; rs1501361; rs62367473; rs4493682; rs16902086; rs6880469	Q93050	O60741	model_3_multimer_v3_pred_0	0.528319334042002	0.2826264500617981	0.3317650268578389	0.2038185906641031	103.0	[36, 37, 38, 39, 40, 41, 42, 43, 44, 45, 46, 47, 48, 49, 166, 167, 168, 169, 170, 171, 186, 187, 188, 189, 190, 191, 192, 193, 194, 195, 196, 222, 223, 224, 225, 226, 227, 228, 229, 230, 231, 232, 233, 234, 235, 236, 237, 238, 244, 246, 249, 305, 306, 308, 309, 310, 322, 323, 324, 359, 360, 362, 704, 705, 706, 707, 717, 754, 820, 821, 823, 836, 837]	[376, 416, 417, 418, 419, 420, 421, 422, 423, 424, 425, 426, 427, 428, 429, 430, 431, 714, 854, 855, 856, 857, 858, 859, 860, 861, 862, 863, 864, 865]	3072.0
P61421_Q13936	ATP6V0D1	CACNA1C	0.8196951	schizophrenia	component	1		0.3860221				0.265653				0.2216341	0	0.0	0	0	0	0	0.0	0.0	0	0	0	0	0	1		0.73; 0.723; 0.723; 0.723; 0.723; 0.719; 0.716; 0.685; 0.662; 0.643; 0.623		rs10774037; rs10491964; rs758117; rs12823424; rs2239063; rs2007044; rs4298967; rs1024582; rs2238044; rs2159100; rs1006737	P61421	Q13936	model_1_multimer_v3_pred_0	0.6124419368038108	0.3490445017814636	0.4017239887859331	0.223746818182341	241.0	[11, 12, 13, 18, 19, 21, 22, 23, 25, 26, 37, 41, 42, 43, 46, 47, 50, 51, 52, 53, 55, 56, 58, 59, 60, 61, 62, 63, 64, 65, 66, 67, 68, 69, 70, 71, 72, 73, 74, 75, 76, 79, 80, 83, 84, 87, 88, 89, 90, 91, 92, 105, 106, 107, 108, 109, 110, 111, 112, 113, 114, 115, 116, 117, 118, 119, 120, 121, 122, 123, 124, 125, 126, 127, 128, 129, 130, 131, 134, 135, 136, 137, 138, 139, 147, 175, 176, 177, 178, 179,…	[74, 75, 76, 77, 78, 79, 80, 81, 82, 83, 84, 85, 87, 89, 90, 91, 92, 93, 94, 95, 96, 97, 98, 122, 124, 252, 416, 417, 418, 419, 422, 423, 426, 1589, 1619, 1622, 1623, 1624, 1736, 1737, 1738, 1739, 1740, 1741, 1742, 1743, 1744, 1745, 1746, 1747, 1748, 1749, 1750, 1751, 1752, 1753, 1754, 1755, 1756, 1757, 1758, 1767, 1768, 1769, 1770, 1771, 1772, 1773, 1774, 1775, 1776, 1777, 1778, 1779, 1780, 1781]	3072.0
P61421_O60741	ATP6V0D1	HCN1	0.9573178	schizophrenia	component	1											0	0.0	0	0	0	0	0.0	0.0	0	0	0	0	0	1		0.783; 0.648; 0.636; 0.633; 0.629; 0.592; 0.561; 0.508; 0.161		rs13355485; rs9292918; rs6874127; rs1501357; rs1501361; rs62367473; rs4493682; rs16902086; rs6880469	P61421	O60741	model_2_multimer_v3_pred_0	0.5286384500838743	0.5193310976028442	0.5211925680990502	0.5658662454564958	146.0	[1, 2, 3, 5, 6, 24, 106, 107, 110, 111, 114, 176, 177, 178, 179, 180, 181, 182, 183, 184, 186, 187, 190, 201, 202, 203, 204, 205, 206, 207, 208, 210, 211, 215, 216, 217, 218, 219, 220, 221, 222, 223, 224, 225, 226, 227, 228, 229, 230, 231, 232, 233, 234, 235, 236, 237, 238, 239, 240, 241, 242, 246, 255, 256, 259, 260, 261, 264, 265, 272, 273, 276, 277, 278, 280, 281, 282, 283, 284, 285, 286, 287,…	[408, 411, 412, 413, 414, 415, 416, 417, 418, 419, 420, 421, 422, 423, 424, 425, 426, 427, 428, 429, 430, 431, 432, 433, 435, 436, 881, 882, 883, 884, 885, 886, 887, 888, 889, 890]	3072.0
Q9Y2Q0_O60741	ATP8A1	HCN1	0.9479797	schizophrenia	component	1											0	0.0	0	0	0	0	0.35	0.0	0	0	0	0	0	1		0.783; 0.648; 0.636; 0.633; 0.629; 0.592; 0.561; 0.508; 0.161		rs13355485; rs9292918; rs6874127; rs1501357; rs1501361; rs62367473; rs4493682; rs16902086; rs6880469	Q9Y2Q0	O60741	model_4_multimer_v3_pred_0	0.6151164800856339	0.4115946292877197	0.4522989994473026	0.0748155446527374	117.0	[2, 3, 4, 5, 6, 7, 8, 9, 10, 11, 12, 19, 20, 21, 22, 23, 24, 25, 26, 27, 28, 29, 30, 31, 32, 33, 34, 314, 318, 321, 339, 341, 342, 634, 715, 716, 717, 720, 724, 727, 728, 734, 735, 754, 755, 756, 757, 758, 759, 760, 762, 763, 786, 787, 790, 791, 793, 938]	[113, 115, 122, 200, 201, 202, 203, 204, 205, 206, 207, 209, 212, 216, 219, 252, 255, 259, 369, 373, 409, 410, 411, 412, 413, 414, 415, 416, 417, 418, 419, 420, 421, 422, 423, 424, 425, 427, 428, 429, 431, 452, 454, 455, 567, 570, 571, 574, 790, 791, 792, 793, 794, 795, 796, 797, 798, 799, 800]	3072.0
P23560_Q9BYB0	BDNF	SHANK3	0.8493769	schizophrenia	disorder & component	1						0.7437317					0	0.0	0	0	0	0	0.35	0.0	0	0	0	1	0	1		0.567		rs9616914	P23560	Q9BYB0	model_3_multimer_v3_pred_0	0.3340387610349531	0.287853330373764	0.2970904165060019	0.0509851791133656	347.0	[1, 2, 3, 4, 5, 6, 7, 8, 9, 10, 11, 12, 13, 14, 15, 16, 17, 59, 60, 61, 62, 63, 64, 65, 66, 67, 68, 69, 70, 71, 72, 73, 74, 75, 76, 77, 78, 79, 80, 81, 82, 83, 84, 85, 86, 87, 88, 89, 90, 91, 92, 93, 94, 95, 96, 97, 98, 102, 103, 104, 105, 106, 107, 108, 109, 110, 111, 112, 113, 114, 115, 116, 117, 118, 119, 120, 121, 122, 123, 124, 125, 126, 127, 128, 129, 130, 131, 132, 133, 134, 135, 136, 137,…	[246, 247, 248, 249, 250, 251, 255, 256, 259, 279, 280, 281, 282, 283, 284, 289, 291, 292, 293, 294, 296, 309, 310, 313, 314, 315, 316, 317, 318, 319, 320, 321, 322, 323, 324, 325, 326, 327, 328, 329, 330, 331, 332, 333, 334, 335, 336, 337, 469, 470, 471, 472, 473, 500, 501, 502, 503, 504, 505, 536, 539, 541, 542, 544, 545, 546, 547, 548, 549, 550, 551, 552, 553, 554, 555, 556, 557, 558, 602, 603…	3072.0
Q13873_O60741	BMPR2	HCN1	0.8961357	schizophrenia	disorder & component	1											0	0.0	0	0	0	0	0.35	0.0	0	0	0	0	0	1		0.783; 0.648; 0.636; 0.633; 0.629; 0.592; 0.561; 0.508; 0.161		rs13355485; rs9292918; rs6874127; rs1501357; rs1501361; rs62367473; rs4493682; rs16902086; rs6880469	Q13873	O60741	model_5_multimer_v3_pred_0	0.4160610803331143	0.3549916744232178	0.3672055556051971	0.0399121155434625	302.0	[85, 86, 87, 88, 89, 90, 91, 92, 93, 94, 95, 96, 100, 101, 102, 103, 104, 108, 115, 117, 130, 131, 132, 133, 134, 135, 136, 137, 138, 139, 150, 151, 153, 154, 155, 156, 157, 158, 159, 160, 161, 162, 164, 165, 168, 385, 391, 393, 395, 396, 399, 400, 402, 403, 404, 406, 407, 456, 457, 459, 462, 468, 474, 475, 477, 478, 479, 480, 481, 482, 483, 484, 485, 486, 487, 488, 489, 490, 491, 492, 493, 494, …	[323, 369, 370, 373, 374, 376, 377, 380, 381, 384, 387, 388, 391, 392, 395, 398, 399, 404, 406, 411, 412, 413, 414, 415, 416, 417, 418, 419, 420, 421, 422, 423, 424, 425, 426, 427, 428, 429, 431, 432, 436, 437, 440, 441, 442, 448, 451, 452, 646, 647, 648, 649, 650, 651, 652, 653, 675, 678, 679, 680, 681, 682, 683, 685, 686, 715, 717, 718, 727, 728, 729, 769, 771, 789, 790, 791, 792, 793, 794, 795…	3072.0
Q8TDC3_O60741	BRSK1	HCN1	0.9591377	schizophrenia	component	1											0	0.0	0	0	0	0	0.35	0.0	0	0	0	0	0	1		0.783; 0.648; 0.636; 0.633; 0.629; 0.592; 0.561; 0.508; 0.161		rs13355485; rs9292918; rs6874127; rs1501357; rs1501361; rs62367473; rs4493682; rs16902086; rs6880469	Q8TDC3	O60741	model_2_multimer_v3_pred_0	0.3786672465212508	0.1943326592445373	0.23119957669988	0.0663758967147861	222.0	[8, 10, 11, 12, 13, 119, 120, 121, 122, 123, 124, 125, 126, 127, 159, 193, 194, 195, 196, 223, 227, 228, 229, 230, 231, 232, 233, 234, 235, 236, 238, 239, 242, 432, 434, 435, 436, 437, 438, 439, 440, 441, 442, 443, 444, 445, 446, 447, 466, 467, 468, 469, 470, 471, 472, 473, 478, 479, 480, 481, 482, 483, 484, 485, 486, 487, 545, 548, 549, 550, 551, 552, 553, 554, 555, 556, 557, 558, 559, 560, 561,…	[1, 2, 3, 4, 5, 6, 112, 113, 114, 115, 116, 199, 200, 201, 202, 203, 204, 205, 215, 216, 217, 218, 219, 220, 221, 223, 224, 225, 227, 269, 271, 272, 274, 275, 276, 277, 278, 279, 280, 282, 283, 284, 286, 287, 290, 293, 294, 296, 297, 298, 300, 301, 302, 303, 304, 305, 307, 308, 384, 385, 386, 387, 388, 389, 390, 391, 392, 393, 394, 395, 396, 397, 399, 400, 402, 403, 405, 409, 410, 412, 413, 414, …	3072.0
Q13936_Q02641	CACNA1C	CACNB1	0.8459255	schizophrenia	disorder	1		0.2839617									0	0.0	0	1	855	0	0.4	0.0	0	0	0	0	1	0	0.73; 0.723; 0.723; 0.723; 0.723; 0.719; 0.716; 0.685; 0.662; 0.643; 0.623		rs10774037; rs10491964; rs758117; rs12823424; rs2239063; rs2007044; rs4298967; rs1024582; rs2238044; rs2159100; rs1006737		Q13936	Q02641	model_4_multimer_v3_pred_0	0.6178883094637124	0.5773471593856812	0.5854553894012875	0.2536365971492234	200.0	[423, 426, 427, 428, 429, 430, 431, 432, 433, 434, 435, 436, 437, 438, 439, 440, 441, 442, 443, 444, 445, 446, 447, 448, 449, 450, 451, 452, 453, 454, 455, 456, 457, 458, 462, 463, 464, 465, 466, 467, 468, 469, 470, 471, 472, 511, 514, 515, 518, 519, 522, 578, 579, 580, 581, 582, 585, 769, 770, 772, 773, 774, 776, 777, 778, 779, 780, 781, 782, 783, 784, 785, 786, 787, 788, 789, 792, 1628, 1978, 1…	[5, 6, 7, 8, 9, 10, 11, 20, 21, 22, 23, 24, 25, 26, 123, 129, 132, 148, 149, 150, 151, 152, 153, 154, 155, 234, 236, 237, 242, 243, 244, 245, 246, 247, 248, 249, 250, 251, 252, 253, 254, 255, 256, 257, 258, 261, 264, 265, 266, 267, 268, 270, 291, 292, 293, 294, 295, 296, 297, 298, 301, 305, 322, 342, 343, 344, 345, 346, 347, 348, 349, 350, 351, 352, 353, 354, 355, 356, 357, 358, 359, 360, 361, 36…	3072.0
Q13936_Q08289	CACNA1C	CACNB2	0.8454168	schizophrenia	disorder & component	1						0.5282309					0	0.0	0	1	982	0	0.4	0.0	0	0	0	0	1	1	0.73; 0.723; 0.723; 0.723; 0.723; 0.719; 0.716; 0.685; 0.662; 0.643; 0.623	0.886; 0.675; 0.668; 0.667; 0.658; 0.48	rs10774037; rs10491964; rs758117; rs12823424; rs2239063; rs2007044; rs4298967; rs1024582; rs2238044; rs2159100; rs1006737	rs2799573; rs7893279; rs1926026; rs17691888; rs4748466; rs7071123	Q13936	Q08289	model_3_multimer_v3_pred_0	0.6173304485595386	0.5303187370300293	0.5477210793359312	0.0462244128362213	523.0	[53, 56, 69, 70, 71, 72, 73, 74, 75, 76, 77, 78, 79, 80, 81, 82, 83, 84, 85, 110, 422, 423, 424, 425, 426, 427, 428, 429, 430, 431, 432, 433, 434, 435, 436, 437, 438, 439, 440, 441, 442, 443, 444, 445, 446, 447, 448, 449, 450, 451, 452, 453, 454, 462, 508, 511, 514, 515, 518, 519, 522, 578, 579, 580, 581, 582, 583, 584, 585, 586, 587, 765, 769, 772, 773, 775, 776, 777, 779, 780, 781, 782, 783, 78…	[1, 2, 3, 4, 19, 20, 21, 22, 43, 44, 45, 46, 47, 48, 49, 50, 52, 53, 65, 66, 67, 68, 69, 70, 71, 126, 140, 141, 143, 146, 162, 163, 164, 165, 166, 167, 168, 169, 219, 220, 221, 222, 223, 224, 225, 226, 227, 228, 229, 230, 231, 232, 233, 234, 235, 236, 237, 238, 239, 240, 241, 242, 243, 244, 245, 246, 247, 248, 249, 250, 257, 260, 262, 264, 265, 286, 288, 289, 290, 294, 295, 296, 297, 298, 299, 30…	3072.0
Q13936_O00305	CACNA1C	CACNB4	0.8367898	schizophrenia	disorder & component	1											0	0.0	0	0	922	0	0.35	0.0	0	0	0	0	1	0	0.73; 0.723; 0.723; 0.723; 0.723; 0.719; 0.716; 0.685; 0.662; 0.643; 0.623		rs10774037; rs10491964; rs758117; rs12823424; rs2239063; rs2007044; rs4298967; rs1024582; rs2238044; rs2159100; rs1006737		Q13936	O00305	model_3_multimer_v3_pred_0	0.6390164374836078	0.6207904815673828	0.6244356727506278	0.0668969418724194	329.0	[54, 55, 56, 57, 58, 59, 60, 61, 62, 63, 64, 75, 76, 77, 78, 423, 425, 426, 427, 428, 429, 430, 431, 432, 433, 434, 435, 436, 437, 438, 439, 440, 441, 442, 443, 444, 445, 446, 447, 448, 449, 450, 451, 452, 453, 454, 462, 511, 514, 515, 518, 522, 578, 579, 580, 581, 582, 583, 584, 585, 586, 590, 768, 772, 775, 776, 777, 779, 780, 781, 782, 783, 784, 785, 786, 788, 874, 879, 880, 881, 882, 883, 884…	[144, 145, 181, 182, 183, 184, 185, 186, 187, 188, 189, 190, 191, 192, 195, 196, 197, 198, 224, 226, 227, 232, 233, 234, 235, 236, 237, 238, 239, 240, 241, 242, 243, 244, 245, 246, 247, 248, 251, 254, 255, 256, 257, 258, 294, 332, 333, 334, 335, 336, 337, 338, 339, 340, 341, 342, 343, 344, 345, 346, 347, 348, 349, 350, 351, 353, 360, 378, 379, 380, 381, 382, 383, 384, 385, 386, 387, 388, 389, 390…	3072.0
Q13936_O14936	CACNA1C	CASK	0.7663124	schizophrenia	component	1		0.4819913				0.4044659				0.2995346	0	0.0	0	0	0	0	0.0	0.0	0	0	0	0	1	0	0.73; 0.723; 0.723; 0.723; 0.723; 0.719; 0.716; 0.685; 0.662; 0.643; 0.623		rs10774037; rs10491964; rs758117; rs12823424; rs2239063; rs2007044; rs4298967; rs1024582; rs2238044; rs2159100; rs1006737		Q13936	O14936
Q13936_Q8N350	CACNA1C	CBARP	0.7745455	schizophrenia	component	1											0	0.0	0	0	0	0	0.35	0.0	0	0	0	0	1	0	0.73; 0.723; 0.723; 0.723; 0.723; 0.719; 0.716; 0.685; 0.662; 0.643; 0.623		rs10774037; rs10491964; rs758117; rs12823424; rs2239063; rs2007044; rs4298967; rs1024582; rs2238044; rs2159100; rs1006737		Q13936	Q8N350	model_4_multimer_v3_pred_0	0.5727940531184779	0.368618369102478	0.409453505905678	0.036376071420489	634.0	[1, 2, 3, 4, 5, 6, 7, 8, 9, 10, 11, 12, 35, 36, 37, 38, 39, 40, 41, 53, 70, 71, 72, 73, 75, 76, 77, 78, 79, 80, 81, 82, 83, 84, 85, 86, 87, 88, 89, 90, 91, 92, 93, 94, 95, 96, 97, 98, 185, 186, 187, 188, 189, 190, 191, 255, 256, 258, 259, 260, 261, 262, 263, 264, 266, 269, 270, 272, 273, 276, 412, 413, 414, 415, 416, 417, 418, 419, 420, 422, 423, 580, 581, 584, 585, 590, 593, 594, 597, 598, 600, …	[14, 15, 16, 17, 18, 19, 20, 21, 22, 23, 24, 25, 26, 27, 28, 29, 39, 40, 41, 42, 43, 44, 45, 46, 47, 48, 49, 50, 51, 52, 53, 54, 55, 56, 57, 58, 59, 61, 62, 65, 66, 68, 69, 72, 76, 80, 83, 95, 96, 97, 98, 99, 100, 101, 134, 136, 137, 139, 140, 147, 148, 149, 150, 151, 152, 153, 154, 155, 156, 157, 158, 159, 160, 161, 162, 163, 164, 165, 166, 167, 168, 169, 170, 171, 172, 173, 174, 175, 176, 177, …	2714.0
Q13936_P60953	CACNA1C	CDC42	0.8534329	schizophrenia	component	1		0.4019792				0.6000962				0.7705716	0	0.0	0	0	0	0	0.35	0.0	0	0	0	0	1	0	0.73; 0.723; 0.723; 0.723; 0.723; 0.719; 0.716; 0.685; 0.662; 0.643; 0.623	0.392	rs10774037; rs10491964; rs758117; rs12823424; rs2239063; rs2007044; rs4298967; rs1024582; rs2238044; rs2159100; rs1006737	rs2143103	Q13936	P60953	model_3_multimer_v3_pred_0	0.6300484023060148	0.2780092060565948	0.3484170453064789	0.0525346874692909	99.0	[83, 84, 85, 86, 87, 88, 89, 90, 412, 413, 414, 415, 416, 417, 418, 419, 420, 421, 422, 423, 424, 425, 426, 427, 428, 429, 430, 431, 433, 434, 437, 768, 775, 1616, 1617, 1618, 1619, 1620, 1621, 1622, 1623, 1624, 1628, 1701, 1702, 1703, 1704, 1705, 1706, 1707, 1709]	[1, 3, 5, 7, 27, 28, 29, 30, 31, 33, 34, 35, 36, 37, 38, 39, 40, 52, 56, 57, 58, 59, 61, 62, 63, 64, 65, 66, 67, 68, 69, 70, 71, 72, 73, 74, 75, 104, 127, 129, 130, 131, 132, 133, 134, 135, 136, 144]	3072.0
Q13936_Q8N6W0	CACNA1C	CELF5	0.8364182	schizophrenia	disorder	1											0	0.0	0	0	0	0	0.35	0.0	0	0	0	0	1	0	0.73; 0.723; 0.723; 0.723; 0.723; 0.719; 0.716; 0.685; 0.662; 0.643; 0.623		rs10774037; rs10491964; rs758117; rs12823424; rs2239063; rs2007044; rs4298967; rs1024582; rs2238044; rs2159100; rs1006737		Q13936	Q8N6W0	model_5_multimer_v3_pred_0	0.5761805278202323	0.2641133368015289	0.3265267750052696	0.0529989715917193	305.0	[76, 77, 78, 79, 80, 81, 82, 83, 84, 85, 86, 87, 88, 89, 90, 92, 93, 95, 109, 110, 408, 411, 412, 413, 414, 415, 416, 417, 418, 419, 420, 421, 422, 423, 424, 425, 426, 760, 763, 767, 787, 852, 855, 858, 860, 873, 1189, 1192, 1193, 1194, 1196, 1197, 1198, 1199, 1200, 1201, 1202, 1203, 1204, 1205, 1206, 1207, 1208, 1209, 1210, 1211, 1212, 1213, 1214, 1527, 1528, 1531, 1532, 1533, 1534, 1535, 1536, …	[1, 3, 51, 53, 54, 87, 111, 112, 113, 114, 115, 116, 117, 118, 137, 138, 139, 140, 141, 142, 143, 144, 145, 146, 150, 164, 165, 166, 167, 168, 169, 170, 171, 172, 173, 174, 175, 176, 177, 178, 195, 198, 199, 200, 201, 202, 203, 204, 205, 206, 207, 208, 209, 210, 212, 213, 221, 222, 224, 225, 226, 228, 229, 233, 234, 236, 237, 254, 257, 258, 266, 267, 268, 269, 270, 271, 346, 347, 348, 349, 350, 3…	3072.0
Q13936_Q9BQT9	CACNA1C	CLSTN3	0.7726386	schizophrenia	component	1		0.5036069				0.3993002					0	0.0	0	0	0	0	0.35	0.0	0	0	0	0	1	0	0.73; 0.723; 0.723; 0.723; 0.723; 0.719; 0.716; 0.685; 0.662; 0.643; 0.623		rs10774037; rs10491964; rs758117; rs12823424; rs2239063; rs2007044; rs4298967; rs1024582; rs2238044; rs2159100; rs1006737		Q13936	Q9BQT9
Q13936_Q12860	CACNA1C	CNTN1	0.7478764	schizophrenia	disorder & component	1		0.6540604				0.6221991				0.7082022	0	0.0	0	0	0	0	0.35	0.0	0	0	0	0	1	0	0.73; 0.723; 0.723; 0.723; 0.723; 0.719; 0.716; 0.685; 0.662; 0.643; 0.623		rs10774037; rs10491964; rs758117; rs12823424; rs2239063; rs2007044; rs4298967; rs1024582; rs2238044; rs2159100; rs1006737		Q13936	Q12860
Q13936_P26232	CACNA1C	CTNNA2	0.7560474	schizophrenia	disorder	1						0.4179576				0.1996743	0	0.0	0	0	0	0	0.35	0.0	0	0	0	0	1	0	0.73; 0.723; 0.723; 0.723; 0.723; 0.719; 0.716; 0.685; 0.662; 0.643; 0.623		rs10774037; rs10491964; rs758117; rs12823424; rs2239063; rs2007044; rs4298967; rs1024582; rs2238044; rs2159100; rs1006737		Q13936	P26232
Q13936_P35222	CACNA1C	CTNNB1	0.7664607	schizophrenia	disorder & component	1		0.4790922				0.3943802				0.2421333	0	0.0	0	0	0	0	0.35	0.0	0	0	0	0	1	0	0.73; 0.723; 0.723; 0.723; 0.723; 0.719; 0.716; 0.685; 0.662; 0.643; 0.623		rs10774037; rs10491964; rs758117; rs12823424; rs2239063; rs2007044; rs4298967; rs1024582; rs2238044; rs2159100; rs1006737		Q13936	P35222	model_2_multimer_v3_pred_0	0.5437068246500318	0.2803950607776642	0.3330574135521377	0.0507193468086841	392.0	[52, 55, 56, 59, 88, 89, 90, 91, 92, 93, 94, 95, 109, 110, 414, 415, 416, 417, 418, 419, 420, 421, 422, 423, 424, 425, 426, 427, 428, 429, 430, 431, 432, 433, 434, 435, 436, 437, 438, 440, 441, 646, 649, 760, 761, 762, 764, 765, 766, 768, 769, 772, 775, 1197, 1198, 1200, 1627, 1628, 1631, 1634, 1659, 1685, 1687, 1688, 1689, 1690, 1691, 1692, 1693, 1694, 1695, 1696, 1697, 1707, 1708, 1709, 1710, 1…	[3, 4, 5, 6, 7, 8, 9, 11, 12, 13, 14, 15, 16, 17, 18, 19, 20, 22, 23, 24, 25, 26, 27, 28, 30, 35, 36, 37, 38, 39, 40, 41, 42, 43, 44, 46, 47, 48, 49, 50, 51, 52, 59, 60, 61, 62, 64, 66, 97, 125, 127, 128, 129, 130, 131, 132, 133, 134, 135, 136, 137, 138, 139, 140, 141, 142, 143, 144, 145, 146, 147, 182, 183, 186, 190, 226, 348, 349, 350, 351, 354, 355, 358, 363, 385, 386, 387, 388, 389, 390, 391,…	3072.0
Q13936_Q9UQB3	CACNA1C	CTNND2	0.7596143	schizophrenia	disorder & component	1		0.4216706				0.0648267					0	0.0	0	0	0	0	0.35	0.0	0	0	0	0	1	0	0.73; 0.723; 0.723; 0.723; 0.723; 0.719; 0.716; 0.685; 0.662; 0.643; 0.623		rs10774037; rs10491964; rs758117; rs12823424; rs2239063; rs2007044; rs4298967; rs1024582; rs2238044; rs2159100; rs1006737		Q13936	Q9UQB3
Q13936_A7MBM2	CACNA1C	DISP2	0.7886144	schizophrenia	disorder	1											0	0.0	0	0	0	0	0.35	0.0	0	0	0	0	1	0	0.73; 0.723; 0.723; 0.723; 0.723; 0.719; 0.716; 0.685; 0.662; 0.643; 0.623		rs10774037; rs10491964; rs758117; rs12823424; rs2239063; rs2007044; rs4298967; rs1024582; rs2238044; rs2159100; rs1006737		Q13936	A7MBM2
Q13936_P54762	CACNA1C	EPHB1	0.7814684	schizophrenia	disorder & component	1											0	0.0	0	0	0	0	0.35	0.0	0	0	0	0	1	0	0.73; 0.723; 0.723; 0.723; 0.723; 0.719; 0.716; 0.685; 0.662; 0.643; 0.623		rs10774037; rs10491964; rs758117; rs12823424; rs2239063; rs2007044; rs4298967; rs1024582; rs2238044; rs2159100; rs1006737		Q13936	P54762
Q13936_P29323	CACNA1C	EPHB2	0.7658862	schizophrenia	component	1		0.3613456				0.4992363				0.5939165	0	0.0	0	0	0	0	0.35	0.0	0	0	0	0	1	0	0.73; 0.723; 0.723; 0.723; 0.723; 0.719; 0.716; 0.685; 0.662; 0.643; 0.623		rs10774037; rs10491964; rs758117; rs12823424; rs2239063; rs2007044; rs4298967; rs1024582; rs2238044; rs2159100; rs1006737		Q13936	P29323
Q13936_Q14254	CACNA1C	FLOT2	0.7319882	schizophrenia	component	1		0.4763169				0.4775867				0.4773197	0	0.0	0	0	0	0	0.35	0.0	0	0	0	0	1	0	0.73; 0.723; 0.723; 0.723; 0.723; 0.719; 0.716; 0.685; 0.662; 0.643; 0.623		rs10774037; rs10491964; rs758117; rs12823424; rs2239063; rs2007044; rs4298967; rs1024582; rs2238044; rs2159100; rs1006737		Q13936	Q14254	model_1_multimer_v3_pred_0	0.5838407077050392	0.2677563428878784	0.3309732158513105	0.038689425708618	325.0	[83, 426, 429, 430, 432, 433, 434, 436, 437, 440, 469, 763, 764, 765, 766, 767, 768, 769, 770, 771, 772, 774, 775, 776, 778, 779, 780, 781, 782, 783, 784, 785, 786, 787, 813, 814, 815, 816, 817, 818, 819, 820, 821, 822, 823, 824, 851, 852, 853, 854, 855, 856, 857, 865, 1194, 1195, 1197, 1198, 1199, 1200, 1201, 1562, 1588, 1589, 1592, 1593, 1595, 1596, 1597, 1598, 1599, 1600, 1602, 1605, 1615, 161…	[1, 2, 3, 4, 36, 37, 38, 53, 55, 56, 57, 66, 67, 68, 69, 70, 71, 72, 120, 121, 123, 124, 125, 126, 127, 153, 154, 155, 156, 157, 158, 159, 160, 161, 162, 163, 164, 165, 166, 167, 168, 169, 170, 171, 172, 173, 174, 175, 176, 177, 178, 179, 180, 181, 182, 183, 184, 185, 186, 187, 188, 189, 190, 191, 192, 193, 194, 195, 196, 197, 198, 199, 200, 201, 202, 203, 204, 205, 206, 208, 209, 211, 212, 213, …	3072.0
Q13936_Q03113	CACNA1C	GNA12	0.806119	schizophrenia	disorder & component	1						0.7584407				0.1570336	0	0.0	0	0	0	0	0.35	0.0	0	0	0	0	1	0	0.73; 0.723; 0.723; 0.723; 0.723; 0.719; 0.716; 0.685; 0.662; 0.643; 0.623		rs10774037; rs10491964; rs758117; rs12823424; rs2239063; rs2007044; rs4298967; rs1024582; rs2238044; rs2159100; rs1006737		Q13936	Q03113	model_4_multimer_v3_pred_0	0.6087263005488078	0.3003007769584656	0.361985881676534	0.0778472000584581	229.0	[413, 415, 416, 417, 418, 419, 420, 421, 422, 423, 424, 425, 426, 427, 428, 429, 430, 431, 432, 433, 434, 435, 436, 437, 438, 439, 440, 441, 442, 443, 444, 468, 469, 470, 471, 472, 473, 474, 475, 477, 578, 581, 582, 583, 584, 585, 586, 587, 588, 589, 590, 591, 632, 638, 639, 641, 642, 643, 644, 645, 646, 647, 648, 649, 650, 754, 757, 758, 759, 760, 761, 762, 763, 764, 765, 766, 767, 768, 769, 770…	[1, 2, 3, 4, 5, 6, 7, 8, 9, 11, 12, 14, 15, 33, 36, 37, 40, 41, 42, 43, 44, 45, 46, 47, 48, 49, 50, 51, 52, 53, 54, 55, 56, 57, 58, 59, 60, 61, 217, 218, 219, 220, 221, 222, 223, 224, 239, 241, 242, 243, 244, 245, 246, 247, 248, 285, 286, 287, 288, 289, 290, 291, 292, 305, 306, 317, 318, 319, 320, 321, 322, 323, 324, 325, 326, 327, 329, 344, 345, 347, 361, 362, 363, 364, 365, 366, 367, 368, 369, …	3072.0
Q13936_P04899	CACNA1C	GNAI2	0.765098	schizophrenia	component	1		0.3703335				0.8160782				0.419004	0	0.0	0	0	0	0	0.35	0.0	0	0	0	0	1	0	0.73; 0.723; 0.723; 0.723; 0.723; 0.719; 0.716; 0.685; 0.662; 0.643; 0.623	0.089	rs10774037; rs10491964; rs758117; rs12823424; rs2239063; rs2007044; rs4298967; rs1024582; rs2238044; rs2159100; rs1006737	rs2073499	Q13936	P04899	model_4_multimer_v3_pred_0	0.6129613874271226	0.3321282267570495	0.3882948588910642	0.1194863552363798	208.0	[263, 412, 413, 414, 415, 416, 417, 418, 419, 420, 421, 422, 423, 424, 425, 426, 427, 428, 429, 430, 431, 432, 433, 434, 435, 436, 437, 438, 439, 440, 441, 442, 443, 444, 445, 446, 447, 448, 449, 450, 451, 452, 453, 465, 466, 467, 468, 469, 470, 471, 472, 473, 475, 504, 507, 508, 511, 580, 581, 582, 583, 584, 585, 765, 768, 769, 771, 772, 775, 776, 779, 1205, 1532, 1533, 1534, 1535, 1536, 1537, 1…	[1, 2, 3, 4, 5, 6, 7, 8, 9, 10, 11, 12, 13, 14, 15, 16, 17, 18, 19, 20, 21, 22, 23, 24, 26, 27, 30, 35, 37, 39, 40, 41, 86, 87, 88, 89, 90, 91, 92, 93, 112, 143, 146, 185, 202, 204, 205, 206, 207, 208, 209, 210, 211, 212, 213, 214, 215, 216, 217, 218, 219, 222, 224, 235, 237, 238, 239, 240, 241, 242, 245, 246, 247, 248, 249, 250, 251, 252, 253, 254, 255, 256, 257, 258, 259, 260, 261, 262, 263, 28…	3072.0
Q13936_P09471	CACNA1C	GNAO1	0.8701689	schizophrenia	disorder & component	1						0.7909306				0.8273677	0	0.0	0	0	0	0	0.35	0.0	0	0	0	0	1	0	0.73; 0.723; 0.723; 0.723; 0.723; 0.719; 0.716; 0.685; 0.662; 0.643; 0.623		rs10774037; rs10491964; rs758117; rs12823424; rs2239063; rs2007044; rs4298967; rs1024582; rs2238044; rs2159100; rs1006737		Q13936	P09471	model_3_multimer_v3_pred_0	0.6003660515766531	0.2853789925575256	0.3483764043613511	0.2066929312454404	237.0	[413, 414, 415, 416, 417, 418, 419, 420, 421, 422, 423, 424, 425, 426, 427, 428, 429, 430, 431, 432, 433, 434, 435, 436, 437, 438, 439, 440, 441, 442, 443, 444, 445, 446, 447, 518, 522, 578, 581, 582, 585, 635, 760, 761, 762, 763, 764, 765, 766, 767, 768, 769, 770, 771, 772, 773, 774, 775, 776, 777, 778, 779, 780, 781, 870, 981, 982, 983, 985, 986, 987, 988, 989, 990, 991, 992, 1030, 1033, 1035, …	[1, 2, 3, 4, 5, 6, 7, 8, 9, 10, 11, 12, 13, 14, 15, 16, 17, 18, 19, 20, 21, 22, 23, 24, 25, 26, 27, 28, 29, 30, 31, 32, 33, 34, 35, 37, 85, 86, 88, 89, 92, 93, 94, 95, 96, 97, 98, 99, 100, 101, 102, 103, 104, 105, 106, 107, 108, 109, 110, 112, 113, 114, 123, 124, 127, 130, 131, 134, 135, 136, 137, 185, 194, 196, 198, 200, 202, 208, 209, 210, 211, 212, 213, 214, 215, 216, 217, 218, 219, 220, 221, …	3072.0
Q13936_Q9Y287	CACNA1C	ITM2B	0.7757845	schizophrenia	component	1		0.5726187				0.3839925				0.2532777	0	0.0	0	0	0	0	0.35	0.0	0	0	0	1	1	0	0.73; 0.723; 0.723; 0.723; 0.723; 0.719; 0.716; 0.685; 0.662; 0.643; 0.623		rs10774037; rs10491964; rs758117; rs12823424; rs2239063; rs2007044; rs4298967; rs1024582; rs2238044; rs2159100; rs1006737		Q13936	Q9Y287	model_1_multimer_v3_pred_0	0.6356201942192142	0.4048904478549957	0.4510363971278395	0.1101102216845555	358.0	[78, 79, 80, 81, 82, 83, 84, 85, 86, 87, 88, 89, 90, 91, 92, 93, 94, 95, 96, 97, 98, 99, 100, 101, 102, 103, 104, 105, 106, 107, 144, 145, 146, 147, 148, 149, 150, 151, 152, 153, 154, 156, 157, 158, 160, 161, 163, 164, 167, 171, 174, 175, 178, 182, 183, 184, 185, 186, 187, 188, 189, 190, 191, 192, 193, 194, 195, 196, 197, 198, 199, 200, 201, 202, 203, 204, 205, 206, 207, 208, 209, 210, 211, 212, …	[1, 2, 3, 4, 5, 6, 7, 8, 9, 10, 11, 12, 13, 14, 15, 16, 17, 18, 19, 20, 21, 22, 24, 43, 44, 45, 46, 47, 48, 49, 50, 51, 52, 53, 54, 55, 56, 57, 58, 59, 60, 61, 62, 63, 64, 65, 66, 67, 68, 69, 70, 71, 72, 73, 74, 75, 76, 77, 78, 79, 80, 81, 82, 83, 84, 85, 86, 87, 88, 89, 90, 91, 92, 93, 94, 95, 96, 97, 98, 99, 100, 101, 102, 103, 104, 106, 107, 108, 109, 110, 111, 112, 113, 114, 115, 116, 117, 11…	3072.0
Q13936_Q12840	CACNA1C	KIF5A	0.7713508	schizophrenia	component	1						0.2859398					0	0.0	0	0	0	0	0.35	0.0	0	0	0	0	1	0	0.73; 0.723; 0.723; 0.723; 0.723; 0.719; 0.716; 0.685; 0.662; 0.643; 0.623		rs10774037; rs10491964; rs758117; rs12823424; rs2239063; rs2007044; rs4298967; rs1024582; rs2238044; rs2159100; rs1006737		Q13936	Q12840
Q13936_P32004	CACNA1C	L1CAM	0.7659318	schizophrenia	component	1		0.3184721				0.5572202				0.6233556	0	0.0	0	0	0	0	0.35	0.0	0	0	0	0	1	0	0.73; 0.723; 0.723; 0.723; 0.723; 0.719; 0.716; 0.685; 0.662; 0.643; 0.623		rs10774037; rs10491964; rs758117; rs12823424; rs2239063; rs2007044; rs4298967; rs1024582; rs2238044; rs2159100; rs1006737		Q13936	P32004
Q13936_Q92614	CACNA1C	MYO18A	0.8481918	schizophrenia	disorder	1		0.3174867				0.5312562				0.1669833	0	0.0	0	0	0	0	0.35	0.0	0	0	0	0	1	0	0.73; 0.723; 0.723; 0.723; 0.723; 0.719; 0.716; 0.685; 0.662; 0.643; 0.623	0.428	rs10774037; rs10491964; rs758117; rs12823424; rs2239063; rs2007044; rs4298967; rs1024582; rs2238044; rs2159100; rs1006737	rs77135925	Q13936	Q92614
Q13936_Q92859	CACNA1C	NEO1	0.8170205	schizophrenia	disorder & component	1		0.5486657				0.538468				0.578042	0	0.0	0	0	0	0	0.35	0.0	0	0	0	0	1	0	0.73; 0.723; 0.723; 0.723; 0.723; 0.719; 0.716; 0.685; 0.662; 0.643; 0.623		rs10774037; rs10491964; rs758117; rs12823424; rs2239063; rs2007044; rs4298967; rs1024582; rs2238044; rs2159100; rs1006737		Q13936	Q92859
Q13936_Q16620	CACNA1C	NTRK2	0.764919	schizophrenia	disorder & component	1						0.422167				0.2611159	0	0.0	0	0	0	0	0.35	0.0	0	0	0	0	1	0	0.73; 0.723; 0.723; 0.723; 0.723; 0.719; 0.716; 0.685; 0.662; 0.643; 0.623	0.125	rs10774037; rs10491964; rs758117; rs12823424; rs2239063; rs2007044; rs4298967; rs1024582; rs2238044; rs2159100; rs1006737	rs2889964	Q13936	Q16620
Q13936_Q08174	CACNA1C	PCDH1	0.8924777	schizophrenia	disorder	1		0.4703455				0.5767669				0.4611735	0	0.0	0	0	0	0	0.35	0.0	0	0	0	0	1	0	0.73; 0.723; 0.723; 0.723; 0.723; 0.719; 0.716; 0.685; 0.662; 0.643; 0.623		rs10774037; rs10491964; rs758117; rs12823424; rs2239063; rs2007044; rs4298967; rs1024582; rs2238044; rs2159100; rs1006737		Q13936	Q08174
Q13936_Q07343	CACNA1C	PDE4B	0.8041953	schizophrenia	disorder & component	1						0.5849042					0	0.0	0	0	615	0	0.5	0.0	0	0	0	0	1	1	0.73; 0.723; 0.723; 0.723; 0.723; 0.719; 0.716; 0.685; 0.662; 0.643; 0.623	0.849	rs10774037; rs10491964; rs758117; rs12823424; rs2239063; rs2007044; rs4298967; rs1024582; rs2238044; rs2159100; rs1006737	rs2801578	Q13936	Q07343	model_2_multimer_v3_pred_0	0.5441243758215852	0.2654081583023071	0.3211514018061627	0.0402349628192058	348.0	[408, 412, 413, 414, 415, 416, 417, 418, 419, 422, 423, 426, 429, 430, 433, 437, 458, 459, 460, 461, 462, 463, 464, 465, 466, 467, 468, 469, 470, 471, 768, 772, 775, 794, 795, 796, 797, 798, 799, 833, 834, 836, 1196, 1197, 1198, 1199, 1200, 1201, 1202, 1203, 1204, 1205, 1206, 1207, 1208, 1209, 1210, 1211, 1212, 1213, 1531, 1532, 1533, 1534, 1535, 1536, 1537, 1538, 1539, 1541, 1542, 1545, 1565, 15…	[43, 44, 45, 46, 47, 48, 49, 50, 51, 60, 61, 62, 63, 64, 65, 66, 67, 68, 69, 70, 71, 72, 73, 74, 75, 76, 77, 78, 79, 80, 129, 131, 132, 133, 134, 135, 136, 137, 138, 139, 140, 141, 142, 143, 144, 145, 146, 147, 161, 162, 163, 164, 165, 166, 167, 168, 169, 170, 172, 173, 174, 175, 176, 177, 178, 179, 180, 181, 184, 195, 206, 208, 213, 216, 217, 220, 221, 223, 224, 225, 226, 227, 228, 229, 230, 231…	3072.0
Q13936_Q9NRD5	CACNA1C	PICK1	0.8216267	schizophrenia	component	1		0.3989987				0.2347706				0.5439143	0	0.0	0	0	292	0	0.63	0.0	0	0	0	0	1	0	0.73; 0.723; 0.723; 0.723; 0.723; 0.719; 0.716; 0.685; 0.662; 0.643; 0.623		rs10774037; rs10491964; rs758117; rs12823424; rs2239063; rs2007044; rs4298967; rs1024582; rs2238044; rs2159100; rs1006737		Q13936	Q9NRD5	model_5_multimer_v3_pred_0	0.5860076292264281	0.258960872888565	0.3243702241561377	0.1357574743301583	437.0	[70, 72, 73, 74, 75, 76, 77, 78, 95, 97, 98, 122, 123, 124, 125, 126, 127, 128, 129, 132, 187, 188, 189, 192, 193, 252, 253, 256, 257, 258, 259, 260, 261, 262, 263, 264, 267, 404, 405, 406, 407, 408, 409, 410, 411, 412, 413, 414, 415, 416, 417, 418, 419, 420, 421, 422, 423, 424, 425, 426, 427, 428, 429, 430, 465, 466, 467, 468, 469, 470, 471, 472, 473, 474, 475, 476, 477, 478, 479, 753, 756, 757,…	[9, 22, 23, 24, 25, 26, 27, 29, 30, 31, 32, 33, 34, 35, 36, 37, 38, 39, 40, 41, 42, 43, 44, 45, 46, 47, 48, 50, 51, 70, 71, 72, 73, 74, 75, 76, 77, 78, 80, 81, 82, 83, 84, 85, 86, 87, 88, 89, 90, 91, 92, 93, 94, 95, 96, 97, 98, 99, 100, 109, 112, 113, 114, 117, 118, 121, 122, 123, 124, 125, 126, 127, 128, 129, 130, 131, 132, 133, 134, 135, 136, 137, 138, 139, 140, 141, 142, 143, 144, 145, 146, 14…	3072.0
Q13936_P31323	CACNA1C	PRKAR2B	0.7326143	schizophrenia	component	1		0.3534109				0.7384498				0.7502956	0	0.0	0	0	0	0	0.35	0.0	0	0	0	1	1	0	0.73; 0.723; 0.723; 0.723; 0.723; 0.719; 0.716; 0.685; 0.662; 0.643; 0.623		rs10774037; rs10491964; rs758117; rs12823424; rs2239063; rs2007044; rs4298967; rs1024582; rs2238044; rs2159100; rs1006737		Q13936	P31323	model_4_multimer_v3_pred_0	0.6177005470453218	0.3386253714561462	0.3944404065739814	0.1481058044323951	109.0	[147, 148, 149, 150, 151, 152, 227, 297, 299, 301, 302, 303, 304, 305, 306, 307, 308, 309, 310, 311, 312, 313, 333, 334, 335, 336, 337, 338, 339, 340, 341, 342, 343, 673, 674, 675, 676, 677, 678, 679, 680, 681, 682, 683, 684, 685, 713, 714, 715, 716, 717, 718, 719, 720, 721, 722, 726, 1078, 1079, 1080, 1081, 1082, 1083, 1084, 1088, 1089, 1090, 1091, 1092, 1093, 1094, 1095, 1097, 1098, 1099, 1100,…	[1, 2, 3, 4, 101, 103, 104, 105, 106, 107, 108, 109, 110, 111, 112, 113, 114, 115, 116, 117, 119, 228, 383]	3072.0
Q13936_P23468	CACNA1C	PTPRD	0.8486508	schizophrenia	disorder & component	1						0.7366183					0	0.0	0	0	0	0	0.35	0.0	0	0	0	0	1	1	0.73; 0.723; 0.723; 0.723; 0.723; 0.719; 0.716; 0.685; 0.662; 0.643; 0.623	0.786	rs10774037; rs10491964; rs758117; rs12823424; rs2239063; rs2007044; rs4298967; rs1024582; rs2238044; rs2159100; rs1006737	rs59761926	Q13936	P23468
Q13936_Q13332	CACNA1C	PTPRS	0.8149105	schizophrenia	component	1		0.5644776				0.8028142				0.7385919	0	0.0	0	0	0	0	0.35	0.0	0	0	0	0	1	0	0.73; 0.723; 0.723; 0.723; 0.723; 0.719; 0.716; 0.685; 0.662; 0.643; 0.623		rs10774037; rs10491964; rs758117; rs12823424; rs2239063; rs2007044; rs4298967; rs1024582; rs2238044; rs2159100; rs1006737		Q13936	Q13332
Q13936_P20336	CACNA1C	RAB3A	0.8350859	schizophrenia	component	1						0.4119039				0.8444799	0	0.0	0	0	0	0	0.35	0.0	0	0	0	0	1	0	0.73; 0.723; 0.723; 0.723; 0.723; 0.719; 0.716; 0.685; 0.662; 0.643; 0.623		rs10774037; rs10491964; rs758117; rs12823424; rs2239063; rs2007044; rs4298967; rs1024582; rs2238044; rs2159100; rs1006737		Q13936	P20336	model_1_multimer_v3_pred_0	0.6359929428033998	0.4436333179473877	0.4821052429185901	0.0483109313983388	218.0	[845, 848, 1552, 1557, 1559, 1560, 1561, 1562, 1563, 1564, 1565, 1566, 1567, 1568, 1569, 1570, 1588, 1591, 1592, 1594, 1595, 1596, 1597, 1598, 1599, 1600, 1601, 1602, 1603, 1604, 1605, 1647, 1650, 1651, 1657, 1658, 1659, 1660, 1661, 1662, 1663, 1664, 1665, 1666, 1667, 1668, 1669, 1670, 1671, 1672, 1673, 1674, 1675, 1676, 1677, 1678, 1680, 1681, 1702, 1703, 1705, 1706, 1707, 1708, 1709, 1710, 1711…	[7, 9, 10, 13, 14, 16, 17, 18, 19, 22, 23, 24, 25, 26, 36, 39, 40, 43, 44, 52, 53, 54, 55, 56, 57, 58, 59, 60, 61, 62, 63, 72, 73, 74, 75, 76, 77, 78, 79, 80, 81, 82, 83, 84, 85, 86, 87, 88, 89, 90, 91, 92, 93, 94, 95, 96, 115, 116, 118, 119, 121, 122, 123, 124, 125, 191, 192, 193, 194, 195, 196, 197, 198, 199, 200, 201, 203, 204, 205, 206, 207, 208, 209, 210, 211, 212, 213, 214, 215, 216, 217, 2…	3072.0
Q13936_P20337	CACNA1C	RAB3B	0.8130427	schizophrenia	component	1						0.1999346				0.2887	0	0.0	0	0	0	0	0.35	0.0	0	0	0	0	1	0	0.73; 0.723; 0.723; 0.723; 0.723; 0.719; 0.716; 0.685; 0.662; 0.643; 0.623		rs10774037; rs10491964; rs758117; rs12823424; rs2239063; rs2007044; rs4298967; rs1024582; rs2238044; rs2159100; rs1006737		Q13936	P20337	model_1_multimer_v3_pred_0	0.6270803763459646	0.3788545727729797	0.4284997334875767	0.2956091168050773	180.0	[142, 143, 144, 145, 146, 147, 148, 149, 150, 151, 152, 153, 154, 155, 156, 157, 158, 159, 215, 216, 219, 222, 223, 225, 226, 227, 670, 674, 675, 676, 677, 678, 679, 680, 681, 682, 683, 684, 685, 686, 687, 688, 689, 690, 691, 692, 693, 694, 697, 1074, 1075, 1076, 1077, 1078, 1079, 1080, 1081, 1082, 1083, 1084, 1085, 1088, 1089, 1092, 1093, 1094, 1095, 1096, 1099, 1100, 1101, 1102, 1103, 1104, 110…	[17, 18, 19, 20, 21, 22, 23, 24, 25, 26, 31, 32, 36, 37, 39, 40, 43, 44, 46, 47, 48, 49, 50, 51, 52, 53, 54, 55, 56, 57, 58, 59, 60, 61, 72, 74, 76, 78, 79, 80, 81, 82, 83, 84, 85, 86, 87, 88, 89, 90, 91, 92, 93, 94, 95, 96, 97, 98, 116, 119, 120, 121, 122, 123, 124, 125, 126, 127, 128, 148, 152, 155, 191, 194, 216, 218, 219]	3072.0
Q13936_Q96E17	CACNA1C	RAB3C	0.8463317	schizophrenia	component	1						0.6520882				0.7331508	0	0.0	0	0	0	0	0.35	0.0	0	0	0	0	1	0	0.73; 0.723; 0.723; 0.723; 0.723; 0.719; 0.716; 0.685; 0.662; 0.643; 0.623	0.107	rs10774037; rs10491964; rs758117; rs12823424; rs2239063; rs2007044; rs4298967; rs1024582; rs2238044; rs2159100; rs1006737	rs2434582	Q13936	Q96E17	model_1_multimer_v3_pred_0	0.6424469814725224	0.4080811738967895	0.4549543354119362	0.3092514332253114	182.0	[143, 144, 145, 146, 147, 148, 149, 150, 151, 152, 153, 154, 155, 156, 157, 158, 159, 160, 214, 215, 216, 217, 218, 219, 220, 221, 222, 223, 226, 227, 670, 671, 673, 674, 675, 676, 677, 678, 679, 680, 681, 682, 683, 684, 685, 686, 688, 689, 690, 691, 692, 693, 694, 697, 1074, 1076, 1077, 1078, 1079, 1080, 1081, 1082, 1083, 1084, 1085, 1088, 1089, 1092, 1093, 1094, 1095, 1096, 1099, 1100, 1101, 11…	[25, 27, 28, 29, 30, 31, 32, 33, 34, 39, 40, 44, 47, 48, 51, 52, 54, 56, 58, 59, 60, 61, 62, 63, 64, 65, 66, 67, 68, 69, 80, 82, 84, 86, 87, 88, 89, 90, 91, 92, 93, 94, 95, 96, 97, 98, 99, 100, 101, 102, 103, 104, 105, 106, 124, 126, 127, 128, 129, 130, 131, 132, 133, 134, 135, 136, 195, 199, 202, 204, 205, 206, 208, 209, 224, 225, 226, 227]	3072.0
Q13936_P20339	CACNA1C	RAB5A	0.7415434	schizophrenia	component	1		0.5120023				0.2928196				0.8135725	0	0.0	0	0	0	0	0.35	0.0	0	0	0	0	1	0	0.73; 0.723; 0.723; 0.723; 0.723; 0.719; 0.716; 0.685; 0.662; 0.643; 0.623		rs10774037; rs10491964; rs758117; rs12823424; rs2239063; rs2007044; rs4298967; rs1024582; rs2238044; rs2159100; rs1006737		Q13936	P20339	model_1_multimer_v3_pred_0	0.633602023238318	0.3107518255710602	0.3753218651045118	0.0547289055610509	195.0	[832, 833, 834, 835, 836, 837, 838, 1552, 1559, 1560, 1561, 1562, 1563, 1564, 1565, 1566, 1567, 1568, 1569, 1570, 1583, 1588, 1591, 1592, 1593, 1594, 1595, 1596, 1597, 1598, 1599, 1600, 1601, 1602, 1603, 1604, 1605, 1654, 1656, 1657, 1658, 1659, 1660, 1661, 1662, 1663, 1664, 1665, 1666, 1667, 1668, 1669, 1670, 1671, 1672, 1673, 1674, 1675, 1676, 1677, 1678, 1679, 1680, 1681, 1691, 1692, 1693, 169…	[3, 4, 5, 6, 18, 20, 21, 22, 23, 24, 25, 26, 28, 29, 30, 33, 34, 35, 37, 38, 39, 40, 41, 42, 43, 44, 46, 49, 50, 51, 52, 53, 54, 55, 56, 57, 58, 59, 60, 61, 70, 71, 72, 73, 74, 75, 76, 77, 78, 79, 80, 81, 82, 83, 84, 85, 86, 87, 88, 89, 90, 91, 92, 93, 94, 110, 114, 117, 121, 122, 189, 190, 191, 192, 193, 194, 195, 196, 197, 198, 199, 200, 201, 202, 203, 204, 205, 206, 207, 208]	3072.0
Q13936_P61020	CACNA1C	RAB5B	0.8226339	schizophrenia	component	1		0.5607032				0.6419185				0.8882776	0	0.0	0	0	0	0	0.35	0.0	0	0	0	1	1	0	0.73; 0.723; 0.723; 0.723; 0.723; 0.719; 0.716; 0.685; 0.662; 0.643; 0.623	0.068	rs10774037; rs10491964; rs758117; rs12823424; rs2239063; rs2007044; rs4298967; rs1024582; rs2238044; rs2159100; rs1006737	rs7302200	Q13936	P61020	model_4_multimer_v3_pred_0	0.6283993473241525	0.3818382620811462	0.4311504791297475	0.0706447763953807	147.0	[1559, 1560, 1561, 1562, 1563, 1564, 1565, 1566, 1567, 1569, 1570, 1582, 1583, 1588, 1591, 1592, 1593, 1594, 1595, 1596, 1597, 1598, 1599, 1600, 1601, 1602, 1603, 1604, 1605, 1647, 1654, 1655, 1656, 1657, 1658, 1659, 1660, 1661, 1662, 1663, 1664, 1665, 1666, 1667, 1668, 1669, 1670, 1671, 1672, 1673, 1674, 1675, 1676, 1677, 1678, 1679, 1680, 1681, 1682, 1684, 2119, 2120, 2121, 2122, 2123, 2124, 21…	[20, 21, 22, 23, 24, 26, 27, 28, 29, 30, 31, 33, 34, 37, 38, 41, 46, 48, 49, 50, 51, 52, 53, 54, 55, 56, 57, 58, 59, 70, 71, 72, 73, 74, 75, 76, 77, 78, 79, 80, 81, 82, 83, 84, 85, 86, 87, 88, 89, 90, 91, 92, 93, 94, 95, 104, 106, 107, 110, 114, 117, 120, 121, 122, 123, 134, 189, 191]	3072.0
Q13936_P51148	CACNA1C	RAB5C	0.8244291	schizophrenia	component	1		0.545406				0.3988941				0.5515119	0	0.0	0	0	0	0	0.35	0.0	0	0	0	0	1	0	0.73; 0.723; 0.723; 0.723; 0.723; 0.719; 0.716; 0.685; 0.662; 0.643; 0.623		rs10774037; rs10491964; rs758117; rs12823424; rs2239063; rs2007044; rs4298967; rs1024582; rs2238044; rs2159100; rs1006737		Q13936	P51148	model_3_multimer_v3_pred_0	0.6394051283901895	0.3233084082603454	0.3865277522863143	0.0451037963316723	113.0	[414, 415, 416, 417, 418, 419, 420, 421, 422, 423, 424, 425, 426, 427, 428, 429, 430, 431, 432, 433, 434, 435, 436, 437, 438, 439, 440, 441, 442, 443, 444, 445, 447, 448, 449, 451, 452, 453, 454, 455, 456, 457, 460, 462, 463, 464, 465, 466, 467, 468, 469, 764, 768, 771, 775]	[19, 21, 23, 25, 35, 39, 43, 45, 47, 49, 50, 51, 52, 53, 54, 55, 56, 57, 58, 59, 60, 71, 73, 74, 75, 76, 77, 78, 80, 82, 83, 84, 85, 86, 87, 88, 89, 90, 91, 92, 93, 118, 122, 123, 196, 197, 198, 199, 200, 201, 202, 205, 206, 207, 208, 209, 210, 212]	3072.0
Q13936_Q9NRW1	CACNA1C	RAB6B	0.8091594	schizophrenia	component	1						0.3023633				0.3317505	0	0.0	0	0	0	0	0.35	0.0	0	0	0	0	1	0	0.73; 0.723; 0.723; 0.723; 0.723; 0.719; 0.716; 0.685; 0.662; 0.643; 0.623		rs10774037; rs10491964; rs758117; rs12823424; rs2239063; rs2007044; rs4298967; rs1024582; rs2238044; rs2159100; rs1006737		Q13936	Q9NRW1	model_3_multimer_v3_pred_0	0.6284831119188452	0.2881221771240234	0.3561943640829878	0.0520446242403124	83.0	[415, 416, 417, 418, 419, 420, 421, 422, 423, 424, 425, 426, 427, 428, 429, 430, 431, 433, 434, 437, 440, 760, 764, 765, 767, 768, 769, 771, 772, 774, 775, 778, 1619, 1623, 1625, 1628, 1632]	[5, 7, 8, 9, 10, 11, 12, 13, 15, 27, 30, 32, 34, 35, 36, 37, 43, 44, 45, 46, 47, 48, 49, 50, 51, 52, 63, 65, 66, 67, 68, 69, 75, 77, 78, 79, 81, 82, 84, 85, 114, 191, 192, 193, 194, 195]	3072.0
Q13936_P61586	CACNA1C	RHOA	0.7996457	schizophrenia	component	1						0.6029156				0.7218451	0	0.0	0	0	0	0	0.35	0.0	0	0	0	0	1	0	0.73; 0.723; 0.723; 0.723; 0.723; 0.719; 0.716; 0.685; 0.662; 0.643; 0.623		rs10774037; rs10491964; rs758117; rs12823424; rs2239063; rs2007044; rs4298967; rs1024582; rs2238044; rs2159100; rs1006737		Q13936	P61586	model_3_multimer_v3_pred_0	0.6298708585932895	0.2939798533916473	0.3611580544319758	0.0585927418534045	102.0	[414, 415, 416, 417, 418, 419, 420, 421, 422, 423, 424, 425, 426, 427, 428, 429, 430, 432, 433, 437, 764, 765, 768, 769, 772, 1197, 1198, 1199, 1200, 1201, 1203, 1619, 1622, 1623, 1624, 1625, 1626, 1704, 1706, 1707, 1708, 1709, 1710, 1711, 1712, 1713, 1714, 1715, 1716, 1718, 1721, 1722, 1724, 1725, 2150, 2151, 2153, 2154, 2155, 2158]	[19, 23, 31, 32, 33, 34, 35, 36, 37, 38, 39, 40, 41, 42, 58, 59, 60, 61, 62, 63, 65, 66, 67, 69, 70, 72, 73, 76, 121, 123, 124, 125, 126, 127, 128, 129, 130, 132, 133, 134, 135, 162]	3072.0
Q13936_Q99250	CACNA1C	SCN2A	0.7528879	schizophrenia	disorder & component	1		0.4380028									0	0.0	0	0	0	0	0.35	0.0	0	1	0	0	1	0	0.73; 0.723; 0.723; 0.723; 0.723; 0.719; 0.716; 0.685; 0.662; 0.643; 0.623		rs10774037; rs10491964; rs758117; rs12823424; rs2239063; rs2007044; rs4298967; rs1024582; rs2238044; rs2159100; rs1006737		Q13936	Q99250
Q13936_Q9C0C4	CACNA1C	SEMA4C	0.7669441	schizophrenia	component	1		0.4285552				0.3199487				0.5664891	0	0.0	0	0	0	0	0.5	0.0	0	0	0	0	1	0	0.73; 0.723; 0.723; 0.723; 0.723; 0.719; 0.716; 0.685; 0.662; 0.643; 0.623		rs10774037; rs10491964; rs758117; rs12823424; rs2239063; rs2007044; rs4298967; rs1024582; rs2238044; rs2159100; rs1006737		Q13936	Q9C0C4
Q13936_P08195	CACNA1C	SLC3A2	0.8855477	schizophrenia	component	1		0.4051879				0.0856565				0.1002349	0	0.0	0	0	0	0	0.35	0.0	0	0	0	0	1	0	0.73; 0.723; 0.723; 0.723; 0.723; 0.719; 0.716; 0.685; 0.662; 0.643; 0.623		rs10774037; rs10491964; rs758117; rs12823424; rs2239063; rs2007044; rs4298967; rs1024582; rs2238044; rs2159100; rs1006737		Q13936	P08195	model_4_multimer_v3_pred_0	0.5759728553504069	0.2689028978347778	0.3303168893379036	0.0964465604219674	232.0	[1, 2, 3, 4, 5, 6, 7, 92, 95, 99, 109, 110, 111, 112, 113, 114, 115, 116, 117, 118, 119, 120, 121, 122, 123, 124, 125, 128, 132, 133, 135, 136, 143, 144, 145, 146, 147, 148, 149, 150, 151, 152, 153, 154, 155, 156, 157, 158, 160, 161, 208, 209, 210, 211, 212, 213, 214, 215, 216, 217, 218, 219, 220, 221, 222, 252, 684, 685, 686, 688, 690, 691, 692, 693, 694, 1078, 1080, 1081, 1082, 1083, 1084, 1085…	[1, 2, 3, 94, 95, 96, 97, 98, 101, 102, 103, 104, 105, 106, 107, 108, 109, 110, 111, 112, 113, 114, 115, 116, 117, 118, 119, 120, 121, 122, 123, 124, 125, 126, 127, 141, 142, 143, 144, 145, 146, 147, 148, 149, 150, 151, 158, 159, 160, 161, 162, 163, 164, 165, 166, 167, 169, 170, 173, 178, 181, 182, 185, 186, 188, 189, 192, 193, 196, 203, 206, 207, 210, 245, 248, 249, 291, 292, 293, 294, 295, 296,…	3072.0
Q13936_Q92581	CACNA1C	SLC9A6	0.8149839	schizophrenia	component	1						0.558241				0.2823022	0	0.0	0	0	0	0	0.35	0.0	0	0	0	1	1	0	0.73; 0.723; 0.723; 0.723; 0.723; 0.719; 0.716; 0.685; 0.662; 0.643; 0.623		rs10774037; rs10491964; rs758117; rs12823424; rs2239063; rs2007044; rs4298967; rs1024582; rs2238044; rs2159100; rs1006737		Q13936	Q92581	model_2_multimer_v3_pred_0	0.5428346070881604	0.2377427071332931	0.2987610871242666	0.0396744658381771	223.0	[46, 47, 48, 49, 56, 91, 92, 93, 94, 95, 96, 97, 98, 99, 100, 101, 109, 117, 118, 119, 120, 121, 122, 123, 124, 125, 126, 127, 128, 177, 180, 181, 184, 188, 191, 249, 250, 251, 252, 253, 255, 256, 259, 416, 417, 418, 419, 422, 423, 425, 426, 429, 430, 433, 1578, 1579, 1580, 1581, 1582, 1584, 1585, 1586, 1587, 1588, 1589, 1615, 1616, 1617, 1618, 1619, 1620, 1621, 1622, 1624, 1625, 1626, 1627, 1628…	[24, 27, 83, 85, 86, 87, 89, 90, 91, 92, 93, 94, 95, 96, 97, 98, 99, 270, 273, 274, 353, 354, 355, 356, 357, 358, 359, 360, 361, 362, 401, 402, 403, 404, 405, 406, 408, 409, 412, 416, 530, 540, 543, 545, 546, 547, 548, 549, 550, 552, 553, 554, 555, 556, 557, 607, 608, 611, 612, 613, 614, 615, 617, 618, 619, 620, 621, 623, 625, 639, 641, 670, 672, 674, 679, 681, 682, 683, 684, 685, 686, 687, 688, …	3072.0
Q13936_Q9NY59	CACNA1C	SMPD3	0.8514421	schizophrenia	disorder & component	1						0.6034811					0	0.0	0	0	0	0	0.35	0.0	0	0	0	0	1	1	0.73; 0.723; 0.723; 0.723; 0.723; 0.719; 0.716; 0.685; 0.662; 0.643; 0.623	0.67	rs10774037; rs10491964; rs758117; rs12823424; rs2239063; rs2007044; rs4298967; rs1024582; rs2238044; rs2159100; rs1006737	rs11861362	Q13936	Q9NY59	model_2_multimer_v3_pred_0	0.5563669208474853	0.2559925019741058	0.3160673857487817	0.0344684768730847	281.0	[56, 57, 60, 61, 62, 63, 73, 74, 75, 76, 77, 78, 79, 80, 81, 82, 83, 84, 85, 86, 456, 459, 463, 464, 465, 466, 467, 468, 469, 470, 471, 473, 772, 775, 776, 779, 780, 783, 784, 785, 786, 788, 789, 790, 791, 792, 793, 1566, 1569, 1570, 1572, 1577, 1578, 1579, 1580, 1581, 1582, 1583, 1584, 1585, 1586, 1587, 1588, 1589, 1590, 1591, 1592, 1593, 1594, 1595, 1596, 1608, 1611, 1612, 1613, 1615, 1616, 161…	[49, 50, 51, 52, 54, 55, 58, 156, 157, 159, 160, 161, 162, 163, 164, 165, 166, 167, 168, 169, 170, 171, 172, 173, 174, 175, 176, 177, 178, 179, 180, 181, 182, 183, 184, 185, 186, 233, 234, 235, 236, 237, 238, 239, 240, 244, 245, 246, 247, 248, 249, 250, 251, 260, 261, 262, 263, 264, 265, 266, 267, 268, 269, 270, 271, 272, 273, 274, 275, 276, 277, 278, 279, 281, 282, 283, 284, 327, 328, 329, 330, …	3072.0
Q13936_P12931	CACNA1C	SRC	0.792693	schizophrenia	component	1		0.4833686				0.1292049				0.275651	0	0.0	1	0	0	0	0.35	0.0	0	0	0	0	1	0	0.73; 0.723; 0.723; 0.723; 0.723; 0.719; 0.716; 0.685; 0.662; 0.643; 0.623		rs10774037; rs10491964; rs758117; rs12823424; rs2239063; rs2007044; rs4298967; rs1024582; rs2238044; rs2159100; rs1006737		Q13936	P12931	model_4_multimer_v3_pred_0	0.5798489467385699	0.2824181914329529	0.3419043424940763	0.2782368618206388	205.0	[145, 146, 147, 148, 149, 150, 151, 152, 153, 154, 155, 156, 157, 211, 212, 213, 214, 215, 216, 217, 218, 219, 220, 221, 222, 223, 224, 225, 227, 299, 300, 301, 302, 303, 304, 305, 333, 675, 676, 677, 678, 679, 680, 681, 682, 683, 684, 685, 686, 687, 688, 690, 691, 694, 720, 1078, 1079, 1080, 1081, 1082, 1083, 1084, 1085, 1088, 1089, 1092, 1093, 1094, 1095, 1096, 1097, 1098, 1099, 1100, 1101, 110…	[60, 63, 64, 65, 66, 67, 68, 69, 70, 71, 72, 73, 168, 181, 182, 183, 184, 185, 186, 194, 195, 196, 197, 198, 199, 200, 206, 208, 209, 210, 211, 212, 216, 352, 353, 354, 355, 356, 357, 358, 359, 360, 361, 362, 363, 364, 365, 366, 367, 369, 401, 445, 456, 458, 459, 460, 461, 462, 463, 464, 465, 466, 467, 468, 469, 477, 480, 481, 482, 483, 484, 485, 486, 487, 488, 489, 490, 491, 492, 493, 494, 495, …	3072.0
Q13936_Q9C0H9	CACNA1C	SRCIN1	0.8252803	schizophrenia	component	1		0.5766659				0.3510429					0	0.0	0	0	0	0	0.35	0.0	0	0	0	0	1	0	0.73; 0.723; 0.723; 0.723; 0.723; 0.719; 0.716; 0.685; 0.662; 0.643; 0.623		rs10774037; rs10491964; rs758117; rs12823424; rs2239063; rs2007044; rs4298967; rs1024582; rs2238044; rs2159100; rs1006737		Q13936	Q9C0H9
Q13936_Q86Y82	CACNA1C	STX12	0.7340957	schizophrenia	component	1		0.3838514				0.5039765				0.5530152	0	0.0	0	0	0	0	0.35	0.0	0	0	0	0	1	0	0.73; 0.723; 0.723; 0.723; 0.723; 0.719; 0.716; 0.685; 0.662; 0.643; 0.623		rs10774037; rs10491964; rs758117; rs12823424; rs2239063; rs2007044; rs4298967; rs1024582; rs2238044; rs2159100; rs1006737		Q13936	Q86Y82	model_5_multimer_v3_pred_0	0.6159192788180006	0.2902573347091675	0.3553897235309341	0.0381284619233737	196.0	[70, 71, 72, 73, 74, 75, 76, 77, 78, 79, 80, 81, 82, 83, 84, 184, 185, 187, 191, 192, 193, 194, 197, 201, 205, 208, 212, 228, 229, 230, 231, 232, 236, 262, 263, 265, 266, 267, 269, 724, 725, 728, 1535, 1536, 1570, 1573, 1574, 1575, 1576, 1577, 1578, 1579, 1580, 1581, 1582, 1583, 1584, 1585, 1586, 1587, 1588, 1589, 1590, 1591, 1592, 1593, 1619, 1658, 1671, 1672, 1675, 1676, 1679, 1680, 1682, 1683,…	[1, 2, 3, 4, 5, 6, 7, 8, 9, 34, 37, 38, 40, 41, 44, 45, 48, 52, 101, 104, 105, 107, 108, 109, 111, 112, 113, 115, 116, 119, 130, 152, 153, 155, 156, 157, 158, 159, 160, 161, 205, 206, 209, 210, 211, 212, 213, 214, 215, 216, 217, 218, 219, 220, 221, 222, 223, 224, 225, 226, 227, 228, 229, 230, 231, 232, 233, 234, 235, 236, 237, 238, 239, 241, 242, 243, 244, 246, 247, 248, 250, 251, 253, 254, 255, …	3072.0
Q13936_Q16623	CACNA1C	STX1A	0.7789638	schizophrenia	component	1						0.1305908					0	0.0	0	0	339	0	0.0	0.0	0	0	0	0	1	0	0.73; 0.723; 0.723; 0.723; 0.723; 0.719; 0.716; 0.685; 0.662; 0.643; 0.623		rs10774037; rs10491964; rs758117; rs12823424; rs2239063; rs2007044; rs4298967; rs1024582; rs2238044; rs2159100; rs1006737		Q13936	Q16623	model_4_multimer_v3_pred_0	0.628857694418236	0.4336647987365722	0.472703377872905	0.1099836355122827	243.0	[90, 92, 93, 94, 95, 96, 97, 98, 122, 124, 125, 127, 128, 131, 132, 188, 248, 249, 250, 251, 252, 253, 254, 255, 256, 257, 258, 259, 260, 410, 411, 412, 413, 414, 415, 416, 417, 418, 419, 420, 421, 422, 423, 424, 425, 426, 427, 428, 429, 430, 431, 432, 433, 434, 435, 436, 437, 438, 439, 440, 441, 442, 443, 444, 445, 446, 447, 448, 449, 450, 451, 452, 454, 508, 509, 511, 512, 513, 514, 515, 516, 5…	[4, 8, 11, 14, 15, 16, 18, 20, 22, 86, 118, 121, 122, 124, 125, 126, 127, 128, 129, 130, 131, 132, 133, 134, 135, 136, 137, 138, 139, 140, 142, 143, 146, 151, 161, 162, 163, 164, 165, 166, 167, 168, 169, 170, 171, 172, 173, 174, 175, 176, 199, 200, 202, 203, 205, 206, 207, 208, 209, 210, 211, 212, 213, 214, 215, 216, 217, 218, 219, 220, 221, 222, 223, 224, 225, 226, 227, 228, 229, 230, 231, 232, …	3072.0
Q13936_P61266	CACNA1C	STX1B	0.8861657	schizophrenia	component	1											0	0.0	0	0	0	0	0.0	0.0	0	0	0	0	1	0	0.73; 0.723; 0.723; 0.723; 0.723; 0.719; 0.716; 0.685; 0.662; 0.643; 0.623		rs10774037; rs10491964; rs758117; rs12823424; rs2239063; rs2007044; rs4298967; rs1024582; rs2238044; rs2159100; rs1006737		Q13936	P61266	model_3_multimer_v3_pred_0	0.6198876547083146	0.3037245869636535	0.3669572005125858	0.1068240182989908	214.0	[92, 94, 95, 97, 98, 122, 124, 128, 132, 135, 139, 187, 188, 256, 263, 414, 415, 416, 417, 418, 419, 422, 423, 426, 427, 429, 430, 431, 432, 433, 434, 435, 436, 437, 438, 439, 440, 441, 442, 443, 444, 445, 446, 447, 449, 581, 582, 584, 585, 586, 587, 590, 649, 1202, 1581, 1585, 1588, 1589, 1590, 1591, 1592, 1593, 1594, 1595, 1596, 1615, 1616, 1618, 1619, 1620, 1621, 1622, 1623, 1624, 1625, 1626, …	[1, 4, 5, 7, 8, 9, 10, 11, 13, 14, 16, 17, 18, 19, 47, 48, 51, 54, 55, 58, 59, 61, 62, 63, 64, 65, 113, 117, 121, 124, 125, 128, 129, 132, 135, 142, 143, 144, 145, 146, 147, 148, 149, 150, 151, 152, 153, 154, 155, 156, 157, 158, 159, 160, 161, 162, 163, 164, 180, 181, 182, 183, 184, 185, 186, 187, 188, 189, 190, 193, 194, 197, 228, 229, 230, 231, 232, 233, 234, 235, 236, 237, 238, 239, 240, 241, …	3072.0
Q13936_P61764	CACNA1C	STXBP1	0.8666448	schizophrenia	component	1		0.4054114				0.6556326				0.7363075	0	0.0	0	0	0	0	0.35	0.0	0	0	0	0	1	0	0.73; 0.723; 0.723; 0.723; 0.723; 0.719; 0.716; 0.685; 0.662; 0.643; 0.623		rs10774037; rs10491964; rs758117; rs12823424; rs2239063; rs2007044; rs4298967; rs1024582; rs2238044; rs2159100; rs1006737		Q13936	P61764	model_5_multimer_v3_pred_0	0.5724919248517402	0.2908154726028442	0.3471507630526234	0.0974838235961752	181.0	[91, 92, 93, 94, 95, 96, 407, 408, 409, 410, 411, 412, 413, 414, 415, 416, 417, 418, 419, 420, 421, 422, 423, 424, 425, 426, 427, 428, 429, 430, 431, 432, 433, 434, 437, 646, 649, 650, 753, 754, 756, 757, 760, 761, 764, 1200, 1201, 1202, 1203, 1206, 1536, 1585, 1589, 1590, 1593, 1616, 1617, 1618, 1619, 1620, 1621, 1622, 1623, 1624, 1625, 1626, 1627, 1628, 1657, 1658, 1659, 1660, 1665, 2116, 2117,…	[120, 227, 359, 360, 361, 363, 364, 365, 366, 367, 368, 369, 370, 371, 372, 373, 374, 375, 376, 377, 378, 379, 380, 381, 382, 383, 384, 385, 386, 387, 388, 389, 390, 391, 392, 393, 395, 396, 398, 411, 414, 415, 453, 454, 455, 456, 457, 463, 465, 466, 467, 468, 469, 470, 471, 474, 475, 476, 477, 483, 484, 487, 488, 489, 490, 491, 492, 493, 494, 495, 496, 497, 504, 506, 507, 508, 509, 510, 511, 512…	3072.0
Q13936_Q9H2B2	CACNA1C	SYT4	0.7327592	schizophrenia	component	1											0	0.0	0	0	0	0	0.35	0.0	0	0	0	0	1	0	0.73; 0.723; 0.723; 0.723; 0.723; 0.719; 0.716; 0.685; 0.662; 0.643; 0.623		rs10774037; rs10491964; rs758117; rs12823424; rs2239063; rs2007044; rs4298967; rs1024582; rs2238044; rs2159100; rs1006737		Q13936	Q9H2B2	model_3_multimer_v3_pred_0	0.6055368859402179	0.2830627560615539	0.3475575820372867	0.0852648113148402	434.0	[86, 87, 88, 89, 90, 91, 92, 93, 94, 99, 100, 101, 102, 103, 104, 105, 106, 107, 108, 114, 175, 178, 181, 182, 183, 184, 185, 186, 187, 188, 189, 193, 194, 196, 197, 198, 199, 200, 201, 202, 203, 204, 205, 206, 207, 208, 209, 210, 211, 212, 213, 215, 216, 222, 226, 227, 228, 229, 230, 231, 232, 233, 236, 239, 415, 416, 417, 418, 419, 420, 421, 422, 423, 424, 425, 426, 427, 429, 430, 433, 465, 466…	[1, 2, 3, 4, 5, 6, 7, 8, 9, 10, 11, 12, 13, 14, 15, 16, 17, 18, 19, 20, 21, 22, 23, 24, 25, 26, 27, 28, 29, 30, 31, 32, 33, 34, 35, 36, 37, 38, 39, 40, 41, 42, 43, 44, 45, 46, 48, 49, 51, 52, 53, 54, 55, 56, 57, 58, 59, 60, 61, 62, 63, 64, 69, 70, 71, 72, 73, 74, 75, 76, 77, 78, 80, 81, 83, 84, 85, 86, 87, 88, 89, 90, 91, 92, 93, 94, 95, 96, 97, 98, 99, 100, 101, 102, 103, 104, 105, 106, 107, 113…	3072.0
Q13936_P04216	CACNA1C	THY1	0.7785563	schizophrenia	component	1		0.4004511				0.7823307				0.6632684	0	0.0	0	0	0	0	0.35	0.0	0	0	0	0	1	0	0.73; 0.723; 0.723; 0.723; 0.723; 0.719; 0.716; 0.685; 0.662; 0.643; 0.623		rs10774037; rs10491964; rs758117; rs12823424; rs2239063; rs2007044; rs4298967; rs1024582; rs2238044; rs2159100; rs1006737		Q13936	P04216	model_5_multimer_v3_pred_0	0.64004461523299	0.4651503562927246	0.5001292080807778	0.3723167240667646	279.0	[124, 125, 126, 127, 128, 129, 130, 131, 132, 133, 134, 135, 136, 137, 138, 139, 140, 141, 142, 143, 144, 145, 146, 147, 148, 149, 150, 151, 152, 153, 154, 155, 156, 157, 158, 159, 160, 161, 162, 163, 166, 241, 242, 243, 244, 245, 246, 247, 248, 249, 250, 251, 252, 253, 254, 255, 256, 257, 258, 587, 590, 591, 594, 598, 601, 605, 610, 611, 612, 613, 614, 615, 616, 617, 618, 619, 621, 622, 641, 642…	[1, 2, 3, 5, 6, 7, 8, 9, 10, 11, 12, 13, 14, 15, 16, 17, 18, 19, 20, 23, 26, 27, 28, 29, 30, 31, 32, 33, 34, 35, 36, 37, 39, 40, 41, 42, 43, 44, 45, 46, 47, 48, 49, 50, 66, 79, 80, 81, 82, 83, 84, 85, 86, 87, 88, 89, 90, 91, 92, 106, 108, 109, 110, 111, 113, 127, 128, 129, 130, 131, 132, 133, 134, 135, 136, 137, 138, 139, 140, 141, 142, 143, 144, 145, 146, 147, 148, 149, 150, 151, 152, 153, 154, …	3646.0
Q13936_Q13509	CACNA1C	TUBB3	0.8235025	schizophrenia	component	1		0.4422412				0.1812516				0.4668902	0	0.0	0	0	0	0	0.35	0.0	0	1	0	0	1	0	0.73; 0.723; 0.723; 0.723; 0.723; 0.719; 0.716; 0.685; 0.662; 0.643; 0.623		rs10774037; rs10491964; rs758117; rs12823424; rs2239063; rs2007044; rs4298967; rs1024582; rs2238044; rs2159100; rs1006737		Q13936	Q13509	model_5_multimer_v3_pred_0	0.5892795529382753	0.3125562369823456	0.3679009001735315	0.1784794048295739	190.0	[83, 88, 90, 415, 416, 417, 418, 419, 420, 421, 422, 423, 424, 425, 426, 427, 428, 429, 430, 431, 432, 433, 434, 435, 436, 437, 438, 439, 440, 441, 442, 443, 444, 445, 585, 586, 587, 771, 1197, 1198, 1199, 1200, 1201, 1202, 1203, 1589, 1592, 1593, 1595, 1616, 1618, 1619, 1620, 1621, 1622, 1623, 1624, 1625, 1626, 1627, 1628, 1629, 1630, 1631, 1632, 1633, 1635, 1636, 1639, 1656, 1704, 1705, 1706, 1…	[98, 99, 100, 171, 172, 173, 174, 175, 176, 177, 178, 179, 180, 181, 182, 183, 205, 209, 212, 213, 214, 216, 218, 219, 282, 283, 284, 285, 286, 287, 288, 289, 290, 291, 292, 293, 294, 295, 296, 297, 298, 302, 304, 305, 306, 307, 322, 324, 325, 327, 328, 329, 330, 331, 332, 333, 334, 335, 336, 337, 338, 339, 340, 341, 343, 346, 347, 363, 376, 377, 379, 380, 381, 382, 383, 384, 385, 386, 387, 388, …	3072.0
Q13936_P04350	CACNA1C	TUBB4A	0.8391982	schizophrenia	component	1		0.4353941				0.3695914				0.6042587	0	0.0	0	0	0	0	0.35	0.0	0	1	0	0	1	0	0.73; 0.723; 0.723; 0.723; 0.723; 0.719; 0.716; 0.685; 0.662; 0.643; 0.623		rs10774037; rs10491964; rs758117; rs12823424; rs2239063; rs2007044; rs4298967; rs1024582; rs2238044; rs2159100; rs1006737		Q13936	P04350	model_4_multimer_v3_pred_0	0.6032077264136892	0.3294169902801513	0.3841751375068589	0.1628192904628368	152.0	[84, 86, 87, 88, 89, 90, 91, 92, 93, 415, 416, 417, 418, 419, 420, 421, 422, 423, 424, 425, 426, 427, 428, 429, 430, 431, 432, 433, 434, 435, 436, 437, 438, 439, 440, 441, 442, 443, 444, 445, 446, 447, 448, 449, 514, 578, 579, 580, 581, 582, 583, 584, 585, 586, 587, 588, 589, 590, 768, 771, 772, 775, 776, 779, 1199, 1623, 1624, 1628]	[98, 99, 100, 101, 103, 140, 141, 171, 172, 173, 174, 175, 176, 177, 178, 179, 180, 181, 182, 183, 184, 185, 186, 205, 208, 209, 212, 213, 216, 217, 218, 219, 220, 288, 291, 302, 303, 304, 306, 307, 336, 343, 373, 375, 376, 377, 378, 379, 380, 381, 382, 383, 384, 385, 386, 387, 388, 389, 390, 391, 392, 393, 394, 395, 396, 397, 398, 399, 400, 401, 405, 408, 412, 415, 427, 428, 429, 430, 431, 432, …	3072.0
Q13936_P63027	CACNA1C	VAMP2	0.7268416	schizophrenia	component	1		0.399223				0.8728647				0.2199913	0	0.0	0	0	343	0	0.35	0.0	0	0	0	0	1	0	0.73; 0.723; 0.723; 0.723; 0.723; 0.719; 0.716; 0.685; 0.662; 0.643; 0.623		rs10774037; rs10491964; rs758117; rs12823424; rs2239063; rs2007044; rs4298967; rs1024582; rs2238044; rs2159100; rs1006737		Q13936	P63027	model_2_multimer_v3_pred_0	0.6367146978633644	0.4398555159568786	0.4792273523381758	0.0748414053512379	108.0	[52, 424, 426, 427, 428, 429, 430, 431, 432, 433, 434, 435, 436, 437, 438, 441, 477, 571, 575, 580, 581, 582, 583, 584, 585, 586, 587, 588, 589, 590, 591, 592, 593, 594, 595, 596, 597, 598, 599, 600, 601, 602, 603, 604, 605, 606, 607, 608, 609, 610, 611, 612, 613, 614, 615, 616, 617, 618, 619, 622, 625, 642, 645, 646, 649]	[1, 40, 73, 74, 76, 77, 78, 79, 80, 81, 82, 83, 84, 85, 87, 88, 89, 91, 92, 93, 94, 95, 96, 97, 98, 99, 100, 101, 102, 103, 104, 105, 106, 107, 108, 109, 110, 111, 112, 113, 114, 115, 116]	3072.0
Q13936_Q9ULK5	CACNA1C	VANGL2	0.7310993	schizophrenia	component	1		0.4409187				0.4341574				0.427826	0	0.0	0	0	0	0	0.35	0.0	0	0	0	0	1	0	0.73; 0.723; 0.723; 0.723; 0.723; 0.719; 0.716; 0.685; 0.662; 0.643; 0.623		rs10774037; rs10491964; rs758117; rs12823424; rs2239063; rs2007044; rs4298967; rs1024582; rs2238044; rs2159100; rs1006737		Q13936	Q9ULK5	model_1_multimer_v3_pred_0	0.5871334932641574	0.2568847239017486	0.3229344777742304	0.0736260158492121	228.0	[839, 840, 841, 842, 843, 868, 899, 900, 901, 904, 905, 908, 909, 911, 912, 915, 928, 929, 930, 931, 932, 933, 934, 935, 936, 937, 938, 939, 940, 942, 943, 1296, 1643, 1927, 1928, 1929, 1930, 1931, 1932, 1933, 1934, 1935, 1936, 1937, 1938, 1939, 1940, 1941, 1942, 1943, 1944, 1945, 1946, 1947, 1948, 1949, 1950, 1951, 1952, 1953, 1954, 1955, 1956, 1957, 1958, 1960, 1965, 1966, 1967, 1968, 2106, 210…	[26, 42, 43, 44, 45, 46, 47, 48, 49, 50, 51, 52, 53, 54, 55, 64, 66, 68, 88, 91, 92, 94, 95, 96, 107, 111, 118, 129, 177, 178, 187, 190, 191, 194, 195, 197, 198, 199, 200, 201, 202, 203, 204, 205, 206, 207, 208, 279, 280, 281, 284, 285, 286, 287, 288, 302, 305, 306, 307, 308, 309, 310, 311, 312, 313, 315, 347, 348, 350, 351, 352, 353, 354, 355, 356, 357, 358, 359, 360, 361, 362, 363, 364, 365, 36…	3072.0
Q13936_Q99536	CACNA1C	VAT1	0.7486197	schizophrenia	component	1		0.5510177				0.6843676				0.4123497	0	0.0	0	0	0	0	0.0	0.0	0	0	0	0	1	0	0.73; 0.723; 0.723; 0.723; 0.723; 0.719; 0.716; 0.685; 0.662; 0.643; 0.623		rs10774037; rs10491964; rs758117; rs12823424; rs2239063; rs2007044; rs4298967; rs1024582; rs2238044; rs2159100; rs1006737		Q13936	Q99536	model_4_multimer_v3_pred_0	0.609199788114084	0.2645283341407776	0.3334626249354389	0.3741097147164233	121.0	[139, 140, 142, 143, 144, 145, 146, 147, 148, 149, 151, 152, 153, 154, 155, 156, 157, 158, 159, 161, 675, 681, 682, 683, 684, 686, 688, 689, 690, 691, 692, 693, 694, 695, 697, 1079, 1080, 1081, 1082, 1083, 1084, 1088, 1092, 1093, 1094, 1095, 1096, 1097, 1099, 1100, 1101, 1102, 1103, 1104, 1105, 1106, 1107, 1109, 1142, 1145, 1146, 1147, 1148, 1154, 1155, 1156, 1157, 1158, 1159, 1160, 1161, 1162, 1…	[53, 54, 55, 56, 57, 61, 94, 95, 96, 97, 98, 99, 100, 101, 103, 105, 106, 107, 267, 270, 273, 274, 290, 295, 296, 297, 298, 299, 300, 301, 302, 303, 305, 306, 307, 308, 309, 310, 311, 312, 313, 314, 315, 316, 317, 318, 319, 321]	3072.0
Q13936_O94967	CACNA1C	WDR47	0.7701461	schizophrenia	component	1		0.492393				0.4077441				0.4237427	0	0.0	0	0	0	0	0.35	0.0	0	0	0	0	1	0	0.73; 0.723; 0.723; 0.723; 0.723; 0.719; 0.716; 0.685; 0.662; 0.643; 0.623		rs10774037; rs10491964; rs758117; rs12823424; rs2239063; rs2007044; rs4298967; rs1024582; rs2238044; rs2159100; rs1006737		Q13936	O94967
Q13936_O00308	CACNA1C	WWP2	0.7837026	schizophrenia	disorder	1		0.3466635				0.3613396				0.2594622	0	0.0	0	0	0	0	0.35	0.0	0	0	0	0	1	0	0.73; 0.723; 0.723; 0.723; 0.723; 0.719; 0.716; 0.685; 0.662; 0.643; 0.623		rs10774037; rs10491964; rs758117; rs12823424; rs2239063; rs2007044; rs4298967; rs1024582; rs2238044; rs2159100; rs1006737		Q13936	O00308
Q15878_O60741	CACNA1E	HCN1	0.9446227	schizophrenia	disorder & component	1											0	0.0	0	0	0	0	0.35	0.0	0	0	0	0	0	1		0.783; 0.648; 0.636; 0.633; 0.629; 0.592; 0.561; 0.508; 0.161		rs13355485; rs9292918; rs6874127; rs1501357; rs1501361; rs62367473; rs4493682; rs16902086; rs6880469	Q15878	O60741
P54289_O60741	CACNA2D1	HCN1	0.8721154	schizophrenia	disorder & component	1											0	0.0	0	0	0	0	0.35	0.0	1	0	0	0	0	1	0.093; 0.092; 0.092; 0.087	0.783; 0.648; 0.636; 0.633; 0.629; 0.592; 0.561; 0.508; 0.161	rs2522831; rs17284668; rs17212432; rs6467912	rs13355485; rs9292918; rs6874127; rs1501357; rs1501361; rs62367473; rs4493682; rs16902086; rs6880469	P54289	O60741	model_4_multimer_v3_pred_0	0.5795843504373823	0.218799203634262	0.2909562329948861	0.0548173323782519	71.0	[326, 327, 328, 329, 330, 393, 911, 912, 913, 914, 915, 916, 917, 918, 919, 920, 921, 922, 923, 925, 926, 928, 929, 930, 931, 932, 933, 934, 935]	[202, 203, 357, 358, 379, 380, 383, 384, 385, 386, 387, 388, 389, 390, 391, 392, 393, 394, 395, 398, 405, 408, 409, 410, 411, 412, 413, 414, 415, 416, 417, 418, 419, 420, 421, 447, 448, 451, 452, 453, 454, 455]	3072.0
Q02641_O60741	CACNB1	HCN1	0.9373955	schizophrenia	disorder	1											0	0.0	0	0	0	0	0.35	0.0	0	0	0	0	0	1		0.783; 0.648; 0.636; 0.633; 0.629; 0.592; 0.561; 0.508; 0.161		rs13355485; rs9292918; rs6874127; rs1501357; rs1501361; rs62367473; rs4493682; rs16902086; rs6880469	Q02641	O60741	model_2_multimer_v3_pred_0	0.4005123208280055	0.1615356802940368	0.2093310084008306	0.0356741435673927	147.0	[9, 13, 14, 15, 16, 17, 18, 19, 20, 21, 22, 23, 202, 239, 272, 274, 275, 277, 280, 285, 286, 287, 288, 289, 290, 291, 292, 293, 294, 295, 296, 297, 298, 299, 325, 331, 365, 366, 367, 368, 369, 370, 372, 505, 506, 507, 508, 509, 510, 511, 512, 513, 514, 554, 555, 556, 557, 558, 559, 560, 561, 562, 563, 564, 565, 576, 577, 578, 579, 580, 581, 582, 583, 584, 585, 586, 588, 591]	[404, 407, 408, 418, 422, 423, 424, 425, 426, 427, 428, 429, 430, 431, 432, 433, 434, 436, 437, 440, 441, 442, 496, 497, 498, 499, 500, 501, 529, 554, 555, 556, 557, 558, 638, 639, 640, 641, 642, 643, 644, 720, 721, 722, 723, 725, 726, 727, 728, 729, 730, 731, 732, 733, 734, 735, 844, 852, 853, 854, 855, 856, 857, 858, 859, 860, 861, 862, 863]	3072.0
Q9UQM7_O60741	CAMK2A	HCN1	0.9400685	schizophrenia	component	1											0	0.0	0	0	0	0	0.35	0.0	0	0	1	0	0	1		0.783; 0.648; 0.636; 0.633; 0.629; 0.592; 0.561; 0.508; 0.161		rs13355485; rs9292918; rs6874127; rs1501357; rs1501361; rs62367473; rs4493682; rs16902086; rs6880469	Q9UQM7	O60741
Q8N350_O60741	CBARP	HCN1	0.7538577	schizophrenia	component	1											0	0.0	0	0	0	0	0.35	0.0	0	0	0	0	0	1		0.783; 0.648; 0.636; 0.633; 0.629; 0.592; 0.561; 0.508; 0.161		rs13355485; rs9292918; rs6874127; rs1501357; rs1501361; rs62367473; rs4493682; rs16902086; rs6880469	Q8N350	O60741	model_1_multimer_v3_pred_0	0.4169701146642259	0.2713367342948913	0.3004634103687583	0.2606295270992687	637.0	[35, 36, 37, 38, 39, 40, 41, 42, 43, 44, 45, 46, 47, 48, 49, 50, 51, 52, 53, 54, 55, 56, 57, 58, 59, 60, 61, 62, 63, 64, 65, 66, 67, 68, 69, 70, 71, 72, 73, 74, 75, 76, 77, 78, 79, 80, 81, 82, 83, 84, 86, 87, 88, 90, 91, 92, 93, 108, 109, 110, 111, 113, 115, 116, 117, 134, 148, 149, 150, 151, 152, 153, 154, 155, 156, 157, 158, 159, 160, 161, 162, 163, 164, 165, 166, 167, 171, 172, 173, 174, 176, …	[106, 107, 108, 109, 110, 111, 112, 113, 114, 115, 116, 117, 118, 119, 120, 122, 130, 131, 132, 133, 134, 135, 157, 160, 161, 163, 164, 165, 167, 168, 169, 170, 171, 172, 173, 174, 175, 176, 177, 179, 180, 181, 183, 187, 188, 189, 190, 191, 192, 193, 194, 195, 196, 199, 200, 201, 202, 203, 204, 205, 209, 210, 211, 212, 213, 214, 215, 216, 217, 218, 219, 220, 221, 222, 223, 224, 225, 226, 227, 228…	2694.0
Q5SW79_Q14194	CEP170	CRMP1	0.796694	schizophrenia	component	1	0.2408306	0.2977324	0.4152825	0.4743994	0.3912568	0.3689986	0.7153966	0.3668226	0.4146296	0.3132368	0	0.0	0	0	0	0	0.0	0.0053949	0	0	0	0	1	0	0.545; 0.215; 0.211; 0.204; 0.198; 0.115; 0.113; 0.082; 0.075; 0.062		rs12058508; rs1538774; rs10803138; rs2256126; rs6703335; rs14403; rs9428966; rs13376709; rs35978510; rs12093576		Q5SW79	Q14194	model_3_multimer_v3_pred_0	0.3692195014544469	0.223346471786499	0.2525210777200886	0.1691504704405531	240.0	[1, 2, 3, 4, 5, 6, 7, 14, 15, 16, 17, 18, 19, 20, 21, 23, 33, 34, 35, 36, 37, 38, 39, 40, 43, 44, 45, 47, 56, 57, 58, 59, 60, 61, 62, 63, 64, 65, 66, 67, 68, 69, 70, 71, 72, 73, 74, 75, 76, 77, 78, 90, 91, 92, 93, 94, 95, 96, 97, 98, 172, 173, 174, 175, 647, 648, 649, 650, 651, 652, 653, 654, 1357, 1358, 1359, 1360, 1361, 1362, 1363, 1364, 1365, 1404, 1406, 1407, 1408, 1409, 1410, 1411, 1412, 141…	[1, 2, 3, 4, 5, 6, 7, 8, 9, 10, 12, 14, 15, 16, 17, 18, 24, 26, 29, 31, 33, 34, 35, 36, 37, 38, 39, 40, 41, 42, 43, 44, 45, 46, 47, 48, 49, 50, 51, 52, 53, 55, 189, 190, 192, 230, 232, 233, 234, 235, 236, 237, 238, 239, 240, 241, 242, 244, 245, 247, 258, 259, 260, 261, 262, 263, 264, 265, 266, 267, 268, 269, 270, 271, 272, 273, 274, 316, 320, 323, 325, 389, 393, 394, 395, 396, 397, 398, 400, 401,…	3072.0
Q5SW79_Q9BPU6	CEP170	DPYSL5	0.7817877	schizophrenia	component	1	0.1712966	0.3730863		0.3832058	0.2186378	0.4221439	0.4363196	0.4794669	0.3466612	0.492699	0	0.0	0	0	0	0	0.0	0.00444382	0	0	0	0	1	0	0.545; 0.215; 0.211; 0.204; 0.198; 0.115; 0.113; 0.082; 0.075; 0.062		rs12058508; rs1538774; rs10803138; rs2256126; rs6703335; rs14403; rs9428966; rs13376709; rs35978510; rs12093576		Q5SW79	Q9BPU6	model_4_multimer_v3_pred_0	0.3649374528023554	0.3094554841518402	0.3205518778819433	0.0692517276945969	384.0	[1, 2, 3, 4, 6, 8, 25, 26, 27, 28, 29, 30, 31, 32, 33, 34, 35, 41, 46, 47, 49, 51, 52, 54, 56, 57, 58, 59, 60, 61, 62, 63, 65, 66, 67, 68, 69, 70, 71, 72, 73, 74, 75, 76, 77, 170, 172, 185, 186, 187, 188, 189, 190, 191, 220, 221, 222, 374, 376, 377, 378, 379, 380, 381, 382, 383, 384, 385, 386, 387, 388, 389, 390, 391, 392, 393, 512, 513, 515, 516, 517, 518, 519, 520, 521, 523, 524, 581, 582, 583,…	[142, 143, 146, 147, 149, 150, 178, 179, 180, 181, 182, 183, 184, 185, 186, 213, 214, 216, 217, 218, 220, 221, 222, 223, 224, 225, 226, 229, 230, 233, 234, 237, 238, 239, 240, 241, 242, 248, 249, 250, 251, 252, 253, 254, 255, 256, 257, 258, 259, 260, 261, 262, 263, 264, 265, 267, 272, 273, 274, 275, 276, 277, 278, 279, 280, 281, 282, 283, 284, 285, 286, 287, 288, 289, 290, 291, 292, 293, 294, 295…	3072.0
Q5SW79_Q13509	CEP170	TUBB3	0.760689	schizophrenia	component	1	0.3427957	0.6676161	0.5445801	0.4145923	0.6366241	0.8108561	0.7711995	0.8242117	0.3016062	0.4399772	0	0.0	0	0	0	0	0.0	5.30825e-06	0	1	0	0	1	0	0.545; 0.215; 0.211; 0.204; 0.198; 0.115; 0.113; 0.082; 0.075; 0.062		rs12058508; rs1538774; rs10803138; rs2256126; rs6703335; rs14403; rs9428966; rs13376709; rs35978510; rs12093576		Q5SW79	Q13509	model_5_multimer_v3_pred_0	0.3955861970381877	0.7911983132362366	0.7120758899966269	0.4266568902262789	310.0	[24, 27, 28, 29, 36, 37, 38, 39, 40, 41, 42, 43, 44, 59, 60, 61, 62, 63, 64, 65, 66, 67, 68, 70, 71, 72, 73, 74, 75, 76, 88, 89, 90, 91, 92, 93, 176, 177, 178, 179, 180, 181, 182, 183, 500, 501, 502, 503, 504, 517, 519, 520, 521, 522, 523, 524, 525, 526, 583, 584, 585, 586, 587, 588, 589, 590, 591, 701, 1092, 1093, 1094, 1095, 1096, 1097, 1098, 1099, 1100, 1101, 1102, 1103, 1104, 1105, 1106, 1107…	[10, 11, 12, 13, 14, 15, 16, 17, 18, 19, 22, 33, 35, 48, 52, 53, 54, 55, 56, 57, 58, 59, 67, 68, 69, 70, 71, 72, 73, 74, 75, 76, 77, 78, 79, 80, 81, 82, 83, 93, 94, 95, 96, 97, 98, 99, 100, 103, 126, 127, 128, 131, 133, 140, 141, 142, 143, 149, 152, 153, 154, 155, 156, 157, 158, 159, 160, 161, 162, 163, 164, 165, 166, 172, 173, 175, 176, 177, 178, 179, 180, 190, 191, 192, 193, 194, 195, 196, 197,…	3072.0
Q5SW79_P61981	CEP170	YWHAG	0.7310704	schizophrenia	component	1	0.5107353	0.4234873	0.4070969	0.5885041	0.5049401	0.5717027	0.3372538	0.55194	0.3409034	0.4374215	0	0.999187760114037	0	0	237	0	0.67	0.0106354	0	0	0	0	1	0	0.545; 0.215; 0.211; 0.204; 0.198; 0.115; 0.113; 0.082; 0.075; 0.062		rs12058508; rs1538774; rs10803138; rs2256126; rs6703335; rs14403; rs9428966; rs13376709; rs35978510; rs12093576		Q5SW79	P61981	model_1_multimer_v3_pred_0	0.3382904461028875	0.8316057920455933	0.7329427228570521	0.2169907434388427	354.0	[10, 11, 12, 13, 14, 15, 16, 17, 19, 20, 21, 22, 23, 24, 25, 26, 27, 28, 29, 30, 31, 32, 33, 34, 35, 36, 37, 38, 39, 40, 41, 42, 43, 44, 45, 46, 47, 58, 59, 60, 61, 62, 63, 64, 65, 72, 73, 74, 75, 76, 88, 89, 90, 91, 92, 93, 94, 95, 104, 105, 106, 107, 108, 109, 110, 111, 112, 113, 114, 115, 116, 117, 118, 119, 120, 121, 167, 170, 171, 172, 173, 174, 175, 176, 177, 178, 179, 180, 181, 182, 183, 1…	[3, 4, 5, 6, 7, 8, 9, 10, 11, 12, 13, 14, 15, 16, 17, 18, 19, 20, 21, 22, 23, 24, 25, 26, 27, 30, 37, 38, 39, 40, 41, 42, 43, 44, 45, 46, 47, 48, 49, 50, 51, 52, 53, 54, 55, 56, 57, 58, 59, 60, 61, 62, 63, 64, 65, 66, 67, 68, 69, 70, 71, 72, 73, 74, 75, 76, 77, 78, 79, 80, 81, 82, 83, 84, 85, 86, 87, 88, 89, 92, 93, 97, 118, 119, 121, 122, 123, 125, 126, 128, 129, 130, 132, 133, 134, 136, 137, 15…	3072.0
Q8TEP8_P38919	CEP192	EIF4A3	0.758062	schizophrenia	component	1	0.4814998	0.4964315		0.5415067	0.3734553	0.4215071	0.5885193	0.2524413		0.4043249	0	0.0	0	0	0	0	0.0	0.00750805	0	0	0	0	1	0	0.646		rs3809912		Q8TEP8	P38919	model_4_multimer_v3_pred_0	0.3654473601465368	0.730789303779602	0.657720915052989	0.3906422837427215	508.0	[6, 7, 8, 10, 214, 215, 216, 217, 218, 219, 220, 221, 222, 223, 224, 227, 230, 231, 234, 515, 521, 525, 529, 578, 579, 580, 581, 582, 583, 584, 585, 586, 587, 588, 589, 590, 591, 592, 593, 594, 595, 596, 597, 601, 602, 603, 604, 605, 606, 607, 608, 609, 610, 611, 612, 613, 775, 776, 777, 778, 779, 780, 781, 782, 783, 784, 785, 786, 787, 788, 789, 790, 791, 800, 1251, 1252, 1253, 1254, 1255, 1256,…	[2, 3, 4, 5, 6, 7, 8, 9, 10, 11, 12, 13, 14, 15, 16, 17, 18, 19, 20, 21, 22, 23, 24, 25, 26, 27, 28, 29, 30, 31, 32, 33, 38, 39, 40, 41, 42, 43, 44, 45, 46, 47, 48, 49, 50, 51, 52, 53, 54, 55, 56, 57, 58, 59, 60, 61, 62, 63, 65, 66, 68, 69, 70, 71, 72, 73, 74, 75, 76, 77, 78, 79, 82, 83, 84, 85, 86, 87, 90, 91, 92, 93, 94, 95, 96, 97, 98, 99, 100, 101, 102, 103, 104, 105, 106, 107, 108, 109, 110,…	3072.0
P09497_O60741	CLTB	HCN1	0.913464	schizophrenia	component	1											0	0.0	0	0	0	0	0.35	0.0	0	0	0	0	0	1		0.783; 0.648; 0.636; 0.633; 0.629; 0.592; 0.561; 0.508; 0.161		rs13355485; rs9292918; rs6874127; rs1501357; rs1501361; rs62367473; rs4493682; rs16902086; rs6880469	P09497	O60741	model_3_multimer_v3_pred_0	0.470551701240078	0.154356837272644	0.2175958100661308	0.3381645843094607	233.0	[38, 39, 40, 41, 129, 132, 133, 134, 135, 136, 137, 138, 139, 140, 141, 142, 143, 144, 145, 146, 147, 148, 149, 150, 151, 152, 153, 154, 155, 156, 157, 158, 159, 160, 161, 162, 163, 164, 165, 166, 167, 168, 169, 170, 171, 172, 173, 174, 175, 176, 177, 178, 179, 180, 181, 182, 183, 184, 185, 193, 194, 195, 196, 197, 198, 199, 200, 202, 204, 205, 206, 207, 208, 209, 210, 212]	[406, 410, 413, 414, 416, 417, 418, 420, 421, 443, 444, 445, 446, 447, 448, 449, 450, 451, 452, 462, 463, 465, 466, 467, 468, 469, 470, 471, 472, 473, 474, 475, 476, 477, 478, 479, 480, 481, 482, 483, 484, 485, 486, 487, 488, 489, 490, 491, 492, 494, 503, 504, 505, 506, 507, 508, 509, 510, 511, 512, 513, 514, 515, 516, 532, 533, 534, 535, 536, 537, 538, 539, 540, 541, 542, 543, 544, 545, 546, 547…	3072.0
P09497_Q9BYB0	CLTB	SHANK3	0.8331056	schizophrenia	component	1	0.2428862	0.3989302		0.346346	0.3377456	0.2950445	0.2437052	0.2229		0.2633645	0	0.0	0	0	0	0	0.35	0.0	0	0	0	1	0	1		0.567		rs9616914	P09497	Q9BYB0	model_1_multimer_v3_pred_0	0.3634348914388804	0.2335466146469116	0.2595242700053053	0.0416791936707658	319.0	[7, 8, 9, 10, 11, 12, 13, 14, 15, 16, 17, 18, 19, 20, 21, 22, 23, 25, 26, 27, 28, 29, 30, 31, 32, 33, 34, 35, 36, 37, 38, 39, 40, 41, 42, 53, 54, 55, 56, 57, 58, 59, 60, 61, 62, 63, 64, 65, 66, 67, 68, 69, 70, 100, 101, 102, 103, 104, 105, 106, 107, 108, 109, 110, 111, 112, 113, 114, 116, 117, 118, 120, 121, 123, 124, 127, 128, 131, 134, 135, 138, 139, 142, 143, 144, 145, 146, 147, 148, 149, 150,…	[215, 225, 247, 248, 249, 250, 251, 255, 256, 258, 259, 260, 277, 278, 279, 280, 281, 282, 283, 284, 285, 286, 287, 288, 289, 290, 291, 292, 293, 294, 295, 296, 298, 299, 302, 303, 307, 308, 309, 310, 311, 312, 313, 314, 315, 316, 317, 318, 319, 320, 321, 322, 323, 324, 325, 326, 327, 328, 329, 330, 331, 332, 333, 334, 335, 336, 337, 583, 584, 585, 586, 589, 595, 597, 598, 599, 600, 601, 602, 603…	3072.0
Q12860_O60741	CNTN1	HCN1	0.9407514	schizophrenia	disorder & component	1											0	0.0	0	0	0	0	0.35	0.0	0	0	0	0	0	1		0.783; 0.648; 0.636; 0.633; 0.629; 0.592; 0.561; 0.508; 0.161		rs13355485; rs9292918; rs6874127; rs1501357; rs1501361; rs62367473; rs4493682; rs16902086; rs6880469	Q12860	O60741	model_4_multimer_v3_pred_0	0.366680814822155	0.2167031168937683	0.2466986564794456	0.1411482054073602	173.0	[1, 2, 4, 5, 6, 7, 8, 9, 10, 11, 12, 13, 14, 15, 16, 17, 18, 19, 20, 21, 22, 23, 24, 25, 26, 27, 28, 29, 30, 57, 58, 179, 180, 182, 290, 823, 824, 842, 843, 844, 845, 846, 847, 848, 849, 850, 851, 852, 853, 854, 855, 856, 857, 858, 867, 868, 869, 870, 871, 872, 875, 876, 877, 878, 879, 880, 943, 944, 945, 946, 947, 948, 949, 950, 951, 952, 969, 970, 971, 972, 973, 975, 977]	[157, 199, 200, 201, 202, 203, 216, 220, 221, 224, 227, 255, 258, 259, 261, 262, 263, 265, 266, 268, 269, 270, 271, 272, 273, 274, 275, 276, 277, 279, 280, 283, 297, 301, 304, 305, 307, 308, 311, 312, 313, 314, 315, 316, 318, 319, 322, 323, 369, 370, 373, 374, 375, 376, 377, 378, 379, 380, 381, 382, 383, 384, 385, 388, 392, 420, 421, 508, 546, 548, 853, 854, 855, 856, 857, 858, 859, 860, 861, 862…	3072.0
Q8WYK1_O60741	CNTNAP5	HCN1	0.8818058	schizophrenia	disorder	1											0	0.0	0	0	0	0	0.35	0.0	0	0	0	0	0	1		0.783; 0.648; 0.636; 0.633; 0.629; 0.592; 0.561; 0.508; 0.161		rs13355485; rs9292918; rs6874127; rs1501357; rs1501361; rs62367473; rs4493682; rs16902086; rs6880469	Q8WYK1	O60741	model_5_multimer_v3_pred_0	0.5399770534662657	0.2157073020935058	0.2805612523680578	0.1600294547225259	150.0	[2, 3, 4, 5, 6, 7, 8, 9, 10, 11, 12, 13, 14, 15, 16, 17, 18, 100, 102, 104, 159, 160, 161, 162, 163, 164, 797, 798, 799, 800, 801, 802, 803, 804, 805, 806, 823, 824, 825, 826, 827, 829, 830, 831, 832, 833, 834, 835, 836, 837, 838, 839, 840, 841, 843, 851, 858, 860, 911, 912, 913, 914, 915, 916, 917, 918, 919, 920, 921, 922, 923, 924, 925, 926, 927, 940, 944, 945, 947, 948, 949, 950, 1254]	[11, 12, 13, 14, 15, 16, 17, 18, 19, 20, 21, 387, 421, 422, 423, 424, 425, 426, 427, 428, 429, 430, 431, 432, 433, 437, 496, 497, 498, 499, 500, 501, 502, 503, 504, 505, 506, 507, 519, 520, 521, 522, 523, 524, 525, 526, 527, 529, 531, 532, 538, 549, 551, 552, 553, 554, 555, 556, 557, 558, 559, 638, 639, 640, 641, 642, 644]	3072.0
Q14194_O60741	CRMP1	HCN1	0.8000108	schizophrenia	component	1											0	0.0	0	0	0	0	0.35	0.0	0	0	0	0	0	1		0.783; 0.648; 0.636; 0.633; 0.629; 0.592; 0.561; 0.508; 0.161		rs13355485; rs9292918; rs6874127; rs1501357; rs1501361; rs62367473; rs4493682; rs16902086; rs6880469	Q14194	O60741	model_4_multimer_v3_pred_0	0.4251084087333943	0.1714827716350555	0.2222078990547233	0.0866271595297229	123.0	[145, 146, 511, 534, 535, 536, 537, 538, 539, 540, 541, 545, 546, 547, 548, 549, 550, 551, 552, 553, 554, 555, 556, 557, 558, 559, 560, 561, 562, 563, 564, 565, 566, 567, 568, 569, 570, 571, 572]	[109, 112, 113, 114, 115, 199, 200, 201, 202, 203, 204, 205, 216, 217, 218, 219, 220, 221, 222, 223, 224, 225, 227, 266, 269, 271, 272, 275, 276, 278, 279, 280, 282, 283, 284, 285, 286, 287, 288, 289, 290, 291, 292, 293, 294, 295, 296, 297, 298, 300, 301, 304, 308, 311, 358, 379, 380, 381, 383, 384, 385, 386, 387, 388, 389, 390, 391, 392, 393, 394, 395, 396, 397, 398, 399, 400, 402, 403, 416, 417…	3072.0
Q13618_P09471	CUL3	GNAO1	0.7309433	schizophrenia	disorder & component	1	0.3863781	0.4758612	0.3056052	0.4002146	0.3387415	0.4329947	0.3317526	0.3134288	0.3532776	0.397322	0	0.0	0	0	0	0	0.35	0.00706343	0	0	0	0	1	0	0.636		rs11685299		Q13618	P09471	model_2_multimer_v3_pred_0	0.6359287359414525	0.4735592007637024	0.5060331077992524	0.3045211272521546	127.0	[13, 14, 15, 16, 17, 18, 19, 20, 21, 22, 23, 24, 25, 44, 49, 52, 53, 54, 55, 56, 57, 58, 59, 60, 61, 62, 63, 64, 65, 66, 67, 68, 69, 70, 114, 115, 116, 117, 118, 119, 120, 121, 122, 123, 124, 125, 126, 127, 128, 129, 130, 131, 132, 133, 134, 135]	[24, 25, 27, 28, 29, 30, 31, 32, 33, 34, 56, 57, 191, 192, 193, 194, 195, 196, 197, 220, 222, 223, 264, 265, 266, 267, 268, 269, 302, 305, 306, 307, 308, 309, 310, 312, 315, 316, 317, 318, 319, 320, 321, 322, 323, 329, 330, 331, 332, 333, 334, 335, 336, 337, 338, 339, 340, 341, 342, 343, 344, 345, 346, 347, 348, 349, 350, 351, 352, 353, 354]	3072.0
Q13618_Q9HCM2	CUL3	PLXNA4	0.7588597	schizophrenia	disorder	1		0.1585059	0.1396678	0.5121282		0.3153373	0.2001237			0.140022	0	0.0	0	0	0	0	0.35	0.0	0	0	0	0	1	0	0.636	0.14	rs11685299	rs7801375	Q13618	Q9HCM2	model_4_multimer_v3_pred_0	0.4444570015682176	0.4520602524280548	0.4505396022560873	0.5297291931146888	175.0	[21, 62, 65, 66, 67, 68, 69, 70, 121, 124, 125, 126, 127, 128, 129, 130, 131, 132, 133, 134, 135, 367, 405, 406, 409, 410, 412, 413, 414, 415, 416, 417, 418, 419, 420, 421, 425, 436, 440, 445, 447, 448, 449, 450, 451, 452, 453, 454, 455, 456, 457, 458, 459, 460, 461, 462, 463, 464, 465, 466, 467, 468, 469, 470, 471, 472, 473, 474, 475, 476, 477, 478, 479, 480, 481, 482, 512, 705, 706, 707, 708, 7…	[156, 194, 218, 219, 220, 221, 222, 223, 224, 225, 226, 228, 229, 230, 231, 232, 233, 235, 288, 289, 291, 372, 374, 375, 376, 377, 378, 379, 381, 383, 384, 385, 386, 387, 388, 389, 390, 391, 392, 393, 394, 395, 396, 397, 398, 399, 406, 407, 408, 409, 410, 411, 412, 870, 897, 921, 922, 923, 924, 925, 926, 927, 928, 929, 948, 950, 951, 952, 953, 955, 977, 978, 1494]	3072.0
Q13618_Q9C0H9	CUL3	SRCIN1	0.7374565	schizophrenia	component	1		0.5434871		0.3388109	0.2085353	0.3757017	0.5513758	0.2889083		0.5113318	0	0.0	0	0	0	0	0.35	0.00706911	0	0	0	0	1	0	0.636		rs11685299		Q13618	Q9C0H9	model_4_multimer_v3_pred_0	0.4361138198977807	0.5322452783584595	0.5130189866663237	0.33733371198182	279.0	[3, 4, 5, 6, 7, 8, 9, 10, 11, 12, 13, 14, 15, 16, 17, 18, 44, 49, 50, 51, 52, 53, 54, 55, 56, 57, 58, 59, 82, 83, 85, 86, 87, 88, 89, 90, 91, 92, 93, 94, 95, 96, 97, 98, 99, 100, 101, 102, 103, 104, 105, 111, 112, 113, 114, 115, 116, 117, 118, 119, 120, 121, 122, 123, 124, 127, 128, 129, 132, 133, 135, 140, 150, 151, 154, 155, 156, 157, 158, 160, 171, 177, 178, 179, 182, 196, 440, 441, 442, 443, …	[179, 180, 181, 182, 183, 184, 189, 190, 191, 192, 193, 194, 195, 196, 197, 212, 213, 235, 251, 252, 254, 394, 395, 396, 397, 398, 399, 400, 401, 402, 403, 404, 405, 406, 407, 408, 409, 429, 430, 431, 432, 433, 434, 435, 436, 437, 438, 707, 710, 711, 714, 717, 718, 761, 764, 765, 768, 786, 971, 972, 973, 974, 975, 976, 977, 978, 1167, 1168, 1169, 1170, 1171, 1172, 1173, 1174, 1175, 1176, 1177, 11…	3072.0
Q13618_P04350	CUL3	TUBB4A	0.732625	schizophrenia	component	1	0.4912282	0.3545336	0.5627462	0.4561869	0.3783834	0.2520216	0.4213787	0.6019332	0.6028188	0.4162018	0	0.0	0	0	0	0	0.35	0.00715076	0	1	0	0	1	0	0.636		rs11685299		Q13618	P04350	model_4_multimer_v3_pred_0	0.7093238162906352	0.729304850101471	0.7253086433393038	0.525090324786353	133.0	[11, 12, 13, 14, 15, 16, 17, 18, 19, 20, 21, 22, 37, 39, 40, 41, 42, 43, 44, 45, 47, 48, 49, 50, 51, 52, 53, 54, 55, 56, 57, 58, 59, 62, 63, 66, 110, 111, 112, 113, 114, 115, 116, 117, 118, 119, 120, 121, 122, 123, 124, 125, 127, 128, 140]	[10, 11, 12, 13, 14, 15, 16, 69, 71, 72, 73, 74, 75, 76, 78, 79, 80, 94, 95, 96, 97, 98, 99, 100, 101, 102, 103, 104, 107, 108, 111, 140, 141, 142, 143, 145, 171, 172, 173, 174, 175, 176, 177, 178, 179, 180, 181, 182, 183, 184, 204, 208, 211, 217, 218, 219, 220, 221, 222, 223, 224, 225, 226, 387, 388, 389, 391, 392, 393, 394, 395, 396, 397, 398, 399, 400, 401, 402]	3072.0
Q9Y4D1_O60741	DAAM1	HCN1	0.9310434	schizophrenia	component	1											0	0.0	0	0	0	0	0.35	0.0	0	0	0	0	0	1		0.783; 0.648; 0.636; 0.633; 0.629; 0.592; 0.561; 0.508; 0.161		rs13355485; rs9292918; rs6874127; rs1501357; rs1501361; rs62367473; rs4493682; rs16902086; rs6880469	Q9Y4D1	O60741	model_1_multimer_v3_pred_0	0.3605799691021534	0.2214763164520263	0.2492970469820518	0.1055200655880705	115.0	[1, 2, 3, 4, 5, 6, 7, 8, 9, 394, 395, 396, 397, 439, 440, 442, 443, 446, 447, 450, 453, 614, 655, 656, 657, 658, 659, 660, 661, 662, 663, 664, 665, 689, 690, 691, 692, 693, 694, 695, 697, 698, 702, 729, 730, 733, 734]	[112, 199, 200, 201, 202, 203, 204, 279, 282, 283, 286, 287, 290, 293, 297, 392, 395, 396, 411, 412, 413, 414, 415, 416, 417, 418, 419, 420, 421, 422, 423, 424, 425, 426, 427, 428, 429, 430, 431, 432, 447, 448, 451, 452, 455, 458, 490, 497, 500, 501, 504, 505, 506, 507, 508, 523, 524, 525, 546, 548, 550, 551, 552, 567, 568, 571, 574, 575]	3072.0
Q14203_O60741	DCTN1	HCN1	0.8500385	schizophrenia	component	1											0	0.0	0	0	0	0	0.35	0.0	0	0	0	0	0	1		0.783; 0.648; 0.636; 0.633; 0.629; 0.592; 0.561; 0.508; 0.161		rs13355485; rs9292918; rs6874127; rs1501357; rs1501361; rs62367473; rs4493682; rs16902086; rs6880469	Q14203	O60741	model_1_multimer_v3_pred_0	0.365688310528886	0.2890535295009613	0.3043804857065463	0.045450476408939	234.0	[9, 10, 11, 12, 13, 14, 15, 16, 17, 18, 119, 120, 121, 122, 123, 124, 125, 126, 127, 137, 138, 139, 140, 141, 144, 145, 146, 147, 148, 149, 150, 151, 152, 153, 154, 155, 198, 199, 200, 201, 202, 203, 204, 302, 305, 306, 308, 309, 312, 313, 315, 316, 319, 322, 323, 324, 325, 326, 327, 328, 329, 330, 331, 332, 333, 334, 335, 336, 337, 338, 339, 340, 341, 342, 343, 344, 345, 346, 347, 348, 349, 960,…	[240, 244, 246, 247, 248, 249, 250, 251, 252, 253, 254, 255, 256, 257, 258, 259, 321, 322, 323, 324, 325, 369, 405, 406, 409, 410, 413, 414, 416, 417, 420, 421, 443, 445, 447, 448, 492, 494, 503, 504, 505, 506, 507, 508, 509, 510, 511, 512, 513, 541, 542, 543, 544, 545, 546, 547, 548, 549, 550, 563, 564, 565, 566, 567, 568, 570, 597, 598, 599, 600, 601, 602, 603, 604, 670, 671, 672, 673, 674, 689…	3072.0
Q13561_O60741	DCTN2	HCN1	0.7485758	schizophrenia	component	1											0	0.0	0	0	0	0	0.35	0.0	0	0	0	0	0	1		0.783; 0.648; 0.636; 0.633; 0.629; 0.592; 0.561; 0.508; 0.161		rs13355485; rs9292918; rs6874127; rs1501357; rs1501361; rs62367473; rs4493682; rs16902086; rs6880469	Q13561	O60741	model_3_multimer_v3_pred_0	0.4431408461838638	0.1849509179592132	0.2365889036041434	0.0509823867532506	169.0	[1, 2, 3, 4, 5, 6, 19, 21, 22, 24, 26, 27, 28, 29, 66, 67, 68, 69, 70, 71, 72, 73, 74, 75, 76, 78, 113, 114, 115, 116, 117, 118, 119, 120, 121, 122, 123, 124, 125, 126, 127, 133, 134, 135, 136, 137, 138, 139, 140, 141, 142, 143, 144, 145, 146, 147, 148, 166, 167, 211, 212, 213, 214, 215, 216, 217, 218, 219, 220, 221, 222, 363, 364, 365, 366, 367, 368, 369, 370, 371, 372, 373, 374, 375, 376, 377, …	[199, 200, 201, 202, 203, 204, 205, 236, 237, 238, 239, 240, 241, 242, 243, 244, 245, 246, 247, 249, 250, 251, 252, 253, 254, 255, 256, 258, 259, 409, 412, 413, 416, 417, 420, 421, 447, 448, 451, 452, 490, 567, 568, 571, 780, 781, 782, 783, 784, 785, 786, 787, 788, 789, 790, 791, 792, 793, 794, 797, 798, 799, 800, 801, 802, 803, 804, 805, 806, 807]	3072.0
P78352_O60741	DLG4	HCN1	0.960524	schizophrenia	component	1											0	0.0	0	0	0	0	0.35	0.0	0	0	0	0	0	1		0.783; 0.648; 0.636; 0.633; 0.629; 0.592; 0.561; 0.508; 0.161		rs13355485; rs9292918; rs6874127; rs1501357; rs1501361; rs62367473; rs4493682; rs16902086; rs6880469	P78352	O60741	model_3_multimer_v3_pred_0	0.3885742364498766	0.1767878830432891	0.2191451537246067	0.448247296563256	285.0	[80, 81, 82, 83, 84, 85, 86, 87, 88, 89, 90, 91, 92, 93, 95, 97, 127, 128, 129, 130, 131, 176, 179, 180, 181, 182, 183, 184, 256, 258, 259, 274, 275, 276, 277, 318, 319, 320, 321, 322, 323, 324, 325, 326, 327, 328, 338, 339, 340, 341, 342, 343, 344, 345, 346, 347, 348, 349, 353, 355, 376, 379, 380, 399, 401, 402, 403, 404, 405, 406, 407, 408, 409, 410, 411, 412, 413, 414, 415, 416, 417, 418, 419,…	[202, 203, 204, 413, 414, 416, 417, 418, 419, 420, 421, 422, 423, 424, 427, 428, 434, 438, 439, 444, 445, 446, 447, 448, 449, 450, 451, 452, 453, 454, 455, 456, 457, 458, 459, 462, 463, 464, 465, 466, 467, 468, 469, 470, 471, 472, 473, 474, 475, 476, 477, 478, 479, 480, 481, 482, 483, 484, 485, 486, 487, 488, 489, 490, 491, 492, 493, 494, 495, 496, 500, 502, 503, 506, 507, 508, 509, 510, 511, 512…	3072.0
Q96FJ2_O60741	DYNLL2	HCN1	0.8867571	schizophrenia	disorder	1											0	0.0	0	0	0	0	0.35	0.0	0	0	0	0	0	1		0.783; 0.648; 0.636; 0.633; 0.629; 0.592; 0.561; 0.508; 0.161		rs13355485; rs9292918; rs6874127; rs1501357; rs1501361; rs62367473; rs4493682; rs16902086; rs6880469	Q96FJ2	O60741	model_1_multimer_v3_pred_0	0.4931523570316233	0.2895843982696533	0.3302979900220473	0.0436482045474248	44.0	[7, 8, 9, 10, 11, 12, 13, 55, 57, 61, 62, 63, 64, 65, 66, 67, 68, 69, 70, 71, 72, 73, 74, 75, 76, 77, 82, 83, 84, 85, 86, 87, 88, 89]	[881, 882, 883, 884, 885, 886, 887, 888, 889, 890]	3072.0
P54764_O60741	EPHA4	HCN1	0.9447773	schizophrenia	disorder & component	1											0	0.0	0	0	0	0	0.35	0.0	0	0	0	0	0	1		0.783; 0.648; 0.636; 0.633; 0.629; 0.592; 0.561; 0.508; 0.161		rs13355485; rs9292918; rs6874127; rs1501357; rs1501361; rs62367473; rs4493682; rs16902086; rs6880469	P54764	O60741	model_4_multimer_v3_pred_0	0.4292175644918288	0.3494531512260437	0.3654060338792007	0.3344918877451034	244.0	[107, 109, 113, 114, 115, 116, 117, 120, 135, 136, 138, 140, 141, 149, 150, 151, 152, 154, 207, 208, 209, 210, 211, 212, 214, 222, 223, 224, 225, 226, 228, 229, 230, 231, 240, 241, 242, 243, 244, 245, 246, 247, 248, 249, 250, 251, 252, 253, 254, 255, 256, 257, 258, 259, 260, 261, 267, 268, 269, 270, 271, 272, 286, 287, 288, 289, 565, 566, 567, 568, 569, 570, 571, 572, 573, 574, 575, 711, 712, 713…	[107, 108, 140, 143, 144, 147, 285, 288, 289, 290, 291, 292, 467, 468, 469, 470, 471, 472, 473, 474, 477, 478, 503, 504, 505, 506, 507, 508, 509, 510, 515, 517, 518, 519, 524, 525, 526, 527, 528, 531, 532, 533, 534, 535, 536, 537, 539, 540, 541, 542, 543, 544, 545, 546, 547, 548, 549, 550, 551, 552, 566, 567, 570, 584, 587, 588, 589, 591, 592, 593, 594, 595, 596, 597, 598, 599, 600, 601, 602, 603…	3072.0
Q15375_O60741	EPHA7	HCN1	0.8927068	schizophrenia	disorder & component	1											0	0.0	0	0	0	0	0.35	0.0	0	0	0	0	0	1		0.783; 0.648; 0.636; 0.633; 0.629; 0.592; 0.561; 0.508; 0.161		rs13355485; rs9292918; rs6874127; rs1501357; rs1501361; rs62367473; rs4493682; rs16902086; rs6880469	Q15375	O60741	model_2_multimer_v3_pred_0	0.3747680397542328	0.2247007191181183	0.2547141832453412	0.2763337754592424	238.0	[21, 24, 25, 27, 28, 29, 108, 110, 116, 117, 121, 151, 152, 153, 154, 155, 156, 157, 158, 164, 166, 167, 168, 169, 253, 255, 554, 555, 557, 558, 559, 560, 561, 562, 563, 564, 565, 566, 567, 568, 569, 570, 571, 572, 573, 574, 575, 576, 577, 578, 579, 580, 581, 582, 583, 584, 585, 586, 587, 588, 589, 590, 591, 592, 593, 594, 595, 596, 597, 598, 889, 891, 892, 894, 895, 896, 897, 898, 899, 907, 908,…	[109, 112, 113, 114, 137, 138, 150, 153, 157, 198, 199, 200, 201, 202, 203, 204, 205, 206, 220, 221, 223, 224, 225, 227, 228, 255, 258, 259, 262, 263, 265, 266, 268, 269, 271, 272, 273, 274, 275, 276, 277, 278, 279, 280, 281, 282, 283, 284, 286, 287, 288, 290, 293, 294, 296, 297, 298, 300, 301, 303, 304, 305, 307, 308, 309, 310, 311, 312, 313, 315, 318, 319, 320, 322, 323, 356, 369, 370, 371, 373…	3072.0
P29323_O60741	EPHB2	HCN1	0.748032	schizophrenia	component	1											0	0.0	0	0	0	0	0.35	0.0	0	0	0	0	0	1		0.783; 0.648; 0.636; 0.633; 0.629; 0.592; 0.561; 0.508; 0.161		rs13355485; rs9292918; rs6874127; rs1501357; rs1501361; rs62367473; rs4493682; rs16902086; rs6880469	P29323	O60741	model_4_multimer_v3_pred_0	0.4457318057797935	0.4164546430110931	0.4223100755648332	0.4185878545865453	183.0	[22, 23, 24, 25, 26, 27, 28, 29, 30, 31, 32, 33, 34, 35, 37, 40, 43, 44, 45, 46, 47, 48, 49, 50, 51, 52, 53, 54, 55, 56, 57, 58, 59, 60, 76, 188, 189, 553, 554, 556, 557, 558, 560, 561, 562, 563, 564, 565, 566, 567, 568, 569, 571, 572, 573, 575, 576, 577, 578, 579, 580, 581, 582, 583, 584, 585, 586, 596, 597, 598, 599, 600, 601, 602, 603, 604, 605, 606, 607, 608, 609, 610, 611, 612, 665, 672]	[201, 202, 275, 279, 282, 286, 297, 301, 373, 376, 377, 379, 380, 381, 382, 383, 384, 385, 387, 388, 391, 392, 393, 394, 395, 396, 398, 399, 402, 403, 405, 406, 407, 408, 409, 410, 411, 412, 413, 414, 415, 416, 417, 418, 419, 420, 421, 422, 423, 424, 427, 428, 431, 443, 445, 448, 503, 504, 505, 506, 507, 508, 509, 510, 523, 524, 525, 526, 541, 542, 543, 544, 545, 546, 547, 548, 549, 550, 551, 552…	3072.0
O15083_Q9BYB0	ERC2	SHANK3	0.8081502	schizophrenia	disorder & component	1		0.3375904		0.385482		0.2820087	0.1897193				0	0.0	0	0	0	0	0.35	0.0	0	0	0	1	0	1		0.567		rs9616914	O15083	Q9BYB0	model_5_multimer_v3_pred_0	0.3249305223956412	0.2744591534137726	0.2845534272101463	0.0407428066731007	1025.0	[1, 2, 3, 4, 5, 6, 7, 8, 9, 10, 11, 16, 17, 18, 19, 20, 21, 22, 23, 24, 25, 27, 30, 31, 32, 33, 34, 35, 36, 37, 38, 39, 40, 41, 42, 43, 44, 45, 46, 47, 48, 50, 53, 54, 57, 59, 60, 61, 62, 63, 64, 65, 66, 67, 68, 69, 70, 71, 72, 73, 74, 75, 76, 77, 78, 79, 80, 81, 82, 84, 91, 92, 93, 94, 95, 96, 114, 115, 119, 120, 121, 122, 123, 124, 125, 126, 127, 128, 129, 130, 131, 140, 141, 142, 143, 144, 145…	[125, 130, 194, 195, 196, 197, 199, 223, 227, 228, 229, 230, 231, 232, 233, 234, 235, 236, 237, 238, 239, 254, 257, 259, 261, 262, 263, 264, 265, 266, 267, 268, 269, 270, 271, 272, 273, 274, 280, 282, 284, 288, 289, 290, 291, 292, 293, 294, 295, 296, 297, 298, 299, 300, 301, 302, 303, 304, 305, 306, 307, 309, 310, 312, 313, 314, 315, 316, 317, 318, 319, 320, 321, 322, 323, 324, 325, 326, 327, 328…	3072.0
Q5TBA9_O60741	FRY	HCN1	0.8877825	schizophrenia	disorder & component	1											0	0.0	0	0	0	0	0.35	0.0	0	0	0	0	1	1	0.709	0.783; 0.648; 0.636; 0.633; 0.629; 0.592; 0.561; 0.508; 0.161	rs9567393	rs13355485; rs9292918; rs6874127; rs1501357; rs1501361; rs62367473; rs4493682; rs16902086; rs6880469	Q5TBA9	O60741
P06241_O60741	FYN	HCN1	0.8220672	schizophrenia	disorder & component	1											0	0.0	0	0	0	0	0.35	0.0	0	0	0	0	1	1	0.792	0.783; 0.648; 0.636; 0.633; 0.629; 0.592; 0.561; 0.508; 0.161	rs7757969	rs13355485; rs9292918; rs6874127; rs1501357; rs1501361; rs62367473; rs4493682; rs16902086; rs6880469	P06241	O60741	model_3_multimer_v3_pred_0	0.4084280175092375	0.1782439649105072	0.2242807754302532	0.4244991807238272	152.0	[48, 49, 50, 51, 52, 53, 54, 55, 56, 57, 58, 59, 60, 61, 182, 309, 310, 311, 312, 313, 314, 315, 316, 317, 318, 319, 320, 321, 375, 378, 379, 380, 381, 382, 383, 384, 385, 386, 387, 388, 389, 410, 412, 413, 414, 436, 437, 439, 440, 441, 442, 443, 444, 445, 446, 447, 448, 449, 504, 505, 506, 507, 508, 509, 510, 511, 512, 513, 514, 515, 516, 517, 518]	[405, 406, 407, 408, 409, 410, 411, 412, 413, 414, 415, 416, 417, 418, 419, 420, 421, 422, 423, 424, 425, 427, 428, 429, 431, 435, 439, 443, 478, 479, 480, 481, 482, 483, 484, 485, 486, 490, 544, 546, 566, 567, 568, 569, 570, 571, 572, 573, 574, 575, 576, 577, 578, 579, 580, 581, 582, 583, 584, 600, 601, 603, 604, 605, 606, 607, 608, 609, 610, 611, 612, 613, 614, 615, 616, 617, 618, 619, 621]	3072.0
P09471_O60741	GNAO1	HCN1	0.9571709	schizophrenia	disorder & component	1											0	0.0	0	0	0	0	0.35	0.0	0	0	0	0	0	1		0.783; 0.648; 0.636; 0.633; 0.629; 0.592; 0.561; 0.508; 0.161		rs13355485; rs9292918; rs6874127; rs1501357; rs1501361; rs62367473; rs4493682; rs16902086; rs6880469	P09471	O60741	model_3_multimer_v3_pred_0	0.430777115216819	0.1853866577148437	0.2344647492152388	0.4312379327536535	187.0	[15, 18, 19, 20, 21, 22, 23, 24, 25, 26, 27, 28, 29, 30, 31, 32, 33, 34, 35, 36, 37, 38, 39, 40, 41, 42, 43, 44, 46, 148, 181, 182, 183, 184, 185, 186, 187, 188, 189, 190, 191, 195, 196, 197, 198, 199, 200, 201, 202, 203, 204, 205, 206, 207, 208, 209, 210, 211, 212, 213, 214, 215, 216, 217, 218, 219, 220, 222, 223, 224, 225, 226, 227, 230, 233, 234, 235, 236, 237, 238, 239, 240, 241, 242, 243, 24…	[163, 164, 165, 167, 168, 169, 170, 171, 172, 175, 176, 233, 234, 236, 237, 238, 239, 240, 241, 242, 243, 244, 245, 246, 247, 248, 249, 250, 251, 252, 253, 254, 255, 256, 257, 258, 259, 260, 261, 262, 263, 264, 265, 315, 317, 318, 319, 320, 321, 322, 323, 324, 325, 326, 327, 328, 329, 331, 332, 333, 335, 337, 338, 361, 364, 365, 366, 367, 368, 369, 370, 371, 372, 373, 374, 375, 376]	3072.0
P19086_O60741	GNAZ	HCN1	0.9491032	schizophrenia	component	1											0	0.0	0	0	0	0	0.35	0.0	0	0	0	0	0	1		0.783; 0.648; 0.636; 0.633; 0.629; 0.592; 0.561; 0.508; 0.161		rs13355485; rs9292918; rs6874127; rs1501357; rs1501361; rs62367473; rs4493682; rs16902086; rs6880469	P19086	O60741	model_3_multimer_v3_pred_0	0.4359528640392248	0.1852268129587173	0.2353720231748188	0.4578739411771917	171.0	[1, 4, 7, 8, 23, 26, 27, 30, 33, 34, 35, 36, 37, 38, 39, 40, 41, 42, 43, 44, 46, 148, 183, 184, 185, 186, 187, 189, 198, 199, 200, 201, 202, 203, 204, 205, 206, 207, 208, 209, 210, 211, 212, 213, 214, 215, 216, 217, 218, 219, 220, 221, 222, 224, 227, 230, 231, 233, 234, 235, 236, 237, 238, 239, 240, 241, 242, 243, 244, 245, 246, 247, 248, 249, 250, 251, 252, 253, 254, 255, 256, 257, 258, 259, 260…	[163, 164, 165, 166, 167, 168, 169, 170, 171, 172, 175, 237, 240, 241, 242, 243, 244, 245, 246, 247, 248, 249, 250, 251, 252, 253, 254, 255, 256, 257, 258, 259, 260, 261, 262, 264, 314, 315, 316, 317, 318, 319, 320, 321, 322, 323, 324, 325, 326, 327, 328, 329, 330, 331, 332, 333, 334, 335, 336, 337, 338, 344, 364, 365, 366, 367, 368, 369, 370, 371, 372, 373, 374, 375, 681, 683, 686, 687, 688]	3072.0
O60741_Q9UL51	HCN1	HCN2	0.9364064	schizophrenia	component	1											0	0.0	0	0	948	0	0.35	0.0	0	0	0	0	1	0	0.783; 0.648; 0.636; 0.633; 0.629; 0.592; 0.561; 0.508; 0.161		rs13355485; rs9292918; rs6874127; rs1501357; rs1501361; rs62367473; rs4493682; rs16902086; rs6880469		O60741	Q9UL51	model_4_multimer_v3_pred_0	0.5501608192102403	0.522067129611969	0.5276858675316233	0.6872755953265184	382.0	[106, 107, 108, 109, 110, 111, 112, 113, 114, 115, 116, 117, 118, 119, 120, 121, 122, 123, 200, 201, 202, 203, 204, 205, 279, 281, 282, 283, 284, 285, 286, 287, 288, 289, 290, 291, 292, 293, 294, 295, 296, 297, 298, 300, 301, 312, 316, 328, 333, 350, 351, 352, 353, 354, 355, 356, 357, 358, 359, 360, 361, 362, 363, 364, 365, 366, 367, 368, 369, 370, 371, 372, 373, 374, 375, 376, 377, 378, 379, 380…	[360, 363, 364, 366, 367, 368, 370, 371, 372, 374, 375, 376, 378, 379, 382, 399, 403, 405, 408, 409, 410, 411, 412, 413, 414, 415, 416, 417, 418, 419, 420, 421, 422, 423, 424, 425, 426, 427, 428, 429, 430, 431, 432, 433, 434, 448, 451, 454, 455, 456, 457, 458, 459, 460, 461, 462, 463, 464, 465, 466, 467, 468, 469, 470, 471, 472, 473, 474, 475, 476, 477, 478, 479, 480, 481, 482, 483, 484, 485, 486…	3072.0
O60741_Q6DN90	HCN1	IQSEC1	0.9488944	schizophrenia	disorder & component	1											0	0.0	0	0	0	0	0.35	0.0	0	0	0	0	1	0	0.783; 0.648; 0.636; 0.633; 0.629; 0.592; 0.561; 0.508; 0.161		rs13355485; rs9292918; rs6874127; rs1501357; rs1501361; rs62367473; rs4493682; rs16902086; rs6880469		O60741	Q6DN90	model_1_multimer_v3_pred_0	0.3677919974306596	0.2274085134267807	0.2554852102275565	0.09084026478869	246.0	[1, 2, 3, 4, 5, 131, 132, 133, 134, 135, 170, 171, 172, 173, 174, 175, 176, 177, 178, 179, 180, 181, 182, 183, 184, 185, 186, 187, 188, 189, 190, 191, 192, 193, 194, 195, 196, 202, 203, 204, 210, 211, 212, 213, 214, 215, 217, 218, 222, 225, 226, 229, 230, 231, 232, 233, 234, 235, 236, 237, 238, 239, 240, 241, 242, 243, 248, 291, 358, 389, 390, 393, 394, 397, 398, 400, 401, 402, 403, 404, 405, 406…	[17, 18, 74, 75, 76, 102, 103, 105, 106, 107, 108, 109, 110, 111, 112, 113, 114, 115, 116, 117, 119, 120, 123, 144, 147, 150, 151, 192, 193, 195, 196, 197, 232, 233, 234, 235, 236, 237, 238, 239, 240, 241, 242, 243, 244, 246, 247, 248, 249, 250, 251, 252, 253, 254, 255, 256, 257, 258, 259, 260, 261, 262, 263, 264, 284, 285, 286, 287, 288, 289, 402, 432, 434, 435, 436, 437, 438, 439, 537, 538, 541…	3072.0
O60741_Q68DU8	HCN1	KCTD16	0.9586314	schizophrenia	disorder & component	1											0	0.0	0	0	0	0	0.35	0.0	0	0	0	1	1	0	0.783; 0.648; 0.636; 0.633; 0.629; 0.592; 0.561; 0.508; 0.161		rs13355485; rs9292918; rs6874127; rs1501357; rs1501361; rs62367473; rs4493682; rs16902086; rs6880469		O60741	Q68DU8	model_3_multimer_v3_pred_0	0.4370107589841469	0.2007147967815399	0.2479739892220613	0.1658376460557194	130.0	[255, 319, 322, 323, 324, 325, 326, 327, 328, 329, 366, 367, 368, 369, 370, 371, 372, 373, 374, 376, 417, 447, 451, 454, 455, 490, 508, 510, 525, 543, 544, 545, 546, 547, 548, 565, 566, 567, 568, 569, 570, 571, 572, 573, 574, 575, 576, 577, 578, 580, 581, 584, 598, 599, 600, 601, 602, 603, 604, 605, 606, 607, 608, 609, 610, 611, 613, 774, 775, 776, 777, 778, 779]	[98, 99, 138, 140, 171, 181, 188, 189, 190, 191, 192, 193, 202, 207, 208, 209, 210, 211, 212, 213, 214, 215, 216, 217, 218, 219, 223, 224, 225, 226, 227, 228, 229, 230, 231, 259, 260, 261, 262, 328, 329, 330, 331, 332, 333, 334, 414, 416, 417, 418, 419, 420, 421, 422, 423, 425, 426]	3072.0
O60741_Q6ZWB6	HCN1	KCTD8	0.9645864	schizophrenia	component	1											0	0.0	0	0	0	0	0.35	0.0	0	0	0	0	1	0	0.783; 0.648; 0.636; 0.633; 0.629; 0.592; 0.561; 0.508; 0.161		rs13355485; rs9292918; rs6874127; rs1501357; rs1501361; rs62367473; rs4493682; rs16902086; rs6880469		O60741	Q6ZWB6	model_1_multimer_v3_pred_0	0.435274842612242	0.3464766442775726	0.3642362839445065	0.1663011739079155	204.0	[447, 448, 451, 456, 457, 458, 459, 460, 461, 462, 463, 464, 465, 466, 467, 468, 469, 470, 471, 472, 473, 474, 475, 476, 477, 478, 479, 480, 481, 482, 483, 484, 485, 486, 487, 488, 516, 525, 543, 544, 545, 546, 566, 567, 568, 569, 570, 571, 572, 573, 574, 575, 576, 577, 578, 579, 580, 581, 582, 583, 584, 585, 586, 587, 588, 589, 590, 591, 592, 593, 595, 596, 597, 598, 599, 600, 601, 602, 603, 604…	[1, 2, 3, 164, 165, 167, 233, 234, 235, 236, 237, 241, 242, 245, 250, 252, 253, 254, 255, 256, 257, 258, 259, 260, 261, 262, 263, 264, 266, 267, 268, 269, 270, 271, 272, 303, 373, 374, 375, 393, 395, 397, 399, 434, 435, 436, 437, 438, 439, 440, 441, 442, 443, 444, 445, 446, 447, 448, 449, 450, 451, 452, 453, 454, 455, 456, 457, 458, 459, 460, 461, 462, 463, 464, 465, 466, 467, 468, 469, 470, 471,…	3072.0
O60741_O75037	HCN1	KIF21B	0.7292806	schizophrenia	component	1											0	0.0	0	0	0	0	0.35	0.0	0	0	0	0	1	0	0.783; 0.648; 0.636; 0.633; 0.629; 0.592; 0.561; 0.508; 0.161		rs13355485; rs9292918; rs6874127; rs1501357; rs1501361; rs62367473; rs4493682; rs16902086; rs6880469		O60741	O75037	model_3_multimer_v3_pred_0	0.3417490034173368	0.2226480543613433	0.2464682441725421	0.0649047658863411	309.0	[117, 118, 121, 325, 326, 327, 328, 329, 330, 331, 332, 333, 334, 335, 336, 337, 338, 339, 340, 343, 344, 347, 348, 350, 351, 354, 355, 358, 359, 360, 361, 362, 363, 364, 365, 366, 367, 368, 372, 375, 379, 401, 404, 405, 408, 409, 411, 412, 413, 415, 416, 417, 418, 419, 420, 421, 422, 423, 424, 425, 426, 427, 428, 429, 430, 431, 432, 517, 518, 519, 531, 533, 534, 557, 635, 636, 637, 638, 639, 640…	[21, 24, 25, 217, 280, 281, 283, 284, 285, 286, 287, 290, 451, 455, 458, 462, 465, 466, 470, 471, 472, 473, 474, 475, 476, 477, 478, 480, 570, 571, 572, 573, 574, 575, 576, 577, 578, 579, 580, 581, 582, 583, 584, 585, 586, 587, 589, 590, 591, 592, 894, 901, 907, 908, 909, 910, 911, 912, 913, 914, 915, 916, 917, 918, 919, 920, 921, 922, 923, 925, 926, 1009, 1011, 1012, 1013, 1014, 1015, 1016, 1017…	3072.0
O60741_O00139	HCN1	KIF2A	0.863696	schizophrenia	disorder & component	1											0	0.0	0	0	0	0	0.35	0.0	0	0	0	1	1	0	0.783; 0.648; 0.636; 0.633; 0.629; 0.592; 0.561; 0.508; 0.161		rs13355485; rs9292918; rs6874127; rs1501357; rs1501361; rs62367473; rs4493682; rs16902086; rs6880469		O60741	O00139	model_4_multimer_v3_pred_0	0.3747678147815494	0.179002583026886	0.2181556293778186	0.0449315246092682	61.0	[445, 447, 448, 449, 450, 451, 452, 453, 454, 455, 458, 504, 505, 506, 507, 508, 509, 510, 525, 541, 542, 544, 545, 546, 547, 548, 549, 566, 598, 599, 600, 601, 602, 603, 604, 607]	[45, 46, 47, 48, 49, 262, 263, 264, 265, 562, 563, 564, 565, 566, 567, 568, 569, 570, 571, 572, 573, 600, 601, 604, 704]	3072.0
O60741_P32004	HCN1	L1CAM	0.9523554	schizophrenia	component	1											0	0.0	0	0	0	0	0.35	0.0	0	0	0	0	1	0	0.783; 0.648; 0.636; 0.633; 0.629; 0.592; 0.561; 0.508; 0.161		rs13355485; rs9292918; rs6874127; rs1501357; rs1501361; rs62367473; rs4493682; rs16902086; rs6880469		O60741	P32004	model_1_multimer_v3_pred_0	0.3522798619700327	0.2535939514636993	0.273331133564966	0.0774986328597409	230.0	[38, 39, 40, 41, 42, 43, 44, 45, 46, 47, 48, 49, 50, 51, 52, 53, 54, 55, 56, 57, 58, 59, 112, 113, 114, 157, 161, 164, 198, 199, 200, 201, 202, 203, 204, 205, 206, 220, 221, 223, 224, 225, 227, 228, 254, 255, 256, 258, 259, 260, 261, 262, 263, 265, 266, 267, 268, 269, 270, 271, 272, 273, 274, 275, 276, 277, 278, 279, 280, 281, 282, 283, 284, 285, 286, 287, 288, 289, 290, 291, 292, 293, 294, 296, …	[558, 563, 1112, 1115, 1116, 1117, 1118, 1119, 1120, 1121, 1122, 1123, 1124, 1125, 1126, 1127, 1128, 1129, 1130, 1131, 1132, 1133, 1134, 1135, 1136, 1137, 1138, 1139, 1140, 1141, 1142, 1143, 1144, 1145, 1146, 1147, 1148, 1149, 1150, 1151, 1152, 1153, 1154, 1155, 1156, 1169, 1217, 1218, 1219, 1220, 1222, 1234, 1235, 1236, 1237, 1238, 1239, 1240, 1241, 1242, 1243, 1244, 1245, 1246, 1247, 1248, 1249…	3072.0
O60741_Q96JE9	HCN1	MAP6	0.963895	schizophrenia	component	1											0	0.0	0	0	0	0	0.35	0.0	0	0	0	0	1	0	0.783; 0.648; 0.636; 0.633; 0.629; 0.592; 0.561; 0.508; 0.161		rs13355485; rs9292918; rs6874127; rs1501357; rs1501361; rs62367473; rs4493682; rs16902086; rs6880469		O60741	Q96JE9	model_3_multimer_v3_pred_0	0.3862383722168799	0.2031660377979278	0.2397805046817183	0.0388129095608236	441.0	[3, 5, 6, 7, 8, 9, 10, 11, 12, 116, 117, 118, 291, 292, 294, 295, 296, 298, 299, 302, 305, 306, 307, 308, 309, 310, 311, 312, 313, 314, 345, 346, 347, 348, 349, 350, 351, 352, 353, 354, 355, 356, 357, 358, 359, 360, 361, 362, 378, 379, 382, 383, 386, 389, 390, 397, 400, 401, 404, 407, 408, 411, 412, 414, 415, 416, 418, 419, 422, 423, 424, 425, 426, 427, 428, 429, 430, 431, 432, 433, 434, 435, 436…	[1, 2, 3, 4, 5, 6, 7, 8, 22, 23, 24, 25, 26, 27, 28, 29, 44, 45, 46, 47, 48, 49, 50, 51, 52, 53, 54, 55, 56, 57, 58, 59, 60, 61, 62, 63, 64, 65, 66, 67, 68, 69, 70, 78, 79, 80, 81, 82, 83, 84, 85, 86, 87, 121, 125, 127, 132, 133, 138, 139, 141, 142, 143, 145, 150, 151, 152, 153, 154, 155, 156, 157, 158, 159, 160, 161, 162, 163, 164, 165, 166, 168, 288, 291, 292, 293, 294, 295, 296, 297, 298, 301,…	3072.0
O60741_P45983	HCN1	MAPK8	0.8410537	schizophrenia	component	1											0	0.0	0	0	0	0	0.35	0.0	0	0	0	0	1	0	0.783; 0.648; 0.636; 0.633; 0.629; 0.592; 0.561; 0.508; 0.161		rs13355485; rs9292918; rs6874127; rs1501357; rs1501361; rs62367473; rs4493682; rs16902086; rs6880469		O60741	P45983	model_5_multimer_v3_pred_0	0.4070701858021904	0.5111542344093323	0.4903374246879039	0.227468061269093	108.0	[417, 420, 421, 422, 423, 424, 425, 426, 427, 428, 499, 500, 501, 504, 506, 508, 510, 523, 525, 548, 554, 786, 787, 788, 789, 790, 791, 792, 793, 794, 795, 796, 797, 798, 799, 800, 802]	[16, 17, 18, 30, 31, 33, 34, 35, 36, 39, 58, 59, 61, 62, 63, 64, 65, 66, 83, 84, 111, 112, 113, 114, 115, 116, 117, 118, 119, 120, 121, 122, 123, 124, 125, 126, 127, 128, 129, 130, 131, 132, 133, 134, 158, 159, 160, 161, 162, 163, 164, 165, 166, 181, 182, 183, 184, 185, 218, 223, 226, 228, 322, 323, 324, 325, 326, 327, 329, 348, 349]	3072.0
O60741_Q9UPT6	HCN1	MAPK8IP3	0.8590139	schizophrenia	component	1											0	0.0	0	0	0	0	0.35	0.0	0	0	0	0	1	0	0.783; 0.648; 0.636; 0.633; 0.629; 0.592; 0.561; 0.508; 0.161		rs13355485; rs9292918; rs6874127; rs1501357; rs1501361; rs62367473; rs4493682; rs16902086; rs6880469		O60741	Q9UPT6	model_4_multimer_v3_pred_0	0.3693444205151959	0.237895593047142	0.2641853585407528	0.1118535312847125	367.0	[288, 289, 290, 291, 292, 293, 294, 295, 372, 373, 374, 375, 376, 377, 378, 379, 380, 381, 384, 398, 399, 400, 401, 402, 403, 404, 405, 406, 407, 408, 409, 410, 411, 412, 413, 414, 415, 416, 417, 418, 419, 420, 421, 422, 423, 424, 425, 426, 427, 428, 429, 430, 431, 432, 433, 434, 435, 436, 437, 438, 439, 440, 441, 442, 443, 444, 445, 447, 448, 449, 451, 452, 462, 463, 464, 465, 466, 467, 468, 469…	[242, 243, 244, 245, 246, 247, 248, 249, 250, 258, 259, 260, 261, 262, 263, 264, 524, 525, 526, 527, 532, 533, 536, 537, 539, 540, 543, 544, 572, 573, 575, 576, 577, 579, 580, 624, 625, 626, 627, 628, 629, 630, 631, 632, 633, 634, 635, 636, 637, 638, 639, 640, 641, 642, 643, 699, 703, 704, 705, 706, 707, 708, 778, 779, 780, 781, 782, 805, 806, 807, 808, 873, 874, 875, 876, 877, 878, 879, 880, 881…	3072.0
O60741_Q9P0L2	HCN1	MARK1	0.8650478	schizophrenia	component	1											0	0.0	0	0	0	0	0.35	0.0	0	0	0	0	1	0	0.783; 0.648; 0.636; 0.633; 0.629; 0.592; 0.561; 0.508; 0.161		rs13355485; rs9292918; rs6874127; rs1501357; rs1501361; rs62367473; rs4493682; rs16902086; rs6880469		O60741	Q9P0L2	model_1_multimer_v3_pred_0	0.3875709913670124	0.192174345254898	0.2312536744773209	0.0455795361884754	317.0	[23, 24, 25, 26, 27, 28, 29, 30, 31, 32, 33, 34, 35, 36, 37, 38, 39, 40, 42, 43, 54, 55, 56, 57, 58, 59, 60, 61, 62, 63, 64, 162, 163, 164, 165, 166, 167, 168, 169, 170, 171, 245, 246, 247, 248, 249, 250, 251, 252, 253, 254, 255, 257, 258, 261, 317, 318, 319, 320, 321, 322, 323, 324, 325, 326, 327, 329, 331, 332, 336, 337, 338, 339, 340, 341, 344, 345, 401, 402, 403, 404, 405, 406, 407, 408, 409,…	[7, 8, 9, 10, 11, 12, 13, 14, 15, 214, 232, 248, 252, 253, 254, 256, 257, 258, 264, 268, 270, 271, 272, 273, 274, 275, 276, 277, 278, 279, 280, 281, 282, 283, 284, 285, 286, 287, 288, 289, 290, 292, 293, 294, 298, 393, 395, 397, 398, 425, 426, 427, 428, 429, 430, 431, 432, 433, 441, 442, 443, 444, 445, 446, 447, 448, 449, 450, 456, 457, 458, 459, 460, 461, 462, 463, 464, 465, 466, 467, 468, 469, …	3072.0
O60741_Q7KZI7	HCN1	MARK2	0.8512915	schizophrenia	component	1											0	0.0	0	0	0	0	0.35	0.0	0	0	0	0	1	0	0.783; 0.648; 0.636; 0.633; 0.629; 0.592; 0.561; 0.508; 0.161	0.157; 0.149	rs13355485; rs9292918; rs6874127; rs1501357; rs1501361; rs62367473; rs4493682; rs16902086; rs6880469	rs7121067; rs11231640	O60741	Q7KZI7	model_1_multimer_v3_pred_0	0.3819277570943128	0.1916331946849823	0.2296921071668484	0.1505170901591943	242.0	[165, 166, 168, 169, 245, 246, 247, 248, 249, 250, 251, 252, 253, 254, 255, 257, 258, 317, 318, 319, 320, 321, 322, 323, 324, 325, 326, 327, 328, 329, 330, 331, 332, 333, 334, 335, 336, 337, 338, 339, 344, 403, 404, 405, 406, 407, 408, 409, 411, 412, 413, 414, 415, 416, 417, 418, 419, 420, 421, 422, 423, 424, 425, 426, 427, 428, 429, 430, 431, 432, 433, 434, 435, 436, 437, 438, 439, 440, 441, 442…	[1, 2, 3, 4, 5, 6, 7, 8, 9, 10, 217, 218, 219, 222, 234, 237, 241, 245, 247, 248, 249, 250, 251, 252, 253, 254, 255, 256, 257, 258, 259, 260, 261, 262, 263, 264, 265, 266, 267, 268, 269, 270, 271, 272, 273, 274, 275, 276, 277, 278, 279, 280, 281, 282, 283, 284, 285, 286, 287, 288, 289, 291, 292, 446, 447, 448, 449, 450, 451, 452, 465, 466, 467, 468, 469, 470, 471, 509, 512, 518, 616, 617, 618, 61…	3072.0
O60741_Q86XE3	HCN1	MICU3	0.942161	schizophrenia	disorder	1											0	0.0	0	0	0	0	0.35	0.0	0	0	0	0	1	0	0.783; 0.648; 0.636; 0.633; 0.629; 0.592; 0.561; 0.508; 0.161		rs13355485; rs9292918; rs6874127; rs1501357; rs1501361; rs62367473; rs4493682; rs16902086; rs6880469		O60741	Q86XE3	model_2_multimer_v3_pred_0	0.4193481230895135	0.207168310880661	0.2496042733224315	0.1038212601637949	148.0	[199, 200, 201, 202, 203, 221, 224, 255, 258, 259, 262, 265, 266, 269, 271, 272, 275, 276, 279, 280, 283, 301, 304, 308, 315, 319, 320, 321, 322, 323, 324, 325, 326, 334, 347, 350, 351, 353, 354, 355, 356, 357, 358, 359, 360, 361, 362, 363, 364, 365, 366, 367, 369, 370, 371, 373, 374, 377, 381, 384, 385, 386, 388, 389, 391, 392, 395, 412, 416, 419, 420, 422, 448, 451, 452, 671, 672, 673, 674, 675…	[9, 10, 11, 12, 13, 14, 15, 16, 30, 46, 54, 55, 57, 58, 60, 61, 63, 64, 65, 67, 68, 69, 70, 71, 72, 74, 75, 76, 78, 79, 81, 82, 83, 85, 86, 305, 307, 310, 311, 441, 442, 443, 444, 445, 446, 447, 448, 449, 451, 456, 457, 458, 460, 461, 463, 464, 465]	3072.0
O60741_Q8N4C8	HCN1	MINK1	0.8550514	schizophrenia	component	1											0	0.0	0	0	0	0	0.35	0.0	0	0	0	0	1	0	0.783; 0.648; 0.636; 0.633; 0.629; 0.592; 0.561; 0.508; 0.161		rs13355485; rs9292918; rs6874127; rs1501357; rs1501361; rs62367473; rs4493682; rs16902086; rs6880469		O60741	Q8N4C8	model_4_multimer_v3_pred_0	0.3477283592054498	0.2041403949260711	0.2328579877819468	0.0472138244940366	259.0	[201, 202, 203, 384, 386, 387, 388, 389, 390, 391, 392, 393, 394, 395, 396, 397, 398, 399, 400, 401, 402, 403, 404, 405, 406, 407, 408, 409, 410, 411, 412, 413, 414, 415, 416, 417, 418, 419, 420, 421, 422, 423, 428, 434, 435, 438, 439, 442, 443, 444, 445, 446, 447, 448, 449, 450, 451, 452, 453, 455, 458, 462, 486, 488, 489, 490, 491, 492, 493, 494, 495, 496, 508, 509, 510, 511, 512, 513, 543, 544…	[438, 441, 574, 575, 576, 577, 578, 579, 580, 581, 582, 589, 598, 919, 920, 921, 922, 923, 924, 925, 926, 927, 928, 930, 932, 933, 934, 935, 936, 937, 938, 939, 940, 941, 942, 943, 944, 945, 946, 947, 1034, 1035, 1036, 1037, 1038, 1039, 1040, 1041, 1042, 1043, 1045, 1046, 1057, 1058, 1061, 1109, 1110, 1111, 1112, 1113, 1114, 1115, 1116, 1117, 1118, 1133, 1134, 1135, 1136, 1137, 1138, 1139, 1155, …	3072.0
O60741_Q9Y4I1	HCN1	MYO5A	0.9426944	schizophrenia	component	1											0	0.0	0	0	0	0	0.35	0.0	0	0	0	0	1	0	0.783; 0.648; 0.636; 0.633; 0.629; 0.592; 0.561; 0.508; 0.161		rs13355485; rs9292918; rs6874127; rs1501357; rs1501361; rs62367473; rs4493682; rs16902086; rs6880469		O60741	Q9Y4I1	model_4_multimer_v3_pred_0	0.5123894703336976	0.2405193895101547	0.2948934056748633	0.0321262585122544	14.0	[413, 416, 417, 420, 421, 842, 843, 844]	[732, 736, 737, 738, 739, 1448]	3072.0
O60741_Q8NFP9	HCN1	NBEA	0.8700354	schizophrenia	disorder & component	1											0	0.0	0	0	0	0	0.35	0.0	0	0	0	0	1	0	0.783; 0.648; 0.636; 0.633; 0.629; 0.592; 0.561; 0.508; 0.161		rs13355485; rs9292918; rs6874127; rs1501357; rs1501361; rs62367473; rs4493682; rs16902086; rs6880469		O60741	Q8NFP9
O60741_P12036	HCN1	NEFH	0.9133917	schizophrenia	disorder	1											0	0.0	0	0	0	0	0.35	0.0	0	0	0	0	1	0	0.783; 0.648; 0.636; 0.633; 0.629; 0.592; 0.561; 0.508; 0.161		rs13355485; rs9292918; rs6874127; rs1501357; rs1501361; rs62367473; rs4493682; rs16902086; rs6880469		O60741	P12036	model_2_multimer_v3_pred_0	0.3635534019441285	0.192203938961029	0.2264738315576489	0.0314423029255527	196.0	[1, 2, 6, 8, 9, 10, 11, 12, 13, 14, 15, 236, 239, 240, 243, 244, 245, 246, 247, 250, 251, 252, 253, 255, 256, 258, 259, 262, 263, 815, 816, 817, 818, 819, 820, 821, 822, 823, 824, 825, 826, 827, 831, 832, 833, 834, 835, 836, 837, 838, 839, 840, 841, 842, 843, 844, 846, 847, 848, 849, 850, 851, 852, 853, 854, 855, 856, 857, 858, 859, 860, 861, 862, 863, 864, 865, 866, 867, 868, 869, 870, 871, 872,…	[402, 403, 405, 406, 407, 408, 409, 410, 411, 412, 413, 414, 415, 454, 455, 456, 457, 458, 459, 460, 461, 462, 463, 464, 465, 466, 467, 468, 505, 506, 507, 508, 509, 510, 511, 512, 513, 514, 515, 516, 517, 597, 598, 599, 600, 601, 602, 603, 604, 606, 608, 613, 754, 755, 756, 757, 758, 759, 760, 761, 762, 763, 764, 765, 766, 768, 771, 773, 774, 775, 776, 777, 778, 779, 780, 781, 782, 783, 784, 785…	3072.0
O60741_P07196	HCN1	NEFL	0.912196	schizophrenia	component	1											0	0.0	0	0	0	0	0.35	0.0	0	0	0	0	1	0	0.783; 0.648; 0.636; 0.633; 0.629; 0.592; 0.561; 0.508; 0.161		rs13355485; rs9292918; rs6874127; rs1501357; rs1501361; rs62367473; rs4493682; rs16902086; rs6880469		O60741	P07196	model_3_multimer_v3_pred_0	0.4102596098688363	0.1653296649456024	0.2143156539302492	0.0525438838046772	197.0	[200, 201, 202, 216, 219, 220, 221, 223, 224, 227, 232, 239, 240, 241, 242, 243, 244, 245, 246, 247, 248, 249, 250, 251, 252, 253, 254, 255, 256, 257, 258, 259, 260, 261, 262, 263, 265, 266, 269, 271, 272, 276, 315, 318, 319, 320, 322, 323, 324, 325, 326, 327, 328, 360, 361, 362, 363, 364, 365, 366, 367, 368, 369, 370, 371, 372, 373, 374, 375, 376, 377, 378, 381, 384, 385, 769, 770, 771, 772, 773…	[40, 41, 42, 43, 44, 45, 46, 47, 48, 49, 50, 51, 52, 53, 56, 69, 70, 86, 87, 90, 91, 93, 94, 97, 98, 100, 101, 104, 204, 207, 208, 209, 210, 211, 212, 213, 214, 215, 216, 217, 218, 219, 220, 221, 222, 223, 224, 225, 226, 360, 361, 363, 364, 365, 366, 367, 368, 369, 370, 371, 372, 373, 374, 375, 376, 377, 378, 379, 380, 382, 383, 385, 386, 389, 390, 392, 393, 396, 397, 400, 403, 404, 415, 416, 417…	3072.0
O60741_P07197	HCN1	NEFM	0.9006669	schizophrenia	disorder	1											0	0.0	0	0	0	0	0.35	0.0	0	0	0	0	1	0	0.783; 0.648; 0.636; 0.633; 0.629; 0.592; 0.561; 0.508; 0.161		rs13355485; rs9292918; rs6874127; rs1501357; rs1501361; rs62367473; rs4493682; rs16902086; rs6880469		O60741	P07197	model_5_multimer_v3_pred_0	0.3695754580930088	0.1831551641225814	0.2204392229166669	0.0341656024065461	243.0	[7, 8, 9, 10, 11, 12, 13, 14, 15, 168, 169, 170, 171, 172, 173, 226, 235, 237, 239, 240, 241, 244, 245, 246, 247, 248, 249, 250, 251, 252, 253, 254, 255, 256, 257, 258, 259, 260, 261, 262, 321, 322, 323, 324, 325, 326, 327, 757, 758, 759, 760, 761, 762, 763, 764, 765, 766, 767, 768, 769, 770, 771, 772, 773, 774, 775, 798, 799, 800, 801, 802, 803, 804, 805, 806, 807, 808, 828, 829, 830, 831, 832, …	[133, 134, 136, 137, 140, 143, 144, 147, 148, 149, 150, 151, 152, 153, 154, 155, 156, 157, 158, 159, 160, 161, 162, 163, 164, 165, 166, 329, 330, 331, 332, 333, 334, 335, 336, 337, 338, 339, 340, 341, 342, 343, 344, 345, 375, 376, 377, 378, 379, 380, 381, 382, 383, 384, 385, 386, 387, 388, 389, 390, 391, 392, 393, 394, 395, 396, 397, 398, 399, 400, 401, 402, 404, 405, 406, 407, 408, 409, 410, 411…	3072.0
O60741_Q9Y639	HCN1	NPTN	0.9139076	schizophrenia	component	1											0	0.0	0	0	0	0	0.35	0.0	0	0	0	0	1	0	0.783; 0.648; 0.636; 0.633; 0.629; 0.592; 0.561; 0.508; 0.161		rs13355485; rs9292918; rs6874127; rs1501357; rs1501361; rs62367473; rs4493682; rs16902086; rs6880469		O60741	Q9Y639	model_3_multimer_v3_pred_0	0.4364524348576143	0.2245360612869262	0.2669193360010639	0.4332614631698106	225.0	[147, 150, 151, 152, 153, 154, 155, 156, 157, 158, 159, 160, 161, 162, 163, 164, 165, 166, 167, 168, 169, 170, 171, 172, 173, 174, 175, 178, 250, 254, 258, 261, 268, 271, 274, 278, 282, 285, 286, 288, 289, 290, 291, 292, 293, 294, 295, 296, 297, 298, 299, 300, 301, 302, 303, 304, 305, 306, 307, 308, 309, 310, 311, 312, 313, 314, 317, 318, 320, 321, 322, 323, 324, 325, 326, 327, 328, 329, 330, 331…	[162, 243, 244, 245, 246, 247, 248, 249, 250, 251, 252, 253, 254, 255, 256, 257, 258, 260, 273, 274, 276, 277, 302, 305, 306, 307, 308, 309, 310, 311, 312, 313, 314, 327, 328, 329, 330, 331, 332, 333, 334, 335, 336, 337, 338, 339, 340, 341, 342, 343, 344, 345, 346, 347, 348, 349, 350, 351, 352, 353, 354, 355, 356, 357, 358, 359, 360, 361, 362, 363, 364, 365, 366, 367, 369, 370, 371, 372, 373, 374…	3072.0
O60741_Q9Y328	HCN1	NSG2	0.8780003	schizophrenia	disorder & component	1											0	0.0	0	0	0	0	0.35	0.0	0	0	0	1	1	0	0.783; 0.648; 0.636; 0.633; 0.629; 0.592; 0.561; 0.508; 0.161		rs13355485; rs9292918; rs6874127; rs1501357; rs1501361; rs62367473; rs4493682; rs16902086; rs6880469		O60741	Q9Y328	model_1_multimer_v3_pred_0	0.4954234035911076	0.3251316845417022	0.3591900283515833	0.3615801864019544	303.0	[107, 108, 109, 110, 111, 112, 113, 114, 115, 116, 120, 138, 157, 160, 161, 164, 165, 199, 200, 201, 202, 203, 204, 205, 221, 224, 236, 240, 243, 244, 245, 246, 247, 249, 250, 251, 252, 253, 254, 255, 256, 257, 258, 259, 260, 261, 262, 263, 264, 265, 266, 267, 268, 269, 270, 271, 272, 273, 274, 275, 276, 277, 278, 279, 280, 281, 282, 283, 284, 285, 286, 287, 288, 289, 290, 291, 292, 293, 296, 297…	[10, 11, 12, 13, 14, 15, 16, 18, 19, 20, 21, 22, 23, 24, 25, 26, 27, 28, 29, 30, 31, 32, 33, 34, 35, 36, 37, 38, 39, 40, 41, 42, 43, 44, 45, 46, 47, 48, 49, 50, 51, 52, 53, 61, 62, 63, 64, 65, 66, 67, 68, 69, 70, 71, 72, 73, 74, 75, 76, 77, 78, 79, 80, 81, 82, 83, 84, 85, 86, 87, 88, 89, 90, 91, 92, 93, 94, 95, 96, 97, 98, 99, 100, 101, 102, 105, 107, 110, 111, 112, 113, 114, 117, 132, 133, 135, …	2456.0
O60741_Q9Y6V0	HCN1	PCLO	0.9640461	schizophrenia	disorder & component	1											0	0.0	0	0	0	0	0.35	0.0	0	0	0	0	1	1	0.783; 0.648; 0.636; 0.633; 0.629; 0.592; 0.561; 0.508; 0.161	0.631; 0.595; 0.595; 0.593	rs13355485; rs9292918; rs6874127; rs1501357; rs1501361; rs62367473; rs4493682; rs16902086; rs6880469	rs2522831; rs17212432; rs17284668; rs6467912	O60741	Q9Y6V0
O60741_Q13526	HCN1	PIN1	0.8827784	schizophrenia	disorder	1											0	0.0	0	0	0	0	0.35	0.0	0	0	0	0	1	0	0.783; 0.648; 0.636; 0.633; 0.629; 0.592; 0.561; 0.508; 0.161		rs13355485; rs9292918; rs6874127; rs1501357; rs1501361; rs62367473; rs4493682; rs16902086; rs6880469		O60741	Q13526	model_3_multimer_v3_pred_0	0.4662104800709623	0.1585965156555175	0.2201193085386065	0.0313217952321125	0.0	[]	[]	3072.0
O60741_Q9NQ66	HCN1	PLCB1	0.9440225	schizophrenia	disorder & component	1											0	0.0	0	0	0	0	0.35	0.0	0	0	0	0	1	0	0.783; 0.648; 0.636; 0.633; 0.629; 0.592; 0.561; 0.508; 0.161		rs13355485; rs9292918; rs6874127; rs1501357; rs1501361; rs62367473; rs4493682; rs16902086; rs6880469		O60741	Q9NQ66	model_4_multimer_v3_pred_0	0.4671346977373368	0.1965754926204681	0.2506873336438419	0.0329419453103939	47.0	[350, 353, 354, 355, 356, 357, 358, 359, 360, 361, 362, 363, 364, 386, 422, 709, 710, 711, 712, 713, 714, 715, 716, 717, 718, 719]	[340, 341, 368, 380, 381, 382, 383, 384, 500, 503, 504, 505, 506, 507, 508, 509, 510, 511, 512, 514, 716]	3072.0
O60741_O75051	HCN1	PLXNA2	0.8938319	schizophrenia	disorder	1											0	0.0	0	0	0	0	0.35	0.0	0	0	0	0	1	0	0.783; 0.648; 0.636; 0.633; 0.629; 0.592; 0.561; 0.508; 0.161		rs13355485; rs9292918; rs6874127; rs1501357; rs1501361; rs62367473; rs4493682; rs16902086; rs6880469		O60741	O75051	model_4_multimer_v3_pred_0	0.398747064492935	0.3046220541000366	0.3234470561786163	0.3494154173907898	181.0	[200, 201, 202, 203, 204, 221, 269, 275, 279, 308, 315, 319, 323, 333, 334, 335, 336, 363, 364, 369, 370, 372, 373, 374, 376, 377, 378, 380, 381, 382, 384, 385, 388, 392, 414, 415, 416, 418, 419, 420, 421, 422, 423, 424, 425, 426, 427, 428, 429, 430, 431, 432, 448, 452, 496, 501, 502, 503, 504, 505, 506, 507, 508, 509, 510, 511, 513, 523, 524, 525, 542, 543, 545, 546, 547, 548, 549, 550, 551, 552…	[16, 19, 83, 84, 85, 86, 88, 89, 97, 98, 99, 100, 132, 133, 136, 137, 138, 139, 140, 141, 144, 146, 147, 148, 149, 150, 151, 152, 153, 157, 206, 207, 208, 209, 210, 1233, 1234, 1235, 1236, 1237, 1238, 1239, 1240, 1241, 1242, 1243, 1244, 1245, 1246, 1247, 1248, 1249, 1251, 1252, 1253, 1255, 1256, 1258, 1259, 1262, 1263, 1265, 1266, 1269, 1273, 1277, 1479, 1480, 1481, 1494, 1495, 1496, 1497, 1498, …	3072.0
O60741_Q9HCM2	HCN1	PLXNA4	0.9318421	schizophrenia	disorder	1											0	0.0	0	0	0	0	0.35	0.0	0	0	0	0	1	0	0.783; 0.648; 0.636; 0.633; 0.629; 0.592; 0.561; 0.508; 0.161	0.14	rs13355485; rs9292918; rs6874127; rs1501357; rs1501361; rs62367473; rs4493682; rs16902086; rs6880469	rs7801375	O60741	Q9HCM2	model_4_multimer_v3_pred_0	0.384965869885739	0.2752576470375061	0.2971992916071527	0.3236823653646373	206.0	[201, 202, 203, 204, 205, 220, 323, 368, 369, 370, 372, 373, 374, 376, 377, 380, 381, 384, 385, 388, 390, 394, 397, 410, 411, 412, 413, 414, 415, 416, 417, 418, 419, 420, 421, 422, 423, 424, 425, 426, 427, 428, 429, 430, 431, 432, 433, 434, 435, 436, 445, 447, 448, 449, 450, 451, 452, 458, 483, 486, 487, 488, 489, 490, 491, 492, 493, 501, 504, 507, 508, 509, 510, 511, 512, 513, 514, 539, 540, 541…	[105, 156, 194, 195, 203, 216, 217, 218, 219, 220, 221, 222, 223, 224, 225, 226, 227, 228, 230, 231, 288, 289, 291, 386, 387, 389, 391, 407, 408, 409, 410, 411, 412, 1232, 1233, 1234, 1235, 1236, 1237, 1238, 1239, 1240, 1241, 1242, 1243, 1244, 1245, 1246, 1247, 1248, 1249, 1252, 1256, 1262, 1263, 1266, 1269, 1270, 1273, 1484, 1485, 1486, 1487, 1488, 1489, 1490, 1491, 1493, 1569, 1570, 1571, 1572,…	3072.0
O60741_O75334	HCN1	PPFIA2	0.9171883	schizophrenia	disorder & component	1											0	0.0	0	0	0	0	0.35	0.0	0	0	0	0	1	0	0.783; 0.648; 0.636; 0.633; 0.629; 0.592; 0.561; 0.508; 0.161		rs13355485; rs9292918; rs6874127; rs1501357; rs1501361; rs62367473; rs4493682; rs16902086; rs6880469		O60741	O75334	model_2_multimer_v3_pred_0	0.3589420858831971	0.1967324912548065	0.2291744101804846	0.0418648924881067	244.0	[1, 2, 3, 4, 5, 50, 51, 52, 53, 54, 55, 56, 57, 58, 59, 60, 61, 62, 63, 64, 65, 66, 72, 73, 74, 75, 76, 77, 78, 79, 80, 81, 201, 202, 203, 279, 282, 283, 286, 287, 290, 293, 294, 297, 298, 301, 305, 356, 357, 358, 359, 379, 380, 381, 382, 383, 384, 385, 386, 387, 388, 389, 390, 391, 392, 393, 394, 395, 396, 397, 398, 399, 400, 401, 402, 408, 409, 411, 412, 413, 414, 415, 416, 417, 418, 419, 420, …	[20, 21, 22, 23, 24, 143, 145, 146, 147, 148, 149, 150, 151, 152, 153, 154, 155, 156, 157, 158, 159, 160, 161, 162, 163, 164, 165, 170, 173, 174, 177, 307, 311, 314, 315, 318, 447, 450, 451, 454, 455, 458, 578, 579, 580, 581, 582, 583, 584, 585, 586, 587, 588, 589, 590, 591, 592, 593, 594, 595, 596, 597, 598, 599, 600, 601, 602, 603, 604, 608, 619, 620, 621, 622, 623, 624, 625, 626, 627, 628, 629…	3072.0
O60741_Q9ULJ8	HCN1	PPP1R9A	0.7311882	schizophrenia	component	1											0	0.0	0	0	0	0	0.35	0.0	0	0	0	0	1	0	0.783; 0.648; 0.636; 0.633; 0.629; 0.592; 0.561; 0.508; 0.161		rs13355485; rs9292918; rs6874127; rs1501357; rs1501361; rs62367473; rs4493682; rs16902086; rs6880469		O60741	Q9ULJ8	model_4_multimer_v3_pred_0	0.354364908442847	0.2063881903886795	0.235983533999513	0.1275668625982534	172.0	[112, 113, 198, 199, 200, 201, 202, 203, 204, 205, 216, 217, 218, 219, 220, 221, 222, 223, 224, 225, 269, 271, 272, 273, 275, 276, 277, 278, 279, 280, 282, 283, 284, 286, 287, 297, 301, 304, 308, 361, 365, 366, 367, 369, 372, 373, 376, 379, 380, 381, 384, 385, 388, 392, 417, 420, 421, 423, 427, 430, 451, 452, 453, 454, 498, 499, 500, 501, 502, 503, 504, 505, 506, 507, 508, 519, 523, 524, 525, 529…	[54, 55, 56, 57, 58, 59, 60, 61, 62, 63, 64, 65, 66, 67, 68, 69, 70, 71, 72, 73, 74, 248, 250, 251, 252, 253, 254, 255, 256, 257, 258, 259, 260, 261, 262, 263, 264, 472, 473, 474, 475, 476, 478, 479, 480, 481, 483, 484, 485, 526, 732, 735, 736, 738, 739, 740, 742, 743, 746]	3072.0
O60741_P30153	HCN1	PPP2R1A	0.7961786	schizophrenia	component	1											0	0.0	0	0	0	0	0.35	0.0	0	0	0	0	1	0	0.783; 0.648; 0.636; 0.633; 0.629; 0.592; 0.561; 0.508; 0.161		rs13355485; rs9292918; rs6874127; rs1501357; rs1501361; rs62367473; rs4493682; rs16902086; rs6880469		O60741	P30153	model_1_multimer_v3_pred_0	0.4479696562406597	0.1947459280490875	0.2453906736874019	0.5473644722486838	181.0	[499, 501, 503, 504, 505, 506, 507, 521, 522, 523, 524, 525, 526, 527, 528, 529, 530, 531, 546, 548, 550, 551, 552, 553, 554, 555, 556, 567, 569, 570, 571, 572, 573, 574, 575, 576, 577, 578, 580, 581, 593, 594, 595, 596, 604, 605, 606, 607, 608, 609, 610, 611, 612, 613, 614, 615, 616, 617, 618, 619, 620, 784, 785, 786, 787, 788, 789, 790, 791, 792, 793]	[23, 24, 25, 26, 27, 28, 29, 30, 31, 32, 33, 34, 61, 62, 63, 64, 65, 66, 67, 68, 69, 70, 71, 72, 100, 101, 102, 103, 104, 105, 106, 107, 110, 213, 214, 215, 216, 217, 218, 221, 249, 250, 251, 252, 253, 254, 255, 256, 257, 259, 260, 288, 289, 290, 291, 292, 293, 294, 295, 299, 329, 332, 340, 378, 379, 382, 415, 416, 417, 418, 419, 421, 425, 454, 455, 456, 457, 458, 459, 460, 461, 463, 464, 495, 49…	3072.0
O60741_Q16537	HCN1	PPP2R5E	0.803479	schizophrenia	disorder & component	1											0	0.0	0	0	0	0	0.35	0.0	0	0	0	0	1	1	0.783; 0.648; 0.636; 0.633; 0.629; 0.592; 0.561; 0.508; 0.161	0.68	rs13355485; rs9292918; rs6874127; rs1501357; rs1501361; rs62367473; rs4493682; rs16902086; rs6880469	rs76664468	O60741	Q16537	model_1_multimer_v3_pred_0	0.4068611585611505	0.2475607097148895	0.2794207994841417	0.1322305139353199	78.0	[779, 781, 782, 783, 784, 785, 786, 787, 788, 789, 790, 791, 792, 793, 794, 795, 796, 797, 798]	[159, 162, 163, 165, 169, 197, 200, 201, 202, 203, 204, 205, 206, 207, 208, 209, 210, 211, 214, 217, 218, 239, 240, 241, 242, 243, 244, 245, 246, 247, 248, 249, 250, 251, 252, 253, 254, 282, 283, 285, 286, 287, 289, 290, 291, 292, 293, 294, 296, 326, 327, 328, 330, 331, 333, 334, 369, 370, 371]	3072.0
O60741_P31323	HCN1	PRKAR2B	0.9039554	schizophrenia	component	1											0	0.0	0	0	0	0	0.35	0.0	0	0	0	1	1	0	0.783; 0.648; 0.636; 0.633; 0.629; 0.592; 0.561; 0.508; 0.161		rs13355485; rs9292918; rs6874127; rs1501357; rs1501361; rs62367473; rs4493682; rs16902086; rs6880469		O60741	P31323	model_3_multimer_v3_pred_0	0.4200130696817792	0.190301164984703	0.2362435459241182	0.1762694793553357	238.0	[4, 5, 6, 7, 8, 9, 10, 11, 411, 412, 413, 414, 415, 416, 417, 418, 419, 420, 421, 422, 423, 424, 425, 426, 427, 428, 429, 430, 431, 432, 433, 496, 497, 498, 499, 500, 501, 502, 503, 504, 505, 506, 507, 508, 509, 510, 511, 513, 519, 520, 521, 522, 523, 524, 525, 526, 529, 538, 539, 540, 541, 542, 543, 544, 545, 546, 547, 548, 549, 550, 551, 552, 553, 554, 555, 556, 557, 559, 574, 580, 581, 584, 58…	[1, 2, 3, 4, 5, 6, 7, 9, 51, 52, 53, 54, 55, 56, 57, 58, 59, 60, 61, 62, 63, 64, 65, 73, 74, 75, 76, 77, 78, 79, 80, 81, 82, 83, 84, 90, 92, 107, 108, 109, 110, 111, 112, 113, 114, 115, 116, 117, 118, 119, 120, 121, 122, 123, 124, 125, 126, 127, 128, 131, 154, 185, 186, 187, 188, 224, 226, 227, 228, 229, 230, 231, 232, 233, 248, 249, 250, 251, 252, 253, 254, 255, 256, 257, 258, 259, 261, 264, 265…	3072.0
O60741_P23468	HCN1	PTPRD	0.9047693	schizophrenia	disorder & component	1											0	0.0	0	0	0	0	0.35	0.0	0	0	0	0	1	1	0.783; 0.648; 0.636; 0.633; 0.629; 0.592; 0.561; 0.508; 0.161	0.786	rs13355485; rs9292918; rs6874127; rs1501357; rs1501361; rs62367473; rs4493682; rs16902086; rs6880469	rs59761926	O60741	P23468	model_4_multimer_v3_pred_0	0.3840748632604178	0.315642774105072	0.3293291919361412	0.4485601590909488	497.0	[113, 137, 153, 157, 160, 161, 164, 165, 198, 199, 200, 201, 202, 203, 204, 205, 206, 207, 216, 217, 219, 220, 221, 223, 224, 225, 227, 228, 251, 252, 253, 254, 255, 256, 257, 258, 259, 260, 261, 262, 263, 264, 265, 266, 267, 268, 269, 270, 271, 272, 273, 274, 275, 276, 277, 278, 279, 280, 281, 282, 283, 284, 285, 286, 287, 293, 294, 296, 297, 298, 299, 300, 301, 302, 303, 304, 305, 307, 308, 309…	[227, 228, 229, 230, 231, 232, 233, 234, 235, 236, 237, 238, 239, 240, 241, 243, 258, 259, 260, 261, 262, 264, 265, 285, 286, 308, 610, 611, 612, 613, 614, 615, 619, 620, 621, 622, 623, 624, 625, 627, 633, 634, 636, 637, 673, 680, 699, 700, 701, 704, 705, 706, 707, 708, 709, 710, 711, 742, 743, 744, 745, 746, 747, 748, 750, 762, 763, 764, 765, 766, 767, 768, 769, 770, 771, 772, 773, 775, 776, 801…	3072.0
O60741_Q13332	HCN1	PTPRS	0.9077115	schizophrenia	component	1											0	0.0	0	0	0	0	0.35	0.0	0	0	0	0	1	0	0.783; 0.648; 0.636; 0.633; 0.629; 0.592; 0.561; 0.508; 0.161		rs13355485; rs9292918; rs6874127; rs1501357; rs1501361; rs62367473; rs4493682; rs16902086; rs6880469		O60741	Q13332	model_4_multimer_v3_pred_0	0.3742333889792471	0.3163834810256958	0.327953462616406	0.4481342347276811	308.0	[157, 160, 161, 164, 165, 199, 200, 201, 202, 203, 216, 219, 220, 221, 223, 224, 225, 227, 228, 236, 237, 240, 244, 251, 252, 253, 254, 255, 256, 257, 258, 259, 260, 261, 262, 263, 264, 265, 266, 267, 268, 269, 270, 271, 272, 273, 274, 275, 276, 277, 278, 279, 280, 281, 282, 283, 284, 286, 287, 293, 296, 297, 298, 300, 301, 304, 305, 307, 308, 309, 310, 311, 312, 313, 314, 315, 316, 317, 318, 319…	[47, 72, 73, 74, 75, 76, 77, 78, 79, 80, 82, 92, 93, 94, 95, 97, 100, 145, 147, 148, 149, 171, 172, 208, 209, 210, 211, 212, 213, 231, 233, 234, 235, 236, 237, 238, 239, 240, 1278, 1279, 1281, 1282, 1283, 1284, 1285, 1286, 1287, 1288, 1289, 1290, 1291, 1292, 1293, 1294, 1295, 1296, 1297, 1298, 1299, 1300, 1301, 1302, 1303, 1304, 1305, 1306, 1307, 1308, 1309, 1310, 1311, 1312, 1313, 1315, 1385, 13…	3072.0
O60741_Q00577	HCN1	PURA	0.8111422	schizophrenia	disorder & component	1											0	0.0	0	0	0	0	0.35	0.0	0	0	0	0	1	0	0.783; 0.648; 0.636; 0.633; 0.629; 0.592; 0.561; 0.508; 0.161	0.128	rs13355485; rs9292918; rs6874127; rs1501357; rs1501361; rs62367473; rs4493682; rs16902086; rs6880469	rs156089	O60741	Q00577	model_5_multimer_v3_pred_0	0.4503717269256386	0.1730486452579498	0.2285132615914876	0.1502263436870675	195.0	[420, 482, 483, 486, 489, 490, 503, 504, 505, 506, 507, 508, 509, 510, 525, 541, 542, 543, 544, 545, 546, 547, 548, 549, 550, 551, 564, 565, 566, 567, 568, 569, 570, 571, 572, 573, 574, 575, 576, 577, 578, 579, 580, 581, 584, 591, 596, 597, 598, 599, 600, 601, 602, 603, 604, 606, 607, 608, 610, 611, 613, 739, 740, 741, 742, 743, 782, 783, 784, 785, 786, 787, 788, 789, 790, 791, 792, 793, 794, 795…	[2, 64, 72, 74, 89, 90, 91, 92, 93, 94, 95, 96, 97, 98, 99, 104, 107, 108, 111, 112, 115, 116, 118, 119, 133, 134, 135, 136, 137, 138, 139, 140, 141, 142, 158, 160, 162, 167, 169, 171, 173, 182, 183, 184, 185, 186, 187, 189, 199, 200, 201, 202, 203, 204, 205, 206, 207, 208, 209, 210, 211, 212, 213, 214, 215, 216, 217, 218, 219, 220, 221, 222, 223, 225, 228, 229, 230, 231, 232, 233, 234, 235, 236,…	3072.0
O60741_Q9H082	HCN1	RAB33B	0.8383212	schizophrenia	component	1											0	0.0	0	0	0	0	0.35	0.0	0	0	0	0	1	0	0.783; 0.648; 0.636; 0.633; 0.629; 0.592; 0.561; 0.508; 0.161		rs13355485; rs9292918; rs6874127; rs1501357; rs1501361; rs62367473; rs4493682; rs16902086; rs6880469		O60741	Q9H082	model_4_multimer_v3_pred_0	0.4445721226520689	0.2599417269229889	0.2968678060688049	0.1547057912663542	95.0	[236, 239, 240, 241, 242, 243, 244, 245, 246, 247, 248, 249, 250, 251, 252, 253, 254, 255, 256, 257, 258, 259, 262, 263, 319, 320, 321, 322, 323, 324, 325, 326, 327, 328, 329, 332, 368, 370]	[33, 35, 36, 37, 38, 46, 47, 48, 49, 50, 51, 52, 53, 54, 55, 56, 57, 58, 59, 60, 61, 62, 63, 64, 65, 66, 67, 68, 69, 70, 71, 72, 73, 74, 75, 83, 84, 85, 86, 87, 88, 89, 90, 91, 92, 94, 95, 96, 98, 99, 100, 101, 102, 103, 105, 107, 189]	3072.0
O60741_P20336	HCN1	RAB3A	0.961501	schizophrenia	component	1											0	0.0	0	0	0	0	0.35	0.0	0	0	0	0	1	0	0.783; 0.648; 0.636; 0.633; 0.629; 0.592; 0.561; 0.508; 0.161		rs13355485; rs9292918; rs6874127; rs1501357; rs1501361; rs62367473; rs4493682; rs16902086; rs6880469		O60741	P20336	model_3_multimer_v3_pred_0	0.47728410650051	0.2812084555625915	0.3204235857501752	0.2370782051974129	100.0	[169, 240, 243, 244, 245, 246, 247, 248, 249, 250, 251, 252, 253, 254, 255, 256, 257, 258, 259, 319, 320, 321, 322, 323, 324, 325, 326, 327, 328, 329, 331, 332, 333, 334, 335, 336, 337, 338, 368, 369, 370]	[12, 13, 16, 17, 24, 25, 26, 27, 35, 36, 37, 39, 40, 41, 42, 43, 44, 45, 46, 47, 48, 50, 52, 53, 54, 55, 56, 57, 58, 59, 60, 61, 62, 63, 64, 72, 73, 74, 75, 76, 77, 78, 79, 80, 81, 83, 84, 86, 87, 88, 89, 90, 91, 92, 93, 94, 122, 123, 124]	3072.0
O60741_P20337	HCN1	RAB3B	0.9353943	schizophrenia	component	1											0	0.0	0	0	0	0	0.35	0.0	0	0	0	0	1	0	0.783; 0.648; 0.636; 0.633; 0.629; 0.592; 0.561; 0.508; 0.161		rs13355485; rs9292918; rs6874127; rs1501357; rs1501361; rs62367473; rs4493682; rs16902086; rs6880469		O60741	P20337	model_3_multimer_v3_pred_0	0.4766125077552059	0.2700678706169128	0.3113767980445714	0.1614677796375508	109.0	[168, 169, 236, 240, 243, 244, 245, 246, 247, 248, 249, 250, 251, 252, 253, 254, 255, 256, 257, 258, 259, 262, 319, 320, 321, 322, 323, 324, 325, 326, 327, 328, 329, 332, 333, 337, 338, 368, 369, 370, 865, 866, 867, 868, 869, 870]	[12, 13, 16, 17, 22, 24, 25, 26, 27, 35, 36, 37, 38, 39, 40, 41, 42, 43, 44, 45, 46, 47, 48, 50, 51, 52, 53, 54, 55, 56, 57, 58, 59, 60, 61, 62, 63, 64, 72, 73, 74, 75, 76, 77, 78, 79, 80, 81, 83, 84, 86, 87, 88, 89, 90, 91, 92, 93, 94, 123, 176, 218, 219]	3072.0
O60741_Q96E17	HCN1	RAB3C	0.9554352	schizophrenia	component	1											0	0.0	0	0	0	0	0.35	0.0	0	0	0	0	1	0	0.783; 0.648; 0.636; 0.633; 0.629; 0.592; 0.561; 0.508; 0.161	0.107	rs13355485; rs9292918; rs6874127; rs1501357; rs1501361; rs62367473; rs4493682; rs16902086; rs6880469	rs2434582	O60741	Q96E17	model_3_multimer_v3_pred_0	0.4793463710222365	0.26790252327919	0.3101912928277994	0.2032568336941109	104.0	[168, 169, 172, 236, 240, 243, 244, 245, 246, 247, 248, 249, 250, 251, 252, 253, 254, 255, 256, 257, 258, 259, 262, 319, 320, 321, 322, 323, 324, 325, 326, 327, 328, 329, 332, 333, 334, 335, 337, 338, 368, 369, 370]	[7, 10, 12, 20, 21, 24, 32, 34, 35, 43, 44, 45, 46, 47, 48, 49, 50, 51, 52, 53, 54, 55, 56, 58, 59, 60, 61, 62, 63, 64, 65, 66, 67, 68, 69, 70, 71, 80, 81, 82, 83, 84, 85, 86, 87, 88, 89, 91, 92, 94, 95, 96, 97, 98, 99, 100, 101, 102, 130, 131, 132]	3072.0
O60741_Q9NRW1	HCN1	RAB6B	0.8201725	schizophrenia	component	1											0	0.0	0	0	0	0	0.35	0.0	0	0	0	0	1	0	0.783; 0.648; 0.636; 0.633; 0.629; 0.592; 0.561; 0.508; 0.161		rs13355485; rs9292918; rs6874127; rs1501357; rs1501361; rs62367473; rs4493682; rs16902086; rs6880469		O60741	Q9NRW1	model_3_multimer_v3_pred_0	0.4563549286992084	0.1998089849948883	0.2511181737357523	0.2696755659846563	117.0	[167, 168, 169, 170, 171, 237, 240, 241, 243, 244, 245, 246, 247, 248, 249, 250, 251, 252, 253, 254, 255, 256, 257, 258, 259, 261, 320, 321, 322, 323, 324, 325, 326, 327, 328, 329, 332, 335, 336, 337, 338, 339, 340, 341, 368, 369, 370]	[10, 11, 12, 13, 14, 15, 16, 18, 23, 24, 25, 26, 27, 28, 29, 30, 31, 32, 33, 34, 35, 36, 37, 38, 39, 40, 41, 42, 43, 44, 45, 46, 47, 48, 49, 50, 51, 52, 53, 54, 63, 64, 65, 66, 67, 68, 69, 70, 71, 72, 75, 77, 78, 79, 80, 81, 82, 83, 84, 85, 92, 126, 127, 156, 157, 158, 159, 160, 163, 167]	3072.0
O60741_Q8WZA2	HCN1	RAPGEF4	0.9445462	schizophrenia	disorder & component	1											0	0.0	0	0	0	0	0.35	0.0	0	0	0	0	1	1	0.783; 0.648; 0.636; 0.633; 0.629; 0.592; 0.561; 0.508; 0.161	0.841	rs13355485; rs9292918; rs6874127; rs1501357; rs1501361; rs62367473; rs4493682; rs16902086; rs6880469	rs3769309	O60741	Q8WZA2	model_4_multimer_v3_pred_0	0.5578059698614309	0.2186266332864761	0.2864625006014671	0.0762272219310626	54.0	[113, 114, 115, 119, 122, 123, 126, 137, 198, 199, 200, 201, 202, 203, 204, 205, 206, 207, 280, 283, 284, 287, 448, 451, 452, 508, 510, 545, 546, 547, 548, 566, 567]	[220, 224, 225, 226, 227, 228, 229, 230, 231, 232, 240, 247, 275, 284, 286, 970, 971, 972, 973, 974, 977]	3072.0
O60741_Q9UQ26	HCN1	RIMS2	0.941762	schizophrenia	disorder & component	1											0	0.0	0	0	0	0	0.35	0.0	0	0	0	0	1	0	0.783; 0.648; 0.636; 0.633; 0.629; 0.592; 0.561; 0.508; 0.161		rs13355485; rs9292918; rs6874127; rs1501357; rs1501361; rs62367473; rs4493682; rs16902086; rs6880469		O60741	Q9UQ26	model_5_multimer_v3_pred_0	0.3484641761802979	0.2225086390972137	0.2476997465138306	0.0677691900792461	431.0	[232, 236, 240, 243, 244, 250, 251, 252, 253, 254, 255, 256, 257, 258, 259, 260, 262, 263, 322, 323, 324, 350, 351, 353, 354, 355, 356, 357, 358, 359, 360, 361, 362, 363, 383, 386, 387, 388, 389, 390, 391, 393, 394, 397, 398, 401, 402, 403, 404, 405, 406, 407, 408, 409, 410, 411, 412, 413, 414, 415, 416, 417, 418, 419, 420, 421, 422, 423, 424, 425, 426, 427, 428, 429, 430, 431, 432, 433, 434, 435…	[12, 13, 14, 15, 16, 17, 18, 19, 20, 22, 23, 25, 28, 29, 30, 31, 32, 33, 65, 66, 67, 68, 69, 70, 71, 72, 73, 74, 75, 76, 77, 78, 82, 83, 84, 85, 86, 87, 88, 91, 95, 142, 144, 146, 147, 148, 149, 150, 151, 152, 153, 164, 165, 166, 167, 168, 169, 170, 171, 174, 263, 265, 369, 370, 371, 372, 373, 374, 375, 376, 401, 402, 403, 404, 405, 406, 407, 408, 409, 410, 441, 442, 443, 445, 446, 447, 470, 471,…	3072.0
O60741_Q99250	HCN1	SCN2A	0.9650276	schizophrenia	disorder & component	1											0	0.0	0	0	0	0	0.35	0.0	0	1	0	0	1	0	0.783; 0.648; 0.636; 0.633; 0.629; 0.592; 0.561; 0.508; 0.161		rs13355485; rs9292918; rs6874127; rs1501357; rs1501361; rs62367473; rs4493682; rs16902086; rs6880469		O60741	Q99250	model_4_multimer_v3_pred_0	0.6364831594943838	0.3844524621963501	0.4348586016559569	0.1546889212257733	268.0	[1, 2, 3, 4, 5, 6, 7, 8, 9, 340, 343, 346, 357, 358, 359, 360, 361, 363, 364, 365, 366, 383, 386, 387, 388, 390, 391, 392, 394, 395, 397, 398, 400, 401, 402, 403, 404, 405, 406, 407, 408, 409, 411, 412, 415, 416, 429, 432, 433, 436, 437, 438, 439, 440, 441, 442, 444, 460, 461, 462, 463, 464, 465, 466, 467, 468, 469, 470, 471, 472, 473, 474, 475, 476, 477, 478, 479, 480, 481, 484, 493, 495, 498, 5…	[1102, 1103, 1104, 1105, 1106, 1107, 1108, 1109, 1110, 1111, 1112, 1113, 1114, 1115, 1116, 1126, 1127, 1128, 1129, 1130, 1131, 1206, 1208, 1209, 1212, 1216, 1220, 1227, 1237, 1238, 1241, 1484, 1486, 1491, 1492, 1493, 1494, 1495, 1496, 1497, 1499, 1500, 1501, 1503, 1618, 1619, 1811, 1812, 1841, 1842, 1843, 1844, 1845, 1846, 1847, 1853, 1854, 1855, 1856, 1857, 1858, 1859, 1860, 1862, 1863, 1867, 18…	3072.0
O60741_Q9UQD0	HCN1	SCN8A	0.9285748	schizophrenia	disorder & component	1											0	0.0	0	0	0	0	0.35	0.0	0	1	0	0	1	0	0.783; 0.648; 0.636; 0.633; 0.629; 0.592; 0.561; 0.508; 0.161		rs13355485; rs9292918; rs6874127; rs1501357; rs1501361; rs62367473; rs4493682; rs16902086; rs6880469		O60741	Q9UQD0	model_4_multimer_v3_pred_0	0.6105410593238767	0.3742389380931854	0.4214993623393236	0.2873771660587471	502.0	[8, 9, 10, 11, 12, 13, 14, 93, 97, 100, 101, 102, 103, 104, 105, 106, 107, 108, 109, 110, 111, 112, 117, 120, 136, 137, 138, 139, 140, 141, 142, 143, 144, 145, 146, 147, 148, 198, 199, 200, 201, 202, 203, 207, 209, 211, 212, 213, 214, 215, 216, 217, 218, 219, 220, 221, 222, 223, 224, 275, 276, 279, 280, 281, 284, 285, 288, 289, 291, 292, 293, 295, 296, 298, 299, 328, 329, 330, 333, 340, 341, 342,…	[419, 422, 423, 424, 425, 426, 427, 429, 430, 432, 433, 448, 451, 452, 682, 683, 684, 685, 686, 687, 688, 689, 690, 691, 692, 693, 694, 695, 697, 757, 760, 761, 762, 764, 765, 766, 767, 768, 769, 770, 771, 772, 773, 774, 775, 776, 777, 778, 779, 780, 781, 782, 783, 784, 785, 786, 787, 788, 789, 791, 792, 854, 857, 858, 859, 860, 863, 979, 980, 981, 982, 983, 984, 985, 986, 987, 988, 989, 990, 991…	3072.0
O60741_Q9C0C4	HCN1	SEMA4C	0.8286747	schizophrenia	component	1											0	0.0	0	0	0	0	0.5	0.0	0	0	0	0	1	0	0.783; 0.648; 0.636; 0.633; 0.629; 0.592; 0.561; 0.508; 0.161		rs13355485; rs9292918; rs6874127; rs1501357; rs1501361; rs62367473; rs4493682; rs16902086; rs6880469		O60741	Q9C0C4	model_1_multimer_v3_pred_0	0.4632791347917496	0.23475082218647	0.2804564847075259	0.2939535787530467	149.0	[108, 111, 117, 118, 200, 201, 202, 203, 216, 219, 220, 221, 223, 287, 399, 402, 405, 406, 409, 422, 424, 443, 444, 445, 448, 449, 451, 452, 482, 483, 510, 540, 541, 542, 543, 544, 545, 546, 547, 565, 566, 567, 568, 569, 570, 571, 572, 573, 574, 575, 576, 577, 578, 579, 580, 581, 582, 583, 584, 585, 586, 587, 588, 600, 601, 602, 603, 604, 605, 606, 607, 608, 609, 610, 611, 612, 613, 614]	[199, 200, 201, 202, 203, 204, 205, 206, 208, 209, 265, 266, 267, 268, 269, 270, 271, 272, 273, 274, 276, 350, 363, 364, 365, 378, 379, 380, 381, 382, 383, 384, 385, 386, 387, 388, 389, 390, 391, 392, 393, 394, 395, 396, 678, 679, 682, 686, 689, 690, 692, 693, 694, 695, 696, 697, 700, 703, 704, 705, 706, 707, 709, 731, 733, 743, 813, 816, 819, 820, 823]	3072.0
O60741_Q9UH03	HCN1	SEPTIN3	0.9178708	schizophrenia	component	1											0	0.0	0	0	0	0	0.35	0.0	0	0	0	0	1	0	0.783; 0.648; 0.636; 0.633; 0.629; 0.592; 0.561; 0.508; 0.161	0.066; 0.059	rs13355485; rs9292918; rs6874127; rs1501357; rs1501361; rs62367473; rs4493682; rs16902086; rs6880469	rs760648; rs6002655	O60741	Q9UH03	model_1_multimer_v3_pred_0	0.4562449430986405	0.2717285454273224	0.308631824961586	0.2296359666752509	132.0	[504, 505, 506, 507, 508, 509, 510, 511, 512, 525, 541, 542, 543, 544, 545, 546, 547, 548, 549, 564, 565, 566, 567, 568, 569, 570, 571, 573, 574, 575, 577, 580, 581, 584, 585, 588, 597, 598, 599, 600, 601, 602, 603, 604, 605, 606, 607, 608, 609, 610, 611, 612, 613, 614, 720, 721, 722, 723, 724, 725, 726]	[2, 3, 4, 5, 6, 7, 8, 9, 68, 69, 70, 71, 72, 73, 74, 89, 96, 97, 98, 99, 100, 101, 102, 103, 127, 128, 129, 130, 131, 132, 133, 134, 135, 136, 138, 178, 179, 180, 181, 182, 183, 184, 185, 186, 187, 188, 189, 190, 206, 207, 208, 209, 210, 211, 212, 213, 214, 215, 216, 217, 218, 219, 220, 223, 224, 227, 280, 282, 283, 284, 287]	3072.0
O60741_Q14141	HCN1	SEPTIN6	0.8917556	schizophrenia	component	1											0	0.0	0	0	0	0	0.35	0.0	0	0	0	0	1	0	0.783; 0.648; 0.636; 0.633; 0.629; 0.592; 0.561; 0.508; 0.161		rs13355485; rs9292918; rs6874127; rs1501357; rs1501361; rs62367473; rs4493682; rs16902086; rs6880469		O60741	Q14141	model_1_multimer_v3_pred_0	0.4272068184669702	0.2013134360313415	0.2464921125184673	0.3407146156888958	117.0	[475, 508, 510, 541, 542, 543, 544, 545, 546, 547, 548, 550, 565, 566, 567, 568, 569, 570, 571, 572, 573, 574, 575, 576, 577, 578, 579, 580, 581, 582, 583, 584, 585, 586, 587, 588, 589, 591, 592, 596, 597, 598, 599, 600, 601, 602, 603, 604, 605, 606, 607, 608, 609, 610, 611, 612, 613, 614, 618, 619, 622]	[49, 50, 51, 52, 53, 55, 70, 71, 72, 73, 74, 75, 76, 77, 78, 79, 80, 81, 82, 102, 103, 104, 105, 106, 107, 108, 109, 110, 111, 112, 113, 114, 115, 116, 117, 118, 154, 156, 157, 158, 159, 160, 161, 162, 163, 164, 165, 166, 167, 168, 184, 185, 188, 189, 256, 258]	3072.0
O60741_Q9P2U8	HCN1	SLC17A6	0.908088	schizophrenia	component	1											0	0.0	0	0	0	0	0.35	0.0	0	0	0	0	1	0	0.783; 0.648; 0.636; 0.633; 0.629; 0.592; 0.561; 0.508; 0.161		rs13355485; rs9292918; rs6874127; rs1501357; rs1501361; rs62367473; rs4493682; rs16902086; rs6880469		O60741	Q9P2U8	model_2_multimer_v3_pred_0	0.4114214382916275	0.2151247560977935	0.2543840925365603	0.6053561260189261	199.0	[297, 298, 301, 302, 305, 308, 312, 315, 316, 319, 326, 328, 330, 333, 351, 352, 353, 354, 355, 356, 357, 358, 359, 360, 361, 362, 363, 364, 365, 366, 367, 368, 369, 370, 371, 372, 373, 374, 375, 376, 377, 378, 379, 380, 381, 382, 383, 384, 385, 386, 387, 388, 389, 390, 391, 392, 393, 394, 395, 396, 397, 398, 399, 401, 402, 405, 406, 407, 408, 409, 410, 411, 412, 413, 414, 415, 416, 417, 418, 419…	[292, 295, 297, 298, 299, 300, 301, 302, 304, 305, 308, 309, 310, 311, 312, 313, 314, 317, 320, 321, 324, 325, 328, 336, 340, 341, 382, 383, 386, 387, 389, 390, 391, 392, 393, 394, 395, 396, 397, 398, 399, 400, 401, 402, 403, 404, 405, 406, 407, 408, 410, 411, 412, 414, 415, 416, 419, 422, 467, 472, 473, 474, 475, 476, 477, 478, 479, 480, 481, 482, 483, 484, 485, 486, 487, 488, 489, 490, 491, 492…	3072.0
O60741_O15079	HCN1	SNPH	0.9707758	schizophrenia	component	1											0	0.0	0	0	0	0	0.35	0.0	0	0	0	0	1	0	0.783; 0.648; 0.636; 0.633; 0.629; 0.592; 0.561; 0.508; 0.161		rs13355485; rs9292918; rs6874127; rs1501357; rs1501361; rs62367473; rs4493682; rs16902086; rs6880469		O60741	O15079	model_1_multimer_v3_pred_0	0.4239456316780868	0.1986901611089706	0.2437412552227938	0.080019452619329	274.0	[6, 7, 8, 9, 10, 11, 12, 13, 14, 143, 144, 147, 148, 150, 151, 152, 154, 155, 158, 159, 341, 404, 407, 408, 411, 429, 430, 431, 432, 433, 434, 435, 436, 437, 438, 439, 440, 441, 442, 443, 444, 464, 467, 468, 469, 470, 471, 472, 473, 477, 478, 495, 496, 497, 498, 505, 506, 507, 508, 509, 510, 517, 518, 519, 523, 524, 525, 526, 527, 528, 534, 540, 541, 542, 543, 544, 545, 546, 547, 548, 549, 550, 5…	[15, 16, 17, 18, 19, 20, 21, 22, 23, 24, 58, 60, 61, 62, 63, 64, 65, 66, 67, 69, 70, 72, 73, 75, 76, 77, 78, 79, 80, 81, 82, 83, 84, 85, 86, 87, 90, 238, 239, 240, 241, 242, 243, 244, 245, 289, 290, 291, 292, 293, 294, 295, 296, 297, 298, 299, 309, 310, 311, 312, 313, 314, 315, 316, 317, 318, 319, 320, 321, 322, 323, 324, 325, 326, 327, 328, 329, 330, 331, 332, 333, 334, 335, 336, 337, 339, 379, …	2808.0
O60741_O94875	HCN1	SORBS2	0.8017948	schizophrenia	disorder & component	1											0	0.0	0	0	0	0	0.35	0.0	0	0	0	0	1	0	0.783; 0.648; 0.636; 0.633; 0.629; 0.592; 0.561; 0.508; 0.161		rs13355485; rs9292918; rs6874127; rs1501357; rs1501361; rs62367473; rs4493682; rs16902086; rs6880469		O60741	O94875	model_1_multimer_v3_pred_0	0.3695444045186042	0.259941428899765	0.2818620240235329	0.1220374887822737	596.0	[15, 16, 17, 18, 19, 20, 21, 22, 23, 24, 25, 26, 27, 28, 29, 30, 31, 32, 33, 34, 35, 36, 37, 38, 39, 40, 41, 42, 43, 44, 101, 103, 104, 105, 106, 107, 108, 109, 110, 111, 112, 113, 114, 115, 116, 117, 118, 119, 120, 121, 122, 123, 124, 126, 136, 137, 138, 139, 140, 141, 142, 143, 144, 145, 146, 147, 148, 150, 151, 168, 169, 171, 172, 173, 176, 177, 179, 180, 181, 183, 184, 185, 187, 188, 190, 191…	[86, 88, 89, 90, 91, 92, 93, 94, 95, 96, 97, 98, 99, 100, 101, 102, 105, 106, 145, 146, 147, 148, 149, 150, 151, 193, 195, 196, 197, 198, 199, 200, 201, 202, 203, 204, 205, 206, 207, 208, 209, 210, 211, 212, 213, 214, 215, 216, 217, 218, 219, 220, 221, 222, 223, 225, 227, 228, 230, 236, 301, 302, 303, 304, 305, 446, 447, 448, 449, 450, 452, 453, 454, 455, 456, 457, 458, 459, 460, 461, 462, 464, 4…	3072.0
O60741_O15020	HCN1	SPTBN2	0.9377863	schizophrenia	component	1											0	0.0	0	0	0	0	0.35	0.0	0	0	0	0	1	0	0.783; 0.648; 0.636; 0.633; 0.629; 0.592; 0.561; 0.508; 0.161		rs13355485; rs9292918; rs6874127; rs1501357; rs1501361; rs62367473; rs4493682; rs16902086; rs6880469		O60741	O15020
O60741_Q9C0H9	HCN1	SRCIN1	0.9547398	schizophrenia	component	1											0	0.0	0	0	0	0	0.35	0.0	0	0	0	0	1	0	0.783; 0.648; 0.636; 0.633; 0.629; 0.592; 0.561; 0.508; 0.161		rs13355485; rs9292918; rs6874127; rs1501357; rs1501361; rs62367473; rs4493682; rs16902086; rs6880469		O60741	Q9C0H9	model_1_multimer_v3_pred_0	0.3656029558673052	0.323830246925354	0.3321847887137442	0.0883339827598063	484.0	[5, 6, 7, 8, 9, 10, 11, 12, 72, 73, 74, 75, 76, 77, 78, 79, 80, 89, 91, 95, 98, 99, 102, 106, 107, 108, 109, 111, 112, 113, 114, 115, 116, 117, 118, 119, 121, 122, 123, 125, 126, 127, 130, 131, 132, 133, 134, 135, 141, 145, 169, 171, 176, 179, 180, 181, 182, 183, 184, 185, 186, 187, 188, 189, 190, 191, 192, 193, 194, 195, 196, 199, 200, 201, 202, 203, 204, 205, 206, 210, 211, 213, 214, 217, 218, …	[125, 126, 127, 128, 129, 130, 131, 132, 133, 163, 164, 165, 166, 167, 168, 169, 170, 171, 172, 173, 174, 176, 178, 201, 232, 233, 234, 235, 236, 237, 238, 239, 241, 242, 243, 244, 245, 246, 247, 248, 249, 250, 251, 253, 328, 329, 330, 331, 332, 333, 334, 335, 361, 364, 365, 366, 367, 368, 369, 370, 371, 372, 373, 374, 375, 376, 377, 378, 379, 380, 381, 383, 407, 409, 410, 411, 412, 413, 414, 415…	3072.0
O60741_Q16623	HCN1	STX1A	0.9600762	schizophrenia	component	1											0	0.0	0	0	0	0	0.0	0.0	0	0	0	0	1	0	0.783; 0.648; 0.636; 0.633; 0.629; 0.592; 0.561; 0.508; 0.161		rs13355485; rs9292918; rs6874127; rs1501357; rs1501361; rs62367473; rs4493682; rs16902086; rs6880469		O60741	Q16623	model_3_multimer_v3_pred_0	0.4626956026145969	0.2192582190036773	0.2679456957258613	0.2609470319019173	141.0	[198, 199, 200, 201, 202, 203, 204, 205, 207, 216, 217, 218, 219, 220, 221, 222, 223, 224, 225, 227, 228, 255, 258, 259, 261, 262, 263, 265, 266, 267, 268, 269, 270, 271, 272, 273, 275, 276, 279, 280, 282, 283, 304, 308, 311, 315, 318, 319, 322, 323, 369, 370, 373, 374, 377, 380, 381, 384, 385, 388, 392, 394, 395, 398, 405, 406, 407, 409, 410, 411, 412, 413, 414, 415, 416, 417, 418, 420, 435, 443…	[1, 2, 3, 4, 5, 6, 7, 8, 10, 11, 13, 14, 15, 237, 248, 249, 250, 251, 252, 253, 254, 255, 256, 257, 258, 259, 260, 261, 262, 263, 264, 265, 266, 267, 268, 269, 270, 271, 272, 273, 274, 275, 276, 277, 278, 279, 280, 281, 282, 283, 284, 285, 287, 288]	3072.0
O60741_P61266	HCN1	STX1B	0.9596671	schizophrenia	component	1											0	0.0	0	0	0	0	0.0	0.0	0	0	0	0	1	0	0.783; 0.648; 0.636; 0.633; 0.629; 0.592; 0.561; 0.508; 0.161		rs13355485; rs9292918; rs6874127; rs1501357; rs1501361; rs62367473; rs4493682; rs16902086; rs6880469		O60741	P61266	model_1_multimer_v3_pred_0	0.4616706633556448	0.2189398407936096	0.2674860053060167	0.3759561744372166	165.0	[218, 219, 220, 223, 224, 227, 232, 254, 255, 256, 257, 258, 259, 260, 261, 262, 263, 265, 266, 269, 315, 317, 318, 319, 320, 321, 322, 323, 324, 325, 326, 368, 369, 370, 371, 372, 373, 374, 377, 508, 509, 510, 540, 541, 542, 543, 544, 545, 546, 547, 548, 565, 566, 567, 568, 569, 570, 571, 572, 573, 574, 575, 576, 577, 578, 579, 580, 581, 582, 583, 584, 587, 588, 591, 597, 598, 599, 600, 601, 602…	[57, 58, 59, 60, 61, 62, 63, 64, 65, 66, 142, 143, 144, 145, 146, 147, 148, 149, 150, 151, 152, 153, 154, 155, 156, 157, 158, 159, 160, 161, 163, 164, 177, 178, 179, 180, 181, 182, 183, 184, 185, 186, 187, 188, 189, 190, 191, 192, 193, 194, 196, 197, 261, 262, 265, 268, 269, 272, 273, 276, 277, 279, 280, 281, 282, 283, 284, 285, 286, 287, 288]	3072.0
O60741_P61764	HCN1	STXBP1	0.9630029	schizophrenia	component	1											0	0.0	0	0	0	0	0.35	0.0	0	0	0	0	1	0	0.783; 0.648; 0.636; 0.633; 0.629; 0.592; 0.561; 0.508; 0.161		rs13355485; rs9292918; rs6874127; rs1501357; rs1501361; rs62367473; rs4493682; rs16902086; rs6880469		O60741	P61764	model_1_multimer_v3_pred_0	0.4541792236237916	0.1809081137180328	0.2355623356991846	0.1278347584110036	143.0	[392, 395, 396, 398, 399, 447, 450, 451, 483, 486, 487, 488, 489, 490, 491, 492, 494, 503, 504, 505, 506, 507, 508, 509, 510, 511, 512, 513, 514, 537, 538, 539, 540, 541, 542, 543, 544, 545, 546, 547, 548, 549, 550, 551, 562, 563, 564, 565, 566, 567, 568, 569, 570, 571, 572, 573, 574, 575, 576, 580, 583, 584, 587, 597, 598, 599, 600, 601, 602, 604, 699, 700, 702, 703, 704, 705, 706, 707, 708, 710…	[112, 115, 116, 119, 207, 210, 211, 212, 213, 214, 215, 216, 217, 222, 223, 323, 325, 367, 377, 378, 379, 380, 381, 474, 475, 504, 505, 506, 507, 508, 509, 510, 511, 514, 515, 516, 517, 518, 519, 520, 521, 522, 523, 524, 525, 526, 527, 528, 529, 530, 531, 533]	3072.0
O60741_Q8NF91	HCN1	SYNE1	0.8141916	schizophrenia	disorder & component	1											0	0.0	0	0	0	0	0.35	0.0	0	0	0	0	1	1	0.783; 0.648; 0.636; 0.633; 0.629; 0.592; 0.561; 0.508; 0.161	0.749	rs13355485; rs9292918; rs6874127; rs1501357; rs1501361; rs62367473; rs4493682; rs16902086; rs6880469	rs9371601	O60741	Q8NF91
O60741_Q96PV0	HCN1	SYNGAP1	0.9567311	schizophrenia	component	1											0	0.0	0	0	0	0	0.5	0.0	0	0	0	0	1	0	0.783; 0.648; 0.636; 0.633; 0.629; 0.592; 0.561; 0.508; 0.161	0.251	rs13355485; rs9292918; rs6874127; rs1501357; rs1501361; rs62367473; rs4493682; rs16902086; rs6880469	rs9461856	O60741	Q96PV0	model_4_multimer_v3_pred_0	0.3723585366171764	0.2007843554019928	0.2350991916450295	0.1161495774922909	208.0	[398, 405, 409, 410, 412, 413, 414, 416, 417, 418, 420, 421, 423, 431, 434, 435, 445, 447, 490, 492, 494, 499, 500, 501, 502, 503, 504, 505, 506, 507, 508, 509, 510, 511, 521, 522, 523, 524, 525, 526, 527, 528, 539, 540, 541, 542, 543, 544, 545, 546, 547, 548, 549, 550, 551, 552, 553, 554, 563, 564, 565, 566, 567, 568, 570, 571, 574, 575, 590, 591, 592, 593, 594, 595, 596, 597, 598, 599, 600, 603…	[130, 131, 132, 133, 135, 146, 148, 150, 151, 152, 153, 154, 155, 156, 158, 159, 160, 161, 162, 163, 164, 165, 166, 167, 277, 279, 298, 300, 332, 333, 334, 512, 513, 515, 516, 517, 518, 519, 520, 521, 522, 523, 524, 525, 526, 527, 528, 531, 532, 533, 534, 535, 536, 537, 538, 539, 540, 541, 542, 543, 544, 545, 546, 547, 548, 549, 615, 616, 617, 618, 619, 620, 621, 622, 623, 625, 626, 648, 786, 787…	3072.0
O60741_P21579	HCN1	SYT1	0.9537798	schizophrenia	disorder & component	1											0	0.0	0	0	0	0	0.35	0.0	0	0	0	0	1	0	0.783; 0.648; 0.636; 0.633; 0.629; 0.592; 0.561; 0.508; 0.161		rs13355485; rs9292918; rs6874127; rs1501357; rs1501361; rs62367473; rs4493682; rs16902086; rs6880469		O60741	P21579	model_1_multimer_v3_pred_0	0.4300561227530354	0.1871906071901321	0.2357637103027128	0.2288545274899291	186.0	[1, 2, 3, 4, 5, 6, 7, 8, 9, 10, 11, 12, 199, 200, 201, 202, 203, 204, 205, 216, 218, 219, 220, 221, 223, 224, 227, 255, 258, 259, 262, 266, 269, 283, 286, 287, 290, 315, 319, 322, 323, 369, 370, 372, 373, 374, 377, 380, 381, 398, 399, 400, 402, 406, 410, 443, 444, 445, 446, 447, 448, 449, 451, 452, 508, 509, 510, 540, 541, 542, 543, 544, 545, 546, 547, 548, 566, 567, 569, 570, 571, 574, 584, 598,…	[54, 55, 56, 57, 59, 60, 61, 62, 63, 64, 66, 67, 70, 71, 74, 77, 78, 81, 85, 87, 88, 89, 90, 91, 92, 93, 94, 96, 97, 98, 99, 100, 101, 171, 172, 173, 174, 175, 176, 177, 189, 190, 191, 201, 231, 233, 234, 235, 236, 237, 239, 270, 271, 272, 273, 274, 275, 285, 286, 287, 299, 300, 301, 302, 303, 304, 305, 306, 307, 308, 309, 310, 333, 334, 336, 350, 351, 364, 365, 366, 367, 368, 369, 370, 371, 372,…	3072.0
O60741_Q9BT88	HCN1	SYT11	0.7391596	schizophrenia	component	1											0	0.0	0	0	0	0	0.35	0.0	0	0	0	0	1	0	0.783; 0.648; 0.636; 0.633; 0.629; 0.592; 0.561; 0.508; 0.161		rs13355485; rs9292918; rs6874127; rs1501357; rs1501361; rs62367473; rs4493682; rs16902086; rs6880469		O60741	Q9BT88	model_1_multimer_v3_pred_0	0.4436805282969967	0.2129234671592712	0.2590748793868164	0.3695068560764274	326.0	[101, 105, 106, 107, 108, 109, 110, 111, 112, 113, 114, 115, 117, 138, 139, 140, 143, 144, 147, 148, 149, 150, 151, 152, 153, 154, 155, 156, 157, 158, 159, 160, 161, 162, 163, 164, 165, 166, 167, 170, 172, 174, 175, 177, 178, 179, 181, 182, 202, 204, 281, 282, 283, 284, 285, 286, 287, 288, 289, 290, 291, 292, 293, 294, 295, 296, 297, 298, 299, 306, 310, 314, 340, 341, 342, 343, 344, 345, 346, 347…	[10, 12, 13, 14, 15, 16, 17, 18, 19, 20, 21, 22, 23, 24, 25, 26, 27, 28, 29, 30, 31, 32, 33, 34, 35, 37, 38, 51, 52, 53, 54, 55, 56, 57, 58, 59, 60, 61, 62, 63, 64, 65, 66, 67, 68, 69, 72, 95, 96, 97, 98, 99, 100, 101, 102, 103, 104, 105, 106, 107, 108, 109, 110, 111, 112, 185, 186, 187, 188, 189, 190, 191, 192, 193, 194, 195, 196, 197, 199, 211, 214, 216, 217, 245, 247, 248, 249, 250, 251, 252, …	3072.0
O60741_Q7L8C5	HCN1	SYT13	0.9391537	schizophrenia	disorder & component	1											0	0.0	0	0	0	0	0.35	0.0	0	0	0	0	1	1	0.783; 0.648; 0.636; 0.633; 0.629; 0.592; 0.561; 0.508; 0.161	0.795	rs13355485; rs9292918; rs6874127; rs1501357; rs1501361; rs62367473; rs4493682; rs16902086; rs6880469	rs11038391	O60741	Q7L8C5	model_3_multimer_v3_pred_0	0.4460823958632142	0.2136600315570831	0.2601445044183094	0.4587935896567152	278.0	[153, 157, 160, 161, 164, 165, 166, 167, 168, 169, 170, 171, 172, 173, 175, 198, 199, 200, 201, 202, 203, 204, 205, 216, 220, 221, 224, 227, 228, 236, 237, 238, 239, 240, 241, 242, 243, 244, 245, 246, 247, 248, 249, 250, 251, 252, 253, 254, 255, 256, 257, 258, 259, 260, 261, 262, 263, 264, 265, 266, 267, 268, 269, 270, 271, 272, 273, 274, 275, 276, 277, 278, 279, 280, 282, 283, 297, 298, 300, 301…	[1, 2, 3, 4, 5, 6, 7, 8, 9, 10, 11, 12, 13, 14, 15, 16, 17, 18, 19, 20, 21, 22, 23, 24, 25, 26, 27, 28, 29, 30, 31, 32, 78, 79, 80, 81, 82, 83, 190, 214, 248, 249, 250, 251, 288, 289, 290, 291, 292, 293, 294, 295, 296, 297, 298, 299, 300, 301, 302, 303, 304, 305, 306, 307, 308, 309, 310, 311, 312, 313, 314, 323, 324, 325, 326, 327, 328, 329, 330, 331, 341, 343, 344, 345, 346, 347, 348, 349, 350, …	3072.0
O60741_Q8N9I0	HCN1	SYT2	0.9270911	schizophrenia	component	1											0	0.0	0	0	0	0	0.35	0.0	0	0	0	0	1	0	0.783; 0.648; 0.636; 0.633; 0.629; 0.592; 0.561; 0.508; 0.161		rs13355485; rs9292918; rs6874127; rs1501357; rs1501361; rs62367473; rs4493682; rs16902086; rs6880469		O60741	Q8N9I0	model_1_multimer_v3_pred_0	0.4275312383716881	0.188256174325943	0.236111187135092	0.3894128063504133	204.0	[1, 2, 3, 4, 5, 6, 7, 8, 101, 104, 105, 106, 107, 108, 117, 139, 140, 141, 142, 143, 144, 145, 146, 147, 148, 149, 150, 151, 152, 153, 154, 155, 156, 158, 159, 162, 163, 166, 167, 168, 169, 172, 173, 174, 175, 177, 178, 285, 288, 289, 292, 296, 299, 306, 310, 340, 341, 342, 343, 344, 345, 346, 347, 349, 490, 507, 508, 509, 510, 540, 541, 542, 543, 544, 545, 546, 547, 548, 549, 550, 565, 566, 567,…	[1, 2, 3, 4, 5, 6, 7, 8, 54, 57, 58, 59, 60, 61, 62, 63, 64, 65, 67, 68, 71, 72, 73, 74, 75, 76, 77, 78, 79, 80, 81, 82, 83, 84, 85, 86, 91, 93, 135, 138, 140, 166, 167, 168, 169, 170, 171, 172, 173, 174, 175, 176, 198, 200, 228, 229, 230, 231, 232, 233, 234, 235, 236, 237, 238, 239, 262, 263, 265, 273, 275, 277, 290, 292, 293, 294, 295, 296, 334, 335, 336, 337, 338, 394, 397, 398, 399, 400, 401,…	3072.0
O60741_O00445	HCN1	SYT5	0.947548	schizophrenia	component	1											0	0.0	0	0	0	0	0.35	0.0	0	0	0	0	1	0	0.783; 0.648; 0.636; 0.633; 0.629; 0.592; 0.561; 0.508; 0.161		rs13355485; rs9292918; rs6874127; rs1501357; rs1501361; rs62367473; rs4493682; rs16902086; rs6880469		O60741	O00445	model_3_multimer_v3_pred_0	0.4316360073358	0.1773292869329452	0.2281906310135162	0.3909742778486496	219.0	[200, 201, 202, 203, 216, 217, 218, 219, 220, 221, 222, 223, 224, 225, 227, 255, 259, 262, 263, 265, 266, 268, 269, 272, 276, 311, 315, 319, 320, 322, 323, 326, 329, 368, 369, 370, 371, 372, 373, 374, 375, 376, 377, 378, 380, 381, 384, 403, 405, 406, 407, 408, 409, 410, 411, 412, 413, 414, 415, 416, 417, 418, 419, 420, 421, 422, 423, 424, 425, 426, 427, 428, 429, 430, 431, 432, 433, 434, 435, 436…	[23, 25, 26, 27, 28, 29, 30, 31, 32, 33, 34, 35, 37, 38, 39, 41, 42, 44, 45, 48, 49, 51, 52, 55, 56, 59, 74, 75, 76, 77, 78, 79, 80, 81, 82, 83, 84, 85, 86, 87, 88, 89, 90, 91, 113, 114, 115, 116, 117, 128, 129, 130, 131, 132, 133, 172, 173, 174, 175, 176, 212, 213, 216, 217, 218, 219, 221, 222, 223, 224, 225, 226, 227, 228, 265, 268, 272, 273, 274, 275, 296, 298, 299, 300, 301, 302, 303, 304, 30…	3072.0
O60741_O43581	HCN1	SYT7	0.9571492	schizophrenia	disorder & component	1											0	0.0	0	0	0	0	0.35	0.0	0	0	0	0	1	0	0.783; 0.648; 0.636; 0.633; 0.629; 0.592; 0.561; 0.508; 0.161		rs13355485; rs9292918; rs6874127; rs1501357; rs1501361; rs62367473; rs4493682; rs16902086; rs6880469		O60741	O43581	model_1_multimer_v3_pred_0	0.4454462368003945	0.2312889099121093	0.2741203752897664	0.3955239337550679	287.0	[112, 113, 137, 157, 163, 164, 165, 166, 167, 168, 169, 170, 171, 172, 173, 174, 175, 176, 198, 199, 200, 201, 202, 203, 204, 205, 219, 220, 221, 222, 223, 224, 225, 227, 228, 233, 234, 235, 236, 237, 238, 239, 240, 241, 242, 243, 244, 245, 246, 247, 248, 249, 250, 251, 252, 253, 254, 255, 256, 257, 258, 259, 260, 261, 262, 263, 264, 265, 266, 268, 269, 270, 271, 272, 273, 274, 275, 276, 277, 278…	[11, 12, 13, 14, 16, 17, 18, 19, 20, 21, 22, 23, 24, 25, 26, 27, 28, 29, 30, 31, 32, 33, 34, 35, 36, 37, 38, 39, 40, 41, 42, 43, 44, 45, 46, 47, 48, 49, 50, 51, 52, 53, 54, 56, 88, 89, 90, 91, 92, 93, 94, 95, 132, 134, 135, 136, 148, 149, 162, 163, 164, 165, 166, 167, 168, 169, 170, 171, 172, 173, 194, 196, 222, 224, 225, 226, 227, 228, 229, 230, 231, 232, 233, 234, 235, 236, 259, 260, 262, 267, …	3072.0
O60741_P20366	HCN1	TAC1	0.9043533	schizophrenia	disorder & component	1											0	0.0	0	0	0	0	0.35	0.0	0	0	0	0	1	0	0.783; 0.648; 0.636; 0.633; 0.629; 0.592; 0.561; 0.508; 0.161		rs13355485; rs9292918; rs6874127; rs1501357; rs1501361; rs62367473; rs4493682; rs16902086; rs6880469		O60741	P20366	model_1_multimer_v3_pred_0	0.4971474700862919	0.2562026381492615	0.3043916045366676	0.2594630953988118	246.0	[106, 107, 108, 109, 110, 111, 112, 113, 114, 115, 116, 117, 120, 143, 144, 199, 200, 201, 202, 203, 204, 219, 220, 221, 224, 259, 262, 266, 269, 271, 272, 273, 275, 276, 279, 280, 281, 282, 283, 284, 285, 286, 287, 288, 289, 290, 291, 292, 293, 294, 295, 296, 297, 298, 299, 301, 304, 308, 311, 315, 319, 369, 370, 373, 374, 376, 377, 378, 380, 381, 382, 384, 385, 388, 391, 392, 393, 394, 395, 396…	[1, 3, 4, 5, 7, 8, 10, 11, 12, 14, 15, 17, 18, 19, 21, 22, 24, 26, 27, 28, 29, 30, 31, 32, 33, 34, 35, 36, 37, 38, 39, 40, 41, 42, 43, 44, 45, 48, 49, 51, 52, 53, 55, 56, 57, 58, 59, 60, 61, 62, 63, 64, 65, 66, 67, 68, 69, 70, 71, 72, 75, 76, 79, 80, 83, 97, 98, 99, 100, 101, 102, 103, 104, 105, 106, 107, 108, 110, 111, 112, 113, 114, 115, 116, 117, 118, 121, 122, 125, 128]	2705.0
O60741_Q9HCD6	HCN1	TANC2	0.7316671	schizophrenia	disorder	1											0	0.0	0	0	0	0	0.35	0.0	0	0	0	0	1	0	0.783; 0.648; 0.636; 0.633; 0.629; 0.592; 0.561; 0.508; 0.161		rs13355485; rs9292918; rs6874127; rs1501357; rs1501361; rs62367473; rs4493682; rs16902086; rs6880469		O60741	Q9HCD6	model_2_multimer_v3_pred_0	0.3402500901566386	0.2898791432380676	0.2999533326217818	0.0930288571397728	538.0	[40, 41, 42, 43, 44, 45, 46, 47, 48, 80, 81, 82, 83, 84, 85, 86, 87, 88, 89, 90, 91, 384, 400, 401, 403, 404, 405, 406, 407, 408, 409, 410, 411, 412, 413, 414, 415, 416, 417, 418, 419, 420, 421, 422, 423, 424, 425, 426, 427, 428, 429, 430, 431, 432, 433, 434, 435, 436, 437, 440, 441, 442, 497, 498, 499, 500, 558, 658, 659, 660, 661, 662, 663, 664, 665, 666, 683, 684, 685, 686, 687, 688, 712, 726,…	[2, 16, 17, 18, 19, 20, 21, 22, 23, 24, 50, 51, 52, 53, 54, 55, 56, 57, 58, 59, 60, 61, 62, 63, 64, 65, 98, 99, 100, 101, 102, 122, 123, 124, 125, 126, 127, 128, 266, 267, 268, 269, 270, 271, 272, 273, 365, 367, 369, 458, 465, 466, 467, 468, 469, 470, 471, 472, 497, 498, 501, 502, 504, 506, 507, 508, 509, 510, 511, 512, 513, 514, 515, 516, 517, 518, 519, 520, 521, 522, 524, 541, 544, 545, 546, 54…	3072.0
O60741_P04350	HCN1	TUBB4A	0.9560232	schizophrenia	component	1											0	0.0	0	0	0	0	0.35	0.0	0	1	0	0	1	0	0.783; 0.648; 0.636; 0.633; 0.629; 0.592; 0.561; 0.508; 0.161		rs13355485; rs9292918; rs6874127; rs1501357; rs1501361; rs62367473; rs4493682; rs16902086; rs6880469		O60741	P04350	model_2_multimer_v3_pred_0	0.416200689923646	0.1818915605545044	0.2287533864283327	0.1375176016893903	48.0	[353, 357, 358, 359, 390, 394, 397, 398, 408, 411, 412, 413, 415, 416, 417, 418, 419, 420, 421, 422, 423, 424, 425, 426, 428, 429, 432]	[103, 173, 174, 177, 179, 205, 208, 209, 212, 213, 214, 216, 217, 218, 295, 297, 304, 306, 307, 396, 397]	3072.0
O60741_O95185	HCN1	UNC5C	0.8270474	schizophrenia	disorder & component	1											0	0.0	0	0	0	0	0.35	0.0	0	0	0	0	1	0	0.783; 0.648; 0.636; 0.633; 0.629; 0.592; 0.561; 0.508; 0.161		rs13355485; rs9292918; rs6874127; rs1501357; rs1501361; rs62367473; rs4493682; rs16902086; rs6880469		O60741	O95185	model_1_multimer_v3_pred_0	0.3682202495479316	0.1972290575504303	0.2314272959499305	0.4275088643645647	284.0	[51, 52, 54, 56, 58, 60, 62, 109, 112, 113, 138, 198, 199, 200, 201, 202, 203, 204, 205, 206, 207, 220, 221, 275, 276, 278, 279, 280, 281, 282, 283, 284, 285, 286, 287, 293, 294, 296, 297, 298, 300, 301, 304, 380, 384, 385, 387, 388, 389, 391, 392, 393, 394, 395, 396, 397, 398, 399, 400, 417, 420, 421, 422, 423, 427, 447, 450, 451, 455, 458, 486, 487, 488, 489, 490, 491, 492, 494, 502, 503, 504, …	[3, 4, 5, 7, 8, 9, 10, 59, 61, 62, 68, 71, 73, 78, 79, 80, 81, 83, 85, 86, 87, 88, 89, 90, 91, 92, 93, 94, 95, 96, 97, 98, 99, 100, 101, 102, 103, 104, 105, 106, 107, 108, 109, 111, 118, 119, 120, 121, 122, 123, 124, 125, 126, 127, 128, 129, 130, 131, 132, 133, 134, 135, 136, 137, 138, 139, 140, 141, 142, 143, 144, 145, 146, 147, 148, 149, 150, 151, 152, 153, 154, 155, 157, 158, 159, 160, 162, 38…	3072.0
O60741_O15240	HCN1	VGF	0.8610876	schizophrenia	component	1											0	0.0	0	0	0	0	0.35	0.0	0	0	0	0	1	0	0.783; 0.648; 0.636; 0.633; 0.629; 0.592; 0.561; 0.508; 0.161		rs13355485; rs9292918; rs6874127; rs1501357; rs1501361; rs62367473; rs4493682; rs16902086; rs6880469		O60741	O15240	model_3_multimer_v3_pred_0	0.4071164865502368	0.180318221449852	0.2256778744699289	0.0397926510733042	268.0	[38, 39, 40, 41, 42, 43, 44, 45, 60, 61, 62, 148, 151, 152, 154, 155, 158, 159, 178, 200, 201, 202, 203, 204, 221, 222, 223, 224, 226, 227, 230, 235, 236, 237, 238, 239, 240, 241, 242, 243, 244, 245, 246, 247, 248, 249, 250, 251, 252, 253, 254, 255, 256, 257, 258, 259, 260, 262, 279, 283, 287, 322, 323, 324, 341, 361, 365, 366, 367, 372, 373, 380, 384, 388, 392, 417, 418, 420, 421, 422, 423, 424,…	[11, 12, 15, 19, 43, 44, 45, 46, 47, 48, 49, 50, 51, 62, 64, 79, 80, 82, 83, 86, 87, 89, 90, 99, 100, 101, 102, 103, 104, 105, 106, 157, 160, 161, 163, 164, 167, 168, 194, 195, 196, 197, 198, 199, 200, 201, 202, 203, 205, 206, 209, 210, 213, 306, 307, 308, 309, 310, 311, 312, 313, 314, 315, 316, 317, 318, 319, 320, 321, 322, 323, 324, 325, 326, 327, 328, 329, 330, 331, 332, 333, 334, 336, 337, 39…	2369.0
O60741_Q9Y3S1	HCN1	WNK2	0.948604	schizophrenia	disorder	1											0	0.0	0	0	0	0	0.35	0.0	0	0	0	1	1	0	0.783; 0.648; 0.636; 0.633; 0.629; 0.592; 0.561; 0.508; 0.161		rs13355485; rs9292918; rs6874127; rs1501357; rs1501361; rs62367473; rs4493682; rs16902086; rs6880469		O60741	Q9Y3S1
O60741_P61981	HCN1	YWHAG	0.8435947	schizophrenia	component	1											0	0.0	0	0	0	0	0.35	0.0	0	0	0	0	1	0	0.783; 0.648; 0.636; 0.633; 0.629; 0.592; 0.561; 0.508; 0.161		rs13355485; rs9292918; rs6874127; rs1501357; rs1501361; rs62367473; rs4493682; rs16902086; rs6880469		O60741	P61981	model_1_multimer_v3_pred_0	0.4507837925417217	0.6684285402297974	0.6248995906921823	0.5505134118726858	202.0	[417, 418, 419, 420, 421, 422, 423, 424, 425, 426, 427, 428, 429, 430, 431, 497, 498, 499, 500, 501, 504, 519, 520, 521, 522, 523, 524, 525, 526, 527, 528, 529, 530, 531, 552, 553, 554, 555, 556, 557, 638, 640, 775, 776, 777, 778, 779, 780, 781, 782, 783, 784, 785, 786, 787, 788, 789, 790, 791, 792, 793, 794, 795, 796, 797, 798, 799, 800, 801, 802, 803, 805]	[5, 6, 8, 9, 11, 12, 13, 14, 15, 16, 17, 18, 20, 23, 27, 37, 38, 39, 40, 41, 42, 43, 44, 45, 46, 47, 48, 49, 50, 51, 52, 53, 54, 55, 57, 58, 59, 60, 61, 62, 63, 64, 65, 66, 67, 68, 69, 70, 71, 72, 73, 74, 75, 78, 118, 119, 121, 122, 123, 125, 126, 128, 129, 130, 132, 133, 136, 137, 154, 157, 165, 168, 169, 170, 171, 172, 173, 174, 175, 176, 177, 178, 179, 180, 181, 182, 183, 184, 185, 186, 187, 1…	3072.0
O60741_Q04917	HCN1	YWHAH	0.7382642	schizophrenia	component	1											0	0.0	0	0	0	0	0.35	0.0	0	0	0	0	1	0	0.783; 0.648; 0.636; 0.633; 0.629; 0.592; 0.561; 0.508; 0.161		rs13355485; rs9292918; rs6874127; rs1501357; rs1501361; rs62367473; rs4493682; rs16902086; rs6880469		O60741	Q04917	model_5_multimer_v3_pred_0	0.4468745817259808	0.6405365467071533	0.6018041537109189	0.546190259847961	185.0	[326, 327, 328, 329, 330, 331, 332, 333, 334, 335, 336, 338, 361, 363, 364, 365, 366, 367, 368, 369, 370, 371, 372, 775, 776, 777, 778, 779, 780, 781, 782, 783, 784, 785, 786, 787, 788, 789, 790, 791, 792, 793, 794, 795, 796, 797, 798, 799, 800, 801, 802]	[5, 8, 9, 11, 12, 13, 14, 15, 16, 17, 18, 20, 23, 24, 27, 38, 39, 40, 41, 42, 43, 44, 45, 46, 47, 48, 49, 50, 51, 52, 53, 54, 55, 57, 58, 59, 60, 61, 62, 63, 64, 65, 66, 67, 68, 69, 70, 71, 72, 73, 74, 75, 78, 118, 119, 121, 122, 123, 125, 126, 128, 129, 130, 132, 133, 136, 137, 154, 157, 165, 168, 169, 170, 171, 172, 173, 174, 175, 176, 177, 178, 179, 180, 181, 182, 183, 184, 185, 186, 187, 188,…	3072.0
O60741_P63104	HCN1	YWHAZ	0.8841237	schizophrenia	disorder	1											0	0.0	0	0	0	0	0.35	0.0	0	0	0	0	1	0	0.783; 0.648; 0.636; 0.633; 0.629; 0.592; 0.561; 0.508; 0.161		rs13355485; rs9292918; rs6874127; rs1501357; rs1501361; rs62367473; rs4493682; rs16902086; rs6880469		O60741	P63104	model_5_multimer_v3_pred_0	0.4521724225297971	0.6445127725601196	0.6060447025540552	0.4539325203721772	156.0	[364, 365, 774, 775, 776, 777, 778, 779, 780, 781, 782, 783, 784, 785, 786, 787, 788, 789, 790, 791, 792, 793, 794, 795, 796, 797, 798, 799, 800, 801, 802]	[4, 7, 8, 10, 11, 12, 13, 14, 15, 16, 17, 19, 22, 26, 36, 37, 38, 39, 40, 41, 42, 43, 44, 45, 46, 47, 48, 49, 50, 51, 52, 53, 54, 56, 57, 58, 59, 60, 61, 62, 63, 64, 65, 66, 67, 68, 69, 70, 71, 72, 75, 76, 113, 114, 116, 117, 118, 120, 121, 123, 124, 125, 127, 128, 131, 132, 149, 152, 160, 163, 164, 165, 166, 167, 168, 169, 170, 171, 172, 173, 174, 175, 176, 177, 178, 179, 180, 181, 182, 183, 184…	3072.0
Q6DN90_Q9BYB0	IQSEC1	SHANK3	0.875122	schizophrenia	disorder & component	1	0.2851734	0.4688427		0.5508205	0.5607606	0.5899261	0.3233711	0.5803611		0.4450388	0	0.0	0	0	0	0	0.35	0.0	0	0	0	1	0	1		0.567		rs9616914	Q6DN90	Q9BYB0	model_1_multimer_v3_pred_0	0.3451600727109728	0.4273934066295624	0.4109467398458445	0.1356608088555526	1041.0	[16, 17, 18, 19, 20, 21, 22, 23, 24, 25, 26, 27, 28, 29, 30, 31, 32, 33, 34, 35, 36, 37, 38, 39, 40, 41, 42, 43, 44, 45, 46, 47, 48, 49, 50, 51, 52, 53, 54, 55, 56, 57, 58, 59, 60, 61, 62, 63, 64, 65, 66, 67, 68, 69, 70, 71, 72, 73, 91, 94, 95, 98, 99, 100, 101, 102, 103, 104, 105, 106, 107, 108, 109, 110, 111, 112, 113, 114, 115, 116, 117, 118, 119, 120, 121, 122, 123, 124, 125, 126, 127, 128, 1…	[15, 17, 18, 20, 39, 40, 41, 42, 43, 44, 45, 46, 47, 48, 49, 50, 147, 215, 221, 224, 225, 226, 227, 228, 246, 247, 248, 249, 250, 251, 252, 253, 254, 255, 256, 257, 258, 259, 260, 261, 262, 279, 280, 281, 282, 283, 284, 285, 286, 287, 288, 289, 290, 291, 292, 293, 294, 295, 296, 297, 298, 308, 309, 310, 311, 312, 313, 314, 315, 316, 317, 318, 319, 320, 321, 322, 323, 324, 325, 326, 327, 328, 329,…	3072.0
P78559_Q9BYB0	MAP1A	SHANK3	0.7727856	schizophrenia	component	1	0.382197	0.5491211		0.3813542	0.42105	0.3482512	0.5558552	0.5716096		0.5334879	0	0.0	0	0	0	0	0.5	0.0	0	0	0	1	0	1		0.567		rs9616914	P78559	Q9BYB0
Q8WZA2_Q9BYB0	RAPGEF4	SHANK3	0.8553403	schizophrenia	disorder & component	1		0.4025238		0.7453158	0.8377515	0.7205514		0.5350348			0	0.0	0	0	0	0	0.35	0.0	0	0	0	1	1	1	0.841	0.567	rs3769309	rs9616914	Q8WZA2	Q9BYB0	model_4_multimer_v3_pred_0	0.4742300637065372	0.3171586394309997	0.3485729242861072	0.6744057265746786	791.0	[11, 12, 13, 14, 15, 16, 17, 18, 19, 20, 21, 22, 23, 24, 25, 26, 27, 28, 29, 30, 31, 32, 33, 34, 35, 36, 37, 38, 39, 40, 41, 42, 43, 44, 45, 46, 47, 48, 49, 50, 51, 52, 53, 54, 55, 56, 57, 58, 59, 60, 61, 62, 63, 64, 65, 66, 67, 68, 69, 70, 71, 72, 73, 74, 75, 76, 77, 78, 79, 80, 81, 82, 83, 84, 85, 86, 87, 88, 89, 91, 92, 93, 94, 95, 96, 97, 98, 99, 100, 101, 102, 103, 107, 108, 109, 110, 111, 1…	[44, 45, 182, 183, 184, 188, 192, 213, 214, 215, 216, 217, 221, 222, 224, 225, 226, 246, 247, 248, 249, 250, 251, 252, 255, 256, 257, 258, 259, 260, 261, 262, 280, 281, 282, 283, 284, 289, 292, 293, 294, 295, 309, 312, 313, 314, 315, 316, 317, 318, 320, 321, 323, 324, 325, 326, 327, 328, 329, 330, 332, 333, 335, 336, 337, 539, 540, 541, 543, 544, 556, 558, 586, 587, 588, 589, 590, 591, 592, 593, …	3072.0
Q06455_P15884	RUNX1T1	TCF4	0.8702721	schizophrenia	disorder	1	0.1549646	0.8136527				0.7169515					0	0.999999989157694	0	0	394	0	0.64	0.439478	0	0	0	0	0	1	0.338	0.878; 0.836; 0.829; 0.804; 0.776; 0.763; 0.757; 0.756; 0.721; 0.685; 0.659; 0.455; 0.454; 0.442; 0.432; 0.325; 0.325; 0.325; 0.163; 0.163; 0.162; 0.162; 0.1	rs1449245	rs17598729; rs9636107; rs9960767; rs76641465; rs17594665; rs1261117; rs12958048; rs73477270; rs28758902; rs7235891; rs12967143; rs72934570; rs144158419; rs72934586; rs72936314; rs1789567; rs1792709; rs715170; rs11874716; rs12969453; rs4801131; rs12966547; rs9951150	Q06455	P15884	model_2_multimer_v3_pred_0	0.2350295993805574	0.2527163624763489	0.2491790098571906	0.0432992680287192	467.0	[1, 2, 3, 4, 5, 6, 7, 8, 9, 10, 11, 12, 13, 14, 15, 16, 17, 18, 19, 20, 21, 22, 23, 24, 25, 26, 27, 29, 115, 117, 118, 119, 120, 121, 122, 123, 124, 125, 126, 127, 128, 129, 130, 131, 132, 133, 134, 135, 136, 137, 138, 139, 140, 141, 144, 145, 148, 151, 152, 155, 162, 165, 166, 167, 168, 169, 170, 171, 172, 173, 174, 175, 176, 177, 178, 179, 180, 181, 182, 183, 184, 185, 186, 187, 188, 189, 190, …	[3, 4, 6, 7, 8, 9, 10, 11, 12, 13, 14, 15, 16, 17, 18, 19, 20, 21, 22, 23, 24, 25, 26, 27, 28, 29, 30, 31, 32, 33, 34, 35, 37, 146, 148, 149, 150, 151, 152, 153, 169, 170, 171, 172, 174, 183, 184, 185, 186, 187, 199, 200, 201, 202, 203, 204, 205, 216, 217, 218, 219, 220, 221, 222, 223, 224, 250, 251, 252, 253, 254, 255, 256, 257, 268, 269, 270, 271, 272, 273, 274, 275, 276, 310, 311, 312, 313, 31…	3072.0
Q9BYB0_Q9C0H9	SHANK3	SRCIN1	0.8090184	schizophrenia	component	1		0.4398038		0.2388412	0.4458819	0.2595855		0.429654		0.4135592	0	0.0	0	0	0	0	0.35	0.0	0	0	1	0	1	0	0.567		rs9616914		Q9BYB0	Q9C0H9	model_1_multimer_v3_pred_0	0.3316166926376192	0.2603750228881836	0.2746233568380707	0.0343322651990225	1101.0	[1, 2, 181, 182, 183, 184, 188, 192, 193, 194, 212, 213, 214, 215, 216, 217, 218, 219, 220, 221, 222, 223, 224, 225, 226, 227, 228, 229, 243, 244, 245, 246, 247, 248, 249, 250, 251, 252, 253, 254, 255, 256, 257, 258, 259, 260, 261, 262, 263, 265, 275, 276, 277, 278, 279, 280, 281, 282, 283, 284, 285, 286, 287, 288, 289, 290, 291, 292, 293, 294, 295, 296, 297, 298, 299, 302, 308, 309, 310, 311, 31…	[21, 26, 28, 36, 37, 38, 46, 47, 48, 49, 50, 51, 52, 80, 82, 83, 84, 85, 86, 87, 88, 89, 90, 91, 92, 93, 94, 95, 96, 98, 101, 103, 104, 105, 106, 107, 108, 109, 110, 111, 112, 113, 114, 115, 141, 144, 147, 148, 149, 150, 151, 152, 153, 154, 155, 156, 157, 158, 159, 160, 161, 162, 163, 164, 165, 166, 167, 168, 169, 170, 171, 172, 173, 174, 175, 176, 177, 178, 179, 180, 181, 182, 184, 191, 193, 194…	3072.0
