# Supplementary material for: A tissue-specific atlas of protein–protein associations enables prioritization of candidate disease genes
Source: Nat Biotechnol. 2025 May 2;44(4):654–67. doi: 10.1038/s41587-025-02659-z (PMC13090126; doi:10.1038/s41587-025-02659-z)
Supplement: Supplementary file 3 — All supplementary tables and file descriptions. [file 41587_2025_2659_MOESM3_ESM.zip › TableS12_cofrac_synaptosome_interaction_prob.csv]

prot1	prot2	synaptosome
AAK1	ABAT	0.1828781
AAK1	ABCE1	0.6999337
AAK1	ABCF2	0.3746825
AAK1	ABHD12	0.1729224
AAK1	ABHD14B	0.5097118
AAK1	ABHD16A	0.1782726
AAK1	ABHD6	0.1698164
AAK1	ABL2	0.6829879
AAK1	ABR	0.4217041
AAK1	ABRAXAS2	0.8389377
AAK1	ACACA	0.8015122
AAK1	ACAD8	0.2091953
AAK1	ACAD9	0.2312639
AAK1	ACADL	0.1852174
AAK1	ACADM	0.1827541
AAK1	ACADVL	0.2268545
AAK1	ACAP2	0.8691844
AAK1	ACAT1	0.0940301
AAK1	ACAT2	0.3329548
AAK1	ACBD6	0.4372716
AAK1	ACO1	0.4360225
AAK1	ACO2	0.1311972
AAK1	ACOT11	0.53006
AAK1	ACOT13	0.2461144
AAK1	ACOT9	0.1273987
AAK1	ACOX3	0.2332498
AAK1	ACSF2	0.1906616
AAK1	ACSL1	0.3206938
AAK1	ACSL3	0.2160742
AAK1	ACSL4	0.1745197
AAK1	ACSS2	0.3878823
AAK1	ACTN1	0.7420222
AAK1	ACTN2	0.6099894
AAK1	ACTN4	0.7226045
AAK1	ACTR10	0.5350696
AAK1	ACTR1A	0.5938373
AAK1	ACTR1B	0.631064
AAK1	ACTR2	0.3040329
AAK1	ACTR3B	0.3264077
AAK1	ADAP1	0.1362173
AAK1	ADD1	0.8398998
AAK1	ADD2	0.7623707
AAK1	ADH5	0.4716745
AAK1	ADRM1	0.5156919
AAK1	ADSL	0.3554923
AAK1	ADSS2	0.5094814
AAK1	AFDN	0.5087593
AAK1	AFTPH	0.6394841
AAK1	AGAP1	0.336747
AAK1	AGAP3	0.3305064
AAK1	AGFG2	0.4047348
AAK1	AGL	0.4472972
AAK1	AGPAT3	0.1652361
AAK1	AGPAT4	0.1736422
AAK1	AHCYL1	0.5528894
AAK1	AHCYL2	0.547314
AAK1	AHSA1	0.5126436
AAK1	AIMP1	0.6182094
AAK1	AIMP2	0.4766355
AAK1	AIP	0.7777295
AAK1	AKAP10	0.6498177
AAK1	AKAP12	0.6314746
AAK1	AKAP5	0.2370607
AAK1	AKR1A1	0.431574
AAK1	AKT1	0.5353475
AAK1	ALAD	0.3761213
AAK1	ALB	0.3513436
AAK1	ALCAM	0.1456272
AAK1	ALDH18A1	0.1974164
AAK1	ALDH1L1	0.6429625
AAK1	ALDH2	0.176768
AAK1	ALDH3A2	0.1440391
AAK1	ALDH5A1	0.1930745
AAK1	ALDH7A1	0.2232916
AAK1	ALDH9A1	0.4070056
AAK1	ALDOA	0.2150029
AAK1	ALG2	0.1556633
AAK1	AMPD2	0.8064661
AAK1	ANK3	0.1907762
AAK1	ANKFY1	0.6327543
AAK1	ANKMY2	0.4383619
AAK1	ANKRD13D	0.5186908
AAK1	ANKRD28	0.5308471
AAK1	ANKRD40	0.5039644
AAK1	ANO10	0.152997
AAK1	ANP32B	0.3023665
AAK1	ANP32E	0.1899392
AAK1	ANXA11	0.4512522
AAK1	ANXA2	0.4515762
AAK1	ANXA5	0.4904535
AAK1	ANXA6	0.4052238
AAK1	ANXA7	0.4313461
AAK1	AP1M1	0.812614
AAK1	AP1S1	0.6029715
AAK1	AP2A1	0.387374
AAK1	AP2A2	0.4282647
AAK1	AP2B1	0.4720345
AAK1	AP2S1	0.2698261
AAK1	AP3D1	0.8831652
AAK1	AP3M2	0.8996525
AAK1	AP3S1	0.8614304
AAK1	APBA2	0.5125033
AAK1	APBB1	0.5070868
AAK1	APEX1	0.326892
AAK1	API5	0.2816835
AAK1	APLP1	0.1089884
AAK1	APMAP	0.1715725
AAK1	APOA1	0.7170126
AAK1	APP	0.2194985
AAK1	APPL1	0.8899486
AAK1	APPL2	0.8096549
AAK1	ARAF	0.4783071
AAK1	ARCN1	0.7816745
AAK1	ARF4	0.4688651
AAK1	ARF6	0.2080909
AAK1	ARFGAP2	0.4946551
AAK1	ARFGAP3	0.5456333
AAK1	ARFGEF1	0.5767365
AAK1	ARFGEF2	0.5793902
AAK1	ARFGEF3	0.6107296
AAK1	ARFIP2	0.5652724
AAK1	ARHGAP1	0.478693
AAK1	ARHGAP23	0.2778356
AAK1	ARHGAP26	0.5837972
AAK1	ARHGAP32	0.6571229
AAK1	ARHGAP5	0.7826104
AAK1	ARHGDIA	0.3542399
AAK1	ARHGEF18	0.5303085
AAK1	ARHGEF7	0.7932994
AAK1	ARL1	0.2179816
AAK1	ARL8A	0.1959771
AAK1	ARL8B	0.2263828
AAK1	ARMC1	0.2105526
AAK1	ARMC10	0.2498788
AAK1	ARMC6	0.6592473
AAK1	ARMC8	0.4271818
AAK1	ARMT1	0.4356694
AAK1	ARPC1A	0.3673564
AAK1	ARPC1B	0.3755287
AAK1	ARPC3	0.4003972
AAK1	ARPC5	0.3049824
AAK1	ARPC5L	0.3900007
AAK1	ARRB1	0.5147625
AAK1	ARSA	0.1871065
AAK1	ASAP1	0.8837212
AAK1	ASAP2	0.867583
AAK1	ASNS	0.3306059
AAK1	ASPHD2	0.1244247
AAK1	ASRGL1	0.4605979
AAK1	ASS1	0.6591292
AAK1	ATG2B	0.7560261
AAK1	ATG3	0.5051248
AAK1	ATG4B	0.477921
AAK1	ATG5	0.7235583
AAK1	ATG7	0.5773404
AAK1	ATIC	0.3916821
AAK1	ATL1	0.2634026
AAK1	ATL2	0.1994075
AAK1	ATL3	0.1653547
AAK1	ATOX1	0.5000204
AAK1	ATP13A1	0.1311622
AAK1	ATP1A1	0.1677423
AAK1	ATP1A2	0.1915968
AAK1	ATP1A3	0.1614778
AAK1	ATP1B1	0.1741238
AAK1	ATP1B3	0.2243723
AAK1	ATP2A2	0.155534
AAK1	ATP2B1	0.1586511
AAK1	ATP2B2	0.1551329
AAK1	ATP2B4	0.212941
AAK1	ATP2C1	0.1875149
AAK1	ATP5F1A	0.4373909
AAK1	ATP5IF1	0.2790164
AAK1	ATP5PF	0.1739323
AAK1	ATP5PO	0.1473987
AAK1	ATP6AP2	0.1651381
AAK1	ATP6V0C	0.1561046
AAK1	ATP6V0D1	0.1801786
AAK1	ATP6V1A	0.5846399
AAK1	ATP6V1B2	0.5629327
AAK1	ATP6V1C1	0.5352249
AAK1	ATP6V1D	0.6525719
AAK1	ATP6V1E1	0.4172634
AAK1	ATP6V1H	0.7329195
AAK1	ATPAF1	0.1618892
AAK1	ATPAF2	0.2626508
AAK1	ATXN10	0.5771061
AAK1	ATXN2	0.5982964
AAK1	ATXN2L	0.7282419
AAK1	AUH	0.2469072
AAK1	AVL9	0.4948867
AAK1	B2M	0.1572885
AAK1	BABAM1	0.7481635
AAK1	BABAM2	0.7531861
AAK1	BAG2	0.1433493
AAK1	BAG5	0.6750136
AAK1	BAG6	0.4659001
AAK1	BAIAP2	0.1804747
AAK1	BASP1	0.3037659
AAK1	BCAP29	0.1562988
AAK1	BCAP31	0.1605395
AAK1	BCL2L13	0.2195671
AAK1	BCR	0.6880715
AAK1	BECN1	0.8037646
AAK1	BLVRA	0.444802
AAK1	BNIP1	0.1131479
AAK1	BOLA3	0.247523
AAK1	BORCS5	0.2717992
AAK1	BPHL	0.2127922
AAK1	BPNT1	0.4528601
AAK1	BRAF	0.5755435
AAK1	BRCC3	0.8017944
AAK1	BRK1	0.7832827
AAK1	BSDC1	0.5335107
AAK1	BSG	0.1769047
AAK1	BUB3	0.3696478
AAK1	BZW1	0.675365
AAK1	C1QBP	0.1997033
AAK1	C1orf50	0.7479529
AAK1	C2CD2L	0.1389183
AAK1	CAB39	0.5449824
AAK1	CACYBP	0.4553074
AAK1	CAD	0.5663852
AAK1	CADPS2	0.5281234
AAK1	CALB2	0.4386775
AAK1	CALR	0.0996418
AAK1	CALU	0.1617826
AAK1	CAMK1	0.5551878
AAK1	CAMK1D	0.4498552
AAK1	CAMK2G	0.6640039
AAK1	CAMK4	0.7407476
AAK1	CAMKK1	0.2943184
AAK1	CAMSAP2	0.7630162
AAK1	CAMSAP3	0.5486766
AAK1	CAND1	0.3455235
AAK1	CANX	0.2908119
AAK1	CAP1	0.9003491
AAK1	CAP2	0.9124931
AAK1	CAPN2	0.4161424
AAK1	CAPZA2	0.5490932
AAK1	CARM1	0.6665812
AAK1	CASP3	0.4692143
AAK1	CAT	0.1298417
AAK1	CBL	0.667364
AAK1	CBR3	0.4939156
AAK1	CBS	0.3802645
AAK1	CBX3	0.1990854
AAK1	CC2D1A	0.5612969
AAK1	CCAR2	0.2771933
AAK1	CCDC136	0.1322803
AAK1	CCDC22	0.8782956
AAK1	CCDC47	0.1608848
AAK1	CCDC6	0.8540368
AAK1	CCDC88A	0.5347248
AAK1	CCDC92	0.4254819
AAK1	CCDC93	0.8986242
AAK1	CCSAP	0.3429954
AAK1	CCT2	0.788964
AAK1	CCT3	0.8168256
AAK1	CCT4	0.8137792
AAK1	CCT5	0.7947367
AAK1	CCT6A	0.812806
AAK1	CCT7	0.8321213
AAK1	CCT8	0.7991787
AAK1	CD47	0.1695598
AAK1	CD59	0.2176133
AAK1	CD81	0.2755314
AAK1	CDC23	0.2354781
AAK1	CDC42BPB	0.5173797
AAK1	CDC42EP4	0.4235602
AAK1	CDK14	0.4161316
AAK1	CDK5	0.6516389
AAK1	CDKN1B	0.4701411
AAK1	CEND1	0.2098245
AAK1	CEP170B	0.4610353
AAK1	CETN2	0.4900822
AAK1	CFAP36	0.3191708
AAK1	CFL2	0.3808557
AAK1	CHKB	0.4340448
AAK1	CHMP5	0.4015797
AAK1	CHMP7	0.6012734
AAK1	CHORDC1	0.4980726
AAK1	CIAPIN1	0.430281
AAK1	CISD1	0.1955591
AAK1	CISD2	0.1776152
AAK1	CKAP4	0.1366559
AAK1	CKAP5	0.4410796
AAK1	CKB	0.2358676
AAK1	CLASP2	0.6501999
AAK1	CLIC1	0.5134174
AAK1	CLIC4	0.4836945
AAK1	CLINT1	0.293957
AAK1	CLIP2	0.534331
AAK1	CLMN	0.2113246
AAK1	CLNS1A	0.6591587
AAK1	CLPP	0.2096605
AAK1	CLPTM1	0.1808877
AAK1	CLSTN1	0.0914721
AAK1	CLTA	0.469259
AAK1	CLTB	0.3488053
AAK1	CLTC	0.416875
AAK1	CLUH	0.7473464
AAK1	CMAS	0.1545385
AAK1	CMBL	0.4348106
AAK1	CMC1	0.1575759
AAK1	CMPK1	0.4265182
AAK1	CNDP2	0.3495129
AAK1	CNKSR2	0.2105781
AAK1	CNN3	0.6570594
AAK1	CNOT1	0.1285422
AAK1	CNOT10	0.1207382
AAK1	CNOT11	0.1206605
AAK1	CNOT9	0.2486524
AAK1	CNP	0.2960059
AAK1	CNRIP1	0.433969
AAK1	CNTN1	0.5017445
AAK1	CNTNAP1	0.1839214
AAK1	COA7	0.1958093
AAK1	COMMD10	0.8667031
AAK1	COMMD3	0.8411778
AAK1	COMMD6	0.7877932
AAK1	COMMD8	0.8132859
AAK1	COMMD9	0.8933336
AAK1	COMT	0.1546562
AAK1	COPA	0.6818534
AAK1	COPB1	0.8087824
AAK1	COPB2	0.6749947
AAK1	COPE	0.6657786
AAK1	COPG2	0.6379104
AAK1	COPS2	0.8963844
AAK1	COPS3	0.8841736
AAK1	COPS4	0.8840722
AAK1	COPS5	0.8730118
AAK1	COPS6	0.8890758
AAK1	COPS7B	0.8615992
AAK1	COPS8	0.8453242
AAK1	COPZ1	0.7844975
AAK1	COQ3	0.2105677
AAK1	COQ6	0.1257051
AAK1	COQ9	0.1834352
AAK1	CORO1A	0.2061898
AAK1	CORO1B	0.2247411
AAK1	CORO1C	0.1126062
AAK1	CORO2B	0.1361934
AAK1	COTL1	0.4374912
AAK1	COX4I1	0.1550112
AAK1	COX6B1	0.1799646
AAK1	COX7A2	0.1806026
AAK1	CPQ	0.2342317
AAK1	CPT1C	0.1472411
AAK1	CPT2	0.3771827
AAK1	CRBN	0.6888534
AAK1	CRELD1	0.1969151
AAK1	CRIP2	0.2776985
AAK1	CRKL	0.6870977
AAK1	CRLF3	0.5119886
AAK1	CRMP1	0.4562496
AAK1	CRTC1	0.8764231
AAK1	CRYL1	0.4869897
AAK1	CRYZ	0.3562407
AAK1	CRYZL1	0.6934736
AAK1	CS	0.2459534
AAK1	CSDE1	0.6429647
AAK1	CSE1L	0.4059591
AAK1	CSNK2A1	0.7037664
AAK1	CSNK2A2	0.7420084
AAK1	CSRP1	0.419223
AAK1	CSTB	0.536787
AAK1	CTBP2	0.3872938
AAK1	CTNNB1	0.2122593
AAK1	CTNND1	0.2189533
AAK1	CTNND2	0.200879
AAK1	CTPS2	0.4581839
AAK1	CTSA	0.115943
AAK1	CUL1	0.5609865
AAK1	CUL2	0.8534831
AAK1	CUL4A	0.7406693
AAK1	CUL4B	0.7831524
AAK1	CYB5A	0.1438751
AAK1	CYB5B	0.1465442
AAK1	CYB5R3	0.1766381
AAK1	CYFIP1	0.7690878
AAK1	CYFIP2	0.8203067
AAK1	DAG1	0.4207835
AAK1	DAP3	0.1581754
AAK1	DBN1	0.1315519
AAK1	DBNL	0.4534016
AAK1	DBT	0.2170493
AAK1	DCLK2	0.5781571
AAK1	DCTN4	0.552206
AAK1	DCTN5	0.581562
AAK1	DCTN6	0.5689537
AAK1	DDB1	0.6208435
AAK1	DDHD1	0.6096148
AAK1	DDHD2	0.771236
AAK1	DDRGK1	0.1227494
AAK1	DDX1	0.3749304
AAK1	DDX19A	0.6383256
AAK1	DDX3X	0.1638988
AAK1	DDX3Y	0.1663403
AAK1	DDX5	0.1532011
AAK1	DDX6	0.2759292
AAK1	DEK	0.1393877
AAK1	DENR	0.3870844
AAK1	DGKH	0.5568179
AAK1	DGKI	0.4332807
AAK1	DHRS1	0.2845666
AAK1	DHRS4	0.2017703
AAK1	DHRS7	0.1718137
AAK1	DHRS7B	0.1475411
AAK1	DHX15	0.1679321
AAK1	DHX9	0.1447211
AAK1	DIAPH1	0.7129319
AAK1	DIDO1	0.2109227
AAK1	DIP2B	0.4602094
AAK1	DIP2C	0.1437525
AAK1	DIRAS1	0.1641525
AAK1	DKK3	0.1776758
AAK1	DLAT	0.1361713
AAK1	DLD	0.0764748
AAK1	DLG4	0.254001
AAK1	DMWD	0.732822
AAK1	DMXL1	0.7892752
AAK1	DMXL2	0.8451954
AAK1	DNAJA1	0.8286296
AAK1	DNAJA2	0.8951125
AAK1	DNAJA4	0.871221
AAK1	DNAJB1	0.5241988
AAK1	DNAJB11	0.4067287
AAK1	DNAJB12	0.1515252
AAK1	DNAJB14	0.1569178
AAK1	DNAJB2	0.2251879
AAK1	DNAJB4	0.7608444
AAK1	DNAJC10	0.1500548
AAK1	DNAJC13	0.1114447
AAK1	DNAJC5	0.1723273
AAK1	DNAJC6	0.6375369
AAK1	DNM1	0.9120275
AAK1	DNM1L	0.5164448
AAK1	DNM3	0.8146619
AAK1	DNPEP	0.7126252
AAK1	DOCK7	0.4716825
AAK1	DPM1	0.1535245
AAK1	DPP3	0.3784282
AAK1	DPP8	0.4719567
AAK1	DPP9	0.6430298
AAK1	DPYSL2	0.4583554
AAK1	DPYSL3	0.3953388
AAK1	DPYSL5	0.3545888
AAK1	DRG1	0.1931793
AAK1	DRG2	0.4203617
AAK1	DST	0.2863178
AAK1	DTD1	0.1931366
AAK1	DTNA	0.1692243
AAK1	DTX3	0.5157175
AAK1	DYNLL1	0.606942
AAK1	DYNLRB1	0.5930092
AAK1	DYNLT3	0.6076424
AAK1	ECH1	0.1591306
AAK1	ECHDC1	0.3761257
AAK1	ECHS1	0.1565292
AAK1	ECI2	0.1455591
AAK1	EEF1D	0.7450715
AAK1	EEF1E1	0.4333307
AAK1	EEF2	0.3435425
AAK1	EEFSEC	0.4018283
AAK1	EFHD2	0.3512408
AAK1	EFTUD2	0.1964976
AAK1	EGFR	0.1997177
AAK1	EHBP1	0.7948228
AAK1	EHD1	0.447448
AAK1	EHD4	0.497604
AAK1	EIF2A	0.3615803
AAK1	EIF2B3	0.7277252
AAK1	EIF2B4	0.4196719
AAK1	EIF2B5	0.599791
AAK1	EIF2S1	0.5210393
AAK1	EIF2S2	0.537463
AAK1	EIF3A	0.3623276
AAK1	EIF3B	0.4229796
AAK1	EIF3C	0.3267205
AAK1	EIF3D	0.4044367
AAK1	EIF3F	0.3549351
AAK1	EIF3G	0.533238
AAK1	EIF3H	0.3432622
AAK1	EIF3I	0.5110324
AAK1	EIF3J	0.6222308
AAK1	EIF3K	0.4428835
AAK1	EIF3L	0.3383106
AAK1	EIF3M	0.4213458
AAK1	EIF4A1	0.5173194
AAK1	EIF4A2	0.5139537
AAK1	EIF4A3	0.2571149
AAK1	EIF4G2	0.7021024
AAK1	EIF4H	0.3760373
AAK1	EIF5	0.3808213
AAK1	ELAVL1	0.1875261
AAK1	ELMO2	0.6540851
AAK1	ELMOD1	0.1787667
AAK1	ELP1	0.7775512
AAK1	ELP2	0.6502607
AAK1	ELP3	0.6843004
AAK1	EMC1	0.1665781
AAK1	EMC3	0.1606293
AAK1	EMC7	0.17077
AAK1	EMD	0.1593132
AAK1	ENO2	0.2933453
AAK1	ENSA	0.4306632
AAK1	ENY2	0.5403849
AAK1	EPB41L3	0.4915929
AAK1	EPDR1	0.1126898
AAK1	EPG5	0.5881951
AAK1	EPHX1	0.1519964
AAK1	EPM2AIP1	0.3539147
AAK1	EPN2	0.2427605
AAK1	EPS15	0.5152056
AAK1	EPS15L1	0.7854957
AAK1	ERGIC1	0.1522235
AAK1	ERGIC3	0.1530617
AAK1	ERLEC1	0.1477713
AAK1	ERLIN1	0.1192499
AAK1	ERLIN2	0.1369025
AAK1	ERO1A	0.0855572
AAK1	ERP29	0.1409101
AAK1	ERP44	0.1220231
AAK1	ESD	0.4495716
AAK1	ESYT1	0.2035928
AAK1	ETF1	0.5470828
AAK1	ETFA	0.2544682
AAK1	ETFB	0.2792282
AAK1	EVI5L	0.6654638
AAK1	EXOC1	0.6248358
AAK1	EXOC3	0.6456946
AAK1	EXOC5	0.5962954
AAK1	EXOC6B	0.6518956
AAK1	EXOC7	0.7316101
AAK1	EXOC8	0.7331071
AAK1	FABP5	0.291639
AAK1	FABP7	0.4590527
AAK1	FAF2	0.1812544
AAK1	FAH	0.4664725
AAK1	FAM234B	0.2094314
AAK1	FAM91A1	0.542802
AAK1	FARP1	0.1970354
AAK1	FARSA	0.607484
AAK1	FARSB	0.435485
AAK1	FASN	0.8159692
AAK1	FBXO3	0.5509984
AAK1	FBXO30	0.5999957
AAK1	FCHO2	0.6190341
AAK1	FECH	0.1941269
AAK1	FGB	0.3339853
AAK1	FGFR1OP2	0.1709489
AAK1	FGG	0.3678616
AAK1	FHL2	0.4759272
AAK1	FIBP	0.1794255
AAK1	FIS1	0.1901813
AAK1	FKBP15	0.2128423
AAK1	FKBP1A	0.3957493
AAK1	FKBP1B	0.446837
AAK1	FKBP3	0.420902
AAK1	FKBP4	0.3205344
AAK1	FKBP8	0.1680455
AAK1	FLAD1	0.6040022
AAK1	FLII	0.6135371
AAK1	FLNA	0.6068338
AAK1	FMNL1	0.280132
AAK1	FN3K	0.5676772
AAK1	FN3KRP	0.663092
AAK1	FNBP1L	0.6650487
AAK1	FNTB	0.3653317
AAK1	FSCN1	0.5102715
AAK1	FSD1	0.4549607
AAK1	FUS	0.2264554
AAK1	FXR2	0.2115909
AAK1	G3BP2	0.2021169
AAK1	GAA	0.3011425
AAK1	GAB1	0.2859299
AAK1	GABARAPL1	0.5897483
AAK1	GABARAPL2	0.4104165
AAK1	GALK1	0.5036324
AAK1	GANAB	0.4502918
AAK1	GAP43	0.1937455
AAK1	GAPVD1	0.7900222
AAK1	GART	0.6559244
AAK1	GBA2	0.1739806
AAK1	GCDH	0.3122198
AAK1	GCLC	0.3595301
AAK1	GCLM	0.3883842
AAK1	GCN1	0.8116083
AAK1	GDAP1	0.2417653
AAK1	GDI1	0.2176542
AAK1	GDI2	0.3793594
AAK1	GET4	0.5239948
AAK1	GFAP	0.1416197
AAK1	GFM1	0.2037527
AAK1	GFOD1	0.4398582
AAK1	GGA1	0.468731
AAK1	GGPS1	0.413163
AAK1	GHITM	0.2769533
AAK1	GID8	0.2929587
AAK1	GIT1	0.7387128
AAK1	GIT2	0.5330701
AAK1	GLB1	0.1903498
AAK1	GLCCI1	0.4598386
AAK1	GLDC	0.2394064
AAK1	GLG1	0.1389141
AAK1	GLO1	0.4095946
AAK1	GLRX3	0.3356192
AAK1	GLRX5	0.2863988
AAK1	GLS	0.1021624
AAK1	GLUD1	0.1134677
AAK1	GLUL	0.6650315
AAK1	GM2A	0.1166701
AAK1	GMDS	0.2941724
AAK1	GMFB	0.5516887
AAK1	GMPPB	0.6529913
AAK1	GMPR	0.2978229
AAK1	GMPR2	0.3234729
AAK1	GMPS	0.4670723
AAK1	GNAI2	0.1848148
AAK1	GNB1	0.2352747
AAK1	GNB2	0.2172525
AAK1	GNB4	0.1345752
AAK1	GNPDA1	0.4834398
AAK1	GNPDA2	0.4620621
AAK1	GOPC	0.4730804
AAK1	GOT1	0.2681725
AAK1	GPC1	0.2256714
AAK1	GPC4	0.2757015
AAK1	GPD1L	0.5919199
AAK1	GPHN	0.8498698
AAK1	GPM6A	0.1500423
AAK1	GRAMD1B	0.1249705
AAK1	GRB2	0.563792
AAK1	GRIPAP1	0.5515675
AAK1	GSN	0.3483253
AAK1	GSPT1	0.5282345
AAK1	GSPT2	0.5104501
AAK1	GSR	0.3434431
AAK1	GSTK1	0.1886972
AAK1	GSTM3	0.4840089
AAK1	GSTP1	0.3341772
AAK1	GUCY1A2	0.4702807
AAK1	GYS1	0.7528234
AAK1	HACD3	0.1455456
AAK1	HADH	0.2064441
AAK1	HADHA	0.2420409
AAK1	HADHB	0.1695725
AAK1	HAGH	0.5427385
AAK1	HCFC1	0.5774752
AAK1	HDAC2	0.4103128
AAK1	HDAC4	0.8476043
AAK1	HDLBP	0.6969729
AAK1	HEATR5B	0.5906395
AAK1	HECTD1	0.8612499
AAK1	HECTD3	0.5734994
AAK1	HECTD4	0.6493312
AAK1	HERC1	0.5049466
AAK1	HERC4	0.4416883
AAK1	HEXA	0.1777084
AAK1	HEXB	0.1044504
AAK1	HIBADH	0.1765237
AAK1	HID1	0.6230964
AAK1	HIP1	0.3019841
AAK1	HIP1R	0.5642906
AAK1	HK1	0.063772
AAK1	HMGCL	0.2710333
AAK1	HMGCS1	0.2901336
AAK1	HMOX2	0.1933186
AAK1	HNRNPA3	0.1275202
AAK1	HNRNPD	0.0562058
AAK1	HNRNPF	0.0942913
AAK1	HNRNPH2	0.3516098
AAK1	HNRNPL	0.1300432
AAK1	HNRNPLL	0.2124969
AAK1	HNRNPR	0.236313
AAK1	HOMER2	0.5959499
AAK1	HPCAL1	0.4685543
AAK1	HRAS	0.2189436
AAK1	HS1BP3	0.3634525
AAK1	HSBP1	0.4671192
AAK1	HSDL2	0.1868056
AAK1	HSP90AA1	0.9027405
AAK1	HSPA12A	0.6347463
AAK1	HSPA1L	0.222154
AAK1	HSPA2	0.78374
AAK1	HSPA4L	0.8483376
AAK1	HSPA5	0.2420319
AAK1	HSPA9	0.2434719
AAK1	HSPD1	0.3420509
AAK1	HSPH1	0.8570148
AAK1	HTT	0.8534898
AAK1	HUWE1	0.7394028
AAK1	IAH1	0.555767
AAK1	IARS2	0.1149545
AAK1	IDH1	0.3495028
AAK1	IDH2	0.3045336
AAK1	IDH3G	0.2032451
AAK1	IFT22	0.5404174
AAK1	IGBP1	0.6177827
AAK1	IGF2R	0.1406594
AAK1	IL1RAP	0.1025556
AAK1	ILF2	0.2696561
AAK1	ILK	0.5769058
AAK1	ILVBL	0.181512
AAK1	IMPA1	0.353107
AAK1	IMPACT	0.7636315
AAK1	IMPDH2	0.7457456
AAK1	IPO4	0.5847148
AAK1	IPO5	0.4652722
AAK1	IPO7	0.6328729
AAK1	IPO9	0.3635779
AAK1	IQGAP2	0.7971926
AAK1	IQSEC1	0.583383
AAK1	IQSEC2	0.6429992
AAK1	IRGQ	0.436055
AAK1	IST1	0.6272836
AAK1	ITFG1	0.2019256
AAK1	ITGB1	0.1372493
AAK1	ITPA	0.4148328
AAK1	ITPKA	0.1660939
AAK1	ITSN1	0.3551249
AAK1	ITSN2	0.2106486
AAK1	IVD	0.15569
AAK1	JUP	0.1891943
AAK1	KALRN	0.578859
AAK1	KARS1	0.5404186
AAK1	KATNAL1	0.4562409
AAK1	KATNB1	0.4310361
AAK1	KAZN	0.7635357
AAK1	KCNAB2	0.6565096
AAK1	KHDRBS1	0.3399848
AAK1	KIAA1217	0.4383276
AAK1	KIF21A	0.898186
AAK1	KIF3B	0.7908801
AAK1	KIF5B	0.8022512
AAK1	KLC2	0.766437
AAK1	KLC4	0.6435958
AAK1	KPNA3	0.7915716
AAK1	KPNA4	0.7655091
AAK1	KPNB1	0.735567
AAK1	KTN1	0.1410419
AAK1	KYAT3	0.4436467
AAK1	LAMP1	0.2146509
AAK1	LAMP2	0.2821761
AAK1	LAMTOR3	0.2563125
AAK1	LAMTOR5	0.285936
AAK1	LANCL1	0.6839854
AAK1	LANCL2	0.5304136
AAK1	LAP3	0.2577312
AAK1	LARP1	0.3352744
AAK1	LARP6	0.6658335
AAK1	LASP1	0.4492467
AAK1	LCLAT1	0.1682532
AAK1	LDHA	0.2259025
AAK1	LDHB	0.2536163
AAK1	LGALS1	0.1273982
AAK1	LHPP	0.4671761
AAK1	LIMA1	0.1292556
AAK1	LIMCH1	0.6430001
AAK1	LIN7A	0.2060992
AAK1	LIN7B	0.3137103
AAK1	LIN7C	0.2742178
AAK1	LLGL1	0.2630153
AAK1	LMAN1	0.1408928
AAK1	LMAN2	0.1886662
AAK1	LMAN2L	0.184488
AAK1	LMNB1	0.3058346
AAK1	LMO7	0.1380079
AAK1	LMTK2	0.1297149
AAK1	LNPK	0.1492682
AAK1	LONP1	0.3513543
AAK1	LPCAT1	0.2145048
AAK1	LRP1	0.2549669
AAK1	LRPAP1	0.343279
AAK1	LRPPRC	0.1587547
AAK1	LRRC47	0.2536844
AAK1	LRRC57	0.4806409
AAK1	LRRC59	0.1135716
AAK1	LRRFIP2	0.621307
AAK1	LSAMP	0.2004736
AAK1	LSM12	0.4767654
AAK1	LSM4	0.2386623
AAK1	LSM6	0.3888127
AAK1	LSM7	0.4447861
AAK1	LUC7L3	0.2902148
AAK1	LYPLA1	0.5082797
AAK1	LYPLA2	0.4909545
AAK1	LYRM4	0.2359187
AAK1	LZTFL1	0.412192
AAK1	LZTS1	0.15621
AAK1	MACF1	0.1139282
AAK1	MADD	0.8539065
AAK1	MAEA	0.2586245
AAK1	MAGED1	0.5587814
AAK1	MAN2C1	0.6698829
AAK1	MANF	0.149829
AAK1	MAP1A	0.4955034
AAK1	MAP1B	0.5549078
AAK1	MAP1LC3A	0.5018298
AAK1	MAP2	0.6837278
AAK1	MAP2K1	0.7334152
AAK1	MAP2K2	0.5971739
AAK1	MAP2K4	0.5895219
AAK1	MAP2K6	0.6290192
AAK1	MAP4K4	0.1846277
AAK1	MAP7D1	0.2044469
AAK1	MAPK1	0.5462474
AAK1	MAPK3	0.4494754
AAK1	MAPK8IP3	0.6355528
AAK1	MAPRE1	0.3327069
AAK1	MAPRE3	0.4569994
AAK1	MARK1	0.3790773
AAK1	MATR3	0.2660672
AAK1	MAVS	0.2136267
AAK1	MB21D2	0.487341
AAK1	MBP	0.2609538
AAK1	MCAM	0.1729309
AAK1	MCCC1	0.5235083
AAK1	MCCC2	0.6202995
AAK1	MCRIP1	0.7529299
AAK1	MDH1	0.2392566
AAK1	MDH2	0.2113291
AAK1	ME3	0.2116739
AAK1	MESD	0.1910594
AAK1	METAP1	0.4000433
AAK1	METAP2	0.400348
AAK1	MFF	0.20159
AAK1	MGLL	0.6757804
AAK1	MIB1	0.1598842
AAK1	MICAL3	0.7264226
AAK1	MINDY1	0.5837398
AAK1	MINDY2	0.3956144
AAK1	MIOS	0.2504994
AAK1	MLYCD	0.2358463
AAK1	MMS19	0.5748796
AAK1	MOB4	0.3334658
AAK1	MON2	0.5327177
AAK1	MPI	0.4932123
AAK1	MPP2	0.1515737
AAK1	MPST	0.2524109
AAK1	MRI1	0.4281516
AAK1	MRPL11	0.1452676
AAK1	MRPL12	0.1954516
AAK1	MRPL15	0.1651575
AAK1	MRPL19	0.1415218
AAK1	MRPL32	0.1541515
AAK1	MRPL37	0.1538661
AAK1	MRPL39	0.1401253
AAK1	MRPL45	0.1374641
AAK1	MRPL47	0.1404356
AAK1	MRPL48	0.1550356
AAK1	MRPL49	0.1680417
AAK1	MRPS10	0.1470155
AAK1	MRPS15	0.1317169
AAK1	MRPS18A	0.1405679
AAK1	MRPS18B	0.1365857
AAK1	MRPS2	0.131817
AAK1	MRPS22	0.1268121
AAK1	MRPS23	0.138001
AAK1	MRPS25	0.1263793
AAK1	MRPS26	0.1220268
AAK1	MRPS27	0.1513237
AAK1	MRPS31	0.1524205
AAK1	MRPS33	0.1555869
AAK1	MRPS35	0.1374051
AAK1	MRPS5	0.1463696
AAK1	MRPS6	0.1392319
AAK1	MRPS7	0.1458702
AAK1	MRPS9	0.1571972
AAK1	MSI2	0.2630267
AAK1	MSRA	0.4679975
AAK1	MTAP	0.3598829
AAK1	MTDH	0.1166413
AAK1	MTFR1L	0.2447299
AAK1	MTHFD1	0.4257495
AAK1	MTHFD1L	0.2473879
AAK1	MTMR12	0.4302125
AAK1	MTMR2	0.4923868
AAK1	MTMR9	0.3024431
AAK1	MTPN	0.3864484
AAK1	MTX3	0.1459216
AAK1	MVB12B	0.5442989
AAK1	MYDGF	0.1801476
AAK1	MYG1	0.4491118
AAK1	MYH10	0.5485272
AAK1	MYH14	0.428278
AAK1	MYH9	0.4399712
AAK1	MYO18A	0.215796
AAK1	MYO1B	0.2703108
AAK1	MYO6	0.4776575
AAK1	NAA10	0.362912
AAK1	NAA15	0.311907
AAK1	NAA35	0.6076106
AAK1	NACAD	0.1303057
AAK1	NAE1	0.341429
AAK1	NAGA	0.1636415
AAK1	NAGK	0.3605786
AAK1	NANS	0.3693066
AAK1	NAP1L5	0.5402229
AAK1	NAPA	0.4525082
AAK1	NAPG	0.4447795
AAK1	NAT8L	0.1806883
AAK1	NBAS	0.1366292
AAK1	NCAM1	0.4921543
AAK1	NCDN	0.4928973
AAK1	NCEH1	0.1869786
AAK1	NCKAP1	0.8214855
AAK1	NCOA7	0.6722355
AAK1	NDEL1	0.8310809
AAK1	NDRG1	0.3274437
AAK1	NDUFA4	0.1716097
AAK1	NDUFA5	0.2107726
AAK1	NDUFAB1	0.1125611
AAK1	NDUFAF5	0.3013286
AAK1	NDUFS1	0.1585091
AAK1	NDUFV1	0.1409478
AAK1	NEBL	0.4469505
AAK1	NECAP1	0.417341
AAK1	NEGR1	0.1916499
AAK1	NEO1	0.2052186
AAK1	NEURL4	0.2218174
AAK1	NHLRC2	0.375564
AAK1	NIPSNAP1	0.259963
AAK1	NIPSNAP2	0.3955547
AAK1	NISCH	0.6774525
AAK1	NIT1	0.5473377
AAK1	NKIRAS1	0.6150107
AAK1	NMT1	0.5897934
AAK1	NMT2	0.5809003
AAK1	NOMO1	0.1318679
AAK1	NONO	0.3180975
AAK1	NOVA2	0.2136926
AAK1	NPEPPS	0.382662
AAK1	NPM1	0.4637897
AAK1	NPTN	0.1868052
AAK1	NRBP1	0.7903483
AAK1	NRBP2	0.6895772
AAK1	NRCAM	0.4739191
AAK1	NSDHL	0.1691309
AAK1	NSFL1C	0.606031
AAK1	NT5C2	0.5757047
AAK1	NT5C3B	0.4799183
AAK1	NT5DC3	0.1650243
AAK1	NTM	0.3110475
AAK1	NUBPL	0.2443855
AAK1	NUCB1	0.2925508
AAK1	NUDC	0.5673982
AAK1	NUDCD1	0.4943946
AAK1	NUDCD3	0.8178063
AAK1	NUP62	0.6896666
AAK1	OAT	0.2238029
AAK1	OGDH	0.0807312
AAK1	OGDHL	0.1843249
AAK1	OLA1	0.2658453
AAK1	OPA1	0.1620642
AAK1	OPLAH	0.6273919
AAK1	OS9	0.1399109
AAK1	OSBP	0.5478078
AAK1	OSBP2	0.5861877
AAK1	OSBPL1A	0.4800334
AAK1	OSBPL8	0.1489929
AAK1	OSCP1	0.4806799
AAK1	OSGEP	0.2908175
AAK1	OSTC	0.2377396
AAK1	OTUB1	0.3281422
AAK1	OTUD6B	0.4326493
AAK1	OXR1	0.8054549
AAK1	P4HB	0.0873086
AAK1	PABPC4	0.2425469
AAK1	PACSIN2	0.5981842
AAK1	PACSIN3	0.1630367
AAK1	PAFAH1B1	0.3989627
AAK1	PAFAH1B2	0.4507258
AAK1	PAICS	0.8286404
AAK1	PAK1	0.2935124
AAK1	PAK2	0.3679489
AAK1	PAK3	0.4062879
AAK1	PALM	0.4521371
AAK1	PANK4	0.6327119
AAK1	PARVB	0.5555088
AAK1	PBDC1	0.604516
AAK1	PCBP2	0.5735352
AAK1	PCCA	0.383819
AAK1	PCCB	0.6102351
AAK1	PCDH1	0.2833674
AAK1	PCMT1	0.5550606
AAK1	PCYOX1	0.182494
AAK1	PCYT2	0.3311951
AAK1	PDAP1	0.3784542
AAK1	PDCD10	0.4757409
AAK1	PDCD5	0.5738797
AAK1	PDCD6	0.50857
AAK1	PDCL	0.6753374
AAK1	PDCL3	0.4465854
AAK1	PDE4D	0.6501931
AAK1	PDE6D	0.4180205
AAK1	PDHX	0.1055726
AAK1	PDIA4	0.1402846
AAK1	PDK1	0.1826692
AAK1	PDLIM5	0.4455022
AAK1	PDPK1	0.6612657
AAK1	PDZD8	0.194248
AAK1	PEF1	0.4589519
AAK1	PELO	0.5848526
AAK1	PEX14	0.1921408
AAK1	PFAS	0.3306374
AAK1	PFDN1	0.4203292
AAK1	PFDN2	0.5002858
AAK1	PFDN5	0.5657258
AAK1	PFDN6	0.4924865
AAK1	PFKL	0.3809014
AAK1	PFKP	0.5759938
AAK1	PGAM1	0.3523131
AAK1	PGK1	0.3534058
AAK1	PGM1	0.4724434
AAK1	PGM2L1	0.4829564
AAK1	PGP	0.3522239
AAK1	PGRMC1	0.1845781
AAK1	PHGDH	0.5077722
AAK1	PHKB	0.5005639
AAK1	PHYHIPL	0.4045576
AAK1	PI4KA	0.3051248
AAK1	PIK3C3	0.7549884
AAK1	PIK3R4	0.7960321
AAK1	PIKFYVE	0.5753096
AAK1	PIP4K2A	0.362844
AAK1	PIP4K2B	0.3826836
AAK1	PIP5K1C	0.3330874
AAK1	PIR	0.6180955
AAK1	PITHD1	0.3428802
AAK1	PITPNA	0.6950536
AAK1	PITPNM1	0.2375911
AAK1	PITPNM3	0.1235771
AAK1	PITRM1	0.2544116
AAK1	PLAA	0.3913462
AAK1	PLCB1	0.2964265
AAK1	PLCG1	0.3511523
AAK1	PLCL2	0.4938663
AAK1	PLP1	0.2043226
AAK1	PLPBP	0.3790794
AAK1	PLS1	0.4875831
AAK1	PMM2	0.4537342
AAK1	PMPCA	0.2317387
AAK1	PMPCB	0.2557954
AAK1	PNP	0.5273537
AAK1	PNPT1	0.1863117
AAK1	PON2	0.1873935
AAK1	POR	0.2397491
AAK1	PPA1	0.3393445
AAK1	PPA2	0.2037089
AAK1	PPCS	0.4615715
AAK1	PPFIA2	0.5393471
AAK1	PPIB	0.1109387
AAK1	PPIH	0.48271
AAK1	PPIL1	0.4368011
AAK1	PPIP5K2	0.793466
AAK1	PPM1E	0.6803631
AAK1	PPM1F	0.3499342
AAK1	PPM1H	0.3921452
AAK1	PPME1	0.3386772
AAK1	PPP1CA	0.2870177
AAK1	PPP1CB	0.3118541
AAK1	PPP1CC	0.1479229
AAK1	PPP1R12B	0.4187587
AAK1	PPP1R12C	0.5357355
AAK1	PPP1R2	0.304329
AAK1	PPP1R21	0.6831978
AAK1	PPP1R9A	0.1960433
AAK1	PPP1R9B	0.2833645
AAK1	PPP2R1A	0.5333167
AAK1	PPP2R2A	0.5955541
AAK1	PPP2R5B	0.55577
AAK1	PPP2R5C	0.6780872
AAK1	PPP2R5D	0.4285756
AAK1	PPP2R5E	0.5558424
AAK1	PPP3CA	0.7888791
AAK1	PPP3CB	0.7788475
AAK1	PPP5C	0.7000739
AAK1	PPP6C	0.848712
AAK1	PPP6R2	0.7992025
AAK1	PPT1	0.1690406
AAK1	PRDX3	0.2755524
AAK1	PRDX4	0.2586097
AAK1	PRDX6	0.2288142
AAK1	PREB	0.1364875
AAK1	PREX1	0.520535
AAK1	PRKACA	0.620596
AAK1	PRKACB	0.5893046
AAK1	PRKAG1	0.5516817
AAK1	PRKAR1A	0.3140002
AAK1	PRKAR1B	0.2974592
AAK1	PRKAR2A	0.7038906
AAK1	PRKAR2B	0.7867219
AAK1	PRKCE	0.4573629
AAK1	PRKCSH	0.3698199
AAK1	PRMT5	0.747121
AAK1	PRMT8	0.5075359
AAK1	PRPF19	0.3145268
AAK1	PRPSAP2	0.4178641
AAK1	PRUNE1	0.4327097
AAK1	PRUNE2	0.4067185
AAK1	PSD3	0.2893816
AAK1	PSMA1	0.8593771
AAK1	PSMA3	0.8290564
AAK1	PSMA4	0.857762
AAK1	PSMA5	0.8518282
AAK1	PSMA6	0.8693413
AAK1	PSMA7	0.8582912
AAK1	PSMB1	0.84228
AAK1	PSMB2	0.8474301
AAK1	PSMB3	0.8484743
AAK1	PSMB4	0.7467831
AAK1	PSMB5	0.8231495
AAK1	PSMB7	0.8504944
AAK1	PSMC1	0.7475908
AAK1	PSMC2	0.7024964
AAK1	PSMC4	0.6661757
AAK1	PSMC5	0.6492622
AAK1	PSMC6	0.5381556
AAK1	PSMD12	0.5595903
AAK1	PSMD13	0.6942395
AAK1	PSMD14	0.6551224
AAK1	PSMD2	0.7644993
AAK1	PSMD3	0.7172576
AAK1	PSMD4	0.326477
AAK1	PSMD5	0.6659911
AAK1	PSMD6	0.7462293
AAK1	PSMD7	0.6963556
AAK1	PSMD8	0.5281747
AAK1	PSME2	0.3688707
AAK1	PSMG1	0.4685517
AAK1	PSMG2	0.5653923
AAK1	PTAR1	0.4495139
AAK1	PTBP2	0.1529724
AAK1	PTGES2	0.2147849
AAK1	PTGES3	0.4494421
AAK1	PTK2	0.5590388
AAK1	PTN	0.1277551
AAK1	PTPN11	0.5194043
AAK1	PTPN23	0.7788493
AAK1	PTPN9	0.3164028
AAK1	PTRH2	0.1954927
AAK1	PTRHD1	0.4129404
AAK1	PURA	0.2578216
AAK1	PURB	0.1768475
AAK1	PVALB	0.1810973
AAK1	PYGB	0.3116993
AAK1	PYGM	0.3364553
AAK1	QDPR	0.4510603
AAK1	QRSL1	0.2065159
AAK1	RAB10	0.2587225
AAK1	RAB11FIP2	0.1682161
AAK1	RAB11FIP5	0.1738034
AAK1	RAB12	0.1950289
AAK1	RAB15	0.1829101
AAK1	RAB18	0.2354186
AAK1	RAB21	0.235014
AAK1	RAB2B	0.1882526
AAK1	RAB35	0.1712431
AAK1	RAB3A	0.3410218
AAK1	RAB3B	0.1523322
AAK1	RAB3D	0.194192
AAK1	RAB3GAP1	0.7526241
AAK1	RAB3GAP2	0.7418723
AAK1	RAB5A	0.2504754
AAK1	RAB5B	0.2364959
AAK1	RAB5C	0.156359
AAK1	RAB6A	0.1167769
AAK1	RAB8A	0.1545428
AAK1	RABEP1	0.5598431
AAK1	RABGAP1	0.7010761
AAK1	RABGAP1L	0.697511
AAK1	RABGGTA	0.4937081
AAK1	RABIF	0.5771822
AAK1	RABL6	0.6485635
AAK1	RACK1	0.2517608
AAK1	RAD23B	0.3083948
AAK1	RAF1	0.7678108
AAK1	RALA	0.1907079
AAK1	RALGAPB	0.4983445
AAK1	RAN	0.5102541
AAK1	RANBP1	0.2268709
AAK1	RANBP9	0.3063596
AAK1	RANGAP1	0.328784
AAK1	RAP1A	0.1881422
AAK1	RAP1B	0.1387125
AAK1	RAP1GAP2	0.8953902
AAK1	RAP1GDS1	0.4931991
AAK1	RAP2A	0.2252618
AAK1	RAPGEF1	0.4748153
AAK1	RAPH1	0.7251358
AAK1	RASAL2	0.2782945
AAK1	RB1CC1	0.15008
AAK1	RBBP7	0.3377891
AAK1	RBBP9	0.4984445
AAK1	RBSN	0.546329
AAK1	RCN1	0.1351899
AAK1	RCN2	0.1698313
AAK1	RDH14	0.2112586
AAK1	RDX	0.2255032
AAK1	REEP1	0.1961476
AAK1	REEP5	0.2787264
AAK1	REPS1	0.650966
AAK1	RGS10	0.4796385
AAK1	RGS14	0.6251446
AAK1	RGS3	0.7907382
AAK1	RGS7	0.3024672
AAK1	RHEB	0.5934655
AAK1	RHOA	0.5366881
AAK1	RHOT1	0.1673275
AAK1	RIC8A	0.6839997
AAK1	RIDA	0.3977145
AAK1	RMDN3	0.1930653
AAK1	RMND5A	0.3152531
AAK1	RNF126	0.6044432
AAK1	RNF14	0.3865541
AAK1	RNF20	0.4231639
AAK1	RNF214	0.7510956
AAK1	RNF31	0.8422285
AAK1	RNF7	0.5303607
AAK1	RNMT	0.5496355
AAK1	ROGDI	0.7099625
AAK1	RPL3	0.1585616
AAK1	RPN1	0.1719721
AAK1	RPS15	0.1546496
AAK1	RPS28	0.2024892
AAK1	RPS5	0.3070287
AAK1	RPS6KB1	0.4824741
AAK1	RPTOR	0.4283654
AAK1	RRAGA	0.1752846
AAK1	RRAGC	0.2110844
AAK1	RRBP1	0.12802
AAK1	RRM1	0.5189794
AAK1	RRM2B	0.4851074
AAK1	RSU1	0.5706036
AAK1	RTCB	0.410933
AAK1	RTKN	0.5814293
AAK1	RTN1	0.3228302
AAK1	RTN3	0.2917381
AAK1	RUFY3	0.766834
AAK1	RUVBL1	0.7949062
AAK1	RUVBL2	0.7841494
AAK1	S100B	0.5364047
AAK1	SACM1L	0.1814473
AAK1	SACS	0.4469473
AAK1	SAE1	0.2555836
AAK1	SARM1	0.408676
AAK1	SASH1	0.7909849
AAK1	SBF1	0.4980737
AAK1	SCAI	0.3601211
AAK1	SCCPDH	0.1921066
AAK1	SCFD1	0.1640054
AAK1	SCFD2	0.1338205
AAK1	SCG2	0.137514
AAK1	SCRN1	0.2282586
AAK1	SCRN3	0.5015178
AAK1	SCYL1	0.4350811
AAK1	SDC4	0.1932118
AAK1	SDCBP	0.376881
AAK1	SDF2	0.4777357
AAK1	SDF2L1	0.3176208
AAK1	SDHA	0.1712156
AAK1	SDHB	0.2475196
AAK1	SEC13	0.8004906
AAK1	SEC23IP	0.7974539
AAK1	SEC24A	0.4206205
AAK1	SEC24B	0.622145
AAK1	SEC61G	0.2549282
AAK1	SEC62	0.1631913
AAK1	SEC63	0.1796653
AAK1	SEL1L	0.1276331
AAK1	SEMA7A	0.2047735
AAK1	SEPHS1	0.2266006
AAK1	SERPINB1	0.3253727
AAK1	SERPINB6	0.1906197
AAK1	SERPINH1	0.274107
AAK1	SESTD1	0.644503
AAK1	SETD3	0.4416535
AAK1	SETD7	0.2494252
AAK1	SF1	0.2260968
AAK1	SF3A1	0.2240444
AAK1	SFPQ	0.3691598
AAK1	SFXN5	0.2039029
AAK1	SGPL1	0.1651904
AAK1	SGTA	0.5323768
AAK1	SGTB	0.432503
AAK1	SH3BGRL2	0.5730911
AAK1	SH3BGRL3	0.5287516
AAK1	SH3GL1	0.5979729
AAK1	SH3GL2	0.3906765
AAK1	SH3GL3	0.3959138
AAK1	SH3GLB1	0.4692876
AAK1	SH3GLB2	0.7829641
AAK1	SHMT2	0.3404971
AAK1	SHOC2	0.491628
AAK1	SIK3	0.7055685
AAK1	SIRPA	0.1749361
AAK1	SIRT2	0.3249854
AAK1	SLC17A7	0.1591095
AAK1	SLC25A3	0.1948759
AAK1	SLC25A5	0.2594188
AAK1	SLC27A1	0.2074573
AAK1	SLC27A4	0.1613801
AAK1	SLC39A7	0.1235218
AAK1	SLC9A7	0.2451822
AAK1	SLK	0.9150213
AAK1	SMAP1	0.6086241
AAK1	SMAP2	0.271549
AAK1	SMCR8	0.7476851
AAK1	SMS	0.3698814
AAK1	SMYD5	0.5172131
AAK1	SNAP25	0.1565627
AAK1	SNAP29	0.135118
AAK1	SNAP47	0.2613842
AAK1	SNAPIN	0.6529679
AAK1	SND1	0.1842179
AAK1	SNPH	0.1676916
AAK1	SNRK	0.5724053
AAK1	SNRPD1	0.291689
AAK1	SNRPD3	0.5567358
AAK1	SNRPF	0.2648908
AAK1	SNTA1	0.2749525
AAK1	SNU13	0.207339
AAK1	SNX1	0.6091376
AAK1	SNX18	0.5890791
AAK1	SNX2	0.6845432
AAK1	SNX3	0.5018886
AAK1	SNX30	0.3297553
AAK1	SNX4	0.5258026
AAK1	SNX5	0.5633199
AAK1	SNX6	0.5982811
AAK1	SNX7	0.5567343
AAK1	SOD1	0.4380214
AAK1	SOD2	0.1769265
AAK1	SORBS1	0.368503
AAK1	SORBS2	0.1556807
AAK1	SORD	0.48151
AAK1	SORT1	0.167362
AAK1	SOS1	0.4941677
AAK1	SPARC	0.186181
AAK1	SPART	0.3983197
AAK1	SPATA2L	0.6391534
AAK1	SPCS1	0.1966537
AAK1	SPCS2	0.1713397
AAK1	SPECC1	0.2400869
AAK1	SPIRE1	0.6385119
AAK1	SPR	0.4080021
AAK1	SPTB	0.3070845
AAK1	SPTBN2	0.1949239
AAK1	SQOR	0.1850545
AAK1	SQSTM1	0.161431
AAK1	SRGAP1	0.5394358
AAK1	SRGAP2	0.573551
AAK1	SRGAP3	0.8255903
AAK1	SRI	0.4763067
AAK1	SRP19	0.7513776
AAK1	SRP68	0.8412967
AAK1	SRP72	0.7865199
AAK1	SRR	0.6307763
AAK1	SSR4	0.1667639
AAK1	STAM	0.896854
AAK1	STAT3	0.4543358
AAK1	STIM2	0.1305166
AAK1	STIP1	0.7809146
AAK1	STK32C	0.5172531
AAK1	STMN1	0.2553298
AAK1	STMN2	0.540778
AAK1	STRAP	0.5698399
AAK1	STRIP1	0.474245
AAK1	STRIP2	0.4381494
AAK1	STRN	0.3763592
AAK1	STRN3	0.4919316
AAK1	STRN4	0.5573345
AAK1	STUB1	0.8472746
AAK1	STX1A	0.5053979
AAK1	STX5	0.1545399
AAK1	STX6	0.1850903
AAK1	STX7	0.1397749
AAK1	STX8	0.1744611
AAK1	STXBP1	0.4564612
AAK1	STXBP5	0.4494698
AAK1	STXBP6	0.1161256
AAK1	SUB1	0.2988836
AAK1	SUCLA2	0.2763292
AAK1	SUCLG2	0.3497518
AAK1	SUGT1	0.6831865
AAK1	SURF6	0.1933729
AAK1	SV2A	0.1514423
AAK1	SWAP70	0.4193185
AAK1	SYAP1	0.580857
AAK1	SYNCRIP	0.2742209
AAK1	SYNJ1	0.7436715
AAK1	SYNRG	0.8484653
AAK1	SYT1	0.1796713
AAK1	TAGLN2	0.4868307
AAK1	TALDO1	0.3999381
AAK1	TANC2	0.5421523
AAK1	TAOK1	0.3543468
AAK1	TARDBP	0.1997689
AAK1	TAX1BP1	0.1911736
AAK1	TBC1D10B	0.2288525
AAK1	TBC1D15	0.5965589
AAK1	TBC1D17	0.6187141
AAK1	TBC1D9B	0.3988308
AAK1	TBCC	0.442424
AAK1	TBCD	0.4403409
AAK1	TBCEL	0.4447253
AAK1	TBK1	0.5965279
AAK1	TCEA1	0.3432218
AAK1	TCP1	0.8115862
AAK1	TCP11L1	0.6596875
AAK1	TECPR1	0.6214206
AAK1	TECR	0.143622
AAK1	TEX2	0.1422873
AAK1	TFG	0.7988153
AAK1	TFRC	0.1945458
AAK1	THNSL1	0.2296697
AAK1	THOP1	0.3831242
AAK1	THY1	0.225881
AAK1	TIAL1	0.2681331
AAK1	TIAM1	0.613556
AAK1	TIAM2	0.419691
AAK1	TIMM10	0.0776415
AAK1	TIMM8B	0.1714501
AAK1	TIMM9	0.1072151
AAK1	TIPRL	0.3553059
AAK1	TJP2	0.3571037
AAK1	TKFC	0.5302493
AAK1	TKT	0.3483767
AAK1	TLN1	0.8508313
AAK1	TM9SF2	0.1936257
AAK1	TM9SF3	0.1923908
AAK1	TMCC1	0.1510995
AAK1	TMCC2	0.2703971
AAK1	TMED10	0.188201
AAK1	TMED2	0.1740549
AAK1	TMED8	0.4209568
AAK1	TMED9	0.1413118
AAK1	TMEM109	0.2397819
AAK1	TMEM30A	0.1829411
AAK1	TMEM43	0.1947886
AAK1	TMEM9B	0.1549084
AAK1	TMOD2	0.5287383
AAK1	TMX1	0.1755898
AAK1	TMX2	0.1603903
AAK1	TMX3	0.1941036
AAK1	TMX4	0.1686038
AAK1	TNC	0.1451222
AAK1	TNIK	0.4323096
AAK1	TNKS1BP1	0.444208
AAK1	TNPO1	0.4591308
AAK1	TNPO2	0.4901427
AAK1	TNPO3	0.4864637
AAK1	TNS3	0.5977984
AAK1	TOLLIP	0.5879125
AAK1	TOM1	0.3971523
AAK1	TOM1L2	0.726676
AAK1	TOMM34	0.662688
AAK1	TP53BP1	0.2597468
AAK1	TPD52	0.557769
AAK1	TPM1	0.5984153
AAK1	TPM4	0.6367047
AAK1	TPP2	0.390309
AAK1	TPR	0.2150069
AAK1	TPRG1L	0.2716426
AAK1	TRAP1	0.1910506
AAK1	TRAPPC1	0.6090079
AAK1	TRAPPC10	0.5217393
AAK1	TRAPPC12	0.6802596
AAK1	TRAPPC13	0.6529735
AAK1	TRAPPC2L	0.6519999
AAK1	TRAPPC3	0.6315375
AAK1	TRAPPC5	0.603744
AAK1	TRAPPC6B	0.6405862
AAK1	TRAPPC8	0.6458508
AAK1	TRAPPC9	0.5102819
AAK1	TRIM2	0.6189363
AAK1	TRIM28	0.5765137
AAK1	TRIM3	0.3723245
AAK1	TRIM32	0.5626516
AAK1	TRIM46	0.479287
AAK1	TRIM9	0.7193118
AAK1	TRIO	0.7962116
AAK1	TRNT1	0.236302
AAK1	TSC1	0.5111676
AAK1	TSC22D1	0.7544988
AAK1	TSG101	0.7614502
AAK1	TSNAX	0.4740347
AAK1	TSPAN2	0.1339739
AAK1	TST	0.2061451
AAK1	TTC1	0.6286319
AAK1	TTC9C	0.6886525
AAK1	TTLL12	0.3403101
AAK1	TUB	0.105353
AAK1	TUBA4A	0.7155828
AAK1	TUBA8	0.5447709
AAK1	TUBB	0.6318778
AAK1	TUBB2A	0.6573591
AAK1	TUBB6	0.640182
AAK1	TUBG1	0.4711872
AAK1	TUBGCP2	0.4452957
AAK1	TUBGCP3	0.441741
AAK1	TUSC2	0.5871275
AAK1	TWF1	0.4119532
AAK1	TWF2	0.6347133
AAK1	TXNDC12	0.1945901
AAK1	TXNDC5	0.5560558
AAK1	UAP1L1	0.5092953
AAK1	UBA1	0.2496562
AAK1	UBA2	0.2281464
AAK1	UBA3	0.2614131
AAK1	UBA5	0.5235012
AAK1	UBA6	0.3692227
AAK1	UBE2K	0.3663793
AAK1	UBE2M	0.3496435
AAK1	UBE2N	0.4496442
AAK1	UBE2O	0.8789381
AAK1	UBE2Z	0.4148152
AAK1	UBE3A	0.3256767
AAK1	UBE3C	0.5748872
AAK1	UBE4B	0.7926085
AAK1	UBL4A	0.5270249
AAK1	UBQLN1	0.5784425
AAK1	UBQLN2	0.5186576
AAK1	UBR1	0.7833496
AAK1	UBR3	0.7607899
AAK1	UBXN1	0.4570194
AAK1	UBXN6	0.3069433
AAK1	UCHL1	0.353138
AAK1	UFC1	0.4337053
AAK1	UFD1	0.4102142
AAK1	UFSP2	0.1908733
AAK1	UGGT1	0.1900559
AAK1	UMPS	0.6086914
AAK1	UQCRB	0.1908569
AAK1	UQCRC1	0.1708468
AAK1	UQCRC2	0.1677078
AAK1	UROD	0.4776731
AAK1	USE1	0.1212862
AAK1	USO1	0.7678536
AAK1	USP11	0.7793251
AAK1	USP14	0.5076844
AAK1	USP24	0.7377833
AAK1	USP31	0.2056616
AAK1	USP32	0.629198
AAK1	USP5	0.483161
AAK1	VAC14	0.5098621
AAK1	VAPA	0.1478976
AAK1	VAPB	0.1556544
AAK1	VAT1	0.8603181
AAK1	VCAN	0.1305029
AAK1	VCP	0.7103485
AAK1	VCPIP1	0.8697889
AAK1	VDAC1	0.1566197
AAK1	VDAC2	0.142157
AAK1	VPS11	0.5950642
AAK1	VPS13A	0.2776726
AAK1	VPS13C	0.7188098
AAK1	VPS16	0.5189718
AAK1	VPS18	0.5395657
AAK1	VPS26A	0.5721817
AAK1	VPS26B	0.3526707
AAK1	VPS33A	0.5539287
AAK1	VPS33B	0.4253099
AAK1	VPS35	0.5256851
AAK1	VPS37A	0.7944005
AAK1	VPS37B	0.5866004
AAK1	VPS41	0.5213085
AAK1	VPS50	0.7049491
AAK1	VPS51	0.6077372
AAK1	VPS52	0.5480872
AAK1	VPS53	0.6778647
AAK1	VPS8	0.5722532
AAK1	VSNL1	0.5841226
AAK1	VTA1	0.4115212
AAK1	VWA8	0.2437236
AAK1	WASF1	0.8909937
AAK1	WASF3	0.7829785
AAK1	WASHC3	0.6006113
AAK1	WASHC4	0.6634001
AAK1	WASHC5	0.662126
AAK1	WASL	0.8864219
AAK1	WBP2	0.3239047
AAK1	WDFY1	0.1898789
AAK1	WDFY3	0.6156153
AAK1	WDR1	0.371408
AAK1	WDR11	0.3168598
AAK1	WDR13	0.6221694
AAK1	WDR26	0.3472797
AAK1	WDR37	0.702029
AAK1	WDR47	0.5815109
AAK1	WDR48	0.3864166
AAK1	WDR7	0.8254245
AAK1	WDR81	0.5117041
AAK1	WDR91	0.4788238
AAK1	WFS1	0.1465159
AAK1	WIPF2	0.8371446
AAK1	XPO1	0.5449999
AAK1	XPO5	0.5839409
AAK1	XPOT	0.5091531
AAK1	YKT6	0.4149493
AAK1	YTHDF3	0.5494523
AAK1	YWHAB	0.3089044
AAK1	YWHAE	0.3402293
AAK1	YWHAG	0.3805725
AAK1	YWHAH	0.3241195
AAK1	YWHAQ	0.4020928
AAK1	ZC3H6	0.1444572
AAK1	ZER1	0.6949031
AAK1	ZFYVE1	0.6294109
AAK1	ZMPSTE24	0.174069
AAK1	ZW10	0.22803
AAK1	ZWINT	0.7688203
AAK1	ZYG11B	0.7454564
AAK1	ZYX	0.7275597
AAK1	ZZEF1	0.4989782
ABAT	ABCE1	0.2722453
ABAT	ABCF2	0.4905485
ABAT	ABHD12	0.1652428
ABAT	ABHD14B	0.2903366
ABAT	ABHD16A	0.1878959
ABAT	ABHD6	0.1809609
ABAT	ABL2	0.1525121
ABAT	ABR	0.2069059
ABAT	ABRAXAS2	0.1548532
ABAT	ACACA	0.1313471
ABAT	ACAD8	0.6408153
ABAT	ACAD9	0.3715479
ABAT	ACADL	0.629458
ABAT	ACADM	0.5927622
ABAT	ACADVL	0.4277959
ABAT	ACAP2	0.1385066
ABAT	ACAT1	0.6958312
ABAT	ACAT2	0.3094559
ABAT	ACBD6	0.3713607
ABAT	ACO1	0.4424518
ABAT	ACO2	0.7320463
ABAT	ACOT11	0.1445826
ABAT	ACOT13	0.6425159
ABAT	ACOT9	0.6494294
ABAT	ACOX3	0.4020651
ABAT	ACSF2	0.6734781
ABAT	ACSL1	0.152644
ABAT	ACSL3	0.1798162
ABAT	ACSL4	0.2140475
ABAT	ACSS2	0.476652
ABAT	ACTN1	0.42011
ABAT	ACTN2	0.3695935
ABAT	ACTN4	0.4267976
ABAT	ACTR10	0.1460945
ABAT	ACTR1A	0.1465975
ABAT	ACTR1B	0.1350102
ABAT	ACTR2	0.2506738
ABAT	ACTR3B	0.256013
ABAT	ADAP1	0.4229988
ABAT	ADD1	0.2403021
ABAT	ADD2	0.1652414
ABAT	ADH5	0.3354138
ABAT	ADRM1	0.1856716
ABAT	ADSL	0.3310744
ABAT	ADSS2	0.4810301
ABAT	AFDN	0.4279168
ABAT	AFTPH	0.1951655
ABAT	AGAP1	0.4101669
ABAT	AGAP3	0.4312405
ABAT	AGFG2	0.261689
ABAT	AGL	0.2247737
ABAT	AGPAT3	0.1665046
ABAT	AGPAT4	0.1674173
ABAT	AHCYL1	0.1874794
ABAT	AHCYL2	0.2146481
ABAT	AHSA1	0.5052689
ABAT	AIMP1	0.1756535
ABAT	AIMP2	0.1661877
ABAT	AIP	0.2449919
ABAT	AKAP10	0.1798006
ABAT	AKAP12	0.1631482
ABAT	AKAP5	0.1583537
ABAT	AKR1A1	0.3305899
ABAT	AKT1	0.2625734
ABAT	ALAD	0.2857983
ABAT	ALB	0.4842791
ABAT	ALCAM	0.1799244
ABAT	ALDH18A1	0.5815806
ABAT	ALDH1L1	0.4237949
ABAT	ALDH2	0.5186222
ABAT	ALDH3A2	0.2236584
ABAT	ALDH5A1	0.5768399
ABAT	ALDH7A1	0.6897342
ABAT	ALDH9A1	0.6042528
ABAT	ALDOA	0.4606969
ABAT	ALG2	0.1748137
ABAT	AMPD2	0.1423717
ABAT	ANK3	0.4640513
ABAT	ANKFY1	0.3932832
ABAT	ANKMY2	0.1776192
ABAT	ANKRD13D	0.1414582
ABAT	ANKRD28	0.1405368
ABAT	ANKRD40	0.33333
ABAT	ANO10	0.1667443
ABAT	ANP32B	0.415465
ABAT	ANP32E	0.4501951
ABAT	ANXA11	0.2890326
ABAT	ANXA2	0.3922239
ABAT	ANXA5	0.2933598
ABAT	ANXA6	0.4270862
ABAT	ANXA7	0.2808112
ABAT	AP1M1	0.162909
ABAT	AP1S1	0.1503102
ABAT	AP2A1	0.1740295
ABAT	AP2A2	0.1806906
ABAT	AP2B1	0.1615679
ABAT	AP2S1	0.2087065
ABAT	AP3D1	0.142418
ABAT	AP3M2	0.191189
ABAT	AP3S1	0.1527169
ABAT	APBA2	0.1903943
ABAT	APBB1	0.2378773
ABAT	APEX1	0.5539812
ABAT	API5	0.6102133
ABAT	APLP1	0.2357357
ABAT	APMAP	0.2051762
ABAT	APOA1	0.2697069
ABAT	APP	0.1930856
ABAT	APPL1	0.1691586
ABAT	APPL2	0.2142448
ABAT	ARAF	0.2609107
ABAT	ARCN1	0.2289697
ABAT	ARF4	0.2001968
ABAT	ARF6	0.5673884
ABAT	ARFGAP2	0.1952525
ABAT	ARFGAP3	0.2268706
ABAT	ARFGEF1	0.1351013
ABAT	ARFGEF2	0.1635872
ABAT	ARFGEF3	0.1300674
ABAT	ARFIP2	0.2085988
ABAT	ARHGAP1	0.5572842
ABAT	ARHGAP23	0.1957371
ABAT	ARHGAP26	0.3499192
ABAT	ARHGAP32	0.2365217
ABAT	ARHGAP5	0.1624511
ABAT	ARHGDIA	0.4178454
ABAT	ARHGEF18	0.1586157
ABAT	ARHGEF7	0.1138069
ABAT	ARL1	0.1551249
ABAT	ARL8A	0.2121974
ABAT	ARL8B	0.2042527
ABAT	ARMC1	0.2295706
ABAT	ARMC10	0.3055927
ABAT	ARMC6	0.1924886
ABAT	ARMC8	0.2231535
ABAT	ARMT1	0.3204563
ABAT	ARPC1A	0.2249774
ABAT	ARPC1B	0.2236619
ABAT	ARPC3	0.2054667
ABAT	ARPC5	0.2553587
ABAT	ARPC5L	0.2094977
ABAT	ARRB1	0.4358511
ABAT	ARSA	0.5991323
ABAT	ASAP1	0.1581008
ABAT	ASAP2	0.1605684
ABAT	ASNS	0.2808278
ABAT	ASPHD2	0.1845307
ABAT	ASRGL1	0.41647
ABAT	ASS1	0.2840423
ABAT	ATG2B	0.1256638
ABAT	ATG3	0.2477933
ABAT	ATG4B	0.7704549
ABAT	ATG5	0.1829486
ABAT	ATG7	0.1742533
ABAT	ATIC	0.2336558
ABAT	ATL1	0.1762078
ABAT	ATL2	0.1971445
ABAT	ATL3	0.1998375
ABAT	ATOX1	0.2769516
ABAT	ATP13A1	0.2630446
ABAT	ATP1A1	0.175665
ABAT	ATP1A2	0.2128456
ABAT	ATP1A3	0.1783996
ABAT	ATP1B1	0.173488
ABAT	ATP1B3	0.2242203
ABAT	ATP2A2	0.144641
ABAT	ATP2B1	0.1764847
ABAT	ATP2B2	0.2297688
ABAT	ATP2B4	0.1886075
ABAT	ATP2C1	0.189563
ABAT	ATP5F1A	0.2400615
ABAT	ATP5IF1	0.6198821
ABAT	ATP5PF	0.2093233
ABAT	ATP5PO	0.1802658
ABAT	ATP6AP2	0.1682471
ABAT	ATP6V0C	0.200259
ABAT	ATP6V0D1	0.1563141
ABAT	ATP6V1A	0.1266012
ABAT	ATP6V1B2	0.134652
ABAT	ATP6V1C1	0.091925
ABAT	ATP6V1D	0.0847593
ABAT	ATP6V1E1	0.1383522
ABAT	ATP6V1H	0.1085337
ABAT	ATPAF1	0.4960421
ABAT	ATPAF2	0.6111492
ABAT	ATXN10	0.1535871
ABAT	ATXN2	0.3929744
ABAT	ATXN2L	0.4217097
ABAT	AUH	0.6533674
ABAT	AVL9	0.1858165
ABAT	B2M	0.3243816
ABAT	BABAM1	0.1717791
ABAT	BABAM2	0.1430329
ABAT	BAG2	0.1726611
ABAT	BAG5	0.1452483
ABAT	BAG6	0.2518538
ABAT	BAIAP2	0.3589078
ABAT	BASP1	0.2123377
ABAT	BCAP29	0.1708689
ABAT	BCAP31	0.1511296
ABAT	BCL2L13	0.2519271
ABAT	BCR	0.1185649
ABAT	BECN1	0.1532201
ABAT	BLVRA	0.2992393
ABAT	BNIP1	0.2750592
ABAT	BOLA3	0.611352
ABAT	BORCS5	0.1834393
ABAT	BPHL	0.6555747
ABAT	BPNT1	0.3081076
ABAT	BRAF	0.1733896
ABAT	BRCC3	0.176202
ABAT	BRK1	0.1424632
ABAT	BSDC1	0.1823209
ABAT	BSG	0.2029377
ABAT	BUB3	0.4996901
ABAT	BZW1	0.2338545
ABAT	C1QBP	0.4246604
ABAT	C1orf50	0.2119521
ABAT	C2CD2L	0.1848357
ABAT	CAB39	0.259749
ABAT	CACYBP	0.2914249
ABAT	CAD	0.1340167
ABAT	CADPS2	0.1447267
ABAT	CALB2	0.3173893
ABAT	CALR	0.6397704
ABAT	CALU	0.4414106
ABAT	CAMK1	0.1981074
ABAT	CAMK1D	0.2297101
ABAT	CAMK2G	0.1301609
ABAT	CAMK4	0.1108836
ABAT	CAMKK1	0.2360865
ABAT	CAMSAP2	0.144467
ABAT	CAMSAP3	0.1647137
ABAT	CAND1	0.1558583
ABAT	CANX	0.1509233
ABAT	CAP1	0.2014515
ABAT	CAP2	0.1799945
ABAT	CAPN2	0.2940522
ABAT	CAPZA2	0.2217443
ABAT	CARM1	0.2061967
ABAT	CASP3	0.3030591
ABAT	CAT	0.4998941
ABAT	CBL	0.2197595
ABAT	CBR3	0.2882585
ABAT	CBS	0.249675
ABAT	CBX3	0.629778
ABAT	CC2D1A	0.290732
ABAT	CCAR2	0.4168111
ABAT	CCDC136	0.2161225
ABAT	CCDC22	0.167966
ABAT	CCDC47	0.1730539
ABAT	CCDC6	0.243935
ABAT	CCDC88A	0.1467516
ABAT	CCDC92	0.2760887
ABAT	CCDC93	0.1521761
ABAT	CCSAP	0.1994811
ABAT	CCT2	0.2982799
ABAT	CCT3	0.2157089
ABAT	CCT4	0.2185629
ABAT	CCT5	0.241427
ABAT	CCT6A	0.2294357
ABAT	CCT7	0.1901754
ABAT	CCT8	0.2433487
ABAT	CD47	0.22909
ABAT	CD59	0.1991738
ABAT	CD81	0.2020009
ABAT	CDC23	0.3037921
ABAT	CDC42BPB	0.2571792
ABAT	CDC42EP4	0.4565652
ABAT	CDK14	0.261355
ABAT	CDK5	0.2488016
ABAT	CDKN1B	0.4469189
ABAT	CEND1	0.3270124
ABAT	CEP170B	0.3127599
ABAT	CETN2	0.2534024
ABAT	CFAP36	0.3257938
ABAT	CFL2	0.5467148
ABAT	CHKB	0.2444862
ABAT	CHMP5	0.3752531
ABAT	CHMP7	0.2299492
ABAT	CHORDC1	0.4273266
ABAT	CIAPIN1	0.2817375
ABAT	CISD1	0.2597884
ABAT	CISD2	0.1866883
ABAT	CKAP4	0.1795898
ABAT	CKAP5	0.2990593
ABAT	CKB	0.4963826
ABAT	CLASP2	0.1596711
ABAT	CLIC1	0.2676403
ABAT	CLIC4	0.3074084
ABAT	CLINT1	0.1463011
ABAT	CLIP2	0.1833901
ABAT	CLMN	0.1685752
ABAT	CLNS1A	0.225042
ABAT	CLPP	0.6098125
ABAT	CLPTM1	0.156339
ABAT	CLSTN1	0.1728597
ABAT	CLTA	0.302383
ABAT	CLTB	0.2158103
ABAT	CLTC	0.2171677
ABAT	CLUH	0.2816551
ABAT	CMAS	0.5146174
ABAT	CMBL	0.27501
ABAT	CMC1	0.5040185
ABAT	CMPK1	0.2112605
ABAT	CNDP2	0.4708617
ABAT	CNKSR2	0.1682039
ABAT	CNN3	0.2834502
ABAT	CNOT1	0.3162077
ABAT	CNOT10	0.3716768
ABAT	CNOT11	0.3786133
ABAT	CNOT9	0.3686527
ABAT	CNP	0.1570154
ABAT	CNRIP1	0.2918776
ABAT	CNTN1	0.1075361
ABAT	CNTNAP1	0.1555593
ABAT	COA7	0.6362572
ABAT	COMMD10	0.1872967
ABAT	COMMD3	0.1747268
ABAT	COMMD6	0.1679935
ABAT	COMMD8	0.1727305
ABAT	COMMD9	0.1646312
ABAT	COMT	0.2556916
ABAT	COPA	0.1066326
ABAT	COPB1	0.1207022
ABAT	COPB2	0.1672798
ABAT	COPE	0.1213661
ABAT	COPG2	0.1774069
ABAT	COPS2	0.1942675
ABAT	COPS3	0.1612171
ABAT	COPS4	0.1982415
ABAT	COPS5	0.2143879
ABAT	COPS6	0.1818094
ABAT	COPS7B	0.2382673
ABAT	COPS8	0.2246754
ABAT	COPZ1	0.2926903
ABAT	COQ3	0.385538
ABAT	COQ6	0.3049887
ABAT	COQ9	0.4322016
ABAT	CORO1A	0.5616184
ABAT	CORO1B	0.4912066
ABAT	CORO1C	0.4956065
ABAT	CORO2B	0.209854
ABAT	COTL1	0.3040231
ABAT	COX4I1	0.2058569
ABAT	COX6B1	0.2873831
ABAT	COX7A2	0.194807
ABAT	CPQ	0.9214592
ABAT	CPT1C	0.1965077
ABAT	CPT2	0.3693262
ABAT	CRBN	0.2944749
ABAT	CRELD1	0.182087
ABAT	CRIP2	0.5235512
ABAT	CRKL	0.2612998
ABAT	CRLF3	0.2444049
ABAT	CRMP1	0.324355
ABAT	CRTC1	0.2052533
ABAT	CRYL1	0.3101707
ABAT	CRYZ	0.5821015
ABAT	CRYZL1	0.2769466
ABAT	CS	0.9147203
ABAT	CSDE1	0.1859898
ABAT	CSE1L	0.2098949
ABAT	CSNK2A1	0.2935402
ABAT	CSNK2A2	0.2827991
ABAT	CSRP1	0.2828725
ABAT	CSTB	0.3152076
ABAT	CTBP2	0.4932266
ABAT	CTNNB1	0.2581439
ABAT	CTNND1	0.1936825
ABAT	CTNND2	0.2144574
ABAT	CTPS2	0.2586989
ABAT	CTSA	0.5297482
ABAT	CUL1	0.2453466
ABAT	CUL2	0.2216699
ABAT	CUL4A	0.2731272
ABAT	CUL4B	0.3000939
ABAT	CYB5A	0.166423
ABAT	CYB5B	0.1903409
ABAT	CYB5R3	0.2309708
ABAT	CYFIP1	0.1524522
[truncated: 998,000+ more rows]
