# Supplementary material for: A tissue-specific atlas of protein–protein associations enables prioritization of candidate disease genes
Source: Nat Biotechnol. 2025 May 2;44(4):654–67. doi: 10.1038/s41587-025-02659-z (PMC13090126; doi:10.1038/s41587-025-02659-z)
Supplement: Supplementary file 3 — All supplementary tables and file descriptions. [file 41587_2025_2659_MOESM3_ESM.zip › TableS13_[fig5d]_synaptosome_intact_network_annotated.csv]

prot1	prot2	synaptosome	brain	blood	breast	colon	kidney	liver	lung	ovary	pancreas	stomach	throat	huri	bioplex	signor	reactome	string	corum	intact	humap
AAK1	ACTN2	0.6099894	0.7104829	0.6749703	0.3072276	0.3479152	0.3760625	0.1139643	0.251794	0.493348	0.2183142	0.3820466	0.5273393	0	0.0	0	0	0	0	0.0	0.0
AAK1	ACTR10	0.5350696	0.6902133	0.4625965	0.5823234	0.6650162	0.46966	0.5088507	0.4635574	0.5059662	0.4425878	0.5313156	0.5352936	0	0.0	0	0	0	0	0.0	0.00647989
AAK1	ACTR1A	0.5938373	0.7600242	0.6102757	0.5529485	0.5889757	0.568465	0.5856808	0.555353	0.6006936	0.451618	0.5345899	0.4853927	0	0.0	0	0	0	0	0.0	0.00723839
AAK1	ACTR1B	0.631064	0.7409043	0.5784566	0.4993097	0.490302	0.3656623	0.4670592	0.4042166	0.5487058	0.2914924	0.5422486	0.4815149	0	0.0	0	0	0	0	0.0	0.0
AAK1	ADD1	0.8398998	0.7389677	0.5041671	0.4169835	0.5376411	0.380907	0.4171024	0.4421422	0.5238	0.4159366	0.5617106	0.4876632	0	0.0	0	0	0	0	0.0	0.00607884
AAK1	ADD2	0.7623707	0.8172051	0.2258997	0.3754388	0.3389898	0.2802204	0.1595782	0.2570823	0.5088392	0.4670285		0.3883736	0	0.0	0	0	0	0	0.0	0.0
AAK1	AFDN	0.5087593	0.568357	0.3647899	0.3643937	0.3904064	0.3874487	0.44473	0.1356441	0.6146673	0.3307467	0.3968465	0.1820374	0	0.0	0	0	0	0	0.0	0.00710599
AAK1	AHSA1	0.5126436	0.5025967	0.5328322	0.4959198	0.2563188	0.5243231	0.2896156	0.2802913	0.0843009	0.4051811	0.3972148	0.1803891	0	0.0	0	0	0	0	0.0	0.00708798
AAK1	AKAP10	0.6498177	0.5652668	0.6735139	0.4775299		0.5161388	0.5391108	0.4021563	0.2518942	0.3516974		0.3675661	0	0.0	0	0	0	0	0.0	0.0070096
AAK1	AKAP12	0.6314746	0.5914758		0.3722165	0.6041644	0.3665805	0.2733869	0.4914312	0.2988409	0.5692259	0.4479954	0.651205	0	0.0	0	0	0	0	0.0	0.00716287
AAK1	AP1M1	0.812614	0.6154021	0.6242552	0.5284837	0.6436254	0.6324166	0.4445316	0.5378785	0.498373	0.7824078	0.4942257	0.6697352	0	0.0	1	0	0	0	0.0	0.00704147
AAK1	AP1S1	0.6029715	0.5957903	0.3162347	0.3919871	0.2508518	0.5178168	0.3944515	0.287893	0.4369166	0.360417	0.4180868	0.2945637	0	0.0	0	0	0	0	0.0	0.00892199
AAK1	AP3D1	0.8831652	0.7208135	0.6752164	0.5223223	0.5533523	0.6752402	0.6649326	0.6125847	0.2932805	0.4240282	0.4653408	0.4489507	0	0.0	0	0	0	0	0.0	0.00706766
AAK1	AP3M2	0.8996525	0.7701033	0.4639346	0.441941	0.6744872	0.4621034	0.28622	0.4575396	0.2990748	0.4184456		0.3795956	0	0.0	0	0	0	0	0.0	0.00695223
AAK1	AP3S1	0.8614304	0.6901333	0.775505	0.5776471	0.7034296	0.650958	0.5207747	0.4826325	0.35626	0.4986222	0.4432203	0.5841354	0	0.0	0	0	0	0	0.0	0.00709111
AAK1	APBA2	0.5125033	0.6904169	0.3090306	0.4584188				0.1811118		0.4875227			0	0.0	0	0	0	0	0.0	0.0
AAK1	APBB1	0.5070868	0.8461198		0.4590754		0.3152172	0.3866374	0.3493808	0.5678336	0.5534869		0.4176258	0	0.0	0	0	0	0	0.0	0.00715213
AAK1	ARFGEF2	0.5793902	0.708751	0.5440321	0.3885257	0.409763	0.6744685	0.5636523	0.3716273	0.4403272	0.3101	0.3489409	0.1410805	0	0.0	0	0	0	0	0.0	0.0
AAK1	ARFGEF3	0.6107296	0.7941188		0.4093297	0.2866576	0.4213052	0.366489	0.1302125	0.4320062	0.2564196	0.2673275	0.1655548	0	0.0	0	0	0	0	0.0	0.00714454
AAK1	ARFIP2	0.5652724	0.6272608	0.44949	0.38233	0.4206378	0.5695532	0.3789262	0.2473296	0.220227	0.3433274	0.3144188	0.3689012	0	0.0	0	0	0	0	0.0	0.0
AAK1	ARHGAP26	0.5837972	0.8191263	0.7208636	0.4344837	0.1697394	0.3730668	0.184296	0.2482534	0.1654146	0.2705283	0.4004555	0.3560764	0	0.0	0	0	0	0	0.0	0.0
AAK1	ARHGAP32	0.6571229	0.6616551		0.3706137	0.0836577	0.3140848	0.1574563	0.1694618	0.4869645	0.2507257		0.236551	0	0.0	0	0	0	0	0.0	0.00698565
AAK1	ARHGEF7	0.7932994	0.5592572	0.5876833	0.3876793	0.4333538	0.4518468	0.4616136	0.4462655	0.3728732	0.5471542	0.4190409	0.5904724	0	0.0	0	0	0	0	0.0	0.0071893999999999
AAK1	ARRB1	0.5147625	0.7701093	0.5369392	0.348134	0.3779908	0.3641148	0.4444485	0.1461404	0.2924259	0.24238	0.4335069	0.3593994	0	0.0	0	0	499	0	0.0	0.0
AAK1	ASAP1	0.8837212	0.5928157	0.4956223	0.5242923	0.3482626	0.280819	0.4046865	0.6350191	0.4497648	0.6949497	0.4422525	0.7022774	0	0.0	0	0	0	0	0.0	0.0
AAK1	ATG7	0.5773404	0.6153276	0.7404727	0.5883512	0.567258	0.6024989	0.4547739	0.6373464	0.5027757	0.2707046	0.5723372	0.6497941	0	0.0	0	0	0	0	0.0	0.0
AAK1	ATP6V1A	0.5846399	0.7840092	0.7465458	0.524196	0.4827124	0.6324511	0.6345656	0.6204346	0.4726596	0.5560373	0.4639407	0.5704632	0	0.0	0	0	0	0	0.0	0.00722077
AAK1	ATP6V1B2	0.5629327	0.7751888	0.7515995	0.5625032	0.5552121	0.6291036	0.5750586	0.5963415	0.468043	0.689863	0.4668855	0.5878636	0	0.0	0	0	0	0	0.0	0.0061994
AAK1	ATP6V1C1	0.5352249	0.7891478	0.6925446	0.4924956	0.6809888	0.6267914	0.6116647	0.6269677	0.3371766	0.5130664	0.4413325	0.3914738	0	0.0	0	0	0	0	0.0	0.0
AAK1	ATP6V1D	0.6525719	0.8368795	0.637918	0.4997372	0.6177986	0.5048554	0.4611209	0.4974905	0.434591	0.766042	0.3770105	0.4594204	0	0.0	0	0	0	0	0.0	0.0065415
AAK1	ATP6V1H	0.7329195	0.803767	0.7177844	0.4556872	0.4490916	0.5990466	0.5563497	0.4895698	0.3687138	0.7239594	0.4971393	0.5496831	0	0.0	0	0	0	0	0.0	0.00702676
AAK1	BCR	0.6880715	0.5045487	0.2513025	0.4036331	0.5999205	0.4416265	0.31671	0.2950476	0.32288	0.31168	0.3265066	0.2848451	0	0.0	0	0	0	0	0.0	0.00789681
AAK1	BRAF	0.5755435	0.7716996	0.5643462	0.4180493		0.5171277	0.1625652	0.2972854	0.4231164	0.375866		0.4483066	0	0.0	0	0	0	0	0.0	0.0
AAK1	BRK1	0.7832827	0.6818956	0.4403766	0.5003902	0.388133	0.3828184	0.3605486	0.4004967	0.5451986	0.4714962	0.4056703	0.4610423	0	0.0	0	0	0	0	0.0	0.00697145
AAK1	CAB39	0.5449824	0.7227836	0.6823148	0.5463317	0.4872068	0.5675572	0.5858139	0.4757787	0.3941784	0.3520534	0.3429097	0.4643436	0	0.0	0	0	0	0	0.0	0.0
AAK1	CADPS2	0.5281234	0.7820348		0.4444969		0.5643544	0.3110797	0.1776728	0.3135754	0.2665956	0.2298395	0.3326307	0	0.0	0	0	0	0	0.0	0.0
AAK1	CAMK1	0.5551878	0.7187941	0.6427716	0.4767645	0.5645348	0.3708502	0.4476288	0.5395592	0.4610206	0.62745	0.6626527	0.5953167	0	0.0	0	0	0	0	0.0	0.0
AAK1	CAMK2G	0.6640039	0.783719	0.4349454	0.3732843	0.5115431	0.5001562	0.3368815	0.359144	0.6613476	0.3069729	0.3425799	0.4856303	0	0.0	0	0	0	0	0.0	0.00621821
AAK1	CAMK4	0.7407476	0.8562622	0.4936034	0.3727024		0.3800581	0.1434873	0.4952108	0.4569971	0.5270916		0.478163	0	0.0	0	0	0	0	0.35	0.0
AAK1	CAMSAP3	0.5486766	0.7212166		0.3436899	0.2068858	0.45749	0.3299614	0.2030862	0.358808	0.1839538	0.4461154	0.1252942	0	0.0	0	0	0	0	0.0	0.00719707
AAK1	CAP2	0.9124931	0.7873772		0.5251878	0.624101	0.4779263	0.4227939	0.4084966	0.3034635	0.3697606	0.4902676	0.6098053	0	0.0	0	0	0	0	0.0	0.00725351
AAK1	CCDC6	0.8540368	0.7199749	0.5663483	0.3994447	0.3722881	0.6808923	0.6263966	0.3845674	0.6405872	0.3874781	0.6036325	0.3975819	0	0.0	0	0	0	0	0.0	0.00758321
AAK1	CDK5	0.6516389	0.6949711	0.6293528	0.4816126	0.2692761	0.6716793	0.4933831	0.3394327	0.4068515	0.4585209	0.5156781	0.274597	0	0.0	0	0	0	0	0.0	0.0069948
AAK1	CLASP2	0.6501999	0.7495219	0.5590192	0.4087361	0.6350974	0.5313447	0.3902031	0.3593771	0.1896136	0.591052	0.4914328	0.4481389	0	0.0	0	0	0	0	0.0	0.0071168
AAK1	CNTN1	0.5017445	0.7512514	0.0962299	0.372841	0.5184262	0.3307816	0.3163318	0.3409569	0.1781906	0.4377103		0.4569996	0	0.0	0	0	0	0	0.0	0.0
AAK1	COPS2	0.8963844	0.541138	0.5185386	0.4832182	0.4275118	0.5506772	0.5587384	0.378134	0.2668888	0.4379616	0.5205941	0.3644511	0	0.0	0	0	0	0	0.0	0.00695073
AAK1	COPS3	0.8841736	0.5813098	0.6307744	0.3942829	0.4369969	0.5427981	0.5648724	0.3593516	0.4197156	0.4691244	0.4199494	0.5949294	0	0.0	0	0	0	0	0.0	0.00719967
AAK1	CRTC1	0.8764231	0.6256179	0.6110185	0.3233784	0.2183542	0.4194023	0.3498375	0.3414297	0.3808773	0.7233478		0.5294503	0	0.0	0	0	0	0	0.0	0.00697936
AAK1	CUL1	0.5609865	0.5155553	0.3619371	0.3305526	0.3626474	0.4522266	0.4463584	0.3568944	0.4013944	0.2907038	0.3782926	0.3457704	0	0.0	0	0	0	0	0.0	0.00703802
AAK1	CUL2	0.8534831	0.7350475	0.5504938	0.4517658	0.4092356	0.5115256	0.5408432	0.4950359	0.4849862	0.3190059	0.5399293	0.4324778	0	0.0	0	0	0	0	0.0	0.0
AAK1	CYFIP2	0.8203067	0.8025362	0.3708948	0.4175374	0.5228131	0.5458527	0.4954057	0.3237905	0.2998897	0.286207	0.5309638	0.5525796	0	0.0	0	0	0	0	0.0	0.00712124
AAK1	DCTN4	0.552206	0.703888	0.6498928	0.5191939	0.7200212	0.549477	0.4949942	0.4086828	0.4729482	0.5006604	0.3560321	0.5457434	0	0.0	0	0	0	0	0.0	0.00624177
AAK1	DCTN5	0.581562	0.7272203	0.6042781	0.4945002	0.3746466	0.5681895	0.5607437	0.3756813	0.4086205	0.4599526	0.5299156	0.4442568	0	0.0	0	0	0	0	0.0	0.00643414
AAK1	DCTN6	0.5689537	0.7140958	0.4823274	0.4014833	0.573747	0.4413805	0.6017028	0.4068476	0.5712408	0.5307287	0.2916998	0.5438923	0	0.0	0	0	0	0	0.0	0.00698007
AAK1	DDHD1	0.6096148	0.7104261	0.3065055	0.3563754	0.471152	0.3161283	0.4518364	0.3356633	0.4081803	0.420529		0.2392464	0	0.0	0	0	0	0	0.0	0.0
AAK1	DDHD2	0.771236	0.7993111	0.2710485	0.4033018	0.3428771	0.3325271	0.2447982	0.3559742	0.4005232	0.5053989		0.3995237	0	0.0	0	0	0	0	0.0	0.00693849
AAK1	DMWD	0.732822	0.7241309		0.2024912		0.4318859		0.3364275		0.0943963			0	0.0	0	0	0	0	0.0	0.0
AAK1	DMXL1	0.7892752	0.6769352	0.558521	0.4010125		0.5805391	0.3687121	0.4521674	0.3463898	0.4963668	0.2582868	0.5888986	0	0.0	0	0	0	0	0.0	0.0
AAK1	DMXL2	0.8451954	0.7744193	0.7764014	0.4523126		0.6166368	0.3661725	0.5447226	0.3163018	0.4190899	0.6805816	0.4884213	0	0.0	0	0	0	0	0.0	0.0
AAK1	DNAJB4	0.7608444	0.6631512	0.1610677	0.4293226	0.561096	0.3646076	0.4117819	0.4163479	0.4331124	0.5339752	0.4400428	0.4695032	0	0.0	0	0	0	0	0.0	0.0065415
AAK1	DNAJC6	0.6375369	0.8408438	0.4043181	0.3732573		0.373307	0.4350418	0.2773882		0.399775			0	0.0	0	0	0	0	0.0	0.0
AAK1	DNM1	0.9120275	0.7619623	0.4394639	0.4620113	0.450866	0.3161242	0.5132895	0.568993	0.4564522	0.73009	0.5105056	0.5657344	0	0.0	0	0	0	0	0.0	0.0
AAK1	DNM1L	0.5164448	0.7112694	0.544774	0.4726026	0.3181896	0.7050312	0.6599611	0.5038292	0.2025736	0.3888002	0.4426097	0.41047	0	0.0	0	0	0	0	0.0	0.00712937
AAK1	DNM3	0.8146619	0.7977041	0.579287	0.4641535	0.4157481	0.408514	0.1269802	0.3768058	0.4785735	0.3819385	0.3732808	0.4403657	0	0.0	0	0	0	0	0.0	0.0
AAK1	DYNLRB1	0.5930092	0.6049882	0.5117191	0.4200685	0.1956875	0.4826618	0.4983279	0.2629504	0.4366013	0.5538018	0.2877673	0.4985728	0	0.0	0	0	0	0	0.0	0.0067634
AAK1	EPS15L1	0.7854957	0.8478905	0.545787	0.4410004	0.6678314	0.55416	0.7019577	0.4814865	0.619445	0.7060959	0.5806092	0.6053658	0	0.0	0	0	0	0	0.0	0.0104507
AAK1	EVI5L	0.6654638	0.5809656	0.6303148	0.5405179		0.4328729	0.3434141	0.6129985	0.313226	0.5295842		0.529019	0	0.0	0	0	0	0	0.0	0.0
AAK1	EXOC3	0.6456946	0.6685132	0.6177351	0.4501801	0.4344641	0.6443368	0.5897841	0.4202482	0.39262	0.4915906	0.5728104	0.5741828	0	0.0	0	0	0	0	0.0	0.0
AAK1	EXOC7	0.7316101	0.5972903	0.4493511	0.4942789	0.5289143	0.5763364	0.5976661	0.4296496	0.5160009	0.5064662	0.563466	0.5973029	0	0.0	0	0	0	0	0.0	0.0
AAK1	EXOC8	0.7331071	0.5769712	0.6029839	0.4544306	0.325659	0.5487316	0.6224026	0.471967	0.399744	0.4726521	0.4605448	0.5264394	0	0.0	0	0	0	0	0.0	0.0
AAK1	GIT1	0.7387128	0.7501535	0.5214925	0.4070602	0.5020846	0.3890661	0.5256127	0.3240699	0.2593092	0.576924	0.3405008	0.2484079	0	0.0	0	0	0	0	0.0	0.00708207
AAK1	GMFB	0.5516887	0.5771948	0.5836807	0.4543438	0.4561973	0.4321697	0.5325353	0.4162484	0.3870227	0.4369672	0.4132596	0.4735073	0	0.0	0	0	0	0	0.0	0.0
AAK1	GPD1L	0.5919199	0.5586318	0.5098768	0.4552984	0.3456252	0.5048569	0.419687	0.1601015	0.3247201	0.295632	0.3838187	0.3213083	0	0.0	0	0	0	0	0.0	0.0
AAK1	GPHN	0.8498698	0.5572396	0.3772924	0.3162286	0.2252636	0.3648012	0.1926268	0.158247	0.3940344	0.3051778	0.4110914	0.2053713	0	0.0	0	0	0	0	0.0	0.00727655
AAK1	GRB2	0.563792	0.5235055	0.7385719	0.4323451	0.351949	0.6273657	0.4728093	0.3859314	0.410425	0.530404	0.4703227	0.5186087	0	0.0	0	0	0	0	0.0	0.00704167
AAK1	GRIPAP1	0.5515675	0.724669	0.6922942	0.5059684	0.3961997	0.5765886	0.4799415	0.3933633	0.288882	0.5016398	0.3815613	0.3323459	0	0.0	0	0	0	0	0.0	0.0
AAK1	HOMER2	0.5959499	0.842687	0.5047443	0.3495749		0.5239199	0.4073782	0.3297807	0.1853715	0.3276652		0.2726101	0	0.0	0	0	0	0	0.0	0.0
AAK1	HSPA12A	0.6347463	0.8425999		0.4184259	0.5883604	0.4297485	0.3442261	0.4548254	0.2348582	0.5264137	0.4082552	0.6061856	0	0.0	0	0	0	0	0.0	0.0
AAK1	HSPA4L	0.8483376	0.6314012	0.4148315	0.3605782	0.3907318	0.5306356	0.594029	0.2089426	0.1403613	0.3252771	0.5029325	0.3088939	0	0.0	0	0	0	0	0.0	0.00704038
AAK1	HSPH1	0.8570148	0.6871647	0.5349302	0.426988	0.3997004	0.6897939	0.393575	0.3217458	0.1070004	0.2354229	0.434702	0.1551757	0	0.0	0	0	0	0	0.0	0.00720519
AAK1	HTT	0.8534898	0.7474416	0.4693601	0.4825899	0.4705201	0.6371441	0.5146594	0.4328747	0.494447	0.4672274	0.5513972	0.500976	0	0.0	0	0	0	0	0.0	0.00697847
AAK1	IGBP1	0.6177827	0.6534704	0.6075425	0.4882033	0.520194	0.5693099	0.4930916	0.3871171	0.2071511	0.4331858	0.4345527	0.2976071	0	0.0	0	0	0	0	0.0	0.00736838
AAK1	IQSEC1	0.583383	0.7471267	0.3635769	0.3652241	0.4743283	0.2717471	0.2340854	0.4687508	0.2111053	0.5506906		0.5620226	0	0.0	0	0	0	0	0.0	0.0069058
AAK1	IQSEC2	0.6429992	0.895709	0.5898149	0.3813409		0.469955		0.4688268	0.183184	0.3407769		0.3894557	0	0.0	0	0	0	0	0.0	0.00696205
AAK1	KALRN	0.578859	0.702041	0.3149173	0.4167736	0.1258355	0.4678914	0.1625831	0.2845918	0.2824855	0.2000004	0.3852101	0.1737639	0	0.0	0	0	0	0	0.0	0.0
AAK1	KCNAB2	0.6565096	0.7387723	0.5359191	0.455927	0.7010577	0.4103122	0.4060538	0.4871719	0.4159088	0.4771338	0.4010564	0.5788022	0	0.0	0	0	0	0	0.0	0.0
AAK1	KIF21A	0.898186	0.6593083		0.3634145	0.525529	0.4558045	0.3303966	0.286282	0.1605459	0.2961248	0.4982309	0.2200016	0	0.0	0	0	0	0	0.0	0.00703261
AAK1	KIF3B	0.7908801	0.7132576	0.5176978	0.4097688	0.1408093	0.5055982	0.6279791	0.3935572	0.4136231	0.400103		0.2882531	0	0.0	0	0	0	0	0.0	0.00696463
AAK1	KLC2	0.766437	0.6984092	0.5896373	0.3240371	0.6220112	0.6191736	0.6868442	0.2822441	0.3405756	0.5265726	0.5013204	0.2785441	0	0.0	0	0	0	0	0.0	0.00730383
AAK1	LANCL1	0.6839854	0.7719909	0.327542	0.4273877	0.4382875	0.4492526	0.5088427	0.2420488	0.1361748	0.199095	0.5582297	0.423465	0	0.0	0	0	0	0	0.0	0.0
AAK1	LANCL2	0.5304136	0.5345867	0.3321402	0.3673542	0.3790037	0.4715965	0.2978715	0.2570865	0.315049	0.2019762	0.3992822	0.2872655	0	0.0	0	0	0	0	0.0	0.0069324
AAK1	MADD	0.8539065	0.7317838	0.5799599	0.3724722	0.2942101	0.3610656	0.1597292	0.2742965	0.3230398	0.5192638		0.2583299	0	0.0	0	0	0	0	0.0	0.0070096
AAK1	MAP1B	0.5549078	0.6758537		0.4451811	0.5838166	0.3826354	0.5008876	0.5380996	0.4752558	0.7011422	0.4883377	0.6515826	0	0.0	0	0	0	0	0.0	0.00724277
AAK1	MAP1LC3A	0.5018298	0.857821	0.3967328	0.3648077	0.8600983	0.3393102	0.1148882	0.484573		0.342204		0.4902804	0	0.0	0	0	0	0	0.0	0.0
AAK1	MAP2	0.6837278	0.6813566		0.3125202		0.2618142	0.4750952	0.2366715	0.4121168	0.5298132		0.260049	0	0.0	0	0	0	0	0.0	0.0
AAK1	MAP2K1	0.7334152	0.8264366	0.6936081	0.4529219	0.5514629	0.4916014	0.375376	0.4738352	0.3062332	0.2686048	0.5400077	0.4235251	0	0.0	0	0	0	0	0.0	0.00706178
AAK1	MAP2K2	0.5971739	0.5733508	0.6982383	0.5219426	0.3895628	0.6039676	0.5400084	0.5447062	0.3277562	0.2721988	0.4729568	0.5471934	0	0.0	0	0	0	0	0.0	0.00698659
AAK1	MAP2K4	0.5895219	0.8431029	0.7213285	0.5129977	0.5658192	0.6642502	0.4634633	0.509584	0.315915	0.4208302	0.7525158	0.5540427	0	0.0	0	0	0	0	0.0	0.0
AAK1	MAPK1	0.5462474	0.5946562	0.6836898	0.576724	0.4561098	0.5037524	0.5014646	0.4973504	0.6445833	0.4353243	0.6120658	0.5480803	0	0.0	0	0	0	0	0.0	0.00697847
AAK1	MAPK8IP3	0.6355528	0.705674	0.5590608	0.3663098		0.4995189	0.274513	0.4400215	0.3266072	0.3434804		0.4540868	0	0.0	0	0	0	0	0.0	0.0
AAK1	MGLL	0.6757804	0.6338716	0.5589339	0.3763364	0.2435396	0.5130034	0.2331138	0.2516792	0.2074961	0.1577818	0.3014359	0.233856	0	0.0	0	0	0	0	0.0	0.0
AAK1	MICAL3	0.7264226	0.7841897	0.1418774	0.371042	0.4716416	0.350402	0.3317774	0.3142518	0.2427957	0.4272015		0.3203823	0	0.0	0	0	0	0	0.0	0.00594316
AAK1	NCKAP1	0.8214855	0.7372997		0.4444693	0.4047173	0.42187	0.4757255	0.243274	0.520483	0.3006164	0.4779364	0.2389055	0	0.0	0	0	0	0	0.0	0.00728525
AAK1	NDEL1	0.8310809	0.8647728	0.3751222	0.3503759		0.315692	0.1497698	0.3455222	0.239165	0.3707093	0.7042189	0.2384222	0	0.0	0	0	0	0	0.0	0.00705884
AAK1	NMT2	0.5809003	0.5918006	0.2980206	0.3707458	0.4652272	0.3239389	0.6197606	0.4521001	0.4964817	0.533373		0.3228372	0	0.0	0	0	0	0	0.0	0.00694393
AAK1	NRBP2	0.6895772	0.6542085		0.4369294	0.4758196	0.5034378	0.4988305	0.3878639	0.485239	0.4186023		0.4523697	0	0.0	0	0	0	0	0.0	0.0
AAK1	NUDCD3	0.8178063	0.5541063	0.5504326	0.3763039	0.1845065	0.4281181	0.4191031	0.4092863	0.3197023	0.5318515	0.3443625	0.2644143	0	0.0	0	0	0	0	0.0	0.00693457
AAK1	OXR1	0.8054549	0.8255515	0.6289537	0.35904	0.3099914	0.3618942	0.3504919	0.2176262	0.3623265	0.5298456	0.355263	0.2841518	0	0.0	0	0	0	0	0.0	0.0
AAK1	PCMT1	0.5550606	0.6878364	0.6289606	0.4088903	0.2569209	0.2224567	0.3154431	0.2806584	0.4600592	0.351216	0.4442811	0.4673917	0	0.0	0	0	0	0	0.0	0.00716378
AAK1	PDE4D	0.6501931	0.641716	0.55894	0.4113277	0.537435	0.3294518	0.1356382	0.2415901	0.3969572	0.4903251	0.4219646	0.3550442	0	0.0	0	0	0	0	0.0	0.0
AAK1	PDPK1	0.6612657	0.8142338	0.722906	0.494386	0.3489798	0.560933	0.4188989	0.3223149	0.417086	0.2846215	0.5996823	0.342288	0	0.0	0	0	0	0	0.0	0.0
AAK1	PFKP	0.5759938	0.7165583	0.5289997	0.5199362	0.4059486	0.4452054	0.5651241	0.4030343	0.618162	0.1966975	0.5671282	0.3717314	0	0.0	0	0	0	0	0.0	0.00708114
AAK1	PIK3C3	0.7549884	0.6624632	0.5454619	0.4587241	0.6141181	0.4859256	0.3950189	0.457057	0.4313849	0.589973	0.5518749	0.3962695	0	0.0	0	0	0	0	0.0	0.00724796
AAK1	PIK3R4	0.7960321	0.7429135	0.6105856	0.4920651	0.470107	0.5350898	0.3792452	0.5433952	0.4916803	0.5397314	0.4912372	0.5145199	0	0.0	0	0	0	0	0.0	0.0
AAK1	PITPNA	0.6950536	0.6037827	0.7161061	0.4272882	0.3561156	0.5222334	0.5115497	0.4473452	0.2924159	0.5833547	0.5211241	0.4935552	0	0.0	0	0	0	0	0.0	0.0
AAK1	PPFIA2	0.5393471	0.9014764		0.6397365		0.4052777		0.2373919	0.5973624	0.5771211			0	0.0	0	0	0	0	0.0	0.0
AAK1	PPM1E	0.6803631	0.7162361		0.2649132	0.151845	0.3396471	0.3614255	0.0235185				0.2763034	0	0.0	0	0	0	0	0.0	0.0
AAK1	PPP1R21	0.6831978	0.7363837	0.7737782	0.5355607	0.7484954	0.6309332	0.609581	0.5720535	0.6943573	0.5898447	0.5992558	0.6458787	0	0.0	0	0	0	0	0.0	0.0069383
AAK1	PPP2R1A	0.5333167	0.731976	0.7055971	0.5403803	0.264061	0.5368509	0.4828159	0.2905366	0.2395618	0.2795721	0.5619036	0.3944874	0	0.0	0	0	0	0	0.0	0.00706092
AAK1	PPP2R2A	0.5955541	0.5441829	0.4699154	0.453476	0.2226522	0.5134259	0.6083154	0.2663506	0.2257208	0.2813474	0.4773374	0.2475063	0	0.0	0	0	0	0	0.0	0.00710441
AAK1	PPP2R5B	0.55577	0.7249139	0.3772619	0.4416488	0.3234008	0.4558771	0.1612674	0.5668685	0.4070552	0.501987		0.4615162	0	0.0	0	0	0	0	0.0	0.0
AAK1	PPP2R5C	0.6780872	0.7427194	0.524101	0.4733241	0.5287573	0.3614198	0.2958923	0.2740544	0.1349991	0.3640974	0.4971169	0.2814041	0	0.0	0	0	0	0	0.0	0.00696548
AAK1	PPP2R5E	0.5558424	0.6773903	0.48869	0.5126782	0.5617368	0.3798746	0.5512358	0.229395	0.4538942	0.3510401	0.4560439	0.5166054	0	0.0	0	0	0	0	0.0	0.0
AAK1	PPP3CA	0.7888791	0.7882098	0.5643101	0.4037053	0.5423562	0.4607278	0.3880086	0.3697392	0.5314448	0.526219	0.4738019	0.6115512	0	0.0	0	0	0	0	0.0	0.00696155
AAK1	PPP3CB	0.7788475	0.8306562	0.7254562	0.4120988	0.5558812	0.4855927	0.4217018	0.482159	0.6695209	0.5393424	0.4270313	0.580723	0	0.0	0	0	0	0	0.0	0.00688121
AAK1	PPP5C	0.7000739	0.6367764	0.4538855	0.3505154	0.3278948	0.4246193	0.4639726	0.259086	0.2983682	0.4458356	0.3290571	0.2922685	0	0.0	0	0	0	0	0.0	0.0
AAK1	PPP6R2	0.7992025	0.7424772	0.5759718	0.4733714	0.6731302	0.5185625	0.2305269	0.5203397	0.3884242	0.411066	0.501755	0.4143486	0	0.0	0	0	0	0	0.0	0.00741295
AAK1	PRKACA	0.620596	0.5737629	0.5898008	0.3993366	0.4416551	0.5423734	0.44276	0.3437271	0.5357097	0.430758	0.4909443	0.2824674	0	0.0	0	0	0	0	0.0	0.00644194
AAK1	PRKACB	0.5893046	0.6930103	0.4388918	0.3471472	0.4581638	0.5147456	0.3853649	0.3812446	0.4071875	0.4143137	0.6820284	0.5876144	0	0.0	0	0	0	0	0.0	0.00729455
AAK1	PRKAR2B	0.7867219	0.7545611	0.6009955	0.3915448	0.5467934	0.3673448	0.4242988	0.2797318	0.118727	0.4425332	0.4572871	0.5657318	0	0.0	0	0	0	0	0.0	0.00701177
AAK1	PRMT8	0.5075359	0.5109366				0.3793482							0	0.0	0	0	0	0	0.0	0.0
AAK1	PTPN11	0.5194043	0.5671911	0.4150926	0.4002462	0.4437767	0.5592381	0.3374474	0.2992605	0.0952844	0.4425162	0.4389275	0.4897759	0	0.0	0	0	0	0	0.0	1.01495e-05
AAK1	RAB3GAP1	0.7526241	0.5040533	0.5127205	0.5682883	0.6306846	0.6260582	0.6630029	0.478894	0.4442189	0.3713248	0.4888355	0.342508	0	0.0	0	0	0	0	0.0	0.0070001
AAK1	RABEP1	0.5598431	0.6461621	0.4504148	0.3652978	0.4503126	0.5592757	0.4374556	0.5063431	0.3425422	0.6676246	0.3845446	0.5812568	0	0.0	0	0	0	0	0.0	0.00731136
AAK1	RABL6	0.6485635	0.7136502	0.5575717	0.4361318	0.4418804	0.52224	0.303445	0.2717932	0.21763	0.5710052	0.5344926	0.2396563	0	0.0	0	0	0	0	0.0	0.00717261
AAK1	RAP1GAP2	0.8953902	0.9020578	0.554248	0.5127078	0.2530889	0.3657329	0.2781285	0.229502	0.3658538	0.3777892	0.2378837	0.1796398	0	0.0	0	0	0	0	0.0	0.0
AAK1	RAPH1	0.7251358	0.7351368		0.4275695	0.173075	0.217625	0.361721	0.3175384	0.2885956	0.3878872	0.3925041	0.2899087	0	0.0	0	0	0	0	0.0	0.00733623
AAK1	REPS1	0.650966	0.5092791	0.6122146	0.3775085	0.2669158	0.3988176	0.3283058	0.3125516	0.2081843	0.4215158	0.4623226	0.2815059	0	0.999999911578563	0	0	936	0	0.35	0.6007640000000001
AAK1	RGS14	0.6251446	0.7332015	0.7207442	0.4801106		0.3329498	0.143188	0.3882589	0.3521117	0.3246956		0.4609728	0	0.0	0	0	0	0	0.0	0.0
AAK1	RHOA	0.5366881	0.5168041	0.6424177	0.3868466	0.1786434	0.5827865	0.3917355	0.3532829	0.4756666	0.5222188	0.4417308	0.4542257	0	0.0	0	0	0	0	0.0	7.102819999999999e-06
AAK1	ROGDI	0.7099625	0.8116007	0.7231264	0.3935024		0.5685876	0.3034146	0.4500072	0.5138117	0.4283895		0.4938459	0	0.0	0	0	0	0	0.0	0.0
AAK1	RUFY3	0.766834	0.7358414	0.4831854	0.4689715	0.4750461	0.6274231	0.3658443	0.4099104	0.3928527	0.6736657		0.5806592	0	0.0	0	0	0	0	0.0	0.0070997
AAK1	SH3GL1	0.5979729	0.5536208	0.544857	0.4312598	0.528517	0.4704291	0.4904946	0.5892714	0.3622298	0.7010458	0.5420618	0.5366769	0	0.0	0	0	0	0	0.0	0.00725144
AAK1	SH3GLB2	0.7829641	0.7540527	0.6732231	0.4137043	0.2116054	0.4687476	0.5487144	0.3745504	0.2979614	0.4488391	0.5253968	0.4278836	0	0.0	0	0	0	0	0.0	0.00703582
AAK1	SIK3	0.7055685	0.6942463	0.6718425	0.4128352		0.2830243	0.4041617	0.5996526	0.3481266	0.5272136		0.4405751	0	0.0	0	0	0	0	0.0	0.0070073
AAK1	SLK	0.9150213	0.6993414	0.3506252	0.449362	0.5548362	0.4157351	0.4423707	0.337828	0.2532632	0.4636544	0.5651577	0.3516821	0	0.0	0	0	0	0	0.0	0.00715966
AAK1	SMAP1	0.6086241	0.6370414	0.6957212	0.3968196	0.1522861	0.5181739	0.4075637	0.2412132	0.2853215	0.5056086	0.3923828	0.2750374	0	0.0	0	0	0	0	0.0	0.00714017
AAK1	SNX4	0.5258026	0.7126106	0.6740194	0.5156254	0.3883998	0.6345848	0.4868262	0.3562752	0.5998748	0.3768563	0.3531811	0.5424085	0	0.0	0	0	0	0	0.0	0.00728617
AAK1	SPATA2L	0.6391534	0.7752845	0.6152488	0.1087147				0.2974347		0.5856051		0.744955	0	0.0	0	0	0	0	0.0	0.0069914
AAK1	SPIRE1	0.6385119	0.5986811	0.3062227	0.3721725		0.342682	0.2520686	0.3599709	0.5301172	0.1985728		0.270377	0	0.0	0	0	0	0	0.0	0.0
AAK1	SRGAP2	0.573551	0.5861577	0.6394474	0.5651353	0.3868028	0.3517261	0.370302	0.6688262	0.3411314	0.7748123	0.5216758	0.6298673	0	0.0	0	0	0	0	0.0	0.00749716
AAK1	SRGAP3	0.8255903	0.706728	0.472133	0.534153		0.526201		0.4508551	0.7394934	0.1112339		0.2776748	0	0.0	0	0	0	0	0.0	0.00721457
AAK1	STAM	0.896854	0.8211552	0.3714513	0.4481245	0.3865633	0.5300282	0.649151	0.516086	0.4958484	0.743991	0.6587557	0.3596188	0	0.0	0	0	0	0	0.0	0.00709853
AAK1	STK32C	0.5172531	0.8389905	0.5110367	0.3745797		0.5011631	0.1586254	0.3197923	0.2249685	0.2297362		0.3292988	0	0.0	0	0	0	0	0.0	0.0
AAK1	STUB1	0.8472746	0.58374	0.3761178	0.339222	0.3727448	0.5878683	0.2105768	0.2055168	0.1949955	0.3906563	0.3986112	0.2717888	0	0.0	0	0	0	0	0.0	0.00666117
AAK1	STX1A	0.5053979	0.7176691		0.1236214		0.5415705		0.0974353		0.4073274		0.1804033	0	0.0	0	0	0	0	0.0	0.0
AAK1	SUGT1	0.6831865	0.5613477	0.5533104	0.4287227	0.1809414	0.3940738	0.3684845	0.3878668	0.3675902	0.4034444	0.3530834	0.284793	0	0.0	0	0	0	0	0.0	0.00721514
AAK1	SYNJ1	0.7436715	0.8142324	0.6503337	0.3577254	0.4335596	0.3673941	0.4963742	0.5510133	0.3534502	0.5426316		0.5504147	0	0.0	0	0	0	0	0.0	0.00929704
AAK1	SYNRG	0.8484653	0.6096751	0.6445334	0.4752121	0.3963221	0.528983	0.7313294	0.4907324	0.3400334	0.6064306	0.3513668	0.2598035	0	0.0	0	0	0	0	0.0	0.00724527
AAK1	TANC2	0.5421523	0.6828412	0.3365982	0.4971208		0.3686525	0.4984838	0.4724341	0.3706598	0.5894188	0.3159045	0.4377328	0	0.0	0	0	0	0	0.0	0.00696205
AAK1	TCP11L1	0.6596875	0.8666347	0.4905756	0.4498468	0.7615384	0.3899588	0.4656055	0.5753803	0.4907011	0.4290322	0.4159599	0.5185692	0	0.0	0	0	0	0	0.0	0.0
AAK1	TECPR1	0.6214206	0.6517252	0.6485851	0.361892	0.6619704	0.4658442	0.3060447	0.2974979	0.3772467	0.392392		0.333122	0	0.0	0	0	0	0	0.0	0.0
AAK1	TIAM1	0.613556	0.6790984	0.0597112	0.4529294		0.4463936		0.3085796	0.4590398	0.394204		0.2873036	0	0.0	0	0	0	0	0.0	0.0
AAK1	TMOD2	0.5287383	0.7758636	0.392808	0.3967258	0.5936542	0.2772408	0.5265058	0.3984076	0.7641244	0.5984096		0.475172	0	0.0	0	0	0	0	0.0	0.0
AAK1	TOLLIP	0.5879125	0.7723456	0.7816521	0.4009693	0.2216901	0.4977664	0.3846814	0.326999	0.4857837	0.6006272	0.3855525	0.3693595	0	0.0	0	0	0	0	0.0	0.0
AAK1	TOM1L2	0.726676	0.7874255	0.5505774	0.4347231	0.5695159	0.3690115	0.5461513	0.3497664	0.760541	0.4437783	0.3556863	0.4189602	0	0.0	0	0	0	0	0.0	0.0
AAK1	TPD52	0.557769	0.6296873	0.216764	0.3407953	0.3296867	0.5026921	0.5159034	0.1850774	0.3353907	0.2288802	0.4227361	0.1755765	0	0.0	0	0	0	0	0.0	0.00711014
AAK1	TRAPPC10	0.5217393	0.7757168	0.5652306	0.4872737	0.3440597	0.5567985	0.436751	0.3044702	0.2342889	0.4259086	0.3965778	0.3704994	0	0.0	0	0	0	0	0.0	0.0
AAK1	TRAPPC2L	0.6519999	0.6408998	0.619826	0.3946525	0.5919699	0.5768455	0.4428791	0.2809264	0.2588652	0.2813766		0.3255292	0	0.0	0	0	0	0	0.0	0.0
AAK1	TRAPPC6B	0.6405862	0.6687169	0.4769335	0.4972652	0.6402857	0.472689	0.3227314	0.2645605	0.2782802	0.3055334	0.1056221	0.4083434	0	0.0	0	0	0	0	0.0	0.0
AAK1	TRAPPC9	0.5102819	0.6971681	0.5934829	0.4058412	0.4057396	0.636694	0.4603196	0.2884576	0.3156767	0.3515536	0.4565721	0.4287777	0	0.0	0	0	0	0	0.0	0.0069463
AAK1	TRIM2	0.6189363	0.7889219		0.351515	0.3528414	0.3705967	0.329886	0.3407083	0.2954276	0.376963	0.4501275	0.253139	0	0.0	0	0	0	0	0.0	0.0
AAK1	TRIM32	0.5626516	0.7234323	0.33194	0.4952144	0.5078423	0.3681656	0.4645419	0.4951833	0.5313615	0.5049364	0.3216038	0.3698328	0	0.0	0	0	0	0	0.0	0.0
AAK1	TRIO	0.7962116	0.5121622	0.2946596	0.4631598	0.4203341	0.3525305	0.3147676	0.5026269	0.3798238	0.5361818	0.234552	0.580699	0	0.0	0	0	0	0	0.0	0.00703987
AAK1	TSC1	0.5111676	0.70448	0.5823404	0.4015657	0.1435294	0.3960422	0.2095546	0.3302107	0.3366018	0.751768	0.3372139	0.4046604	0	0.0	0	0	0	0	0.0	0.0
AAK1	TTC1	0.6286319	0.5804728	0.531318	0.449522	0.318673	0.4920538	0.5541595	0.3189178	0.4016084	0.4133646	0.4282137	0.2381687	0	0.0	0	0	0	0	0.0	0.00725081
AAK1	TUBA4A	0.7155828	0.8292286	0.4742569	0.459824	0.2906711	0.5314031	0.4456942	0.5768231	0.4354628	0.2394482	0.50598	0.3742062	0	0.0	0	0	0	0	0.0	0.0
AAK1	TUBB	0.6318778	0.5169247	0.6278968	0.4562181	0.4774034	0.5415933	0.4245246	0.4269474	0.456516	0.4470443	0.4583374	0.5383959	0	0.0	0	0	0	0	0.0	0.00698865
AAK1	TUBB2A	0.6573591	0.7795962	0.3681598	0.4598812	0.4821388	0.531182	0.3598595	0.5333741	0.4308462	0.306914	0.4082194	0.5287957	0	0.0	0	0	0	0	0.0	0.00675477
AAK1	UBA5	0.5235012	0.5800313	0.4361303	0.4776952	0.2676802	0.498734	0.4382348	0.5298655	0.422025	0.4178631	0.3825342	0.4172132	0	0.0	0	0	0	0	0.0	0.0
AAK1	UBE2O	0.8789381	0.7195515	0.299803	0.4606354	0.5601941	0.3185906	0.3723511	0.3911784	0.1424568	0.4343672	0.4651228	0.2765099	0	0.0	0	0	0	0	0.0	0.00728007
AAK1	UBQLN2	0.5186576	0.5365315	0.5007395	0.3715992	0.4156925	0.4184989	0.5520151	0.3427584	0.400973	0.3780386	0.4024034	0.4843951	0	0.0	0	0	0	0	0.0	0.0
AAK1	USP14	0.5076844	0.5692409	0.4306744	0.416243	0.4527284	0.3252592	0.5396105	0.4301476	0.2164208	0.2355982	0.4585813	0.2081869	0	0.0	0	0	0	0	0.0	0.00723728
AAK1	VAC14	0.5098621	0.547239	0.497011	0.5361921	0.6490072	0.623679	0.3949555	0.5905412	0.6238864	0.4755212	0.6162688	0.5268588	0	0.0	0	0	0	0	0.0	0.0
AAK1	VCPIP1	0.8697889	0.578176	0.6422644	0.3576802	0.451155	0.5772243	0.477619	0.446946	0.3194642	0.6219387	0.3807992	0.337945	0	0.0	0	0	0	0	0.0	0.00710691
AAK1	VPS35	0.5256851	0.6642434	0.7382337	0.4397047	0.5679149	0.6677671	0.5047978	0.3501956	0.3949766	0.1715025	0.4338791	0.33098	0	0.0	0	0	0	0	0.0	0.00702948
AAK1	VPS50	0.7049491	0.6845076	0.5712778	0.4230874	0.3214594	0.6225332	0.4931509	0.3286784	0.5154164	0.3107239	0.330154	0.2576258	0	0.0	0	0	0	0	0.0	0.0070576
AAK1	VPS51	0.6077372	0.567629	0.5512505	0.3884757	0.3976145	0.6603493	0.4193358	0.3997329	0.4293291	0.364444	0.5619564	0.4972955	0	0.0	0	0	0	0	0.0	0.0070453999999999
AAK1	VPS52	0.5480872	0.6510741	0.5341377	0.4134896	0.3499512	0.660759	0.4522225	0.3026597	0.4354546	0.3036194	0.3949882	0.240646	0	0.0	0	0	0	0	0.0	0.00702023
AAK1	VPS53	0.6778647	0.6245826	0.490396	0.4543694	0.4448517	0.63676	0.4769253	0.3324091	0.3632011	0.2585853	0.4132221	0.3266595	0	0.0	0	0	0	0	0.0	0.00694478
AAK1	VSNL1	0.5841226	0.8016916		0.4280435	0.5195709	0.3839067	0.1192	0.4560823	0.2258468	0.5857722		0.2690352	0	0.0	0	0	0	0	0.0	0.0
AAK1	WASF1	0.8909937	0.7674421	0.3453982	0.3478762		0.3676609	0.1012381	0.2316382	0.3907464	0.4500044		0.3069976	0	0.0	0	0	0	0	0.0	0.0
AAK1	WASF3	0.7829785	0.6580372		0.3442017		0.3185968	0.1813319	0.29631	0.1813985	0.6586054		0.4088291	0	0.0	0	0	0	0	0.0	0.0
AAK1	WDFY3	0.6156153	0.6376986	0.4967785	0.4459715		0.5464625	0.3025266	0.5018285	0.4038428	0.3667075		0.5109385	0	0.0	0	0	0	0	0.0	0.0
AAK1	WDR13	0.6221694	0.7001267	0.5096394	0.4224717	0.414629	0.402214	0.5639765	0.2944207	0.2675734	0.5201255	0.3043203	0.346361	0	0.0	0	0	0	0	0.0	0.0
AAK1	WDR37	0.702029	0.797806	0.504012	0.5165069	0.6223362	0.4196824	0.50949	0.5849037	0.5105577	0.6594975	0.4352069	0.5153318	0	0.0	0	0	0	0	0.0	0.0
AAK1	WDR47	0.5815109	0.804774	0.6863636	0.4134357		0.4305646	0.5574008	0.3144012	0.1924929	0.4229736		0.3351295	0	0.0	0	0	0	0	0.0	0.0
AAK1	WDR7	0.8254245	0.8027486	0.7722735	0.4837556	0.4516152	0.407324	0.5021119	0.5385713	0.3109044	0.534706	0.59114	0.4592197	0	0.0	0	0	0	0	0.0	0.0
ABAT	ACAD8	0.6408153	0.7323717	0.4530932	0.5405877	0.6708609	0.7588408	0.7092872	0.7151861	0.7334934	0.6181149	0.4503332	0.671151	0	0.0	0	0	0	0	0.0	0.0
ABAT	ALDH5A1	0.5768399	0.8595682	0.4073357	0.4905772	0.7309781	0.7384904	0.9420146	0.5835685	0.4384306	0.7915348	0.616095	0.5840198	0	0.0	0	0	0	0	0.0	0.0
ABAT	ALDH9A1	0.6042528	0.6539242	0.4884729	0.5720078	0.5374582	0.619232	0.8129101	0.6720412	0.7180806	0.7844178	0.6049457	0.6392103	0	0.0	0	0	0	0	0.0	0.00692985
ABAT	AUH	0.6533674	0.7076272	0.3329105	0.6640955	0.5793683	0.7752358	0.8925198	0.5914491	0.7010623	0.8182638	0.605387	0.5207615	0	0.0	0	0	0	0	0.0	0.0
ABAT	CFL2	0.5467148	0.5515199	0.4207352	0.2692367	0.3745668	0.3930758	0.8488731	0.3561746	0.1596816	0.3541935	0.5111306	0.3392134	0	0.0	0	0	224	0	0.0	1.40383e-05
ABAT	ECHDC1	0.7545988	0.5358559	0.3973855	0.3422179	0.4805141	0.6016182	0.7560753	0.6025824	0.1703861	0.753885	0.489815	0.3182344	0	0.0	0	0	0	0	0.0	0.0
ABAT	ETFA	0.7107801	0.5725836	0.4577102	0.3453542	0.6144514	0.7329496	0.9013426	0.5353861	0.4616832	0.6043001	0.6794513	0.6135027	0	0.0	0	0	161	0	0.0	0.0069343999999999
ABAT	ETFB	0.7713691	0.6161691	0.4342001	0.3380062	0.6580729	0.6970337	0.9235499	0.5133577	0.4332298	0.4648338	0.6789254	0.6314002	0	0.0	0	0	0	0	0.0	4.49174e-08
ABAT	GOT1	0.5957175	0.6795699	0.4224735	0.4638272	0.315502	0.5982125	0.8169426	0.3473739	0.4961473	0.6297768	0.5724848	0.4517793	0	0.0	0	0	0	0	0.0	0.00697679
ABAT	GPD1L	0.5136868	0.5793716	0.584744	0.789981	0.5264527	0.6850905	0.1121809	0.7284307	0.7333298	0.6814502	0.5894444	0.5915673	0	0.0	0	0	0	0	0.0	0.0
ABAT	HIBADH	0.7227063	0.5454836	0.4581226	0.6162172	0.734101	0.7963438	0.9340831	0.6460474	0.7334648	0.7879532	0.596875	0.6372091	0	0.0	0	0	0	0	0.0	0.0
ABAT	IDH3G	0.5609167	0.778198	0.4458176	0.3986615	0.5557068	0.687479	0.5854164	0.4457868	0.2987025	0.3444234	0.598305	0.5018794	0	0.0	0	0	0	0	0.0	0.0
ABAT	MDH2	0.6801909	0.5890693	0.4550444	0.3403387	0.7044032	0.6952404	0.811853	0.4901058	0.7039766	0.7224756	0.667735	0.6149987	0	0.0	0	0	0	0	0.0	0.0178632
ABAT	NEBL	0.5665913	0.7673558		0.6473345	0.7913764	0.4769727	0.3028615	0.5428559	0.5001694	0.3629938		0.4982917	0	0.0	0	0	0	0	0.0	0.0
ABAT	NT5DC3	0.6464478	0.5111146	0.3942713	0.2869675	0.2388842	0.4094556	0.2566645	0.3582664	0.1275587	0.3767642		0.4540308	0	0.0	0	0	0	0	0.0	0.0
ABAT	PAK1	0.5749886	0.5843608	0.3767962	0.4555721	0.4491135	0.4969094	0.1449037	0.3188364	0.6232749	0.1920006	0.5709971	0.4277047	0	0.0	0	0	0	0	0.0	0.0
ABAT	PPT1	0.6486159	0.5317744	0.3198762	0.6254304	0.423649	0.5140157	0.1861863	0.3172706	0.7904598	0.7356577	0.3003497	0.3726617	0	0.0	0	0	0	0	0.0	0.0
ABAT	SCG2	0.5862115	0.5454708		0.4374971	0.368673	0.524904		0.2005307		0.7245096		0.556336	0	0.0	0	0	0	0	0.0	0.0
ABAT	STK32C	0.5064875	0.6538462	0.5125697	0.5444577		0.4130242	0.2436304	0.3184628	0.172145	0.3593724		0.1580928	0	0.0	0	0	0	0	0.0	0.0
ABAT	SUCLA2	0.6438927	0.8226538	0.4181529	0.6742465	0.8731754	0.7872769	0.5168688	0.6378234	0.4519971	0.7571526	0.6732207	0.5537279	0	0.0	0	0	0	0	0.0	0.00533996
ABAT	TNIK	0.5003739	0.6434779	0.4525204	0.5270627	0.166084	0.376964	0.1546998	0.4796627	0.0884348	0.1850232		0.4547717	0	0.0	0	0	0	0	0.0	0.0
ABCE1	ADSL	0.6229935	0.6331167	0.8537587	0.718225	0.3611327	0.3162867	0.4338008	0.6069114	0.6019909	0.6159066	0.6611275	0.4435891	0	0.0	0	0	0	0	0.0	5.58125e-08
ABCE1	ARF4	0.5136586	0.6414174	0.5672482	0.3798348	0.3441653	0.3673792	0.7032623	0.5346404	0.2126668	0.5689863	0.5962603	0.2716484	0	0.0	0	0	0	0	0.0	0.00775896
ABCE1	BZW1	0.6371701	0.7749899	0.7854207	0.5441142	0.69225	0.5799276	0.5574172	0.7554607	0.4056899	0.555435	0.5900587	0.4935611	0	0.0	0	0	0	0	0.0	0.00703206
ABCE1	CCT3	0.611843	0.5429921	0.8303386	0.7778271	0.7208231	0.5358522	0.572495	0.6830093	0.6119326	0.7906694	0.7084671	0.748216	0	0.0	0	0	0	0	0.0	8.97015e-08
ABCE1	CCT4	0.5947527	0.5006179	0.8332415	0.7949856	0.7503776	0.5489209	0.6245255	0.6730414	0.6478466	0.8170598	0.7734827	0.708375	0	0.0	0	0	0	0	0.0	1.45252e-08
ABCE1	CCT6A	0.5911815	0.5345918	0.8281104	0.781989	0.7927381	0.5778666	0.5505297	0.6633926	0.5569594	0.8330353	0.7863904	0.7216871	0	0.0	0	0	0	0	0.0	9.66283e-08
ABCE1	CCT7	0.596887	0.526052	0.8085059	0.78237	0.8208956	0.5984689	0.6748491	0.6644912	0.641519	0.8364792	0.6881209	0.7718787	0	0.0	0	0	0	0	0.0	3.93165e-12
ABCE1	CCT8	0.588808	0.5365748	0.8294113	0.753829	0.8027967	0.6299029	0.6931367	0.6766809	0.598943	0.8249278	0.7612845	0.7153408	0	0.0	0	0	0	0	0.0	1.87522e-09
ABCE1	CIAPIN1	0.6643599	0.5029067	0.8465793	0.548386	0.615916	0.5181348	0.5125926	0.6164932	0.4419778	0.5192822	0.5404241	0.7490365	0	0.0	0	0	0	0	0.0	0.00672618
ABCE1	CLIC4	0.6498742	0.5003224	0.5377723	0.4737854	0.1349801	0.4188557	0.3549784	0.3656347	0.3035461	0.2683512	0.426816	0.2235524	0	0.0	0	0	0	0	0.0	1.6809299999999998e-06
ABCE1	COPB1	0.5143406	0.6154717	0.5504365	0.5550498	0.5986639	0.5235899	0.6773225	0.551609	0.4244906	0.7080476	0.7025147	0.4172032	0	0.0	0	0	0	0	0.0	2.13615e-08
ABCE1	DRG2	0.552852	0.5972283	0.7374694	0.4450653	0.6582667	0.5074554	0.502115	0.5941308	0.5838198	0.5054607	0.6583261	0.453095	0	0.0	0	0	0	0	0.0	0.00727823
ABCE1	EEF2	0.6140997	0.8117293	0.8594442	0.8369921	0.7793841	0.5462865	0.6899498	0.7713221	0.7518939	0.9022528	0.7796373	0.7661701	0	0.0	0	0	0	0	0.0	7.77818e-10
ABCE1	EIF2S1	0.6467424	0.7844113	0.7810771	0.7963924	0.7906986	0.5078801	0.7364718	0.7911158	0.3898531	0.7844784	0.8256521	0.825231	0	0.0	0	0	865	0	0.0	0.00721449
ABCE1	EIF2S2	0.6240525	0.7806797	0.7583877	0.7167361	0.7760357	0.5768812	0.6763065	0.7995405	0.5789251	0.8549478	0.7657816	0.7744461	0	0.0	0	0	868	0	0.0	5.43024e-07
ABCE1	EIF5	0.5793753	0.6235042	0.7829626	0.5461791	0.64401	0.5826793	0.511236	0.688991	0.5064934	0.673012	0.7763377	0.7154585	0	0.0	0	0	817	0	0.35	0.00625422
ABCE1	FASN	0.7489959	0.6223371	0.7565155	0.4186857	0.7349794	0.4679647	0.3331112	0.6953752	0.3939868	0.668086	0.7870532	0.6906572	0	0.0	0	0	0	0	0.0	2.2612100000000003e-09
ABCE1	FKBP4	0.6364085	0.5439271	0.7915795	0.489883	0.5551162	0.5712156	0.5890534	0.6971687	0.2493652	0.7322345	0.7363587	0.690806	0	0.0	0	0	0	0	0.0	1.7866500000000002e-05
ABCE1	GART	0.7156188	0.8060972	0.8387023	0.7929128	0.806569	0.6001626	0.6858019	0.8402227	0.4815542	0.7141004	0.7635506	0.785689	0	0.0	0	0	0	0	0.0	1.26653e-07
ABCE1	GMPS	0.6669202	0.6179464	0.70309	0.7066992	0.6918527	0.416262	0.5966132	0.7236156	0.4325072	0.6652518	0.7397997	0.5801868	0	0.0	0	0	0	0	0.0	2.09388e-08
ABCE1	GSPT1	0.6846631	0.6517597	0.8206441	0.5523383	0.5957746	0.499839	0.6125387	0.6055714	0.302701	0.8025118	0.7252451	0.7722251	0	0.0	0	0	422	0	0.35	1.28278e-07
ABCE1	HUWE1	0.5619606	0.5221452	0.5557071	0.6662438	0.6343528	0.5775444	0.4762108	0.5260751	0.3907082	0.4850914	0.7682115	0.3980584	0	0.0	0	0	0	0	0.0	0.00602653
ABCE1	IDH1	0.6354805	0.5326625	0.5602482	0.4052808	0.4002309	0.3739268	0.2200559	0.4522125	0.1040526	0.1931733	0.5940214	0.2188772	0	0.0	0	0	0	0	0.0	5.60908e-11
ABCE1	IMPDH2	0.7048774	0.7384469	0.7919734	0.5610378	0.66091	0.5313738	0.7432539	0.8272916	0.4932178	0.891845	0.6708358	0.843196	0	0.0	0	0	0	0	0.0	3.23081e-11
ABCE1	IPO7	0.5465595	0.7402058	0.7523916	0.7319308	0.6871226	0.5590113	0.697629	0.7383843	0.4598054	0.7128798	0.8254264	0.7897974	0	0.0	0	0	0	0	0.0	8.25734e-08
ABCE1	KPNB1	0.6512594	0.6857143	0.589603	0.6921856	0.6077983	0.5672331	0.5494482	0.7368518	0.6130076	0.7782589	0.6460437	0.6926598	0	0.0	0	0	0	0	0.0	0.00744326
ABCE1	MAPRE1	0.5061922	0.5007835	0.6895945	0.572834	0.5942097	0.4651119	0.4404215	0.666623	0.5546748	0.2752751	0.6863864	0.5502512	0	0.0	0	0	292	0	0.0	7.68476e-08
ABCE1	MTHFD1	0.6501271	0.7219107	0.8710358	0.5460122	0.723326	0.4985802	0.2795745	0.7037343	0.2983847	0.8286887	0.7689203	0.7624473	0	0.0	0	0	0	0	0.0	1.7081e-07
ABCE1	PAICS	0.667896	0.6677104	0.9099163	0.7520434	0.7791918	0.6421812	0.4850582	0.8339649	0.6758502	0.7453172	0.7624032	0.7083963	0	0.0	0	0	0	0	0.0	4.610619999999999e-06
ABCE1	PDAP1	0.5748244	0.6271162	0.6952318	0.4833156	0.4867092	0.558146	0.4382354	0.640119	0.349903	0.4199284	0.6230647	0.4634409	0	0.0	0	0	0	0	0.0	0.00754446
ABCE1	PRMT5	0.5470745	0.6382421	0.8817568	0.5409103	0.7135032	0.5539332	0.6084102	0.7542754	0.2774324	0.7444445	0.691877	0.7838737	0	0.0	0	0	0	0	0.0	6.90817e-08
ABCE1	PSMA4	0.6749315	0.5250371	0.8025355	0.640936	0.7179977	0.5320618	0.3955075	0.6304956	0.6462771	0.8119818	0.61479	0.6296818	0	0.0	0	0	0	0	0.0	0.00701168
ABCE1	PSMA6	0.6430072	0.5077584	0.7873294	0.5699609	0.6693386	0.5762676	0.3846426	0.595406	0.5555974	0.7756174	0.5380006	0.6312893	0	0.0	0	0	0	0	0.0	2.95379e-06
ABCE1	PSMC1	0.5370905	0.5512922	0.7624923	0.6300947	0.7587296	0.510025	0.6315064	0.8042367	0.4787005	0.8023674	0.7990917	0.7551267	0	0.0	0	0	0	0	0.0	3.60094e-07
ABCE1	PSMC2	0.5817926	0.53841	0.745713	0.691557	0.8000039	0.5151814	0.6112128	0.7955181	0.5070404	0.6132639	0.6854496	0.7607591	0	0.0	0	0	292	0	0.0	4.03179e-09
ABCE1	PSMD13	0.5365394	0.5336116	0.711128	0.697362	0.7387335	0.4640192	0.6782288	0.7120974	0.3059486	0.8529859	0.7791728	0.6676747	0	0.0	0	0	292	0	0.0	3.3941e-06
ABCE1	PSMD14	0.5380352	0.5397247	0.6407521	0.7118887	0.7104732	0.5016583	0.4796527	0.6789798	0.314418	0.6919639	0.5205981	0.6311118	0	0.0	0	0	387	0	0.0	2.94311e-08
ABCE1	PSMD2	0.5957463	0.5643081	0.7254706	0.7455629	0.7435905	0.5298922	0.6085063	0.7540549	0.4333506	0.8371518	0.8189848	0.812661	0	0.0	0	0	0	0	0.0	1.22973e-08
ABCE1	PSMD3	0.5339213	0.6100985	0.7593925	0.7264544	0.7744592	0.5678581	0.6682697	0.7394684	0.3791545	0.7232379	0.8173414	0.7023907	0	0.0	0	0	0	0	0.0	2.5367e-08
ABCE1	PSMD4	0.6211324	0.5039449	0.6613747	0.4642124	0.6894574	0.5582593	0.3588822	0.6696246	0.3504314	0.5532663	0.6567808	0.5937953	0	0.0	0	0	362	0	0.0	0.00567335
ABCE1	PSMD6	0.5463596	0.5978059	0.7433195	0.7142246	0.6916682	0.5021881	0.6113587	0.6602471	0.3663127	0.752284	0.7515135	0.6964364	0	0.0	0	0	0	0	0.0	0.00748821
ABCE1	PSMD7	0.5001505	0.5191107	0.7093267	0.7424181	0.6936148	0.5412586	0.5919022	0.7339786	0.3768588	0.7703285	0.7587377	0.7554686	0	0.0	0	0	171	0	0.0	5.48976e-08
ABCE1	PSMD8	0.5146	0.5335411	0.735965	0.6731649	0.6885632	0.5515042	0.4662432	0.7346371	0.3026239	0.5837789	0.5618484	0.6751642	0	0.0	0	0	292	0	0.0	1.06454e-08
ABCE1	RAN	0.6830283	0.5459001	0.826962	0.6245504	0.3876528	0.4581266	0.6074566	0.7495192	0.330518	0.7762482	0.7210838	0.7083679	0	0.0	0	0	0	0	0.0	2.00597e-08
ABCE1	RANBP1	0.5906402	0.5209811	0.7930073	0.6218707	0.4535571	0.5946011	0.4076158	0.7083129	0.5390412	0.7507401	0.6690922	0.6915396	0	0.0	0	0	0	0	0.0	0.00313624
ABCE1	RPS6KB1	0.6633795	0.5178905	0.6623449	0.4455017	0.6003457	0.4391896	0.4024359	0.6516897	0.2411075	0.7413674		0.3581735	0	0.0	0	0	0	0	0.0	0.0
ABCE1	SNX5	0.5838939	0.5004259	0.6104005	0.3519641	0.5837205	0.5128569	0.4034354	0.2348949	0.2820648	0.273234	0.4231393	0.2967728	0	0.0	0	0	0	0	0.0	0.00694955
ABCE1	STRAP	0.6163166	0.5632483	0.8131403	0.7137589	0.5373088	0.5481284	0.7089312	0.7654197	0.3722013	0.6865534	0.6108685	0.7329527	0	0.0	0	0	292	0	0.0	6.62808e-07
ABCE1	THOP1	0.666574	0.5020429	0.7954185	0.5128581	0.6912598	0.5621091	0.4200427	0.7442685	0.6279124	0.5319977	0.5094968	0.4693859	0	0.0	0	0	0	0	0.0	0.00358099
ABCE1	TNPO1	0.5019918	0.7365638	0.5842342	0.5483503	0.676677	0.6007747	0.6428288	0.7247824	0.5937864	0.7996534	0.7508775	0.6138112	0	0.0	0	0	0	0	0.0	3.38316e-06
ABHD12	ABHD6	0.8804833	0.5572954	0.5731316	0.5054592	0.4759787	0.3386044	0.266637	0.4213012	0.6273182	0.5409448	0.3967033	0.3524804	0	0.0	0	0	360	0	0.0	0.00673333
ABHD12	APMAP	0.8091001	0.6443564	0.6248026	0.5660156	0.7561297	0.6901528	0.5648095	0.7733958	0.799069	0.8104424	0.6471267	0.8543482	0	0.0	0	0	0	0	0.0	0.0041518
ABHD12	ARL8A	0.579375	0.5681932	0.5066157	0.3533919	0.4513422	0.531612	0.4711416	0.4678928	0.2629912	0.4662508	0.4323551	0.4220665	0	0.0	0	0	0	0	0.0	0.00685484
ABHD12	ARL8B	0.6872323	0.5086922	0.5031789	0.4309907	0.5266082	0.6929305	0.3873633	0.3934225	0.161872	0.4274044	0.4695586	0.3078805	0	0.0	0	0	0	0	0.0	0.00390203
ABHD12	ATP1A1	0.8102915	0.5558036	0.4932239	0.6682704	0.3883279	0.5743693	0.3725668	0.3663833	0.2017012	0.639476	0.4330594	0.6031128	0	0.0	0	0	0	0	0.0	0.00589307
ABHD12	ATP2A2	0.8649361	0.6154433	0.6103885	0.7709352	0.4429086	0.7082894	0.5951431	0.5296371	0.5329378	0.7068698	0.5977505	0.4923171	0	0.0	0	0	0	0	0.0	0.00507083
ABHD12	ATP2B1	0.8212868	0.5267266	0.5608347	0.7031429	0.2400039	0.6458994	0.5298265	0.4281584	0.1922084	0.5368776	0.4248581	0.4751815	0	0.0	0	0	0	0	0.0	0.00317017
ABHD12	ATP2C1	0.7541236	0.5493626	0.4992146	0.6834143	0.326093	0.6334063	0.465897	0.4064712	0.3674516	0.614531	0.5187388	0.7525634	0	0.0	0	0	0	0	0.0	0.00311842
ABHD12	BCAP31	0.888243	0.5016778	0.7039674	0.7293458	0.5787407	0.6542474	0.4758087	0.5435585	0.4308592	0.7498212	0.6475694	0.6482548	0	0.0	0	0	0	0	0.0	0.00621668
ABHD12	C2CD2L	0.8177453	0.5054302	0.4981332	0.6643328		0.6683478	0.5035512	0.5274726	0.2747698	0.4320652		0.6016445	0	0.0	0	0	0	0	0.0	0.00592562
ABHD12	CLPTM1	0.8443524	0.6237926	0.5320676	0.7105931	0.3556493	0.7124053	0.5638846	0.5900333	0.6048309	0.8088145	0.6144262	0.7433432	0	0.0	0	0	0	0	0.0	1.80879e-05
ABHD12	CNP	0.6448168	0.5206096	0.4356319	0.4396385	0.4130537	0.5123829	0.3162792	0.4037604	0.3861975	0.3976992	0.5470198	0.4558266	0	0.0	0	0	0	0	0.0	0.00414694
ABHD12	CRELD1	0.8040551	0.7135497	0.5086338	0.6568753	0.2555936	0.5838077	0.4586137	0.5183275	0.4082482	0.5371431	0.2526666	0.4488052	0	0.0	0	0	0	0	0.0	0.00649601
ABHD12	FIS1	0.5476734	0.5428161	0.4418009	0.4081581	0.577445	0.492006	0.2797419	0.254073	0.208386	0.327443	0.3608178	0.4094954	0	0.0	0	0	0	0	0.0	0.00499225
ABHD12	NCEH1	0.8475953	0.5746549	0.5920506	0.6672681	0.409891	0.6398601	0.6623423	0.6591241	0.4325922	0.8187757	0.6636808	0.715953	0	0.996686202092702	0	0	0	0	0.35	0.00382998
ABHD12	OSBPL8	0.8660035	0.5069473	0.5912947	0.60221	0.4764207	0.5706511	0.56925	0.4765572	0.4345573	0.5692786	0.6007297	0.5036293	0	0.0	0	0	0	0	0.0	0.00548855
ABHD12	PI4KA	0.5353011	0.5661088	0.4629932	0.6758285	0.4342498	0.3479963	0.3947592	0.2848854	0.3337386	0.4018204	0.3773948	0.3137901	0	0.0	0	0	0	0	0.0	0.00570063
ABHD12	RMDN3	0.841422	0.5046955	0.433412	0.460721	0.3988743	0.5937845	0.3705419	0.541568	0.2248248	0.6794025	0.5800723	0.5964353	0	0.0	0	0	0	0	0.0	0.0032137
ABHD12	SACM1L	0.8888028	0.6010136	0.5802559	0.7977414	0.3264988	0.621926	0.6017056	0.5242086	0.4511457	0.6500677	0.647111	0.4762431	0	0.0	0	0	0	0	0.0	0.00322202
ABHD12	SCCPDH	0.8557069	0.5695051	0.6204185	0.5907018	0.5038037	0.4236601	0.3129082	0.5800391	0.2857645	0.521769	0.4859444	0.7011464	0	0.0	0	0	0	0	0.0	0.0052913999999999
ABHD12	SLC25A3	0.7828747	0.5089136	0.6782147	0.7839566	0.4034036	0.605354	0.4186337	0.4843901	0.1478388	0.7196611	0.6183393	0.3933799	0	0.0	0	0	0	0	0.0	0.00501045
ABHD12	TMX4	0.8488375	0.5929343	0.6670489	0.5347452	0.4043149	0.6292786	0.3273388	0.5612991	0.4351005	0.5050368	0.4588542	0.5447478	0	0.0	0	0	0	0	0.0	0.0031515
ABHD12	VAPB	0.8857215	0.55133	0.5290044	0.5862246	0.506795	0.6353357	0.4776522	0.4499066	0.4374126	0.5106975	0.5172121	0.5883881	0	0.0	0	0	0	0	0.0	0.00568158
ABHD6	AKAP5	0.6806745	0.5429476	0.1289708	0.3846319	0.4671857	0.3660513	0.0977454	0.3767563		0.2179099		0.1477744	0	0.0	0	0	0	0	0.0	0.0
ABHD6	ALCAM	0.7213224	0.5400741	0.3610363	0.4623494	0.3349221	0.3274752	0.2855683	0.3158881	0.6563233	0.3125127	0.4540264	0.2220185	0	0.0	0	0	0	0	0.0	0.0
ABHD6	AP2A1	0.7311521	0.766775	0.5177055	0.2900157	0.5749784	0.4109974	0.3723563	0.5399008	0.4371804	0.386605	0.3321742	0.1982957	0	0.0	0	0	0	0	0.0	0.0
ABHD6	AP2A2	0.6468212	0.6599135	0.4626134	0.4409741	0.4544107	0.3980312	0.3844685	0.5210952	0.2246363	0.4989415	0.400634	0.2648619	0	0.0	0	0	0	0	0.0	0.0
ABHD6	AP2B1	0.6963785	0.7614698	0.434826	0.3837569	0.6067746	0.510314	0.390145	0.4173498	0.2578954	0.5329484	0.3414252	0.286159	0	0.0	0	0	0	0	0.0	0.0
ABHD6	AP2S1	0.6137328	0.7925765	0.4978726	0.5220867	0.6308468	0.4121977	0.4961302	0.6064998	0.1641626	0.334512	0.3833552	0.3860169	0	0.0	0	0	0	0	0.0	0.0
ABHD6	ARL8A	0.561677	0.8586365	0.4171591	0.396466	0.5967345	0.3665424	0.3841814	0.4290107	0.2409747	0.2802117		0.331999	0	0.0	0	0	0	0	0.0	0.0
ABHD6	ARL8B	0.6460677	0.8437351	0.5485002	0.5257778	0.5274394	0.4564338	0.3964084	0.598829	0.2841613	0.3440805	0.561901	0.6135174	0	0.0	0	0	0	0	0.0	0.0
ABHD6	ATL1	0.7891202	0.8010913	0.3275481	0.4037216	0.2251564	0.3400889	0.1503044	0.4326655	0.4922354	0.3930513		0.2895205	0	0.0	0	0	0	0	0.0	0.0
ABHD6	ATL2	0.8380554	0.5482627	0.5428584	0.4009775	0.4043882	0.4322506	0.5882068	0.2577779	0.1350148	0.4185842	0.2167998	0.4708668	0	0.0	0	0	0	0	0.0	0.00719976
ABHD6	ATP1A1	0.8751398	0.8041332	0.5517094	0.4530663	0.2872702	0.4618221	0.2055517	0.4584904	0.2756702	0.3993329	0.3716074	0.3151976	0	0.0	0	0	0	0	0.0	0.00737355
ABHD6	ATP1A3	0.8600062	0.7425641			0.4910829	0.4238173		0.6240383	0.2989147	0.3349717		0.3049964	0	0.0	0	0	0	0	0.0	0.00662701
ABHD6	ATP1B1	0.8122762	0.7280101	0.3517004	0.4092598	0.2469398	0.4803641	0.2482627	0.3648108	0.29644	0.4331356	0.4915284	0.2144745	0	0.0	0	0	0	0	0.0	0.00688644
ABHD6	ATP2A2	0.8535827	0.6721557	0.6599222	0.5091335	0.496965	0.4921131	0.3447706	0.4247558	0.0221989	0.5189082	0.2946424	0.3818795	0	0.0	0	0	0	0	0.0	0.00698658
ABHD6	ATP2B1	0.8772522	0.6305909	0.518897	0.5089146	0.3467711	0.3354576	0.2830305	0.6328779	0.1386837	0.5272114	0.3152988	0.4527398	0	0.0	0	0	0	0	0.0	0.00679401
ABHD6	ATP2B2	0.8907264	0.7985282		0.5451311	0.3276528	0.3759642	0.3770142	0.470039	0.0469441			0.664602	0	0.0	0	0	0	0	0.0	0.00684192
ABHD6	ATP2B4	0.7858229	0.6878603	0.3148767	0.3579341	0.4285435	0.2646816	0.3204591	0.5811367	0.1041936	0.477935	0.2252765	0.3129808	0	0.0	0	0	0	0	0.0	0.0
ABHD6	ATP6AP2	0.8436387	0.516676	0.5478552	0.4975362	0.351148	0.3699782	0.1904231	0.355794	0.4730765	0.5174484	0.3903925	0.3933111	0	0.0	0	0	0	0	0.0	0.00691954
ABHD6	ATP6V0C	0.7790856	0.5957997	0.5462509		0.3655144	0.4400434	0.264228	0.5010518	0.0681741	0.4005678		0.4737671	0	0.0	0	0	0	0	0.0	0.0
ABHD6	ATP6V0D1	0.8039733	0.7208217	0.5830608	0.5815836	0.483901	0.5556936	0.3595311	0.486618	0.158367	0.4994066	0.3977567	0.4767055	0	0.0	0	0	0	0	0.0	0.0
ABHD6	C2CD2L	0.9065684	0.7485581	0.5724768	0.4428854		0.3200832	0.6586427	0.5104711	0.4635127	0.4135318		0.3334189	0	0.0	0	0	0	0	0.0	0.00718117
ABHD6	CD47	0.8641715	0.8148892	0.2689051	0.4028454	0.3401549	0.3055539	0.1899913	0.4132778	0.6166551	0.3502762	0.5252479	0.3875061	0	0.0	0	0	0	0	0.0	0.0
ABHD6	CKAP5	0.5891995	0.6303777	0.3175102	0.2846263	0.3727767	0.4247367	0.2551756	0.1474532	0.3671525	0.4500475	0.3224228	0.4408313	0	0.0	0	0	0	0	0.0	0.0
ABHD6	CNKSR2	0.7161715	0.8368518				0.5664197		0.525197					0	0.0	0	0	0	0	0.0	0.0
ABHD6	CNP	0.6446227	0.791059	0.4410221	0.6007949	0.3985947	0.4141874	0.2972662	0.3173801	0.1863008	0.3414988	0.5063077	0.1401209	0	0.0	0	0	0	0	0.0	0.00690543
ABHD6	CNTN1	0.6157811	0.7601323	0.2714787	0.4710607	0.519421	0.4004165	0.120966	0.5414862	0.3467387	0.2309023		0.3555432	0	0.0	0	0	0	0	0.0	0.0
ABHD6	CNTNAP1	0.79151	0.8102591	0.1478574	0.354535	0.3988166	0.4252695	0.2138974	0.4706107		0.3546476		0.2325937	0	0.0	0	0	0	0	0.0	0.0
ABHD6	CORO2B	0.7956491	0.5319312	0.4737076	0.3458968	0.5740826	0.3007109	0.1719236	0.5624432	0.1359337	0.2422379		0.3866374	0	0.0	0	0	0	0	0.0	0.0
ABHD6	CPT1C	0.8255382	0.7138382		0.5964652				0.6261286		0.1987941			0	0.0	0	0	360	0	0.0	0.0
ABHD6	CTNND2	0.6101409	0.6701115		0.2321718		0.4124692	0.1678204	0.2294789	0.0831975	0.3460581			0	0.0	0	0	0	0	0.0	0.0
ABHD6	DIRAS1	0.5566484	0.6989039		0.0964303		0.3354046		0.5614249					0	0.0	0	0	0	0	0.0	0.0
ABHD6	DNAJB2	0.7623091	0.5953408	0.4106167	0.4674625	0.1355751	0.4402302	0.3409	0.3145934	0.678411	0.2382927	0.3156435	0.3103919	0	0.0	0	0	0	0	0.0	0.0069172
ABHD6	DNAJC5	0.901345	0.7237784	0.5314518	0.4412096	0.2832565	0.4129157	0.3375504	0.4151053	0.0704688	0.3944196	0.1807234	0.3285397	0	0.0	0	0	0	0	0.0	0.0
ABHD6	DTNA	0.5260993	0.665831		0.2887772	0.2681992	0.4143987	0.4802944	0.5637815	0.0671688	0.2697066		0.1834153	0	0.0	0	0	0	0	0.0	0.0
ABHD6	ELMOD1	0.8889622	0.6338146											0	0.0	0	0	0	0	0.0	0.0
ABHD6	EPB41L3	0.5930641	0.793912	0.5424016	0.5364632	0.2383878	0.4637803	0.2951588	0.5455318	0.3192481	0.207477	0.4355268	0.20862	0	0.0	0	0	0	0	0.0	0.0
ABHD6	FARP1	0.5533229	0.7236589		0.3412592	0.2459536	0.4564263	0.3679939	0.3104782	0.0678894	0.2442885	0.2949325	0.1107392	0	0.0	0	0	0	0	0.0	0.0
ABHD6	GDAP1	0.702756	0.5611965	0.4226087	0.2962468	0.2252721	0.4936327	0.2936238	0.3916283	0.4223344	0.3352428		0.3579428	0	0.0	0	0	0	0	0.0	0.0
ABHD6	GNAI2	0.7193618	0.7039793	0.4139331	0.474495	0.4196292	0.2769216	0.2868992	0.704301	0.2960096	0.5309062	0.4758604	0.3489346	0	0.0	0	0	0	0	0.0	0.0
ABHD6	GNB1	0.7901073	0.8086782	0.3301631	0.3667997	0.4296814	0.319681	0.2139235	0.5180827	0.3949623	0.4072886	0.3841703	0.1951807	0	0.0	0	0	0	0	0.0	0.0
ABHD6	GNB2	0.6768776	0.6681296	0.4341055	0.3910477	0.3740519	0.2757046	0.1979524	0.5751736	0.1267651	0.4357195		0.4191616	0	0.0	0	0	0	0	0.0	0.00714948
ABHD6	GNB4	0.5629411	0.7497458	0.4656382	0.3768222	0.3746957	0.238991	0.2522092	0.5934048	0.1692453	0.2693272		0.2325777	0	0.0	0	0	0	0	0.0	0.0
ABHD6	GPM6A	0.8281194	0.7168161	0.3603059			0.4269248	0.1988096	0.6380746				0.2868584	0	0.0	0	0	0	0	0.0	0.0
ABHD6	HRAS	0.7392479	0.7956491		0.5627914	0.6242961	0.4128908	0.1950018	0.4275146	0.3071831	0.2441315		0.441234	0	0.0	0	0	0	0	0.0	0.0
ABHD6	LIN7B	0.5719008	0.691238		0.5817831		0.4330478		0.3313534		0.3608127			0	0.0	0	0	0	0	0.0	0.0
ABHD6	LNPK	0.8312593	0.5179402	0.5638264	0.5143446	0.2305692	0.396099	0.7933492	0.3793001	0.0303933	0.4599012	0.5199444	0.3703553	0	0.0	0	0	0	0	0.0	0.0
ABHD6	MYO18A	0.6872102	0.7890378	0.3269738	0.3460058	0.2643102	0.3851219	0.4575765	0.5651607	0.5831714	0.2860808	0.2718732	0.4475352	0	0.0	0	0	0	0	0.0	0.0
ABHD6	NAPG	0.5750257	0.7426567	0.5435292	0.4651864	0.3338857	0.3847676	0.2979377	0.4041924	0.4012332	0.2575006	0.5681286	0.4279119	0	0.0	0	0	0	0	0.0	0.0
ABHD6	NCAM1	0.6229936	0.8002849	0.3313995	0.3439208	0.3203225	0.3222529	0.195807	0.4154838	0.1140963	0.4466364		0.2786493	0	0.0	0	0	0	0	0.0	0.0
ABHD6	NCEH1	0.8887078	0.5094273	0.6310943	0.6609262	0.5617304	0.4935366	0.1925539	0.6197529	0.3885577	0.454321	0.4450396	0.3903386	0	0.0	0	0	0	0	0.0	0.0
ABHD6	NEO1	0.6251523	0.5134379		0.4290091	0.3523229	0.3270832	0.1226032	0.4002584	0.3228164	0.2522512		0.3295769	0	0.0	0	0	0	0	0.0	0.0
ABHD6	NPTN	0.8543139	0.7380422	0.4174313	0.3897545	0.4588242	0.3588216	0.220777	0.5837467	0.1262661	0.4392174	0.2645285	0.310241	0	0.999693649964742	0	0	0	0	0.35	0.0
ABHD6	NTM	0.6221564	0.7536107		0.3957487	0.2283208	0.3339031	0.0285128	0.3861573	0.4638653	0.2257272		0.2397897	0	0.0	0	0	0	0	0.0	0.0
ABHD6	OSBPL8	0.8619883	0.6446383	0.6366309	0.4306198	0.3681308	0.5902763	0.2862027	0.5678738	0.3809187	0.5124432	0.3951645	0.3821853	0	0.0	0	0	0	0	0.0	0.00690479
ABHD6	PI4KA	0.5416026	0.6704444	0.4969714	0.407351	0.4048717	0.5332963	0.4110655	0.6155149	0.5134695	0.4056826	0.4960551	0.3234472	0	0.0	0	0	0	0	0.0	0.00686023
ABHD6	PITPNM1	0.7486297	0.5264549	0.4820724	0.6061344	0.8497271	0.3804008	0.3129542	0.4049984	0.6882719	0.392998	0.4987354	0.4332969	0	0.0	0	0	0	0	0.0	0.0
ABHD6	PLP1	0.6929587	0.6372787			0.1262232			0.6379534		0.3868346		0.2742172	0	0.0	0	0	0	0	0.0	0.0
ABHD6	PPP1R9A	0.7138462	0.6193811	0.2881312	0.1944851		0.4819084	0.0310321	0.1972078	0.1825019	0.3129526		0.2294997	0	0.0	0	0	0	0	0.0	0.0
ABHD6	PPP1R9B	0.6224633	0.5044178	0.4019164	0.4335941	0.2472051	0.3144479	0.1514207	0.5106376	0.3151707	0.18228	0.3573216	0.2380112	0	0.0	0	0	0	0	0.0	0.0
ABHD6	PURA	0.5896232	0.7196254	0.3381111	0.376486	0.3293252	0.4663252	0.3138285	0.447583	0.2332539	0.1954304	0.3404965	0.2133009	0	0.0	0	0	0	0	0.0	0.0
ABHD6	RAB10	0.7326835	0.7631486	0.5486446	0.4926863	0.3738629	0.5313905	0.2320482	0.4554175	0.1329403	0.3697297	0.4862358	0.5994722	0	0.0	0	0	0	0	0.0	0.0
ABHD6	RAB11FIP5	0.7577666	0.6354436		0.3231626	0.4114434	0.5301981	0.084619	0.3744919	0.4635801	0.2138886		0.2122274	0	0.0	0	0	0	0	0.0	0.0
ABHD6	RAB12	0.8245438	0.7885646	0.4199774	0.4604088	0.3084233	0.5050527	0.2928335	0.4905604	0.207375	0.3059479	0.4449919	0.3712341	0	0.0	0	0	0	0	0.0	0.0
ABHD6	RAB15	0.5932996	0.8305809	0.4786747	0.4298429	0.409907	0.4492397	0.4978038	0.3098226	0.2682905	0.41082	0.5948606		0	0.0	0	0	0	0	0.0	0.0
ABHD6	RAB18	0.7774693	0.7339547	0.5226368	0.4904444	0.38604	0.4558978	0.3834277	0.4457508	0.548948	0.4259228	0.3307521	0.6002335	0	0.0	0	0	0	0	0.0	0.0
ABHD6	RAB21	0.7827758	0.6418442	0.5782671	0.4351969	0.4478184	0.6078717	0.2463692	0.411645	0.1042737	0.4051983	0.2971968	0.4072371	0	0.0	0	0	0	0	0.0	0.0
ABHD6	RAB35	0.7657926	0.8052069	0.6123377	0.4181864	0.3556232	0.403346	0.2189069	0.5676685	0.1397095	0.3538734	0.5553553	0.3934282	0	0.0	0	0	0	0	0.0	0.00691777
ABHD6	RAB3A	0.5338607	0.7386978	0.7913443	0.431976	0.3059642	0.4372123	0.3421966	0.3270783	0.1945707	0.2837506		0.2720521	0	0.0	0	0	0	0	0.0	0.0
ABHD6	RAB3B	0.6127115	0.6960238		0.5067473	0.2239177	0.4446294	0.1967483	0.3283115	0.1453673	0.3361233		0.3537818	0	0.0	0	0	0	0	0.0	0.0
ABHD6	RAB5A	0.629939	0.637126	0.6004942	0.4564908	0.5790308	0.418942	0.3831146	0.4748093	0.0581211	0.3921474	0.3883353	0.4366884	0	0.0	0	0	0	0	0.0	0.0
ABHD6	RAB5B	0.6835319	0.80176	0.4701888	0.5093655	0.5403184	0.409156	0.3877044	0.4668616	0.0434052	0.4411758	0.3921217	0.3335866	0	0.0	0	0	0	0	0.0	0.0
ABHD6	RAB5C	0.6779279	0.6631963	0.5406593	0.4716425	0.5241446	0.4452258	0.4473744	0.5006951	0.0506864	0.5056589	0.29938	0.4157886	0	0.0	0	0	0	0	0.0	0.0
ABHD6	RAB6A	0.5406945	0.5774235	0.458118	0.3600196	0.534837	0.3639743	0.3646424	0.3374539	0.2452284	0.3998741	0.392847	0.4183093	0	0.0	0	0	0	0	0.0	0.0
ABHD6	RALA	0.820946	0.8194136	0.2918465	0.3843052	0.5070986	0.3429965	0.2878931	0.5234535	0.0769082	0.2673944	0.2363284	0.4597965	0	0.0	0	0	0	0	0.0	0.0
ABHD6	RAP1A	0.7606396	0.7605026	0.4307467	0.4407294	0.3671337	0.3174223	0.3171963	0.6300603	0.2863397	0.3697998	0.2612696	0.3555361	0	0.0	0	0	0	0	0.0	0.0
ABHD6	RAP1B	0.7632558	0.6254705	0.4658952	0.4802698	0.536552	0.3245275	0.2447769	0.5803768	0.2969747	0.3648985		0.3404638	0	0.0	0	0	0	0	0.0	0.0
ABHD6	RAP2A	0.7486593	0.850264	0.3853575	0.5003521	0.3356623	0.3585574	0.3529691	0.675805	0.4506255	0.3587712		0.2187159	0	0.0	0	0	0	0	0.0	0.0
ABHD6	RMDN3	0.8731638	0.6112729	0.3457843	0.3776786	0.3283949	0.548504	0.4522668	0.5269126	0.1634128	0.476925	0.2906992	0.4048623	0	0.0	0	0	0	0	0.0	0.0
ABHD6	RTN1	0.7849032	0.7567311	0.4909912	0.4554169	0.2422864	0.3707673	0.2106686	0.5609343	0.2103408	0.2963092		0.2577463	0	0.0	0	0	0	0	0.0	0.0
ABHD6	RTN3	0.7820314	0.7848447	0.5579058	0.3878454	0.3157609	0.4353163	0.3535422	0.4843554	0.0596768	0.3828801	0.5545267	0.3383873	0	0.0	0	0	0	0	0.0	0.0
ABHD6	SACM1L	0.8271351	0.5189041	0.5815396	0.685262	0.2889278	0.62107	0.6139839	0.7509195	0.243703	0.7177257	0.4929958	0.4466804	0	0.0	0	0	0	0	0.0	0.00690515
ABHD6	SCCPDH	0.8350451	0.5051924	0.279305	0.3441062	0.4490186	0.4370218	0.5859094	0.4419041	0.4202267	0.3380934	0.4220901	0.2951132	0	0.0	0	0	0	0	0.0	0.0
ABHD6	SEMA7A	0.7689622	0.5440136	0.4693531	0.4966608		0.3346109	0.4342251	0.4328879		0.3447727		0.3987839	0	0.0	0	0	0	0	0.0	0.0
ABHD6	SIRPA	0.6498995	0.7835236	0.618177	0.5793541	0.1465552	0.3259656	0.3096977	0.6519438	0.2407811	0.4298426		0.3378633	0	0.0	0	0	0	0	0.0	0.0
ABHD6	SLC17A7	0.8245593	0.6888753											0	0.0	0	0	0	0	0.0	0.0
ABHD6	SNAP25	0.6337239	0.7396933		0.2706472	0.5203161	0.422991	0.049293	0.4484305		0.3947154		0.29153	0	0.0	0	0	0	0	0.0	0.0
ABHD6	SNAP47	0.7078473	0.637571	0.3949141	0.3646064		0.3401376	0.2172332	0.2563865		0.2586373		0.227883	0	0.0	0	0	0	0	0.0	0.00705957
ABHD6	SNPH	0.8138556	0.7125533		0.4016974		0.4031378		0.2730942		0.5854203		0.0733098	0	0.0	0	0	0	0	0.0	0.0
ABHD6	SPTBN2	0.5679025	0.7048097	0.1867202	0.4528852	0.1559244	0.4633406	0.5571091	0.144882	0.1654861	0.2980482		0.3761104	0	0.0	0	0	0	0	0.0	0.0
ABHD6	SRGAP2	0.5228888	0.5893143	0.4956506	0.3514676	0.2807781	0.2780968	0.2625265	0.3141861	0.5043908	0.364465		0.2100336	0	0.0	0	0	0	0	0.0	0.0
ABHD6	STX7	0.7843074	0.7973607	0.3994728	0.4308547	0.3668387	0.6029207	0.1653815	0.6091719	0.6784336	0.2705664	0.2407564	0.2909215	0	0.0	0	0	0	0	0.0	0.0
ABHD6	STXBP1	0.5523669	0.7787529	0.405229	0.5108444	0.2891946	0.3386785	0.2689576	0.3690604	0.2860609	0.2898082		0.240425	0	0.0	0	0	0	0	0.0	0.0
ABHD6	SV2A	0.736204	0.7677758	0.276765					0.4628482		0.3897818			0	0.0	0	0	0	0	0.0	0.0
ABHD6	SYT1	0.8066826	0.628152		0.3675742		0.4874551	0.1367206	0.2962916		0.4000741		0.3356751	0	0.0	0	0	0	0	0.0	0.0
ABHD6	THY1	0.6477669	0.7670952	0.2869816	0.2818351	0.6330848	0.3194741	0.1548114	0.2935797	0.3395691	0.2884262	0.2685154	0.1993038	0	0.0	0	0	0	0	0.0	0.0
ABHD6	TMEM30A	0.9147743	0.7176896	0.5273744	0.5179806	0.2022105	0.4591121	0.3490805	0.4704342	0.4117416	0.5117374	0.4148066	0.2807424	0	0.0	0	0	0	0	0.0	0.0
ABHD6	TMOD2	0.5202752	0.8735258	0.422878	0.3128259	0.231626	0.3232394	0.2875604	0.5188193	0.4598924	0.2448046		0.2615236	0	0.0	0	0	0	0	0.0	0.0
ABHD6	TMX4	0.8781688	0.5582854	0.5694674	0.5431876	0.4211537	0.5088702	0.3336982	0.4598215	0.1530368	0.496053	0.4324363	0.2456582	0	0.0	0	0	0	0	0.0	0.0
ABHD6	TPRG1L	0.546769	0.6466488	0.4660459	0.4174423	0.3424966	0.5016716	0.426907	0.5052776	0.6811955	0.5321885		0.4629228	0	0.0	0	0	0	0	0.0	0.0
ABHD6	VAPA	0.8753941	0.7320796	0.6214917	0.3851302	0.3537986	0.4665822	0.3357325	0.3193257	0.1870218	0.4090772	0.3547814	0.5701908	0	0.0	0	0	0	0	0.0	0.0
ABHD6	VAPB	0.8771924	0.5851534	0.5488305	0.3384073	0.2473864	0.5873626	0.3496239	0.2702666	0.4885903	0.3469131	0.2968118	0.5724534	0	0.0	0	0	0	0	0.0	0.00690994
ABHD6	VCAN	0.7348701	0.6129544	0.5564907	0.2821826	0.5695078	0.2899652	0.1291048	0.2082358	0.4756628	0.1776082	0.2115562	0.1470266	0	0.0	0	0	0	0	0.0	0.0
ABHD6	VPS13A	0.7009225	0.5509605	0.4580815	0.4797841	0.2866664	0.4846126	0.5970585	0.5041274	0.5522704	0.5500894		0.2354918	0	0.0	0	0	0	0	0.0	0.0
ABL2	ABR	0.5575663	0.5038304	0.3516459	0.4149428	0.5832562	0.2505459	0.2769232	0.2724212	0.3279817	0.2964774		0.3282876	0	0.0	0	0	0	0	0.0	0.00700384
ABL2	ACACA	0.6673705	0.5413342	0.4144334	0.3401732	0.2204661	0.248422	0.3204031	0.3959431	0.3191401	0.5541852		0.425718	0	0.0	0	0	0	0	0.0	0.0
ABL2	ACTR1A	0.6258204	0.5043425	0.2920866	0.2199289	0.8523548	0.205801	0.263234	0.251695	0.4004685	0.2851419		0.2342744	0	0.0	0	0	0	0	0.0	0.00702484
ABL2	ACTR3B	0.5222134	0.6288673	0.4634654	0.2810117	0.7081855	0.4912572	0.4849152	0.2548059	0.6120931	0.276333		0.351175	0	0.0	0	0	0	0	0.0	0.00695868
ABL2	ADD1	0.6273305	0.5111179	0.3669918	0.3113554	0.6638949	0.2574046	0.1425414	0.2366296	0.4074267	0.1890418		0.2358014	0	0.0	0	0	0	0	0.0	0.00705457
ABL2	ADD2	0.6240257	0.5551287	0.3036691	0.4864592		0.3107534	0.1479602	0.2715754	0.6259887	0.2644923		0.3707024	0	0.0	0	0	0	0	0.0	0.0
ABL2	AKAP10	0.5802196	0.5471368	0.4768679	0.2622835		0.2362728	0.2840387	0.301255	0.3094024	0.5606339		0.4733879	0	0.0	0	0	0	0	0.0	0.0
ABL2	AP3M2	0.6484659	0.6946509	0.470788	0.2636956		0.3192894	0.5333336	0.2455674	0.5192796	0.1942112		0.4466153	0	0.0	0	0	0	0	0.0	0.00695868
ABL2	ARFGEF2	0.6000398	0.541283	0.4153493	0.35919	0.3819855	0.2644375	0.2086888	0.3692199	0.1220182	0.5170284		0.296334	0	0.0	0	0	0	0	0.0	0.0
ABL2	ARHGAP32	0.6235407	0.7211587		0.3000153		0.3559236	0.5649886	0.33812	0.0484499	0.4113509		0.2378618	0	0.0	0	0	0	0	0.0	0.00693094
ABL2	ARMC6	0.5609239	0.537248	0.4391193	0.5488223		0.3594133	0.3201881	0.3859508	0.2537526	0.5708463		0.5913764	0	0.99808986938768	0	0	0	0	0.0	0.0
ABL2	ATP6V1A	0.5659477	0.6015551	0.2871189	0.3012374	0.7248034	0.1223641	0.2277962	0.3756603	0.1404468	0.3664583		0.3011403	0	0.0	0	0	0	0	0.0	0.007011
ABL2	ATP6V1C1	0.6028732	0.5824018	0.2260726	0.4229572	0.4935328	0.3319477	0.3341138	0.4869368	0.1020722	0.5420222		0.5168397	0	0.0	0	0	0	0	0.0	0.0
ABL2	ATP6V1D	0.5749134	0.5931124	0.3181099	0.3388514	0.1909202	0.1357949	0.3020714	0.383879	0.1564145	0.1806255		0.4186682	0	0.0	0	0	0	0	0.0	0.0
ABL2	ATP6V1H	0.5093379	0.6197979	0.3142413	0.4824197	0.4482612	0.2192979	0.2644362	0.3660552	0.0919465	0.3801164		0.4397719	0	0.0	0	0	0	0	0.0	0.00697313
ABL2	BCR	0.7864645	0.6360191	0.5727159	0.4650468		0.3064164	0.476101	0.2705616	0.4326888	0.437582		0.3217913	0	0.0	0	0	0	0	0.0	0.00713098
ABL2	BRAF	0.6384448	0.6989824	0.4939007	0.4128162		0.2613047	0.2695013	0.4314449	0.8728446	0.3883116		0.5528104	0	0.0	0	0	0	0	0.0	0.0
ABL2	CAB39	0.5068463	0.5104567	0.3718434	0.3281423	0.5224782	0.2045743	0.3395672	0.2310523	0.6735395	0.400971		0.3420796	0	0.0	0	0	0	0	0.0	0.0
ABL2	CADPS2	0.6176285	0.7269344		0.1908568		0.1988757	0.1930754	0.1896268	0.3500504	0.3245572		0.3424952	0	0.0	0	0	0	0	0.0	0.0
ABL2	CAMK1D	0.5485047	0.5069301	0.4203864	0.2625882		0.385222	0.3313058	0.249879	0.411933	0.2854559		0.3103208	0	0.0	0	0	0	0	0.0	0.0
ABL2	CAMK2G	0.6995935	0.5999334	0.3901301	0.3522992	0.536542	0.5869324	0.4125594	0.3495648	0.5706904	0.2828195		0.2536872	0	0.0	0	0	0	0	0.0	0.00699552
ABL2	CAMSAP3	0.6324999	0.8207551		0.4886848		0.4657102	0.1969954	0.3744445	0.2810182	0.3947999		0.2936328	0	0.0	0	0	0	0	0.0	0.00709831
ABL2	CAP2	0.6464939	0.5754639		0.3436597	0.6664032	0.2905434	0.273396	0.2833536	0.2967868	0.1123672		0.1995606	0	0.0	0	1	539	0	0.0	0.0
ABL2	CEP170B	0.5908381	0.610425		0.5133446		0.5190943	0.6177887	0.3410794	0.1454975	0.3274584		0.3452338	0	0.0	0	0	0	0	0.0	0.00705593
ABL2	CLASP2	0.5806888	0.5861311	0.3647394	0.4103722	0.4256576	0.4856586	0.4223177	0.362698	0.3910966	0.3210078		0.3260802	0	0.0	0	1	499	0	0.0	0.00695868
ABL2	CSNK2A2	0.5862406	0.5027409	0.2382242	0.4264552	0.1183567	0.3870016	0.2493207	0.3645628	0.3162164	0.4035556		0.3829525	0	0.0	0	0	0	0	0.0	0.00694923
ABL2	CUL2	0.6326834	0.5635942	0.3897444	0.3638144	0.4492683	0.4089171	0.3200976	0.391439	0.2890721	0.4467542		0.3577392	0	0.0	0	0	0	0	0.0	0.0
ABL2	CYFIP2	0.6992893	0.5766667	0.3831331	0.3507144	0.6104676	0.5359887	0.2399388	0.1671388	0.0214151	0.4373472		0.447909	0	0.0	0	0	0	0	0.0	0.00794891
ABL2	DCTN4	0.5999451	0.5236141	0.3064793	0.1977702	0.6329958	0.4746289	0.1969032	0.2470836	0.7751906	0.1098714		0.3021226	0	0.0	0	0	0	0	0.0	0.00695868
ABL2	DCTN5	0.5798987	0.5106766	0.4076966	0.3585739		0.3415228	0.3024768	0.2725352	0.4455479	0.071601		0.4081071	0	0.0	0	0	0	0	0.0	0.00698689
ABL2	DCTN6	0.5350596	0.5053475	0.4325455	0.3812253		0.3405083	0.1915686	0.2520801	0.0910721	0.1256674		0.3014279	0	0.0	0	0	0	0	0.0	0.00701664
ABL2	DDHD1	0.5865803	0.5913836	0.3931657	0.5005793		0.6116762	0.1292054	0.345649		0.325861		0.2202416	0	0.0	0	0	0	0	0.0	0.0
ABL2	DLG4	0.6334742	0.5100511						0.3208148	0.2992009				0	0.0	0	0	0	0	0.0	0.0
ABL2	DMWD	0.5772244	0.5214062		0.3707923		0.138745		0.2892193		0.0845855			0	0.0	0	0	0	0	0.0	0.0
ABL2	DMXL1	0.7956755	0.5465542	0.4738727	0.3328753		0.2978509	0.2093526	0.2538396	0.3095546	0.330974		0.4537629	0	0.0	0	0	0	0	0.0	0.0
ABL2	DMXL2	0.6657486	0.7347105	0.2244938	0.3766782		0.3851922	0.4562994	0.414073	0.2197386	0.4350404		0.2665676	0	0.0	0	0	0	0	0.0	0.0
ABL2	DNAJC6	0.5648279	0.5496878	0.3871378			0.1982295	0.4138904	0.4629721		0.348269			0	0.0	0	0	0	0	0.0	0.0
ABL2	DNM1	0.6451662	0.6210415	0.5130286	0.2294491	0.3376412	0.2700884	0.2348988	0.2585318	0.467453	0.2080841		0.2068504	0	0.0	0	0	0	0	0.0	0.0
ABL2	DNM3	0.5330163	0.5788072	0.5963574	0.3427369	0.6020155	0.1818963	0.2260585	0.3215251	0.4699303	0.3167315		0.292693	0	0.0	0	0	0	0	0.0	0.0
ABL2	EPS15L1	0.637698	0.5080316	0.4235281	0.2987554	0.2515058	0.2826035	0.3568155	0.3180277	0.7936262	0.1435455		0.3555582	0	0.0	0	0	0	0	0.0	0.00698101
ABL2	EVI5L	0.6583368	0.5798984	0.2914684	0.2906		0.312152	0.3306048	0.2484172	0.4157406	0.2742184		0.1941137	0	0.0	0	0	0	0	0.0	0.0
ABL2	EXOC5	0.6177229	0.5822054	0.4218872	0.4112172	0.2031976	0.652722	0.6132533	0.3569281	0.3722962	0.3001212		0.416614	0	0.0	0	0	0	0	0.0	0.0
ABL2	EXOC7	0.7155987	0.5272033	0.442702	0.3275016		0.4568113	0.4562932	0.3849817	0.7967521	0.1485496		0.4300318	0	0.0	0	0	0	0	0.0	0.00711406
ABL2	EXOC8	0.6847259	0.5451854	0.4252196	0.3999643		0.655561	0.3994237	0.4116064	0.5387919	0.1843881		0.4237287	0	0.0	0	0	0	0	0.0	0.0
ABL2	FSD1	0.522166	0.5134898		0.6844628				0.4281742	0.1469922			0.5759476	0	0.0	0	0	0	0	0.0	0.0
ABL2	GAPVD1	0.7021127	0.5088807	0.3432043	0.5455038	0.6401874	0.1916532	0.4552512	0.3781621	0.4601121	0.7344127		0.417897	0	0.0	0	0	0	0	0.0	0.00702004
ABL2	GMFB	0.537272	0.5132441	0.5658276	0.2336136	0.5719256	0.2866341	0.3612152	0.2892717	0.3012319	0.2149027		0.4248896	0	0.0	0	0	0	0	0.0	0.00332402
ABL2	GPHN	0.688647	0.5727525	0.4684951	0.3697295		0.4015215	0.1337751	0.385742	0.715253	0.3371465		0.3341002	0	0.0	0	0	0	0	0.0	0.00711005
ABL2	HSPA4L	0.5967919	0.5801205	0.3679757	0.4705156	0.1847166	0.4846466	0.2390118	0.3727941	0.2300787	0.4184738		0.3638205	0	0.0	0	0	0	0	0.0	0.00692864
ABL2	IQSEC1	0.5554664	0.5114697	0.2830659	0.4362283		0.2752436	0.2926044	0.2358488	0.6325216	0.2166446		0.3083518	0	0.0	0	0	0	0	0.0	0.0
ABL2	IQSEC2	0.8788454	0.5242299	0.3733352	0.4236795		0.4303059		0.2476646	0.5012414	0.4424362		0.1577402	0	0.0	0	0	0	0	0.0	0.0
ABL2	KALRN	0.6933014	0.6568529	0.6979237	0.2880532		0.5129447	0.2701157	0.3706622	0.1009724	0.231076		0.5597634	0	0.0	0	0	0	0	0.0	0.0
ABL2	KIF3B	0.6247278	0.5532218	0.3809636	0.5472543		0.511171	0.2554374	0.3732416	0.2878569	0.4279312		0.4979772	0	0.0	0	0	0	0	0.0	0.00695086
ABL2	KLC2	0.7090435	0.6164545	0.4886504	0.4072544	0.3246883	0.4818047	0.3290312	0.4514289	0.6624043	0.3769782		0.3563224	0	0.0	0	0	0	0	0.0	0.00704071
ABL2	MADD	0.7347589	0.6769895	0.4833105	0.4655357		0.524627	0.3186108	0.3375902	0.2832752	0.3437306		0.3545648	0	0.0	0	0	0	0	0.0	0.0
ABL2	MAP2	0.5254075	0.6061931	0.2792129	0.4570316		0.3797146	0.224693	0.5035581	0.46717	0.2998168		0.4555577	0	0.0	0	0	0	0	0.0	0.0
ABL2	MAPK8IP3	0.6470969	0.5012438	0.6493535	0.4922969		0.5006108	0.2122328	0.2880926	0.7990922	0.3312157		0.3135931	0	0.0	0	0	0	0	0.0	0.0
ABL2	MICAL3	0.6802294	0.5431642	0.5934617	0.5528999		0.3187109	0.2771796	0.2076586	0.0851802	0.3429298		0.4703316	0	0.0	0	0	0	0	0.0	0.0
ABL2	NCDN	0.6410981	0.5651575	0.5270372	0.3586722		0.3433895	0.3076462	0.2594314	0.5318282	0.0978602		0.3591412	0	0.0	0	0	0	0	0.0	0.00702865
ABL2	NDEL1	0.7444141	0.6304663	0.4472991	0.4057113		0.3040388	0.4257425	0.3333627	0.1638202	0.2816577		0.2361606	0	0.0	0	0	0	0	0.0	0.0
ABL2	PFKP	0.6086388	0.5427662	0.4652785	0.4487242	0.5476235	0.3537121	0.4191074	0.3938981	0.122628	0.432227		0.2798143	0	0.0	0	0	0	0	0.0	0.00700592
ABL2	PLCL2	0.5326528	0.5275938	0.3981079	0.1947588		0.2627538	0.2678025	0.2452379	0.8903489	0.4483088		0.3761286	0	0.0	0	0	0	0	0.0	0.0
ABL2	PPM1E	0.6569055	0.6514094		0.0924179		0.1153904	0.1514528	0.3758934					0	0.0	0	0	0	0	0.0	0.0
ABL2	PPP1R21	0.5893787	0.5607677	0.5817254	0.3489727		0.4938478	0.2128965	0.2942205	0.4286883	0.1419121		0.2931815	0	0.0	0	0	0	0	0.0	0.0
ABL2	PPP2R1A	0.56731	0.5943627	0.4391154	0.3816557	0.5211548	0.247836	0.3607076	0.3055889	0.2225951	0.3110201		0.3423238	0	0.0	0	0	0	0	0.0	0.00694618
ABL2	PPP2R5B	0.6077667	0.5028874	0.228171	0.2526434	0.559896	0.2393292	0.4938682	0.2755965	0.1345008	0.2519759		0.3019635	0	0.0	0	0	0	0	0.0	0.0
ABL2	PPP2R5E	0.6429559	0.6896816	0.4358316	0.2561535	0.6990704	0.3542172	0.3002582	0.2794904	0.1958229	0.3290487		0.4344231	0	0.0	0	0	0	0	0.0	0.0
ABL2	PPP3CB	0.5485584	0.580459	0.3795708	0.2716233	0.6204829	0.2185441	0.4193676	0.3604212	0.1366604	0.1955958		0.2381899	0	0.0	0	0	0	0	0.0	0.0
ABL2	PPP5C	0.5223002	0.5263631	0.4361184	0.3384564	0.2702017	0.5185739	0.2070298	0.3435791	0.3363182	0.2398378		0.5741082	0	0.0	0	0	0	0	0.0	0.0
ABL2	PPP6R2	0.7330785	0.6546982	0.5514424	0.2376963		0.2728485	0.1872032	0.2382722	0.374907	0.3334261		0.1815754	0	0.0	0	0	0	0	0.0	0.00702937
ABL2	PRKACB	0.6192233	0.6058517	0.4983823	0.3623031	0.5922406	0.5623505	0.2215358	0.3186203	0.5540565	0.2783539		0.2014252	0	0.0	0	0	0	0	0.0	0.0
ABL2	PRKAR2B	0.5580215	0.6125326	0.2469284	0.207289	0.5416023	0.2372826	0.1518758	0.235257	0.737672	0.1733033		0.1266967	0	0.0	0	0	0	0	0.0	0.00695086
ABL2	PRMT8	0.5187759	0.7393037				0.4537124							0	0.0	0	0	0	0	0.0	0.0
ABL2	PTPN11	0.5541175	0.5233154	0.5352206	0.4245378	0.0930099	0.4745349	0.1297761	0.356082	0.235749	0.2261711		0.3352404	0	0.0	0	0	165	0	0.0	0.00698075
ABL2	RABEP1	0.552103	0.6542155	0.4101135	0.3435832		0.3913419	0.3844427	0.2981196	0.4035085	0.1469729		0.4704156	0	0.0	0	0	0	0	0.0	0.00696615
ABL2	RABGAP1	0.5642839	0.6083522	0.5091945	0.4452245	0.2825414	0.3331445	0.2696958	0.3626765	0.6158087	0.2603036		0.38381	0	0.0	0	0	0	0	0.0	0.00707143
ABL2	RALGAPB	0.5094311	0.5672273	0.3798444	0.3819406	0.1358103	0.4789189	0.2781933	0.3411173	0.1209478	0.5011344		0.3104484	0	0.0	0	0	0	0	0.0	0.0
ABL2	RAP1GAP2	0.7099693	0.5567265	0.4177878	0.4025758		0.3290905	0.4828926	0.4143072	0.0619745	0.4055261		0.529793	0	0.0	0	0	0	0	0.0	0.0
ABL2	ROGDI	0.7623839	0.7322728	0.2077572	0.2655949		0.3188517	0.2135692	0.3612829	0.0578121	0.3221791		0.2159435	0	0.0	0	0	0	0	0.0	0.0
ABL2	SH3GLB2	0.5873675	0.5798754	0.3554861	0.2771416	0.3482483	0.2929097	0.2285491	0.2540871	0.5466031	0.2924352		0.2418106	0	0.0	0	0	0	0	0.0	0.00704071
ABL2	SIK3	0.7113758	0.6152541	0.6104192	0.3672735		0.2834872	0.2163333	0.3398787	0.1009744	0.288348		0.2094197	0	0.0	0	0	0	0	0.0	0.0
ABL2	SMAP1	0.5304873	0.5631207	0.5042176	0.4938467		0.3868203	0.3000754	0.3226526	0.1436482	0.3742698		0.421053	0	0.0	0	0	0	0	0.0	0.00697772
ABL2	SNX4	0.521491	0.503315	0.4825367	0.3513182	0.4661465	0.4605465	0.3243444	0.2454313	0.1083351	0.1746191		0.5508834	0	0.0	0	0	0	0	0.0	0.00702
ABL2	SPIRE1	0.5790333	0.6164237	0.6328273	0.5861999		0.5830589	0.544151	0.2597046	0.2482669	0.4429544		0.2906336	0	0.0	0	0	0	0	0.0	0.0
ABL2	SRGAP3	0.7386421	0.684913	0.468374	0.4210852		0.2523912		0.3077077	0.1588449	0.1366267		0.3845664	0	0.0	0	0	0	0	0.0	0.00706909
ABL2	SRR	0.5529962	0.55031	0.4552019	0.1945576		0.4106273	0.4015915	0.2671814	0.5261956	0.1934738		0.142327	0	0.0	0	0	0	0	0.0	0.0
ABL2	STX1A	0.5957073	0.6803383		0.2788387				0.2729768		0.2998134			0	0.0	0	0	0	0	0.0	0.0
ABL2	STXBP5	0.6483665	0.7574855	0.3945494	0.1425756		0.4761637	0.5307154	0.2665983	0.1798979	0.2243595		0.4556844	0	0.0	0	0	0	0	0.0	0.0
ABL2	SYNJ1	0.5766105	0.6272748	0.5270076	0.3105792		0.2432065	0.3109298	0.3928115	0.454803	0.3844017		0.3156184	0	0.0	0	0	0	0	0.0	0.007023
ABL2	TANC2	0.5352341	0.750428	0.4455533	0.4734402		0.2661489	0.548422	0.3101954	0.4563415	0.3094363		0.5017242	0	0.0	0	0	0	0	0.0	0.00698163
ABL2	TMOD2	0.5367028	0.6085592	0.4096923	0.240056		0.2550298	0.1707787	0.2891017	0.3006431	0.1057635		0.2846652	0	0.0	0	0	0	0	0.0	0.0
ABL2	TOM1L2	0.5306872	0.5933461	0.4632125	0.2548714		0.2502108	0.2723365	0.2137288	0.6359232	0.1311314		0.1361414	0	0.0	0	0	0	0	0.0	0.0
ABL2	TRAPPC10	0.6004647	0.5528541	0.3746001	0.3199251	0.6557719	0.3263757	0.2256265	0.2622088	0.1782729	0.2434032		0.2652502	0	0.0	0	0	0	0	0.0	0.0
ABL2	TRAPPC9	0.5234329	0.5437339	0.3960887	0.2964854		0.3744445	0.4290298	0.2559128	0.4406833	0.3411623		0.3898023	0	0.0	0	0	0	0	0.0	0.0069641
ABL2	TRIM2	0.5128015	0.535186		0.4026546	0.2645552	0.2043282	0.2132778	0.2478098	0.2499272	0.1826258		0.3776702	0	0.0	0	0	0	0	0.0	0.0
ABL2	TSC1	0.6099124	0.5531826	0.5764729	0.5308865		0.2177157	0.4014062	0.4200844	0.4467753	0.4252533		0.3413451	0	0.0	0	0	0	0	0.0	0.0
ABL2	TUBA4A	0.6547001	0.5208212	0.3251139	0.2343474	0.6479712	0.2124205	0.161518	0.3207476	0.2324859	0.2818134		0.2239844	0	0.0	0	0	0	0	0.0	0.0
ABL2	TUBB2A	0.632373	0.5302938	0.4374144	0.41376	0.7400083	0.2971517	0.3081432	0.4440747	0.1132069	0.1933381		0.2913907	0	0.0	0	0	0	0	0.0	0.00693995
ABL2	UBE2O	0.7084385	0.5119243	0.3846312	0.3274628		0.3602889	0.4811898	0.4037099	0.0810181	0.3796224		0.4660464	0	0.0	0	0	0	0	0.0	0.00706747
ABL2	UBE3A	0.5288981	0.5518252	0.5533975	0.3648919		0.3442233	0.1825046	0.308402	0.2642689	0.5696261		0.3422962	0	0.0	0	0	0	0	0.0	0.00699952
ABL2	VCPIP1	0.7248078	0.5833371	0.5082757	0.5721968		0.5638633	0.5206798	0.4561305	0.4577343	0.5337524		0.5178261	0	0.0	0	0	0	0	0.0	0.00698545
ABL2	VPS50	0.7144283	0.5603519	0.3838249	0.3474342		0.3841367	0.2194819	0.3712611	0.402207	0.3552086		0.360787	0	0.0	0	0	0	0	0.0	0.00698689
ABL2	VPS51	0.6414902	0.5758339	0.3805088	0.3783654	0.5145093	0.3279274	0.333346	0.4269217	0.3692205	0.3378833		0.3276437	0	0.0	0	0	0	0	0.0	0.00702095
ABL2	VPS52	0.6376958	0.5396957	0.3452566	0.3061466	0.5096955	0.5132014	0.3159816	0.3341039	0.3593483	0.4934512		0.2970589	0	0.0	0	0	0	0	0.0	0.00698689
ABL2	VPS53	0.7297166	0.583464	0.3554867	0.3235624	0.5158715	0.3377024	0.2128099	0.3741065	0.356337	0.3861602		0.4127224	0	0.0	0	0	0	0	0.0	0.00712791
ABL2	WASF1	0.7235736	0.6329333	0.6980217	0.5898286		0.3290846	0.1550176	0.4539472	0.4088119	0.5214534		0.3503525	0	0.0	0	0	400	0	0.0	0.00820858
ABL2	WASF3	0.581352	0.6031216		0.4692824		0.3607081	0.1058646	0.3799406	0.5522191	0.3658391		0.4710288	0	0.0	0	0	0	0	0.0	0.00915589
ABL2	WASL	0.6460248	0.6598141	0.5581221	0.4099204		0.5351337	0.2534062	0.3384827	0.6580654	0.1816362		0.4766132	0	0.0	0	0	0	0	0.0	0.0082642
ABL2	WDR13	0.8220387	0.5833924	0.6002866	0.308821		0.4338955	0.2197844	0.2143856	0.4610126	0.1357334		0.2808038	0	0.0	0	0	0	0	0.0	0.00513217
ABL2	WDR37	0.7527074	0.5744117	0.4699698	0.3233726		0.2166546	0.1740736	0.3209844	0.1583271	0.2038605		0.2296784	0	0.0	0	0	0	0	0.0	0.0
ABL2	WDR47	0.5946599	0.6123209	0.498819	0.4240039		0.4173306	0.5538193	0.4134952	0.3315687	0.2322698		0.3830032	0	0.0	0	0	0	0	0.0	0.0
ABL2	WDR7	0.7124267	0.6354307	0.3444461	0.2707006		0.3911171	0.1958878	0.3058473	0.0412317	0.3949534		0.5241372	0	0.0	0	0	0	0	0.0	0.0
ABL2	WIPF2	0.5806426	0.6487796	0.7109878	0.600254		0.6696677	0.411562	0.3606182	0.2030742	0.317076		0.337995	0	0.0	0	0	0	0	0.0	0.0082364999999999
ABR	ACTR3B	0.7481353	0.7072138	0.4986756	0.4003582	0.6502042	0.5202288	0.0493328	0.2586621	0.307546	0.2395749		0.1523922	0	0.0	0	0	0	0	0.0	0.00701397
ABR	AHCYL2	0.7198379	0.706191	0.4972095	0.5328549	0.3482603	0.3969773	0.4183914	0.4765171	0.0945042	0.2864466	0.3701603	0.5400795	0	0.0	0	0	0	0	0.0	0.00724627
ABR	ALDOA	0.688865	0.6418768	0.680223	0.3920761	0.2531399	0.4293329	0.856687	0.2961201	0.253013	0.5502196	0.2937337	0.3829767	0	0.0	0	0	0	0	0.0	0.00695985
ABR	ANXA6	0.6637175	0.5796477	0.4484548	0.6448022	0.333407	0.6094437	0.2031827	0.5263881	0.8246019	0.3446308	0.3681246	0.4896365	0	0.0	0	0	0	0	0.0	0.00696963
ABR	ANXA7	0.5807815	0.7419556	0.5574693	0.4227621	0.4335886	0.4111245	0.1612696	0.3242882	0.6338465	0.3100711	0.3665647	0.446855	0	0.0	0	0	0	0	0.0	0.00697769
ABR	AP1M1	0.5697557	0.5089851	0.6189351	0.5170319	0.3676254	0.5759072	0.1689	0.6787745	0.7221729	0.534454	0.404105	0.4425217	0	0.0	0	0	0	0	0.0	0.00699488
ABR	ARFIP2	0.6848736	0.617376	0.502647	0.4200978	0.5376301	0.3939061	0.4815038	0.2824912	0.2734991	0.152802	0.401605	0.3246711	0	0.0	0	0	0	0	0.0	0.0
ABR	ARHGAP5	0.6328292	0.5240625	0.3618964	0.4614256	0.6785199	0.2879779	0.3474636	0.4011469	0.1904888	0.5005019	0.3697361	0.2543923	0	0.0	0	0	0	0	0.0	0.00694217
ABR	ARPC1A	0.7914077	0.5260872	0.4812096	0.3294721	0.4314482	0.3287631	0.1928415	0.2353989	0.0584712	0.3307425	0.5276172	0.2242062	0	0.0	0	0	0	0	0.0	0.0
ABR	ARPC5L	0.7916741	0.6845342	0.4635685	0.3598317	0.4935502	0.4812768	0.5368866	0.5892681	0.523649	0.5947079	0.4429661	0.2791354	0	0.0	0	0	0	0	0.0	0.0
ABR	ARRB1	0.5900603	0.5655883	0.6078089	0.5777597	0.2532177	0.474364	0.4777345	0.519797	0.9022558	0.2464686	0.4305404	0.4822402	0	0.0	0	0	0	0	0.0	0.0
ABR	ASRGL1	0.6294656	0.5800646	0.7791064	0.3200551	0.3672654	0.343522	0.2593986	0.4190028	0.133715	0.2212734	0.2366418	0.3361442	0	0.0	0	0	0	0	0.0	0.0
ABR	ATG7	0.6975813	0.5339889	0.6389232	0.5780099	0.6345666	0.7244768	0.683644	0.8027306	0.817627	0.6636508	0.479671	0.5085769	0	0.0	0	0	0	0	0.0	0.0
ABR	ATP6V1A	0.6216953	0.860153	0.7405464	0.5615085	0.4241246	0.54546	0.7474085	0.6258747	0.7591828	0.7078212	0.5528835	0.5596907	0	0.0	0	0	0	0	0.0	0.00732306
ABR	ATP6V1B2	0.5719134	0.8423914	0.7120345	0.5689572	0.5496097	0.5326081	0.717742	0.7143318	0.9405589	0.637954	0.5497277	0.5830887	0	0.0	0	0	0	0	0.0	0.00694092
ABR	ATP6V1C1	0.608109	0.8915556	0.653393	0.5027468	0.490627	0.535545	0.4607798	0.6574676	0.5673227	0.7376774	0.6253221	0.5170197	0	0.0	0	0	0	0	0.0	0.00701932
ABR	ATP6V1D	0.5626651	0.859111	0.7076567	0.6036092	0.5475084	0.5273084	0.7037838	0.6639969	0.6282862	0.6544682	0.3530773	0.4867937	0	0.0	0	0	0	0	0.0	0.0
ABR	ATP6V1E1	0.5198033	0.8224794	0.7074885	0.5228453	0.492815	0.496779	0.6768084	0.7369157	0.6790405	0.6536944	0.4501565	0.494141	0	0.0	0	0	0	0	0.0	0.00705281
ABR	BRAF	0.6097886	0.630961	0.4880655	0.3898625		0.3484794	0.2159856	0.303215	0.208534	0.3008842		0.2212763	0	0.0	0	0	0	0	0.0	0.0
ABR	BRK1	0.6546908	0.626167	0.566281	0.3007784	0.3690961	0.5149898	0.7388439	0.3552284	0.4157078	0.629324	0.3527727	0.3943576	0	0.0	0	0	0	0	0.0	0.00698348
ABR	CAB39	0.7142528	0.6997491	0.6683362	0.5034529	0.5423294	0.5800322	0.5680903	0.8156324	0.3238966	0.5732237	0.4798557	0.432194	0	0.0	0	0	0	0	0.0	0.0
ABR	CADPS2	0.5816512	0.75952		0.4002144		0.5308182	0.3234888	0.5407807	0.4462901	0.1464765	0.2120162	0.4203352	0	0.0	0	0	0	0	0.0	0.0
ABR	CALB2	0.7290595	0.5107322		0.3234203	0.4028356	0.3576313	0.8297394	0.2908642	0.8148471	0.6915244		0.3925935	0	0.0	0	0	0	0	0.0	0.0
ABR	CAMK1	0.7166884	0.695477	0.7029387	0.5725545	0.3818829	0.450639	0.1285605	0.7299353	0.5291568	0.3210666	0.5437695	0.4888279	0	0.0	0	0	0	0	0.0	0.0
ABR	CAMK1D	0.7303446	0.7089703	0.2980546	0.4751788	0.3581509	0.4792322	0.3070574	0.4576738	0.3590587	0.2643895	0.3253737	0.5786443	0	0.0	0	0	0	0	0.0	0.0
ABR	CAMK4	0.5836684	0.6906393	0.5127009	0.558508		0.5674439	0.87093	0.6020312	0.844779	0.3542551		0.700668	0	0.0	0	0	0	0	0.0	0.00699639
ABR	CAMSAP3	0.5782124	0.7062672		0.3667713	0.4893741	0.3360477	0.331631	0.2453194	0.0367296	0.2760316	0.396935	0.2151925	0	0.0	0	0	0	0	0.0	0.00716445
ABR	CAPN2	0.7635528	0.5963519	0.6442925	0.4592327	0.5473192	0.3768488	0.6382153	0.6041085	0.4254332	0.5997355	0.5745454	0.4254829	0	0.0	0	0	0	0	0.0	0.0
ABR	CDK14	0.7618629	0.5967692	0.4888895	0.4022929		0.3194088	0.4261405	0.4694952	0.3696209	0.4103566		0.3153366	0	0.0	0	0	0	0	0.0	0.0
ABR	CDK5	0.543341	0.6785786	0.5251173	0.4484768	0.4002162	0.4413488	0.4681215	0.4452794	0.1284788	0.5610355	0.6102773	0.3278226	0	0.0	0	0	0	0	0.0	0.00714837
ABR	CLASP2	0.5072237	0.7282004	0.5319932	0.4519368	0.3947533	0.4513249	0.1953729	0.5375862	0.3170827	0.2915906	0.5235474	0.3509386	0	0.0	0	0	0	0	0.0	0.00707594
ABR	CNDP2	0.717511	0.6753378	0.5136143	0.4536706	0.4160315	0.317105	0.2791527	0.6389203	0.3485634	0.3027498	0.6372901	0.5367444	0	0.0	0	0	0	0	0.0	0.00701397
ABR	CNRIP1	0.6002015	0.6915092	0.147527	0.4662379	0.247982	0.2948639	0.4845316	0.4554967	0.8023779	0.2421436	0.7220949	0.4692504	0	0.0	0	0	0	0	0.0	0.0
ABR	CORO1A	0.6176798	0.6599095	0.5552375	0.6114769	0.4264801	0.6458093	0.7704123	0.6622567	0.9645416	0.4416282	0.4105509	0.6365108	0	0.0	0	0	0	0	0.0	0.00693473
ABR	CRMP1	0.6406182	0.5281119		0.6549586	0.3660085	0.3414656	0.6595306	0.2353596	0.4095984	0.3652549	0.41819	0.4428252	0	0.0	0	0	0	0	0.0	0.00729054
ABR	CSRP1	0.6617329	0.7336835	0.6604749	0.3021571	0.253985	0.3683341	0.6215915	0.4160853	0.6606117	0.358626	0.3134869	0.3992233	0	0.0	0	0	0	0	0.0	0.00694358
ABR	CYFIP1	0.6829024	0.6395776	0.5742326	0.4081872	0.4232114	0.5362458	0.7758699	0.4522548	0.3378763	0.5971482	0.6252038	0.5517276	0	0.0	0	0	0	0	0.0	0.00743304
ABR	CYFIP2	0.5287968	0.8399142	0.4985608	0.5152558	0.4698162	0.483511	0.6953836	0.3726271	0.5269344	0.4063296	0.4452094	0.5300791	0	0.0	0	0	0	0	0.0	0.00748212
ABR	DCLK2	0.7075649	0.5504215	0.6228723	0.3420139		0.3199919		0.2942957	0.3126396	0.3221306		0.3732664	0	0.0	0	0	0	0	0.0	0.0
ABR	DDHD1	0.5218309	0.612771	0.2352486	0.3124246	0.3134698	0.3708868	0.4000599	0.3921502	0.709317	0.2263191		0.4081036	0	0.0	0	0	0	0	0.0	0.0
ABR	DDHD2	0.509583	0.6714496	0.368476	0.533393	0.4011268	0.3733411	0.4484408	0.276887	0.3766066	0.3140744		0.2424063	0	0.0	0	0	0	0	0.0	0.00703107
ABR	DIP2B	0.7692198	0.615839	0.3051766	0.3656886	0.5431059	0.379138	0.4205238	0.1985395	0.3014954	0.5703194	0.3345489	0.2147792	0	0.0	0	0	0	0	0.0	0.0
ABR	DLG4	0.6912021	0.8584388		0.5774913	0.3482037	0.360343		0.2644092	0.1595012				0	0.0	0	0	0	0	0.0	0.0
ABR	DMWD	0.6474706	0.8200603		0.6406284		0.2336266		0.1412236		0.1628436			0	0.0	0	0	0	0	0.0	0.0
ABR	DMXL1	0.6467168	0.5690047	0.4530809	0.6011533		0.5079141	0.3212951	0.5964804	0.6910906	0.368401	0.2932815	0.5729042	0	0.0	0	0	0	0	0.0	0.0
ABR	DNAJB4	0.5941626	0.7731299	0.374013	0.3711327	0.3263861	0.3765179	0.2384131	0.1611787	0.4934144	0.2099814	0.4762084	0.4161339	0	0.0	0	0	0	0	0.0	0.0
ABR	DNAJC6	0.5837816	0.7359892	0.45376	0.8468568		0.3808779	0.0317541	0.428261		0.3275309			0	0.0	0	0	0	0	0.0	0.0
ABR	DNM1L	0.5505934	0.6821786	0.5523706	0.369594	0.4174624	0.5840162	0.4591888	0.3270405	0.10024	0.563499	0.5746298	0.2876409	0	0.0	0	0	0	0	0.0	0.00741154
ABR	DPYSL2	0.6908492	0.8167114	0.6400381	0.447979	0.3344359	0.3612566	0.7576383	0.5138855	0.655427	0.3100374	0.3746244	0.5090604	0	0.0	0	0	0	0	0.0	0.0075423999999999
ABR	DPYSL3	0.65337	0.5134318	0.4688301	0.3942901	0.24001	0.3700908	0.7882558	0.4103243	0.6926818	0.5615834	0.3533482	0.4605598	0	0.0	0	0	0	0	0.0	0.00726956
ABR	ECHDC1	0.5320011	0.6958584	0.5375337	0.5646245	0.3913432	0.3909594	0.2219195	0.4989503	0.7744222	0.2738016	0.4300066	0.3962184	0	0.0	0	0	0	0	0.0	0.0
ABR	EHD1	0.7292046	0.5689192	0.6513563	0.4462566	0.3398856	0.5230289	0.7981918	0.569455	0.8402742	0.7279762	0.4683916	0.5690744	0	0.0	0	0	0	0	0.0	0.0
ABR	ENO2	0.5596614	0.6981782	0.5046808	0.5152635	0.3325913	0.2813598	0.8446152	0.3607916	0.3712246	0.4759838	0.3044668	0.4691809	0	0.0	0	0	0	0	0.0	0.0
ABR	FKBP1B	0.5104056	0.5846368		0.5368918		0.2490449		0.2029842	0.1565358	0.4748374			0	0.0	0	0	0	0	0.0	0.0
ABR	GABARAPL2	0.5648805	0.6837995	0.6173306	0.3165006	0.4141906	0.4679638	0.6597999	0.5128893	0.6665898	0.3718172	0.5677729	0.5169289	0	0.0	0	0	0	0	0.0	0.0
ABR	GCLC	0.6264755	0.5964536	0.4879374	0.4732252	0.3580453	0.361353	0.0307831	0.1889079	0.2856688	0.2468834	0.5272513	0.2521768	0	0.0	0	0	0	0	0.0	0.0
ABR	GCLM	0.7044096	0.5502207	0.6200303	0.4255408	0.3566591	0.3702625	0.1632196	0.2117171	0.3205534	0.2988892	0.4007182	0.2480178	0	0.0	0	0	0	0	0.0	0.00703575
ABR	GDI1	0.7175626	0.6985239	0.6077658	0.5933883	0.4612473	0.3500628	0.5505333	0.3868406	0.3074124	0.3193665	0.4504392	0.6062418	0	0.0	0	0	0	0	0.0	0.0
ABR	GMFB	0.7182367	0.6303232	0.5314697	0.4429669	0.4550467	0.4316557	0.2764119	0.5361648	0.4033403	0.4394062	0.438241	0.4806249	0	0.0	0	0	0	0	0.0	0.0
ABR	GOT1	0.7194951	0.7422972	0.6160242	0.377205	0.4276912	0.3645292	0.0683184	0.2655456	0.0865122	0.232781	0.4032008	0.2547227	0	0.0	0	0	0	0	0.0	0.0
ABR	GPD1L	0.521463	0.7517799	0.4771682	0.4944109	0.4237908	0.4421666	0.5543975	0.3637958	0.1346179	0.1972996	0.3733145	0.3173557	0	0.0	0	0	0	0	0.0	0.0
ABR	HPCAL1	0.6506766	0.680962	0.4610724	0.3620301	0.4071687	0.3483071	0.5166734	0.4729823	0.2956534	0.5107738	0.3118371	0.4086268	0	0.0	0	0	0	0	0.0	0.0
ABR	HSPA12A	0.6346996	0.7343306		0.5320785	0.2930276	0.3449815	0.6275448	0.3376774	0.3937942	0.2789938	0.5189869	0.3710297	0	0.0	0	0	0	0	0.0	0.0
ABR	HSPA2	0.5714439	0.6533137	0.3285916	0.4065573	0.5146347	0.4177006	0.5656256	0.1493203	0.1864604	0.2319404	0.366801	0.3430439	0	0.0	0	0	0	0	0.0	0.00747764
ABR	IMPA1	0.8045104	0.6521144	0.5016788	0.5098636	0.2373474	0.4228104	0.3826161	0.3673083	0.4814666	0.4341068	0.3990388	0.4176344	0	0.0	0	0	0	0	0.0	0.0
ABR	IMPACT	0.6586775	0.5172681	0.3753474	0.5154687	0.5733572	0.4005368	0.1510755	0.3469779	0.395387	0.2786328	0.5594488	0.3182724	0	0.0	0	0	0	0	0.0	0.0
ABR	IQSEC2	0.5611675	0.7963893	0.6889671	0.4881992		0.4556205		0.6508235	0.6620321	0.4598946		0.2963104	0	0.0	0	0	0	0	0.0	0.00695985
ABR	KCNAB2	0.584286	0.73642	0.5801174	0.4822636	0.4573692	0.6011907	0.7770149	0.548264	0.9375238	0.5869747	0.3060867	0.6352219	0	0.0	0	0	0	0	0.0	0.0
ABR	KIF3B	0.5557228	0.6872997	0.5656146	0.4494795	0.3864258	0.3189675	0.3711077	0.2700135	0.086561	0.2107518		0.4492588	0	0.0	0	0	0	0	0.0	0.00708102
ABR	LANCL1	0.6019851	0.7517232	0.4407612	0.4503901	0.2895302	0.3852194	0.1891503	0.1311704	0.0989499	0.2246915	0.4968023	0.3799126	0	0.0	0	0	0	0	0.0	0.00698767
ABR	LANCL2	0.5813925	0.517364	0.3236204	0.3001624	0.4770083	0.4153496	0.1344324	0.2496567	0.0518381	0.22451	0.369599	0.3941752	0	0.0	0	0	0	0	0.0	0.00694875
ABR	MADD	0.5189186	0.7556644	0.4238694	0.5118248	0.4218913	0.4107381	0.5010127	0.3741827	0.3408084	0.2721456		0.3701227	0	0.0	0	0	0	0	0.0	0.00703856
ABR	MAP2K4	0.7285433	0.7786281	0.6844315	0.5383048	0.4950201	0.509212	0.5718506	0.6828471	0.4560619	0.2594656	0.7166941	0.5902066	0	0.0	0	0	0	0	0.0	0.0
ABR	MAPK1	0.6760762	0.7870316	0.7516666	0.5096866	0.4014361	0.3846895	0.3522508	0.4110265	0.5951187	0.5677448	0.5057126	0.5320143	0	0.0	0	0	0	0	0.0	0.00694092
ABR	MAPK3	0.5801946	0.845851	0.7076832	0.5524675	0.3950905	0.3115208	0.6438769	0.5383752	0.4505843	0.3913471	0.3798917	0.456522	0	0.0	0	0	0	0	0.0	0.0
ABR	MAPRE3	0.6005831	0.8709908		0.4884318	0.3448986	0.3838501	0.4633305	0.3868897	0.4252158	0.3550092		0.4873564	0	0.0	0	0	0	0	0.0	0.0
ABR	MDH1	0.5836546	0.7492895	0.5866612	0.4218639	0.2752042	0.4177291	0.0189839	0.315131	0.1016408	0.239665	0.5050509	0.4161266	0	0.0	0	0	0	0	0.0	0.0
ABR	MGLL	0.5183895	0.5532764	0.5884611	0.5727838	0.463399	0.3697299	0.2848033	0.5167061	0.8332708	0.5985482	0.3401726	0.2675717	0	0.0	0	0	0	0	0.0	0.0
ABR	MINDY1	0.556322	0.663901	0.5462076	0.5376011	0.4267288	0.4526789	0.1672158	0.3855617	0.5274057	0.1937536	0.4633341	0.2754007	0	0.0	0	0	0	0	0.0	0.0
ABR	MPI	0.5912562	0.656188	0.409867	0.5520307	0.3291072	0.3266114	0.0909011	0.4631492	0.200828	0.1644462	0.4513437	0.5119719	0	0.0	0	0	0	0	0.0	0.0
ABR	MTMR9	0.6887773	0.6895098	0.6019104	0.5257959	0.5989068	0.3592523	0.6751636	0.5599594	0.8353155	0.5033458	0.4584627	0.431481	0	0.0	0	0	0	0	0.0	0.00712058
ABR	NCDN	0.7435062	0.8343738	0.4366082	0.4514655	0.4498288	0.4499634	0.7083382	0.5400177	0.120113	0.4608826	0.4975363	0.3347855	0	0.0	0	0	0	0	0.0	0.00699639
ABR	NCKAP1	0.5405563	0.7771289		0.3395522	0.4289707	0.3974471	0.3778818	0.1406982	0.0443532	0.4132302	0.5703844	0.4004443	0	0.0	0	0	0	0	0.0	0.0075091
ABR	NECAP1	0.672898	0.7456331	0.5465437	0.4257621	0.3946631	0.336928	0.210843	0.4482498	0.2108136	0.2096374	0.4968165	0.5389346	0	0.0	0	0	0	0	0.0	0.0
ABR	NRBP2	0.5106199	0.7060586	0.5811273	0.4090993	0.0569958	0.3837985	0.1596404	0.4586741	0.1315528	0.2477825		0.4970327	0	0.0	0	0	0	0	0.0	0.0
ABR	OSBPL1A	0.6627779	0.5866745	0.4064729	0.4127548	0.5179175	0.3326188	0.5802806	0.4113753	0.1330719	0.4208927	0.097811	0.3778693	0	0.0	0	0	0	0	0.0	0.0
ABR	OTUB1	0.7080957	0.6453754	0.6274223	0.4575634	0.3552226	0.4828277	0.4202896	0.4417883	0.0343829	0.4525616	0.4507016	0.222	0	0.0	0	0	0	0	0.0	0.0069486999999999
ABR	OXR1	0.588011	0.855815	0.6085338	0.368673	0.2892137	0.5181187	0.069927	0.3450922	0.2691096	0.3415875	0.4089944	0.250684	0	0.0	0	0	0	0	0.0	0.0
ABR	PAFAH1B1	0.5869137	0.7230841	0.7134438	0.644633	0.4677302	0.3793778	0.7789948	0.5431209	0.5172746	0.3811266	0.4411632	0.6034543	0	0.0	0	0	0	0	0.0	0.0
ABR	PAK1	0.6453658	0.6914866	0.6533181	0.454957	0.3493641	0.4973933	0.3811738	0.4781965	0.1621138	0.4129293	0.6190246	0.3020998	0	0.0	0	0	0	0	0.0	0.00694092
ABR	PAK3	0.7032143	0.6445362		0.4848124	0.3611629	0.5210147		0.3237286		0.2147729		0.2741856	0	0.0	0	0	0	0	0.0	0.00716511
ABR	PALM	0.6745189	0.7800828	0.1528371	0.5381646	0.2840858	0.3379656	0.4426982	0.2742069	0.4444426	0.2595908	0.3526977	0.2829374	0	0.0	0	0	0	0	0.0	0.0
ABR	PCMT1	0.6066216	0.7462245	0.6000371	0.3891322	0.3187432	0.3542492	0.3023642	0.3337277	0.312409	0.3626944	0.4861666	0.4527792	0	0.0	0	0	0	0	0.0	0.00715667
ABR	PCYT2	0.6916779	0.768937	0.5302988	0.4114544	0.4437582	0.3582335	0.0168238	0.3161699	0.1589188	0.2758174	0.5199626	0.3469553	0	0.0	0	0	0	0	0.0	0.0
ABR	PDPK1	0.6467957	0.6413248	0.6385422	0.563989	0.4066727	0.427968	0.3331563	0.5937365	0.4002123	0.758797	0.3460753	0.469355	0	0.0	0	0	0	0	0.0	0.00694092
ABR	PFKL	0.7610686	0.6119231	0.506454	0.4071184	0.3960063	0.3307652	0.353103	0.4543115	0.2703162	0.4592203	0.5913688	0.5994781	0	0.0	0	0	0	0	0.0	0.00728766
ABR	PFKP	0.7231699	0.8479134	0.6266776	0.3865677	0.4045761	0.2627589	0.9254917	0.4548893	0.3497283	0.6837913	0.5496038	0.572412	0	0.0	0	0	0	0	0.0	0.00726187
ABR	PGAM1	0.6875068	0.6475127	0.6396287	0.4263516	0.37888	0.344704	0.3259645	0.3824657	0.3690069	0.5094886	0.389024	0.51406	0	0.0	0	0	0	0	0.0	0.0073549999999999
ABR	PGM2L1	0.603609	0.7812462	0.3698997	0.4153282	0.4265414	0.3298438	0.895528	0.3882754	0.4677593	0.6564393	0.4136752	0.2539068	0	0.0	0	0	0	0	0.0	0.0
ABR	PGP	0.7173639	0.6077781	0.557055	0.3636784	0.4322887	0.4709258	0.1702527	0.3853081	0.1213943	0.6231422	0.4009371	0.548201	0	0.0	0	0	0	0	0.0	0.0
ABR	PHYHIPL	0.5204185	0.7698606				0.2682575	0.1569603	0.1851562	0.0228723	0.1726916		0.549916	0	0.0	0	0	0	0	0.0	0.0
ABR	PIK3C3	0.5823605	0.5548738	0.5305493	0.4556669	0.6081524	0.4553105	0.4254227	0.546004	0.7959634	0.4196481	0.4453447	0.4537559	0	0.0	0	0	0	0	0.0	0.00724278
ABR	PIK3R4	0.5512694	0.5866457	0.5790176	0.4477802	0.6611712	0.5114893	0.4553977	0.5731276	0.6211272	0.5207924	0.5294302	0.3472092	0	0.0	0	0	0	0	0.0	0.00704766
ABR	PIP4K2B	0.6089503	0.735036	0.3957261	0.3498029	0.4154236	0.4442017	0.4150397	0.5200343	0.644763	0.2907805	0.3876335	0.4609821	0	0.0	0	0	0	0	0.0	0.00712327
ABR	PITHD1	0.6991255	0.6900121	0.4530183	0.3114167	0.4305762	0.4888451	0.4400242	0.3415513	0.4847724	0.1804816	0.3177811	0.3663095	0	0.0	0	0	0	0	0.0	0.0
ABR	PLCB1	0.5759358	0.7321536	0.5538929	0.3115017	0.2771729	0.2423202	0.2145892	0.1747643	0.2082812	0.1684218		0.404325	0	0.0	0	0	0	0	0.0	0.0
ABR	PLCL2	0.5858146	0.5997674	0.6190323	0.4475005		0.4361456	0.5236198	0.5255051	0.6747418	0.2430348		0.470069	0	0.0	0	0	0	0	0.0	0.0
ABR	PPM1H	0.7243748	0.6239882	0.2599775	0.3855568	0.1875132	0.5501464	0.3865413	0.2599703	0.067254	0.2180434		0.3389678	0	0.0	0	0	0	0	0.0	0.0
ABR	PPP1CB	0.5876373	0.5241617	0.487537	0.1955005	0.3132355	0.463009	0.4165642	0.238898	0.1764274	0.524333	0.4398709	0.413268	0	0.0	0	0	0	0	0.0	0.00736076
ABR	PPP2R1A	0.6806312	0.59716	0.6514352	0.4838331	0.4335562	0.4601488	0.3997864	0.4585998	0.198763	0.692183	0.4204758	0.4792799	0	0.0	0	0	0	0	0.0	0.00737344
ABR	PPP2R2A	0.6150311	0.5420402	0.5368049	0.5070949	0.4423121	0.4312277	0.7038761	0.4565587	0.3696338	0.3138694	0.5239577	0.3858742	0	0.0	0	0	0	0	0.0	0.00744949
ABR	PPP2R5B	0.717674	0.7155547	0.3842432	0.562	0.3246572	0.3782274	0.4687262	0.4435172	0.7558863	0.5057407		0.3640228	0	0.0	0	0	0	0	0.0	0.0
ABR	PPP2R5C	0.5439585	0.6221669	0.5802412	0.5017816	0.5036446	0.4137898	0.3992508	0.2706099	0.2778917	0.4334862	0.3072616	0.3836657	0	0.0	0	0	0	0	0.0	0.00696669
ABR	PPP2R5E	0.6458618	0.6000386	0.5094187	0.4538124	0.5707174	0.436177	0.4772522	0.3827434	0.2240792	0.5796337	0.3561288	0.4541241	0	0.0	0	0	0	0	0.0	0.0
ABR	PPP3CA	0.5702965	0.7558488	0.4639451	0.3775618	0.3925251	0.5114022	0.8254053	0.5198303	0.6877849	0.663951	0.3205648	0.5810231	0	0.0	0	0	0	0	0.0	0.00697009
ABR	PRKAR1B	0.5733055	0.6464578	0.2883867	0.3591498	0.4999168	0.4996218	0.2743866	0.3969727	0.1974588	0.3482046		0.4015989	0	0.0	0	0	0	0	0.0	0.0
ABR	PRKCE	0.7692483	0.7687674	0.583867	0.4183936	0.4309417	0.2322951	0.4359674	0.3537962	0.3748047	0.2735919	0.1824187	0.2104614	0	0.0	0	0	0	0	0.0	0.00694092
ABR	PRUNE2	0.5421537	0.6189994		0.4331952	0.3472295	0.3507536		0.3852946	0.1697715	0.3262082		0.4492641	0	0.0	0	0	0	0	0.0	0.0
ABR	PSD3	0.7211947	0.7792039	0.5099483	0.4113134		0.3891937	0.2976518	0.4189533	0.546586	0.501074		0.3438849	0	0.0	0	0	0	0	0.0	0.00710586
ABR	PTPN11	0.7664745	0.6086734	0.4733746	0.4755538	0.3105904	0.440998	0.12747	0.2628146	0.2357741	0.2809008	0.5723585	0.3738666	0	0.0	0	0	0	0	0.0	0.00751174
ABR	PYGB	0.6899176	0.7386262	0.6084646	0.4025587	0.2703918	0.4291256	0.3860681	0.3844798	0.1131816	0.447807	0.449148	0.4883247	0	0.0	0	0	0	0	0.0	0.00697982
ABR	PYGM	0.6539357	0.7280481	0.3498733	0.4398328	0.3469298	0.3674208	0.623073	0.2343203	0.1256843	0.2359156	0.2886031	0.4084269	0	0.0	0	0	0	0	0.0	0.00703856
ABR	RABGGTA	0.7864193	0.7440012	0.5478369	0.5642277	0.709623	0.4226565	0.3109604	0.7030887	0.5624438	0.5664804	0.4445413	0.4353308	0	0.0	0	0	0	0	0.0	0.0
ABR	RAP1GAP2	0.5426583	0.6861834	0.5713116	0.562963	0.5934058	0.4904876	0.9065244	0.5226747	0.5205743	0.234955	0.4389094	0.4308982	0	0.0	0	0	0	0	0.0	0.0
ABR	RAP1GDS1	0.7333226	0.7904965	0.5808283	0.4937519	0.4922989	0.5630618	0.7221307	0.7600436	0.8163766	0.72042	0.4026628	0.6048075	0	0.0	0	0	0	0	0.0	0.00694092
ABR	RGS14	0.6564886	0.6892357	0.6924901	0.5698432		0.6281812	0.7769192	0.5260171	0.876969	0.2540632		0.4796964	0	0.0	0	0	0	0	0.0	0.0
ABR	ROGDI	0.5943187	0.7688913	0.7535634	0.4844685		0.4836844	0.4926012	0.7328675	0.3185976	0.5824962		0.6300797	0	0.0	0	0	0	0	0.0	0.0
ABR	RUFY3	0.5517909	0.5926198	0.4345115	0.4052649	0.3977541	0.4942203	0.2763083	0.4909332	0.4408135	0.3710562	0.5200506	0.6943104	0	0.0	0	0	0	0	0.0	0.00711147
ABR	SCRN1	0.7665024	0.6240551	0.458604	0.497059	0.3047134	0.4512408	0.8515264	0.3768958	0.2476602	0.2357656	0.3216385	0.4140034	0	0.0	0	0	0	0	0.0	0.0
ABR	SGTB	0.7169438	0.5301241	0.6231368	0.4357174		0.3494879	0.5996336	0.4379306	0.8944709	0.517603	0.5784078	0.5540892	0	0.0	0	0	0	0	0.0	0.0
ABR	SH3GL1	0.6776503	0.5055273	0.5264122	0.3664189	0.3118148	0.407512	0.5690113	0.464402	0.714898	0.5136196	0.3928356	0.435074	0	0.0	0	0	0	0	0.0	0.00707588
ABR	SH3GL2	0.6624035	0.7003903		0.2402107	0.4675977	0.5655182		0.1638109	0.4924511	0.2169222	0.3698603	0.470287	0	0.0	0	0	0	0	0.0	0.0
ABR	SH3GL3	0.7146064	0.7685184		0.3186389				0.2742084					0	0.0	0	0	0	0	0.0	0.0
ABR	SIK3	0.6878599	0.751053	0.5530416	0.6292241		0.5304847	0.051776	0.5748634	0.4867523	0.2773652		0.3715882	0	0.0	0	0	0	0	0.0	0.0069271
ABR	SIRT2	0.6942033	0.7881984	0.6106647	0.4653301	0.4317883	0.3484751	0.1189355	0.4901082	0.6164258	0.4072914	0.3955922	0.4183885	0	0.0	0	0	0	0	0.0	0.00716386
ABR	SMAP1	0.6608122	0.7107788	0.6180203	0.3191788	0.4154992	0.4870797	0.4689068	0.3010723	0.4326302	0.2440814	0.4481412	0.3876244	0	0.0	0	0	0	0	0.0	0.00735597
ABR	SMAP2	0.770371	0.7205476	0.6394313	0.5546261	0.4818142	0.5199888	0.1523047	0.6356625	0.8906016	0.3349569	0.3380186	0.4996921	0	0.0	0	0	0	0	0.0	0.00739441
ABR	SNAPIN	0.5597135	0.5138096	0.5481741	0.3579959	0.3602184	0.4686456	0.3806971	0.375351	0.5467076	0.4353051	0.3002283	0.5984171	0	0.0	0	0	0	0	0.0	0.00703953
ABR	SNX30	0.5385005	0.6615136	0.539939	0.3959419	0.3202095	0.3798961	0.1338104	0.5626541	0.7795648	0.3312243		0.5047327	0	0.0	0	0	0	0	0.0	0.0
ABR	SNX4	0.6356581	0.6675028	0.6102344	0.4082761	0.5178486	0.4416906	0.4068124	0.6874171	0.7877987	0.4328038	0.6126669	0.4043052	0	0.0	0	0	0	0	0.0	0.00734451
ABR	SPATA2L	0.5856624	0.8219741	0.5833741	0.7683784				0.4533997		0.5938732		0.3150274	0	0.0	0	0	0	0	0.0	0.00693473
ABR	SPIRE1	0.6128033	0.51714	0.3525046	0.5418796		0.2940596	0.6222656	0.4513519	0.5722275	0.444396		0.4995582	0	0.0	0	0	0	0	0.0	0.0
ABR	SRR	0.7270775	0.6724194	0.506954	0.3795641		0.2577428	0.3558923	0.4711434	0.2190814	0.2556045		0.4258507	0	0.0	0	0	0	0	0.0	0.0
ABR	STK32C	0.5901387	0.6774558	0.5464352	0.4498528		0.389915	0.415369	0.499162	0.0719326	0.3653238		0.3631629	0	0.0	0	0	0	0	0.0	0.0
ABR	STXBP5	0.6543554	0.8115914	0.2794557	0.4788357	0.4461768	0.4868473	0.5765391	0.400652	0.6679999	0.2185402	0.3362929	0.49386	0	0.0	0	0	0	0	0.0	0.0
ABR	SYNJ1	0.5488021	0.87284	0.6714342	0.5428645	0.4245993	0.2989186	0.4218831	0.5937661	0.6631082	0.4530876		0.4670891	0	0.0	0	0	0	0	0.0	0.00714165
ABR	TCP11L1	0.6460152	0.5983491	0.5526218	0.4728487	0.2941394	0.3382096	0.7249972	0.5188619	0.8106621	0.5041486	0.0416622	0.6067481	0	0.0	0	0	0	0	0.0	0.0
ABR	TIAM1	0.5188692	0.6186648	0.0645016	0.4491823		0.6984827		0.4008361	0.4552938	0.4616608		0.4251543	0	0.0	0	0	0	0	0.0	0.0
ABR	TIAM2	0.6456974	0.8527066						0.3512448					0	0.0	0	0	0	0	0.0	0.0
ABR	TOLLIP	0.6079371	0.8726443	0.6814408	0.472454	0.4291228	0.3241445	0.0698701	0.4939427	0.6514176	0.3029405	0.3366627	0.411293	0	0.0	0	0	0	0	0.0	0.0
ABR	TOM1	0.5935237	0.7859052	0.6459887	0.333684	0.413465	0.5176156	0.0838678	0.5512257	0.8717599	0.4501132	0.5647385	0.4124893	0	0.0	0	0	0	0	0.0	0.0
ABR	TRAPPC3	0.5132715	0.5604617	0.571764	0.3782784	0.5616212	0.5851228	0.4376031	0.518072	0.5714344	0.6520765	0.4534121	0.4200919	0	0.0	0	0	0	0	0.0	0.0
ABR	TRAPPC9	0.509179	0.6898121	0.6100598	0.5430441	0.5781604	0.569436	0.7188759	0.6078874	0.6403611	0.6102644	0.2859015	0.7109385	0	0.0	0	0	0	0	0.0	0.00693473
ABR	TRIM2	0.5614225	0.8022232		0.3358031	0.3631116	0.3477792	0.1540328	0.3258961	0.2764562	0.2840715	0.482027	0.3202575	0	0.0	0	0	0	0	0.0	0.0
ABR	TSC1	0.5275616	0.5335777	0.4897677	0.4397507	0.3731805	0.3533106	0.201058	0.5745615	0.4359596	0.2741189	0.1352237	0.4531641	0	0.0	0	0	0	0	0.0	0.00694217
ABR	TTC1	0.7304568	0.5339586	0.5342591	0.2825958	0.3442474	0.5180078	0.0872529	0.42209	0.2638967	0.2934602	0.4685443	0.3832472	0	0.0	0	0	0	0	0.0	0.00725191
ABR	TUBA4A	0.6088036	0.7714671	0.5319677	0.3918776	0.378722	0.4839583	0.4843628	0.5001118	0.3394504	0.4913136	0.5004034	0.5860262	0	0.0	0	0	0	0	0.0	0.0
ABR	TUBB2A	0.5902638	0.7122305	0.4544728	0.4296731	0.2858949	0.4253316	0.3588363	0.3678758	0.4227226	0.2883347	0.3861509	0.4069947	0	0.0	0	0	0	0	0.0	0.00720077
ABR	UBXN6	0.8221271	0.7863676	0.5045626	0.4488233	0.4948548	0.384273	0.4934065	0.5361396	0.3299736	0.3394318	0.4468124	0.4596437	0	0.0	0	0	0	0	0.0	0.00696606
ABR	UCHL1	0.6655133	0.5779802	0.3675469	0.3235514	0.3229713	0.6719358	0.5349683	0.1818542	0.2090802	0.355436	0.3467226	0.266988	0	0.0	0	0	0	0	0.0	0.00698915
ABR	USP5	0.6858929	0.5275756	0.5352628	0.4534177	0.4718812	0.3838825	0.204158	0.3189212	0.0470125	0.4454848	0.5088019	0.3515076	0	0.0	0	0	0	0	0.0	0.00697598
ABR	VPS13C	0.5702966	0.5014418	0.489457	0.6138307	0.682516	0.6303928	0.8416013	0.7050998	0.9065692	0.4234112	0.4814821	0.5662167	0	0.0	0	0	0	0	0.0	0.00694092
ABR	VPS26A	0.5115141	0.587697	0.5385924	0.4018855	0.3537238	0.5863614	0.5139638	0.5489041	0.2447572	0.5324198	0.4183505	0.4274904	0	0.0	0	0	0	0	0.0	0.00698314
ABR	VPS33B	0.8133154	0.6670476	0.5940339	0.5385973	0.567695	0.4000978	0.3694708	0.5256136	0.2296946	0.7508501	0.4066972	0.3969526	0	0.0	0	0	0	0	0.0	0.00707926
ABR	VPS52	0.5639323	0.7418198	0.605981	0.5254495	0.6877324	0.4480884	0.5495144	0.4689299	0.2619273	0.4402493	0.4758204	0.5626565	0	0.0	0	0	0	0	0.0	0.00709696
ABR	VPS53	0.5072005	0.6620561	0.5807546	0.5633329	0.6241844	0.5759824	0.55145	0.6063921	0.2801466	0.4911066	0.3921543	0.6008543	0	0.0	0	0	0	0	0.0	0.00701582
ABR	VSNL1	0.6250597	0.7873662		0.2765323	0.4595044	0.5498486	0.0668756	0.1799286	0.4445839	0.5549576	0.538461	0.2629094	0	0.0	0	0	0	0	0.0	0.0
ABR	WASF3	0.510392	0.6891046		0.4986477		0.5135406	0.2918076	0.2804038	0.2308465	0.2438529		0.4282904	0	0.0	0	0	0	0	0.0	0.0
ABR	WBP2	0.7844988	0.632916	0.5177741	0.4520033	0.45911	0.4087432	0.2972243	0.4557934	0.4390146	0.2886565	0.3466314	0.3390914	0	0.0	0	0	0	0	0.0	0.0
ABR	WDFY3	0.5322924	0.5355084	0.5076375	0.5391687	0.5714292	0.462027	0.8023301	0.5175079	0.7164094	0.4530007		0.4652598	0	0.0	0	0	0	0	0.0	0.0
ABR	WDR1	0.5563527	0.5024693	0.6649063	0.5228951	0.3635976	0.588068	0.7711954	0.6571118	0.7554113	0.7397897	0.4347263	0.6910209	0	0.0	0	0	0	0	0.0	0.0
ABR	WDR13	0.5536669	0.7010359	0.3977932	0.3596151	0.5398779	0.3692882	0.3108979	0.4384427	0.244192	0.242341	0.5280445	0.3099895	0	0.0	0	0	0	0	0.0	0.0
ABR	WDR37	0.5065065	0.8264125	0.5496446	0.5319569	0.5717037	0.4334664	0.6929844	0.5736371	0.1847786	0.298089	0.495725	0.4495733	0	0.0	0	0	0	0	0.0	0.0
ABR	WIPF2	0.5951299	0.5752753	0.3802401	0.2777143	0.2570568	0.3053389	0.168524	0.2881632	0.3080634	0.236187	0.4912054	0.3917019	0	0.0	0	0	0	0	0.0	0.00704766
ABR	YWHAB	0.7073532	0.5790523	0.6347944	0.5030405	0.3372669	0.4541779	0.3759076	0.465408	0.1922332	0.3730338	0.4117238	0.4841485	0	0.0	0	0	0	0	0.0	0.00750882
ABR	YWHAE	0.7313572	0.6249442	0.614356	0.6604736	0.570641	0.4133966	0.3474681	0.375549	0.1248375	0.2427812	0.3993322	0.569792	0	0.0	0	0	0	0	0.0	0.00742936
ABR	YWHAG	0.724444	0.543736	0.52688	0.5253229	0.3956752	0.4296623	0.457967	0.3600715	0.42771	0.5460635	0.4334275	0.5089972	0	0.0	0	0	0	0	0.0	0.00740685
ABR	YWHAH	0.728777	0.7358797	0.5757599	0.5302928	0.5293319	0.3482014	0.5885857	0.6771281	0.5494534	0.5812807	0.4331191	0.4275974	0	0.0	0	0	0	0	0.0	0.00721873
ACACA	ADD2	0.7860549	0.5428624	0.2570931	0.3123063	0.231782	0.3048187	0.2164905	0.211968	0.3204972	0.1943402		0.1546106	0	0.0	0	0	0	0	0.0	0.0
ACACA	AP2B1	0.5111304	0.5237843	0.4912242	0.5120328	0.6237534	0.4554585	0.2637408	0.1449113	0.2786352	0.2599794	0.4441972	0.2511281	0	0.0	0	0	0	0	0.0	0.0
ACACA	AP3D1	0.8181826	0.5892035	0.5254748	0.6102648	0.5578548	0.5669763	0.3868193	0.4246997	0.4347002	0.3003768	0.4691691	0.3565388	0	0.0	0	0	0	0	0.0	0.0
ACACA	AP3M2	0.7951608	0.5716143	0.4753988	0.4678378	0.4726188	0.4131806	0.108458	0.2985255	0.3127511	0.3148796		0.3028955	0	0.0	0	0	0	0	0.0	0.0
ACACA	ARMC6	0.5710502	0.6301815	0.5106642	0.4434193	0.6270995	0.3815481	0.6848627	0.5889791	0.48628	0.6200762	0.6086196	0.569586	0	0.0	0	0	0	0	0.0	0.0
ACACA	ATXN10	0.6336949	0.5585599	0.5723847	0.5578259	0.7180304	0.4981631	0.5087974	0.7337912	0.484827	0.6176779	0.587639	0.6539633	0	0.0	0	0	0	0	0.0	0.0
ACACA	BAG6	0.5740925	0.5212963	0.3975436	0.4473808	0.5715575	0.4854585	0.5468175	0.6377574	0.4335336	0.6800461	0.5729127	0.5758184	0	0.0	0	0	0	0	0.0	0.0
ACACA	BCR	0.7528533	0.5490507	0.4776079	0.5203643	0.4007161	0.409158	0.3053711	0.3832899	0.5481026	0.6237654	0.4343589	0.5966871	0	0.0	0	0	0	0	0.0	0.0
ACACA	CAMK4	0.6002218	0.5809613	0.2726076	0.2848846		0.5432308	0.0388381	0.167376	0.1402549	0.257752		0.1757074	0	0.0	0	0	0	0	0.0	0.0
ACACA	CAMSAP3	0.6005655	0.6251526		0.4171224	0.3738767	0.296955	0.2600742	0.5364991	0.2940368	0.4044546	0.3847302	0.7154722	0	0.0	0	0	0	0	0.0	0.0
ACACA	CAP2	0.8295539	0.5042187		0.506285	0.2739937	0.3820219	0.3959685	0.2034615	0.2133782	0.2306342	0.224292	0.0835938	0	0.0	0	0	0	0	0.0	0.0
ACACA	CCT2	0.8438807	0.573418	0.5912507	0.478766	0.5218091	0.4244217	0.6719291	0.5729008	0.4828756	0.5676268	0.5855842	0.7820737	0	0.0	0	0	0	0	0.0	0.0
ACACA	CCT3	0.8641008	0.5927141	0.5636944	0.5358349	0.5141977	0.4646278	0.5423326	0.6552973	0.4592332	0.5231498	0.6184619	0.8360987	0	0.0	0	0	156	0	0.0	0.0
ACACA	CCT4	0.8671328	0.6174812	0.5447701	0.5124249	0.6049396	0.4892886	0.5867402	0.6618906	0.4791438	0.6964134	0.5974002	0.778898	0	0.0	0	0	0	0	0.0	0.0
ACACA	CCT5	0.8620077	0.5795247	0.6130334	0.4715055	0.5741935	0.4237576	0.5451509	0.6175136	0.485491	0.5797436	0.5729448	0.7752978	0	0.0	0	0	0	0	0.0	0.0
ACACA	CCT7	0.8722764	0.5846607	0.525346	0.5445027	0.6202497	0.4503142	0.5839324	0.6582425	0.4680813	0.6712315	0.4944088	0.8370773	0	0.0	0	0	0	0	0.0	0.0
ACACA	CCT8	0.8586113	0.5959827	0.5414991	0.513189	0.5625875	0.4324323	0.6758919	0.6623226	0.469004	0.7217421	0.5330436	0.8142591	0	0.0	0	0	0	0	0.0	0.0
ACACA	CDK5	0.5805676	0.6120683	0.508837	0.5596145	0.4010989	0.4920477	0.4389527	0.5046181	0.3646948	0.6203831	0.3418798	0.4423746	0	0.0	0	0	0	0	0.0	0.0
ACACA	CLASP2	0.6558969	0.6295454	0.4364448	0.4666867	0.4451454	0.327407	0.3131908	0.5057865	0.1939847	0.2541676	0.3598682	0.2195427	0	0.0	0	0	0	0	0.0	0.0
ACACA	CRKL	0.5324236	0.526237	0.3950853	0.3086008	0.3021183	0.3253665	0.521383	0.3341418	0.2585428	0.2439784	0.3921183	0.3586741	0	0.0	0	0	0	0	0.0	0.0
ACACA	CSNK2A1	0.6562122	0.6518136	0.5224503	0.5722272	0.6245049	0.5075414	0.5716412	0.5423336	0.2358608	0.7065234	0.5187389	0.700801	0	0.0	0	0	0	0	0.0	0.0
ACACA	CSNK2A2	0.5865122	0.5713917	0.5818856	0.397094	0.679172	0.3816547	0.4277272	0.4599316	0.4574416	0.6669417	0.6054342	0.6559171	0	0.0	0	0	0	0	0.0	0.0
ACACA	CUL2	0.7023341	0.5569787	0.5399188	0.4892536	0.4512362	0.4676784	0.5555636	0.5381601	0.4239212	0.45041	0.4679136	0.4517005	0	0.0	0	0	0	0	0.0	0.0
ACACA	CYFIP2	0.7305351	0.5542742	0.3782406	0.360011	0.4710064	0.3777648	0.3056048	0.2052806	0.1758478	0.3103508	0.2954938	0.1021204	0	0.0	0	0	0	0	0.0	0.0
ACACA	DMXL2	0.8508551	0.615421	0.5501729	0.4398669	0.2008071	0.4521271	0.3635429	0.3172566	0.2887743	0.3332484	0.5373234	0.1444034	0	0.0	0	0	0	0	0.0	0.0
ACACA	DNAJA1	0.8727331	0.5163163	0.5841473	0.4071545	0.5395551	0.4495651	0.4972747	0.5666464	0.5437352	0.6933386	0.6141211	0.5817963	0	0.0	0	0	0	0	0.0	0.0
ACACA	DNM1	0.8176836	0.5034173	0.5609735	0.3896299	0.2773063	0.480538	0.304357	0.1544062	0.121475	0.2084283	0.3614363	0.1815586	0	0.0	0	0	0	0	0.0	0.0
ACACA	DNM3	0.6519641	0.5423892	0.3706397	0.3906332	0.5150116	0.3641437	0.5095314	0.2006413	0.1054341	0.2056169	0.3852712	0.1086514	0	0.0	0	0	0	0	0.0	0.0
ACACA	EVI5L	0.7845793	0.5331289	0.3902266	0.4251418		0.4021474	0.1087949	0.3464671	0.2079952	0.269502		0.1644004	0	0.0	0	0	0	0	0.0	0.0
ACACA	EXOC3	0.760205	0.5154776	0.4614088	0.5983562	0.3189272	0.4892993	0.2399912	0.4529291	0.5912324	0.388368	0.3951343	0.4244737	0	0.0	0	0	0	0	0.0	0.0
ACACA	EXOC5	0.7073634	0.5823487	0.5133544	0.554932	0.2961823	0.4183214	0.2825995	0.4127689	0.3407816	0.3350835	0.4046734	0.4700952	0	0.0	0	0	0	0	0.0	0.0
ACACA	EXOC7	0.7952448	0.5850933	0.4724598	0.6090996	0.3585709	0.4278963	0.19782	0.4313005	0.4671228	0.311659	0.4446419	0.4490661	0	0.0	0	0	0	0	0.0	0.0
ACACA	EXOC8	0.7793759	0.5574218	0.4492523	0.5752585	0.3877688	0.4948208	0.2974198	0.3406525	0.349428	0.305832	0.4794809	0.3397918	0	0.0	0	0	0	0	0.0	0.0
ACACA	FASN	0.71541	0.8240885	0.8168424	0.772876	0.8355796	0.6856587	0.8484148	0.9121473	0.8942882	0.9027378	0.7091684	0.9482408	0	0.0	0	0	0	0	0.0	0.0
ACACA	GAPVD1	0.8323222	0.5069439	0.467873	0.6055185	0.4453347	0.4677055	0.6539253	0.5507162	0.4396884	0.6435368	0.5294328	0.4870622	0	0.0	0	0	0	0	0.0	0.0
ACACA	GIT1	0.8259673	0.5945322	0.5239826	0.58924	0.6702784	0.3939056	0.1582749	0.4214943	0.2621919	0.4496798	0.4704142	0.3576168	0	0.0	0	0	0	0	0.0	0.0
ACACA	GPHN	0.8811536	0.6203942	0.4053372	0.3625403	0.4387484	0.3101109	0.4762831	0.4560956	0.3775538	0.2361388	0.494253	0.5227739	0	0.0	0	0	0	0	0.0	0.0
ACACA	GRIPAP1	0.7167046	0.546192	0.4358701	0.475136	0.3320726	0.4793378	0.3925112	0.4949097	0.2275826	0.4090311	0.493121	0.2962171	0	0.0	0	0	0	0	0.0	0.0
ACACA	HIP1R	0.6847555	0.5302815	0.3663702	0.4796262	0.4241812	0.367334	0.5011192	0.4948666	0.357891	0.3754605	0.4716131	0.6775163	0	0.0	0	0	0	0	0.0	0.0
ACACA	HSPA4L	0.7006274	0.5721106	0.6131007	0.3123493	0.4169705	0.3701922	0.4842334	0.6158284	0.3768176	0.4266089	0.4785093	0.6197387	0	0.0	0	0	0	0	0.0	0.0
ACACA	HSPH1	0.7367321	0.5787499	0.6564822	0.5205387	0.6946825	0.6640808	0.5331319	0.6292523	0.5383719	0.6701926	0.6419946	0.7875068	0	0.0	0	0	0	0	0.0	0.0
ACACA	HTT	0.8025652	0.5203963	0.4648761	0.6563802	0.4455095	0.549619	0.5761618	0.5665195	0.5966964	0.4948437	0.4526612	0.3611477	0	0.0	0	0	0	0	0.0	0.0
ACACA	HUWE1	0.8422629	0.656243	0.6455827	0.4672169	0.6586214	0.6122134	0.5772315	0.6561362	0.2653273	0.6431074	0.5714889	0.4300782	0	0.0	0	0	0	0	0.0	0.0
ACACA	KALRN	0.6919587	0.6366409	0.2973224	0.4323409	0.554122	0.4829324	0.3280851	0.2202058	0.1485832	0.2450056	0.4049683	0.3166269	0	0.0	0	0	0	0	0.0	0.0
ACACA	KIF3B	0.6764235	0.5376013	0.4268806	0.5217777	0.333677	0.3634556	0.2584882	0.4642151	0.5352587	0.3826756		0.5325164	0	0.0	0	0	0	0	0.0	0.0
ACACA	KPNA3	0.6313445	0.554173	0.3563465	0.4940792	0.6959244	0.60396	0.5388195	0.5653607	0.4970209	0.6257056	0.4842543	0.629355	0	0.0	0	0	0	0	0.0	0.0
ACACA	KPNB1	0.7211468	0.5663377	0.5617892	0.568165	0.6151746	0.5981296	0.5124327	0.7610959	0.5903594	0.7363152	0.5225393	0.6340454	0	0.0	0	0	0	0	0.0	0.0
ACACA	MADD	0.8562197	0.5312765	0.4882187	0.4673177	0.1559511	0.3592444	0.4558344	0.3394662	0.6274678	0.5174544		0.2906157	0	0.0	0	0	0	0	0.0	0.0
ACACA	MAP2	0.759662	0.6513495	0.394208	0.2485349		0.3324408	0.3056956	0.49333	0.1950358	0.1686588		0.3708226	0	0.0	0	0	0	0	0.0	0.0
ACACA	MAPK8IP3	0.7829372	0.6193706	0.5828669	0.3582209		0.3204979	0.4144658	0.29929	0.4239156	0.3033915		0.265734	0	0.0	0	0	0	0	0.0	0.0
ACACA	NCKAP1	0.7745751	0.5401475		0.5657626	0.4230287	0.4132986	0.3523692	0.3859733	0.261065	0.5661439	0.5413714	0.6515332	0	0.0	0	0	0	0	0.0	0.0
ACACA	PIK3R4	0.8188294	0.5474202	0.5665793	0.555845	0.5187339	0.5008664	0.6075212	0.3956523	0.5215648	0.5269366	0.4369135	0.3551711	0	0.0	0	0	0	0	0.0	0.0
ACACA	PLCL2	0.5225733	0.5691965	0.3828685	0.2453072		0.3627331	0.181784	0.2290916	0.2323714	0.2294987		0.1267948	0	0.0	0	0	0	0	0.0	0.0
ACACA	PPM1E	0.5186226	0.63386		0.4050725	0.5591485	0.4611676	0.5692737	0.151026				0.4294972	0	0.0	0	0	0	0	0.0	0.0
ACACA	PPP3CB	0.5914246	0.5547054	0.3741338	0.3383937	0.2794102	0.3535251	0.2865255	0.1762595	0.3664156	0.3216754	0.318403	0.1360804	0	0.0	0	0	0	0	0.0	0.0
ACACA	PRKACB	0.6093067	0.6126557	0.4026541	0.4218841	0.2484577	0.4310154	0.2894108	0.1939711	0.1633546	0.3009846	0.285151	0.063173	0	0.0	0	0	0	0	0.0	0.0
ACACA	PRKAR2B	0.7391822	0.5050924	0.3055976	0.4362525	0.3329474	0.3948267	0.1884897	0.1526169	0.1827624	0.103376	0.397017	0.070738	0	0.0	0	0	217	0	0.0	0.0
ACACA	PSMD3	0.7971491	0.5483778	0.6079556	0.5546837	0.7205812	0.4850244	0.7289543	0.7314933	0.7425526	0.7154948	0.6028559	0.7437922	0	0.0	0	0	0	0	0.0	0.0
ACACA	RABEP1	0.7758277	0.5217113	0.4476193	0.4393612	0.398252	0.4842712	0.2714149	0.1587082	0.1529026	0.0934392	0.3130198	0.2182015	0	0.0	0	0	0	0	0.0	0.0
ACACA	RABGAP1	0.8259652	0.6467876	0.4925921	0.638642	0.4214962	0.3022116	0.4252299	0.5274332	0.4514566	0.5242634	0.5190272	0.4680893	0	0.0	0	0	0	0	0.0	0.0
ACACA	RALGAPB	0.6328182	0.5474046	0.4360633	0.5905841	0.5234214	0.4279291	0.3457814	0.4086165	0.3727548	0.4657094	0.4778156	0.5364251	0	0.0	0	0	0	0	0.0	0.0
ACACA	RNF214	0.5355345	0.5563733	0.5403114	0.3018449	0.314571	0.3067148	0.3341434	0.5218833	0.2361864	0.3462772	0.1273012	0.354057	0	0.0	0	0	0	0	0.0	0.0
ACACA	ROGDI	0.7538547	0.5268709	0.5829072	0.5644607		0.4333481	0.4931921	0.3630277	0.4173382	0.4995414		0.3107967	0	0.0	0	0	0	0	0.0	0.0
ACACA	RPTOR	0.5681744	0.6641137	0.3757151	0.4982419	0.5564994	0.4984111	0.654677	0.4432035	0.4056353	0.4425482	0.4141026	0.4369085	0	0.0	0	0	0	0	0.0	0.0
ACACA	SARM1	0.5218213	0.5355573	0.3769967	0.3692812	0.2424101	0.5898117	0.2209058	0.1437378	0.2439173	0.1777348	0.3966692	0.13257	0	0.0	0	0	0	0	0.0	0.0
ACACA	SPIRE1	0.6583107	0.5121503	0.6393886	0.4111348		0.4180877	0.1492108	0.3207869	0.4210642	0.4435024		0.3324818	0	0.0	0	0	0	0	0.0	0.0
ACACA	SRGAP3	0.8636342	0.6065738	0.3724474	0.4325901		0.4755224		0.1772959	0.1745252	0.4455542		0.3674201	0	0.0	0	0	0	0	0.0	0.0
ACACA	STAM	0.8687604	0.5463112	0.3349653	0.3878511	0.535442	0.373861	0.3662613	0.3651964	0.2585552	0.1391102	0.3409694	0.3781133	0	0.0	0	0	0	0	0.0	0.0
ACACA	STRN4	0.6514508	0.5205315	0.3068497	0.4827337	0.5655568	0.4296778	0.2752542	0.3048963	0.2898506	0.561682	0.4459487	0.4515117	0	0.0	0	0	0	0	0.0	0.0
ACACA	SYNJ1	0.5241657	0.5414821	0.3907161	0.39396	0.4946136	0.3617607	0.278776	0.2363245	0.1840751	0.2529703		0.1460908	0	0.0	0	0	0	0	0.0	0.0
ACACA	SYNRG	0.7428123	0.6511522	0.4532743	0.5578328	0.4824629	0.3932459	0.3369795	0.6432537	0.6889778	0.3274422	0.5080997	0.5590333	0	0.0	0	0	0	0	0.0	0.0
ACACA	TCP1	0.8788792	0.6002159	0.6194634	0.5360396	0.5801591	0.4341319	0.6186617	0.621232	0.4592331	0.5875742	0.6079365	0.7953727	0	0.0	0	0	0	0	0.0	0.0
ACACA	TMOD2	0.5768294	0.5049806	0.2718778	0.2625254	0.2850253	0.3686693	0.0956999	0.1018285	0.1837576	0.1386708		0.1556556	0	0.0	0	0	0	0	0.0	0.0
ACACA	TRIM2	0.5139073	0.5384919		0.2527812	0.458432	0.3366281	0.1996263	0.5321913	0.363881	0.1850284	0.3166926	0.3851937	0	0.0	0	0	0	0	0.0	0.0
ACACA	TRIO	0.847128	0.533068	0.4705471	0.4012957	0.6451267	0.4043067	0.2529526	0.347724	0.2746006	0.4323967	0.1930383	0.2647191	0	0.0	0	0	0	0	0.0	0.0
ACACA	TSC1	0.6212907	0.6050722	0.3798257	0.4374619	0.1788861	0.3244482	0.4187254	0.2058123	0.3866405	0.2513549	0.1252111	0.2990486	0	0.0	0	0	0	0	0.0	0.0
ACACA	TUBA4A	0.5839613	0.5020435	0.2506215	0.3896877	0.4665781	0.4793215	0.2231569	0.3002356	0.3389146	0.4498073	0.4308322	0.4097343	0	0.0	0	0	0	0	0.0	0.0
ACACA	TUBB	0.7080976	0.5825314	0.3206164	0.3349283	0.4580532	0.5371491	0.3967487	0.4457227	0.394101	0.2439116	0.6770183	0.498392	0	0.0	0	0	0	0	0.0	0.0
ACACA	TUBB2A	0.5913091	0.6212809	0.5315006	0.4100154	0.3878736	0.4134094	0.2971765	0.446133	0.2334813	0.2187902	0.4571097	0.3997192	0	0.0	0	0	0	0	0.0	0.0
ACACA	UBE2O	0.7943437	0.672425	0.5687375	0.566414	0.5261426	0.4051456	0.7231277	0.6686795	0.6701884	0.4789185	0.6145309	0.5619725	0	0.0	0	0	0	0	0.0	0.0
ACACA	VPS50	0.8255775	0.554675	0.484493	0.5106994	0.5017882	0.4907428	0.3702242	0.5652003	0.5512386	0.3681673	0.4896205	0.5740463	0	0.0	0	0	0	0	0.0	0.0
ACACA	VPS51	0.6995744	0.6126635	0.4104087	0.5299625	0.5674128	0.5496715	0.3527199	0.4294807	0.4211588	0.3100117	0.5500444	0.4370888	0	0.0	0	0	0	0	0.0	0.0
ACACA	VPS52	0.6439801	0.547998	0.4368229	0.5158315	0.4357266	0.48022	0.3346185	0.4723649	0.4424474	0.4337377	0.4115098	0.472228	0	0.0	0	0	0	0	0.0	0.0
ACACA	VPS53	0.7595501	0.589685	0.4550784	0.5237535	0.5301272	0.5889912	0.3526662	0.395868	0.3654483	0.3670498	0.4032044	0.5291371	0	0.0	0	0	0	0	0.0	0.0
ACACA	WASF1	0.8238637	0.627078	0.4827857	0.3528787		0.5397806	0.5548526	0.3763748	0.2599952	0.4302826		0.4506128	0	0.0	0	0	0	0	0.0	0.0
ACACA	WASF3	0.639441	0.5001152		0.3189854		0.5703486	0.1705321	0.1981492	0.3306119	0.200591		0.123179	0	0.0	0	0	0	0	0.0	0.0
ACACA	WDR47	0.6450051	0.6302417	0.4125631	0.4264218		0.5147789	0.074652	0.3128135	0.21857	0.3617304		0.4795377	0	0.0	0	0	0	0	0.0	0.0
ACACA	WDR7	0.855007	0.5680166	0.4652397	0.5486338	0.3650646	0.4445272	0.3600712	0.2722564	0.3873087	0.2839601	0.5324044	0.2619293	0	0.0	0	0	0	0	0.0	0.0
ACACA	WIPF2	0.5158433	0.5777982	0.4251638	0.5411599	0.3976556	0.3295614	0.4504674	0.6696115	0.579366	0.3139439	0.5328099	0.6444026	0	0.0	0	0	0	0	0.0	0.0
ACAD8	ALDH5A1	0.6970018	0.7924476	0.7611762	0.5753612	0.7131971	0.7502282	0.7913639	0.7789637	0.6511156	0.8384302	0.3865562	0.6963272	0	0.0	0	0	0	0	0.0	0.00633213
ACAD8	ALDH9A1	0.54816	0.5457918	0.5611856	0.6141807	0.5047486	0.7010136	0.747649	0.7196943	0.7629017	0.7607446	0.47789	0.7954164	0	0.0	0	0	0	0	0.0	0.00699061
ACAD8	ATPAF1	0.5503324	0.5965381	0.5082648	0.540684	0.4972723	0.7337768	0.6346512	0.3776943	0.5868069	0.7872224	0.4273872	0.5617254	0	0.0	0	0	0	0	0.0	0.00661395
ACAD8	AUH	0.7837723	0.574101	0.6728716	0.69285	0.618882	0.7870983	0.8112369	0.7158949	0.7674611	0.8897991	0.3733694	0.9075177	0	0.0	0	0	0	0	0.0	0.00690955
ACAD8	BPHL	0.6240294	0.6206324	0.5614898	0.4811266	0.7379258	0.7971927	0.7213876	0.6885032	0.6370556	0.7979864	0.3845827	0.7193263	0	0.0	0	0	0	0	0.0	0.0
ACAD8	C1QBP	0.6593623	0.5991792	0.6926866	0.4075114	0.3484996	0.7272848	0.4287003	0.3295984	0.5865479	0.5606449	0.3358772	0.5107269	0	0.0	0	0	0	0	0.0	0.00653101
ACAD8	CPT2	0.5446727	0.6607265	0.6685586	0.6490764	0.5939202	0.7936757	0.7476018	0.830894	0.6136366	0.7878049	0.5692929	0.8251001	0	0.0	0	0	156	0	0.0	0.00640571
ACAD8	ETFA	0.8024186	0.6999228	0.6970264	0.5874982	0.5333982	0.6911442	0.8085976	0.6725189	0.7751016	0.8123512	0.5209194	0.7525501	0	0.0	0	0	402	0	0.0	0.00706679
ACAD8	ETFB	0.6567044	0.6825561	0.701815	0.5774377	0.5237505	0.8276818	0.8167265	0.6466941	0.7676848	0.881639	0.5720828	0.6950377	0	0.0	0	0	411	0	0.0	0.00684883
ACAD8	HIBADH	0.7427152	0.7542483	0.7641538	0.6776411	0.603505	0.7866514	0.7662664	0.7520514	0.8355302	0.8153761	0.6110996	0.7834034	0	0.0	0	0	0	0	0.0	0.00695193
ACAD8	HSPD1	0.6198	0.6515663	0.6569095	0.4476363	0.5218284	0.7659942	0.6446843	0.3977671	0.7716041	0.6434806	0.3370837	0.4644462	0	0.999985642985111	0	0	0	0	0.35	0.00304793
ACAD8	IDH3G	0.7737109	0.6958726	0.6495966	0.5025647	0.5186302	0.7467205	0.6999187	0.5543566	0.4217672	0.7780962	0.3842677	0.7125489	0	0.0	0	0	0	0	0.0	0.00689379
ACAD8	MDH2	0.6393805	0.7167792	0.7541224	0.5866769	0.6037535	0.818324	0.7573238	0.6081025	0.7579538	0.8169149	0.4160081	0.6282351	0	0.0	0	0	0	0	0.0	0.0
ACAD8	PIP4K2B	0.5383606	0.5912602	0.4915564	0.3927998	0.3581942	0.3738551	0.3981599	0.5412816	0.2948369	0.2478692	0.3954824	0.3522351	0	0.0	0	0	0	0	0.0	0.0
ACAD8	PRDX3	0.730378	0.5278246	0.5689766	0.6181789	0.5317759	0.806634	0.6630954	0.6415196	0.7739285	0.7915646	0.3867501	0.7731213	0	0.0	0	0	0	0	0.0	0.00694526
ACAD8	PRKAR2A	0.560783	0.5401859	0.3584279	0.7074727	0.5924752	0.6612867	0.5636734	0.7612555	0.7190389	0.801164	0.515589	0.7860996	0	0.0	0	0	0	0	0.0	0.00692425
ACAD8	SUCLA2	0.7771217	0.7661589	0.7545248	0.6998146	0.6617252	0.811156	0.6060367	0.6205507	0.4899009	0.897944	0.560793	0.7534852	0	0.0	0	0	0	0	0.0	0.00699206
ACAD8	TIMM8B	0.6054955	0.542668	0.6356686	0.4927035	0.3817185	0.6422334	0.5862086	0.4447138	0.4642412	0.655281	0.4274395	0.4500903	0	0.0	0	0	0	0	0.0	0.00692869
ACAD8	VPS26B	0.5802159	0.6879464	0.5268436	0.7493917	0.3535816	0.5467205	0.5257422	0.699295	0.8939212	0.7015075	0.4485552	0.689138	0	0.0	0	0	0	0	0.0	0.0
ACAD8	VWA8	0.6214282	0.5582254	0.5708542	0.6809198	0.5974688	0.809624	0.6711986	0.386925	0.648077	0.75909	0.4605678	0.6877023	0	0.0	0	0	0	0	0.0	0.00690148
ACAP2	ACTN1	0.6106301	0.5223105	0.5289975	0.5152764	0.5709993	0.3727744	0.6962258	0.3433256	0.326921	0.5781258	0.4927592	0.1108352	0	0.0	0	0	0	0	0.0	0.00655347
ACAP2	ACTN4	0.5466936	0.5580994	0.8060331	0.5129466	0.3879798	0.4151339	0.4868231	0.3259951	0.2945545	0.3709898	0.4461636	0.1681827	0	0.0	0	0	0	0	0.0	0.00660942
ACAP2	AKAP12	0.5096461	0.5065495	0.1192994	0.5144096	0.4576429	0.343238	0.5327252	0.3251322	0.4273608	0.4453754	0.3911394	0.1993588	0	0.0	0	0	0	0	0.0	0.00695115
ACAP2	APPL1	0.8116825	0.5327586	0.7514055	0.5936158	0.5761933	0.5821606	0.7290143	0.3878239	0.4686282	0.3268914	0.3731381	0.3579783	0	0.0	0	0	0	0	0.0	0.0
ACAP2	ARAF	0.520209	0.5733529	0.7648511	0.4893889	0.5773599	0.4738612	0.3215265	0.2871514	0.4747208	0.378426	0.4596615	0.3843638	0	0.0	0	0	0	0	0.0	0.0
ACAP2	ATG7	0.7012067	0.688068	0.7793196	0.6663121	0.683315	0.4685082	0.6655016	0.5251467	0.2597003	0.4257611	0.4650515	0.2990233	0	0.0	0	0	0	0	0.0	0.0
ACAP2	CAP1	0.8451456	0.6737873	0.8605563	0.6570803	0.62388	0.604473	0.8071365	0.5093495	0.3437543	0.7265652	0.400926	0.251207	0	0.0	0	0	0	0	0.0	0.006664
ACAP2	CSTB	0.5844524	0.51372	0.6075022	0.4324346	0.4934833	0.3406363	0.5604005	0.4547411	0.6020869	0.4732316	0.5026781	0.2742084	0	0.0	0	0	0	0	0.0	0.0
ACAP2	CYFIP1	0.8297133	0.5354805	0.7077403	0.5917394	0.6113045	0.6394116	0.7639805	0.7044064	0.3539862	0.4821537	0.3459452	0.4935357	0	0.0	0	0	0	0	0.0	0.00694021
ACAP2	EHD4	0.5406635	0.6362362	0.6866749	0.634503	0.4765021	0.590013	0.5344842	0.4227193	0.3052746	0.3784072	0.4271211	0.2808501	0	0.0	0	0	0	0	0.0	0.0
ACAP2	FCHO2	0.5693108	0.6380784	0.3555888	0.511067	0.3936356	0.5764731	0.5059969	0.2641861	0.3112447	0.6310912	0.4233467	0.3344298	0	0.0	0	0	0	0	0.0	0.0
ACAP2	FLII	0.64143	0.7060581	0.7622809	0.6056317	0.7115058	0.438943	0.5376457	0.3206263	0.5042298	0.6573317	0.44954	0.1646022	0	0.0	0	0	0	0	0.0	0.00697136
ACAP2	GIT2	0.6757013	0.61684	0.7921363	0.64242	0.4457399	0.5878637	0.6487282	0.4450661	0.325982	0.6258516	0.5396728	0.3731476	0	0.0	0	0	0	0	0.0	0.00698361
ACAP2	IST1	0.5423144	0.5080989	0.7170976	0.5062728	0.4197752	0.5866174	0.5961788	0.3466721	0.4698966	0.48487	0.3955037	0.262185	0	0.0	0	0	0	0	0.0	0.0
ACAP2	MGLL	0.5988293	0.5104684	0.4606135	0.3894383	0.4592513	0.485345	0.3520727	0.3234354	0.3882904	0.6045396	0.3334145	0.2653739	0	0.0	0	0	0	0	0.0	0.0
ACAP2	MINDY1	0.6392994	0.5141039	0.5811674	0.4116982	0.3717406	0.4646345	0.3450072	0.275294	0.4853441	0.411428	0.136183	0.3389834	0	0.0	0	0	0	0	0.0	0.0
ACAP2	PDLIM5	0.5592618	0.5132854	0.6061062	0.3730246	0.4986362	0.5639414	0.3867734	0.4236474	0.2070169	0.5626323	0.3692128	0.1324833	0	0.0	0	0	0	0	0.0	0.00692715
ACAP2	PIK3R4	0.7809507	0.513101	0.804805	0.6149035	0.4895272	0.6030557	0.571675	0.5855425	0.3011547	0.6439857	0.5125224	0.3667516	0	0.0	0	0	0	0	0.0	0.0
ACAP2	RGS14	0.7351794	0.6248723	0.8048258	0.5149612		0.4102929	0.7266558	0.483429	0.5058027	0.6485639		0.2782905	0	0.0	0	0	0	0	0.0	0.0
ACAP2	SH3BGRL3	0.542988	0.5230673	0.7854072	0.5340724	0.5059236	0.4558901	0.7221317	0.3426426	0.378231	0.6713863	0.3722825	0.3680655	0	0.0	0	0	0	0	0.0	0.0
ACAP2	SH3GLB1	0.6124832	0.5605005	0.7022389	0.4016542	0.4842397	0.5065119	0.6534034	0.3823164	0.2055789	0.635286	0.4118073	0.3079731	0	0.0	0	0	0	0	0.0	3.2139599999999994e-06
ACAP2	SNX1	0.697891	0.6731614	0.7607797	0.5590244	0.4850299	0.5943435	0.4422115	0.431764	0.3019012	0.5754084	0.5137359	0.2902284	0	0.0	0	0	0	0	0.0	0.00693083
ACAP2	SNX2	0.7685524	0.6166369	0.8178726	0.6495975	0.5590428	0.492326	0.4690146	0.4487706	0.3078124	0.6208425	0.4019814	0.2451374	0	0.0	0	0	0	0	0.0	0.00693849
ACAP2	SNX5	0.6984281	0.6757778	0.8305688	0.5873531	0.3460898	0.4099474	0.4313913	0.4259917	0.3802258	0.482669	0.3944908	0.3938642	0	0.0	0	0	0	0	0.0	0.0
ACAP2	SNX6	0.6752251	0.6028145	0.7769792	0.6454582	0.6326041	0.5713085	0.6554076	0.4442031	0.2044876	0.7287652	0.4616718	0.2476613	0	0.0	0	0	0	0	0.0	0.0
ACAP2	SNX7	0.5712609	0.530708		0.4449389	0.4989532	0.5324637	0.2633948	0.3443523	0.1669672	0.6094522	0.2792774	0.1633681	0	0.0	0	0	0	0	0.0	0.0
ACAP2	TCP11L1	0.7447296	0.5502702	0.6443094	0.5218232	0.5832418	0.49087	0.5767923	0.4848957	0.2041025	0.6310367	0.2581041	0.2775529	0	0.0	0	0	0	0	0.0	0.0
ACAP2	TPM1	0.6871338	0.5241951	0.2921883	0.446404	0.4102208	0.4634134	0.5574795	0.1993863	0.1948772	0.4467812	0.4035427	0.1714027	0	0.0	0	0	0	0	0.0	0.0
ACAP2	TWF2	0.6955374	0.6754302	0.8449124	0.6138376	0.549268	0.5680619	0.6803876	0.5176738	0.3050762	0.5655472	0.5072348	0.294502	0	0.0	0	0	0	0	0.0	0.0
ACAP2	VPS13C	0.7472369	0.646225	0.6536861	0.496332	0.4863094	0.4775698	0.6679318	0.389616	0.4539938	0.5913156	0.4445983	0.3552347	0	0.0	0	0	0	0	0.0	0.0
ACAP2	VPS26A	0.6077764	0.5375833	0.6068743	0.384509	0.4098709	0.5379622	0.5077129	0.3296926	0.2682572	0.487796	0.3257776	0.2090799	0	0.0	0	0	0	0	0.0	0.0
ACAT2	ACBD6	0.8107607	0.6001085	0.6049129	0.4590787	0.3415002	0.3844943	0.1964832	0.4106356	0.6045118	0.2599298	0.3113868	0.4329598	0	0.0	0	0	0	0	0.0	0.0
ACAT2	ACTR3B	0.6785939	0.5919283	0.3786397	0.4016835	0.4573806	0.4093199	0.240698	0.2477714	0.1352974	0.4119029		0.5630407	0	0.0	0	0	0	0	0.0	0.00696881
ACAT2	ALDH5A1	0.5978878	0.5153763	0.3478373	0.3198279	0.3572331	0.4222704	0.785446	0.3533853	0.2385626	0.567774	0.4876467	0.5274328	0	0.0	0	0	0	0	0.0	1.54247e-08
ACAT2	ARPC1A	0.7397032	0.5908734	0.5054061	0.4157133	0.2499748	0.4710028	0.5448697	0.6033399	0.1334321	0.3551368	0.6267483	0.6103526	0	0.0	0	0	0	0	0.0	9.67013e-06
ACAT2	ARRB1	0.6927232	0.5344999	0.7098704	0.4014599	0.4838482	0.392151	0.2992934	0.3867535	0.3496505	0.6803423	0.503025	0.1594138	0	0.0	0	0	0	0	0.0	0.0
ACAT2	ASRGL1	0.7687502	0.6786315	0.5507413	0.5507074	0.5060442	0.4612277	0.3294418	0.6017304	0.3285737	0.5815488	0.3911835	0.3722181	0	0.0	0	0	0	0	0.0	0.0
ACAT2	AVL9	0.7372746	0.5120893	0.5938307	0.3648466	0.4678552	0.4353267	0.2516368	0.3640222	0.1931558	0.3455476	0.4253094	0.4605573	0	0.0	0	0	0	0	0.0	0.0
ACAT2	CACYBP	0.8613819	0.5197535	0.7766856	0.5585029	0.4047291	0.3774844	0.3104842	0.7652747	0.7445692	0.401951	0.7487759	0.6972844	0	0.0	0	0	0	0	0.0	0.0188854
ACAT2	CAMK1D	0.6584675	0.5741522	0.51542	0.4601728	0.3721739	0.3558325	0.137021	0.4196825	0.4874855	0.2723593	0.3693277	0.4117314	0	0.0	0	0	0	0	0.0	0.0
ACAT2	CDK14	0.7520589	0.5209298	0.3184134	0.3344767		0.4293214	0.1180942	0.2358199	0.356926	0.2428988		0.3991272	0	0.0	0	0	0	0	0.0	0.00691788
ACAT2	CDK5	0.5211692	0.511663	0.6401521	0.4207428	0.4178816	0.3299183	0.2261043	0.3813897	0.2744334	0.2123592	0.4217793	0.4422054	0	0.0	0	0	0	0	0.0	0.00693492
ACAT2	CLTB	0.5071829	0.5221751	0.4435234	0.3245377	0.651022	0.4219821	0.2867213	0.307601	0.2645632	0.28645	0.3230872	0.2979523	0	0.0	0	0	0	0	0.0	0.00700476
ACAT2	CNRIP1	0.5318159	0.6022788	0.2478634	0.424904	0.4776538	0.4830015	0.2585835	0.230118	0.0955836	0.5531298	0.3416887	0.1526167	0	0.0	0	0	0	0	0.0	0.0
ACAT2	CRMP1	0.6089812	0.7094541		0.3985999	0.4198827	0.3897138	0.0760106	0.51514	0.1768532	0.4165292	0.4152968	0.4883762	0	0.0	0	0	0	0	0.0	4.70848e-06
ACAT2	CUL1	0.6161724	0.544045	0.5261023	0.4356753	0.2129944	0.5988383	0.3706657	0.6285196	0.3865414	0.2730262	0.5328097	0.495482	0	0.0	0	0	0	0	0.0	0.006953
ACAT2	DLG4	0.517249	0.5423117		0.0820081	0.3611563	0.417573		0.2578502	0.3304043				0	0.0	0	0	0	0	0.0	0.0
ACAT2	DPYSL2	0.6690685	0.6151359	0.6101134	0.4843488	0.3962938	0.4661718	0.2511078	0.3589356	0.2436958	0.4719904	0.4291409	0.2038114	0	0.0	0	0	0	0	0.0	9.3572e-06
ACAT2	DPYSL5	0.7702194	0.6336266	0.2383498	0.399355		0.349651	0.1759851	0.3435261	0.4137577	0.322858	0.4999997	0.452653	0	0.0	0	0	0	0	0.0	0.0110997999999999
ACAT2	DRG2	0.7933429	0.5481378	0.7148776	0.5072684	0.3463432	0.5286512	0.5063069	0.5774598	0.6433706	0.3716731	0.7049674	0.4888243	0	0.0	0	0	0	0	0.0	0.0
ACAT2	ENO2	0.8003939	0.5571111	0.5471469	0.4110478	0.6074885	0.5158032	0.1910046	0.5172115	0.2583912	0.1954994	0.3665715	0.3151429	0	0.0	0	0	0	0	0.0	6.648059999999999e-07
ACAT2	FSD1	0.6640274	0.6865288		0.6328784				0.4597964	0.5364548			0.6319052	0	0.0	0	0	0	0	0.0	0.00584807
ACAT2	GDI1	0.8499822	0.7460699	0.6083158	0.453142	0.259199	0.445403	0.1705448	0.470365	0.3083402	0.4130451	0.4402797	0.361105	0	0.0	0	0	0	0	0.0	0.00676745
ACAT2	GDI2	0.5968774	0.5542459	0.7459409	0.6001272	0.4131005	0.6136431	0.4357589	0.4286239	0.6109392	0.4765864	0.6591274	0.3928577	0	0.0	0	0	0	0	0.0	0.00654223
ACAT2	GGA1	0.7190636	0.5201748	0.5372701	0.4905211	0.3438423	0.4463104	0.2424431	0.4657366	0.532526	0.3617909	0.5609734	0.3318516	0	0.0	0	0	0	0	0.0	0.00432621
ACAT2	GLO1	0.5352772	0.5632378	0.7207552	0.5518809	0.9137269	0.5404344	0.6338855	0.6784631	0.3022121	0.6696132	0.506352	0.4491997	0	0.0	0	0	0	0	0.0	0.00682364
ACAT2	GOT1	0.773543	0.6633701	0.7876126	0.5593878	0.5850909	0.6261364	0.7042947	0.5931564	0.5771749	0.443646	0.4676063	0.2741635	0	0.0	0	0	0	0	0.0	0.00469967
ACAT2	HSBP1	0.620875	0.5620267	0.584275	0.4913787	0.6494388	0.3991198	0.2052123	0.3454803	0.1916526	0.5501938	0.3870818	0.5957567	0	0.0	0	0	0	0	0.0	0.00692079
ACAT2	HSPA12A	0.5320349	0.6037235		0.2730797	0.313661	0.4656966	0.220743	0.2846094	0.1578867	0.5376839	0.5523884	0.1396792	0	0.0	0	0	0	0	0.0	0.0
ACAT2	IPO5	0.742892	0.5011765	0.70229	0.500197	0.3778245	0.4778475	0.2927256	0.5678151	0.3504212	0.5655879	0.68558	0.5461629	0	0.0	0	0	0	0	0.0	0.00694406
ACAT2	IRGQ	0.821169	0.5544699	0.5931656	0.5465038	0.4445372	0.4686939	0.4840146	0.5219172	0.2298918	0.3811018	0.5419213	0.5046123	0	0.0	0	0	0	0	0.0	0.00734327
ACAT2	MDH1	0.8579383	0.6309398	0.805611	0.5446491	0.3591013	0.664016	0.6521993	0.6775449	0.3992452	0.6176618	0.5398568	0.3949576	0	0.0	0	0	0	0	0.0	0.00305233
ACAT2	MTMR9	0.5190458	0.5513575	0.5086136	0.1950645	0.2015427	0.3634512	0.1810953	0.3376007	0.2741714	0.3017612	0.3366172	0.2090775	0	0.0	0	0	0	0	0.0	0.0
ACAT2	NCDN	0.6256279	0.5986152	0.5379587	0.3110309	0.1717966	0.4597	0.0791809	0.3654977	0.3756774	0.2062692	0.4321468	0.4015591	0	0.0	0	0	0	0	0.0	0.00696965
ACAT2	NECAP1	0.7056913	0.6297546	0.4792965	0.4196753	0.6700086	0.4422828	0.2321169	0.3419868	0.2176615	0.3570488	0.6141785	0.3583681	0	0.0	0	0	0	0	0.0	5.22827e-06
ACAT2	OLA1	0.8777851	0.5603542	0.777358	0.5595369	0.55917	0.5642763	0.4559959	0.7458872	0.6193317	0.6337196	0.7839784	0.6704386	0	0.0	0	0	156	0	0.0	0.00288195
ACAT2	OSBPL1A	0.5146219	0.543109	0.3246703	0.3933015	0.3827454	0.4159974	0.0779601	0.3434916	0.1524622	0.4869468	0.272544	0.3043076	0	0.0	0	0	0	0	0.0	0.0
ACAT2	OTUB1	0.7974236	0.5009974	0.804944	0.5082123	0.3689414	0.495328	0.322003	0.5259352	0.168107	0.4584384	0.6470087	0.3088136	0	0.0	0	0	292	0	0.35	0.0063483
ACAT2	PAFAH1B1	0.8597796	0.5879353	0.715159	0.3301739	0.6980694	0.4106168	0.2043087	0.5277076	0.3288944	0.4733038	0.4858121	0.5190501	0	0.0	0	0	0	0	0.0	0.00683498
ACAT2	PAFAH1B2	0.7772644	0.5156155	0.6998582	0.5221472	0.7322096	0.5873209	0.4474984	0.5307984	0.1286488	0.4893371	0.5865166	0.3832825	0	0.0	0	0	0	0	0.0	2.92736e-07
ACAT2	PAK1	0.7906937	0.6282779	0.5712216	0.4493896	0.4474097	0.4245414	0.1835208	0.6477251	0.6913749	0.3464815	0.5817709	0.7120511	0	0.0	0	0	0	0	0.0	0.00690942
ACAT2	PAK3	0.7061655	0.6723222		0.5086563	0.3726846	0.463337		0.6626895		0.4208352		0.1640224	0	0.0	0	0	0	0	0.0	0.00292134
ACAT2	PCYT2	0.8916587	0.6337731	0.7019258	0.4922631	0.5784272	0.4780796	0.8736007	0.768387	0.5881753	0.6918142	0.5975935	0.7338586	0	0.0	0	0	0	0	0.0	0.0
ACAT2	PFDN1	0.5297196	0.6504972	0.7276946	0.5420275	0.7108452	0.553191	0.2359116	0.5297275	0.5463889	0.2330622	0.3653451	0.5181297	0	0.0	0	0	0	0	0.0	0.00693744
ACAT2	PFDN2	0.7070106	0.557972	0.7356526	0.5690096	0.6886174	0.4467394	0.2611054	0.7014217	0.669162	0.2893466	0.6999166	0.5030124	0	0.0	0	0	0	0	0.0	2.1097300000000002e-07
ACAT2	PFDN5	0.6794775	0.5270974	0.7731497	0.6076992	0.7648931	0.5746842	0.2367744	0.684737	0.7055448	0.4000134	0.5365981	0.7456103	0	0.0	0	0	0	0	0.0	4.16399e-07
ACAT2	PFDN6	0.6090199	0.5284533	0.7058727	0.591328	0.6466804	0.5428521	0.1469895	0.6688274	0.5928592	0.2365452	0.6063384	0.5584653	0	0.0	0	0	0	0	0.0	8.394639999999999e-06
ACAT2	PFKP	0.6747537	0.5844893	0.653784	0.5125483	0.40838	0.481107	0.0713529	0.4072721	0.5387272	0.2095762	0.5191563	0.3809909	0	0.0	0	0	0	0	0.0	0.00707494
ACAT2	PGAM1	0.7130696	0.5269534	0.6677266	0.5470565	0.6536668	0.4896673	0.4535851	0.4722271	0.2553292	0.3333634	0.3554593	0.1965095	0	0.0	0	0	0	0	0.0	0.00540652
ACAT2	PGP	0.7884279	0.6620928	0.579488	0.4907143	0.6373312	0.498317	0.3540882	0.5345847	0.6624346	0.3508858	0.6773944	0.4604183	0	0.0	0	0	0	0	0.0	3.5446699999999997e-06
ACAT2	PHGDH	0.7929288	0.5103208	0.552735	0.5248357	0.3213521	0.4070941	0.7134274	0.5802037	0.5058021	0.3468776	0.6486578	0.7417968	0	0.0	0	0	0	0	0.0	9.97644e-07
ACAT2	PITHD1	0.827941	0.5428164	0.6562242	0.4073929	0.6259174	0.508751	0.3084463	0.4685054	0.474026	0.6172326	0.4670367	0.371801	0	0.0	0	0	0	0	0.0	0.00445675
ACAT2	PLCB1	0.6062196	0.5730546	0.5648183	0.4157288	0.2525515	0.3437863	0.2100418	0.2892938	0.2114405	0.5198638		0.2573129	0	0.0	0	0	0	0	0.0	0.0
ACAT2	PPM1H	0.7223871	0.5578198	0.4262443	0.3089062	0.3650558	0.4191566	0.1972857	0.4081228	0.0778918	0.4802278		0.4362283	0	0.0	0	0	0	0	0.0	0.00693151
ACAT2	PPME1	0.6977848	0.5482933	0.7508446	0.4073784	0.3945354	0.5331181	0.1600862	0.6451971	0.555021	0.1922517	0.5435733	0.5184865	0	0.0	0	0	0	0	0.0	0.00694599
ACAT2	PPP2R1A	0.6033624	0.7737364	0.7374641	0.4155664	0.4581317	0.6403299	0.3459641	0.5817439	0.4163102	0.4058182	0.5510418	0.6179777	0	0.0	0	0	0	0	0.0	0.0068273
ACAT2	PRKAR1B	0.5129697	0.5900684	0.343668	0.5462447	0.2399869	0.4550831	0.2992198	0.4183921	0.3592024	0.315275		0.4876114	0	0.0	0	0	0	0	0.0	0.0
ACAT2	PRKCE	0.6902946	0.5099576	0.5789581	0.3045964	0.2385014	0.2452462	0.1888457	0.2117391	0.3939584	0.3144604	0.2086398	0.2444566	0	0.0	0	0	0	0	0.0	0.0
ACAT2	PSD3	0.7518816	0.5932042	0.4684137	0.390914		0.1916863	0.3359089	0.3513733	0.2576625	0.2258546		0.4286428	0	0.0	0	0	0	0	0.0	0.0
ACAT2	QDPR	0.5478241	0.5649486	0.5469318	0.327926	0.54504	0.5903352	0.8323665	0.4383339	0.2503446	0.584878	0.5106363	0.2296917	0	0.0	0	0	0	0	0.0	9.07674e-06
ACAT2	RAB3A	0.548308	0.6039743	0.5361739	0.3746432	0.4320851	0.3544704	0.1886364	0.4358317	0.2913425	0.490818	0.3091383	0.4602415	0	0.0	0	0	0	0	0.0	0.0
ACAT2	RABGGTA	0.6621012	0.5456063	0.5688693	0.5312445	0.2398051	0.4318766	0.3116906	0.3502	0.1752753	0.4286588	0.3105	0.2691278	0	0.0	0	0	0	0	0.0	0.00693412
ACAT2	RAP1GDS1	0.7548788	0.6914486	0.7221728	0.3792769	0.3727013	0.4610496	0.206706	0.3276249	0.5106934	0.2021612	0.4816554	0.2965751	0	0.0	0	0	0	0	0.0	0.00694583
ACAT2	RPS6KB1	0.6718554	0.518813	0.5732923	0.4611009	0.4829369	0.5758422	0.1924162	0.4104353	0.1302172	0.3175202		0.2951606	0	0.0	0	0	0	0	0.0	0.0
ACAT2	SGTB	0.6750986	0.6320228	0.5616471	0.440731		0.3764544	0.1435578	0.2983477	0.2270226	0.4014511	0.3727454	0.276204	0	0.0	0	0	0	0	0.0	0.0
ACAT2	SH3GL1	0.533664	0.6019524	0.5788871	0.5025001	0.3093946	0.4487743	0.2275993	0.3336945	0.3378548	0.1862084	0.5184611	0.3212867	0	0.0	0	0	0	0	0.0	0.0069238
ACAT2	SH3GL2	0.6962952	0.6670847		0.5139762	0.3599622	0.5503072		0.491174	0.4396142	0.4418486	0.3886485	0.2988553	0	0.0	0	0	0	0	0.0	0.0
ACAT2	SH3GL3	0.6353789	0.5131352		0.4262073				0.3626606					0	0.0	0	0	0	0	0.0	0.0
ACAT2	SIRT2	0.6618151	0.6435094	0.5995516	0.4616004	0.3473912	0.4551937	0.4046076	0.3746141	0.2982358	0.5113566	0.397715	0.40794	0	0.0	0	0	0	0	0.0	0.0
ACAT2	SMAP1	0.5802753	0.5814289	0.720868	0.534855	0.2296124	0.3805267	0.2615197	0.5617953	0.5990278	0.4275576	0.4422482	0.5765379	0	0.0	0	0	0	0	0.0	7.0703e-07
ACAT2	STK32C	0.5359211	0.5719591	0.5420129	0.2171913		0.3635034	0.3873403	0.1945452	0.1492988	0.413276		0.3339473	0	0.0	0	0	0	0	0.0	0.0
ACAT2	STMN1	0.8446645	0.7061366	0.6964317	0.5635293	0.8002806	0.4321065	0.247898	0.7030372	0.7372689	0.1920821	0.6397266	0.6029322	0	0.0	0	0	0	0	0.0	1.14571e-05
ACAT2	STRAP	0.7295506	0.5321455	0.5820317	0.5335883	0.567952	0.360322	0.2954623	0.5779141	0.4200096	0.1950083	0.5597205	0.6064677	0	0.0	0	0	0	0	0.0	0.00710591
ACAT2	TIPRL	0.6678493	0.5453562	0.7691198	0.4337755	0.4518798	0.5502568	0.2736598	0.5680117	0.5801811	0.3036944	0.3669038	0.4840346	0	0.0	0	0	0	0	0.0	0.00692736
ACAT2	TTC1	0.5284905	0.5057061	0.708465	0.5115897	0.6055048	0.4296937	0.2670512	0.5102514	0.4555104	0.4013748	0.5474328	0.3891861	0	0.0	0	0	0	0	0.0	0.00693593
ACAT2	TUBA4A	0.5994062	0.6249406	0.4905362	0.4771852	0.4445073	0.4728776	0.301438	0.2625605	0.5674891	0.4149808	0.5367669	0.428739	0	0.0	0	0	0	0	0.0	0.00606234
ACAT2	TUBB2A	0.5134203	0.7007425	0.5698244	0.3381918	0.3149005	0.4086216	0.2474054	0.3885976	0.4044272	0.6509208	0.4379083	0.4214499	0	0.0	0	0	0	0	0.0	0.00700236
ACAT2	UBA5	0.6032587	0.5260829	0.6824778	0.5005956	0.4817589	0.566934	0.5086783	0.475518	0.613531	0.4860044	0.5825112	0.4148241	0	0.0	0	0	0	0	0.0	0.00444735
ACAT2	UBE2K	0.6409775	0.532692	0.7490208	0.5152132	0.4280054	0.431772	0.4283037	0.563357	0.3554327	0.445659	0.4481893	0.566997	0	0.0	0	0	0	0	0.0	2.755300000000001e-07
ACAT2	UBE2N	0.6284551	0.5112999	0.7025279	0.4785287	0.4440011	0.6429281	0.4146642	0.6075093	0.1491288	0.5131232	0.6872035	0.3357324	0	0.0	0	0	0	0	0.0	0.0196285
ACAT2	UCHL1	0.5921392	0.6707739	0.3853591	0.4418478	0.3317509	0.3759178	0.1505922	0.5122128	0.2895836	0.587717	0.2689406	0.4731262	0	0.0	0	0	0	0	0.0	4.02674e-08
ACAT2	VPS33B	0.7147589	0.5338608	0.718619	0.3508724	0.2998284	0.408117	0.3782056	0.3340704	0.1569011	0.2614948	0.5085989	0.3077402	0	0.0	0	0	0	0	0.0	0.0
ACAT2	VTA1	0.5684954	0.6010198	0.729526	0.6215541	0.5351006	0.5248844	0.5900657	0.8054971	0.7888222	0.7162488	0.727135	0.752789	0	0.0	0	0	0	0	0.0	0.0
ACAT2	YWHAE	0.8632778	0.5558566	0.7467457	0.3799068	0.6021513	0.6112154	0.3284516	0.7464699	0.5889247	0.5429701	0.7362647	0.6309673	0	0.0	0	0	219	0	0.0	0.00277309
ACAT2	YWHAG	0.8380865	0.6101872	0.715078	0.382249	0.3425854	0.4659875	0.3051477	0.4957558	0.5931774	0.2752082	0.5341209	0.4388166	0	0.0	0	0	0	0	0.0	4.63743e-08
ACAT2	YWHAH	0.8404996	0.6462459	0.672365	0.4800403	0.4933428	0.4354382	0.2354495	0.4743607	0.7315976	0.3837582	0.5115934	0.4870475	0	0.0	0	0	0	0	0.0	1.68817e-07
ACAT2	YWHAQ	0.8500035	0.6017823	0.7257868	0.5372257	0.4488569	0.3534944	0.2742415	0.7129391	0.5073045	0.3088843	0.6311815	0.6456466	0	0.0	0	0	0	0	0.0	6.57718e-09
ACBD6	ACTR3B	0.623143	0.5923273	0.4157083	0.3240928		0.4259	0.1102471	0.2141952	0.4277695	0.3394338		0.3559143	0	0.0	0	0	0	0	0.0	0.0
ACBD6	APBB1	0.5260058	0.5244212	0.2563902	0.3412633		0.4078839	0.3365515	0.3160028	0.3647692	0.4811562		0.4739047	0	0.0	0	0	0	0	0.0	0.0
ACBD6	AVL9	0.8444534	0.5937785	0.5120119	0.49772	0.3665515	0.3544851	0.3882542	0.5076176	0.3108808	0.3768052		0.5250131	0	0.0	0	0	0	0	0.0	0.0
ACBD6	CDK14	0.5608417	0.5318496	0.5756034	0.4185975		0.3969277	0.3334848	0.2391296	0.3588625	0.4930528		0.5141982	0	0.0	0	0	0	0	0.0	0.0
ACBD6	CRMP1	0.6009828	0.5846393		0.3694124	0.294852	0.4272313	0.240628	0.3741642	0.220091	0.2973632	0.1037843	0.4232404	0	0.0	0	0	0	0	0.0	0.0
ACBD6	CRTC1	0.5444174	0.5348395	0.5320668	0.3838801		0.3353413	0.1948415	0.3715367	0.2873347	0.4201352		0.5142369	0	0.0	0	0	0	0	0.0	0.0
ACBD6	DPYSL5	0.7493027	0.5458966	0.1622659	0.3602436		0.3569628	0.3624234	0.2467017	0.2549048	0.4669711	0.1715706	0.4923615	0	0.0	0	0	0	0	0.0	0.0
ACBD6	FSD1	0.7707433	0.5914852		0.3706868				0.4959792	0.8468199			0.6319077	0	0.0	0	0	0	0	0.0	0.0
ACBD6	GOT1	0.8116743	0.5240016	0.607526	0.3437555	0.5198055	0.5089111	0.2340348	0.3253618	0.3168138	0.3483912	0.2756723	0.2433671	0	0.0	0	0	0	0	0.0	0.0
ACBD6	HOMER2	0.5043444	0.5532665	0.4484603	0.346295		0.4068702	0.687835	0.1776983	0.2184338	0.4604816		0.2584051	0	0.0	0	0	0	0	0.0	0.0
ACBD6	HSBP1	0.748615	0.5399065	0.4644494	0.4913214	0.6992287	0.4204284	0.375675	0.2880756	0.2962677	0.3069196		0.2382872	0	0.0	0	0	0	0	0.0	0.0
ACBD6	HSPA12A	0.5773008	0.5183803		0.3297419	0.5103348	0.496435	0.2493898	0.219939	0.3331476	0.3535575		0.2579471	0	0.0	0	0	0	0	0.0	0.0
ACBD6	IGBP1	0.6719458	0.5387549	0.5864185	0.5327601	0.6561714	0.4274983	0.430499	0.508007	0.3148578	0.397458		0.2480306	0	0.0	0	0	0	0	0.0	0.0
ACBD6	IQSEC2	0.5330586	0.5301168	0.5255283	0.458241		0.3561746		0.3190579	0.3418916	0.5252344		0.2092045	0	0.0	0	0	0	0	0.0	0.0
ACBD6	IRGQ	0.9052293	0.5389178	0.5605676	0.4449714	0.5583291	0.4875503	0.3606224	0.4205288	0.2169674	0.5110148	0.3960666	0.3352174	0	0.0	0	0	0	0	0.0	0.0
ACBD6	MDH1	0.7572074	0.5217368	0.6682887	0.3823255	0.7151017	0.5795768	0.4598863	0.3457807	0.2352996	0.4486168	0.262061	0.3694954	0	0.0	0	0	0	0	0.0	0.0
ACBD6	MTMR9	0.5073039	0.5119679	0.501664	0.4123909	0.5238283	0.433224	0.1970451	0.3596073	0.420315	0.3896084		0.3451855	0	0.0	0	0	0	0	0.0	0.0
ACBD6	NCDN	0.8026561	0.5565719	0.5506468	0.4147339	0.2094739	0.4926958	0.1837472	0.4121238	0.3424328	0.2410192		0.3194691	0	0.0	0	0	0	0	0.0	0.0
ACBD6	NECAP1	0.6863259	0.5519989	0.4684777	0.4808928	0.3037799	0.5461006	0.419522	0.3370728	0.3017681	0.3385209		0.4513158	0	0.0	0	0	0	0	0.0	0.0
ACBD6	NMT2	0.5327237	0.5129036	0.3430951	0.3371185	0.1922919	0.5633775	0.5632894	0.2884064	0.4538414	0.4425534		0.369122	1	0.999999866230612	0	0	722	0	0.83	0.0
ACBD6	OLA1	0.8173607	0.6134954	0.672446	0.5340811	0.4851122	0.5408371	0.5449146	0.4037277	0.4527041	0.4273515	0.3556308	0.5607967	0	0.0	0	0	0	0	0.0	0.0
ACBD6	PAK1	0.8213999	0.5191185	0.5221222	0.4297698	0.2677968	0.498506	0.4694034	0.3837172	0.2872425	0.4064633	0.2536431	0.4228178	0	0.0	0	0	0	0	0.0	0.0
ACBD6	PAK3	0.6542663	0.6275999		0.5027901		0.511297		0.2506923		0.3156442		0.2931779	0	0.0	0	0	0	0	0.0	0.0
ACBD6	PLCL2	0.5717365	0.5440294	0.3767981	0.3314487		0.3947034	0.1637806	0.2174332	0.5610295	0.2354406		0.2161639	0	0.0	0	0	0	0	0.0	0.0
ACBD6	PPM1H	0.7814502	0.5013242	0.4501954	0.3906454	0.2719819	0.2705568	0.4361414	0.2984789	0.4463257	0.3317022		0.4737376	0	0.0	0	0	0	0	0.0	0.0
ACBD6	PPP2R1A	0.5865119	0.5341939	0.5531524	0.5093918	0.4292082	0.5826687	0.4509558	0.4071125	0.30448	0.3092608	0.2464682	0.3102387	0	0.0	0	0	0	0	0.0	0.0
ACBD6	PPP2R5E	0.575093	0.520768	0.5706124	0.3594199	0.1586556	0.4206025	0.3458282	0.3277112	0.3340559	0.2550025	0.302225	0.2407384	0	0.0	0	0	0	0	0.0	0.0
ACBD6	PPP5C	0.6479486	0.5293301	0.68696	0.4757435	0.4790126	0.6251024	0.4452883	0.267602	0.3317662	0.357531	0.2319809	0.4150473	0	0.0	0	0	0	0	0.0	0.0
ACBD6	PRKCE	0.7927516	0.5840115	0.519554	0.310372	0.1236711	0.2596154	0.3395268	0.2928626	0.3109468	0.3705302	0.3984057	0.3462527	0	0.0	0	0	0	0	0.0	0.0
ACBD6	PSD3	0.7044733	0.526815	0.3395064	0.3693534		0.2795988	0.3591194	0.369607	0.1932266	0.4884942		0.4601939	0	0.0	0	0	0	0	0.0	0.0
ACBD6	RAB3A	0.5873209	0.5666032	0.4288967	0.3694612	0.1402568	0.4066581	0.2772732	0.2281069	0.4995245	0.329576		0.4989353	0	0.0	0	0	0	0	0.0	0.0
ACBD6	RAP1GDS1	0.8625181	0.5337357	0.6093348	0.4942774	0.4551465	0.4891075	0.2283068	0.4442614	0.4736712	0.4305115	0.3677026	0.259214	0	0.0	0	0	0	0	0.0	0.0
ACBD6	RAPH1	0.5274889	0.6147187		0.3839012	0.2420318	0.4157382	0.4498084	0.3618511	0.2278606	0.485801		0.4655801	0	0.0	0	0	0	0	0.0	0.0
ACBD6	RHEB	0.5176987	0.5649637	0.475182	0.4446769	0.4325197	0.3763026	0.3754645	0.5218566	0.3079285	0.2736778	0.4374707	0.3342992	0	0.0	0	0	0	0	0.0	0.0
ACBD6	SGTB	0.7329719	0.5771547	0.4433902	0.338145		0.4344698	0.1724688	0.3227889	0.210731	0.4140192		0.2840405	0	0.0	0	0	0	0	0.0	0.0
ACBD6	SH3GL2	0.6650132	0.5505474		0.2874484		0.3376826		0.2571566	0.3672163	0.2643512	0.4330218	0.3936004	0	0.0	0	0	0	0	0.0	0.0
ACBD6	SH3GL3	0.7065133	0.5152396		0.4112392				0.2085436					0	0.0	0	0	0	0	0.0	0.0
ACBD6	SIRT2	0.6749284	0.5070356	0.5364642	0.4068123	0.1816969	0.5632142	0.3892656	0.4374146	0.2280902	0.3063587	0.266436	0.28004	0	0.0	0	0	0	0	0.0	0.0
ACBD6	SMAP1	0.693207	0.5713127	0.5722127	0.5132022	0.3010066	0.4033427	0.3993039	0.3168464	0.6266314	0.4227313	0.3711064	0.5481275	0	0.0	0	0	0	0	0.0	0.0
ACBD6	SNX4	0.5668965	0.550074	0.431676	0.4719126	0.1345776	0.4952379	0.3821343	0.3735615	0.3847025	0.3299582	0.3732593	0.3799891	0	0.0	0	0	0	0	0.0	0.0
ACBD6	STMN1	0.7724176	0.5403045	0.6001154	0.4567447	0.1288272	0.4875148	0.5958213	0.4686567	0.4658331	0.4938936	0.3627422	0.623856	0	0.0	0	0	0	0	0.0	0.0
ACBD6	STRAP	0.6983383	0.5312796	0.6978997	0.5774714	0.4269852	0.4485306	0.3076916	0.4267716	0.3254985	0.446093	0.205066	0.4264614	0	0.0	0	0	0	0	0.0	0.0
ACBD6	TIPRL	0.6936351	0.5945068	0.7034389	0.6691895	0.7128431	0.603339	0.6449066	0.6719775	0.5745116	0.6172794	0.2202512	0.6676844	0	0.0	0	0	0	0	0.0	0.0
ACBD6	TUBA4A	0.7153986	0.5417073	0.3459805	0.3437552	0.2828389	0.5176705	0.3025704	0.326742	0.526119	0.2199662	0.7548204	0.2137964	0	0.0	0	0	0	0	0.0	0.0
ACBD6	TUBB	0.5327516	0.5729327	0.4680592	0.5051221	0.1969368	0.4939935	0.4617801	0.4235034	0.4472329	0.3330638	0.3246625	0.3365283	0	0.0	0	0	0	0	0.0	0.0
ACBD6	TUBB6	0.6048561	0.5288995	0.485712	0.4879355	0.5143585	0.4387654	0.4370693	0.3862764	0.4324836	0.3461315	0.2910221	0.2755687	0	0.0	0	0	0	0	0.0	0.0
ACBD6	UBA5	0.6756056	0.5022549	0.6858108	0.4294338	0.3392736	0.4189082	0.392323	0.3776987	0.3368654	0.2848816	0.3051763	0.2391016	0	0.0	0	0	0	0	0.0	0.0
ACBD6	UCHL1	0.5653165	0.5612484	0.3462007	0.4239634	0.5309605	0.2487194	0.3390927	0.3767169	0.530261	0.3873544	0.3496825	0.5605553	0	0.0	0	0	0	0	0.0	0.0
ACBD6	VPS33B	0.7185367	0.5306334	0.6840834	0.3736344	0.4335812	0.414792	0.2362471	0.3880573	0.2713145	0.2903831	0.1145432	0.4226691	0	0.0	0	0	0	0	0.0	0.0
ACBD6	WDR47	0.5135073	0.6145661	0.4331628	0.4225216		0.4999765	0.2045318	0.3053962	0.419741	0.4571104		0.3076116	0	0.0	0	0	0	0	0.0	0.0
ACBD6	YWHAG	0.8130303	0.6371458	0.4865097	0.4617814	0.3556285	0.473596	0.3958577	0.5000233	0.2896288	0.4746136	0.2977021	0.3210369	0	0.0	0	0	0	0	0.0	0.0
ACBD6	YWHAH	0.8136915	0.6038728	0.4751423	0.405205	0.398244	0.4105188	0.289088	0.3772584	0.1632038	0.3249014	0.3573484	0.340057	0	0.0	0	0	0	0	0.0	0.0
ACOT9	ALDH18A1	0.76605	0.5505664	0.3930747	0.6867317	0.5589156	0.6394506	0.3885092	0.5159933	0.6966078	0.4704464	0.4672321	0.3297281	0	0.0	0	0	0	0	0.0	0.00661013
ACOT9	ALDH5A1	0.8458469	0.5431414	0.4197813	0.3697403	0.6690073	0.6334494	0.4574849	0.5094495	0.3383992	0.3586598	0.5209549	0.3362204	0	0.0	0	0	0	0	0.0	0.0065766999999999
ACOT9	ALDOA	0.5257838	0.515399	0.4195904	0.3580025	0.2460112	0.4567273	0.5293445	0.2174451	0.5000599	0.6156601	0.4455959	0.4281914	0	0.0	0	0	0	0	0.0	0.00693902
ACOT9	AUH	0.638747	0.6994736	0.5497028	0.2806988	0.602395	0.6397284	0.4998333	0.558714	0.6700856	0.4484057	0.3976111	0.3607997	0	0.0	0	0	0	0	0.0	0.00715687
ACOT9	BPHL	0.6115522	0.5265775	0.5312936	0.3857297	0.7153393	0.529664	0.4561873	0.5034408	0.2665518	0.4856319	0.35224	0.371739	0	0.0	0	0	0	0	0.0	0.00695692
ACOT9	C1QBP	0.6402179	0.5731011	0.5710894	0.3994217	0.4798213	0.6395898	0.4309329	0.3139467	0.3852746	0.407974	0.3807941	0.2233075	0	0.0	0	0	0	0	0.0	0.00719232
ACOT9	CPT2	0.5519864	0.6340706	0.6301119	0.4029175	0.6036345	0.6666122	0.4991998	0.5951564	0.5351015	0.5789096	0.4738305	0.3211468	0	0.0	0	0	0	0	0.0	0.00643076
ACOT9	CRYZ	0.5432408	0.5936857	0.5418189	0.35527	0.46709	0.494507	0.5576306	0.5585261	0.6089711	0.6007293	0.4328287	0.5111002	0	0.0	0	0	0	0	0.0	0.0
ACOT9	ETFA	0.7322521	0.6784879	0.6065914	0.5797204	0.587079	0.5131745	0.5521522	0.6568098	0.6458924	0.6779875	0.5347697	0.3452974	0	0.0	0	0	0	0	0.0	0.00732216
ACOT9	ETFB	0.7350094	0.7215908	0.6185165	0.5648785	0.6356423	0.7313875	0.5412422	0.611947	0.6486022	0.6513456	0.4808566	0.2953819	0	0.0	0	0	0	0	0.0	1.69593e-06
ACOT9	HIBADH	0.8241773	0.5992002	0.5969908	0.4283565	0.7987888	0.6212361	0.5378283	0.7404674	0.5443971	0.5726244	0.5088269	0.4432362	0	0.0	0	0	0	0	0.0	0.00694566
ACOT9	HSPD1	0.7266944	0.7107471	0.466166	0.5455398	0.6770245	0.7057142	0.5213106	0.4597459	0.416912	0.55433	0.3511179	0.2361396	0	0.0	0	0	0	0	0.27	3.78101e-06
ACOT9	IDH3G	0.5844742	0.7666463	0.6380652	0.5861518	0.7067299	0.6637065	0.7498286	0.6995157	0.6807943	0.4856874	0.5706572	0.497909	0	0.0	0	0	0	0	0.0	0.007023
ACOT9	ITPKA	0.5055638	0.6400152	0.6107414	0.1000269		0.4703387	0.1552364	0.578472		0.5040708	0.5594892	0.1285453	0	0.0	0	0	0	0	0.0	0.007023
ACOT9	MDH2	0.655816	0.7696325	0.682496	0.5090577	0.7230093	0.6942984	0.6612587	0.5355975	0.4157932	0.6441418	0.4289458	0.2960865	0	0.0	0	0	0	0	0.0	0.00711874
ACOT9	MTHFD1L	0.5240846	0.6126742	0.388461	0.6985194	0.4521652	0.570369	0.3590344	0.485949	0.5092523	0.5417615	0.4513619	0.2792437	0	0.0	0	0	0	0	0.0	0.00513079
ACOT9	NT5DC3	0.7136314	0.6968765	0.3352747	0.4609833	0.4726295	0.5033551	0.4169896	0.4988122	0.7272	0.4411064		0.4064469	0	0.0	0	0	0	0	0.0	0.0
ACOT9	PITRM1	0.6923158	0.6588411	0.5498993	0.605724	0.6455067	0.6997904	0.7340126	0.5825774	0.2133864	0.573618	0.5805519	0.5508085	0	0.0	0	0	0	0	0.0	0.00641955
ACOT9	PPA2	0.7893105	0.6119606	0.5707183	0.3322069	0.5698717	0.7667173	0.6766679	0.5283357	0.3615549	0.6625264	0.5102792	0.4058411	0	0.0	0	0	0	0	0.0	0.00656689
ACOT9	PRDX3	0.606241	0.724549	0.6575171	0.3051729	0.6704482	0.6483504	0.5201343	0.7195022	0.3261636	0.6961722	0.4483179	0.5779802	0	0.0	0	0	0	0	0.0	1.83628e-06
ACOT9	SUCLA2	0.6323746	0.7065915	0.7028202	0.4966019	0.8195804	0.665412	0.5287029	0.6184367	0.3361244	0.5340498	0.5056182	0.3199117	0	0.0	0	0	0	0	0.0	0.00454092
ACOT9	TIMM10	0.6312199	0.6080002	0.4585109	0.2144463	0.594955	0.611641	0.4711344	0.526633	0.3145638	0.4680028	0.3956116	0.4906473	0	0.0	0	0	0	0	0.0	0.0
ACOT9	TIMM9	0.6100003	0.5248486	0.4296642	0.2273073	0.4873178	0.6220276	0.4760617	0.5576811	0.4720588	0.6698955	0.4848427	0.362797	0	0.0	0	0	0	0	0.0	0.0
ACSS2	AHCYL2	0.6588265	0.5258968	0.6651548	0.5242924	0.6122816	0.5606452	0.3358771	0.6190926	0.50773	0.5312872	0.2871184	0.5936912	0	0.0	0	0	0	0	0.0	0.0
ACSS2	ANXA5	0.6889612	0.5209339	0.6377596	0.5335878	0.0831294	0.3766221	0.1525048	0.3367641	0.336819	0.297231	0.2033361	0.3105681	0	0.0	0	0	0	0	0.0	0.00647868
ACSS2	CAPN2	0.7892899	0.6002002	0.7741871	0.6568126	0.284257	0.6491958	0.2418115	0.5163106	0.523592	0.3636116	0.3491056	0.5545552	0	0.0	0	0	0	0	0.0	5.71438e-07
ACSS2	CC2D1A	0.6355939	0.5413305	0.637727	0.4705935	0.7287899	0.6153967	0.3522042	0.4971114	0.4427271	0.5064998	0.4840533	0.4737392	0	0.0	0	0	0	0	0.0	0.0202564
ACSS2	CORO1B	0.5791477	0.507984	0.6370142	0.700035	0.6645602	0.5809106	0.4820942	0.4604538	0.514651	0.4637144	0.6248106	0.445002	0	0.0	0	0	0	0	0.0	0.0
ACSS2	COTL1	0.6562508	0.5521968	0.7474363	0.3812825	0.143782	0.390274	0.2448656	0.2647598	0.1944574	0.3083662	0.237339	0.2460705	0	0.0	0	0	0	0	0.0	0.0
ACSS2	SERPINB1	0.8244755	0.5030404	0.6137337	0.5558181	0.3425363	0.4379677	0.2760882	0.4483262	0.2949161	0.4239138	0.6614708	0.4383182	0	0.0	0	0	0	0	0.0	4.1897399999999995e-07
ACSS2	SWAP70	0.6511609	0.5563356	0.5327348	0.5171931	0.1971158	0.5053657	0.1328803	0.4803971	0.3213027	0.2131726	0.2888349	0.2848748	0	0.0	0	0	0	0	0.0	0.0
ACSS2	TRIM9	0.5250121	0.5025006	0.563364	0.5634289		0.3603702		0.1301249					0	0.0	0	0	0	0	0.0	0.0
ACSS2	ZYX	0.5184254	0.5077692	0.7914669	0.4040645	0.2422975	0.3880738	0.1305165	0.1815793	0.2093276	0.1234992	0.244748	0.2741732	0	0.0	0	0	0	0	0.0	0.0
ACTN1	ACTN4	0.919985	0.7311888	0.7088924	0.6804483	0.7947555	0.8772967	0.8294066	0.7962198	0.8682851	0.745746	0.6091992	0.9261779	0	0.0	0	0	998	0	0.35	0.8586379999999999
ACTN1	CAP1	0.6970327	0.7131564	0.6447076	0.6914073	0.582979	0.5953175	0.804835	0.6450459	0.780193	0.8134205	0.6615548	0.8728914	0	0.0	0	0	0	0	0.0	5.75439e-08
ACTN1	COPB1	0.625806	0.5578649	0.520149	0.5051486	0.2800428	0.3853182	0.6047315	0.3943359	0.8123948	0.3975568	0.4022357	0.3571194	0	0.0	0	0	0	0	0.0	4.14173e-07
ACTN1	CYFIP1	0.5665414	0.5773272	0.5466339	0.5538674	0.4532329	0.6286954	0.7455752	0.5614013	0.4646622	0.7228817	0.3505	0.5689354	0	0.0	0	0	0	0	0.0	0.0062549
ACTN1	EIF2S2	0.5834354	0.5877063	0.5728208	0.3260412	0.2047895	0.3551883	0.3492373	0.2451026	0.1125814	0.1641909	0.2694071	0.2411521	0	0.0	0	0	0	0	0.0	6.93092e-09
ACTN1	FCHO2	0.8193566	0.6570893	0.381111	0.4536997	0.362094	0.4019712	0.5427894	0.4091267	0.4553959	0.4039818	0.267894	0.4411615	0	0.0	0	0	0	0	0.0	0.00663083
ACTN1	FLNA	0.5255323	0.8693107	0.7489204	0.8499682	0.9520949	0.9307496	0.907354	0.9618995	0.988125	0.9763188	0.8914174	0.979994	0	0.0	0	0	0	0	0.0	0.0513098
ACTN1	SORBS1	0.6547609	0.6004056	0.3786272	0.7469147	0.9226288	0.8679873	0.6910725	0.7510148	0.976105	0.8646911	0.8304229	0.8086426	0	0.0	0	0	0	0	0.0	0.00698063
ACTN1	TPM1	0.6757119	0.5454403	0.6532446	0.8033212	0.9127609	0.9019244	0.9013669	0.8507509	0.989671	0.9221228	0.8092579	0.8807931	0	0.0	0	0	668	0	0.0	0.8983270000000001
ACTN1	VAT1	0.6580363	0.5327092	0.5225606	0.6465805	0.8784381	0.2484677	0.6261337	0.5718631	0.9206135	0.7337503	0.6343698	0.8464443	0	0.0	0	0	0	0	0.0	0.00669905
ACTN1	VPS13C	0.5632399	0.6854577	0.3475342	0.5018036	0.4184142	0.5492444	0.7539483	0.4528945	0.7067278	0.4808307	0.3784854	0.6100924	0	0.0	0	0	0	0	0.0	1.3616399999999998e-06
ACTN2	ADD1	0.5993395	0.5873138	0.5212667	0.5321516	0.4163722	0.4162118	0.3759593	0.6805769	0.5083219	0.4148124	0.3269468	0.6275377	0	0.0	0	0	0	0	0.0	1.26553e-09
ACTN2	AGAP1	0.5021858	0.590329		0.238254	0.2819217	0.3401602	0.2810333	0.4460304	0.4177972	0.4557914		0.5269059	0	0.0	0	0	0	0	0.0	0.0
ACTN2	AGAP3	0.6480893	0.6589246	0.3547662	0.2730274	0.2060998	0.5623001	0.3730891	0.255735	0.291279	0.3363322	0.5397161	0.3415565	0	0.0	0	0	0	0	0.0	0.0
ACTN2	AHSA1	0.5086616	0.5362131	0.3128974	0.4634349	0.2337985	0.43103	0.0766184	0.1636098	0.0832389	0.2611016	0.699112	0.1845467	0	0.0	0	0	0	0	0.0	0.00718232
ACTN2	AP3D1	0.6787024	0.6137501	0.4944581	0.2508868	0.3713941	0.3073484	0.1087097	0.2191551	0.6228044	0.253211	0.5635794	0.2130496	0	0.0	0	0	0	0	0.0	0.00270334
ACTN2	AP3M2	0.5476464	0.648719	0.4685076	0.337698	0.3257067	0.49958	0.2672033	0.240639	0.4648518	0.453727		0.371958	0	0.0	0	0	0	0	0.0	0.00532543
ACTN2	ARHGAP26	0.7030003	0.6360734	0.6502217	0.528166	0.3689913	0.3731762	0.3639751	0.5170296	0.1100897	0.2828188	0.4133923	0.4024059	0	0.0	0	0	0	0	0.0	0.0
ACTN2	ARHGAP32	0.6594224	0.6384775		0.2037439	0.1261861	0.4663697	0.1887017	0.3427074	0.5068722	0.4449515		0.2117936	0	0.0	0	0	0	0	0.0	0.0
ACTN2	ASAP1	0.5418375	0.5509375	0.6060709	0.4146008	0.1797941	0.4642585	0.2310134	0.2418734	0.7184043	0.5037192	0.5196894	0.397006	0	0.0	0	0	0	0	0.0	0.0
ACTN2	BRK1	0.6279822	0.5522553	0.4275135	0.1550573	0.2978832	0.4883453	0.465037	0.4024911	0.4704771	0.3090286	0.4899042	0.2976373	0	0.0	0	0	0	0	0.0	0.00693261
ACTN2	CAP2	0.6258517	0.7114648		0.425977	0.6342525	0.4558716	0.4420633	0.6773991	0.4072608	0.7669054	0.6294018	0.932117	0	0.0	0	0	0	0	0.0	1.79429e-05
ACTN2	CCDC6	0.6027235	0.6667567	0.4920506	0.3959727	0.5319592	0.4066095	0.1603518	0.2920258	0.3750008	0.3327592	0.5224647	0.3963201	0	0.0	0	0	0	0	0.0	0.0
ACTN2	CEP170B	0.5045113	0.6588103		0.2876476	0.5227364	0.4007717	0.2908574	0.3708743	0.2056646	0.4710228	0.5506727	0.2544296	0	0.0	0	0	0	0	0.0	0.0
ACTN2	CUL2	0.6140539	0.5700623	0.407667	0.5396889	0.2621815	0.342992	0.1404376	0.1845201	0.2330012	0.4582088	0.5056014	0.276474	0	0.0	0	0	0	0	0.0	0.00696811
ACTN2	CYFIP2	0.5418458	0.702501	0.5404467	0.3667763	0.3746082	0.307827	0.2899511	0.4952576	0.2597967	0.2300024	0.3737706	0.4242638	0	0.0	0	0	0	0	0.0	0.00697067
ACTN2	DNM1	0.5154721	0.7489067	0.4602494	0.4773933	0.5304146	0.4127548	0.2698923	0.2877213	0.4341419	0.5741472	0.3435738	0.4145491	0	0.0	0	0	0	0	0.0	0.00693827
ACTN2	DNM3	0.5347372	0.6884706	0.6277818	0.6424703	0.2791888	0.3398022	0.485662	0.4764988	0.28788	0.5254937	0.579604	0.4455838	0	0.0	0	0	0	0	0.0	0.006938
ACTN2	EPS15L1	0.7342236	0.6894379	0.4414104	0.3274391	0.4243566	0.5255722	0.1220974	0.3850795	0.6421325	0.5269591	0.4583809	0.5143856	0	0.0	0	0	0	0	0.0	9.10515e-06
ACTN2	FSD1	0.5056188	0.7411139		0.8561315				0.4247654	0.6270159			0.3443972	0	0.0	0	0	0	0	0.0	0.00578082
ACTN2	GLRX5	0.5794841	0.5241843	0.3778167	0.4104077	0.2850064	0.3731895	0.1506037	0.3619519	0.1100037	0.3586036	0.4242224	0.3303666	0	0.0	0	0	0	0	0.0	0.00721444
ACTN2	HPCAL1	0.5442047	0.6458661	0.5442459	0.2894688	0.2896169	0.4912966	0.2536172	0.5535395	0.3294515	0.3137351	0.6274512	0.3754626	0	0.0	0	0	0	0	0.0	0.00693274
ACTN2	HSPA4L	0.5657938	0.6083255	0.3015971	0.3144167	0.2674903	0.4348019	0.2378677	0.2097423	0.1555831	0.2998064	0.5772432	0.2667789	0	0.0	0	0	0	0	0.0	3.2234999999999997e-07
ACTN2	HSPH1	0.5971027	0.707101	0.3569892	0.490858	0.3933172	0.3398233	0.1302984	0.1706439	0.2019521	0.268291	0.6225554	0.1369061	0	0.0	0	0	0	0	0.0	5.1650199999999994e-08
ACTN2	HTT	0.5587171	0.6090789	0.5116188	0.249794	0.3253243	0.3148682	0.232871	0.3231582	0.2212693	0.327798	0.5869035	0.2935014	0	0.0	0	0	292	0	0.0	0.00693467
ACTN2	KCNAB2	0.5660158	0.6807923	0.5418106	0.4204274	0.4373056	0.3368308	0.3764754	0.4762963	0.5012521	0.4033456	0.2845627	0.5186772	0	0.0	0	0	0	0	0.0	0.00484015
ACTN2	KIF21A	0.6018358	0.705032		0.4720349	0.2731596	0.3333403	0.1656825	0.2608899	0.2491132	0.2792115		0.1575737	0	0.0	0	0	0	0	0.0	0.0
ACTN2	KLC2	0.5986084	0.6151308	0.6261313	0.237711	0.3045581	0.3458804	0.1756655	0.2162003	0.4126855	0.5358518	0.4114262	0.1958763	0	0.0	0	0	0	0	0.0	4.9479699999999995e-06
ACTN2	MADD	0.5611293	0.6099953	0.6091296	0.359149	0.2030689	0.5920468	0.1076529	0.3353617	0.1812921	0.3044831		0.186892	0	0.0	0	0	0	0	0.0	0.0
ACTN2	MICAL3	0.7105072	0.634205	0.3115101	0.3197996	0.3631421	0.4286917	0.2461391	0.3681055	0.1990523	0.4781344		0.4005482	0	0.0	0	0	0	0	0.0	0.0
ACTN2	NCKAP1	0.555997	0.6539542		0.523683	0.4859082	0.4029592	0.4072858	0.5842747	0.6090516	0.5384982	0.56741	0.2712486	0	0.0	0	0	0	0	0.0	2.79827e-06
ACTN2	NDEL1	0.7735004	0.6418049	0.4873636	0.4098896		0.5838064	0.328271	0.2438935	0.3710322	0.5147776	0.3977303	0.3380119	0	0.0	0	0	0	0	0.0	0.00530775
ACTN2	NEBL	0.6308893	0.5420682		0.2465975	0.5547294	0.4307638	0.4427194	0.706791	0.3840478	0.4310494		0.1922458	0	0.0	0	0	0	0	0.0	0.00514484
ACTN2	NMT2	0.53568	0.562729	0.5243847	0.605489	0.4879836	0.4056597	0.184025	0.4824446	0.3568481	0.3814312		0.4347201	0	0.0	0	0	0	0	0.0	0.00694982
ACTN2	PDE4D	0.5268796	0.5111796	0.666063	0.5243737	0.3601096	0.3448666	0.435627	0.5153219	0.5025919	0.449308	0.4218126	0.7020072	0	0.0	0	0	0	0	0.0	0.0047646
ACTN2	PIK3R4	0.5449269	0.5440855	0.5131254	0.3170734	0.2724861	0.3779044	0.1673618	0.3546117	0.2782541	0.2349672	0.4871234	0.3322293	0	0.0	0	0	0	0	0.0	0.0
ACTN2	PIP4K2B	0.5866169	0.7199539	0.4329681	0.2268882	0.3640849	0.427465	0.3728691	0.3878474	0.3563712	0.4669587	0.2488564	0.6002727	0	0.0	0	0	0	0	0.0	0.0
ACTN2	PPP2R5C	0.5023063	0.5515225	0.5258492	0.5227496	0.3143042	0.4427647	0.3222602	0.3198975	0.2615687	0.392981	0.546912	0.2545517	0	0.0	0	0	0	0	0.0	0.00711748
ACTN2	PPP3CA	0.5031301	0.7071628	0.4893306	0.4137754	0.3779461	0.4619492	0.1505083	0.5272578	0.5657365	0.3986528	0.4046046	0.6085535	0	0.0	0	0	0	0	0.0	0.00698767
ACTN2	PPP5C	0.5110337	0.5014892	0.4710866	0.4814323	0.412672	0.4135571	0.2158243	0.3994987	0.459161	0.4599518	0.4549006	0.2170647	0	0.0	0	0	0	0	0.0	0.00729497
ACTN2	PPP6R2	0.5316288	0.5149886	0.6108082	0.2990784	0.47269	0.4875388	0.3160566	0.4801607	0.4468118	0.3575516	0.317665	0.4308695	0	0.0	0	0	0	0	0.0	0.0
ACTN2	PRKACB	0.5087612	0.5065763	0.4325488	0.1911956	0.7576809	0.4632872	0.4478245	0.4415036	0.2874178	0.4673206	0.2169838	0.6869241	0	0.0	0	0	323	0	0.0	0.00485794
ACTN2	PRKAR2B	0.5204408	0.6965125	0.568496	0.4273458	0.5691833	0.3897947	0.4338449	0.5825732	0.3531002	0.386628	0.3693265	0.6764146	0	0.0	0	0	0	0	0.0	0.00694313
ACTN2	PRMT8	0.8062217	0.5212594				0.4515156							0	0.0	0	0	0	0	0.0	0.0
ACTN2	RAP1GAP2	0.5898525	0.7199205	0.7226171	0.3321101	0.4294661	0.4160326		0.324646	0.2158247	0.2477246	0.3845774	0.2632732	0	0.0	0	0	0	0	0.0	0.0
ACTN2	ROGDI	0.5384744	0.7192297	0.5134178	0.1084473		0.3917011	0.4461189	0.308314	0.4023383	0.5364711		0.2973073	0	0.0	0	0	0	0	0.0	0.00525514
ACTN2	SIK3	0.5073846	0.5068138	0.583209	0.4668218		0.2875849	0.050441	0.3464256	0.1836298	0.6305512		0.4377891	0	0.0	0	0	0	0	0.0	0.0
ACTN2	SLK	0.6264927	0.587246	0.4863703	0.5021107	0.4668562	0.438668	0.1079192	0.3664178	0.4559828	0.3813913	0.3866336	0.4271164	0	0.0	0	0	0	0	0.0	1.11714e-05
ACTN2	SPTBN2	0.5109445	0.6951015	0.4418132	0.4301454	0.5420246	0.5301755	0.24889	0.2555563	0.7689065	0.435804	0.4754818	0.1371857	0	0.0	0	0	0	0	0.0	0.00496956
ACTN2	STAM	0.5988166	0.5234775	0.4100407	0.2718827	0.390664	0.3266175	0.1589238	0.2972359	0.3648664	0.4306526	0.6607206	0.3413071	0	0.0	0	0	0	0	0.0	1.03233e-05
ACTN2	TIAM2	0.5765124	0.8416995						0.4218235					0	0.0	0	0	0	0	0.0	0.0
ACTN2	TOM1L2	0.5389205	0.7172665	0.5271323	0.2888219	0.6194382	0.5122063	0.5217256	0.6541391	0.5374769	0.5521962	0.4863228	0.4516623	0	0.0	0	0	0	0	0.0	0.00459091
ACTN2	TPM1	0.6246658	0.6269757	0.4928932	0.7112017	0.747885	0.8320246	0.3205506	0.8214513	0.9635503	0.7680799	0.3455584	0.8810211	0	0.0	0	0	653	0	0.0	0.0360676999999999
ACTN2	TRIM3	0.5703058	0.6401024	0.5893391	0.1722637	0.6333671	0.602129	0.2982683	0.5482459	0.5226984	0.6461182	0.4444514	0.6501049	0	0.0	0	0	0	0	0.0	0.0
ACTN2	UBE2O	0.5260439	0.6456485	0.3525178	0.4353424	0.2340858	0.4467836	0.253217	0.200633	0.0534459	0.2799609	0.3123126	0.1692309	0	0.0	0	0	0	0	0.0	0.00707435
ACTN2	VCPIP1	0.5619944	0.5008002	0.5383931	0.2950474	0.3448002	0.2936149	0.0936012	0.1725567	0.2529944	0.2818501	0.484461	0.2299209	0	0.0	0	0	0	0	0.0	0.00693424
ACTN2	WASF1	0.5963901	0.7478241	0.4802747	0.5038989		0.3849242	0.2519056	0.4606848	0.2360197	0.6288152		0.3582379	0	0.0	0	0	0	0	0.0	0.0
ACTN2	WASF3	0.5922836	0.5754889		0.7485882		0.4820093	0.4950091	0.5526175	0.2729422	0.2641921		0.8214136	0	0.0	0	0	0	0	0.0	0.00522293
ACTN2	WDR37	0.5199261	0.7032703	0.5999766	0.1888955	0.2067606	0.3283072	0.1513724	0.4634837	0.2893436	0.328744	0.6066301	0.445071	0	0.0	0	0	0	0	0.0	0.0
ACTN2	WDR7	0.540621	0.6967882	0.6385623	0.158662	0.3806352	0.3162257	0.4165635	0.4098758	0.5631875	0.3862512	0.4375447	0.2927577	0	0.0	0	0	0	0	0.0	0.0
ACTN4	CAP1	0.698221	0.5437821	0.8246844	0.5281042	0.5012101	0.683254	0.5408405	0.4201399	0.4156568	0.654405	0.6543546	0.714324	0	0.0	0	0	0	0	0.0	2.41723e-06
ACTN4	COPB1	0.5450329	0.7619769	0.6930414	0.442286	0.496966	0.5338126	0.502348	0.2866923	0.6540378	0.5068564	0.5896029	0.4370097	0	0.0	0	0	0	0	0.0	5.11721e-07
ACTN4	EEF1D	0.63248	0.6667567	0.6306077	0.5350172	0.5323219	0.5232982	0.4119237	0.2021442	0.2286898	0.4714513	0.6728709	0.4053007	0	0.0	0	0	0	0	0.0	8.73081e-07
ACTN4	EIF2S2	0.5266029	0.5704238	0.6799093	0.4409764	0.5448072	0.4554566	0.309272	0.1937451	0.1493031	0.4740662	0.6702039	0.2270727	0	0.0	0	0	0	0	0.0	5.31656e-09
ACTN4	EIF3A	0.5363987	0.5525952	0.7071161	0.3620195	0.3482646	0.4579772	0.4207813	0.1351149	0.254228	0.415965	0.6907487	0.240371	0	0.0	0	0	0	0	0.0	3.83019e-08
ACTN4	EIF3B	0.5064338	0.6722473	0.6854231	0.5104616	0.4789109	0.5675232	0.3168909	0.1328489	0.2240062	0.5687188	0.6919926	0.3430081	0	0.0	0	0	0	0	0.0	8.15159e-07
ACTN4	FCHO2	0.7891848	0.6886711	0.2374568	0.3622724	0.4202196	0.4816368	0.4272166	0.3691697	0.3463902	0.4456684	0.4428619	0.3632805	0	0.0	0	0	0	0	0.0	0.00536154
ACTN4	HSPA5	0.5850401	0.7478844	0.3970086	0.5310859	0.2949241	0.4534169	0.3078427	0.2924807	0.2668884	0.4040959	0.6554061	0.3097059	0	0.0	0	0	0	0	0.0	1.66435e-12
ACTN4	IMPDH2	0.515169	0.5059832	0.6117488	0.4040913	0.3129882	0.4899846	0.2609287	0.1851672	0.3261703	0.4754732	0.7464201	0.4337078	0	0.0	0	0	0	0	0.0	4.52477e-07
ACTN4	LRPAP1	0.5458844	0.7090858	0.4505321	0.3780961	0.4235361	0.4720704	0.3281239	0.5107364	0.6046315	0.3196093	0.3778145	0.2745014	0	0.0	0	0	0	0	0.0	0.00713783
ACTN4	PAICS	0.5194465	0.5145904	0.6907745	0.437025	0.3162951	0.4777114	0.354524	0.1750029	0.1827348	0.4928101	0.6860752	0.2605328	0	0.0	0	0	0	0	0.0	1.93475e-08
ACTN4	PRKCSH	0.6778472	0.7141943	0.4827182	0.5148914	0.6508078	0.4137796	0.468393	0.433258	0.3040395	0.6174348	0.5520943	0.2343798	0	0.0	0	0	0	0	0.0	0.00715446
ACTN4	PSMA6	0.8180671	0.5424936	0.7416944	0.4315152	0.3771331	0.5146159	0.392569	0.2915226	0.1744573	0.5545155	0.4770193	0.2259958	0	0.0	0	0	189	0	0.0	6.908760000000002e-10
ACTN4	PSMA7	0.8325643	0.5667326	0.7292739	0.4753421	0.5009173	0.4996345	0.3967157	0.276702	0.1273081	0.6442142	0.6299987	0.2580535	0	0.0	0	0	0	0	0.0	0.0
ACTN4	RUVBL1	0.7304482	0.5495464	0.3926247	0.5552463	0.4230592	0.4541081	0.3254312	0.2299557	0.2040454	0.5544298	0.7694021	0.2798086	0	0.0	0	0	0	0	0.0	2.59051e-09
ACTN4	RUVBL2	0.7236077	0.5216029	0.3248693	0.4613089	0.3607048	0.4312514	0.3183211	0.2118509	0.232439	0.5288139	0.7098738	0.2441895	0	0.0	0	0	0	0	0.0	1.49547e-09
ACTN4	SHMT2	0.6678721	0.5452356	0.389761	0.5154699	0.397435	0.3770167	0.2920615	0.2116185	0.1552915	0.3686435	0.5316087	0.244603	0	0.0	0	0	231	0	0.0	1.30994e-07
ACTR10	ACTR1A	0.9331275	0.90617	0.6097147	0.6856781	0.5689398	0.759363	0.8460968	0.918808	0.9706068	0.761109	0.491227	0.8675742	0	0.999999977030719	0	1	998	0	0.35	0.999998
ACTR10	ACTR1B	0.9332695	0.7827441	0.6488217	0.6829143	0.7482375	0.7898513	0.82289	0.8698544	0.9581267	0.6753932	0.6072854	0.6310331	0	0.999996703239202	0	0	978	0	0.53	1.0
ACTR10	ADD1	0.6543777	0.771785	0.4666613	0.5630894	0.5218895	0.4349929	0.6018739	0.6609681	0.736763	0.6974596	0.4310778	0.462898	0	0.0	0	0	0	0	0.0	0.00699547
ACTR10	ADD2	0.8002044	0.7661202	0.3182275	0.3372473	0.2814217	0.2235542	0.2672274	0.3782333	0.4501885	0.299514		0.2922425	0	0.0	0	0	0	0	0.0	0.0
ACTR10	AKAP10	0.7279428	0.5445292	0.6380515	0.564218		0.5046802	0.2091748	0.4279091	0.2169228	0.2511959		0.367816	0	0.0	0	0	0	0	0.0	0.0
ACTR10	AKAP5	0.626483	0.7065849	0.5194751	0.5941467	0.3501289	0.45258	0.559414	0.3594576	0.7074624	0.458965		0.5957229	0	0.0	0	0	0	0	0.0	0.0
ACTR10	ANK3	0.5425904	0.7449957		0.4228081	0.475975	0.4581086	0.4295419	0.4087486	0.3365466	0.5688822	0.2901123	0.4026128	0	0.0	0	0	0	0	0.0	0.00686513
ACTR10	AP3D1	0.6729792	0.6630151	0.5938771	0.6025261	0.3216237	0.5813837	0.4826869	0.4648227	0.5090544	0.5066281	0.5115912	0.4713636	0	0.0	0	0	0	0	0.0	0.00697531
ACTR10	AP3M2	0.5563524	0.646301	0.3836238	0.4418501	0.644558	0.5695078	0.3809509	0.4179123	0.5252042	0.3604356		0.2743846	0	0.0	0	0	0	0	0.0	0.00694632
ACTR10	ARFGEF2	0.8296418	0.6346367	0.5909916	0.5701452	0.2597546	0.564846	0.3897595	0.4279162	0.2513598	0.4448836	0.4662068	0.3447299	0	0.0	0	0	0	0	0.0	0.0
ACTR10	ARFGEF3	0.8583659	0.7067071		0.5884507	0.207628	0.2278323	0.1868615	0.3629146	0.3436381	0.4274966	0.5186727	0.3965501	0	0.0	0	0	0	0	0.0	0.0070223999999999
ACTR10	ARHGAP32	0.7657033	0.5672625		0.4873876	0.2455021	0.3744524	0.1564752	0.2432166	0.2678011	0.3104198		0.4251678	0	0.0	0	0	0	0	0.0	0.0
ACTR10	ASAP1	0.7227745	0.54495	0.5220101	0.3882522	0.3705019	0.3329773	0.541852	0.5640374	0.2955288	0.478939	0.4881849	0.7050766	0	0.0	0	0	0	0	0.0	0.0
ACTR10	ASS1	0.5116863	0.5273206	0.2417162	0.2726721	0.3286597	0.4937606	0.290986	0.4627928	0.2731956	0.3389809	0.4247622	0.4205119	0	0.0	0	0	0	0	0.0	0.00711244
ACTR10	ATP2A2	0.5262789	0.6390205	0.2794276	0.4968248	0.3097897	0.4335056	0.5380678	0.2265028	0.480786	0.3956936	0.6233539	0.4370232	0	0.0	0	0	0	0	0.0	0.00697058
ACTR10	BCR	0.7808268	0.6273367	0.2446158	0.4373742	0.5717098	0.3468488	0.337117	0.377424	0.4383482	0.37831	0.4712116	0.2899361	0	0.0	0	0	0	0	0.0	0.00696844
ACTR10	BRK1	0.5600647	0.6240159	0.476753	0.4389438	0.3578316	0.5429242	0.4664472	0.4127525	0.4401572	0.268282	0.4017849	0.5799041	0	0.0	0	0	0	0	0.0	0.0
ACTR10	CADPS2	0.5104823	0.7851094		0.5787417		0.477417	0.2489327	0.4730382	0.1562115	0.4407556	0.3091708	0.5893978	0	0.0	0	0	0	0	0.0	0.0
ACTR10	CAMK2G	0.8862267	0.7768246	0.5041244	0.4311064	0.6002231	0.3930896	0.5599377	0.5511519	0.4589796	0.6936261	0.5843041	0.7351497	0	0.0	0	0	0	0	0.0	0.0068276
ACTR10	CAMSAP3	0.6953677	0.7770039		0.3184631	0.3700218	0.3745774	0.2311215	0.2158536	0.1314834	0.2362194	0.329757	0.1937772	0	0.0	0	0	0	0	0.0	0.00705541
ACTR10	CAPZA2	0.6436148	0.5055418	0.6258253	0.5528217	0.5241293	0.674827	0.6119023	0.7566625	0.4952966	0.7235994	0.5505928	0.6380495	0	0.999999916099617	0	1	909	0	0.53	0.905956
ACTR10	CCDC92	0.8474049	0.6983897	0.4736016	0.3580086		0.2971458	0.4176559	0.5740742	0.3906612	0.3031866		0.57686	0	0.0	0	0	0	0	0.0	0.0
ACTR10	CEP170B	0.7989348	0.7922014	0.1991006	0.5260602	0.2591118	0.3406008	0.2851517	0.3359811	0.3905432	0.1875355		0.436872	0	0.0	0	0	0	0	0.0	0.00686807
ACTR10	CFL2	0.5574768	0.7137315	0.5865309	0.347799	0.5817702	0.4896421	0.1888413	0.4973909	0.6347704	0.5546116	0.4067616	0.7605207	0	0.0	0	0	182	0	0.0	0.00653432
ACTR10	CKAP5	0.6613547	0.5821179	0.5463648	0.4051013	0.4281041	0.5883465	0.4862426	0.2337991	0.2400028	0.4950856	0.5303936	0.3466069	0	0.0	0	0	0	0	0.0	0.00697941
ACTR10	CLASP2	0.7854623	0.7592954	0.5074498	0.5907011	0.503963	0.4424018	0.3852883	0.3766047	0.4426678	0.7141456	0.5384861	0.4423323	0	0.0	0	0	0	0	0.0	0.0069701
ACTR10	CLTA	0.828433	0.598283	0.4302638	0.3110538	0.1463854	0.5374876	0.3091093	0.2514124	0.2487416	0.3057852	0.3081813	0.188712	0	0.0	0	0	0	0	0.0	0.00544652
ACTR10	CLTB	0.8565615	0.7289073	0.474883	0.4943081	0.3789918	0.4485417	0.4110767	0.541631	0.7116972	0.4423306	0.4069384	0.4229802	0	0.0	0	0	0	0	0.0	0.00553498
ACTR10	CLTC	0.8664775	0.7925196	0.5392834	0.5771111	0.389097	0.6753548	0.7104425	0.4813124	0.3729432	0.4272982	0.5454001	0.4184442	0	0.0	0	0	0	0	0.0	0.00515764
ACTR10	COPS2	0.5417067	0.6126718	0.6123611	0.5795312	0.4085051	0.6468303	0.4265403	0.3877999	0.4396958	0.6488326	0.6294641	0.5262644	0	0.0	0	0	0	0	0.0	0.00692464
ACTR10	COPS3	0.5426607	0.5573089	0.5980028	0.6205005	0.4937309	0.6830716	0.5526132	0.344371	0.5195769	0.659634	0.6262193	0.3360272	0	0.0	0	0	0	0	0.0	0.00696346
ACTR10	CSRP1	0.5398184	0.5737855	0.6178846	0.4180823	0.5869249	0.3591788	0.5413574	0.658454	0.7121526	0.6333226	0.4963655	0.6365258	0	0.0	0	0	0	0	0.0	0.0
ACTR10	CYFIP2	0.5327706	0.8101357	0.431104	0.4226557	0.4339192	0.40169	0.5005146	0.5195022	0.3896177	0.4269756	0.3888703	0.5387483	0	0.0	0	0	0	0	0.0	0.00700955
ACTR10	DCTN4	0.917598	0.8802471	0.6580634	0.6553242	0.6780284	0.6330597	0.7222652	0.8589838	0.88805	0.5756114	0.4005024	0.7867891	1	0.0	0	1	999	0	0.56	1.0
ACTR10	DCTN5	0.8936676	0.8640939	0.6370328	0.5989576	0.4727464	0.6429358	0.5947024	0.789371	0.9043135	0.3798299	0.482819	0.7313952	0	0.999999907456249	0	1	998	0	0.35	0.99792
ACTR10	DCTN6	0.8826535	0.8627519	0.7307946	0.6056793	0.6003591	0.5614194	0.7593969	0.7842259	0.9423278	0.6525716	0.4366595	0.7662248	0	0.999999696978577	0	1	999	0	0.53	0.999752
ACTR10	DDHD1	0.6913343	0.6366736	0.2828896	0.2807521		0.4695753	0.1656933	0.2084847	0.1166836	0.558603		0.2855681	0	0.0	0	0	0	0	0.0	0.0
ACTR10	DDHD2	0.6724999	0.6881247	0.4306854	0.5038176	0.6035172	0.4910258	0.428171	0.3530934	0.3511506	0.5236824		0.4978784	0	0.0	0	0	0	0	0.0	0.00697147
ACTR10	DGKI	0.7310351	0.5823955		0.0654792		0.412228							0	0.0	0	0	0	0	0.0	0.0
ACTR10	DMWD	0.5349247	0.7416965		0.4942018		0.3197413		0.403103		0.1567364			0	0.0	0	0	0	0	0.0	0.0
ACTR10	DMXL1	0.610575	0.7005987	0.5365654	0.548782		0.3491721	0.1636306	0.560728	0.235262	0.6680929	0.091415	0.6192335	0	0.0	0	0	0	0	0.0	0.0
ACTR10	DMXL2	0.6970505	0.771803	0.489862	0.4328308		0.3101117	0.459906	0.4160685	0.2370453	0.488309	0.6636629	0.5147424	0	0.0	0	0	0	0	0.0	0.0
ACTR10	DNAJA2	0.5551616	0.6003515	0.4394841	0.2748316	0.3363871	0.5422424	0.3229097	0.2170162	0.4488488	0.3815928	0.620445	0.3198019	0	0.0	0	0	0	0	0.0	0.0069849999999999
ACTR10	DYNLRB1	0.8343828	0.5648276	0.5639466	0.4711401	0.4318648	0.5800007	0.4852833	0.3881978	0.7141287	0.3304656	0.5138884	0.387071	0	0.0	0	0	800	0	0.0	0.00619774
ACTR10	EHD1	0.5482951	0.5250813	0.4672291	0.4403774	0.636615	0.5352626	0.4763479	0.6292183	0.4642548	0.3080702	0.5285255	0.6925641	0	0.0	0	0	0	0	0.0	0.0
ACTR10	EPS15L1	0.6042363	0.582243	0.4519798	0.4458506	0.5623742	0.5624341	0.5434073	0.3769747	0.3596992	0.5096899	0.6221574	0.4744794	0	0.0	0	0	0	0	0.0	0.00697661
ACTR10	EVI5L	0.5992205	0.7085318	0.4648122	0.5497301	0.4764548	0.369251	0.296506	0.4433132	0.2833846	0.5983257		0.6011297	0	0.0	0	0	0	0	0.0	0.0
ACTR10	EXOC3	0.8821819	0.6913683	0.6445681	0.6439029	0.664021	0.5547443	0.4112995	0.6051598	0.4991956	0.621571	0.568601	0.5094587	0	0.0	0	0	0	0	0.0	0.0
ACTR10	EXOC5	0.8658603	0.6920452	0.5081065	0.6369968	0.6828303	0.5500008	0.5309448	0.5419485	0.7530136	0.662606	0.584972	0.4894729	0	0.0	0	0	0	0	0.0	0.0
ACTR10	EXOC7	0.8424192	0.7053424	0.6278317	0.6409394	0.5471697	0.5959516	0.5348665	0.5388053	0.562867	0.4802398	0.4160783	0.5538935	0	0.0	0	0	0	0	0.0	0.0
ACTR10	EXOC8	0.804083	0.7308149	0.5965374	0.6725958	0.3340629	0.5777088	0.5760729	0.6046209	0.6480648	0.6697246	0.5546793	0.6220599	0	0.0	0	0	0	0	0.0	0.0
ACTR10	GABARAPL2	0.5184859	0.6562422	0.540598	0.3086199	0.4125412	0.3848213	0.405523	0.4429721	0.4861724	0.2583028		0.4091436	0	0.0	0	0	0	0	0.0	0.0
ACTR10	GIT1	0.7823379	0.6733461	0.4323096	0.4925185	0.2198601	0.6153937	0.6300124	0.3886624	0.5136602	0.32049	0.2889217	0.2163183	0	0.0	0	0	0	0	0.0	0.00697382
ACTR10	GPHN	0.8425185	0.6390384	0.2435852	0.3360746	0.4424922	0.4595757	0.2548857	0.3910762	0.619896	0.469989	0.275577	0.2775909	0	0.0	0	0	0	0	0.0	0.00693947
ACTR10	GRIPAP1	0.9051055	0.645812	0.5939072	0.5468443	0.5186982	0.3710995	0.3015059	0.4824044	0.4275502	0.3418119	0.558349	0.3849207	0	0.0	0	0	0	0	0.0	0.0
ACTR10	HIP1R	0.6524797	0.5290826	0.3266083	0.4589695	0.5875581	0.4742497	0.4503886	0.2718542	0.3703482	0.4039616	0.3732768	0.4592724	0	0.0	0	0	0	0	0.0	0.00622414
ACTR10	HOMER2	0.6005389	0.5470408	0.1618983	0.3351557		0.5317995	0.3037564	0.496915	0.3402552	0.4026215		0.5066651	0	0.0	0	0	0	0	0.0	0.00701014
ACTR10	HSBP1	0.6827491	0.5983821	0.3772885	0.4906237	0.2823289	0.5534634	0.3019674	0.3455828	0.5943089	0.3752212	0.5491485	0.3231202	0	0.0	0	0	0	0	0.0	0.0
ACTR10	HTT	0.6880251	0.5740649	0.5419827	0.5793368	0.3901972	0.5058917	0.5013797	0.5802558	0.4727446	0.4147384	0.7446388	0.4804253	0	0.0	0	0	0	0	0.0	0.00671724
ACTR10	IQSEC2	0.5443175	0.6740566	0.7152812	0.36142		0.4038974		0.4051536	0.356746	0.2914079		0.2373055	0	0.0	0	0	0	0	0.0	0.0
ACTR10	ITSN1	0.7506301	0.7630063	0.391416	0.5419876	0.7993084	0.4360899	0.4000713	0.601134	0.484752	0.6193522	0.7245425	0.5605279	0	0.0	0	0	0	0	0.0	0.00694763
ACTR10	KALRN	0.7140611	0.6561602	0.549401	0.3583967	0.1054911	0.4444696	0.2201212	0.4121723	0.6728729	0.4591367	0.2009191	0.6500393	0	0.0	0	0	0	0	0.0	0.0
ACTR10	KCNAB2	0.5291236	0.63266	0.4707792	0.3764162	0.5108746	0.3604536	0.4144278	0.4681346	0.3895315	0.2922187	0.399036	0.5637666	0	0.0	0	0	0	0	0.0	0.0
ACTR10	KLC2	0.7509468	0.7516927	0.631053	0.4107999	0.3492447	0.3598169	0.4272428	0.323078	0.3939545	0.3724347	0.4823239	0.2970287	0	0.0	0	0	520	0	0.0	0.00705932
ACTR10	LRRC57	0.6356307	0.6399232	0.4712986	0.4610072	0.4212478	0.5001332	0.4103902	0.4740371	0.2927761	0.4033022	0.4276763	0.4184149	0	0.0	0	0	0	0	0.0	0.0
ACTR10	MADD	0.5871016	0.7573846	0.4958504	0.4757273	0.2048343	0.1945562	0.2419106	0.4047909	0.3554978	0.2647684		0.4687363	0	0.0	0	0	0	0	0.0	0.0
ACTR10	MAP1A	0.7799449	0.7499248	0.3051493	0.5346292	0.6029685	0.4233976	0.408891	0.4101269	0.4596406	0.7104929	0.1950907	0.5895664	0	0.0	0	0	0	0	0.0	0.00699114
ACTR10	MAP1B	0.7430013	0.6604331		0.4356259	0.6481886	0.3136783	0.4495439	0.264723	0.4842099	0.6475624	0.3960072	0.4444523	0	0.0	0	0	0	0	0.0	0.00669742
ACTR10	MAP1LC3A	0.7521764	0.7414221	0.3597203	0.3408756	0.8104741	0.3438299	0.4493643	0.3413154		0.6391209		0.4175552	0	0.0	0	0	0	0	0.0	0.0
ACTR10	MAP2	0.8648288	0.6463436	0.511765	0.2381502		0.377332	0.2462263	0.3077638	0.3938668	0.5199559		0.3528829	0	0.0	0	0	0	0	0.0	0.00687573
ACTR10	MAP2K1	0.6861839	0.7501487	0.5075165	0.3550789	0.4680494	0.4061912	0.4184729	0.3093714	0.3722171	0.2522322	0.5277901	0.5460282	0	0.0	0	0	0	0	0.0	0.00698018
ACTR10	MAPK8IP3	0.8021948	0.7300772	0.26897	0.337545		0.3937265	0.7312732	0.3092559	0.4818558	0.4663132		0.7200306	0	0.994740945320646	0	0	382	0	0.53	0.00424385
ACTR10	MARK1	0.5370325	0.7064905		0.4335825		0.5101387		0.281108	0.4190396	0.5358827		0.378566	0	0.0	0	0	0	0	0.0	0.0
ACTR10	MGLL	0.7218552	0.539357	0.4850335	0.5754485	0.3933489	0.4672459	0.4664932	0.5983205	0.3773911	0.2755224	0.3673647	0.4902712	0	0.0	0	0	0	0	0.0	0.0
ACTR10	MOB4	0.7651492	0.5535394	0.4662559	0.381076	0.4174598	0.5458944	0.5947087	0.5053626	0.5471579	0.4611402	0.5456963	0.5412947	0	0.0	0	0	0	0	0.0	0.00656274
ACTR10	MTMR9	0.6025697	0.5463713	0.621541	0.5298914	0.783414	0.4917921	0.5658967	0.6135137	0.4313524	0.70809	0.5665887	0.603891	0	0.0	0	0	0	0	0.0	0.00692059
ACTR10	MYO18A	0.5020008	0.7642365	0.3660779	0.4708555	0.4683814	0.4420798	0.3554473	0.469438	0.5382146	0.4387342	0.5488132	0.6355372	0	0.0	0	0	0	0	0.0	0.0
ACTR10	NAPA	0.7825282	0.6029956	0.3889572	0.5055042	0.5437682	0.4893526	0.4202824	0.4160718	0.548266	0.433247	0.5086143	0.5225629	0	0.0	0	0	0	0	0.0	0.00636515
ACTR10	NCDN	0.5154745	0.7820607	0.5217604	0.49552	0.698203	0.4627485	0.3533798	0.4008959	0.2506071	0.3916566	0.4698894	0.4519756	0	0.0	0	0	0	0	0.0	0.0
ACTR10	NCKAP1	0.5509257	0.8033313		0.4919465	0.425439	0.6703407	0.5605529	0.4707364	0.3926685	0.7265437	0.5475204	0.4266245	0	0.0	0	0	0	0	0.0	0.00704504
ACTR10	NRBP2	0.6797036	0.5317993	0.4465173	0.3804278	0.5439618	0.4172406	0.3588071	0.5560489	0.2631229	0.6000628		0.6673589	0	0.0	0	0	0	0	0.0	0.0
ACTR10	PALM	0.5387409	0.7004662	0.2372251	0.6073706	0.4529314	0.3989353	0.4413288	0.6658403	0.5433676	0.6810441	0.1780487	0.4730832	0	0.0	0	0	0	0	0.0	0.0
ACTR10	PDE4D	0.7178205	0.6104355	0.4883286	0.4528788	0.5522908	0.2704916	0.3108287	0.4788935	0.2149368	0.4726726	0.563497	0.7073015	0	0.0	0	0	0	0	0.0	0.00690762
ACTR10	PDPK1	0.6849402	0.7645862	0.6103894	0.6008252	0.4564493	0.5090966	0.3556739	0.5604972	0.2729784	0.3940178	0.7487153	0.4328303	0	0.0	0	0	0	0	0.0	0.0
ACTR10	PIK3C3	0.5139352	0.6600994	0.5322924	0.4483798	0.361854	0.5334	0.4778436	0.429456	0.5809539	0.6400898	0.3801447	0.4583878	0	0.0	0	0	0	0	0.0	0.00696844
ACTR10	PIK3R4	0.7272954	0.6048414	0.5471435	0.4254142	0.5593389	0.610464	0.568786	0.4782768	0.3893299	0.4786122	0.5685367	0.3795285	0	0.0	0	0	0	0	0.0	0.0
ACTR10	PITPNA	0.6033578	0.6737642	0.677154	0.3417219	0.4716267	0.5384706	0.5210314	0.5319355	0.4058229	0.7485497	0.5770112	0.5278222	0	0.0	0	0	0	0	0.0	0.0
ACTR10	PLCL2	0.7225678	0.7831657	0.4960215	0.4202287		0.4156194	0.158368	0.4725373	0.3760717	0.4591608		0.511896	0	0.0	0	0	0	0	0.0	0.0
ACTR10	PLP1	0.5570688	0.7002124			0.3896406			0.6897056		0.424671		0.6488749	0	0.0	0	0	0	0	0.0	0.0
ACTR10	PPFIA2	0.5410794	0.7891314		0.4578474		0.4115785		0.3484274	0.2998667	0.4730372			0	0.0	0	0	0	0	0.0	0.0
ACTR10	PPM1H	0.5943017	0.5963968	0.2463159	0.3836864	0.4026674	0.4153097	0.4919023	0.4601197	0.2926256	0.3669317		0.3979551	0	0.0	0	0	0	0	0.0	0.0
ACTR10	PPP1R21	0.7766573	0.7102357	0.5724552	0.5688839	0.5072487	0.6269219	0.5923904	0.6746537	0.6268506	0.6962954	0.4529084	0.5821342	0	0.0	0	0	0	0	0.0	0.0
ACTR10	PPP2R5B	0.5038309	0.6741578	0.4004144	0.4540929	0.7322728	0.5282244	0.2704304	0.4988433	0.2768251	0.3664804		0.5750503	0	0.0	0	0	0	0	0.0	0.0
ACTR10	PPP2R5C	0.5226565	0.6771213	0.5654785	0.5317478	0.4761379	0.5906792	0.3444984	0.392851	0.2894236	0.5129587	0.5438041	0.3377667	0	0.0	0	0	0	0	0.0	0.0070906
ACTR10	PPP6R2	0.5278436	0.6193141	0.5847088	0.6555635	0.3997734	0.495905	0.3874013	0.5967445	0.2473162	0.5375329	0.439938	0.3865969	0	0.0	0	0	0	0	0.0	0.00703984
ACTR10	PRKACA	0.838158	0.7902372	0.4189916	0.4374326	0.4483245	0.5743664	0.5762101	0.6210359	0.4155784	0.8609179	0.4019806	0.491388	0	0.0	0	0	0	0	0.0	0.00696479
ACTR10	PRKACB	0.8126905	0.8585572	0.3981062	0.4633164	0.6340979	0.5124434	0.3984488	0.5724264	0.3922137	0.7743236	0.5546478	0.6844064	0	0.0	0	0	0	0	0.0	0.00692724
ACTR10	PRKAR1B	0.6934252	0.5425182	0.3237184	0.326837	0.2696434	0.499052	0.2537954	0.3412382	0.3472978	0.4628127		0.3541475	0	0.0	0	0	0	0	0.0	0.0069251999999999
ACTR10	PRKAR2B	0.7196628	0.7754818	0.5606701	0.4985052	0.4059251	0.5227874	0.5197296	0.5494977	0.3879916	0.5732712	0.3940178	0.5415759	0	0.0	0	0	0	0	0.0	0.00706394
ACTR10	RAB18	0.5470601	0.8189741	0.3397294	0.521293	0.3761062	0.5372522	0.4665478	0.2935325	0.7128148	0.6239326	0.458188	0.5945855	0	0.0	0	0	0	0	0.0	0.00691984
ACTR10	RABEP1	0.9018356	0.5743612	0.4409638	0.5434972	0.4874724	0.4382128	0.4501141	0.4876826	0.680407	0.5428183	0.31267	0.4839929	0	0.0	0	0	220	0	0.0	0.00696844
ACTR10	RABGAP1	0.7511572	0.615404	0.5522394	0.4987864	0.5148093	0.503002	0.4750531	0.4275085	0.2371761	0.6975209	0.4522751	0.6254819	0	0.0	0	0	0	0	0.0	0.00698239
ACTR10	RABL6	0.7221847	0.57117	0.5290608	0.5577851	0.4177477	0.543953	0.5319117	0.5171222	0.2673916	0.3923744	0.6370757	0.242208	0	0.0	0	0	0	0	0.0	0.0071238
ACTR10	RALGAPB	0.7927965	0.5017172	0.5844919	0.6813564	0.3763645	0.5958512	0.4843865	0.4902122	0.5541563	0.4366762	0.6175565	0.4160013	0	0.0	0	0	0	0	0.0	0.0
ACTR10	RGS14	0.509851	0.6725863	0.5722567	0.4173579		0.2904973	0.2926787	0.4248274	0.8598257	0.2898678		0.5128847	0	0.0	0	0	0	0	0.0	0.0
ACTR10	RHEB	0.5713478	0.5380509	0.5398004	0.2299457	0.3103718	0.3193394	0.2859804	0.244098	0.3278312	0.264698	0.5173533	0.1619924	0	0.0	0	0	0	0	0.0	0.00697048
ACTR10	RHOA	0.5606438	0.7093213	0.4932866	0.4293665	0.3371123	0.5144546	0.6255195	0.5840843	0.4205198	0.6558334	0.543402	0.6468612	0	0.0	0	0	0	0	0.0	0.00723323
ACTR10	ROGDI	0.6518915	0.736085	0.6196759	0.5695051		0.407225	0.3545966	0.492655	0.1106594	0.5032862		0.5387932	0	0.0	0	0	0	0	0.0	0.0
ACTR10	RTN1	0.521239	0.7794895	0.2772689	0.4679518	0.355148	0.3351507	0.3088093	0.4583286	0.4617864	0.6057124	0.3370729	0.5999967	0	0.0	0	0	0	0	0.0	0.00701772
ACTR10	RUFY3	0.5649362	0.6961522	0.4620761	0.5363733	0.4796694	0.3383744	0.3578535	0.4621705	0.3204814	0.6064256		0.6194606	0	0.0	0	0	0	0	0.0	0.00700324
ACTR10	SH3GLB2	0.5166957	0.7584471	0.5966425	0.586692	0.4334645	0.5071366	0.3917031	0.5159461	0.3671915	0.4255456	0.4422394	0.6066717	0	0.0	0	0	0	0	0.0	0.00692768
ACTR10	SLK	0.5196966	0.6081174	0.4544466	0.6551573	0.6035226	0.481858	0.5119659	0.5311706	0.7800127	0.489347	0.5747614	0.5982688	0	0.0	0	0	0	0	0.0	0.00697672
ACTR10	SOS1	0.5119218	0.5556523	0.5826955	0.4253103	0.5857426	0.3520248	0.3716403	0.3773744	0.6312178	0.7161858		0.5823998	0	0.0	0	0	0	0	0.0	0.0
ACTR10	SPATA2L	0.5701285	0.6602274	0.6357189	0.1793416				0.3552644		0.5178397		0.5581905	0	0.0	0	0	0	0	0.0	0.0
ACTR10	SPIRE1	0.5492557	0.5747062	0.2002585	0.5035861		0.3620728	0.3833986	0.4660434	0.2347313	0.5763043		0.559353	0	0.0	0	0	0	0	0.0	0.00690133
ACTR10	SPTBN2	0.5817722	0.7400771	0.3031407	0.3427378	0.5247994	0.3717413	0.2458732	0.2969491	0.2262634	0.3888378	0.4092565	0.2672611	0	0.0	0	0	0	0	0.0	0.00636963
ACTR10	SRGAP3	0.704891	0.6719364	0.5100281	0.3804305		0.3375242		0.2698195	0.315789	0.6177765		0.4343418	0	0.0	0	0	0	0	0.0	0.00700526
ACTR10	STAM	0.5266924	0.8113234	0.6139132	0.3735341	0.4597137	0.6077752	0.4562813	0.5221962	0.7325153	0.4671122	0.4183935	0.5335228	0	0.0	0	0	0	0	0.0	0.00696565
ACTR10	STRN	0.7619046	0.5103179	0.3806774	0.3810539	0.4155667	0.6969734	0.500507	0.3479982	0.5838738	0.2994534	0.5197326	0.2712394	0	0.0	0	0	0	0	0.0	0.00660246
ACTR10	STUB1	0.6587214	0.6300644	0.6292268	0.5105003	0.2241821	0.4159515	0.3236142	0.3687567	0.2074442	0.4560193	0.4194815	0.4125782	0	0.0	0	0	0	0	0.0	0.00699574
ACTR10	STX1A	0.7981697	0.7379521		0.3211733		0.6102472		0.2597944		0.4975086		0.3170236	0	0.0	0	0	0	0	0.0	0.0
ACTR10	STXBP5	0.599398	0.8314949	0.3686286	0.4487844	0.5007037	0.3132303	0.3547248	0.5377369	0.4266355	0.5342694	0.3716731	0.5891382	0	0.0	0	0	0	0	0.0	0.0
ACTR10	SYNRG	0.5306535	0.5287095	0.6473712	0.4572485	0.2418879	0.6165988	0.37153	0.285751	0.3388801	0.2409952	0.3700305	0.2249923	0	0.0	0	0	0	0	0.0	0.00692779
ACTR10	SYT1	0.5688585	0.6802632		0.5096466	0.4043302	0.4132218	0.2158455	0.3265728		0.5127006		0.4826523	0	0.0	0	0	0	0	0.0	0.0
ACTR10	TCP11L1	0.6101489	0.626374	0.5620168	0.4272481	0.4257764	0.3902631	0.5063282	0.4968671	0.5442819	0.3573709	0.1936596	0.4832037	0	0.0	0	0	0	0	0.0	0.00693302
ACTR10	TECPR1	0.6311679	0.5356714	0.5457311	0.5420667	0.5476228	0.3637	0.3546935	0.5740932	0.3978364	0.394399		0.3736721	0	0.0	0	0	0	0	0.0	0.0
ACTR10	TMOD2	0.7875737	0.7812399	0.5566012	0.353288	0.5254101	0.4799832	0.5177329	0.6133465	0.6723936	0.558951		0.549295	0	0.0	0	0	0	0	0.0	0.00664532
ACTR10	TRAPPC10	0.8218621	0.8042187	0.6425342	0.6492504	0.4971442	0.4597378	0.6253701	0.7033697	0.3941216	0.5133745	0.5508933	0.6374851	0	0.0	0	0	0	0	0.0	0.00691742
ACTR10	TRAPPC2L	0.8679006	0.5259143	0.5870581	0.4924965	0.6291852	0.5093402	0.3465296	0.5048085	0.3199424	0.396076		0.4585048	0	0.0	0	0	0	0	0.0	0.0
ACTR10	TRAPPC6B	0.8761294	0.6958489	0.5347672	0.5597671	0.4220191	0.6087581	0.4581056	0.554842	0.4875616	0.3945006	0.4354333	0.5850172	0	0.0	0	0	0	0	0.0	0.00691221
ACTR10	TRAPPC9	0.7380647	0.7410653	0.6508887	0.5211823	0.4037128	0.3880873	0.6285985	0.6551426	0.3880056	0.4552477	0.2670502	0.4952593	0	0.0	0	0	0	0	0.0	0.00691992
ACTR10	TSC1	0.8141376	0.73114	0.5660935	0.5476562	0.2986521	0.4830913	0.2344921	0.5094578	0.3034148	0.4551404	0.2702824	0.5232351	0	0.0	0	0	0	0	0.0	0.00712249
ACTR10	TUBB	0.7676915	0.5990436	0.4699681	0.3405848	0.4437498	0.5707858	0.5418343	0.413964	0.6354613	0.2941966	0.5116496	0.3771794	0	0.0	0	0	0	0	0.0	0.00712735
ACTR10	UBE2N	0.6278684	0.6760946	0.5252259	0.4082051	0.4123767	0.7096608	0.3742541	0.4085218	0.5653439	0.5155826	0.4548141	0.5563032	0	0.0	0	0	0	0	0.0	0.00707298
ACTR10	VAC14	0.9261921	0.527142	0.5823286	0.5018609	0.4698044	0.635946	0.6090059	0.4484318	0.6470012	0.4217486	0.5930699	0.3933618	0	0.0	0	0	0	0	0.0	0.0
ACTR10	VAPA	0.5620657	0.6955584	0.4044431	0.5285795	0.5010771	0.3572711	0.3035052	0.3229693	0.1465024	0.5666024	0.5267813	0.4030053	0	0.0	0	0	0	0	0.0	0.00674558
ACTR10	VAPB	0.5708125	0.6285708	0.3914654	0.4659335	0.2842619	0.4465422	0.3598362	0.2975891	0.4173094	0.5330412	0.4855107	0.3187178	0	0.0	0	0	0	0	0.0	0.00710335
ACTR10	VAT1	0.606063	0.5190914	0.411554	0.5050095	0.6485668	0.6169319	0.7260555	0.6875851	0.5704316	0.6889076	0.4454601	0.6814474	0	0.0	0	0	0	0	0.0	0.00703176
ACTR10	VCAN	0.5125212	0.5691155	0.5025138	0.5459278	0.5511772	0.3748928	0.5333324	0.450547	0.4625521	0.5084832	0.2408041	0.4182173	0	0.0	0	0	0	0	0.0	0.0
ACTR10	VPS18	0.8293406	0.5318625	0.5312038	0.6817872	0.6610629	0.6769209	0.5451523	0.5486256	0.4831342	0.6667692	0.4283534	0.6192135	0	0.0	0	0	0	0	0.0	0.0
ACTR10	VPS50	0.8004488	0.585795	0.6113198	0.6425196	0.187887	0.5282344	0.3577788	0.4906156	0.4697214	0.5658788	0.4619287	0.4443691	0	0.0	0	0	0	0	0.0	0.0
ACTR10	VPS51	0.7658355	0.6296938	0.6207967	0.6283526	0.5263673	0.5818196	0.5013786	0.4220936	0.5642459	0.4727272	0.5580311	0.3858624	0	0.0	0	0	0	0	0.0	0.00693951
ACTR10	VPS52	0.665079	0.6666984	0.6102578	0.5378525	0.5194569	0.4547946	0.3251145	0.4727937	0.3808798	0.5356704	0.4109976	0.4896174	0	0.0	0	0	0	0	0.0	0.00664082
ACTR10	VPS53	0.7734769	0.5922151	0.6510621	0.586952	0.4121883	0.6313524	0.381611	0.4819371	0.440275	0.5315599	0.5032297	0.6045051	0	0.0	0	0	0	0	0.0	0.0
ACTR10	WASF1	0.5419588	0.7187338	0.3195172	0.3553616		0.5681955	0.1959323	0.2058044	0.1997215	0.2723285		0.2872894	0	0.0	0	0	0	0	0.0	0.0
ACTR10	WDFY3	0.7298131	0.5419418	0.4829332	0.6444477		0.4245813	0.4272869	0.6222764	0.7301066	0.4626353		0.4906569	0	0.0	0	0	0	0	0.0	0.0
ACTR10	WDR13	0.5499125	0.7117618	0.4659609	0.5777795	0.4861264	0.4077276	0.3980948	0.5242794	0.3438442	0.3854326	0.3258716	0.6505809	0	0.0	0	0	0	0	0.0	0.0
ACTR10	WDR37	0.8143174	0.832806	0.5928118	0.5657039	0.6751082	0.6100289	0.4039399	0.622626	0.6547094	0.6433828	0.4101125	0.4024681	0	0.0	0	0	0	0	0.0	0.0
ACTR10	WDR47	0.7713712	0.7607263	0.4852771	0.3366868		0.5235702	0.3957044	0.4052419	0.2229757	0.3172579		0.2936698	0	0.0	0	0	0	0	0.0	0.0
ACTR10	WDR7	0.7590281	0.8004166	0.5206696	0.529108	0.4799776	0.3483952	0.4425069	0.5140583	0.3262636	0.5708366	0.4809336	0.4782086	0	0.0	0	0	0	0	0.0	0.0
ACTR10	YKT6	0.5901685	0.5506515	0.4864761	0.5076235	0.4081936	0.506395	0.5288776	0.3596198	0.4775956	0.431095	0.4999025	0.3852168	0	0.0	0	0	0	0	0.0	0.00703361
ACTR1A	ACTR1B	0.9372682	0.8172766	0.717645	0.7745059	0.6642124	0.7838908	0.7660939	0.8464798	0.7551198	0.6761122	0.5854349	0.8338112	0	0.99999999914299	0	0	977	0	0.53	1.0
ACTR1A	ADD1	0.721441	0.7870182	0.7002028	0.6809509	0.387688	0.5026869	0.6368782	0.6547173	0.6578464	0.7609872	0.5361509	0.4499473	0	0.0	0	0	0	0	0.0	1.20074e-06
ACTR1A	ADD2	0.8319337	0.7712333	0.3511333	0.4336376	0.3285752	0.311875	0.221823	0.4341239	0.5898877	0.5105884		0.2874391	0	0.0	0	0	0	0	0.0	3.6152299999999995e-07
ACTR1A	AKAP10	0.7361856	0.5773963	0.6278874	0.5493771		0.4573415	0.3981284	0.4248928	0.2596392	0.3121642		0.3323189	0	0.0	0	0	0	0	0.0	0.00696292
ACTR1A	AKAP5	0.6623906	0.689999	0.4111161	0.4418453	0.3770654	0.6313142	0.4286325	0.3719712	0.4566076	0.847504		0.7085161	0	0.0	0	0	0	0	0.0	0.00693841
ACTR1A	ANK3	0.5390409	0.7318307		0.3100399	0.3487456	0.4928022	0.5125384	0.2889767	0.2003905	0.410179	0.3116223	0.4817419	0	0.0	0	0	0	0	0.0	0.00715352
ACTR1A	AP3D1	0.7429713	0.6254823	0.5717753	0.542522	0.4345957	0.5528579	0.5520378	0.4215526	0.495133	0.4232794	0.490371	0.5203334	0	0.0	0	0	0	0	0.0	0.00756276
ACTR1A	AP3M2	0.6251166	0.6887509	0.3183058	0.4919697	0.3863301	0.3771643	0.3720911	0.3992764	0.5171968	0.384971		0.3302584	0	0.0	0	0	0	0	0.0	0.00698284
ACTR1A	AP3S1	0.5315173	0.6039272	0.5102587	0.5364812	0.2987089	0.426126	0.4625973	0.4144569	0.6610789	0.5249818	0.3742923	0.5738255	0	0.0	0	0	0	0	0.0	0.00398826
ACTR1A	APBA2	0.5594538	0.5183435	0.1950066	0.4022762				0.3052688		0.3505161			0	0.0	0	0	0	0	0.0	0.0
ACTR1A	ARFGEF2	0.8557535	0.5804601	0.6513947	0.3492138	0.2944625	0.4658088	0.4404902	0.3653554	0.2557525	0.2373264	0.4092466	0.3345041	0	0.0	0	0	0	0	0.0	0.00692695
ACTR1A	ARFGEF3	0.8694883	0.7399282		0.3883783	0.2652724	0.3305158	0.2291167	0.2128728	0.1995709	0.2761242	0.6090145	0.2952186	0	0.0	0	0	0	0	0.0	0.00745259
ACTR1A	ARHGAP32	0.7896374	0.5513162		0.4010301	0.0664411	0.4063311	0.2143411	0.2381038	0.1308259	0.1752886		0.4445655	0	0.0	0	0	0	0	0.0	0.00654342
ACTR1A	ASAP1	0.7892182	0.5863342	0.7304453	0.4883373	0.6270618	0.4387817	0.6965797	0.5966597	0.4877655	0.5398842	0.6337258	0.5315951	0	0.0	0	0	0	0	0.0	4.94603e-06
ACTR1A	ATL1	0.5165659	0.8168331	0.2640005	0.4535693	0.611211	0.3516107	0.5662924	0.46862	0.7856946	0.7585072	0.4310164	0.6340683	0	0.0	0	0	0	0	0.0	0.00702498
ACTR1A	ATP2A2	0.5469474	0.5291793	0.3580652	0.274838	0.5143559	0.4010029	0.4222334	0.1898381	0.4585788	0.346841	0.4883135	0.5550597	0	0.0	0	0	0	0	0.0	0.00751086
ACTR1A	BCR	0.8061942	0.5978063	0.2275979	0.4713853	0.341682	0.4460485	0.2286704	0.3394623	0.2971172	0.3206971	0.4277341	0.284273	0	0.0	0	0	0	0	0.0	0.00735054
ACTR1A	BRK1	0.6140829	0.6686232	0.601445	0.5104966	0.5411486	0.6284706	0.4352174	0.4489635	0.3814353	0.2598424	0.4521892	0.542416	0	0.0	0	0	0	0	0.0	0.00694445
ACTR1A	CAMK2G	0.9130047	0.8485135	0.4843025	0.4942846	0.635135	0.5137417	0.6732365	0.4904832	0.8057493	0.4618467	0.4645657	0.7726935	0	0.0	0	0	0	0	0.0	0.0062287
ACTR1A	CAMSAP3	0.7114665	0.7407402		0.2319709	0.323619	0.4000582	0.2770447	0.1397729	0.0700258	0.1749808	0.3293163	0.1855099	0	0.0	0	0	0	0	0.0	0.00702551
ACTR1A	CAP2	0.5301177	0.7349888		0.5293602	0.6202714	0.5724358	0.2907816	0.6287127	0.7358462	0.6808514	0.433106	0.7709572	0	0.0	0	0	196	0	0.0	0.00692853
ACTR1A	CAPZA2	0.6241977	0.5516876	0.6613846	0.7619742	0.6134458	0.7084768	0.5955326	0.7973102	0.5427121	0.6620898	0.7330567	0.7636068	0	0.99999952435688	0	1	878	0	0.64	0.999995
ACTR1A	CCDC92	0.8425821	0.6770648	0.653615	0.5274106		0.3605892	0.413183	0.5345353	0.7027314	0.469586		0.4953381	0	0.0	0	0	0	0	0.0	0.0
ACTR1A	CEP170B	0.8174954	0.780018	0.3320421	0.2506402	0.4549714	0.3813965	0.2551578	0.2742847	0.505251	0.0986392	0.6649166	0.4380484	0	0.0	0	0	0	0	0.0	0.00715957
ACTR1A	CFL2	0.5524588	0.7298647	0.522524	0.5351088	0.5275945	0.5096403	0.1546331	0.4593198	0.675846	0.5466765	0.4609671	0.8678164	0	0.0	0	0	180	0	0.0	0.0064653
ACTR1A	CKAP5	0.7202506	0.6112209	0.6213495	0.4147192	0.4069916	0.6600933	0.4377684	0.1597403	0.3055914	0.1667583	0.4427042	0.3615796	0	0.0	0	0	0	0	0.0	0.00722981
ACTR1A	CLASP2	0.8073448	0.8114201	0.5787223	0.3714339	0.3449784	0.5692442	0.387515	0.4438564	0.4097163	0.5288882	0.510977	0.3110557	0	0.0	0	0	428	0	0.35	0.00648598
ACTR1A	CLTA	0.8214572	0.6566323	0.6124379	0.3753665	0.3556962	0.5193417	0.3908004	0.2540557	0.3268496	0.6446673	0.4261137	0.1312225	0	0.0	0	0	0	0	0.0	0.00520617
ACTR1A	CLTB	0.8552512	0.7333864	0.5937967	0.3726369	0.4088333	0.4926463	0.4158661	0.5596108	0.5151927	0.3949548	0.2010891	0.378108	0	0.0	0	0	0	0	0.0	0.00526425
ACTR1A	CLTC	0.855477	0.7991544	0.7519234	0.5865591	0.4792678	0.7457086	0.6660189	0.3884314	0.4973238	0.5612398	0.5522672	0.5644055	0	0.0	0	0	0	0	0.0	1.22913e-08
ACTR1A	COPS2	0.6106831	0.6087054	0.6461275	0.6585698	0.5940756	0.6598142	0.5313656	0.4091902	0.484762	0.8726853	0.5389615	0.6743233	0	0.0	0	0	0	0	0.0	6.33317e-06
ACTR1A	COPS3	0.6025531	0.5590768	0.7009225	0.4549493	0.4328257	0.6733672	0.6113421	0.3995241	0.3839046	0.5868532	0.6283164	0.5393894	0	0.0	0	0	0	0	0.0	0.00726777
ACTR1A	CSRP1	0.542695	0.5374953	0.6432608	0.4931403	0.5121122	0.505024	0.5695832	0.7008037	0.746104	0.7028259	0.5485919	0.6711161	0	0.0	0	0	0	0	0.0	0.00693219
ACTR1A	CYFIP2	0.586876	0.8360215	0.5254426	0.37833	0.5446104	0.4016588	0.5538441	0.5450352	0.2550917	0.465176	0.3409529	0.4069171	0	0.0	0	0	0	0	0.0	0.00738976
ACTR1A	DCTN4	0.9209793	0.9101422	0.7471656	0.777284	0.5078602	0.5891553	0.8405391	0.8786153	0.929905	0.71598	0.5041299	0.8964735	0	0.999996442244813	0	1	997	0	0.35	1.0
ACTR1A	DCTN5	0.9013105	0.9187312	0.6828725	0.6220156	0.4728624	0.6240105	0.6758166	0.8332204	0.865396	0.3160204	0.7063249	0.7933435	0	0.99999999996858	0	1	996	0	0.35	1.0
ACTR1A	DCTN6	0.8934134	0.8792757	0.6782473	0.5839942	0.3758712	0.5110837	0.7519473	0.7756864	0.8905894	0.5949674	0.3049622	0.8159043	0	0.99999999996046	0	1	996	0	0.53	0.991652
ACTR1A	DDHD1	0.6933855	0.6194123	0.440124	0.329427	0.590955	0.3932822	0.3582152	0.2035743	0.3153609	0.6026655		0.2923029	0	0.0	0	0	0	0	0.0	0.0
ACTR1A	DDHD2	0.7058823	0.6444692	0.427378	0.5375075	0.7719961	0.4788462	0.446695	0.3748073	0.4281564	0.531323		0.4871664	0	0.0	0	0	0	0	0.0	0.00529312
ACTR1A	DGKI	0.701757	0.580429		0.2220553	0.3028454	0.505313							0	0.0	0	0	0	0	0.0	1.72502e-06
ACTR1A	DMWD	0.5673615	0.7009464		0.5166412		0.4437992		0.3934855		0.2928315			0	0.0	0	0	0	0	0.0	0.00703378
ACTR1A	DMXL1	0.6627782	0.6687215	0.6042817	0.4788619		0.44528	0.1786788	0.6510558	0.5187944	0.5879953	0.1944311	0.6361381	0	0.0	0	0	0	0	0.0	1.47185e-05
ACTR1A	DMXL2	0.7483521	0.7727908	0.6676834	0.5022256	0.6222147	0.4691732	0.5060535	0.5638858	0.4977482	0.6457145	0.3379813	0.5421095	0	0.0	0	0	0	0	0.0	1.26249e-05
ACTR1A	DNAJA2	0.6215379	0.5245216	0.5829696	0.3688927	0.438123	0.5297165	0.3279426	0.2096183	0.3385181	0.2794499	0.55918	0.5444891	0	0.0	0	0	0	0	0.0	0.00265744
ACTR1A	DNM1	0.5152177	0.7495561	0.3545306	0.7083056	0.3707888	0.4960388	0.5608329	0.492443	0.4323188	0.5513431	0.484171	0.4932319	0	0.0	0	0	386	0	0.0	0.00694952
ACTR1A	DYNLRB1	0.8397162	0.6195326	0.5519925	0.5383357	0.3948001	0.6330453	0.497372	0.4180696	0.4977084	0.3495359	0.4299016	0.6419733	0	0.0	0	0	800	0	0.0	4.98591e-06
ACTR1A	EHD1	0.5061662	0.5460071	0.6506595	0.632627	0.6885331	0.6492568	0.6181805	0.686564	0.496816	0.3655388	0.5961755	0.8151117	0	0.0	0	0	0	0	0.0	0.00691734
ACTR1A	EPS15L1	0.6744228	0.6252822	0.632638	0.4861411	0.3850605	0.5936178	0.6108181	0.3693742	0.5480922	0.5940862	0.5551601	0.4966219	0	0.0	0	0	0	0	0.0	0.00728598
ACTR1A	EVI5L	0.6817422	0.6597096	0.619714	0.4132607	0.4268922	0.4029595	0.3167918	0.4087836	0.3949812	0.506426		0.5059251	0	0.0	0	0	0	0	0.0	0.0
ACTR1A	EXOC3	0.9002348	0.6552874	0.7474189	0.5565258	0.4082602	0.5206142	0.3863107	0.485508	0.617234	0.3739426	0.4614546	0.6286994	0	0.0	0	0	0	0	0.0	0.00273918
ACTR1A	EXOC5	0.8807865	0.6359833	0.673909	0.5225007	0.4421518	0.4433471	0.5005446	0.4477178	0.7624677	0.518119	0.3230132	0.4458212	0	0.0	0	0	0	0	0.0	0.00701274
ACTR1A	EXOC7	0.8769859	0.7354061	0.6886019	0.7230686	0.3266125	0.5616964	0.5324498	0.5051487	0.6415491	0.3477025	0.6112905	0.6391708	0	0.0	0	0	0	0	0.0	7.85068e-06
ACTR1A	EXOC8	0.8390501	0.714615	0.7494113	0.47703	0.3393477	0.5352962	0.4933108	0.5076734	0.7733449	0.4399305	0.3769976	0.6444336	0	0.0	0	0	0	0	0.0	0.0
ACTR1A	FKBP1B	0.5643124	0.5267828		0.7410125		0.1830872		0.243745	0.6331172	0.4764086			0	0.0	0	0	0	0	0.0	0.0
ACTR1A	GABARAPL2	0.5261276	0.6707943	0.7066288	0.3993341	0.3978263	0.3727487	0.5048898	0.4993518	0.595498	0.4949027	0.2868715	0.5458182	0	0.0	0	0	0	0	0.0	0.0
ACTR1A	GAPVD1	0.5538216	0.588017	0.6911187	0.377917	0.4790529	0.4735108	0.4886823	0.234624	0.3601365	0.4527362	0.4674142	0.3058524	0	0.0	0	0	0	0	0.0	0.00672083
ACTR1A	GIT1	0.832169	0.6435965	0.5247925	0.4676069	0.3177535	0.50189	0.7216155	0.3522942	0.3117845	0.3547134	0.5424595	0.2378425	0	0.0	0	0	0	0	0.0	0.0069095
ACTR1A	GPHN	0.8798846	0.669147	0.4356704	0.3335818	0.2497187	0.556681	0.21996	0.2880322	0.6019792	0.5202274	0.3685129	0.3907803	0	0.0	0	0	0	0	0.0	0.00756565
ACTR1A	GRIPAP1	0.9102054	0.6133975	0.7027799	0.3936268	0.4017241	0.3677382	0.3241224	0.4784532	0.326435	0.224454	0.4333021	0.3150347	0	0.0	0	0	0	0	0.0	1.19599e-05
ACTR1A	HIP1R	0.7401136	0.511647	0.4407237	0.3652229	0.2542879	0.5484914	0.4823037	0.2050062	0.3851786	0.2318867	0.3482596	0.4828037	0	0.0	0	0	0	0	0.0	0.00627769
ACTR1A	HOMER2	0.6416527	0.5752132	0.2451485	0.3861012		0.4263831	0.2161084	0.4793116	0.2540756	0.5055778		0.5879249	0	0.0	0	0	0	0	0.0	0.00718795
ACTR1A	HSBP1	0.6628075	0.5924571	0.5649229	0.4958061	0.4377264	0.5169287	0.3012882	0.2787684	0.3071398	0.5777651	0.405142	0.4412568	0	0.0	0	0	0	0	0.0	0.00697529
ACTR1A	HTT	0.7539742	0.5503188	0.632287	0.3847826	0.3902305	0.5185309	0.4893299	0.4903984	0.5649984	0.1421888	0.5810695	0.4769419	0	0.0	0	0	0	0	0.0	1.14969e-05
ACTR1A	IQSEC1	0.5433571	0.648084	0.5529533	0.4362344	0.3030599	0.4194883	0.3661739	0.6408537	0.3324655	0.586682		0.3514185	0	0.0	0	0	0	0	0.0	0.0069798999999999
ACTR1A	IQSEC2	0.5893056	0.6444577	0.5823979	0.3372956		0.4704241		0.3146185	0.5288386	0.2119878		0.3417658	0	0.0	0	0	0	0	0.0	0.0069263999999999
ACTR1A	ITSN1	0.7846135	0.7704711	0.5099085	0.5478977	0.499374	0.4525795	0.3357102	0.5530705	0.5425905	0.6409157	0.6788717	0.6198933	0	0.0	0	0	0	0	0.0	0.00744232
ACTR1A	KALRN	0.7428688	0.6285694	0.4009801	0.3212954	0.2462631	0.3608	0.2434938	0.4913824	0.3755282	0.3514538	0.4215773	0.4478833	0	0.0	0	0	0	0	0.0	0.0
ACTR1A	KCNAB2	0.5856675	0.6171412	0.5498376	0.5557997	0.4372978	0.4796098	0.6579746	0.6348204	0.6770288	0.5175178	0.2993783	0.549472	0	0.0	0	0	0	0	0.0	0.00494239
ACTR1A	KIF3B	0.5158118	0.6246882	0.6103834	0.375013	0.2634745	0.3092924	0.2852803	0.3396787	0.4868878	0.1936707		0.2432068	0	0.0	0	0	499	0	0.0	0.00715544
ACTR1A	KLC2	0.8180581	0.7252471	0.5253337	0.3125406	0.3408384	0.4292248	0.5016733	0.274941	0.4420359	0.3735782	0.4337129	0.2762986	0	0.0	0	0	522	0	0.0	0.00745973
ACTR1A	LRRC57	0.626707	0.6495585	0.5184552	0.5007304	0.195802	0.5474115	0.4007148	0.4404707	0.2584512	0.2395518	0.2861088	0.2570197	0	0.0	0	0	0	0	0.0	0.00696292
ACTR1A	MADD	0.6781783	0.7672947	0.5904438	0.3279487	0.2812333	0.3370933	0.2780362	0.4377491	0.4505146	0.1685875		0.3094725	0	0.0	0	0	0	0	0.0	0.00697375
ACTR1A	MAP1A	0.8039759	0.7491092	0.3982101	0.5543619	0.5554933	0.4765482	0.4878381	0.4114365	0.6786905	0.6268628	0.4753783	0.6487999	0	0.0	0	0	0	0	0.0	0.0070753999999999
ACTR1A	MAP1B	0.7813626	0.7086462		0.6029969	0.7328903	0.3740695	0.4910806	0.2328476	0.6203303	0.6557686	0.5448837	0.6071776	0	0.0	0	0	0	0	0.0	0.0062347
ACTR1A	MAP1LC3A	0.7492603	0.7985743	0.2713086	0.6113441	0.8037794	0.4217527	0.3702252	0.486407		0.6718836		0.528053	0	0.0	0	0	0	0	0.0	0.0
ACTR1A	MAP2	0.8850857	0.6752818	0.5820719	0.3438531		0.3021457	0.201942	0.2514675	0.3950976	0.4777579		0.3907408	0	0.0	0	0	0	0	0.0	0.0067935
ACTR1A	MAP2K1	0.7224259	0.7541332	0.6963039	0.5404904	0.5661315	0.4830932	0.4856397	0.3823831	0.3424702	0.3542456	0.3483112	0.6083818	0	0.0	0	0	0	0	0.0	0.0072106
ACTR1A	MAPK8IP3	0.8446376	0.8053418	0.1843724	0.3002605		0.3544183	0.6389537	0.3285896	0.5323388	0.417358		0.3534395	0	0.0	0	0	0	0	0.0	0.00494025
ACTR1A	MARK1	0.5106013	0.672257		0.3991931		0.4414663		0.2881424	0.5285361	0.5471171		0.2029018	0	0.0	0	0	0	0	0.0	0.00694541
ACTR1A	MGLL	0.7154378	0.6379993	0.5774238	0.6232812	0.3658723	0.4672254	0.3926834	0.5484655	0.4140114	0.2950248	0.3837865	0.6888606	0	0.0	0	0	0	0	0.0	0.0
ACTR1A	MICAL3	0.5196406	0.6612449	0.3453651	0.2922656	0.4093739	0.5135177	0.2916594	0.3851853	0.2104226	0.4095882		0.4450056	0	0.0	0	0	0	0	0.0	0.00589305
ACTR1A	MOB4	0.7777015	0.5832693	0.57687	0.4680514	0.4589982	0.4304602	0.6196382	0.5406763	0.6883102	0.5440073	0.2287368	0.4934942	0	0.0	0	0	0	0	0.0	0.00693999
ACTR1A	MTMR9	0.5519287	0.5297258	0.6427966	0.3939084	0.7352215	0.4615252	0.5338558	0.6813004	0.6334936	0.6687333	0.3659378	0.4430032	0	0.0	0	0	0	0	0.0	0.00706008
ACTR1A	MYO18A	0.5382986	0.7530729	0.5187781	0.4112392	0.4645259	0.5060039	0.327547	0.4680089	0.6257849	0.3579817	0.5036937	0.6182841	0	0.0	0	0	0	0	0.0	0.0
ACTR1A	NAPA	0.7909736	0.5719297	0.6133035	0.6086058	0.6336502	0.655787	0.3843339	0.5600049	0.6298964	0.330632	0.6453482	0.7291868	0	0.0	0	0	0	0	0.0	0.00639595
ACTR1A	NCDN	0.5020122	0.7741068	0.4837987	0.4449889	0.3005808	0.4459506	0.5007491	0.3078923	0.3453652	0.4772758	0.425404	0.5875227	0	0.0	0	0	0	0	0.0	0.00697465
ACTR1A	NCKAP1	0.6316148	0.7562621		0.4082941	0.5314302	0.5747587	0.4224513	0.3029461	0.2240666	0.4069208	0.3758637	0.5065306	0	0.0	0	0	0	0	0.0	0.00727986
ACTR1A	NRBP2	0.7051024	0.5610136	0.1756708	0.4455934	0.3617908	0.4996589	0.3285982	0.5495819	0.1536008	0.4830692		0.7635531	0	0.0	0	0	0	0	0.0	1.85712e-05
ACTR1A	PALM	0.5358672	0.7105172	0.1739866	0.5272845	0.6426696	0.4383724	0.4578077	0.6462363	0.6214166	0.8295615	0.4626051	0.4890626	0	0.0	0	0	0	0	0.0	0.00693841
ACTR1A	PDE4D	0.7392115	0.5713675	0.3895299	0.5003254	0.4041585	0.3795281	0.3441472	0.4901823	0.2733458	0.4523532	0.2904107	0.6693121	0	0.0	0	0	0	0	0.0	0.00690845
ACTR1A	PDPK1	0.7140994	0.8174361	0.660607	0.5758257	0.307797	0.4868206	0.3713994	0.4519993	0.1711684	0.3213294	0.3276721	0.4015148	0	0.0	0	0	0	0	0.0	2.49526e-06
ACTR1A	PIK3C3	0.5670672	0.6264612	0.5380043	0.4433612	0.472409	0.536466	0.4998735	0.4302915	0.632261	0.5027722	0.4298296	0.3946491	0	0.0	0	0	0	0	0.0	0.00718908
ACTR1A	PIK3R4	0.7823093	0.5857062	0.6729858	0.4016317	0.432206	0.4400049	0.631067	0.431118	0.5069806	0.2466188	0.4976278	0.3340601	0	0.0	0	0	0	0	0.0	0.00696086
ACTR1A	PITPNA	0.6399162	0.6577695	0.6879964	0.4711385	0.462954	0.4793705	0.6004273	0.5999224	0.3469388	0.5944811	0.4356447	0.5585805	0	0.0	0	0	0	0	0.0	0.00670984
ACTR1A	PLCL2	0.6832073	0.7825114	0.6384588	0.4169408		0.5504014	0.241484	0.5216307	0.3887944	0.4868028		0.4755041	0	0.0	0	0	0	0	0.0	0.0
ACTR1A	PLP1	0.5582785	0.7410987			0.3659221			0.7422361		0.5597074		0.640128	0	0.0	0	0	0	0	0.0	0.00521916
ACTR1A	PPFIA2	0.6331505	0.7579731		0.6173863		0.4226279		0.4054583	0.4306748	0.4434203			0	0.0	0	0	0	0	0.0	0.0
ACTR1A	PPM1H	0.5420848	0.5751837	0.2594029	0.3741489	0.210725	0.4591905	0.4749302	0.386672	0.4465132	0.1865908		0.2269825	0	0.0	0	0	0	0	0.0	0.0
ACTR1A	PPP1R21	0.8329608	0.6791977	0.6824163	0.584388	0.4236259	0.6077996	0.5668187	0.6618672	0.3859152	0.5217916	0.6506936	0.6410029	0	0.0	0	0	0	0	0.0	4.0279800000000003e-07
ACTR1A	PPP2R5C	0.5910952	0.6030737	0.5593448	0.4105271	0.5448191	0.5897186	0.3626087	0.344848	0.3085014	0.205787	0.3420476	0.4258712	0	0.0	0	0	0	0	0.0	0.00702275
ACTR1A	PPP6R2	0.555212	0.6726027	0.56333	0.5294545	0.3470973	0.5854814	0.2425528	0.6058809	0.3306508	0.5218977	0.3068178	0.3715385	0	0.0	0	0	0	0	0.0	0.00724461
ACTR1A	PRKACA	0.8431885	0.7464214	0.5156386	0.5273438	0.5521413	0.5357218	0.4618172	0.6280083	0.4479061	0.8557372	0.4268131	0.5073431	0	0.0	0	0	0	0	0.0	0.006459
ACTR1A	PRKACB	0.8213736	0.862461	0.4247229	0.4193704	0.664829	0.5471841	0.385088	0.5914714	0.5695346	0.41229	0.3802931	0.7126944	0	0.0	0	0	0	0	0.0	0.00450887
ACTR1A	PRKAR1B	0.6689097	0.5081343	0.3828401	0.4262343	0.2062694	0.3854901	0.2433338	0.3105228	0.2869112	0.315487		0.513222	0	0.0	0	0	0	0	0.0	0.00692595
ACTR1A	PRKAR2B	0.7836143	0.7997286	0.7429415	0.5803737	0.6082267	0.5141648	0.4566986	0.4906581	0.1576915	0.6571722	0.5375097	0.6048851	0	0.0	0	0	0	0	0.0	0.00710983
ACTR1A	RAB18	0.5689168	0.8669976	0.487911	0.5060078	0.5300513	0.4831453	0.4919311	0.235903	0.75029	0.3735998	0.3876749	0.5827724	0	0.0	0	0	0	0	0.0	0.00707921
ACTR1A	RABEP1	0.9084443	0.5774022	0.4658701	0.3694439	0.4587069	0.5199146	0.4766284	0.5472442	0.635931	0.5937565	0.4677803	0.6062319	0	0.0	0	0	0	0	0.0	0.00702122
ACTR1A	RABGAP1	0.8165397	0.677317	0.5701718	0.3996959	0.4238981	0.5195107	0.4326059	0.3410296	0.3083832	0.4350883	0.5263954	0.5966653	0	0.0	0	0	0	0	0.0	0.00716506
ACTR1A	RABL6	0.7708415	0.6095734	0.65859	0.4764007	0.4180175	0.563724	0.5878799	0.4943942	0.339242	0.5528334	0.5037518	0.2178316	0	0.0	0	0	0	0	0.0	0.00737117
ACTR1A	REPS1	0.5672111	0.5305792	0.523669	0.3787295	0.3496163	0.50684	0.3133143	0.1363549	0.3200878	0.2611224	0.3723126	0.2263889	0	0.0	0	0	0	0	0.0	0.00735585
ACTR1A	RGS14	0.5133453	0.7859641	0.7032009	0.5604481		0.4205161	0.410296	0.5553804	0.5059003	0.4713972		0.560975	0	0.0	0	0	0	0	0.0	0.0
ACTR1A	RHEB	0.5678284	0.5807235	0.6342199	0.3605338	0.4686095	0.375051	0.4144831	0.2188223	0.4287692	0.1383158	0.4725749	0.2862917	0	0.0	0	0	0	0	0.0	0.00395128
ACTR1A	RHOA	0.550597	0.6276952	0.6345364	0.3949884	0.5509218	0.5100063	0.5916078	0.6074096	0.4400858	0.6166788	0.4038109	0.7252001	0	0.0	0	0	0	0	0.0	0.00691502
ACTR1A	ROGDI	0.6988607	0.7577601	0.6558189	0.3416914		0.5381041	0.4383218	0.4409007	0.4964115	0.462497		0.4242953	0	0.0	0	0	0	0	0.0	0.00688858
ACTR1A	RPTOR	0.6841445	0.5057753	0.3430396	0.3850896	0.3226186	0.5276163	0.3596502	0.3592205	0.2162096	0.2277438	0.3716807	0.513097	0	0.0	0	0	0	0	0.0	0.00729315
ACTR1A	RTN1	0.5360481	0.7212297	0.4789054	0.4850598	0.5097059	0.366906	0.353429	0.417353	0.5246402	0.6063684	0.1319242	0.6058116	0	0.0	0	0	0	0	0.0	0.00693244
ACTR1A	RUFY3	0.6130958	0.7251379	0.5666163	0.3764707	0.3810039	0.4284802	0.3933827	0.4343896	0.5714168	0.4885088	0.3716511	0.5747639	0	0.0	0	0	0	0	0.0	0.007128
ACTR1A	SH3GLB2	0.5256581	0.7767683	0.7492607	0.4571372	0.3580245	0.6213592	0.402405	0.4831634	0.2999572	0.3861018	0.4406071	0.7669229	0	0.0	0	0	0	0	0.0	0.00747027
ACTR1A	SLK	0.5822759	0.6295947	0.5004198	0.6115351	0.5642294	0.5915382	0.6557031	0.586495	0.8836056	0.4281328	0.6469401	0.7334508	0	0.0	0	0	0	0	0.0	0.00726881
ACTR1A	SOS1	0.5020611	0.5318808	0.5016669	0.4746805	0.4846373	0.3971633	0.3581933	0.3787738	0.6483409	0.5481696		0.4918344	0	0.0	0	0	0	0	0.0	0.0
ACTR1A	SPATA2L	0.6045278	0.5748722	0.4442609	0.2982811				0.4298712		0.5538979		0.4496232	0	0.0	0	0	0	0	0.0	0.0070191
ACTR1A	SPIRE1	0.5452265	0.5585563	0.2034864	0.3645178		0.3662408	0.3449836	0.4656763	0.3918569	0.6350247		0.5400007	0	0.0	0	0	0	0	0.0	0.0
ACTR1A	SPTBN2	0.6217717	0.758278	0.2701742	0.4053259	0.5379435	0.5480391	0.221351	0.2041086	0.1269924	0.3533352	0.4661012	0.2835214	0	0.0	0	0	457	0	0.0	0.00623388
ACTR1A	SRGAP3	0.7685022	0.7086569	0.3611607	0.3328994		0.489034		0.3622802	0.2536772	0.462814		0.3161812	0	0.0	0	0	0	0	0.0	0.00726648
ACTR1A	STAM	0.6165108	0.8607143	0.4856239	0.4899214	0.43397	0.6146908	0.4225907	0.5206877	0.6574442	0.3356328	0.4069478	0.635865	0	0.0	0	0	0	0	0.0	0.00741776
ACTR1A	STRN	0.7999716	0.6106422	0.3641775	0.5297197	0.4091552	0.6159475	0.5259122	0.2365835	0.506745	0.2477868	0.6719304	0.4941635	0	0.0	0	0	0	0	0.0	0.00676237
ACTR1A	STUB1	0.7200543	0.5444492	0.5717846	0.320691	0.3228844	0.3547734	0.2938825	0.2784969	0.1004626	0.3945023	0.4579126	0.4946582	0	0.0	0	0	0	0	0.0	0.00777077
ACTR1A	STX1A	0.7973948	0.719011		0.3413155		0.736287		0.2477399		0.6656746		0.2660172	0	0.0	0	0	0	0	0.0	0.0
ACTR1A	STXBP5	0.5863352	0.8430634	0.3596634	0.6292445	0.3028294	0.524733	0.4055196	0.5807823	0.4697554	0.6918722	0.5260306	0.5082977	0	0.0	0	0	0	0	0.0	0.0
ACTR1A	SYT1	0.601916	0.6828994		0.4673225	0.181666	0.4099204	0.2249354	0.4043108		0.8154089		0.3983402	0	0.0	0	0	0	0	0.0	0.0
ACTR1A	TCP11L1	0.6369678	0.630309	0.5225474	0.6085064	0.2629965	0.4138543	0.5868865	0.5536019	0.6261982	0.4506588	0.2093065	0.6240676	0	0.0	0	0	0	0	0.0	0.00693361
ACTR1A	TECPR1	0.6286328	0.5848865	0.5855879	0.5527685	0.3765522	0.3860252	0.5056416	0.5135942	0.1712283	0.3860288		0.4222339	0	0.0	0	0	0	0	0.0	0.0
ACTR1A	TMOD2	0.8000331	0.8272353	0.5196337	0.4346707	0.504646	0.453824	0.5752103	0.6944379	0.7642498	0.6002292		0.6091901	0	0.0	0	0	0	0	0.0	0.0
ACTR1A	TRAPPC10	0.8293813	0.8378464	0.6698528	0.5026822	0.5569771	0.4574482	0.5664302	0.6360002	0.3502581	0.3014577	0.2626026	0.6602307	0	0.0	0	0	0	0	0.0	0.00692911
ACTR1A	TRAPPC2L	0.8770027	0.5826651	0.6937615	0.5120301	0.6839714	0.5488984	0.4229954	0.5364132	0.3497588	0.4350664	0.4710477	0.473243	0	0.0	0	0	0	0	0.0	0.0
ACTR1A	TRAPPC6B	0.9007246	0.7388308	0.5313722	0.5007759	0.5766084	0.6507018	0.4629581	0.5200907	0.5319787	0.2478304	0.1224308	0.6662595	0	0.0	0	0	0	0	0.0	0.00691304
ACTR1A	TRAPPC9	0.7453936	0.7330176	0.6017494	0.4897197	0.4189853	0.4399192	0.5663403	0.5791918	0.3368535	0.3976258	0.273225	0.4266937	0	0.0	0	0	0	0	0.0	0.0069283
ACTR1A	TRIM3	0.5375711	0.7945188	0.3902533	0.5293169	0.3619202	0.6304608	0.3759405	0.5775487	0.5140058	0.446529	0.4810766	0.7073061	0	0.0	0	0	0	0	0.0	0.0
ACTR1A	TSC1	0.8049477	0.7614019	0.457429	0.3439536	0.3400202	0.4431891	0.143979	0.3853937	0.3760458	0.4384479	0.2265191	0.4478515	0	0.0	0	0	0	0	0.0	0.00700783
ACTR1A	TUBB	0.783995	0.6234101	0.6509875	0.5974083	0.595571	0.6820988	0.4648503	0.3688047	0.6529736	0.6081802	0.6440089	0.5453807	0	0.0	0	0	0	0	0.0	0.00413404
ACTR1A	UBE2N	0.6185548	0.7274951	0.5844657	0.4244233	0.4539899	0.7962738	0.48257	0.3993873	0.5023842	0.7438248	0.5129215	0.5269388	0	0.0	0	0	0	0	0.0	0.00676963
ACTR1A	UBE2O	0.5695153	0.6530412	0.5199509	0.4850393	0.4940689	0.3915464	0.4699718	0.1974809	0.2052162	0.3449823	0.5972301	0.3147239	0	0.0	0	0	0	0	0.0	0.00726594
ACTR1A	VAC14	0.923286	0.5084972	0.5496162	0.4908402	0.5484286	0.6394328	0.6003379	0.392915	0.6618892	0.2887392	0.4477951	0.4932255	0	0.0	0	0	0	0	0.0	0.00514022
ACTR1A	VAPA	0.5572853	0.6951235	0.3334162	0.3631422	0.5190694	0.3347675	0.3323585	0.2776629	0.1754838	0.4701335	0.4841978	0.4308495	0	0.0	0	0	0	0	0.0	0.00731225
ACTR1A	VAPB	0.5709888	0.5843687	0.3580014	0.3062904	0.272773	0.3249143	0.3658576	0.1762191	0.3906328	0.3214494	0.5055102	0.3905823	0	0.0	0	0	0	0	0.0	0.00729669
ACTR1A	VAT1	0.6615796	0.6013144	0.2779252	0.669303	0.6136901	0.607653	0.7516783	0.7416059	0.6890139	0.8688472	0.5470526	0.7857093	0	0.0	0	0	0	0	0.0	0.00650822
ACTR1A	VCAN	0.5106009	0.5813691	0.6269016	0.5069278	0.6289036	0.4540838	0.5757351	0.5415262	0.7006756	0.6145689	0.5297883	0.5603205	0	0.0	0	0	0	0	0.0	0.0
ACTR1A	VPS50	0.8533628	0.5642375	0.6533189	0.4689637	0.1936923	0.5898574	0.3874704	0.4428562	0.4980193	0.2796926	0.3845489	0.3939515	0	0.0	0	0	0	0	0.0	0.00672895
ACTR1A	VPS51	0.777602	0.5872929	0.6811409	0.4562353	0.3662973	0.6720144	0.5134668	0.3937247	0.3651493	0.313318	0.4967952	0.4018464	0	0.0	0	0	0	0	0.0	5.85967e-06
ACTR1A	VPS52	0.6941674	0.6104646	0.6665908	0.4968593	0.2237182	0.3876953	0.3714491	0.3528957	0.3185092	0.2593374	0.4555271	0.4024151	0	0.0	0	0	0	0	0.0	0.00677816
ACTR1A	VPS53	0.813643	0.5737005	0.6714421	0.5549325	0.3598798	0.5936446	0.4392345	0.4361313	0.4727233	0.314224	0.3789224	0.5080641	0	0.0	0	0	0	0	0.0	2.11019e-06
ACTR1A	WASF1	0.6109395	0.7214718	0.4196662	0.3085939		0.5295668	0.2135005	0.202733	0.4987904	0.308658		0.2143256	0	0.0	0	0	0	0	0.0	5.414969999999999e-06
ACTR1A	WDFY3	0.7600783	0.5881186	0.6142858	0.5122542	0.636941	0.412273	0.3988392	0.5306109	0.632744	0.374155		0.4861834	0	0.0	0	0	0	0	0.0	0.0
ACTR1A	WDR13	0.6018249	0.702917	0.5004031	0.466442	0.3171122	0.3243361	0.4229854	0.4995717	0.2608841	0.3653987	0.3263121	0.668544	0	0.0	0	0	0	0	0.0	0.0
ACTR1A	WDR37	0.8454269	0.8596759	0.5929569	0.569146	0.4471504	0.5656789	0.5101329	0.6536569	0.5777594	0.554722	0.4150458	0.5346142	0	0.0	0	0	0	0	0.0	1.8775400000000005e-06
ACTR1A	WDR47	0.78701	0.8019577	0.5022751	0.4678644		0.4284105	0.6406288	0.4255819	0.4036902	0.432476		0.4437211	0	0.0	0	0	0	0	0.0	0.0
ACTR1A	WDR7	0.8160319	0.7905396	0.6597798	0.570373	0.5500357	0.4896353	0.5583176	0.5959811	0.5451032	0.5629472	0.5872771	0.5071219	0	0.0	0	0	0	0	0.0	0.00696292
ACTR1A	YKT6	0.5972285	0.5615501	0.6781734	0.4553866	0.4893015	0.4604419	0.6319193	0.2643786	0.7664239	0.2603822	0.5412255	0.4842337	0	0.0	0	0	0	0	0.0	0.00712161
ACTR1B	ADD1	0.7175617	0.7245102	0.6595712	0.6494147	0.7079217	0.5008533	0.6207326	0.7113277	0.7637789	0.7081566	0.5160051	0.5780947	0	0.0	0	0	0	0	0.0	9.50164e-07
ACTR1B	ADD2	0.8288064	0.7334735	0.2807897	0.3841158	0.376314	0.3063325	0.3386085	0.4987091	0.5013307	0.3599423		0.2828373	0	0.0	0	0	0	0	0.0	0.0
ACTR1B	AKAP10	0.7402758	0.5320404	0.5614414	0.5429271		0.5064185	0.3325604	0.3605576	0.1098057	0.2735208		0.1462544	0	0.0	0	0	0	0	0.0	0.0
ACTR1B	AKAP5	0.6586644	0.677783	0.6104251	0.4912668	0.794094	0.3407193	0.2701207	0.381027	0.3825053	0.6663325		0.7489235	0	0.0	0	0	0	0	0.0	0.0
ACTR1B	ANK3	0.5378327	0.7381072		0.4090637	0.482902	0.5465028	0.5484983	0.5585327	0.5302582	0.623023	0.4034545	0.6378506	0	0.0	0	0	0	0	0.0	0.0
ACTR1B	AP2A1	0.5109563	0.7542466	0.3795771	0.5066378	0.536616	0.3770868	0.6767737	0.382921	0.4181614	0.321047	0.4716471	0.3234793	0	0.0	0	0	0	0	0.0	0.0069334
ACTR1B	AP3D1	0.7448766	0.6683123	0.6035062	0.511134	0.4285827	0.406488	0.4652212	0.3248813	0.2405068	0.3195022	0.3275447	0.3242844	0	0.0	0	0	0	0	0.0	0.00689042
ACTR1B	AP3M2	0.652543	0.7153191	0.3780964	0.5165194	0.3351253	0.5349136	0.3650052	0.4007553	0.3000982	0.3335095		0.324731	0	0.0	0	0	0	0	0.0	0.00706756
ACTR1B	AP3S1	0.5527177	0.560365	0.6531147	0.4369739	0.4337742	0.393848	0.3544879	0.308115	0.3226342	0.3662108	0.5084428	0.3383553	0	0.0	0	0	0	0	0.0	0.00705204
ACTR1B	ARFGEF2	0.8533094	0.6742032	0.6235218	0.4857852	0.4012734	0.4506252	0.4214371	0.2795858	0.25401	0.246472	0.3354995	0.3807489	0	0.0	0	0	0	0	0.0	0.00678127
ACTR1B	ARFGEF3	0.8608712	0.6969753		0.4180517	0.2957782	0.3013836	0.2335031	0.5014448	0.4521422	0.5163853	0.5130207	0.574	0	0.0	0	0	0	0	0.0	0.00690505
ACTR1B	ARHGAP32	0.7839877	0.5580473		0.4928617	0.1918877	0.4813325	0.1950652	0.3300891	0.210289	0.3489647		0.2921764	0	0.0	0	0	0	0	0.0	0.00694478
ACTR1B	ASAP1	0.8019804	0.5487039	0.5961748	0.3791007	0.3459556	0.4352655	0.5239655	0.3615179	0.27078	0.2736375	0.3851279	0.4593202	0	0.0	0	0	0	0	0.0	0.0
ACTR1B	ASS1	0.5001967	0.5881438	0.2316464	0.3366094	0.423112	0.6073432	0.3921507	0.5379983	0.2450216	0.4696364	0.4678889	0.445667	0	0.0	0	0	0	0	0.0	0.00748802
ACTR1B	ATL1	0.521732	0.7080842	0.2758251	0.4264573	0.5068334	0.3914114	0.3969355	0.4273259	0.4257736	0.3850581	0.2815192	0.4890012	0	0.0	0	0	0	0	0.0	0.0
ACTR1B	ATP1B1	0.5131212	0.7903154	0.3951616	0.4267506	0.495762	0.4140228	0.4937435	0.563005	0.3916717	0.4441464	0.3582834	0.4397701	0	0.0	0	0	0	0	0.0	0.00693816
ACTR1B	ATP2A2	0.543154	0.5220599	0.2788807	0.3017647	0.4494038	0.2907981	0.3732162	0.1313483	0.3732545	0.2012347	0.6366241	0.3351506	0	0.0	0	0	0	0	0.0	0.00600566
ACTR1B	BRK1	0.5883609	0.6255314	0.5408432	0.4517146	0.514678	0.5282142	0.3130431	0.381982	0.3432088	0.238025	0.2573037	0.3771148	0	0.0	0	0	0	0	0.0	0.00708399
ACTR1B	CADPS2	0.5017833	0.8126224		0.52067	0.5705007	0.3813019	0.3648888	0.5051831	0.1537492	0.4331147	0.4946557	0.5027264	0	0.0	0	0	0	0	0.0	0.0
ACTR1B	CAMK2G	0.9095965	0.7830399	0.5469508	0.4213729	0.5172116	0.3625474	0.5508196	0.5162081	0.4408482	0.4158792	0.3705631	0.5201695	0	0.0	0	0	0	0	0.0	0.00680109
ACTR1B	CAMSAP3	0.708072	0.7182947		0.2975203	0.3662506	0.3884697	0.3870604	0.3178393	0.2569836	0.3365247	0.409046	0.2343795	0	0.0	0	0	0	0	0.0	0.00696137
ACTR1B	CAP2	0.5454201	0.7270622		0.5892147	0.5135517	0.5810572	0.344576	0.6673605	0.6461357	0.447635	0.3261576	0.605555	0	0.0	0	0	196	0	0.0	0.00690992
ACTR1B	CAPZA2	0.6427914	0.6336387	0.7521514	0.6085034	0.5597196	0.6819971	0.5929952	0.6885333	0.3569492	0.6144476	0.6233314	0.6256069	0	0.99999765704598	0	0	676	0	0.53	0.997402
ACTR1B	CCDC92	0.8347942	0.6339195	0.3723974	0.3494504		0.3021185	0.4800292	0.58575	0.6119365	0.2955056		0.4166868	0	0.0	0	0	0	0	0.0	0.0
ACTR1B	CDK5	0.5275321	0.6772194	0.5905824	0.4033353	0.3246904	0.3363098	0.2653964	0.2552935	0.3533764	0.2321946	0.576239	0.2581237	0	0.0	0	0	0	0	0.0	0.00706426
ACTR1B	CEP170B	0.8105321	0.8036897	0.2043566	0.3621993	0.4949921	0.4129248	0.3619534	0.3745528	0.300403	0.3267424		0.2677964	0	0.0	0	0	0	0	0.0	0.0068641
ACTR1B	CFL2	0.5164744	0.7129089	0.5951642	0.4945812	0.4544934	0.5530029	0.2518886	0.4151394	0.5145982	0.4275551	0.4167385	0.698136	0	0.0	0	0	180	0	0.0	0.0057385
ACTR1B	CLASP2	0.8166475	0.6377877	0.5403568	0.4568427	0.3960091	0.4729476	0.455717	0.3394649	0.3151404	0.4262292	0.447723	0.2276376	0	0.0	0	0	0	0	0.0	0.00676929
ACTR1B	CLTA	0.8268405	0.5980505	0.5720595	0.3778882	0.3483927	0.5897495	0.2293207	0.2115281	0.2394397	0.4347566	0.4552703	0.2966512	0	0.0	0	0	0	0	0.0	0.00703685
ACTR1B	CLTB	0.8464969	0.7238753	0.599612	0.4324109	0.4236578	0.4669562	0.515061	0.4710734	0.4080172	0.4358928	0.4261476	0.1140288	0	0.0	0	0	0	0	0.0	0.0
ACTR1B	CLTC	0.8542482	0.8135336	0.6638297	0.5157118	0.4240974	0.6339203	0.5031197	0.4172209	0.1976323	0.3910516	0.6143416	0.4863662	0	0.0	0	0	0	0	0.0	0.00631055
ACTR1B	COPS2	0.6104007	0.6053288	0.6404408	0.6646237	0.5641766	0.6047686	0.5033036	0.4757842	0.650645	0.4572732	0.5444345	0.5614086	0	0.0	0	0	0	0	0.0	0.0069266999999999
ACTR1B	COPS3	0.6059344	0.539344	0.688549	0.6033255	0.5401511	0.6471673	0.5931092	0.3958983	0.6300074	0.3572966	0.4180695	0.3892819	0	0.0	0	0	0	0	0.0	0.00697006
ACTR1B	COPS4	0.6382279	0.6113485	0.690317	0.7130803	0.5425808	0.6799811	0.6127365	0.5161341	0.5560391	0.3546895	0.4134937	0.6324693	0	0.0	0	0	0	0	0.0	1.41998e-05
ACTR1B	COPS5	0.6249398	0.5750405	0.6800542	0.6657519	0.6149064	0.6800406	0.4964773	0.4729864	0.6664939	0.4336724	0.5710469	0.5103264	0	0.0	0	0	0	0	0.0	4.64831e-06
ACTR1B	COPS6	0.6267153	0.6487356	0.6156729	0.735472	0.6443185	0.7022683	0.5982257	0.4584988	0.5053426	0.3382647	0.4145261	0.5848211	0	0.0	0	0	0	0	0.0	0.00695787
ACTR1B	COPS8	0.5202588	0.5369678	0.576302	0.6112368	0.423908	0.6069864	0.4105771	0.4189179	0.4744329	0.4668677	0.4897	0.4619894	0	0.0	0	0	0	0	0.0	8.888350000000001e-06
ACTR1B	CSRP1	0.5288765	0.6321439	0.6836423	0.3545739	0.3914664	0.419802	0.5886697	0.6799157	0.5122292	0.542225	0.4476905	0.6750375	0	0.0	0	0	0	0	0.0	0.0
ACTR1B	CYFIP2	0.5953772	0.7902183	0.5146971	0.4602666	0.6152038	0.3660544	0.4649185	0.5941024	0.2446098	0.289622	0.3239676	0.3569537	0	0.0	0	0	0	0	0.0	0.00677531
ACTR1B	DCTN4	0.920672	0.8149851	0.6884607	0.6994404	0.5919051	0.5557626	0.7920895	0.8704042	0.8830458	0.6614774	0.4724652	0.8192204	0	0.999868041399299	0	0	985	0	0.35	1.0
ACTR1B	DCTN5	0.8953712	0.8114943	0.7726434	0.5652111	0.3685424	0.688063	0.6778152	0.727869	0.7717174	0.5212225	0.6208635	0.516422	0	0.99999999965139	0	0	975	0	0.53	1.0
ACTR1B	DCTN6	0.8840328	0.8559707	0.6134901	0.5382237	0.3537999	0.5522884	0.6613443	0.7139906	0.9386339	0.5639012	0.6960182	0.3423761	0	0.99999999997811	0	0	973	0	0.53	1.0
ACTR1B	DDHD1	0.6951242	0.6191018	0.3039074	0.2622629	0.6067461	0.4108354	0.1723106	0.2111246	0.1597785	0.4104492		0.2860237	0	0.0	0	0	0	0	0.0	0.0
ACTR1B	DDHD2	0.7163684	0.6722037	0.5039898	0.4976298	0.5777048	0.5913774	0.3554076	0.3355482	0.4778656	0.3030089		0.569805	0	0.0	0	0	0	0	0.0	0.0
ACTR1B	DMWD	0.5496665	0.7109918		0.4718098		0.3065457		0.5587766		0.1570992			0	0.0	0	0	0	0	0.0	0.0
ACTR1B	DMXL1	0.6511796	0.5391906	0.5663195	0.5586097		0.3667848	0.0944169	0.5060455	0.3007348	0.3705579	0.2987415	0.4858566	0	0.0	0	0	0	0	0.0	0.00315018
ACTR1B	DMXL2	0.7678519	0.801436	0.5076487	0.4301785	0.504958	0.2810145	0.2244504	0.2808903	0.2527892	0.304327	0.4075426	0.383483	0	0.0	0	0	0	0	0.0	1.7461099999999998e-05
ACTR1B	DNAJA2	0.6642679	0.5587449	0.5347666	0.2411646	0.2435545	0.4843608	0.3633868	0.2541188	0.492725	0.4839674	0.4611779	0.3509776	0	0.0	0	0	0	0	0.0	6.54663e-06
ACTR1B	DNM1	0.5527401	0.7848239	0.291225	0.6443518	0.3967519	0.5931958	0.4983674	0.3705459	0.2519856	0.3201968	0.4732542	0.4986359	0	0.0	0	0	0	0	0.0	0.0
ACTR1B	DYNLRB1	0.8299769	0.5343385	0.6525838	0.5251595	0.4550518	0.7148508	0.4922771	0.4853905	0.474785	0.3765383	0.4472682	0.5832355	0	0.0	0	0	0	0	0.0	0.0060218999999999
ACTR1B	EPS15L1	0.6540231	0.713531	0.6061586	0.528015	0.5214237	0.5756828	0.5455209	0.4542139	0.4479302	0.5854327	0.5633164	0.3286442	0	0.0	0	0	0	0	0.0	0.00698112
ACTR1B	EVI5L	0.6777445	0.5230131	0.4355172	0.42416	0.5343248	0.3979168	0.3296135	0.4655488	0.3090699	0.5007941		0.3969209	0	0.0	0	0	0	0	0.0	0.0
ACTR1B	EXOC3	0.8964505	0.637665	0.7236713	0.5909706	0.4032228	0.4759908	0.5409522	0.6202889	0.262396	0.3458186	0.5055158	0.5476758	0	0.0	0	0	0	0	0.0	1.88006e-05
ACTR1B	EXOC7	0.8726809	0.600462	0.6814118	0.7060009	0.3541349	0.4988094	0.6160883	0.6200382	0.506598	0.411734	0.5258537	0.5102086	0	0.0	0	0	0	0	0.0	0.00373784
ACTR1B	EXOC8	0.8464789	0.5694882	0.7123698	0.5923652	0.3934524	0.5228982	0.6343226	0.6515843	0.5811347	0.4524058	0.4329566	0.5146731	0	0.0	0	0	0	0	0.0	0.0
ACTR1B	FKBP1B	0.5495222	0.560022		0.6976995		0.2322215		0.6482024	0.6207933	0.4397104			0	0.0	0	0	0	0	0.0	0.0
ACTR1B	GABARAPL2	0.5186707	0.6411328	0.6168526	0.3074867	0.3889329	0.3793126	0.3396901	0.403982	0.3961524	0.4331362	0.3777548	0.3966839	0	0.0	0	0	0	0	0.0	0.0
ACTR1B	GIT1	0.8383655	0.5863806	0.5998553	0.4346086	0.3287239	0.5984454	0.586557	0.5491476	0.4773379	0.4459002	0.5285454	0.5166173	0	0.0	0	0	0	0	0.0	0.0
ACTR1B	GPHN	0.8807308	0.5854008	0.3606544	0.4128995	0.3170401	0.5525883	0.4044821	0.3684073	0.595072	0.413478	0.2911386	0.3532569	0	0.0	0	0	0	0	0.0	0.00692495
ACTR1B	GRIPAP1	0.9034126	0.6009895	0.7303818	0.5245534	0.3519989	0.3361145	0.3859024	0.4398248	0.5239768	0.4623954	0.3372564	0.299033	0	0.0	0	0	0	0	0.0	0.0
ACTR1B	HSBP1	0.6521039	0.5183397	0.4723927	0.4724847	0.4717436	0.5394734	0.3402656	0.3943244	0.3972794	0.535363	0.3562191	0.3450855	0	0.0	0	0	0	0	0.0	0.0
ACTR1B	HSPA12A	0.5110225	0.6548171		0.6912277	0.5026521	0.5706772	0.5791888	0.7063051	0.3691718	0.602455	0.6045194	0.5708779	0	0.0	0	0	0	0	0.0	0.00677122
ACTR1B	HTT	0.7615173	0.6004753	0.6346615	0.5295886	0.4783978	0.4484458	0.5205414	0.4979256	0.4518078	0.1777186	0.4767624	0.5483723	0	0.0	0	0	0	0	0.56	0.00669982
ACTR1B	IQSEC1	0.5709696	0.6260918	0.3845476	0.5041238	0.1736971	0.4504423	0.468711	0.5998994	0.3119283	0.5825622		0.4498064	0	0.0	0	0	0	0	0.0	0.0067656999999999
ACTR1B	IQSEC2	0.5788191	0.6993729	0.5963163	0.3706084		0.4329965		0.2852583	0.2608654	0.3671952		0.4378677	0	0.0	0	0	0	0	0.0	0.0
ACTR1B	ITSN1	0.7702876	0.7750313	0.3854335	0.6279423	0.5378774	0.4212626	0.5418428	0.659371	0.4576982	0.6406902	0.4689231	0.5276262	0	0.0	0	0	0	0	0.0	0.00693063
ACTR1B	KCNAB2	0.5741909	0.7651256	0.6730545	0.4625068	0.1961717	0.3750001	0.2223173	0.3495406	0.1805241	0.5055342	0.4216267	0.6256823	0	0.0	0	0	0	0	0.0	0.0
ACTR1B	KIF3B	0.5119668	0.6100989	0.6292043	0.4938717	0.2015654	0.3387382	0.3248708	0.3600608	0.5437366	0.4102314		0.2434688	0	0.0	0	0	0	0	0.0	0.0
ACTR1B	KLC2	0.8066614	0.7279543	0.4977543	0.3561143	0.2484415	0.3054528	0.2910622	0.2628878	0.4780976	0.3886513	0.5205008	0.1241913	0	0.0	0	0	0	0	0.0	0.00690581
ACTR1B	LRRC57	0.6553177	0.5713889	0.6119712	0.5861455	0.343424	0.5566396	0.5008734	0.6492072	0.5157526	0.5713919	0.3991584	0.3472708	0	0.0	0	0	0	0	0.0	0.0
ACTR1B	MADD	0.6906684	0.7408087	0.44823	0.3740035	0.2676305	0.3428506	0.3244971	0.428055	0.3071092	0.1863753		0.3600518	0	0.0	0	0	0	0	0.0	0.0
ACTR1B	MAP1A	0.796394	0.7425812	0.4222903	0.4936313	0.4917655	0.3874008	0.3025089	0.3603912	0.3498515	0.5990247	0.2184308	0.5982644	0	0.0	0	0	0	0	0.0	0.0069552999999999
ACTR1B	MAP1B	0.7793132	0.5422874		0.4577319	0.5498186	0.290916	0.4095577	0.2978649	0.4157911	0.4990727	0.4164127	0.6641896	0	0.0	0	0	0	0	0.0	0.00670711
ACTR1B	MAP1LC3A	0.7582222	0.7241003	0.1950244	0.4139136	0.6191888	0.3841807	0.402098	0.5040877		0.5974279		0.6272441	0	0.0	0	0	0	0	0.0	0.0
ACTR1B	MAP2K1	0.7493885	0.7369692	0.5887481	0.3876273	0.4018901	0.4494728	0.4391882	0.2387332	0.334486	0.4051679	0.4928194	0.4252793	0	0.0	0	0	0	0	0.0	0.00699396
ACTR1B	MAP2K2	0.7288257	0.5206567	0.6881492	0.4524338	0.418342	0.4093703	0.4711909	0.3045364	0.3968675	0.4358376	0.3764232	0.3043055	0	0.0	0	0	0	0	0.0	0.00693402
ACTR1B	MAPK8IP3	0.8406475	0.5907515	0.2858948	0.3124946		0.42124	0.3064857	0.3610736	0.5186735	0.3128656		0.3755865	0	0.0	0	0	0	0	0.0	0.0
ACTR1B	MARK1	0.5336963	0.6175225		0.384524		0.4762011		0.3782007	0.5464546	0.3460312		0.3344349	0	0.0	0	0	0	0	0.0	0.0
ACTR1B	MICAL3	0.5310517	0.620417	0.3984151	0.3262224	0.3949938	0.6104474	0.4643905	0.364225	0.1958382	0.3678147		0.4109948	0	0.0	0	0	0	0	0.0	0.00703101
ACTR1B	MYO18A	0.5500348	0.7114885	0.6037997	0.4179513	0.409554	0.3897158	0.3791905	0.3742615	0.1880951	0.3619604	0.51644	0.3416757	0	0.0	0	0	0	0	0.0	0.0
ACTR1B	NAPA	0.8089453	0.6908867	0.4082648	0.6430105	0.707469	0.4692533	0.3831461	0.5198509	0.4192206	0.466294	0.5898091	0.551895	0	0.0	0	0	0	0	0.0	0.00619921
ACTR1B	NAPG	0.5150764	0.8741855	0.4046604	0.4477649	0.2874474	0.408453	0.4020477	0.3027066	0.258345	0.4709945	0.3320953	0.2038661	0	0.0	0	0	0	0	0.0	0.00691914
ACTR1B	NCDN	0.5202118	0.792448	0.4148779	0.4223601	0.2917221	0.4222339	0.1959216	0.2837337	0.3156474	0.2428118	0.388235	0.2718463	0	0.0	0	0	0	0	0.0	0.0
ACTR1B	NCKAP1	0.6391037	0.6858065		0.403849	0.5927727	0.6402545	0.610176	0.5897147	0.5213384	0.3661605	0.5135836	0.3976447	0	0.0	0	0	0	0	0.0	0.006714
ACTR1B	NRBP2	0.7180187	0.6692385	0.3970422	0.4558439	0.2546018	0.4191989	0.3371596	0.4911936	0.1738895	0.4893601		0.5623018	0	0.0	0	0	0	0	0.0	0.0
ACTR1B	NUDCD3	0.5186424	0.507637	0.4716806	0.3642375	0.3422391	0.5060061	0.3441108	0.3342478	0.4558075	0.4149376	0.4717815	0.2966441	0	0.0	0	0	0	0	0.0	0.00665554
ACTR1B	PALM	0.5454018	0.6642807	0.3186486	0.5579164	0.4236564	0.4451882	0.4939953	0.6972597	0.4574929	0.6744294	0.2796953	0.5918784	0	0.0	0	0	0	0	0.0	0.0
ACTR1B	PDE4D	0.7208599	0.5974186	0.3801242	0.4104332	0.278565	0.4025293	0.1926849	0.4076618	0.3193511	0.3575995	0.4503808	0.4385473	0	0.0	0	0	0	0	0.0	0.00690992
ACTR1B	PDPK1	0.7280611	0.7708473	0.6157575	0.6365122	0.3231551	0.4951119	0.4173324	0.4973332	0.2519505	0.3557348	0.7950563	0.2313468	0	0.0	0	0	0	0	0.0	2.0275599999999996e-06
ACTR1B	PIK3C3	0.5673037	0.5922402	0.6153931	0.4087133	0.6129604	0.4825965	0.4175881	0.2695415	0.3214961	0.236391	0.4150297	0.3600399	0	0.0	0	0	0	0	0.0	0.00692696
ACTR1B	PIK3R4	0.7747763	0.5777871	0.5970532	0.3941263	0.4205413	0.3910649	0.4637245	0.2638802	0.1943098	0.2391423	0.4275323	0.2803008	0	0.0	0	0	0	0	0.0	0.0
ACTR1B	PITPNA	0.6547891	0.697168	0.6622631	0.3118104	0.4570638	0.5327063	0.5451547	0.363642	0.5377375	0.5168262	0.5176972	0.4634795	0	0.0	0	0	0	0	0.0	0.0
ACTR1B	PLCL2	0.7215273	0.6973186	0.6771212	0.4542065		0.4648739	0.237273	0.2651573	0.4435521	0.3791762		0.3076882	0	0.0	0	0	0	0	0.0	0.0
ACTR1B	PLP1	0.5345452	0.674356			0.1209392			0.5010152		0.5207451		0.628231	0	0.0	0	0	0	0	0.0	0.0
ACTR1B	PPFIA2	0.6325378	0.7341772		0.2661103		0.4079846		0.3154412	0.2982618	0.4111711			0	0.0	0	0	0	0	0.0	0.0
ACTR1B	PPM1E	0.5010066	0.6221028		0.2862674	0.3915271	0.515004	0.1948107	0.099996				0.6360686	0	0.0	0	0	0	0	0.0	0.0068735
ACTR1B	PPM1H	0.5484038	0.5779581	0.4043989	0.4009925	0.2568556	0.356661	0.3920921	0.5447724	0.5343207	0.4461344		0.4634892	0	0.0	0	0	0	0	0.0	0.0
ACTR1B	PPP1R21	0.8186638	0.7597313	0.7067906	0.6350698	0.4414749	0.5985099	0.7665286	0.6933141	0.7380806	0.5980203	0.4690516	0.5223416	0	0.0	0	0	0	0	0.0	0.0
ACTR1B	PPP2R5B	0.5026386	0.7184754	0.3323406	0.4405278	0.6177881	0.5293602	0.209458	0.4295269	0.4156642	0.245895		0.502053	0	0.0	0	0	0	0	0.0	0.0
ACTR1B	PPP2R5C	0.6022616	0.5747773	0.4793376	0.4783214	0.6681523	0.5660977	0.4773612	0.4041903	0.3337058	0.1902604	0.5311558	0.3849329	0	0.0	0	0	0	0	0.0	0.00694906
ACTR1B	PPP6R2	0.5548831	0.5604175	0.6143065	0.5977746	0.3188102	0.5120608	0.4031995	0.5811197	0.3661322	0.3702484	0.4503634	0.4742071	0	0.0	0	0	0	0	0.0	0.00693006
ACTR1B	PRKACA	0.8344325	0.7398739	0.3820595	0.4732526	0.6100267	0.4825118	0.5337322	0.5812353	0.6587594	0.5499509	0.4550724	0.564101	0	0.0	0	0	0	0	0.0	0.00682659
ACTR1B	PRKACB	0.8277332	0.6812973	0.5586005	0.4658598	0.7572321	0.524582	0.2766532	0.4714747	0.5500193	0.540134	0.3481103	0.7452971	0	0.0	0	0	0	0	0.0	0.00678769
ACTR1B	PRKAR1B	0.6647571	0.5197973	0.3244534	0.3780507	0.2947298	0.5305246	0.3799899	0.353653	0.487488	0.4101374		0.5347963	0	0.0	0	0	0	0	0.0	0.00692724
ACTR1B	PRKAR2A	0.728112	0.5741146	0.6048467	0.621087	0.4984136	0.611878	0.3259672	0.658995	0.5125157	0.7450683	0.6678844	0.7297839	0	0.0	0	0	0	0	0.0	0.0
ACTR1B	PRKAR2B	0.7792745	0.7624215	0.6000537	0.60366	0.5217393	0.511561	0.56938	0.6193532	0.4135449	0.5598932	0.519397	0.7157612	0	0.0	0	0	0	0	0.0	0.00708922
ACTR1B	RAB18	0.5851103	0.7669939	0.377435	0.3972711	0.590371	0.4951828	0.404887	0.2022155	0.5892464	0.3742302	0.4262572	0.4337853	0	0.0	0	0	0	0	0.0	0.0069709
ACTR1B	RAB21	0.5156315	0.6076901	0.3448761	0.4407606	0.4708808	0.4444756	0.5446591	0.4490334	0.5695935	0.3741296	0.479912	0.3433024	0	0.0	0	0	0	0	0.0	0.00697176
ACTR1B	RABEP1	0.9038521	0.6303839	0.6030869	0.5693043	0.4169447	0.4446127	0.5285724	0.4618783	0.517768	0.4881325	0.454436	0.5552034	0	0.0	0	0	220	0	0.0	0.0
ACTR1B	RABL6	0.7564356	0.5657742	0.6549884	0.530672	0.5691582	0.6643855	0.6458537	0.527605	0.4987309	0.5605779	0.4798508	0.3811252	0	0.0	0	0	0	0	0.0	0.0
ACTR1B	RGS14	0.5200069	0.7657535	0.663314	0.5783575		0.3734202	0.229692	0.3819356	0.3480622	0.2734808		0.3825502	0	0.0	0	0	0	0	0.0	0.0
ACTR1B	RHOA	0.5933609	0.6040242	0.6509959	0.3247159	0.4436323	0.4301791	0.5878143	0.482554	0.3169956	0.545316	0.4791168	0.6909579	0	0.0	0	0	0	0	0.0	0.00724691
ACTR1B	ROGDI	0.6973348	0.7650646	0.3891864	0.450224		0.3835796	0.1255711	0.3147934	0.2207709	0.1754241		0.3001511	0	0.0	0	0	0	0	0.0	0.0
ACTR1B	RTN1	0.5357314	0.7180001	0.4136611	0.4652246	0.4267318	0.2403826	0.2215521	0.2814052	0.2573518	0.396001	0.3078753	0.5807701	0	0.0	0	0	0	0	0.0	0.0
ACTR1B	SH3GLB2	0.5734359	0.7718826	0.7081132	0.5431962	0.53892	0.6044307	0.4810674	0.568046	0.4800254	0.5039163	0.3892455	0.5096942	0	0.0	0	0	0	0	0.0	0.006956
ACTR1B	SIK3	0.5162158	0.6763717	0.647239	0.6177961		0.4110989	0.5605913	0.2839698	0.1269688	0.4696642		0.2279826	0	0.0	0	0	0	0	0.0	0.0
ACTR1B	SLK	0.5936671	0.6610149	0.6188699	0.4866637	0.4292592	0.4690271	0.5320604	0.395776	0.6282148	0.3115052	0.4513102	0.2428331	0	0.0	0	0	0	0	0.0	0.00698757
ACTR1B	SPATA2L	0.6065232	0.6337458	0.5438262	0.1719468				0.2332066		0.4678948		0.25223	0	0.0	0	0	0	0	0.0	0.0
ACTR1B	SPIRE1	0.570234	0.5252045	0.382224	0.3778336		0.41851	0.3340137	0.418639	0.2768916	0.408344		0.4760815	0	0.0	0	0	0	0	0.0	0.0
ACTR1B	SPTBN2	0.5847788	0.7574812	0.3249122	0.387241	0.3741548	0.4512343	0.3074537	0.3774014	0.3223887	0.2859131	0.3987886	0.275236	0	0.0	0	0	0	0	0.0	0.00559292
ACTR1B	SRGAP3	0.7789646	0.5358372	0.485578	0.5680296		0.3709733		0.3705508	0.5604057	0.3583866		0.2959591	0	0.0	0	0	0	0	0.0	0.00692876
ACTR1B	STAM	0.6277912	0.6906483	0.5034106	0.3378984	0.4579099	0.6160064	0.4109713	0.4436627	0.5948504	0.4799512	0.2819234	0.7721633	0	0.0	0	0	0	0	0.0	0.00692876
ACTR1B	STRN	0.7725439	0.5905242	0.3624772	0.5564651	0.4966387	0.6454012	0.5272019	0.444583	0.4971891	0.5218087	0.5293449	0.4726664	0	0.0	0	0	0	0	0.0	0.0
ACTR1B	STUB1	0.735641	0.614266	0.5107119	0.4211779	0.2719303	0.3238897	0.3259333	0.4476486	0.2513866	0.5025589	0.4296766	0.3907746	0	0.0	0	0	0	0	0.0	0.00695647
ACTR1B	STX1A	0.7915022	0.7648669		0.301767		0.7115624		0.3812685		0.4723498		0.3513698	0	0.0	0	0	0	0	0.0	0.0
ACTR1B	STXBP5	0.5636454	0.7614029	0.4667359	0.4303147	0.3103189	0.4317931	0.3405434	0.4027089	0.2131396	0.5690745	0.4723823	0.3415678	0	0.0	0	0	0	0	0.0	0.0
ACTR1B	SYT1	0.6007098	0.6983881		0.5262365	0.2322346	0.451254	0.2828584	0.2834186		0.280287		0.3469872	0	0.0	0	0	0	0	0.0	0.0
ACTR1B	TCP11L1	0.6246819	0.6252344	0.5005464	0.3913138	0.2856822	0.4118173	0.2397161	0.4126427	0.2285078	0.3084323	0.1008145	0.3564987	0	0.0	0	0	0	0	0.0	0.00693457
ACTR1B	TECPR1	0.6529358	0.5395769	0.5072236	0.4715101	0.5952887	0.3228814	0.3122137	0.397077	0.4231772	0.3177294		0.4659544	0	0.0	0	0	0	0	0.0	0.0
ACTR1B	TMOD2	0.8047617	0.7258528	0.3884924	0.4181109	0.3329903	0.4569506	0.5739415	0.6759189	0.463607	0.5846765		0.5146746	0	0.0	0	0	0	0	0.0	0.0
ACTR1B	TOM1L2	0.5101378	0.777781	0.6163127	0.6076884	0.3711057	0.6651321	0.568825	0.6117927	0.4581507	0.4659456	0.4110073	0.4015078	0	0.0	0	0	0	0	0.0	0.00573575
ACTR1B	TRAPPC10	0.8259245	0.8090828	0.6159344	0.6469364	0.4747695	0.3154489	0.6487557	0.5899213	0.2191618	0.2876644	0.4679625	0.7101452	0	0.0	0	0	0	0	0.0	0.00691964
ACTR1B	TRAPPC2L	0.8677452	0.7000322	0.5869592	0.6184936	0.5161978	0.4215739	0.4522831	0.4383464	0.363708	0.5284188		0.2689928	0	0.0	0	0	0	0	0.0	0.0
ACTR1B	TRAPPC3	0.8420303	0.5181217	0.5300485	0.4182038	0.5681755	0.467957	0.442568	0.397452	0.3736023	0.2916598	0.3618808	0.2549063	0	0.0	0	0	0	0	0.0	0.00699603
ACTR1B	TRAPPC6B	0.8965419	0.6117045	0.556883	0.5579616	0.3439208	0.5633426	0.5598754	0.4766748	0.297328	0.270842	0.2625696	0.6624375	0	0.0	0	0	0	0	0.0	0.00691449
ACTR1B	TRAPPC9	0.7396716	0.7136101	0.6391693	0.5881822	0.4055501	0.2807948	0.6891121	0.517129	0.1840878	0.4057129	0.4780087	0.4042217	0	0.0	0	0	0	0	0.0	0.0069221
ACTR1B	TRIM3	0.5080082	0.6767035	0.4362976	0.5710119	0.289957	0.5280459	0.2010479	0.6374233	0.28751	0.4506208		0.6102809	0	0.0	0	0	0	0	0.0	0.0
ACTR1B	TRIM32	0.8368331	0.5991153	0.4577883	0.5721934	0.4831646	0.414231	0.5052556	0.4314426	0.5339232	0.366743	0.6109468	0.5493172	0	0.0	0	0	0	0	0.0	0.00682648
ACTR1B	TSC1	0.7995226	0.5047373	0.5715182	0.4033374	0.3872305	0.5349747	0.224711	0.4515149	0.36339	0.2373565	0.4180178	0.4885649	0	0.0	0	0	0	0	0.0	0.0
ACTR1B	UBE2N	0.6299835	0.5836405	0.6613467	0.3764765	0.460592	0.6783527	0.4954483	0.3962186	0.6255047	0.4593476	0.3350031	0.5550414	0	0.0	0	0	0	0	0.0	0.00719857
ACTR1B	UBE2O	0.5763537	0.5718687	0.4818377	0.3730111	0.4209346	0.3612975	0.3283862	0.2105203	0.1372762	0.2621273	0.4778583	0.4704423	0	0.0	0	0	0	0	0.0	0.00689617
ACTR1B	VAC14	0.9188091	0.5072571	0.642545	0.3738244	0.4111445	0.5400367	0.5551317	0.3162303	0.6303188	0.312016	0.4147515	0.3322089	0	0.0	0	0	0	0	0.0	0.0
ACTR1B	VAPA	0.5626906	0.5286124	0.3263633	0.3003007	0.5303978	0.3128223	0.302947	0.2808868	0.4170441	0.4021953	0.3982811	0.3318612	0	0.0	0	0	0	0	0.0	0.00696854
ACTR1B	VAPB	0.5924851	0.5186618	0.3307638	0.284422	0.324097	0.329221	0.4852044	0.395921	0.5905292	0.3415872	0.4379771	0.4025316	0	0.0	0	0	0	0	0.0	0.00703441
ACTR1B	VDAC1	0.5463576	0.6159394	0.1998477	0.3523926	0.3890131	0.3149669	0.3145178	0.2195983	0.1475239	0.2819194	0.5022285	0.2792917	0	0.0	0	0	0	0	0.0	0.0069921
ACTR1B	VPS50	0.8528013	0.649362	0.5958004	0.538882	0.246655	0.4610804	0.4934041	0.4332394	0.5147773	0.3268121	0.4712995	0.2915567	0	0.0	0	0	0	0	0.0	0.00690897
ACTR1B	VPS51	0.7763188	0.5643519	0.6782768	0.5050033	0.675203	0.5372946	0.4815208	0.348927	0.5690842	0.3355818	0.6059769	0.2906872	0	0.0	0	0	0	0	0.0	7.34416e-06
ACTR1B	VPS52	0.6842423	0.6118087	0.5780526	0.5684594	0.3723034	0.363922	0.4627723	0.3471649	0.447358	0.3677886	0.3462978	0.3816521	0	0.0	0	0	0	0	0.0	0.00677871
ACTR1B	VPS53	0.8073847	0.534441	0.5659222	0.5492198	0.3882943	0.5311838	0.4836323	0.3739541	0.4660562	0.40281	0.382495	0.448615	0	0.0	0	0	0	0	0.0	5.29971e-06
ACTR1B	WASF1	0.6161317	0.6875482	0.3363206	0.2868184		0.4587684	0.1692585	0.2748864	0.3294155	0.1649248		0.1076061	0	0.0	0	0	0	0	0.0	2.2717599999999997e-06
ACTR1B	WDR13	0.5888062	0.6999234	0.5360992	0.5436449	0.3526528	0.4285102	0.4773625	0.6531652	0.4725724	0.5916378	0.3386532	0.4957188	0	0.0	0	0	0	0	0.0	0.0
ACTR1B	WDR37	0.8324468	0.8382182	0.6260741	0.6460804	0.7366315	0.5823791	0.5236188	0.6316712	0.8116343	0.6133007	0.4860354	0.5898252	0	0.0	0	0	0	0	0.0	0.0
ACTR1B	WDR47	0.7843539	0.6965173	0.4951302	0.3382246		0.5566513	0.2574877	0.3671228	0.3892552	0.3885373		0.2927438	0	0.0	0	0	0	0	0.0	0.0
ACTR1B	WDR7	0.8178064	0.7737014	0.5320401	0.4742849	0.3330404	0.4336071	0.3508475	0.379859	0.1856822	0.270584	0.6061219	0.4335073	0	0.0	0	0	0	0	0.0	0.0
ACTR2	ALB	0.667474	0.5350695	0.2860189	0.4468349	0.5024055	0.4007881	0.5473275	0.5891681	0.390213	0.462179	0.3811802	0.5336157	0	0.0	0	0	0	0	0.0	0.006936
ACTR2	ANXA11	0.6590523	0.5779662	0.5970256	0.5570357	0.6643851	0.7099845	0.7899649	0.5477684	0.581521	0.5094712	0.4590637	0.5935435	0	0.0	0	0	0	0	0.0	0.00713421
ACTR2	ANXA7	0.6139189	0.6711292	0.5016218	0.4723522	0.6952707	0.528497	0.4305919	0.3811722	0.7344724	0.5102614	0.5812346	0.4638992	0	0.0	0	0	0	0	0.0	0.00582886
ACTR2	APPL2	0.5338654	0.518492	0.4765313	0.3937469	0.3924454	0.538019	0.3805541	0.4201315	0.3400874	0.1523598	0.2035729	0.3836648	0	0.0	0	0	0	0	0.0	0.0
ACTR2	ARHGDIA	0.7411832	0.6990644	0.8856637	0.4987768	0.524603	0.7130135	0.4156834	0.7962688	0.8972037	0.819645	0.7058054	0.849008	0	0.0	0	0	0	0	0.0	9.78373e-10
ACTR2	ARPC1A	0.8869455	0.6695537	0.460928	0.4523686	0.6262373	0.5872447	0.427108	0.3917379	0.280814	0.3794158	0.4239098	0.4435132	0	0.999987708744044	0	0	991	0	0.89	0.999997
ACTR2	ARPC3	0.9100695	0.8408538	0.8273921	0.8312456	0.8596577	0.7772998	0.7962579	0.8951089	0.9904171	0.8522685	0.5216256	0.8445836	0	0.9992782201548	0	0	999	1	0.73	1.0
ACTR2	ARPC5	0.8959138	0.9118606	0.881716	0.7571363	0.786146	0.7767455	0.9077117	0.9532082	0.9825877	0.582982	0.6509159	0.8464387	0	0.0	0	0	999	1	0.73	0.968902
ACTR2	ARPC5L	0.896063	0.6239952	0.7402477	0.7200593	0.5600091	0.6791751	0.7675266	0.7609428	0.8512326	0.4589406	0.5074088	0.6311271	0	0.0	0	0	994	0	0.64	0.998611
ACTR2	ATG3	0.562487	0.6019825	0.8428465	0.7759921	0.4787917	0.5916236	0.6581034	0.7751475	0.8649751	0.2697034	0.5586616	0.6451605	0	0.0	0	0	0	0	0.0	0.00587554
ACTR2	ATG7	0.7133663	0.769854	0.7784046	0.7999161	0.6783066	0.752085	0.8503892	0.9152846	0.9152458	0.706167	0.6438487	0.9071527	0	0.0	0	0	0	0	0.0	0.00664581
ACTR2	CAB39	0.6556281	0.6763873	0.7900237	0.6142891	0.7538665	0.6171929	0.813321	0.8203219	0.5928126	0.602292	0.5831367	0.8148732	0	0.0	0	0	0	0	0.0	5.796619999999999e-06
ACTR2	CAMK1	0.5554689	0.5736437	0.6396176	0.5452807	0.5506335	0.4011414	0.3653563	0.63867	0.6141074	0.3960616	0.3303852	0.6908029	0	0.0	0	0	0	0	0.0	0.0
ACTR2	CAPN2	0.7738871	0.6000635	0.7051182	0.6278546	0.687659	0.5642354	0.7182901	0.6785367	0.7152564	0.4504262	0.6511744	0.757924	0	0.0	0	0	0	0	0.0	0.00700634
ACTR2	CAPZA2	0.7124655	0.7216186	0.7767961	0.7522156	0.6164263	0.7110632	0.76757	0.7756993	0.8359733	0.5424679	0.598543	0.7718392	0	0.0	0	0	366	0	0.35	0.409125
ACTR2	CLIC4	0.5536511	0.5483189	0.5823497	0.6451703	0.7541024	0.58671	0.5340624	0.7428655	0.8186752	0.7160402	0.60411	0.6863683	0	0.0	0	0	0	0	0.0	2.5739599999999996e-06
ACTR2	CNDP2	0.8164927	0.6953077	0.7667813	0.5598298	0.5025544	0.4791198	0.3308988	0.7290917	0.6049885	0.4684265	0.6215039	0.7222226	0	0.0	0	0	0	0	0.0	1.05883e-06
ACTR2	CORO1A	0.8892506	0.9182226	0.8648762	0.8010039	0.6419113	0.7755476	0.8749842	0.8598484	0.956727	0.8711482	0.6997986	0.8623214	0	0.0	0	0	391	0	0.0	1.36574e-08
ACTR2	CORO1B	0.7936052	0.814329	0.6088471	0.5911742	0.4388193	0.612117	0.5637196	0.5273369	0.5733076	0.7765506	0.3810408	0.3393931	0	0.0	0	0	514	0	0.0	0.0169642
ACTR2	CORO1C	0.6956303	0.5302882	0.6951746	0.7860069	0.4900853	0.6142456	0.6829179	0.4706933	0.9487398	0.5692616	0.4772083	0.4962964	0	0.0	0	0	685	0	0.35	0.0292989
ACTR2	COTL1	0.635736	0.7042576	0.8556374	0.7634063	0.6945507	0.6560044	0.7982281	0.8677371	0.9519332	0.5262054	0.4603827	0.8346666	0	0.0	0	0	175	0	0.0	1.77303e-05
ACTR2	CSTB	0.6531618	0.6130291	0.4863714	0.4827072	0.7195876	0.6252309	0.5558483	0.6017193	0.643453	0.7775135	0.6197339	0.6847233	0	0.0	0	0	0	0	0.0	0.00694801
ACTR2	DBNL	0.9011477	0.7983324	0.8665875	0.595789	0.6066488	0.6120245	0.6981598	0.7601492	0.964787	0.6367133	0.5259617	0.674337	0	0.0	0	0	232	0	0.0	4.17768e-06
ACTR2	DENR	0.6178137	0.5643458	0.6928805	0.2861656	0.33486	0.4977977	0.3016236	0.2405448	0.335054	0.2791182	0.2858808	0.4402645	0	0.0	0	0	0	0	0.0	0.00620242
ACTR2	DPYSL2	0.8999154	0.5172123	0.6300972	0.5972624	0.5157279	0.6231621	0.7567963	0.5260522	0.6094908	0.3360787	0.2953771	0.4634826	0	0.0	0	0	0	0	0.0	7.94581e-08
ACTR2	DPYSL3	0.8984833	0.5296598	0.421246	0.6372403	0.6359183	0.7068321	0.7893574	0.6682745	0.7854603	0.6478827	0.4420995	0.443058	0	0.0	0	0	0	0	0.0	3.12013e-07
ACTR2	ECHDC1	0.5406261	0.555533	0.6865305	0.6540626	0.3539534	0.4847286	0.280023	0.5402805	0.5969525	0.2215856	0.4525102	0.7075998	0	0.0	0	0	0	0	0.0	0.00692375
ACTR2	EFHD2	0.5740015	0.5918692	0.8383907	0.6765351	0.4575445	0.7568591	0.7730982	0.8168263	0.8887093	0.5787547	0.7406126	0.75726	0	0.0	0	0	480	0	0.0	0.447722
ACTR2	EHD1	0.5536162	0.6023154	0.7975223	0.8116099	0.743861	0.6511	0.8611741	0.7627396	0.8310634	0.5317684	0.5838591	0.8189152	0	0.0	0	0	0	0	0.0	0.00873733
ACTR2	FKBP1A	0.5859371	0.5029341	0.7179405	0.5544871	0.4791346	0.6186054	0.5027676	0.4698069	0.3227819	0.5841486	0.4709945	0.4770455	0	0.0	0	0	0	0	0.0	0.00696428
ACTR2	GCLM	0.7301288	0.5748794	0.4996457	0.5733611	0.5220982	0.3457524	0.2474922	0.2792746	0.2445559	0.4014144	0.3189238	0.3659268	0	0.0	0	0	0	0	0.0	0.00423757
ACTR2	GDI2	0.6173691	0.7457296	0.868435	0.7456669	0.6662102	0.584317	0.5336488	0.8315	0.6771373	0.6851404	0.4648284	0.7525189	0	0.0	0	0	0	0	0.0	4.17269e-08
ACTR2	GGA1	0.8313319	0.5404702	0.6410305	0.2831952	0.3128054	0.399297	0.3951381	0.4067215	0.5484672	0.5238676	0.4183972	0.4261481	0	0.0	0	0	0	0	0.0	5.09999e-08
ACTR2	GRB2	0.5591015	0.6774097	0.8349756	0.5178994	0.5599863	0.8115689	0.6669108	0.7203712	0.768512	0.6980333	0.6869748	0.7622302	0	0.0	0	0	543	0	0.35	0.0071007999999999
ACTR2	LASP1	0.6717587	0.5055397	0.7993865	0.3253484	0.4492005	0.6456147	0.4663633	0.6472627	0.8563008	0.5637421	0.5698325	0.4385437	0	0.0	0	0	0	0	0.0	0.00698034
ACTR2	MAPK1	0.6340599	0.5059707	0.7812716	0.7356286	0.6997146	0.710243	0.7290584	0.5943512	0.8898144	0.6037338	0.745281	0.8221985	0	0.0	0	0	420	0	0.0	6.76846e-08
ACTR2	MAPK3	0.6989089	0.5311768	0.6559045	0.4300687	0.6353671	0.6191857	0.6902722	0.4987505	0.8826649	0.483593	0.4890384	0.7442958	0	0.0	0	0	0	0	0.0	5.955740000000001e-06
ACTR2	MDH1	0.8298473	0.5071782	0.6232017	0.5557855	0.3608602	0.4949821	0.1982056	0.4983539	0.3216076	0.4412128	0.3932731	0.392342	0	0.0	0	0	0	0	0.0	0.00696325
ACTR2	MSRA	0.6509972	0.7226576	0.5070212	0.3583335	0.5396037	0.3539524	0.2794075	0.6425112	0.8112238	0.4707296	0.3895378	0.4141256	0	0.0	0	0	0	0	0.0	0.0
ACTR2	NDRG1	0.6952949	0.5660324	0.6573156	0.5839743	0.5985222	0.5309985	0.4886294	0.3209833	0.4822992	0.5672651	0.4541569	0.4376218	0	0.0	0	0	0	0	0.0	2.59149e-06
ACTR2	PACSIN2	0.7724445	0.5025666	0.7200817	0.5971344	0.4175266	0.5690006	0.4567853	0.3673239	0.7697341	0.3750671	0.6186705	0.4386131	0	0.0	0	0	0	0	0.0	0.00698857
ACTR2	PAFAH1B1	0.717594	0.5548693	0.7616525	0.6013357	0.5991254	0.6371981	0.7175537	0.6269474	0.473491	0.504809	0.5648597	0.7167422	0	0.0	0	0	0	0	0.0	0.00710761
ACTR2	PGAM1	0.8130296	0.5502814	0.8526506	0.6146033	0.6589944	0.6075174	0.4166257	0.7017422	0.5748134	0.7018612	0.5192553	0.8005935	0	0.0	0	0	0	0	0.0	0.00704593
ACTR2	PGK1	0.6450461	0.519713	0.8148833	0.6464406	0.6663395	0.5193573	0.5425712	0.5394082	0.5731019	0.4396972	0.5784925	0.5767503	0	0.0	0	0	0	0	0.0	0.0203620999999999
ACTR2	PPP1CA	0.745012	0.6299319	0.5220391	0.4600082	0.4874098	0.7807505	0.6721741	0.5298336	0.4235134	0.7530917	0.3429683	0.5294022	0	0.0	0	0	0	0	0.0	0.00316613
ACTR2	PPP1CB	0.8332141	0.5179378	0.5349861	0.5008048	0.6678993	0.6797641	0.5666791	0.4033471	0.3545476	0.5371682	0.4914258	0.5838172	0	0.0	0	0	0	0	0.35	0.00318616
ACTR2	PRKCE	0.6696639	0.5290003	0.4665945	0.2975154	0.6915895	0.2490298	0.3199999	0.3749785	0.489787	0.2155055	0.7594405	0.3696252	0	0.0	0	0	0	0	0.0	0.0
ACTR2	QDPR	0.5774024	0.507312	0.4128432	0.330311	0.3819604	0.4770563	0.1424749	0.5132848	0.3820056	0.3184188	0.3315399	0.5446522	0	0.0	0	0	0	0	0.0	0.0
ACTR2	RABGGTA	0.8211702	0.5707112	0.6749428	0.6424623	0.2725798	0.4829729	0.4825098	0.7560531	0.6048333	0.3959276	0.5862988	0.8538843	0	0.0	0	0	0	0	0.0	0.0
ACTR2	RGS10	0.5052895	0.6405915	0.6257785	0.5529451	0.4341067	0.4618478	0.7174445	0.7408439	0.7445286	0.4082823	0.45117	0.6442212	0	0.0	0	0	0	0	0.0	0.0
ACTR2	RGS14	0.6015963	0.8622598	0.7886748	0.6813032		0.5828326	0.9293388	0.7779925	0.8809657	0.6560766		0.7770399	0	0.0	0	0	0	0	0.0	0.0
ACTR2	SERPINB1	0.7084292	0.7749704	0.5809775	0.6418411	0.6122985	0.524883	0.7133777	0.751014	0.7855694	0.5786436	0.4849717	0.7282805	0	0.0	0	0	0	0	0.0	7.07712e-06
ACTR2	SH3BGRL3	0.6235423	0.6769736	0.7158471	0.7551317	0.4422229	0.6708393	0.7195396	0.7813783	0.9280724	0.490165	0.6140564	0.7771052	0	0.0	0	0	0	0	0.0	0.00693312
ACTR2	SH3GLB1	0.6419588	0.6648469	0.66342	0.618795	0.460395	0.600155	0.7024545	0.7093797	0.8124142	0.6116469	0.4655478	0.5044828	0	0.0	0	0	0	0	0.0	2.42986e-06
ACTR2	SMAP2	0.8334173	0.6020108	0.6362628	0.4684515	0.5120548	0.6556317	0.381311	0.6811796	0.7672259	0.3085934	0.4083064	0.7014401	0	0.0	0	0	0	0	0.0	0.00695546
ACTR2	SNX1	0.7856905	0.5268102	0.725275	0.4713362	0.7385529	0.6720338	0.6109052	0.6683731	0.724268	0.4050874	0.5974961	0.7270825	0	0.0	0	0	0	0	0.0	1.51502e-06
ACTR2	SNX2	0.5640204	0.6648268	0.7630468	0.6366254	0.5188666	0.6920846	0.4367989	0.7874531	0.7966204	0.2415064	0.4999446	0.7291379	0	0.0	0	0	0	0	0.0	0.00719506
ACTR2	SNX5	0.6759129	0.5450204	0.7633014	0.6113782	0.492727	0.5502632	0.4587551	0.6270005	0.5559196	0.2102216	0.453859	0.488623	0	0.0	0	0	0	0	0.0	0.00692375
ACTR2	SNX6	0.6334993	0.717385	0.7231718	0.7396894	0.6846031	0.6709166	0.6863388	0.7623639	0.7335091	0.3730951	0.5427878	0.7549601	0	0.0	0	0	0	0	0.0	0.00706331
ACTR2	STAT3	0.7164843	0.5041738	0.6159514	0.5243702	0.6229785	0.7642432	0.5717292	0.390468	0.4418316	0.4846452	0.6912674	0.3611579	0	0.0	0	0	0	0	0.0	0.00707469
ACTR2	TKT	0.5215208	0.5868864	0.746763	0.4940125	0.5581858	0.7042646	0.4717904	0.3464512	0.2527386	0.737014	0.507429	0.5191574	0	0.0	0	0	0	0	0.0	0.00613419
ACTR2	TOM1	0.5595916	0.5319714	0.760861	0.589529	0.6323313	0.4225614	0.408256	0.5845647	0.8873308	0.378096	0.5107168	0.4466634	0	0.0	0	0	0	0	0.0	1.50357e-05
ACTR2	TUBB6	0.5553405	0.5344388	0.4613289	0.7385773	0.7554487	0.5693979	0.7517714	0.658293	0.7921405	0.4441011	0.5646805	0.5744252	0	0.0	0	0	0	0	0.0	0.00653513
ACTR2	TWF1	0.8668122	0.5519775	0.6856644	0.550402	0.3808756	0.6516068	0.5444199	0.4978154	0.4723248	0.5122775	0.4438849	0.5737927	0	0.0	0	0	362	0	0.35	0.00398736
ACTR2	TWF2	0.7404812	0.7437944	0.868622	0.8495717	0.6569123	0.7063456	0.7113119	0.938344	0.9370496	0.8277729	0.584195	0.8952915	0	0.0	0	0	211	0	0.0	1.90843e-07
ACTR2	VPS26A	0.582593	0.608456	0.5387773	0.6108898	0.5541985	0.6682633	0.5353355	0.4604495	0.4288967	0.3721103	0.589263	0.7405366	0	0.0	0	0	0	0	0.0	1.09775e-05
ACTR2	VPS35	0.6964292	0.5072296	0.7438362	0.5119019	0.6014847	0.6358041	0.7485202	0.5336932	0.426566	0.859564	0.5850802	0.6560119	0	0.0	0	0	0	0	0.0	0.00699259
ACTR2	WDR1	0.6881262	0.8174471	0.8685334	0.8206227	0.4805985	0.7600545	0.8938093	0.9010161	0.8233746	0.9080304	0.5500524	0.7458512	0	0.0	0	0	177	0	0.0	0.00659621
ACTR2	YWHAB	0.8689402	0.5651349	0.8185298	0.5166888	0.5830729	0.5795525	0.6006816	0.6895407	0.3124235	0.6834042	0.4993024	0.8022958	0	0.0	0	0	165	0	0.35	1.30749e-07
ACTR2	YWHAH	0.8867047	0.5955104	0.7063944	0.6164391	0.6839638	0.5131803	0.6471837	0.6935361	0.4949654	0.4401436	0.4972044	0.6964746	0	0.0	0	0	163	0	0.35	0.00696485
ACTR3B	AGAP3	0.5016795	0.8976868	0.3519879	0.4658229	0.4309515	0.5346629	0.6798367	0.3440388	0.4143175	0.4341568		0.5560768	0	0.0	0	0	0	0	0.0	0.0
ACTR3B	AHCYL2	0.7878219	0.5100195	0.5005371	0.4649404	0.2553992	0.4258581	0.3788195	0.4671294	0.3116792	0.6066933		0.3624415	0	0.0	0	0	0	0	0.0	0.0069518
ACTR3B	AHSA1	0.543533	0.5985274	0.541179	0.3349719	0.1908055	0.4705203	0.258206	0.3049184	0.2227991	0.3711307		0.3712932	0	0.0	0	0	0	0	0.0	0.00700483
ACTR3B	ALDH5A1	0.5049359	0.8665431	0.2329193	0.4268472	0.1921014	0.4094707	0.4582896	0.390443	0.3593018	0.609912		0.3833164	0	0.0	0	0	0	0	0.0	0.00695021
ACTR3B	ALDOA	0.7654441	0.7384664	0.6849744	0.3463302	0.4586501	0.5297824	0.1238666	0.3184352	0.2920648	0.265329		0.3917838	0	0.0	0	0	0	0	0.0	0.00656523
ACTR3B	APBA2	0.6888938	0.6007887	0.4903187	0.3211876				0.3197119		0.3873854			0	0.0	0	0	0	0	0.0	0.0
ACTR3B	APBB1	0.5400793	0.8449682	0.3168517	0.4429764		0.3819066	0.4413876	0.4465456	0.2423869	0.5321306		0.2938148	0	0.0	0	0	0	0	0.0	0.00700757
ACTR3B	ARFIP2	0.6274375	0.7449203	0.4927947	0.3892205	0.241543	0.4081767	0.1431357	0.3551689	0.2836706	0.3915156		0.4180653	0	0.0	0	0	0	0	0.0	0.0
ACTR3B	ARPC1A	0.8875063	0.7437536	0.3887406	0.4722216	0.5924037	0.4231683	0.4571765	0.4102278	0.4104541	0.3292625		0.2924919	0	0.99999999943086	0	0	804	0	0.56	0.816076
ACTR3B	ARPC5L	0.9111768	0.867345	0.5790575	0.4004882	0.6504597	0.4982005	0.4077533	0.3474012	0.5868251	0.466287		0.4461518	0	0.999999877234844	0	0	893	0	0.56	0.21855
ACTR3B	ARRB1	0.7469656	0.8662537	0.586397	0.4078117	0.3528046	0.4923998	0.1486822	0.417562	0.4442304	0.65315		0.2940382	0	0.0	0	0	0	0	0.0	0.0
ACTR3B	ASRGL1	0.7553964	0.8232762	0.512774	0.3474717		0.4135222	0.056336	0.3279662	0.2939323	0.5268042		0.3782309	0	0.0	0	0	0	0	0.0	0.0
ACTR3B	ATP6V1A	0.5380501	0.9125217	0.475406	0.4059804	0.4989664	0.4942066	0.248213	0.341305	0.3075294	0.2384584		0.3495017	0	0.0	0	0	0	0	0.0	0.02293
ACTR3B	ATP6V1C1	0.6781776	0.9042946	0.4594745	0.4196771	0.3574991	0.3244826	0.2643666	0.3486391	0.2877519	0.2456008		0.4761739	0	0.0	0	0	0	0	0.0	0.0
ACTR3B	ATP6V1E1	0.5402936	0.9077505	0.4675308	0.329556	0.3658392	0.4352442	0.1761141	0.3972367	0.3103942	0.3192707		0.2714658	0	0.0	0	0	0	0	0.0	0.00697147
ACTR3B	BRAF	0.6665695	0.9168898	0.7100121	0.6103083		0.4589761	0.532537	0.4394446	0.5666694	0.3673583		0.357816	0	0.0	0	0	0	0	0.0	0.0
ACTR3B	CAB39	0.7039008	0.7658838	0.5541345	0.4435478	0.3915345	0.4594872	0.2114318	0.3545631	0.5437534	0.3072664		0.3074686	0	0.0	0	0	0	0	0.0	0.0
ACTR3B	CACYBP	0.7941843	0.5849361	0.4355494	0.2947041	0.4069922	0.3948892	0.1721182	0.2129664	0.1157492	0.4048135		0.37121	0	0.0	0	0	0	0	0.0	6.079490000000001e-06
ACTR3B	CADPS2	0.6359574	0.8827183		0.3785859	0.3734533	0.5545706	0.2120584	0.5592583	0.3279441	0.6726013		0.3449745	0	0.0	0	0	0	0	0.0	0.0
ACTR3B	CALB2	0.6615958	0.7167704		0.4025181		0.3659334	0.0443235	0.3127879	0.283282	0.2196311		0.2074418	0	0.0	0	0	0	0	0.0	0.0
ACTR3B	CAMK1	0.5286553	0.5715508	0.3870961	0.3530273	0.4750815	0.3655336	0.1084376	0.4205621	0.445986	0.4804062		0.2167743	0	0.0	0	0	0	0	0.0	0.0
ACTR3B	CAMK1D	0.8147507	0.7762597	0.4163896	0.3148309	0.4526556	0.5306268	0.1995893	0.3823983	0.3562009	0.4151091		0.3291323	0	0.0	0	0	0	0	0.0	0.0
ACTR3B	CAMK4	0.6552736	0.8981455	0.3993729	0.3952837		0.4105512	0.1610654	0.5115888	0.4892845	0.3978468		0.2325667	0	0.0	0	0	0	0	0.0	0.0
ACTR3B	CAND1	0.8395891	0.7053135	0.5397926	0.4481399	0.3740376	0.5087694	0.1568351	0.252974	0.317403	0.2812788		0.3089572	0	0.0	0	0	0	0	0.0	0.00697136
ACTR3B	CDK14	0.7067756	0.7509514	0.5073905	0.4884699		0.5060529	0.4952395	0.3949533	0.5212421	0.3176449		0.6337967	0	0.0	0	0	0	0	0.0	0.0
ACTR3B	CDK5	0.5612752	0.8985182	0.5093777	0.5759163	0.3971778	0.5100298	0.5070768	0.4907553	0.6237186	0.481835		0.5895049	0	0.0	0	0	0	0	0.0	0.0
ACTR3B	CMPK1	0.7133352	0.5426925	0.5353513	0.3331866	0.5538319	0.4119824	0.3405316	0.4884218	0.480229	0.374469		0.2863515	0	0.0	0	0	0	0	0.0	0.00694124
ACTR3B	CNRIP1	0.6280315	0.7941176	0.2797091	0.3864027		0.3392981	0.1744802	0.5434111	0.3919647	0.3559616		0.2290228	0	0.0	0	0	0	0	0.0	0.00691462
ACTR3B	CORO1A	0.841875	0.5352972	0.6102534	0.373159	0.540723	0.4558681	0.2325669	0.3603446	0.421995	0.1991645		0.2638778	0	0.0	0	0	0	0	0.0	0.00692955
ACTR3B	CRMP1	0.8325858	0.8743902		0.3927935	0.1951995	0.2582678	0.1281645	0.3862935	0.4083601	0.4437056		0.261531	0	0.0	0	0	0	0	0.0	0.00696844
ACTR3B	CUL1	0.8236385	0.7646927	0.4952126	0.4853952	0.4474039	0.4703014	0.4226964	0.166087	0.5964391	0.3963962		0.3574959	0	0.0	0	0	0	0	0.0	0.0069371
ACTR3B	DENR	0.5845084	0.5056363	0.4389738	0.35031	0.1554681	0.46793	0.2018578	0.2253769	0.198431	0.2312316		0.2242486	0	0.0	0	0	0	0	0.0	0.00697107
ACTR3B	DIP2B	0.8111582	0.6424271	0.5519703	0.3403859	0.1297117	0.3596268	0.468871	0.1455446	0.4157797	0.3349758		0.2949013	0	0.0	0	0	0	0	0.0	0.0
ACTR3B	DLG4	0.7661415	0.8959754		0.5335855		0.5406966		0.3688644	0.2785824				0	0.0	0	0	0	0	0.0	0.0
ACTR3B	DNAJB4	0.6331969	0.6297235	0.3470971	0.3692157	0.1765008	0.3652459	0.2615002	0.2635429	0.2454794	0.422778		0.1164895	0	0.0	0	0	0	0	0.0	0.0
ACTR3B	DNAJC6	0.5343282	0.929813	0.4543948	0.1594094		0.4419467	0.3523423	0.3652741		0.2713969			0	0.0	0	0	0	0	0.0	0.0
ACTR3B	DNM1L	0.7208669	0.909835	0.4317278	0.4555798	0.6681151	0.5189617	0.3334744	0.2345259	0.3150202	0.2996974		0.2706868	0	0.0	0	0	0	0	0.0	0.00696462
ACTR3B	DPYSL2	0.8438468	0.8117541	0.3671862	0.4175752	0.2081132	0.3542703	0.4885399	0.4506994	0.3106622	0.6064109		0.2258525	0	0.0	0	0	0	0	0.0	0.00694816
ACTR3B	DPYSL5	0.8488852	0.7707046	0.3024867	0.3829735		0.1993987		0.4237405	0.154008	0.3314766		0.3390439	0	0.0	0	0	0	0	0.0	0.0069402
ACTR3B	DTD1	0.7822047	0.6287574	0.5442506	0.3687868	0.3275984	0.3959136	0.2375074	0.20596	0.5207347	0.4668085		0.3710646	0	0.0	0	0	0	0	0.0	0.0
ACTR3B	EIF4A2	0.6101541	0.5190924	0.4749912	0.5220685	0.541665	0.4819255	0.4550816	0.3482645	0.2777823	0.4771682		0.3340576	0	0.0	0	0	0	0	0.0	0.00706148
ACTR3B	ENO2	0.5299281	0.8862347	0.3552452	0.4161894	0.2497736	0.3303072	0.3232748	0.3916682	0.563316	0.4361486		0.2835348	0	0.0	0	0	0	0	0.0	0.0
ACTR3B	ENSA	0.6623951	0.5557665	0.5099075	0.3027887		0.4091268	0.3068568	0.3597239	0.2105956	0.3360373		0.3648249	0	0.0	0	0	0	0	0.0	0.007201
ACTR3B	FKBP1B	0.5216195	0.7163396		0.197502		0.1335285		0.442553	0.333574	0.2969616			0	0.0	0	0	0	0	0.0	0.0
ACTR3B	FSD1	0.8465629	0.6973242		0.1014382				0.4231645	0.3892292			0.2834589	0	0.0	0	0	0	0	0.0	0.00440394
ACTR3B	GCLC	0.6340905	0.5724953	0.5861888	0.5597852	0.3372464	0.473023	0.412831	0.2197069	0.3199471	0.3862372		0.3273609	0	0.0	0	0	0	0	0.0	0.0
ACTR3B	GDI1	0.7880577	0.8393692	0.5883748	0.518177	0.5389541	0.4455744	0.3171222	0.3953798	0.5004252	0.4654363		0.2739352	0	0.0	0	0	0	0	0.0	0.00692704
ACTR3B	GGA1	0.8063922	0.5137292	0.5491791	0.4172911	0.3916381	0.3616277	0.3000261	0.442838	0.3042356	0.406028		0.1940857	0	0.0	0	0	0	0	0.0	2.6526e-07
ACTR3B	GMFB	0.6324258	0.570671	0.572774	0.3252144	0.3833832	0.5286242	0.2099449	0.4118366	0.2041132	0.2349751		0.2259546	0	0.0	0	0	0	0	0.0	0.00696235
ACTR3B	GOT1	0.7024036	0.9203622	0.5948975	0.456744	0.4488754	0.3347699	0.3414088	0.3154119	0.0951778	0.6195214		0.2968747	0	0.0	0	0	0	0	0.0	0.00704093
ACTR3B	GRB2	0.5857158	0.5686939	0.6284127	0.3859186	0.2915706	0.4237409	0.1376012	0.3314833	0.3890063	0.2345632		0.3375934	0	0.0	0	0	0	0	0.0	0.0
ACTR3B	HPCAL1	0.6021471	0.8728372	0.3619266	0.4151201	0.3410853	0.4267516	0.3743245	0.4020826	0.420695	0.2651278		0.3663714	0	0.0	0	0	0	0	0.0	0.00691593
ACTR3B	HSPA12A	0.5806742	0.7710361		0.4411812	0.5747202	0.3761034	0.1845794	0.4134354	0.2326109	0.493199		0.2289431	0	0.0	0	0	0	0	0.0	0.00693947
ACTR3B	IGBP1	0.5383013	0.6081358	0.4638131	0.3651688	0.6098498	0.4117711	0.1764096	0.1595078	0.1741939	0.2028386		0.3917877	0	0.0	0	0	0	0	0.0	0.00699965
ACTR3B	IMPA1	0.818207	0.7491104	0.5569958	0.4229857		0.4163805	0.4374626	0.3752632	0.2974563	0.5935223		0.483685	0	0.0	0	0	0	0	0.0	0.00696858
ACTR3B	IRGQ	0.5955293	0.5003384	0.4100191	0.4184505	0.2988802	0.4064916	0.547097	0.2574005	0.4179724	0.501305		0.4426232	0	0.0	0	0	0	0	0.0	0.0
ACTR3B	LANCL1	0.534818	0.7300142	0.5062946	0.5584632	0.353646	0.3863055	0.4266214	0.4675757	0.3436368	0.5459376		0.3643313	0	0.0	0	0	0	0	0.0	0.00693744
ACTR3B	LANCL2	0.5444775	0.6907296	0.449779	0.4478535	0.223373	0.5187995	0.3626856	0.3162053	0.3106974	0.3904214		0.2703586	0	0.0	0	0	0	0	0.0	0.00698007
ACTR3B	LRRC47	0.7514652	0.663289	0.5236156	0.3910756	0.3099483	0.42883	0.3068733	0.422561	0.2467234	0.6250831		0.3926043	0	0.0	0	0	0	0	0.0	0.0
ACTR3B	MAP2K4	0.7413041	0.8325825	0.5889094	0.485457	0.1449974	0.3546801	0.5347835	0.3764982	0.5565984	0.4860107		0.3551483	0	0.0	0	0	0	0	0.0	0.0
ACTR3B	MAPK1	0.58144	0.6945373	0.5798883	0.4909995	0.2906186	0.4698147	0.1731424	0.4713445	0.4101575	0.3595285		0.3956706	0	0.0	0	0	0	0	0.0	0.0069391
ACTR3B	MAPK3	0.5868983	0.6651784	0.5198786	0.4783141	0.4329624	0.3933186	0.0597016	0.4693027	0.4644668	0.4144378		0.4701002	0	0.0	0	0	0	0	0.0	0.0
ACTR3B	MAPRE3	0.6318387	0.9287627		0.4930264	0.2940436	0.455796	0.4084145	0.2654081	0.5946924	0.4114942		0.2122605	0	0.0	0	0	0	0	0.0	0.0
ACTR3B	MDH1	0.7058098	0.8728996	0.4910417	0.4235155	0.2735906	0.4262797	0.4043886	0.2674311	0.2749902	0.5051714		0.2495282	0	0.0	0	0	0	0	0.0	0.00664323
ACTR3B	MTMR9	0.6891104	0.5432394	0.596705	0.3512052		0.4186924	0.3874479	0.304194	0.1949777	0.4723824		0.3766187	0	0.0	0	0	0	0	0.0	0.0
ACTR3B	NCDN	0.5652222	0.9443028	0.588574	0.5289168	0.1751912	0.4315332	0.0658683	0.424693	0.4806776	0.2879046		0.3626311	0	0.0	0	0	0	0	0.0	0.00488894
ACTR3B	NEBL	0.5155721	0.6741256		0.4259934	0.2438876	0.3586114	0.2361901	0.4351601	0.3565143	0.5126639		0.5061251	0	0.0	0	0	0	0	0.0	0.00701632
ACTR3B	NECAP1	0.7203648	0.940116	0.3884317	0.3805494		0.4336824	0.336971	0.2988543	0.500065	0.392909		0.2716039	0	0.0	0	0	0	0	0.0	0.0
ACTR3B	NMT2	0.5878489	0.6331759	0.319182	0.3902036	0.4184724	0.3837496	0.1978719	0.4786255	0.3577982	0.4614503		0.3819327	0	0.0	0	0	0	0	0.0	0.00694632
ACTR3B	NT5DC3	0.574788	0.6685317	0.3410302	0.3828462	0.2037844	0.303277	0.2369958	0.2512166	0.2438318	0.5318493		0.2376667	0	0.0	0	0	0	0	0.0	0.0
ACTR3B	OLA1	0.7367845	0.5805029	0.4169323	0.4135162	0.3911848	0.3935856	0.2033634	0.1857176	0.2731496	0.4075177		0.2640324	0	0.0	0	0	0	0	0.0	0.00407729
ACTR3B	OSBPL1A	0.5953742	0.7515446	0.3687738	0.5256345		0.463231	0.1514642	0.4118628	0.350235	0.5451284		0.3234494	0	0.0	0	0	0	0	0.0	0.0
ACTR3B	OSCP1	0.511225	0.5219884		0.5802219		0.2897841		0.5230646	0.4827263	0.3329552		0.2992947	0	0.0	0	0	0	0	0.0	0.0
ACTR3B	OTUB1	0.7772597	0.7223857	0.5598589	0.4897808	0.505832	0.4448912	0.3843727	0.3160336	0.4300227	0.2881418		0.3541166	0	0.0	0	0	0	0	0.0	0.00694701
ACTR3B	OXR1	0.6001423	0.8027876	0.512088	0.4557482		0.5424245	0.3141732	0.4183623	0.2853598	0.5342071		0.5366972	0	0.0	0	0	0	0	0.0	0.0
ACTR3B	PAFAH1B1	0.5719679	0.695168	0.5444397	0.4356176	0.1946096	0.4672474	0.3757517	0.3591265	0.4033244	0.4557963		0.3733638	0	0.0	0	0	0	0	0.0	0.0
ACTR3B	PAFAH1B2	0.6304677	0.6376355	0.4940325	0.4104281	0.3750926	0.4462605	0.2885495	0.4040453	0.367799	0.3431424		0.3683506	0	0.0	0	0	0	0	0.0	0.0070229
ACTR3B	PAK1	0.6635899	0.9229544	0.4031063	0.4536588	0.2500803	0.3307232	0.1419747	0.2334797	0.2076942	0.3549196		0.3691114	0	0.0	0	0	0	0	0.0	0.00691872
ACTR3B	PAK3	0.6619784	0.9088791		0.3974544	0.2709969	0.5216214		0.4477931		0.2183818		0.4580988	0	0.0	0	0	0	0	0.0	0.00696096
ACTR3B	PALM	0.6887833	0.7795036	0.2522538	0.3734695		0.394298	0.1885281	0.4169938	0.3218931	0.3925924		0.2203938	0	0.0	0	0	0	0	0.0	0.00693468
ACTR3B	PCMT1	0.5183275	0.882517	0.4706625	0.4337355	0.4791997	0.3157188	0.2348342	0.4188763	0.1785812	0.4175102		0.4326099	0	0.0	0	0	0	0	0.0	0.00754346
ACTR3B	PCYT2	0.7822681	0.7551212	0.4692181	0.3190219	0.2454156	0.3399614	0.3328272	0.3427899	0.2653269	0.4925688		0.3226774	0	0.0	0	0	0	0	0.0	0.0
ACTR3B	PDPK1	0.5174343	0.90353	0.5485055	0.53581	0.3718747	0.4502592	0.3002658	0.4419506	0.3825503	0.2846016		0.4961679	0	0.0	0	0	0	0	0.0	0.0
ACTR3B	PFKP	0.7964625	0.8402951	0.5454117	0.357608	0.5621924	0.3445581	0.2088206	0.2944047	0.1816831	0.2320622		0.2544522	0	0.0	0	0	0	0	0.0	0.00535576
ACTR3B	PGAM1	0.7348771	0.7948705	0.5785846	0.3765557	0.4214022	0.3695424	0.3664286	0.3353799	0.2301538	0.2822585		0.2655365	0	0.0	0	0	0	0	0.0	0.00687352
ACTR3B	PGM2L1	0.5513857	0.7359493	0.4173169	0.4590749	0.2772976	0.3852241	0.1139933	0.3001787	0.382132	0.2811531		0.4609297	0	0.0	0	0	0	0	0.0	0.0
ACTR3B	PGP	0.696639	0.8429049	0.542334	0.4054279	0.4545256	0.528736	0.2299966	0.2763054	0.3350312	0.2828514		0.4065958	0	0.0	0	0	0	0	0.0	0.0069437
ACTR3B	PHYHIPL	0.6081576	0.6425178				0.3136203	0.197217	0.4024439	0.0298018	0.63907		0.1503089	0	0.0	0	0	0	0	0.0	0.0
ACTR3B	PIP4K2B	0.77998	0.930922	0.5335544	0.3477898	0.339119	0.365364	0.3813114	0.4337285	0.5168312	0.3839002		0.3259383	0	0.0	0	0	0	0	0.0	0.00705225
ACTR3B	PITHD1	0.7882178	0.8782357	0.4814997	0.5204279	0.2312535	0.3825948	0.225002	0.4892121	0.3957765	0.4878313		0.339548	0	0.0	0	0	0	0	0.0	0.0
ACTR3B	PLCB1	0.7801029	0.7996587	0.4852324	0.3369687		0.3707212	0.2555286	0.441713	0.4292918	0.6401262		0.21259	0	0.0	0	0	0	0	0.0	0.0
ACTR3B	PLCL2	0.5283839	0.8687562	0.5631461	0.3261516		0.426129	0.3566579	0.3696167	0.2393358	0.3253938		0.2521815	0	0.0	0	0	0	0	0.0	0.0
ACTR3B	PPM1E	0.7742005	0.9013165		0.3718976	0.1129247	0.6199868	0.1299838	0.326527				0.2499055	0	0.0	0	0	0	0	0.0	0.0
ACTR3B	PPM1H	0.756179	0.7835	0.3697612	0.4237003		0.5186205	0.1523083	0.4711988	0.4128344	0.4175852		0.4047919	0	0.0	0	0	0	0	0.0	0.0
ACTR3B	PPME1	0.8434154	0.7551826	0.4012831	0.395809	0.2603409	0.3759361	0.2177044	0.2022821	0.1960706	0.2876632		0.3782208	0	0.0	0	0	0	0	0.0	0.0
ACTR3B	PPP1R2	0.7901756	0.5057364	0.4549547	0.3699444	0.1047973	0.4506623	0.1978896	0.2120689	0.2181359	0.2996536		0.3087701	0	0.0	0	0	0	0	0.0	5.71225e-06
ACTR3B	PPP2R1A	0.7836563	0.8360286	0.5549386	0.4888061	0.4408889	0.4375024	0.287084	0.2080911	0.1920354	0.2574488		0.2775272	0	0.0	0	0	0	0	0.0	0.00688157
ACTR3B	PPP2R5B	0.6537526	0.8202893	0.2737643	0.4372081	0.2930689	0.3681102	0.5590454	0.2737664	0.142291	0.362259		0.2107635	0	0.0	0	0	0	0	0.0	0.0
ACTR3B	PPP2R5C	0.5088213	0.8117101	0.4056892	0.3534909	0.5774014	0.29991	0.1415587	0.3569543	0.4221224	0.3641468		0.2995713	0	0.0	0	0	0	0	0.0	0.00693823
ACTR3B	PPP2R5E	0.7278985	0.8349604	0.5043319	0.4498078	0.2542442	0.4301557	0.136498	0.3091628	0.2232437	0.1929715		0.2639806	0	0.0	0	0	0	0	0.0	0.00692633
ACTR3B	PPP3CA	0.5924766	0.9242936	0.4254726	0.367777	0.2124228	0.4916018	0.1690425	0.4497429	0.3121204	0.2083972		0.2734931	0	0.0	0	0	0	0	0.0	0.00694889
ACTR3B	PPP3CB	0.5046053	0.9479522	0.5667312	0.3892565	0.428634	0.5037122	0.3482419	0.396765	0.382182	0.4117287		0.3099561	0	0.0	0	0	0	0	0.0	0.00693236
ACTR3B	PPP5C	0.6816673	0.7445284	0.4669407	0.3828338	0.1941884	0.4876938	0.185585	0.2594749	0.2829476	0.3484098		0.3670092	0	0.0	0	0	0	0	0.0	0.00701417
ACTR3B	PRKAR1B	0.6628114	0.7313774	0.3176508	0.4387895	0.3821674	0.4659789	0.4018973	0.311454	0.4619533	0.5146558		0.3652159	0	0.0	0	0	0	0	0.0	0.0
ACTR3B	PRKCE	0.6846845	0.8972288	0.5706718	0.3662927		0.3531285	0.4834772	0.5325792	0.3041894	0.4448114		0.443021	0	0.0	0	0	0	0	0.0	0.0
ACTR3B	PRUNE1	0.6903229	0.7633116	0.4937444	0.4750025		0.3557462	0.4140117	0.4306395	0.2636855	0.6100272		0.4278652	0	0.0	0	0	0	0	0.0	0.0069691
ACTR3B	PSD3	0.7366339	0.9096936	0.3599987	0.3236606		0.4192202	0.5104394	0.2885915	0.3958574	0.4175039		0.2554297	0	0.0	0	0	0	0	0.0	0.0
ACTR3B	PTPN11	0.6560251	0.6887932	0.471726	0.4549324	0.1679688	0.4714566	0.3946564	0.3294381	0.3402964	0.3835561		0.3018005	0	0.0	0	0	0	0	0.0	0.00699883
ACTR3B	PYGB	0.8244492	0.5858806	0.5649806	0.4815303	0.3877422	0.5111549	0.3301733	0.4077412	0.5731788	0.4447915		0.2341653	0	0.0	0	0	0	0	0.0	0.00695983
ACTR3B	PYGM	0.7921005	0.752665	0.5367306	0.4136766	0.4203975	0.2781918	0.425599	0.4732253	0.5099333	0.6430965		0.2209381	0	0.0	0	0	0	0	0.0	0.00694949
ACTR3B	QDPR	0.5868246	0.7826952	0.4365207	0.491295	0.2137997	0.4700878	0.3902907	0.5321712	0.3893011	0.5949218		0.2930946	0	0.0	0	0	0	0	0.0	0.0
ACTR3B	RABGGTA	0.832171	0.7536135	0.6478609	0.4130004	0.2210832	0.4385584	0.4389392	0.3365348	0.3714003	0.3623042		0.3815148	0	0.0	0	0	0	0	0.0	0.0
ACTR3B	RAP1GDS1	0.7034713	0.8336418	0.490533	0.4624482	0.1847532	0.604526	0.2567324	0.3357055	0.3761742	0.3388814		0.3092688	0	0.0	0	0	0	0	0.0	0.0
ACTR3B	RGS14	0.6259372	0.5548283	0.6117554	0.4133361		0.4687812	0.1687601	0.4284203	0.5973588	0.3208638		0.3088869	0	0.0	0	0	0	0	0.0	0.0
ACTR3B	RHEB	0.547185	0.6206415	0.5612084	0.4185029	0.3080569	0.5279521	0.3551273	0.3173475	0.4441426	0.360961		0.5535696	0	0.0	0	0	0	0	0.0	0.00366953
ACTR3B	SCG2	0.5049246	0.8645355		0.3477144		0.5607171		0.4308449		0.3315679		0.278677	0	0.0	0	0	0	0	0.0	0.0
ACTR3B	SCRN1	0.818892	0.5938522	0.3439501	0.3013514	0.3601291	0.5048817	0.094362	0.3706383	0.3316831	0.5787569		0.2765852	0	0.0	0	0	0	0	0.0	0.00459391
ACTR3B	SGTB	0.8096327	0.8457934	0.4568784	0.3380375		0.478694	0.0850459	0.2182697	0.2623462	0.281719		0.3892411	0	0.0	0	0	0	0	0.0	0.0
ACTR3B	SH3GL1	0.7871528	0.6000223	0.4536079	0.2828145	0.1970212	0.4614568	0.1331835	0.2435535	0.2768399	0.2287815		0.2552302	0	0.0	0	0	0	0	0.0	0.00699111
ACTR3B	SH3GL2	0.8424013	0.9049761		0.2409678	0.4304904	0.6405063		0.3741263	0.4680459	0.4212041		0.2947428	0	0.0	0	0	0	0	0.0	0.0
ACTR3B	SH3GL3	0.8383925	0.9566579		0.2631463				0.3133871					0	0.0	0	0	0	0	0.0	0.0
ACTR3B	SIK3	0.6315112	0.7433529	0.6187107	0.5299686		0.4137275	0.5154185	0.4287199	0.2967308	0.4261158		0.3067359	0	0.0	0	0	0	0	0.0	0.0
ACTR3B	SIRT2	0.7324841	0.7552963	0.3711306	0.3891808	0.1591521	0.4089628	0.3018218	0.3323685	0.530806	0.3741442		0.2909345	0	0.0	0	0	0	0	0.0	0.00694507
ACTR3B	SMAP1	0.8128539	0.7916035	0.3697283	0.3207763	0.5410724	0.4004688	0.0766522	0.2773189	0.181957	0.402985		0.297635	0	0.0	0	0	0	0	0.0	0.00695462
ACTR3B	SMAP2	0.7843702	0.5402978	0.484522	0.3724397	0.2155663	0.4692996	0.2482654	0.381874	0.4936128	0.3814801		0.2743771	0	0.0	0	0	0	0	0.0	0.00692878
ACTR3B	SNX30	0.67234	0.8805964	0.4063417	0.4600234		0.3770505	0.2516396	0.4547402	0.2830274	0.4232952		0.3223563	0	0.0	0	0	0	0	0.0	0.0
ACTR3B	SNX4	0.6690838	0.8104681	0.4254242	0.4899906	0.5251037	0.3592208	0.4442027	0.5800793	0.1730019	0.4303008		0.3076134	0	0.0	0	0	0	0	0.0	0.00696096
ACTR3B	SOD1	0.5090306	0.6485084	0.4922744	0.5758794	0.3580831	0.5087283	0.3380708	0.4212577	0.4888178	0.5822664		0.337849	0	0.0	0	0	0	0	0.0	0.00656697
ACTR3B	SORBS2	0.5769889	0.5638767		0.3804138	0.1641338	0.3644394	0.6777338	0.5290688	0.3095692	0.5189204		0.3084362	0	0.0	0	0	0	0	0.0	0.0
ACTR3B	STK32C	0.5387935	0.8509855	0.3626624	0.4172376		0.5515448	0.1891016	0.3297034	0.1640917	0.4852191		0.2593193	0	0.0	0	0	0	0	0.0	0.0
ACTR3B	STMN1	0.7471684	0.8015181	0.4069737	0.3401111	0.1279757	0.3790328	0.039127	0.2969198	0.2679972	0.2191106		0.4674459	0	0.0	0	0	0	0	0.0	0.00710437
ACTR3B	SUGT1	0.5647005	0.5418076	0.4683907	0.3015723	0.4088274	0.4585207	0.3160803	0.3259644	0.1689827	0.3075642		0.474914	0	0.0	0	0	0	0	0.0	0.0069762
ACTR3B	SYNJ1	0.5956236	0.9211347	0.4898244	0.3737492		0.4448943	0.1948528	0.3926368	0.253309	0.2718634		0.2314084	0	0.0	0	0	0	0	0.0	0.00700184
ACTR3B	TIAM2	0.6461764	0.7859428						0.3442612					0	0.0	0	0	0	0	0.0	0.0
ACTR3B	TIPRL	0.8038739	0.7320304	0.4602024	0.3587437	0.446726	0.4191268	0.1616698	0.3416511	0.2078903	0.4727353		0.3243276	0	0.0	0	0	0	0	0.0	0.00698631
ACTR3B	TOLLIP	0.6257672	0.7935452	0.529012	0.4703178	0.5159121	0.4222618	0.3835146	0.5170701	0.4087409	0.5606415		0.1685974	0	0.0	0	0	0	0	0.0	0.00685829
ACTR3B	TOM1	0.6285902	0.6198053	0.5645652	0.3760079	0.7294699	0.5536313	0.3768177	0.4563195	0.4263024	0.3263507		0.2638306	0	0.0	0	0	0	0	0.0	0.00686547
ACTR3B	TOM1L2	0.571737	0.8218442	0.4053451	0.4870098	0.4955366	0.3971647	0.2278961	0.4293168	0.4595531	0.5445069		0.4018088	0	0.0	0	0	0	0	0.0	0.00684331
ACTR3B	TPD52	0.7307488	0.6553965	0.3619859	0.4234913	0.528475	0.3405852	0.1059238	0.2957614	0.1967042	0.5195319		0.4113723	0	0.0	0	0	0	0	0.0	0.00697981
ACTR3B	TRIM2	0.6604936	0.8856931		0.4235438	0.1861148	0.3915287	0.2028246	0.2548124	0.515615	0.6960858		0.3522093	0	0.0	0	0	0	0	0.0	0.0
ACTR3B	TTC1	0.6979486	0.6632592	0.5336125	0.2179004	0.3053156	0.468887	0.1874292	0.3310062	0.2175394	0.2482108		0.4136479	0	0.0	0	0	0	0	0.0	0.00696844
ACTR3B	TUBA4A	0.6194705	0.9420922	0.3629509	0.4644379	0.3491887	0.5715536	0.3430106	0.3431941	0.425935	0.1868371		0.4171657	0	0.0	0	0	0	0	0.0	0.00695681
ACTR3B	TUBB2A	0.5770816	0.8978665	0.2440058	0.2795788	0.3795342	0.540135	0.2894965	0.3223818	0.4020643	0.4183113		0.2533461	0	0.0	0	0	0	0	0.0	0.00591059
ACTR3B	TUBB6	0.5413452	0.5065881	0.2966668	0.3608577	0.4392746	0.3603335	0.0926669	0.258988	0.485651	0.2521382		0.2410519	0	0.0	0	0	0	0	0.0	0.00588999
ACTR3B	UBXN6	0.7806195	0.8092551	0.4521738	0.5023101	0.3911258	0.3708232	0.5985417	0.4906218	0.292189	0.6349884		0.3545389	0	0.0	0	0	0	0	0.0	0.0
ACTR3B	UCHL1	0.5994467	0.8359095	0.3033488	0.5030442	0.314926	0.4750827	0.0989423	0.2212375	0.3253848	0.4873964		0.2852828	0	0.0	0	0	0	0	0.0	0.00702062
ACTR3B	USP14	0.6272853	0.6687814	0.4550286	0.5749482	0.4268475	0.4915413	0.138644	0.3058646	0.4160153	0.3345015		0.2981393	0	0.0	0	0	0	0	0.0	0.00413714
ACTR3B	USP5	0.8429132	0.5140073	0.4965792	0.4511157	0.6196635	0.437325	0.2854736	0.3084797	0.5380802	0.3570359		0.3565333	0	0.0	0	0	0	0	0.0	2.10376e-08
ACTR3B	VPS26B	0.6570412	0.7831537	0.4268636	0.4288794	0.4721421	0.4882047	0.3010478	0.4262096	0.4032579	0.5084284		0.3837979	0	0.0	0	0	0	0	0.0	0.0
ACTR3B	VPS33B	0.7928516	0.7303997	0.6011799	0.3795468	0.6151427	0.4008737	0.4090257	0.4598744	0.3571644	0.3149388		0.2958783	0	0.0	0	0	0	0	0.0	0.00696127
ACTR3B	VPS35	0.742271	0.7474202	0.5580904	0.4749437	0.4766574	0.536943	0.2650666	0.3930538	0.3123605	0.2592486		0.2422138	0	0.0	0	0	0	0	0.0	0.0
ACTR3B	VSNL1	0.5367325	0.9252429		0.4339196	0.4308776	0.5357437	0.3544842	0.2870904	0.222394	0.2699126		0.3218471	0	0.0	0	0	0	0	0.0	0.0
ACTR3B	VTA1	0.8042389	0.7732479	0.4653663	0.4169768	0.4666366	0.4165859	0.188803	0.3401218	0.240838	0.3559962		0.5554196	0	0.0	0	0	0	0	0.0	0.0
ACTR3B	WBP2	0.8160419	0.6348417	0.4315235	0.376526	0.4725605	0.3395844	0.2251951	0.5135924	0.306619	0.2591335		0.4561764	0	0.0	0	0	0	0	0.0	0.0069397999999999
ACTR3B	WIPF2	0.5929947	0.7086746	0.4198792	0.3223722		0.4170532	0.2702435	0.3220616	0.232931	0.270002		0.2552401	0	0.0	0	0	0	0	0.0	0.0
ACTR3B	YWHAB	0.7587077	0.770702	0.584764	0.3577107	0.4823623	0.4505866	0.329672	0.3326255	0.1462814	0.2358574		0.3609988	0	0.0	0	0	0	0	0.0	1.29659e-05
ACTR3B	YWHAG	0.7901745	0.9218524	0.4840439	0.3929318	0.5390815	0.5167467	0.3574787	0.2199874	0.2855645	0.2242709		0.2116182	0	0.0	0	0	0	0	0.0	0.00713614
ACTR3B	YWHAH	0.7898592	0.8756628	0.3964349	0.3436881	0.5021925	0.4436654	0.1753779	0.2741377	0.1894168	0.4301075		0.3238132	0	0.0	0	0	0	0	0.0	1.6600400000000002e-06
ACTR3B	YWHAQ	0.7357665	0.7230959	0.4388348	0.4079321	0.4338016	0.5934579	0.1569386	0.1929033	0.2261774	0.2189782		0.3723815	0	0.0	0	0	0	0	0.0	1.7114700000000005e-06
ADD1	ADD2	0.8964053	0.8996871	0.5985504	0.5846063	0.4166856	0.5811956	0.602545	0.860973	0.9081736	0.7752032		0.7119439	0	0.999999984753233	0	1	987	0	0.35	0.587164
ADD1	AGAP1	0.5765201	0.5721958		0.4230832	0.3004454	0.4756354	0.3116524	0.4498964	0.3727311	0.4798947		0.496481	0	0.0	0	0	0	0	0.0	0.00693386
ADD1	AKAP10	0.751244	0.5120198	0.7012846	0.4005047		0.407939	0.3109421	0.3152333	0.2168832	0.349866		0.2767038	0	0.0	0	0	0	0	0.0	0.00696168
ADD1	AP1M1	0.5567137	0.5041429	0.3987314	0.5238291	0.507947	0.5621089	0.3354083	0.481495	0.1550226	0.1230624	0.4092535	0.3656717	0	0.0	0	0	0	0	0.0	0.00700605
ADD1	AP3D1	0.8287817	0.5713884	0.395401	0.4398264	0.4649396	0.3614029	0.4937616	0.2769055	0.1343386	0.2719953	0.3302431	0.3006075	0	0.0	0	0	0	0	0.0	0.00754107
ADD1	AP3M2	0.7976371	0.6984952	0.4808592	0.4314759	0.4330043	0.4793943	0.2998089	0.4111819	0.2730417	0.4016564		0.4431717	0	0.0	0	0	0	0	0.0	0.00696618
ADD1	APPL1	0.7799825	0.6353629	0.5004709	0.6877442	0.6213781	0.5801066	0.6963436	0.7520898	0.4943925	0.9396089	0.6012238	0.8495461	0	0.0	0	0	0	0	0.0	0.00693013
ADD1	APPL2	0.5503744	0.6634214	0.4535308	0.6427454	0.5381323	0.5769562	0.5076748	0.5674603	0.4565391	0.3525413	0.404484	0.5335146	0	0.0	0	0	0	0	0.0	0.00696168
ADD1	ARFGEF2	0.7518729	0.5270534	0.4297254	0.3423348	0.6162722	0.3861524	0.3474554	0.1302941	0.0857446	0.2512144	0.4698098	0.3255904	0	0.0	0	0	0	0	0.0	0.0
ADD1	ARFGEF3	0.7962434	0.8319637		0.3235226	0.2997266	0.2831263	0.2372984	0.4438506	0.1098488	0.5774943	0.309712	0.4321487	0	0.0	0	0	0	0	0.0	0.00733854
ADD1	ARHGAP32	0.7724046	0.666921		0.4101513	0.1307797	0.3859346	0.1919432	0.3492121	0.4090908	0.2329145		0.1554982	0	0.0	0	0	0	0	0.0	0.00697648
ADD1	ARHGAP5	0.6649199	0.554881	0.5508922	0.6113715	0.3342391	0.545342	0.3077218	0.1946819	0.2617082	0.1377932	0.3503554	0.094668	0	0.0	0	0	0	0	0.0	0.00693585
ADD1	ARHGEF7	0.8314198	0.5888224	0.5857029	0.5611096	0.5299998	0.4924271	0.4962064	0.4391398	0.5887138	0.3978272	0.3754126	0.5525208	0	0.0	0	0	0	0	0.0	0.0072004999999999
ADD1	ASAP1	0.8507227	0.5120824	0.6520542	0.5050141	0.2264349	0.4451587	0.6855303	0.3216483	0.3593952	0.2730461	0.3340564	0.5624412	0	0.0	0	0	0	0	0.0	0.00702723
ADD1	ATP6V1H	0.514857	0.8237504	0.5677686	0.3827177	0.3508163	0.5577562	0.4127949	0.2917664	0.1546775	0.147636	0.3593971	0.3446727	0	0.0	0	0	0	0	0.0	0.00727938
ADD1	BCR	0.6901082	0.7851231	0.3475575	0.4320826	0.3956631	0.49755	0.5205104	0.3117286	0.335181	0.1428526	0.4801351	0.1798461	0	0.0	0	0	0	0	0.0	0.00741439
ADD1	BRK1	0.7419441	0.7542594	0.4967806	0.4001207	0.269482	0.4648634	0.4850528	0.4806143	0.6137989	0.2358638	0.5134996	0.3610839	0	0.0	0	0	0	0	0.0	0.00696483
ADD1	CAMK2G	0.7709227	0.9077498	0.4803757	0.5108898	0.4766328	0.4412767	0.4610963	0.6090374	0.6318492	0.2635359	0.4001647	0.5231304	0	0.0	0	0	0	0	0.0	0.00596705
ADD1	CAMK4	0.6652339	0.8156906	0.5399366	0.6973992		0.3505638	0.4513034	0.5969387	0.171686	0.7190029		0.4697526	0	0.0	0	0	0	0	0.0	0.00694488
ADD1	CAP2	0.8187075	0.8516608		0.5655987	0.3812613	0.5362945	0.27456	0.6968561	0.5913678	0.6563369	0.3684552	0.6575453	0	0.0	0	0	0	0	0.0	0.00695183
ADD1	CAPZA2	0.5533511	0.6425576	0.6527514	0.6222079	0.3437086	0.4454892	0.4991855	0.6911971	0.5102138	0.6839915	0.5159694	0.6338527	0	0.0	0	0	584	0	0.35	0.004907
ADD1	CCDC6	0.7935707	0.6882918	0.5848094	0.3853873	0.5739753	0.4272809	0.7090293	0.1623013	0.3991166	0.247653	0.4786632	0.3362417	0	0.0	0	0	0	0	0.0	4.8899999999999995e-08
ADD1	CCDC92	0.6576835	0.7846094	0.5848184	0.5238882		0.427481	0.3086563	0.6647229	0.1507156	0.6372985		0.3995281	0	0.0	0	0	0	0	0.0	0.0
ADD1	CDK5	0.6065096	0.5781559	0.3674735	0.2429388	0.3411386	0.3642834	0.2096971	0.2205333	0.1898297	0.0793175	0.4689186	0.374293	0	0.0	1	0	0	0	0.0	0.00713574
ADD1	CEP170B	0.6980347	0.7178579	0.368905	0.3921993	0.4248688	0.4005263	0.244229	0.3248308	0.1191376	0.1618941	0.3782444	0.1329923	0	0.0	0	0	0	0	0.0	0.00732225
ADD1	CKAP5	0.5425427	0.5807209	0.4064642	0.3073524	0.5169995	0.3208469	0.4438395	0.1261334	0.1809964	0.0709324	0.4655122	0.1492845	0	0.0	0	0	0	0	0.0	1.43302e-10
ADD1	CLASP2	0.5685251	0.8307765	0.5165878	0.4306289	0.491951	0.4760793	0.3853976	0.3258348	0.1706767	0.6738874	0.4497924	0.482251	0	0.0	0	0	0	0	0.0	0.00661094
ADD1	CLIP2	0.6853322	0.5823016	0.5075428	0.6037942	0.5947072	0.3976274	0.4596701	0.6296359	0.5218551	0.4263332	0.4264283	0.519713	0	0.0	0	0	0	0	0.0	0.00660226
ADD1	CLTA	0.5062908	0.5347094	0.5771954	0.3490259	0.3831825	0.5190725	0.3644527	0.1949069	0.2487363	0.4501857	0.5918063	0.4617298	0	0.0	0	0	0	0	0.0	0.00377592
ADD1	CNTN1	0.5255614	0.8909172	0.1323488	0.7241368	0.2122862	0.381475	0.3411022	0.448245	0.6740832	0.8499376		0.453701	0	0.0	0	0	0	0	0.0	0.00691643
ADD1	CRTC1	0.7777459	0.6075772	0.5303086	0.3993	0.5479446	0.3442708	0.4782524	0.4377853	0.4272578	0.744784		0.61715	0	0.0	0	0	0	0	0.0	0.00693592
ADD1	CUL2	0.8354311	0.6530897	0.5103448	0.3321553	0.2606424	0.4783176	0.4160524	0.1275138	0.1756174	0.138554	0.3713833	0.1950386	0	0.0	0	0	0	0	0.0	0.00692898
ADD1	CYFIP1	0.6707455	0.6327186	0.4954861	0.4228947	0.483182	0.3574755	0.5028692	0.467623	0.3083234	0.3609606	0.4790791	0.4227593	0	0.0	0	0	0	0	0.0	0.00687048
ADD1	CYFIP2	0.7194309	0.9269312	0.6068453	0.5131857	0.5232343	0.50119	0.4293037	0.6907276	0.2914754	0.4037211	0.461099	0.5806069	0	0.0	0	0	0	0	0.0	0.00737677
ADD1	DCLK2	0.5181923	0.678535	0.1900034	0.5053084		0.4944365		0.5352517	0.2899328	0.6295486		0.5997589	0	0.0	0	0	0	0	0.0	0.00697593
ADD1	DCTN4	0.6446164	0.7976648	0.6015845	0.566989	0.5591096	0.5711935	0.544323	0.631412	0.4934845	0.7130526	0.4448622	0.5018701	0	0.0	0	0	0	0	0.0	0.00619494
ADD1	DCTN5	0.7622828	0.7961519	0.6665837	0.461912	0.3455345	0.5239642	0.587791	0.4689695	0.4497874	0.5008208	0.5137837	0.4635767	0	0.0	0	0	0	0	0.0	0.00628759
ADD1	DCTN6	0.7259743	0.7570838	0.4259071	0.5298629	0.4726122	0.5059272	0.4992374	0.4580558	0.7809827	0.5827943	0.4410438	0.3264825	0	0.0	0	0	0	0	0.0	0.00663474
ADD1	DDHD1	0.5183361	0.7299147	0.4005796	0.3048315	0.3800207	0.4045492	0.334107	0.2563678	0.0702235	0.411258		0.2969948	0	0.0	0	0	0	0	0.0	0.0
ADD1	DDHD2	0.7058035	0.6086029	0.5849783	0.4251885	0.3831357	0.4935292	0.5489926	0.3212013	0.4665128	0.5614616		0.584359	0	0.0	0	0	0	0	0.0	0.00700478
ADD1	DMWD	0.6083749	0.923641		0.5892802		0.5450076		0.6793297		0.4354751			0	0.0	0	0	0	0	0.0	0.0
ADD1	DMXL1	0.6535819	0.6288259	0.6536533	0.4528849		0.4068754	0.1763369	0.5132338	0.2210259	0.5476528	0.3499746	0.3776291	0	0.0	0	0	0	0	0.0	0.0
ADD1	DMXL2	0.8060967	0.7920598	0.4148711	0.3512925	0.1160286	0.4059466	0.2685301	0.3013512	0.2260752	0.2784128	0.1714945	0.3696021	0	0.0	0	0	0	0	0.0	0.00858228
ADD1	DNAJA2	0.8448732	0.5296758	0.5326775	0.2442807	0.5009511	0.4691987	0.2046985	0.182517	0.3252291	0.2213654	0.5055574	0.1685928	0	0.0	0	0	0	0	0.0	1.58214e-06
ADD1	DNAJB4	0.7240357	0.7195117	0.4936749	0.495709	0.4586087	0.409229	0.3725484	0.422914	0.1852959	0.5496774	0.318088	0.5026642	0	0.0	0	0	0	0	0.0	0.00694263
ADD1	DNAJC6	0.5137034	0.8230069	0.546891	0.3884781		0.460723	0.13708	0.3098994		0.3823854			0	0.0	0	0	0	0	0.0	0.0
ADD1	DNM1	0.8062228	0.8443497	0.288722	0.7518622	0.5940897	0.4760621	0.5154848	0.5295172	0.5106156	0.695247	0.4487798	0.6863656	0	0.0	0	0	0	0	0.0	0.00696079
ADD1	DNM3	0.6651874	0.8688614	0.40909	0.5111735	0.5028106	0.4631043	0.2282092	0.6286946	0.2684103	0.7398083	0.3639882	0.4540886	0	0.0	0	0	0	0	0.0	0.0
ADD1	DYNLRB1	0.5386726	0.5746823	0.4604154	0.3671916	0.385925	0.4604624	0.5061506	0.321097	0.2999503	0.3720603	0.2978436	0.3821888	0	0.0	0	0	0	0	0.0	0.0036750999999999
ADD1	ELMO2	0.7656437	0.5698004	0.6466998	0.6131804	0.3291561	0.3243876	0.7081461	0.5099159	0.3783185	0.4312976	0.3654737	0.6998532	0	0.0	0	0	0	0	0.0	0.0069518
ADD1	EPB41L3	0.5208642	0.8807556	0.5298321	0.7027958	0.3950065	0.5493046	0.6975606	0.6057821	0.4250794	0.9125926	0.3834139	0.773517	0	0.0	0	0	0	0	0.0	0.00695297
ADD1	EPS15L1	0.8191528	0.775253	0.7268018	0.5020572	0.6760884	0.5579088	0.6452544	0.5869857	0.4348742	0.7773704	0.5647051	0.637463	0	0.0	0	0	0	0	0.0	0.00740022
ADD1	EVI5L	0.6927405	0.7295922	0.4419186	0.4965434	0.3748344	0.4549335	0.4045929	0.4719996	0.4061201	0.3779497		0.3894509	0	0.0	0	0	0	0	0.0	0.0
ADD1	EXOC3	0.7736056	0.7117612	0.6008025	0.4975179	0.3697231	0.5387264	0.3854793	0.4995736	0.281109	0.3211864	0.4143573	0.3164964	0	0.0	0	0	0	0	0.0	0.0068774
ADD1	EXOC5	0.6969894	0.5838062	0.4964013	0.4835178	0.4793913	0.4796471	0.4800458	0.3993782	0.4792107	0.2582709	0.4049529	0.2213538	0	0.0	0	0	0	0	0.0	2.37422e-07
ADD1	EXOC7	0.809316	0.6741367	0.5736299	0.4702918	0.4724751	0.5076774	0.4342364	0.4862717	0.6036526	0.4296718	0.5310609	0.2892592	0	0.0	0	0	0	0	0.0	0.0
ADD1	EXOC8	0.7648131	0.7090473	0.5967844	0.4780899	0.4675109	0.5268464	0.5338621	0.5766181	0.4406956	0.5169697	0.4504453	0.2990376	0	0.0	0	0	0	0	0.0	0.0
ADD1	GAPVD1	0.7754195	0.507001	0.7344064	0.3206672	0.4672278	0.4704165	0.4765052	0.1941059	0.174759	0.1183882	0.3903335	0.1605733	0	0.0	0	0	0	0	0.0	0.00679382
ADD1	GIT1	0.7837285	0.7347576	0.4280549	0.4148218	0.4305743	0.4380497	0.63252	0.5279658	0.5145413	0.43656	0.4916724	0.3880891	0	0.0	0	0	0	0	0.0	0.00708386
ADD1	GMFB	0.5688406	0.7013598	0.5977723	0.4062712	0.5539521	0.4825542	0.3412103	0.2461003	0.4147644	0.2508166	0.4799065	0.2889284	0	0.0	0	0	0	0	0.0	0.00694563
ADD1	GPD1L	0.5300857	0.5486829	0.3720754	0.5607158	0.683583	0.5857158	0.5615779	0.728884	0.6128166	0.8460902	0.525318	0.7259391	0	0.0	0	0	0	0	0.0	0.00671323
ADD1	GPHN	0.8724636	0.5747994	0.4023334	0.415623	0.4641008	0.5972434	0.2249409	0.2840992	0.435105	0.6310698	0.4487593	0.2378399	0	0.0	0	0	0	0	0.0	0.00731042
ADD1	GRIPAP1	0.7562819	0.5563725	0.5192458	0.3221397	0.4825449	0.3883846	0.2475802	0.1731625	0.1613962	0.317054	0.4217253	0.2459345	0	0.0	0	0	0	0	0.0	2.5569400000000004e-07
ADD1	HIP1R	0.7718825	0.7502938	0.3644156	0.3405993	0.4366991	0.6194677	0.4472557	0.2624256	0.3176626	0.5142863	0.4660437	0.1244343	0	0.0	0	0	0	0	0.0	2.14421e-06
ADD1	HOMER2	0.7657774	0.7261557	0.296003	0.4149307		0.5016191	0.1969363	0.6280046	0.1930881	0.5587		0.1834922	0	0.0	0	0	0	0	0.0	0.0
ADD1	HPCAL1	0.5274121	0.6901814	0.4109147	0.276929	0.3725769	0.3588448	0.4838377	0.6140175	0.4143048	0.1104306	0.2880916	0.6267412	0	0.0	0	0	0	0	0.0	0.00695324
ADD1	HSPA12A	0.6343317	0.8804663		0.8051207	0.3679086	0.5890479	0.589989	0.8233039	0.822557	0.9506748	0.3379272	0.8165139	0	0.0	0	0	0	0	0.0	0.00699738
ADD1	HSPA2	0.7024027	0.6158896	0.2607049	0.551185	0.374967	0.4596746	0.6068672	0.4511962	0.1278026	0.53194	0.4238043	0.2474775	0	0.0	0	0	0	0	0.0	0.00761798
ADD1	HSPA4L	0.809219	0.678543	0.2496674	0.2993819	0.393192	0.4428311	0.2320599	0.1433654	0.1450668	0.3243535	0.4889934	0.1279896	0	0.0	0	0	0	0	0.0	8.20236e-11
ADD1	HTT	0.8262903	0.5133809	0.6581401	0.3530395	0.6409234	0.406805	0.5355989	0.4426942	0.5365592	0.1390309	0.4838994	0.300534	0	0.0	0	0	0	0	0.0	0.00693592
ADD1	IGBP1	0.5713271	0.5058136	0.535911	0.3816494	0.5390901	0.3293783	0.4288089	0.1159	0.1700705	0.268823	0.3042505	0.1462473	0	0.0	0	0	0	0	0.0	0.0071763999999999
ADD1	IMPACT	0.693039	0.5572417	0.283411	0.5470672	0.1956476	0.5537915	0.3249858	0.3998143	0.5127945	0.5138288	0.5599982	0.5831483	0	0.0	0	0	0	0	0.0	0.0
ADD1	IQSEC1	0.5864242	0.7164985	0.580369	0.428027	0.1163041	0.4721654	0.6048958	0.7511779	0.3975726	0.868092		0.532114	0	0.0	0	0	0	0	0.0	0.00697593
ADD1	IQSEC2	0.5871271	0.8266938	0.6409956	0.3171616		0.3054192		0.3455856	0.1618924	0.154833		0.2459418	0	0.0	0	0	0	0	0.0	0.00695006
ADD1	ITSN1	0.6290333	0.8295012	0.4466128	0.7571305	0.6335005	0.3483398	0.3099767	0.8206183	0.716664	0.9033814	0.6235309	0.7334426	0	0.0	0	0	0	0	0.0	0.00747004
ADD1	KALRN	0.6868677	0.5711894	0.5519971	0.3419022	0.5065166	0.5192638	0.294766	0.4676395	0.3719433	0.7182824	0.4646571	0.4825636	0	0.0	0	0	0	0	0.0	0.0
ADD1	KCNAB2	0.6845333	0.6924494	0.6652315	0.5168609	0.142431	0.3066095	0.396048	0.4428467	0.3263106	0.3366716	0.3522755	0.5826009	0	0.0	0	0	0	0	0.0	0.0
ADD1	KIF21A	0.8382381	0.7573815	0.2130916	0.3214794	0.3584689	0.5561493	0.292561	0.1445621	0.2197763	0.4444749	0.4530811	0.2555297	0	0.0	0	0	0	0	0.0	0.00700528
ADD1	KIF3B	0.6687197	0.6535182	0.6573537	0.4260379	0.4598332	0.4143477	0.2319241	0.2657354	0.4062256	0.4896435		0.2004191	0	0.0	0	0	0	0	0.0	0.00699385
ADD1	KLC2	0.8609117	0.6965573	0.3120316	0.2915202	0.3502485	0.3791328	0.416204	0.0936579	0.1725889	0.1865636	0.397378	0.1867902	0	0.0	0	0	0	0	0.0	0.00629761
ADD1	LANCL1	0.6144485	0.8072335	0.4766441	0.5218113	0.5498165	0.5859894	0.5128846	0.7484182	0.4578038	0.764343	0.5438887	0.6971914	0	0.0	0	0	0	0	0.0	0.00697595
ADD1	LANCL2	0.6060817	0.5274859	0.4468276	0.4493125	0.4366467	0.5624476	0.2945258	0.2589011	0.4722772	0.6986096	0.4707181	0.3339044	0	0.0	0	0	0	0	0.0	0.00696381
ADD1	MADD	0.7893147	0.7791924	0.5065291	0.4073758	0.1102238	0.3901989	0.3462017	0.3701881	0.213339	0.25745		0.2863533	0	0.0	0	0	0	0	0.0	0.00697599
ADD1	MAP1A	0.5992903	0.9075479	0.3760708	0.6817288	0.4044768	0.3576023	0.5624214	0.4435248	0.537545	0.8415194	0.4390017	0.7283555	0	0.0	0	0	0	0	0.0	6.63277e-07
ADD1	MAP1B	0.5674166	0.6233372		0.6959452	0.430808	0.2424951	0.6991018	0.4431508	0.6269149	0.9068312	0.5025037	0.7561469	0	0.0	0	0	0	0	0.0	7.53097e-08
ADD1	MAP1LC3A	0.5145849	0.8063505	0.2508201	0.6548969	0.4818733	0.4479259	0.3344804	0.4785166		0.8389142		0.6706454	0	0.0	0	0	0	0	0.0	0.0
ADD1	MAP2	0.7207342	0.7217628	0.1221272	0.4298128		0.3497729	0.2688576	0.3406759	0.634849	0.8491518		0.4506908	0	0.0	0	0	0	0	0.0	0.00703121
ADD1	MAP2K1	0.6730542	0.8061101	0.6454858	0.3452615	0.3000167	0.3919146	0.3080358	0.1350357	0.2352382	0.1651223	0.4395128	0.3037321	0	0.0	0	0	0	0	0.0	0.00733849
ADD1	MAP2K2	0.5705776	0.5739694	0.6242004	0.4239092	0.4843852	0.4027508	0.4475452	0.2061211	0.3939432	0.4777204	0.3918821	0.3406975	0	0.0	0	0	0	0	0.0	0.00702351
ADD1	MAPK1	0.5130406	0.8868805	0.6833112	0.5539445	0.578607	0.4974038	0.6115369	0.5865982	0.3946494	0.7562681	0.5914444	0.3406023	0	0.0	0	0	0	0	0.0	0.00702291
ADD1	MAPK8IP3	0.8271012	0.7156276	0.2519286	0.3402501		0.4760688	0.3093865	0.3522858	0.6225372	0.3206576		0.4330921	0	0.0	0	0	0	0	0.0	0.00696168
ADD1	MGLL	0.5233595	0.6934555	0.5800189	0.6125808	0.328239	0.3999234	0.172193	0.5811845	0.332424	0.4323084	0.3621926	0.3321653	0	0.0	0	0	0	0	0.0	0.0
ADD1	MICAL3	0.7455825	0.7782208	0.3762224	0.4139087	0.3343608	0.4939728	0.3356377	0.5187534	0.2780153	0.4344589		0.3263876	0	0.0	0	0	0	0	0.0	0.00599246
ADD1	NCAM1	0.5082895	0.8944627	0.3348992	0.5522139	0.4718577	0.3383994	0.4754313	0.6106414	0.6239764	0.7856526	0.3701879	0.6363341	0	0.0	0	0	0	0	0.0	0.00668716
ADD1	NCKAP1	0.7982551	0.905098		0.3837535	0.6648623	0.5549434	0.5279288	0.5050172	0.4893564	0.196928	0.4835326	0.2745116	0	0.0	0	0	0	0	0.0	0.00749305
ADD1	NDEL1	0.7316887	0.7199685	0.6274728	0.2985963		0.4042808	0.548247	0.357991	0.6378373	0.2862273	0.257508	0.222689	0	0.0	0	0	0	0	0.0	0.00699211
ADD1	NMT2	0.6030076	0.6312731	0.388775	0.6453317	0.5579364	0.4054069	0.3611156	0.6305563	0.566261	0.8109771		0.5990291	0	0.0	0	0	0	0	0.0	0.00701
ADD1	NRBP2	0.7514059	0.7214238	0.1655128	0.4842189	0.6296085	0.4892276	0.2079892	0.5576163	0.3150608	0.4343872		0.389411	0	0.0	0	0	0	0	0.0	0.0
ADD1	NUDCD3	0.7441595	0.5299735	0.3093544	0.3433541	0.3718825	0.2942971	0.3018051	0.3084018	0.5413848	0.3984823	0.4835229	0.2564883	0	0.0	0	0	0	0	0.0	0.00697249
ADD1	OXR1	0.6371014	0.8375928	0.62626	0.3211463	0.6351558	0.2844951	0.3984608	0.5218912	0.5120686	0.4376672	0.4912792	0.6882254	0	0.0	0	0	0	0	0.0	0.0
ADD1	PDE4D	0.6718406	0.5112256	0.464041	0.548247	0.3107804	0.413403	0.560586	0.3454609	0.3514278	0.257822	0.4792197	0.6099209	0	0.0	0	0	0	0	0.0	0.0
ADD1	PDPK1	0.7066336	0.6739153	0.5336538	0.3756525	0.3911766	0.4604032	0.316085	0.4820223	0.2564811	0.2179088	0.4440287	0.2126764	0	0.0	0	0	0	0	0.0	0.0
ADD1	PFKP	0.5024377	0.857851	0.3753042	0.3648611	0.2639621	0.341595	0.5267313	0.1387157	0.2189662	0.0435436	0.3896783	0.2409109	0	0.0	0	0	0	0	0.0	0.00753524
ADD1	PIK3C3	0.6545983	0.6395398	0.5432747	0.3941353	0.4554394	0.4540954	0.4223559	0.3479759	0.3861871	0.2848228	0.3784885	0.3213122	0	0.0	0	0	0	0	0.0	0.00719292
ADD1	PIK3R4	0.8174063	0.5861194	0.4979956	0.3802739	0.373952	0.4807917	0.4792263	0.4286158	0.205095	0.2473404	0.4345008	0.3764201	0	0.0	0	0	0	0	0.0	0.0069518
ADD1	PITPNA	0.514167	0.7811087	0.4613337	0.409057	0.3534884	0.522957	0.5573145	0.3392539	0.3336466	0.639844	0.4975003	0.3360605	0	0.0	0	0	0	0	0.0	0.00693112
ADD1	PPFIA2	0.788589	0.876789		0.4047496		0.4362957		0.5016322	0.4519692	0.5864832			0	0.0	0	0	0	0	0.0	0.0
ADD1	PPM1E	0.6265814	0.5817776		0.3352699	0.156647	0.4214138	0.0794869	0.0524672				0.2203939	0	0.0	0	0	0	0	0.0	0.0
ADD1	PPP1R21	0.8766766	0.7184026	0.6077015	0.6956241	0.4145016	0.5996751	0.6556235	0.7575919	0.7954755	0.793573	0.6358924	0.6645512	0	0.0	0	0	0	0	0.0	0.0069377
ADD1	PPP2R1A	0.5262912	0.7468297	0.6699727	0.4865267	0.5163942	0.4795398	0.516067	0.3297301	0.5143414	0.1723218	0.5377788	0.2244638	0	0.0	0	0	0	0	0.0	3.86311e-12
ADD1	PPP2R2A	0.5641536	0.6220157	0.6009387	0.4844248	0.3337353	0.5142612	0.4645874	0.323551	0.4564544	0.3818165	0.5898877	0.281173	0	0.0	0	0	0	0	0.0	6.091890000000001e-13
ADD1	PPP2R5C	0.7199547	0.7219144	0.5066304	0.4453048	0.3779404	0.3742454	0.3382802	0.4065333	0.2436564	0.1832611	0.4391628	0.2476568	0	0.0	0	0	0	0	0.0	1.03767e-06
ADD1	PPP3CA	0.6949025	0.9153116	0.5861759	0.601052	0.4029256	0.3320662	0.6945807	0.4986089	0.5977065	0.2622177	0.4408248	0.3972598	0	0.0	0	0	0	0	0.0	0.007054
ADD1	PPP3CB	0.6955994	0.8302342	0.7480354	0.6442982	0.4476551	0.3732252	0.7072705	0.5499413	0.5090924	0.6711872	0.3684047	0.3920144	0	0.0	0	0	0	0	0.0	0.00701087
ADD1	PPP6R2	0.6999452	0.5696869	0.6091034	0.5183214	0.5667303	0.340197	0.3056515	0.5398556	0.3577648	0.5744432	0.4698109	0.4668382	0	0.0	0	0	0	0	0.0	0.00719519
ADD1	PRKACB	0.6933072	0.7977774	0.4757908	0.4156442	0.6930715	0.4926196	0.4249444	0.5205445	0.461434	0.754735	0.5233153	0.802071	0	0.0	0	0	0	0	0.0	0.00646915
ADD1	PRKAR2B	0.864115	0.6960292	0.6268321	0.6355666	0.4714629	0.5109777	0.6865619	0.7038423	0.6408502	0.9307637	0.568243	0.7351927	0	0.0	0	0	0	0	0.0	0.00704565
ADD1	PTPN23	0.8159292	0.6197771	0.3837257	0.5630969	0.5527079	0.5287486	0.673502	0.6974289	0.5142398	0.8360112	0.5988421	0.5556194	0	0.0	0	0	0	0	0.0	0.00708085
ADD1	RABEP1	0.7421274	0.5509808	0.4656946	0.469028	0.3178448	0.5316731	0.6177302	0.6545569	0.6409535	0.8777983	0.4197456	0.6473756	0	0.0	0	0	0	0	0.0	0.00724523
ADD1	RABL6	0.7373335	0.5326104	0.510321	0.4420257	0.4968574	0.5683289	0.5842891	0.4082371	0.1710226	0.6075408	0.4210747	0.4299562	0	0.0	0	0	0	0	0.0	0.00751746
ADD1	RAP1GAP2	0.7938247	0.6881905	0.6984022	0.458672	0.2312918	0.3850959	0.1148041	0.2534253	0.2962851	0.7519422	0.431534	0.3155623	0	0.0	0	0	0	0	0.0	0.0
ADD1	REPS1	0.729519	0.5515616	0.644851	0.40446	0.3906047	0.4758808	0.4687585	0.3344841	0.5700433	0.5199069	0.5341993	0.2215575	0	0.0	0	0	0	0	0.0	0.00960282
ADD1	RGS14	0.5435234	0.5091192	0.753165	0.6122489		0.2418596	0.1748403	0.4107341	0.3306414	0.2727614		0.3156042	0	0.0	0	0	0	0	0.0	0.0
ADD1	ROGDI	0.7822103	0.7653904	0.3588174	0.2668116		0.4901912	0.0881614	0.3130687	0.2426531	0.1397083		0.383851	0	0.0	0	0	0	0	0.0	0.00690125
ADD1	RPTOR	0.618329	0.5763173	0.3949636	0.3888574	0.3240118	0.4348074	0.2494946	0.4888929	0.287319	0.3050715	0.4804075	0.5230589	0	0.0	0	0	0	0	0.0	0.00690741
ADD1	RUFY3	0.7496764	0.7813172	0.4450748	0.4432304	0.2905918	0.3643422	0.3162065	0.623506	0.3430388	0.7727258	0.4167938	0.5796677	0	0.0	0	0	0	0	0.0	0.00697884
ADD1	SBF1	0.6595531	0.8680037	0.5532792	0.5719793	0.3220903	0.3618443	0.5802262	0.6225465	0.2742818	0.3959291	0.4027875	0.4568702	0	0.0	0	0	0	0	0.0	0.00699923
ADD1	SH3GLB2	0.6943618	0.850904	0.7290918	0.4640067	0.4658442	0.4207828	0.5266634	0.4891953	0.2326935	0.2582358	0.4724358	0.4729235	0	0.0	0	0	0	0	0.0	4.29972e-10
ADD1	SIK3	0.6447023	0.7923676	0.5892536	0.610159		0.4803504	0.3760359	0.559806	0.444385	0.604658		0.3411924	0	0.0	0	0	0	0	0.0	0.00692577
ADD1	SNAPIN	0.5596095	0.5250001	0.5404452	0.4442092	0.6440089	0.4789864	0.488411	0.3893373	0.454273	0.5803826	0.4270763	0.4637193	0	0.0	0	0	0	0	0.0	0.00304201
ADD1	SORBS1	0.5045271	0.8318965	0.6201937	0.6847234	0.4558856	0.3481377	0.6020334	0.8566744	0.6944371	0.7677435	0.5012473	0.7491303	0	0.0	0	0	0	0	0.0	0.00703646
ADD1	SPIRE1	0.5364605	0.6864079	0.1988518	0.5050484		0.330162	0.1597286	0.3652757	0.2572853	0.4104532		0.1500108	0	0.0	0	0	0	0	0.0	0.0
ADD1	SRGAP3	0.7964718	0.7617642	0.2973239	0.3738029		0.4472596		0.4888514	0.4197775	0.2356522		0.2717908	0	0.0	0	0	0	0	0.0	0.00722817
ADD1	SRR	0.5461496	0.721221	0.5789409	0.6312377		0.5233598	0.3631548	0.5142671	0.4260834	0.7322428		0.5608871	0	0.0	0	0	0	0	0.0	0.0
ADD1	STAM	0.8558279	0.712343	0.4713859	0.3701916	0.556973	0.6131529	0.4089022	0.4090975	0.4644548	0.5555234	0.4674755	0.3826693	0	0.0	0	0	0	0	0.0	0.00733416
ADD1	STRN	0.6681696	0.5058307	0.4294465	0.4078453	0.5734792	0.4663275	0.5021122	0.4496079	0.537779	0.5142997	0.4686489	0.3454149	0	0.0	0	0	0	0	0.0	0.0245978
ADD1	STUB1	0.861073	0.7795514	0.4839595	0.3169266	0.3129311	0.5465548	0.1554595	0.41819	0.3013632	0.4980749	0.5712556	0.2812166	0	0.0	0	0	0	0	0.0	0.00736756
ADD1	SUGT1	0.5198129	0.547605	0.4977484	0.4032195	0.4614302	0.5555207	0.4856105	0.2083534	0.448242	0.248793	0.5227743	0.2237935	0	0.0	0	0	0	0	0.0	0.00744798
ADD1	SYNJ1	0.6709687	0.8889205	0.5340169	0.3989605	0.3511004	0.4673961	0.3804543	0.4985833	0.2812463	0.5527444		0.4459022	0	0.0	0	0	0	0	0.0	0.00746768
ADD1	TANC2	0.5846654	0.5486679	0.5002441	0.3492461		0.3446066	0.344128	0.2791303	0.2492559	0.0806828	0.2333101	0.0825088	0	0.0	0	0	0	0	0.0	0.00692787
ADD1	TCP11L1	0.6402248	0.624185	0.4008648	0.4111016	0.4185768	0.3519836	0.2989882	0.3282418	0.2764708	0.2254238	0.2968413	0.2650151	0	0.0	0	0	0	0	0.0	0.00694729
ADD1	TIAM2	0.5166472	0.78304						0.5353289					0	0.0	0	0	0	0	0.0	0.0
ADD1	TOLLIP	0.5529734	0.8388959	0.5433729	0.509171	0.3415982	0.5599788	0.3105812	0.5574343	0.4723712	0.7179446	0.4077834	0.4205136	0	0.0	0	0	0	0	0.0	0.00699858
ADD1	TOM1L2	0.7599649	0.8793714	0.6553316	0.5036089	0.4749725	0.6491453	0.4222225	0.7452596	0.611167	0.7100268	0.5015683	0.3073417	0	0.0	0	0	0	0	0.0	0.0070501999999999
ADD1	TRAPPC10	0.6417535	0.7711875	0.601719	0.4152415	0.2716329	0.4143092	0.4482509	0.5884722	0.1199134	0.3657498	0.3467944	0.3510151	0	0.0	0	0	0	0	0.0	0.00693592
ADD1	TRAPPC6B	0.7963285	0.5025535	0.5846722	0.4149033	0.2441362	0.3427748	0.3960415	0.2943484	0.2572748	0.1366959	0.2775872	0.3426956	0	0.0	0	0	0	0	0.0	0.0
ADD1	TRAPPC9	0.5254926	0.5898067	0.5760855	0.4132121	0.4098196	0.3358538	0.397239	0.5574239	0.3104868	0.321545	0.3082053	0.4540869	0	0.0	0	0	0	0	0.0	0.00693405
ADD1	TRIM2	0.6357697	0.9191706		0.5303409	0.5592742	0.5859183	0.3760991	0.5470671	0.3711711	0.8084532	0.354849	0.6229453	0	0.0	0	0	0	0	0.0	0.00693749
ADD1	TRIM3	0.5746857	0.7500965	0.4712411	0.3699804	0.3711614	0.5110387	0.3013083	0.5290042	0.3246883	0.5736174	0.5840741	0.6496756	0	0.0	0	0	0	0	0.0	0.0
ADD1	TRIM9	0.7575787	0.5783326	0.3295438	0.4097567		0.3388674		0.195636					0	0.0	0	0	0	0	0.0	0.00746212
ADD1	TSC1	0.5873761	0.7856505	0.5288774	0.4548099	0.3040633	0.5401886	0.2554124	0.5454792	0.3663754	0.481477	0.2970661	0.4193863	0	0.0	0	0	0	0	0.0	0.00696585
ADD1	TTC1	0.5631343	0.6069749	0.4022794	0.3377476	0.3491634	0.3223937	0.2538375	0.1904183	0.3289694	0.2388056	0.3581149	0.1806579	0	0.0	0	0	0	0	0.0	0.00703847
ADD1	TUBA4A	0.6726484	0.8889516	0.5244017	0.5085014	0.6141978	0.443581	0.2431434	0.3074442	0.2552206	0.3072362	0.3847186	0.2332656	0	0.0	0	0	0	0	0.0	0.00651925
ADD1	TUBB2A	0.6486782	0.8331039	0.4159351	0.4473691	0.5122776	0.3985348	0.3065331	0.2653292	0.5972448	0.7226171	0.4076612	0.4388786	0	0.0	0	0	0	0	0.0	0.00699209
ADD1	UBE2O	0.810417	0.6149848	0.4331023	0.3053645	0.4088414	0.5199881	0.3892055	0.1893134	0.1186743	0.391709	0.5187503	0.3066296	0	0.0	0	0	0	0	0.0	0.00716915
ADD1	VAT1	0.7906568	0.5525985	0.3141525	0.649541	0.3220805	0.5249174	0.6103736	0.5938278	0.5735206	0.8593656	0.6028168	0.7412652	0	0.0	0	0	0	0	0.0	0.00699577
ADD1	VCPIP1	0.9016075	0.5403751	0.6710011	0.304585	0.6146974	0.4437838	0.3918074	0.1827837	0.1962416	0.2693144	0.4957885	0.251069	0	0.0	0	0	0	0	0.0	0.00747318
ADD1	VPS11	0.8012384	0.5095981	0.5162833	0.5751812	0.3469441	0.4066037	0.6454929	0.5426259	0.5262516	0.4957404	0.4980292	0.5856811	0	0.0	0	0	0	0	0.0	0.0
ADD1	VPS18	0.8129069	0.5338716	0.5061827	0.5554595	0.3245469	0.388299	0.5738891	0.5161709	0.5215816	0.3965681	0.6412033	0.6076715	0	0.0	0	0	0	0	0.0	0.0069105
ADD1	VPS35	0.5050347	0.7712727	0.578367	0.402625	0.5259898	0.4251761	0.4661623	0.3099893	0.3942292	0.1910003	0.5881617	0.2935874	0	0.0	0	0	0	0	0.0	4.65456e-10
ADD1	VPS50	0.7722837	0.7179875	0.4624528	0.4463276	0.3442757	0.5045279	0.4401096	0.2566357	0.2613508	0.2749397	0.3598407	0.3412855	0	0.0	0	0	0	0	0.0	0.00710592
ADD1	VPS51	0.7389967	0.7099339	0.5488396	0.4035777	0.5786067	0.417064	0.394388	0.2391502	0.3373906	0.5029356	0.4349194	0.4012857	0	0.0	0	0	0	0	0.0	0.00719057
ADD1	VPS52	0.6562539	0.746319	0.511157	0.4184181	0.5163763	0.5053454	0.3689148	0.2839741	0.2763712	0.2979664	0.3371556	0.2466249	0	0.0	0	0	0	0	0.0	0.00706436
ADD1	VPS53	0.7563157	0.6662719	0.4936754	0.4367555	0.4845926	0.4707924	0.3843535	0.3110146	0.2996238	0.2764578	0.4149589	0.2413078	0	0.0	0	0	0	0	0.0	0.00701049
ADD1	VSNL1	0.5257957	0.8418401		0.5394918	0.303221	0.5005534	0.2835675	0.2860329	0.5266349	0.1850978	0.4154771	0.0916163	0	0.0	0	0	0	0	0.0	0.0
ADD1	WASF1	0.8450299	0.7574636	0.4952314	0.2992643		0.3930836	0.510851	0.3469469	0.452874	0.2715089		0.5634706	0	0.0	0	0	0	0	0.0	0.00693592
ADD1	WASF3	0.7469479	0.869911		0.5203648		0.424395	0.2454548	0.6532064	0.2363239	0.694595		0.7457256	0	0.0	0	0	0	0	0.0	0.00324786
ADD1	WASL	0.7599719	0.5665694	0.4219471	0.3017477	0.3643263	0.5301977	0.2346956	0.3509543	0.3579634	0.5553576	0.5192159	0.329041	0	0.0	0	0	0	0	0.0	0.00697599
ADD1	WDFY3	0.6946073	0.7345046	0.2491646	0.4647862	0.2141883	0.413725	0.3183861	0.5970098	0.3640587	0.1497789		0.4581507	0	0.0	0	0	0	0	0.0	0.0
ADD1	WDR13	0.6739799	0.7219851	0.5018284	0.5625434	0.3712425	0.4562426	0.3753011	0.435903	0.3284075	0.6963694	0.3655751	0.3929689	0	0.0	0	0	0	0	0.0	0.0
ADD1	WDR37	0.8095883	0.8700358	0.6591348	0.5153421	0.4563412	0.5577013	0.5033296	0.6620974	0.570432	0.8386432	0.4529927	0.6037917	0	0.0	0	0	0	0	0.0	0.0
ADD1	WDR47	0.6745809	0.7721693	0.3771084	0.3706935		0.3863803	0.3776753	0.3544244	0.266659	0.2459229		0.1338138	0	0.0	0	0	0	0	0.0	0.0
ADD1	WDR48	0.5329268	0.8076494	0.3342213	0.4155954	0.574704	0.5276585	0.5572911	0.520462	0.3772176	0.6283337	0.2653092	0.6652519	0	0.0	0	0	0	0	0.0	0.00696168
ADD1	WDR7	0.8342623	0.7550869	0.4937181	0.4576093	0.2772901	0.4729693	0.4198951	0.4486622	0.3136501	0.4899316	0.4660196	0.414004	0	0.0	0	0	0	0	0.0	0.00696168
ADD1	WIPF2	0.64229	0.7129092	0.2961947	0.29626	0.3321133	0.5011449	0.427984	0.2180682	0.3235461	0.3889531	0.5310009	0.1191518	0	0.0	0	0	0	0	0.0	0.00697537
ADD2	AGAP1	0.5991072	0.7754802		0.4270041	0.1846241	0.2802345	0.253498	0.4943498	0.5445332	0.571978		0.5199694	0	0.0	0	0	0	0	0.0	0.0
ADD2	AHSA1	0.5127264	0.5845075	0.3102168	0.3718532	0.233307	0.3372615	0.2315102	0.1407286	0.1908126	0.116396		0.2034365	0	0.0	0	0	0	0	0.0	0.00693519
ADD2	AKAP10	0.7852301	0.5828186	0.3695598	0.3890392		0.3515512	0.3999687	0.2698085	0.1854873	0.401697		0.3671375	0	0.0	0	0	0	0	0.0	0.0
ADD2	AKAP5	0.5471048	0.811174		0.2701953	0.4498601	0.276024	0.1968715	0.451305	0.6509145	0.2978516		0.3720743	0	0.0	0	0	0	0	0.0	0.0072713
ADD2	AP3D1	0.821129	0.7361608	0.2189465	0.2534767	0.2296636	0.2064054	0.25767	0.137287	0.1148016	0.1768586		0.2541625	0	0.0	0	0	0	0	0.0	5.0723000000000005e-06
ADD2	AP3M2	0.7412314	0.8304295	0.3590702	0.380028	0.2506041	0.3288788	0.3218911	0.3231832	0.4995177	0.4740423		0.4317679	0	0.0	0	0	0	0	0.0	0.0
ADD2	AP3S1	0.6854823	0.5844601	0.1782374	0.3216325	0.2579292	0.2496448	0.2387528	0.1546407	0.2573278	0.3667653		0.2824153	0	0.0	0	0	0	0	0.0	0.00688246
ADD2	APBA2	0.5509394	0.7678728	0.8134989	0.6318362				0.3100443		0.4185767			0	0.0	0	0	0	0	0.0	0.0
ADD2	ARFGEF2	0.8501303	0.7006475	0.3470496	0.2551623	0.2151926	0.192998	0.0881193	0.0906926	0.0787892	0.1205364		0.1723336	0	0.0	0	0	0	0	0.0	0.0
ADD2	ARFGEF3	0.8845187	0.8469283		0.285941	0.2620364	0.4808223	0.1689794	0.425104	0.2228322	0.3114798		0.4989014	0	0.0	0	0	0	0	0.0	0.0
ADD2	ARHGAP32	0.7823744	0.6724464		0.3195734	0.2441991	0.3836262	0.516677	0.2965259	0.2329576	0.1561794		0.2916832	0	0.0	0	0	0	0	0.0	0.0
ADD2	ARHGEF7	0.8791403	0.6044215	0.371811	0.3175281	0.2020649	0.2320858	0.2386118	0.2273429	0.2851723	0.379603		0.3985776	0	0.0	0	0	0	0	0.0	0.0
ADD2	ASAP1	0.8231778	0.6234699	0.5168051	0.6197576	0.4012832	0.5342293	0.449623	0.2643764	0.6587777	0.5186492		0.4635863	0	0.0	0	0	0	0	0.0	0.0
ADD2	ASAP2	0.7513422	0.5119891	0.422257	0.3562046	0.385334	0.4028378	0.3344511	0.5036906	0.2992622	0.2217436		0.4845156	0	0.0	0	0	0	0	0.0	0.0
ADD2	ATXN10	0.629891	0.5338417	0.3545676	0.3428572	0.1758055	0.2116784	0.2830774	0.2377886	0.238919	0.1752109		0.3148358	0	0.0	0	0	0	0	0.0	0.0
ADD2	BCR	0.7491059	0.7263714	0.3312917	0.5058512	0.3723938	0.413031	0.1216712	0.271129	0.2906967	0.2131753		0.2678663	0	0.0	0	0	0	0	0.0	0.0
ADD2	BRK1	0.6870127	0.6675861	0.3682376	0.3947265	0.3004174	0.2350459	0.3062909	0.3057917	0.3217374	0.3310355		0.3075223	0	0.0	0	0	0	0	0.0	0.0
ADD2	CAMK2G	0.8670364	0.8210182	0.2720037	0.3626501	0.5436638	0.2994914	0.27218	0.4423926	0.6481568	0.3814606		0.3427915	0	0.0	0	0	0	0	0.0	0.00680835
ADD2	CAMK4	0.6513959	0.8996207	0.5964087	0.3537338		0.330743	0.2345285	0.3920125	0.2295671	0.4962412		0.4771767	0	0.0	0	0	0	0	0.0	0.0
ADD2	CAMSAP3	0.6120301	0.8305438		0.3368965	0.3023208	0.36972	0.3814878	0.2911013	0.1847766	0.1858417		0.1784832	0	0.0	0	0	0	0	0.0	0.0
ADD2	CAP2	0.7301128	0.8773115		0.3494936	0.4257282	0.2471486	0.3589476	0.4838179	0.6103928	0.5649582		0.3669656	0	0.0	0	0	0	0	0.0	0.0
ADD2	CAPZA2	0.6847886	0.5146034	0.2761433	0.4425935	0.3368519	0.2023399	0.2769304	0.3820661	0.4924936	0.3973746		0.2916832	0	0.0	0	0	540	0	0.0	8.85215e-08
ADD2	CCDC6	0.6762333	0.6827365	0.2910451	0.2693902	0.5321562	0.2358311	0.088965	0.1041166	0.2220982	0.198325		0.3349751	0	0.0	0	0	0	0	0.0	7.60684e-07
ADD2	CCDC92	0.7386376	0.8593064	0.6547844	0.5845332		0.4688895	0.1559077	0.5222487	0.3671292	0.6876826		0.35377	0	0.0	0	0	0	0	0.0	0.0
ADD2	CCT2	0.7862145	0.5213404	0.3960261	0.4345764	0.2777002	0.2982866	0.3223342	0.3856567	0.2788536	0.3838755		0.2738779	0	0.0	0	0	0	0	0.0	0.00673976
ADD2	CCT7	0.8351303	0.5058996	0.3768434	0.4312153	0.2290884	0.2358794	0.2708384	0.3451673	0.215812	0.2136592		0.2295955	0	0.0	0	0	0	0	0.0	3.04925e-10
ADD2	CDK5	0.6669335	0.8043254	0.1759755	0.3012716	0.4027162	0.2906797	0.2698091	0.2101469	0.245158	0.1478088		0.370838	0	0.0	0	0	0	0	0.0	0.00714527
ADD2	CEP170B	0.7056903	0.8297583	0.1996387	0.2614476	0.3743916	0.348878	0.156854	0.187862	0.34281	0.1639622		0.1484742	0	0.0	0	0	0	0	0.0	0.0
ADD2	CFL2	0.5297318	0.6977747	0.4734672	0.5591681	0.3213158	0.2441848	0.3592924	0.5217836	0.406288	0.574973		0.3660182	0	0.0	0	0	0	0	0.0	0.0
ADD2	CKAP5	0.5759168	0.5749834	0.4653053	0.4396129	0.2507288	0.1666829	0.2610938	0.2235922	0.1377896	0.1292288		0.3584379	0	0.0	0	0	0	0	0.0	2.21949e-06
ADD2	CLASP2	0.6105103	0.8777882	0.3473919	0.2920384	0.4024922	0.248963	0.2935954	0.2513483	0.2132366	0.6106793		0.3998414	0	0.0	0	0	0	0	0.0	0.0
ADD2	CLIP2	0.7931726	0.5348896	0.3308274	0.4838913	0.363999	0.3028702	0.2689736	0.4466001	0.5662554	0.1763799		0.4234894	0	0.0	0	0	0	0	0.0	0.0
ADD2	CLTA	0.53967	0.7210353	0.5048946	0.4298439	0.2706113	0.2847484	0.1431431	0.2327927	0.224957	0.3306348		0.5578131	0	0.0	0	0	0	0	0.0	0.0
ADD2	CLTB	0.6080494	0.8308239	0.4341587	0.3019706	0.2120234	0.4571566	0.149774	0.2540357	0.3426805	0.1274134		0.2567095	0	0.0	0	0	0	0	0.0	1.31207e-07
ADD2	CLTC	0.6388568	0.8839545	0.456077	0.3843235	0.3277839	0.2863174	0.1778364	0.3024239	0.2319733	0.2260683		0.287898	0	0.0	0	0	0	0	0.0	7.75409e-08
ADD2	CNTN1	0.536593	0.8986839	0.1790285	0.5132124	0.3936887	0.5536885	0.6262549	0.6089326	0.4556872	0.6032753		0.4275047	0	0.0	0	0	0	0	0.0	0.00696116
ADD2	COPS2	0.769069	0.5254361	0.3860256	0.3198957	0.3049576	0.3241982	0.2152388	0.3345922	0.3199164	0.406552		0.3765306	0	0.0	0	0	0	0	0.0	0.00682168
ADD2	COPS3	0.7880589	0.5867924	0.3964806	0.2959707	0.46428	0.2689159	0.1947094	0.2817154	0.2813066	0.4776168		0.4535695	0	0.0	0	0	0	0	0.0	0.0
ADD2	COPS4	0.7872366	0.5324853	0.4211954	0.3346879	0.2002275	0.4163817	0.3058182	0.4454324	0.4102899	0.5393885		0.5337206	0	0.0	0	0	0	0	0.0	5.81493e-06
ADD2	COPS6	0.800619	0.5134257	0.4073531	0.3448613	0.3653209	0.3759537	0.2261853	0.3395549	0.3878115	0.5621017		0.3694796	0	0.0	0	0	0	0	0.0	0.00675111
ADD2	CRTC1	0.6744133	0.7509744	0.308698	0.3712536	0.3107757	0.4163924	0.4757933	0.3521073	0.1484493	0.5831858		0.4269399	0	0.0	0	0	0	0	0.0	0.0
ADD2	CSNK2A1	0.764462	0.5825934	0.2950675	0.2976359	0.1926034	0.2207786	0.2851736	0.3072306	0.1692452	0.1965512		0.3865426	0	0.0	0	0	0	0	0.0	0.0
ADD2	CSNK2A2	0.7966726	0.5085498	0.3417532	0.4949729	0.2178366	0.2872855	0.2881138	0.3240294	0.4132866	0.2500536		0.183338	0	0.0	0	0	0	0	0.0	0.0
ADD2	CUL2	0.717111	0.7363047	0.2875804	0.4093639	0.1755483	0.4793277	0.1867864	0.1549653	0.286706	0.2293662		0.2977505	0	0.0	0	0	0	0	0.0	0.0
ADD2	CYFIP2	0.6949936	0.9189505	0.4497299	0.3555693	0.2954522	0.3155299	0.231479	0.4651156	0.2441772	0.4750733		0.4124553	0	0.0	0	0	0	0	0.0	0.00689387
ADD2	DCLK2	0.5377624	0.569924		0.458716		0.4623644		0.5222471	0.4160674	0.7134163		0.4315207	0	0.0	0	0	0	0	0.0	0.0
ADD2	DCTN4	0.7694214	0.7903014	0.3223666	0.3000833	0.3636489	0.2468216	0.2446232	0.4471685	0.4102662	0.5139763		0.2279627	0	0.0	0	0	0	0	0.0	0.0
ADD2	DCTN5	0.8389668	0.7884994	0.3098822	0.2655825	0.6390404	0.2629589	0.305797	0.4051151	0.511536	0.5417362		0.433179	0	0.0	0	0	0	0	0.0	0.0
[truncated: 35,319 more rows]
