# Supplementary material for: A tissue-specific atlas of protein–protein associations enables prioritization of candidate disease genes
Source: Nat Biotechnol. 2025 May 2;44(4):654–67. doi: 10.1038/s41587-025-02659-z (PMC13090126; doi:10.1038/s41587-025-02659-z)
Supplement: Supplementary file 3 — All supplementary tables and file descriptions. [file 41587_2025_2659_MOESM3_ESM.zip › TableS14_[fig5d]_synaptosome_intact_network_disease_genes_annotated_AF2_interface_results.csv]

name	prot2	synaptosome	prot1	brain	blood	breast	colon	kidney	liver	lung	ovary	pancreas	stomach	throat	huri	bioplex	signor	reactome	string	corum	intact	humap	uniprot1	uniprot2	ranked0_model	ptm	iptm	ranking_confidence	pdockq_huintaf2_10Acutoff	pdockq_huintaf2_10Acutoff_num_residues	pdockq_huintaf2_10Acutoff_interface_residues_chain1	pdockq_huintaf2_10Acutoff_interface_residues_chain2	num_alignments
Q9UKU7_P13804	ETFA	0.8024186	ACAD8	0.6999228	0.6970264	0.5874982	0.5333982	0.6911442	0.8085976	0.6725189	0.7751016	0.8123512	0.5209194	0.7525501	0	0.0	0	0	402	0	0.0	0.00706679	Q9UKU7	P13804	model_2_multimer_v3_pred_0	0.5957781859658655	0.2536400556564331	0.3220676817183196	0.1593699241595085	49.0	[54, 57, 58, 59, 62, 63, 64, 65, 66, 298, 301, 302, 303, 304, 305, 306, 373, 375, 376, 377, 378, 379, 380, 381, 382, 383, 384, 385]	[130, 146, 147, 148, 149, 150, 151, 152, 153, 154, 155, 156, 157, 158, 160, 161, 265, 284, 291, 309, 310]	3072.0
P12814_P21333	FLNA	0.5255323	ACTN1	0.8693107	0.7489204	0.8499682	0.9520949	0.9307496	0.907354	0.9618995	0.988125	0.9763188	0.8914174	0.979994	0	0.0	0	0	0	0	0.0	0.0513098	P12814	P21333
P61163_Q9Y6D5	ARFGEF2	0.8557535	ACTR1A	0.5804601	0.6513947	0.3492138	0.2944625	0.4658088	0.4404902	0.3653554	0.2557525	0.2373264	0.4092466	0.3345041	0	0.0	0	0	0	0	0.0	0.00692695	P61163	Q9Y6D5	model_3_multimer_v3_pred_0	0.6410880868380968	0.5529017448425293	0.5705390132416428	0.2281653075282761	151.0	[1, 2, 3, 4, 5, 7, 115, 118, 121, 122, 138, 171, 173, 174, 175, 176, 177, 178, 179, 180, 181, 200, 227, 229, 235, 271, 273, 277, 281, 283, 284, 285, 286, 287, 288, 289, 290, 291, 319, 320, 321, 322, 323, 324, 325, 351, 352, 353, 354, 355, 356, 357, 358, 359, 360, 361, 362, 363, 365, 366, 367, 368, 369, 370, 371, 372, 373, 374, 375, 376]	[251, 252, 580, 581, 583, 588, 590, 591, 612, 616, 619, 631, 633, 634, 635, 636, 638, 639, 886, 887, 888, 891, 938, 1083, 1084, 1085, 1086, 1087, 1088, 1089, 1125, 1126, 1127, 1128, 1129, 1130, 1131, 1132, 1133, 1168, 1169, 1171, 1172, 1173, 1174, 1175, 1176, 1177, 1178, 1179, 1180, 1216, 1217, 1218, 1219, 1220, 1221, 1261, 1262, 1263, 1264, 1265, 1306, 1307, 1308, 1309, 1310, 1311, 1312, 1313, 1…	3072.0
P61163_P11274	BCR	0.8061942	ACTR1A	0.5978063	0.2275979	0.4713853	0.341682	0.4460485	0.2286704	0.3394623	0.2971172	0.3206971	0.4277341	0.284273	0	0.0	0	0	0	0	0.0	0.00735054	P61163	P11274	model_3_multimer_v3_pred_0	0.3650103608292657	0.6342990398406982	0.5804413040384118	0.2686516531822803	405.0	[1, 2, 3, 4, 5, 6, 8, 9, 10, 11, 25, 26, 27, 28, 29, 30, 31, 32, 46, 47, 48, 49, 50, 51, 52, 53, 61, 64, 96, 97, 99, 100, 101, 102, 104, 105, 106, 109, 110, 111, 112, 113, 114, 115, 116, 118, 121, 137, 138, 139, 140, 141, 142, 143, 144, 145, 146, 147, 148, 149, 150, 151, 152, 153, 154, 155, 156, 157, 168, 169, 170, 171, 172, 173, 174, 175, 176, 177, 178, 179, 180, 219, 220, 222, 223, 224, 225, 22…	[10, 11, 13, 14, 15, 16, 42, 46, 49, 50, 53, 56, 57, 59, 60, 61, 62, 63, 64, 67, 68, 71, 74, 75, 151, 153, 154, 155, 156, 157, 158, 159, 160, 161, 162, 163, 164, 165, 166, 167, 168, 169, 170, 182, 183, 184, 185, 186, 187, 188, 189, 190, 191, 192, 193, 194, 195, 196, 197, 198, 199, 200, 201, 202, 203, 204, 205, 206, 207, 208, 209, 210, 211, 212, 249, 250, 251, 252, 253, 254, 255, 256, 257, 258, 25…	3072.0
P61163_Q53HC0	CCDC92	0.8425821	ACTR1A	0.6770648	0.653615	0.5274106		0.3605892	0.413183	0.5345353	0.7027314	0.469586		0.4953381	0	0.0	0	0	0	0	0.0	0.0	P61163	Q53HC0	model_3_multimer_v3_pred_0	0.5767669224821893	0.6356460452079773	0.6238702206628197	0.335822795318617	193.0	[1, 4, 5, 6, 7, 8, 9, 10, 11, 12, 25, 26, 27, 28, 29, 30, 32, 33, 45, 46, 47, 48, 49, 50, 51, 52, 53, 54, 55, 96, 98, 99, 100, 105, 106, 107, 145, 146, 147, 148, 149, 150, 151, 152, 153, 154, 158, 171, 172, 173, 174, 226, 279, 280, 292, 295, 296, 297, 298, 299, 300, 301, 302, 304, 305, 306, 307, 308, 309, 310, 311, 312, 313, 314, 315, 316, 317, 318, 319, 320, 321, 322, 323, 324, 325, 326, 327, 32…	[27, 28, 30, 31, 32, 33, 34, 35, 36, 37, 38, 39, 40, 41, 42, 43, 44, 45, 46, 47, 48, 49, 50, 51, 52, 53, 55, 56, 57, 59, 60, 109, 112, 113, 114, 116, 117, 119, 120, 123, 124, 127, 130, 131, 134, 214, 215, 216, 217, 218, 219, 220, 221, 222, 223, 243, 246, 299, 300, 301, 302, 303, 304, 305, 306, 307, 308, 309, 310, 311, 312, 313, 314, 315, 316, 317, 318, 319, 320]	2826.0
P61163_Q9Y4F5	CEP170B	0.8174954	ACTR1A	0.780018	0.3320421	0.2506402	0.4549714	0.3813965	0.2551578	0.2742847	0.505251	0.0986392	0.6649166	0.4380484	0	0.0	0	0	0	0	0.0	0.00715957	P61163	Q9Y4F5	model_5_multimer_v3_pred_0	0.344736078933364	0.6338915824890137	0.5760604817778838	0.4882007130211887	318.0	[1, 8, 9, 10, 11, 12, 13, 14, 15, 16, 17, 18, 19, 20, 21, 22, 23, 24, 25, 26, 27, 28, 29, 30, 31, 32, 33, 34, 35, 36, 37, 38, 64, 71, 72, 73, 75, 76, 77, 78, 96, 102, 104, 105, 109, 110, 111, 112, 113, 114, 132, 133, 139, 140, 141, 142, 143, 144, 145, 146, 147, 148, 149, 150, 151, 152, 153, 154, 157, 158, 159, 160, 161, 162, 163, 164, 165, 166, 168, 170, 172, 173, 183, 184, 185, 186, 187, 188, 18…	[26, 27, 28, 29, 33, 34, 35, 36, 37, 38, 39, 40, 41, 42, 43, 60, 61, 62, 63, 64, 65, 75, 88, 90, 91, 92, 93, 271, 273, 281, 400, 401, 402, 403, 404, 405, 406, 407, 408, 409, 410, 562, 563, 564, 565, 566, 567, 568, 569, 570, 571, 572, 573, 574, 575, 576, 577, 578, 579, 580, 581, 582, 583, 584, 585, 586, 587, 588, 589, 590, 591, 592, 593, 594, 595, 596, 659, 660, 661, 662, 663, 664, 665, 666, 667, …	3072.0
P61163_P09496	CLTA	0.8214572	ACTR1A	0.6566323	0.6124379	0.3753665	0.3556962	0.5193417	0.3908004	0.2540557	0.3268496	0.6446673	0.4261137	0.1312225	0	0.0	0	0	0	0	0.0	0.00520617	P61163	P09496	model_1_multimer_v3_pred_0	0.6322073949853324	0.3269155621528625	0.3879739287193565	0.242039464017434	252.0	[10, 15, 16, 17, 18, 19, 20, 21, 22, 23, 24, 25, 26, 27, 28, 29, 30, 31, 32, 33, 34, 35, 36, 37, 59, 60, 63, 97, 98, 138, 141, 143, 144, 145, 146, 147, 148, 149, 150, 151, 152, 153, 154, 155, 157, 158, 160, 161, 162, 169, 170, 171, 172, 173, 174, 175, 176, 177, 178, 212, 215, 216, 217, 218, 219, 220, 221, 222, 223, 224, 226, 237, 238, 239, 240, 241, 242, 255, 290, 293, 295, 296, 297, 298, 299, 30…	[30, 32, 33, 35, 36, 37, 39, 40, 123, 124, 125, 126, 127, 128, 129, 130, 131, 132, 133, 134, 135, 136, 137, 138, 139, 140, 141, 142, 143, 144, 145, 146, 147, 148, 149, 150, 151, 152, 153, 154, 155, 156, 157, 158, 159, 160, 161, 162, 164, 165, 166, 168, 169, 173, 174, 175, 176, 177, 178, 179, 180, 181, 182, 183, 184, 185, 186, 187, 188, 189, 190, 191, 192, 193, 194, 195, 197, 198, 202, 210, 211, 2…	3072.0
P61163_Q96F07	CYFIP2	0.586876	ACTR1A	0.8360215	0.5254426	0.37833	0.5446104	0.4016588	0.5538441	0.5450352	0.2550917	0.465176	0.3409529	0.4069171	0	0.0	0	0	0	0	0.0	0.00738976	P61163	Q96F07	model_4_multimer_v3_pred_0	0.718305892625393	0.2327892482280731	0.3298925771075371	0.0912459646213265	139.0	[1, 2, 3, 4, 5, 6, 7, 8, 9, 10, 11, 25, 27, 28, 29, 30, 32, 100, 104, 105, 106, 107, 134, 135, 136, 147, 148, 149, 150, 151, 152, 153, 154, 155, 170, 171, 172, 173, 287, 288, 289, 290, 291, 292, 293, 294, 295, 296, 297, 298, 299, 319, 322, 323, 324, 325, 326, 327, 328, 329, 330, 331, 332, 334, 335, 349, 350, 351, 352, 354, 357, 359, 360, 361, 364, 365]	[3, 5, 6, 7, 8, 9, 10, 11, 12, 13, 14, 15, 16, 17, 18, 19, 20, 21, 22, 23, 24, 25, 33, 34, 35, 36, 37, 38, 39, 40, 371, 372, 373, 374, 377, 378, 468, 469, 560, 562, 563, 564, 565, 566, 567, 568, 569, 570, 571, 572, 573, 574, 575, 576, 577, 578, 777, 778, 780, 783, 784, 785, 790]	3072.0
P61163_Q9BTE1	DCTN5	0.9013105	ACTR1A	0.9187312	0.6828725	0.6220156	0.4728624	0.6240105	0.6758166	0.8332204	0.865396	0.3160204	0.7063249	0.7933435	0	0.99999999996858	0	1	996	0	0.35	1.0	P61163	Q9BTE1	model_4_multimer_v3_pred_0	0.6848623514800409	0.1951693594455719	0.2931079578524657	0.4148720580699384	131.0	[8, 9, 10, 11, 13, 22, 23, 24, 25, 26, 27, 28, 29, 30, 31, 32, 33, 34, 35, 60, 96, 97, 98, 99, 100, 109, 145, 146, 147, 148, 149, 150, 151, 152, 153, 154, 172, 297, 329, 331, 332, 333, 334, 335, 336, 337, 338, 339, 340, 341, 342, 343, 344, 345, 346, 347, 348, 349, 350, 351, 352, 353, 354]	[24, 25, 26, 27, 28, 29, 30, 31, 32, 33, 34, 44, 45, 46, 47, 48, 49, 50, 51, 52, 53, 54, 55, 65, 66, 67, 68, 69, 70, 71, 72, 73, 74, 75, 76, 77, 78, 79, 80, 81, 82, 83, 84, 85, 96, 97, 98, 99, 100, 101, 102, 113, 115, 116, 117, 118, 119, 120, 131, 132, 133, 134, 135, 136, 148, 149, 150, 151]	3072.0
P61163_Q9NQX3	GPHN	0.8798846	ACTR1A	0.669147	0.4356704	0.3335818	0.2497187	0.556681	0.21996	0.2880322	0.6019792	0.5202274	0.3685129	0.3907803	0	0.0	0	0	0	0	0.0	0.00756565	P61163	Q9NQX3	model_3_multimer_v3_pred_0	0.4449253587963637	0.3679851293563843	0.3833731752443802	0.6408559686043778	220.0	[7, 8, 9, 10, 11, 12, 13, 14, 15, 22, 23, 24, 25, 26, 27, 28, 29, 30, 31, 32, 33, 34, 93, 94, 95, 97, 98, 99, 100, 101, 102, 105, 106, 107, 109, 140, 141, 142, 143, 144, 145, 146, 147, 148, 149, 150, 151, 152, 153, 154, 155, 157, 170, 220, 221, 222, 223, 224, 225, 226, 227, 228, 230, 231, 234, 235, 236, 237, 238, 239, 242, 255, 256, 263, 295, 296, 297, 298, 299, 300, 301, 302, 305, 306, 307, 308,…	[1, 2, 3, 4, 5, 6, 7, 8, 9, 10, 11, 12, 13, 15, 34, 37, 38, 41, 42, 43, 44, 45, 46, 47, 48, 49, 50, 51, 114, 117, 118, 121, 148, 149, 152, 153, 155, 156, 157, 158, 159, 160, 161, 163, 164, 167, 171, 657, 658, 659, 660, 661, 662, 663, 664, 665, 666, 676, 677, 678, 679, 680, 681, 682, 683, 684, 685, 686, 687, 688, 689, 690, 691, 707, 708, 710, 719, 721, 722, 723, 724, 725, 726, 727, 728, 730, 732, …	3072.0
P61163_Q9H0B6	KLC2	0.8180581	ACTR1A	0.7252471	0.5253337	0.3125406	0.3408384	0.4292248	0.5016733	0.274941	0.4420359	0.3735782	0.4337129	0.2762986	0	0.0	0	0	522	0	0.0	0.00745973	P61163	Q9H0B6	model_2_multimer_v3_pred_0	0.4420955673428018	0.1883490830659866	0.2390983799213497	0.2443718573257228	194.0	[1, 2, 3, 4, 5, 6, 7, 8, 9, 10, 11, 13, 24, 25, 26, 27, 28, 29, 30, 31, 32, 34, 60, 63, 64, 105, 106, 107, 135, 138, 145, 146, 147, 148, 149, 150, 151, 152, 153, 154, 155, 170, 171, 172, 173, 174, 175, 212, 213, 215, 216, 217, 218, 219, 220, 221, 222, 240, 241, 242, 244, 255, 289, 290, 292, 293, 294, 296, 297, 300, 306, 307, 308, 327, 331, 332, 333, 334, 335, 336, 337, 338, 339, 340, 341, 342, 34…	[87, 88, 89, 90, 91, 92, 93, 94, 95, 96, 97, 98, 99, 100, 101, 102, 103, 104, 105, 106, 107, 108, 109, 110, 111, 112, 113, 114, 115, 116, 117, 118, 119, 120, 121, 123, 124, 127, 131, 173, 175, 177, 179, 180, 192, 193, 194, 195, 196, 197, 198, 199, 200, 201, 202, 203, 204, 205, 206, 207, 208, 209, 210, 211, 212, 213, 214, 215, 216, 217, 219, 220, 221, 223, 224, 227, 238, 249, 252, 484, 486, 487, 4…	3072.0
P61163_P22694	PRKACB	0.8213736	ACTR1A	0.862461	0.4247229	0.4193704	0.664829	0.5471841	0.385088	0.5914714	0.5695346	0.41229	0.3802931	0.7126944	0	0.0	0	0	0	0	0.0	0.00450887	P61163	P22694	model_1_multimer_v3_pred_0	0.5685683867753135	0.189888447523117	0.2656244353735564	0.4398574878429677	155.0	[4, 7, 8, 9, 10, 11, 12, 13, 24, 25, 26, 27, 28, 29, 30, 31, 32, 34, 35, 36, 60, 63, 105, 106, 107, 108, 109, 138, 140, 144, 145, 146, 147, 148, 149, 150, 151, 152, 153, 154, 155, 172, 219, 220, 242, 296, 297, 298, 299, 301, 302, 303, 304, 305, 306, 307, 308, 310, 327, 329, 330, 331, 332, 333, 334, 335, 336, 337, 338, 339, 340, 341, 342, 343, 344, 345, 346, 347, 348, 349, 350, 351, 352, 353, 354,…	[53, 54, 55, 77, 78, 80, 81, 82, 83, 84, 85, 86, 87, 88, 89, 90, 91, 166, 167, 169, 171, 185, 187, 188, 190, 195, 196, 197, 198, 199, 200, 201, 202, 203, 204, 205, 206, 207, 208, 209, 210, 211, 212, 213, 214, 215, 216, 239, 240, 241, 242, 243, 244, 245, 246, 247, 248, 249, 250, 251, 252, 253, 341, 343, 344, 346, 347]	3072.0
P61163_Q15276	RABEP1	0.9084443	ACTR1A	0.5774022	0.4658701	0.3694439	0.4587069	0.5199146	0.4766284	0.5472442	0.635931	0.5937565	0.4677803	0.6062319	0	0.0	0	0	0	0	0.0	0.00702122	P61163	Q15276	model_4_multimer_v3_pred_0	0.3830467627468679	0.2457008361816406	0.2731700214946861	0.0879054892478903	80.0	[10, 25, 26, 27, 28, 29, 30, 31, 32, 144, 145, 146, 147, 148, 149, 150, 151, 152, 153, 154, 172, 173, 312, 327, 328, 329, 330, 332, 333, 334, 335, 336, 338, 339, 341, 342, 343, 344, 345, 346, 347, 348, 349, 350, 351, 352, 353, 355, 356]	[96, 99, 228, 229, 230, 231, 232, 233, 234, 235, 236, 237, 238, 239, 240, 241, 242, 243, 244, 245, 246, 247, 248, 249, 250, 251, 252, 253, 254, 255, 724]	3072.0
P61163_Q9NZR1	TMOD2	0.8000331	ACTR1A	0.8272353	0.5196337	0.4346707	0.504646	0.453824	0.5752103	0.6944379	0.7642498	0.6002292		0.6091901	0	0.0	0	0	0	0	0.0	0.0	P61163	Q9NZR1	model_2_multimer_v3_pred_0	0.5349118938644665	0.1762149930000305	0.2479543731729177	0.4941213284636885	188.0	[8, 9, 10, 25, 26, 27, 28, 29, 30, 31, 33, 35, 36, 38, 39, 40, 41, 42, 46, 50, 51, 52, 53, 54, 55, 56, 57, 58, 59, 60, 61, 62, 63, 64, 65, 69, 83, 84, 85, 86, 87, 88, 89, 90, 91, 92, 93, 94, 95, 96, 97, 98, 99, 100, 101, 102, 103, 104, 105, 106, 123, 126, 127, 128, 129, 130, 131, 132, 133, 134, 135, 149, 152, 329, 331, 332, 333, 334, 335, 336, 338, 341, 342, 343, 345, 346, 349, 350, 351, 352, 360…	[44, 47, 48, 49, 51, 132, 135, 136, 137, 138, 139, 140, 141, 142, 143, 144, 145, 146, 147, 148, 149, 167, 169, 170, 171, 172, 173, 175, 178, 205, 230, 232, 234, 258, 259, 260, 261, 262, 263, 266, 271, 285, 286, 287, 288, 289, 290, 291, 292, 294, 295, 296, 297, 298, 299, 300, 301, 302, 304, 308, 314, 315, 316, 317, 318, 319, 320, 321, 322, 323, 324, 325, 326, 327, 328, 329, 330, 331, 332, 333, 334…	3072.0
P61163_Q92574	TSC1	0.8049477	ACTR1A	0.7614019	0.457429	0.3439536	0.3400202	0.4431891	0.143979	0.3853937	0.3760458	0.4384479	0.2265191	0.4478515	0	0.0	0	0	0	0	0.0	0.00700783	P61163	Q92574	model_4_multimer_v3_pred_0	0.3464787133112306	0.2622261345386505	0.2790766502931665	0.1473548051331563	114.0	[1, 2, 3, 4, 5, 6, 7, 8, 9, 10, 11, 26, 27, 28, 29, 100, 107, 136, 148, 149, 150, 151, 152, 153, 219, 220, 221, 222, 223, 224, 226, 255, 298, 300, 304, 305, 306, 307, 308, 309, 310, 311, 312, 313, 314, 315, 316, 319, 327, 328, 329, 330, 331, 332, 333, 334, 335, 336, 337, 338, 345, 346, 347, 348, 349, 350, 351, 352, 353, 354, 355, 356, 357]	[23, 24, 27, 30, 348, 349, 350, 351, 352, 353, 354, 355, 356, 357, 358, 359, 360, 361, 607, 610, 611, 713, 714, 715, 716, 717, 718, 719, 720, 721, 722, 723, 724, 725, 726, 727, 728, 729, 730, 731, 732]	3072.0
Q16186_O14744	PRMT5	0.807459	ADRM1	0.5443581	0.6234154	0.4755509	0.463793	0.5908769	0.5978805	0.6042382	0.405329	0.5356608	0.4898255	0.6377816	0	0.0	0	0	0	0	0.0	3.4505899999999997e-07	Q16186	O14744	model_5_multimer_v3_pred_0	0.6077650015280527	0.4007680416107178	0.4421674335941848	0.3791496315291645	210.0	[1, 2, 3, 4, 5, 6, 7, 8, 9, 10, 11, 12, 13, 14, 15, 16, 17, 18, 48, 50, 51, 52, 53, 54, 55, 56, 57, 58, 59, 60, 61, 66, 67, 68, 69, 70, 71, 72, 73, 74, 76, 103, 132, 133, 134, 135, 163, 164, 165, 166, 167, 168, 169, 170, 263, 264, 265, 269, 270, 271, 272, 273, 274, 275, 289, 294, 315, 316, 329, 330, 331, 332, 333, 334, 335, 336, 337, 338, 339, 340, 341, 342]	[1, 2, 3, 4, 5, 6, 7, 8, 9, 10, 11, 12, 13, 14, 15, 16, 17, 18, 22, 26, 27, 28, 29, 30, 31, 32, 33, 34, 35, 36, 37, 38, 39, 40, 41, 42, 43, 47, 49, 71, 72, 73, 74, 75, 76, 77, 78, 79, 80, 81, 82, 83, 84, 118, 119, 120, 121, 122, 123, 148, 149, 150, 151, 152, 165, 167, 168, 200, 201, 202, 203, 204, 224, 225, 226, 227, 228, 233, 234, 235, 236, 237, 238, 239, 241, 242, 243, 244, 257, 258, 259, 260, …	3072.0
Q16186_P62333	PSMC6	0.831108	ADRM1	0.7602817	0.7769492	0.51298	0.3948567	0.5225294	0.7602604	0.8001316	0.5946332	0.5564876	0.7216159	0.5503592	0	0.988404892843068	0	0	976	0	0.64	0.999753	Q16186	P62333	model_3_multimer_v3_pred_0	0.3872050434190003	0.1614748835563659	0.2066209155288928	0.0853726494170483	128.0	[29, 30, 31, 32, 33, 34, 35, 36, 37, 38, 39, 40, 41, 42, 43, 57, 59, 60, 61, 63, 69, 70, 71, 72, 73, 74, 75, 76, 77, 78, 79, 80, 81, 95, 96, 97, 98, 99, 100, 101, 102, 103, 104, 105, 106, 107, 108, 128, 301, 306, 307, 308, 309, 310, 311, 312, 313, 314, 315, 316, 317, 318, 319, 320, 321, 322, 323, 324, 325, 326, 327, 328, 329, 330, 331, 332, 333, 334, 335, 336, 337, 338, 339, 340, 342, 343, 352, 3…	[3, 4, 5, 6, 7, 8, 9, 10, 11, 12, 13, 14, 15, 16, 17, 18, 19, 20, 21, 22, 23, 24, 25, 26, 27, 28, 29, 30, 31, 32, 33, 34]	3072.0
Q16186_O00487	PSMD14	0.8726252	ADRM1	0.6835338	0.6843667	0.5998396	0.4720439	0.6163536	0.7110143	0.7826589	0.7792616	0.6140552	0.4516949	0.6604778	0	0.970816051502921	0	0	993	0	0.73	0.999989	Q16186	O00487	model_4_multimer_v3_pred_0	0.341002607222364	0.1789800226688385	0.2113845395795436	0.0689988082067155	218.0	[20, 21, 22, 23, 30, 31, 32, 33, 48, 49, 50, 51, 52, 53, 54, 55, 56, 57, 58, 59, 60, 61, 68, 69, 70, 71, 72, 73, 74, 75, 76, 77, 78, 79, 80, 96, 97, 98, 99, 100, 101, 102, 103, 104, 105, 126, 127, 128, 129, 130, 131, 132, 133, 134, 135, 136, 137, 262, 263, 264, 265, 266, 267, 268, 269, 270, 271, 272, 274, 275, 276, 277, 278, 279, 280, 281, 282, 283, 284, 285, 286, 287, 288, 289, 290, 294, 314, 31…	[34, 35, 36, 37, 38, 39, 40, 41, 42, 43, 44, 45, 46, 47, 48, 49, 50, 51, 52, 78, 79, 80, 81, 82, 83, 84, 85, 86, 87, 88, 89, 90, 114, 115, 116, 117, 118, 119, 123, 124, 125, 128, 129, 132, 145, 146, 147, 148, 149, 150, 151, 152, 153, 154, 155, 208, 209, 210, 211, 212, 213, 214, 215, 216, 217, 218, 219, 220, 221, 222, 223, 224, 225, 226, 227, 228, 229, 230, 232, 240, 278, 282, 283, 285, 286, 287, …	3072.0
Q16186_O43242	PSMD3	0.854462	ADRM1	0.755503	0.7859047	0.5914794	0.5821828	0.6194646	0.7499836	0.8171208	0.8326392	0.7844099	0.6698953	0.7528909	0	0.94936045685286	0	0	943	0	0.64	0.873042	Q16186	O43242	model_4_multimer_v3_pred_0	0.5072552116808993	0.3872296512126922	0.4112347633063337	0.0603380985608191	142.0	[4, 5, 6, 7, 8, 9, 10, 11, 12, 13, 14, 15, 16, 17, 18, 19, 22, 25, 26, 27, 28, 29, 30, 42, 43, 44, 45, 46, 47, 48, 52, 53, 54, 55, 56, 57, 58, 59, 61, 62, 63, 64, 65, 66, 67, 68, 69, 70, 71, 72, 73, 74, 75, 76, 77, 78, 79, 80, 96, 97, 98, 99, 100, 101, 102, 103, 104, 105, 108, 110, 128, 130, 133, 268, 271, 342]	[33, 34, 35, 36, 37, 38, 39, 40, 41, 42, 43, 44, 45, 46, 47, 48, 49, 51, 52, 53, 55, 56, 57, 58, 59, 60, 62, 63, 64, 66, 67, 70, 71, 73, 74, 77, 78, 80, 81, 84, 85, 87, 88, 90, 91, 92, 93, 94, 95, 96, 97, 98, 99, 100, 101, 102, 103, 104, 106, 107, 319, 320, 461, 464, 465, 468]	3072.0
Q16186_Q15008	PSMD6	0.851748	ADRM1	0.7418516	0.7094065	0.5349666	0.4954075	0.6370174	0.7859915	0.8118396	0.8752826	0.8388834	0.6836923	0.8147703	0	0.976502008211922	0	0	979	0	0.64	1.0	Q16186	Q15008	model_3_multimer_v3_pred_0	0.4743177791220925	0.1366680115461349	0.2041979650613264	0.0598228611277611	147.0	[33, 34, 35, 36, 57, 59, 71, 72, 73, 74, 75, 76, 77, 78, 79, 80, 81, 82, 95, 96, 97, 98, 99, 100, 101, 102, 103, 104, 105, 128, 264, 265, 268, 294, 295, 296, 297, 298, 299, 300, 301, 302, 303, 304, 305, 306, 307, 308, 309, 310, 311, 312, 313, 314, 315, 316, 317, 318, 319, 320, 321, 322, 323, 324, 325, 326, 327, 328, 329, 330, 331, 332, 333, 334, 335, 336, 338, 339, 342, 359, 381, 385, 402, 403, 4…	[199, 232, 234, 235, 238, 279, 283, 292, 293, 294, 296, 297, 300, 301, 328, 329, 331, 332, 333, 334, 335, 336, 337, 338, 339, 340, 346, 358, 359, 360, 361, 362, 363, 364, 365, 366, 367, 368, 369, 370, 371, 372, 373, 374, 375, 376, 377, 378, 379, 380, 381, 382, 383, 384, 385, 386, 387, 388, 389]	3072.0
O43572_Q5JU85	IQSEC2	0.5637702	AKAP10	0.8038619	0.6845881	0.4690978		0.4862192		0.3131332	0.5137426	0.409251		0.3927641	0	0.0	0	0	0	0	0.0	0.0	O43572	Q5JU85	model_5_multimer_v3_pred_0	0.328070771463942	0.4443826377391815	0.4211202644841336	0.0853733086491977	642.0	[1, 9, 10, 11, 12, 13, 14, 15, 16, 17, 18, 19, 20, 21, 22, 23, 24, 25, 26, 27, 28, 29, 30, 31, 32, 33, 34, 35, 36, 37, 38, 39, 40, 50, 51, 52, 53, 54, 55, 56, 57, 59, 60, 61, 62, 63, 64, 65, 66, 67, 68, 69, 70, 71, 72, 73, 74, 75, 76, 77, 78, 79, 80, 81, 82, 83, 84, 85, 86, 87, 88, 89, 90, 91, 92, 93, 94, 95, 96, 97, 98, 99, 100, 101, 102, 103, 104, 105, 106, 107, 108, 118, 119, 120, 121, 122, 12…	[30, 33, 34, 36, 37, 38, 39, 40, 41, 42, 43, 44, 45, 46, 47, 48, 49, 50, 51, 52, 53, 54, 55, 56, 57, 58, 59, 60, 61, 62, 63, 64, 65, 66, 67, 68, 69, 70, 71, 72, 73, 74, 75, 76, 77, 78, 79, 80, 81, 82, 83, 84, 85, 96, 98, 117, 182, 183, 184, 185, 186, 187, 188, 189, 190, 272, 273, 274, 275, 276, 277, 278, 280, 285, 286, 287, 288, 289, 290, 291, 292, 293, 294, 295, 296, 297, 298, 299, 300, 301, 302…	3072.0
O43572_Q15276	RABEP1	0.8287343	AKAP10	0.6043398	0.569312	0.5394791		0.4372206	0.6200428	0.6215459	0.3536609	0.4161897		0.5792068	0	0.0	0	0	0	0	0.0	0.0070795	O43572	Q15276	model_3_multimer_v3_pred_0	0.3594166731873405	0.4471791386604309	0.4296266455658128	0.0963448866509276	237.0	[47, 48, 49, 50, 51, 52, 53, 54, 55, 56, 57, 58, 59, 60, 61, 62, 63, 64, 65, 66, 67, 68, 69, 70, 71, 72, 73, 74, 75, 76, 77, 78, 79, 80, 81, 82, 83, 84, 85, 86, 87, 88, 89, 90, 91, 92, 93, 94, 95, 96, 97, 98, 99, 100, 103, 121, 134, 137, 138, 141, 144, 145, 147, 216, 362, 363, 364, 365, 366, 367, 368, 369, 370, 371, 372, 373, 374, 375, 376, 377, 378, 379, 382, 383, 488, 489, 490, 491, 492, 493, 4…	[11, 13, 14, 17, 18, 20, 21, 22, 23, 24, 25, 26, 27, 28, 29, 30, 31, 32, 33, 34, 35, 36, 37, 38, 39, 40, 41, 42, 43, 44, 45, 46, 47, 48, 49, 50, 51, 52, 53, 54, 55, 56, 57, 58, 59, 60, 61, 62, 63, 64, 65, 66, 67, 68, 69, 71, 75, 79, 229, 230, 231, 232, 233, 234, 235, 236, 237, 238, 239, 240, 241, 242, 243, 244, 245, 246, 247, 248, 249, 250, 251, 570, 581, 585, 588, 591, 592, 595, 754, 756, 757, 7…	3072.0
P51649_P10809	HSPD1	0.8032318	ALDH5A1	0.5430934	0.745819	0.5787075	0.7559014	0.7652648	0.8331741	0.552763	0.9061328	0.7338646	0.5138497	0.7144404	0	0.0	0	0	0	0	0.0	0.00552932	P51649	P10809	model_4_multimer_v3_pred_0	0.5137387105630951	0.1598647236824035	0.2306395210585418	0.6391694359509453	238.0	[5, 7, 47, 50, 52, 53, 54, 55, 56, 57, 58, 59, 60, 62, 63, 64, 65, 66, 67, 68, 69, 70, 71, 102, 103, 104, 105, 106, 107, 108, 109, 110, 111, 112, 113, 114, 115, 116, 117, 118, 119, 120, 125, 126, 127, 128, 129, 130, 131, 132, 133, 134, 135, 136, 137, 138, 139, 140, 141, 142, 143, 148, 149, 150, 151, 152, 153, 154, 155, 156, 157, 158, 159, 160, 161, 162, 164, 171, 172, 173, 174, 175, 176, 177, 178…	[18, 19, 20, 21, 22, 23, 24, 25, 26, 27, 28, 29, 64, 65, 66, 67, 68, 69, 70, 71, 72, 83, 85, 86, 87, 88, 89, 92, 96, 222, 223, 224, 225, 226, 227, 228, 229, 230, 231, 232, 233, 234, 235, 236, 237, 265, 280, 281, 282, 283, 284, 285, 286, 287, 288, 289, 290, 291, 292, 293, 294, 295, 296, 297, 298, 329, 330, 331, 332, 333, 351, 352, 353, 546, 547, 548, 549, 550, 551, 552, 553, 554, 555, 556, 563, 56…	3072.0
P51649_Q99962	SH3GL2	0.5058165	ALDH5A1	0.8205313		0.2116472	0.3416268	0.3991557		0.3305611	0.0614833	0.467688	0.3128282	0.3079668	0	0.0	0	0	0	0	0.0	0.0	P51649	Q99962	model_4_multimer_v3_pred_0	0.5890606139145798	0.1403990685939788	0.230131377658099	0.1082404279890446	59.0	[49, 50, 51, 52, 53, 54, 55, 56, 57, 58, 59, 60, 61, 62, 64, 67, 68, 69, 71, 130, 133, 134, 136, 137, 138, 140, 239, 241, 242, 243, 244, 245, 246, 247, 248, 249]	[61, 62, 100, 296, 297, 298, 299, 300, 301, 302, 304, 305, 311, 313, 326, 327, 339, 340, 341, 342, 343, 344, 345]	3072.0
P51649_Q4G0F5	VPS26B	0.6130446	ALDH5A1	0.8476749	0.370341	0.4426004	0.3456983	0.4949502	0.3598532	0.3710695	0.2754232	0.3921656	0.2728498	0.3503485	0	0.0	0	0	0	0	0.0	0.00691481	P51649	Q4G0F5	model_2_multimer_v3_pred_0	0.5958371341553563	0.2911103069782257	0.3520556724136519	0.6578516908775076	206.0	[1, 2, 3, 4, 5, 6, 7, 8, 9, 10, 11, 12, 13, 14, 15, 16, 128, 131, 132, 134, 135, 136, 138, 139, 142, 148, 149, 150, 151, 152, 153, 154, 155, 156, 157, 158, 159, 160, 161, 162, 163, 164, 165, 166, 167, 169, 170, 173, 206, 208, 209, 210, 212, 213, 306, 311, 312, 313, 314, 318, 319, 320, 321, 322, 323, 324, 325, 326, 327, 328, 329, 330, 331, 332, 333, 334, 335, 339, 341, 342, 367, 465, 466, 467, 468…	[158, 159, 160, 161, 162, 163, 164, 165, 166, 167, 168, 169, 170, 171, 172, 173, 174, 175, 176, 178, 193, 194, 195, 196, 197, 198, 199, 200, 201, 202, 203, 204, 205, 206, 207, 208, 210, 212, 225, 227, 230, 233, 234, 235, 236, 237, 238, 239, 240, 241, 242, 243, 269, 271, 272, 273, 274, 275, 276, 277, 278, 279, 280, 281, 282, 283, 284, 285, 286, 287, 288, 289, 290]	3072.0
Q9H553_O96005	CLPTM1	0.8195507	ALG2	0.5112128	0.674222	0.5861603	0.3925504	0.4458738	0.4150221	0.5884998	0.5081362	0.3472236	0.4624791	0.3723133	0	0.0	0	0	0	0	0.0	0.00675383	Q9H553	O96005	model_1_multimer_v3_pred_0	0.4268955906238632	0.2034433484077453	0.2481337968509689	0.423479856456857	180.0	[21, 22, 23, 24, 25, 26, 27, 28, 29, 30, 31, 50, 51, 52, 53, 54, 55, 56, 57, 58, 59, 60, 61, 68, 69, 70, 71, 72, 73, 74, 75, 76, 77, 78, 79, 80, 81, 82, 83, 84, 85, 86, 87, 88, 89, 90, 91, 92, 93, 94, 95, 96, 97, 98, 99, 100, 101, 102, 103, 104, 105, 106, 107, 108, 115, 116, 117, 118, 119, 123, 126, 128, 138, 139, 140, 141, 142, 143, 144, 145, 146, 147, 148, 149, 152, 155, 156, 157, 159, 160, 163…	[471, 472, 473, 474, 475, 476, 477, 478, 479, 480, 481, 482, 483, 484, 485, 486, 489, 518, 520, 523, 524, 525, 526, 527, 528, 529, 530, 531, 532, 533, 534, 535, 536, 538, 539, 541, 549, 552, 573, 574, 575, 576, 577, 578, 579, 580, 581, 582, 583, 584, 585, 586, 587, 588, 589, 659, 660, 661, 662, 663, 664, 665, 666, 667, 668, 669]	3072.0
Q12955_P13637	ATP1A3	0.5146125	ANK3	0.867217			0.5685229	0.4739188		0.7123711	0.9159733	0.6202861		0.2978159	0	0.0	0	0	0	0	0.0	0.0	Q12955	P13637
Q12955_Q9Y4F5	CEP170B	0.7635544	ANK3	0.8028555		0.6389237	0.317611	0.4031274	0.39622	0.4861163	0.2571542	0.3594574	0.2346188	0.3103601	0	0.0	0	0	0	0	0.0	0.0071218	Q12955	Q9Y4F5
Q12955_O15079	SNPH	0.5405694	ANK3	0.855718		0.5356799		0.4353063		0.1736729		0.5408611		0.5581808	0	0.0	0	0	0	0	0.0	0.0	Q12955	O15079
Q12955_O15020	SPTBN2	0.8440777	ANK3	0.7837564		0.4025622	0.5476176	0.5311129	0.2232117	0.498672	0.7260179	0.4174447	0.5366333	0.4868656	0	0.0	0	0	724	0	0.0	0.00693139	Q12955	O15020
Q9BTT0_P11586	MTHFD1	0.850475	ANP32E	0.6275439	0.5324822	0.571111	0.6928868	0.6416766	0.1833696	0.6134037	0.5741794	0.7220324	0.4846605	0.459428	0	0.0	0	0	0	0	0.0	0.00676184	Q9BTT0	P11586	model_3_multimer_v3_pred_0	0.6976392331629202	0.3044741153717041	0.3831071389299473	0.645388771326656	274.0	[21, 22, 23, 24, 25, 26, 46, 47, 48, 49, 50, 51, 68, 69, 70, 71, 72, 73, 74, 92, 93, 94, 95, 96, 97, 98, 117, 118, 119, 120, 121, 122, 123, 125, 126, 127, 128, 129, 130, 131, 132, 133, 144, 145, 146, 147, 148, 149, 150, 151, 152, 153, 154, 155, 156, 157, 158, 159, 214, 215, 216, 217, 218, 219, 220, 221, 222, 223, 224, 225, 226, 227, 228, 229, 230, 231, 232, 233, 234, 235, 236, 237, 238, 239, 240,…	[315, 316, 317, 318, 319, 320, 321, 322, 374, 375, 376, 377, 378, 379, 380, 381, 382, 383, 384, 385, 386, 387, 388, 389, 390, 391, 392, 393, 409, 410, 411, 412, 413, 414, 415, 416, 417, 418, 419, 420, 421, 422, 423, 424, 425, 426, 427, 428, 429, 430, 431, 432, 435, 436, 438, 439, 440, 462, 464, 465, 466, 467, 468, 469, 470, 471, 472, 473, 474, 475, 476, 477, 478, 479, 481, 482, 487, 534, 535, 536…	3072.0
P63010_O14617	AP3D1	0.5007031	AP2B1	0.8552888	0.5357393	0.7081117	0.7326313	0.6781053	0.5086428	0.5848126	0.7604304	0.5001182	0.6528565	0.3793779	0	0.0	0	0	677	0	0.0	0.00743767	P63010	O14617	model_4_multimer_v3_pred_0	0.5643537657156892	0.5603946447372437	0.5611864689329328	0.6774902810852312	527.0	[1, 2, 3, 4, 5, 6, 7, 8, 9, 10, 11, 12, 13, 14, 15, 16, 17, 18, 21, 31, 32, 33, 34, 35, 36, 37, 38, 39, 40, 41, 42, 43, 44, 45, 46, 47, 71, 75, 285, 286, 287, 288, 289, 290, 291, 292, 293, 294, 295, 296, 297, 298, 299, 317, 319, 320, 321, 322, 323, 324, 325, 326, 327, 328, 329, 330, 331, 332, 333, 334, 335, 338, 339, 342, 353, 354, 356, 357, 358, 359, 360, 361, 362, 363, 364, 365, 366, 367, 368, …	[14, 16, 17, 18, 19, 20, 21, 22, 23, 24, 25, 26, 27, 28, 29, 30, 31, 32, 33, 34, 35, 36, 38, 39, 42, 64, 68, 388, 389, 390, 391, 393, 394, 395, 427, 428, 429, 430, 431, 432, 433, 434, 435, 436, 438, 439, 441, 442, 443, 446, 447, 465, 466, 467, 468, 469, 470, 471, 472, 473, 474, 475, 476, 477, 478, 479, 480, 482, 483, 484, 486, 487, 488, 489, 490, 491, 492, 501, 507, 508, 509, 510, 511, 512, 513, …	3072.0
P63010_P05023	ATP1A1	0.7776551	AP2B1	0.889124	0.5788974	0.3571332	0.5912137	0.6247251	0.5639525	0.3581181	0.1332438	0.3111092	0.5248176	0.2069417	0	0.0	0	0	0	0	0.0	1.80596e-07	P63010	P05023	model_4_multimer_v3_pred_0	0.5095378888858981	0.2005402892827987	0.2623398092034186	0.1560929487198521	78.0	[1, 2, 3, 4, 10, 11, 289, 293, 294, 295, 296, 297, 320, 322, 323, 324, 325, 326, 327, 328, 329, 330, 335, 338, 353, 356, 357, 360, 361, 363, 364, 365, 366, 369]	[388, 389, 390, 394, 396, 397, 398, 399, 400, 401, 402, 403, 404, 405, 406, 407, 408, 409, 410, 411, 412, 413, 414, 415, 524, 544, 594, 595, 597, 636, 637, 644, 654, 655, 656, 657, 658, 659, 660, 683, 684, 1013, 1014, 1019]	3072.0
P63010_P13637	ATP1A3	0.8220957	AP2B1	0.9082146			0.4737898	0.4883908		0.5832295	0.1036345	0.1605379		0.1950427	0	0.0	0	0	0	0	0.0	0.006984	P63010	P13637	model_4_multimer_v3_pred_0	0.5084551907170949	0.2032811939716339	0.2643159933207261	0.1808301085823047	87.0	[1, 2, 3, 4, 5, 6, 289, 290, 292, 293, 294, 295, 296, 297, 299, 321, 322, 323, 324, 325, 326, 327, 328, 329, 330, 331, 332, 334, 335, 338, 353, 357, 360, 361, 363, 364, 365, 366, 367, 369, 370]	[377, 378, 379, 380, 381, 386, 387, 388, 389, 390, 391, 392, 393, 394, 395, 396, 397, 398, 399, 400, 401, 402, 403, 404, 405, 433, 449, 452, 453, 582, 584, 626, 629, 634, 637, 638, 640, 644, 645, 646, 647, 648, 649, 650, 651, 674]	3072.0
P63010_P20020	ATP2B1	0.7364091	AP2B1	0.8430579	0.5267856	0.4498032	0.4467469	0.4690043	0.2857272	0.3250903	0.2592099	0.2571134	0.4855091	0.2965262	0	0.0	0	0	0	0	0.0	0.00628162	P63010	P20020	model_1_multimer_v3_pred_0	0.5595016733829139	0.2332702279090881	0.2985165170038533	0.170347857678545	376.0	[1, 2, 3, 4, 5, 6, 7, 8, 9, 10, 11, 12, 13, 14, 15, 16, 17, 18, 20, 21, 22, 23, 24, 25, 26, 28, 29, 32, 36, 41, 42, 43, 44, 45, 46, 48, 49, 63, 67, 70, 71, 74, 75, 76, 77, 78, 79, 80, 81, 82, 98, 99, 100, 101, 102, 103, 104, 105, 107, 108, 109, 111, 112, 113, 114, 115, 134, 135, 136, 137, 139, 140, 143, 144, 146, 147, 150, 151, 173, 175, 186, 215, 216, 217, 365, 368, 371, 400, 401, 402, 403, 404,…	[93, 240, 241, 243, 244, 245, 246, 247, 248, 256, 290, 291, 292, 293, 294, 295, 297, 298, 299, 301, 302, 304, 305, 308, 309, 318, 319, 320, 321, 322, 323, 324, 325, 326, 327, 328, 329, 330, 331, 332, 333, 334, 335, 336, 337, 338, 339, 340, 341, 342, 343, 344, 345, 346, 347, 348, 349, 350, 351, 352, 353, 581, 612, 663, 665, 666, 667, 668, 669, 737, 738, 741, 742, 745, 746, 747, 748, 749, 750, 751,…	3072.0
P63010_Q01814	ATP2B2	0.7255096	AP2B1	0.9080914		0.1911524	0.3087472	0.3927092	0.2912276	0.2711587	0.3344642			0.1755224	0	0.0	0	0	0	0	0.0	0.00694126	P63010	Q01814	model_1_multimer_v3_pred_0	0.5399779773676999	0.266436755657196	0.3211449999992968	0.2561209829795618	366.0	[1, 2, 3, 4, 5, 6, 7, 8, 9, 10, 11, 12, 13, 14, 15, 16, 17, 18, 21, 26, 27, 28, 29, 30, 31, 32, 33, 35, 36, 38, 39, 40, 41, 42, 43, 44, 45, 46, 47, 48, 49, 50, 62, 63, 64, 65, 66, 67, 68, 71, 76, 78, 79, 80, 81, 82, 83, 101, 105, 114, 116, 134, 135, 136, 139, 150, 173, 175, 186, 212, 213, 214, 215, 216, 217, 294, 295, 296, 297, 298, 299, 300, 301, 302, 303, 304, 327, 328, 329, 330, 331, 332, 333,…	[233, 234, 235, 236, 237, 238, 244, 245, 246, 247, 248, 249, 250, 254, 255, 266, 354, 355, 356, 357, 359, 360, 361, 362, 363, 364, 365, 366, 367, 368, 369, 371, 373, 374, 375, 376, 377, 378, 379, 380, 381, 383, 392, 603, 604, 605, 606, 607, 608, 629, 630, 633, 634, 635, 650, 653, 654, 686, 688, 689, 690, 691, 692, 693, 694, 695, 696, 697, 760, 761, 763, 764, 767, 768, 769, 770, 771, 772, 773, 774…	3072.0
P63010_Q08722	CD47	0.5996721	AP2B1	0.9010945	0.3563814	0.3554475	0.39887	0.3959185	0.2645652	0.6298533	0.2215708	0.3510534	0.5183343	0.3256917	0	0.0	0	0	0	0	0.0	0.0	P63010	Q08722	model_4_multimer_v3_pred_0	0.514879854385986	0.1877044439315796	0.2531395260224609	0.2415170500664219	156.0	[31, 61, 62, 63, 64, 65, 66, 67, 68, 69, 70, 71, 72, 74, 75, 78, 91, 99, 100, 101, 102, 103, 104, 105, 106, 107, 108, 109, 110, 111, 112, 113, 114, 122, 126, 133, 134, 135, 136, 137, 138, 139, 140, 141, 142, 143, 144, 145, 146, 147, 148, 149, 150, 151, 173, 174, 175, 176, 177, 178, 179, 183, 186, 214, 215, 217, 218, 295, 296, 297, 298, 299, 300, 301, 327, 328, 329, 330, 331, 332, 333, 334, 335, 3…	[167, 168, 169, 170, 171, 173, 175, 225, 228, 229, 230, 231, 232, 233, 234, 235, 236, 237, 238, 239, 288, 291, 292, 293, 294, 295, 296, 297, 298, 299, 300, 301, 302, 304, 305, 306, 307, 308, 309, 310, 311, 312, 313, 314, 315, 316, 317, 318, 319, 320, 321, 322, 323]	3072.0
P63010_Q12860	CNTN1	0.8452092	AP2B1	0.8705608	0.0915411	0.4881345	0.3759953	0.3577444	0.4334166	0.2951876	0.6988467	0.6177492		0.281593	0	0.0	0	0	0	0	0.0	0.00692178	P63010	Q12860	model_4_multimer_v3_pred_0	0.4106801539409832	0.2451057881116867	0.278220661277546	0.4503941362988444	304.0	[1, 2, 3, 4, 5, 6, 7, 12, 13, 14, 15, 16, 17, 18, 19, 20, 21, 22, 23, 25, 27, 28, 31, 32, 35, 45, 46, 47, 48, 49, 50, 51, 52, 53, 54, 55, 56, 57, 59, 60, 61, 62, 63, 64, 72, 76, 77, 78, 79, 80, 81, 82, 83, 84, 85, 86, 89, 90, 93, 94, 96, 97, 98, 99, 100, 101, 102, 103, 115, 117, 118, 134, 251, 328, 671, 672, 673, 674, 675, 676, 677, 678, 718, 719, 721, 734, 735, 751, 752, 753, 754, 755, 756, 757,…	[66, 216, 219, 254, 255, 328, 329, 330, 331, 332, 333, 334, 335, 336, 337, 338, 349, 350, 351, 352, 353, 354, 355, 356, 357, 358, 359, 360, 361, 362, 364, 375, 391, 392, 393, 394, 395, 397, 398, 399, 400, 401, 402, 415, 416, 417, 418, 419, 420, 421, 422, 423, 424, 425, 431, 433, 435, 436, 437, 439, 466, 534, 535, 536, 537, 538, 539, 540, 541, 542, 543, 544, 545, 546, 547, 548, 549, 550, 551, 552,…	3072.0
P63010_P78357	CNTNAP1	0.592254	AP2B1	0.9047442	0.5356633	0.4437087	0.4398198	0.5140539	0.2464885	0.6978595	0.8908079	0.4489746		0.5328676	0	0.0	0	0	0	0	0.0	0.00693109	P63010	P78357	model_5_multimer_v3_pred_0	0.4809397968319692	0.2313421815633773	0.2812617046170957	0.1476519457646929	267.0	[6, 7, 8, 9, 10, 39, 40, 41, 42, 43, 44, 45, 328, 365, 366, 367, 368, 371, 396, 399, 401, 402, 403, 404, 405, 406, 407, 408, 409, 411, 412, 414, 418, 425, 426, 427, 428, 429, 430, 431, 432, 433, 434, 435, 436, 437, 438, 439, 440, 441, 442, 443, 444, 445, 446, 447, 448, 449, 450, 451, 452, 453, 454, 455, 456, 457, 458, 459, 460, 461, 462, 463, 464, 465, 466, 467, 468, 469, 470, 471, 472, 473, 474,…	[6, 7, 8, 9, 10, 11, 12, 13, 14, 15, 16, 17, 18, 19, 20, 21, 22, 23, 24, 25, 26, 27, 28, 29, 30, 31, 32, 33, 34, 35, 36, 37, 38, 51, 52, 54, 55, 56, 57, 58, 59, 88, 91, 92, 93, 94, 129, 130, 131, 132, 134, 154, 155, 156, 157, 162, 163, 164, 165, 166, 167, 169, 171, 331, 336, 340, 829, 830, 831, 832, 833, 922, 1034, 1035, 1036, 1037, 1038, 1039, 1040, 1041, 1042, 1043, 1044, 1045, 1046, 1047, 1048…	3072.0
P63010_Q05193	DNM1	0.514606	AP2B1	0.9201581	0.4956345	0.7200086	0.3513692	0.5013957	0.5084132	0.6075574	0.6725599	0.6600568	0.4216181	0.5594768	0	0.0	0	0	499	0	0.0	0.00690551	P63010	Q05193	model_1_multimer_v3_pred_0	0.4310763547838058	0.1985931396484375	0.2450897826755111	0.2024527068755546	210.0	[1, 2, 3, 4, 5, 6, 7, 8, 9, 10, 11, 12, 13, 14, 15, 16, 17, 18, 21, 32, 33, 35, 36, 37, 38, 39, 40, 41, 42, 43, 44, 45, 46, 47, 71, 75, 78, 79, 294, 295, 296, 297, 299, 326, 327, 328, 329, 330, 331, 332, 333, 334, 335, 338, 360, 363, 364, 365, 366, 367, 368, 497, 499, 500, 501, 502, 503, 504, 505, 507, 508, 511, 512, 513, 514, 527, 624, 628, 632, 713, 714, 715, 716, 717, 718, 719, 720, 721, 722, …	[182, 183, 184, 187, 188, 191, 192, 195, 225, 309, 341, 345, 349, 481, 484, 485, 486, 487, 488, 489, 490, 491, 492, 493, 494, 495, 509, 510, 511, 512, 513, 514, 515, 516, 517, 518, 519, 520, 521, 523, 525, 541, 542, 543, 544, 545, 546, 547, 548, 549, 550, 551, 552, 553, 554, 555, 556, 557, 558, 559, 560, 561, 562, 563, 564, 565, 566, 567, 568, 569, 570, 596, 597, 669, 672, 675, 680, 683, 686, 687…	3072.0
P63010_P62873	GNB1	0.8148182	AP2B1	0.9218384	0.5135638	0.6089065	0.659417	0.6386843	0.524809	0.8106465	0.7426095	0.6829944	0.4398282	0.8044798	0	0.0	0	0	0	0	0.0	0.0063777999999999	P63010	P62873	model_3_multimer_v3_pred_0	0.5229271194895296	0.3244323432445526	0.364131298493548	0.3637358995601769	171.0	[1, 2, 3, 4, 5, 6, 7, 8, 9, 10, 11, 12, 14, 17, 35, 36, 37, 38, 39, 40, 41, 42, 43, 44, 45, 46, 295, 327, 328, 329, 330, 331, 332, 333, 334, 335, 361, 362, 363, 364, 365, 366, 367, 368, 369, 370, 371, 403, 405, 628, 632, 634, 756, 757, 758, 759, 760, 793, 794, 795, 796, 797, 804, 806, 808, 811, 812, 813, 815, 816]	[46, 47, 48, 49, 50, 51, 52, 53, 54, 55, 56, 57, 58, 59, 68, 75, 80, 82, 83, 84, 85, 86, 87, 88, 89, 90, 92, 99, 101, 116, 117, 119, 143, 144, 145, 146, 147, 161, 162, 163, 164, 184, 185, 186, 187, 188, 189, 202, 203, 204, 205, 206, 207, 226, 227, 228, 229, 230, 231, 232, 243, 244, 245, 246, 247, 248, 249, 250, 263, 265, 266, 267, 268, 269, 270, 271, 272, 273, 274, 275, 276, 287, 288, 289, 290, 2…	3072.0
P63010_P62879	GNB2	0.6568757	AP2B1	0.8139664	0.5220975	0.6429231	0.509663	0.5995721	0.5072101	0.761405	0.5050758	0.6806654	0.5966867	0.7480978	0	0.0	0	0	0	0	0.0	0.00498957	P63010	P62879	model_3_multimer_v3_pred_0	0.5197546050530257	0.2906001806259155	0.3364310655113376	0.4092646424709022	185.0	[1, 2, 3, 4, 5, 6, 7, 8, 9, 10, 11, 12, 14, 15, 17, 18, 21, 32, 33, 34, 35, 36, 37, 38, 39, 40, 41, 42, 43, 44, 45, 46, 47, 293, 294, 295, 296, 297, 299, 326, 327, 328, 329, 330, 331, 332, 333, 334, 335, 361, 363, 364, 365, 366, 367, 368, 369, 370, 405, 628, 632, 634, 756, 757, 758, 759, 793, 794, 795, 796, 797, 804, 806, 808, 811, 812, 813, 815]	[46, 47, 48, 49, 50, 51, 52, 53, 54, 55, 57, 58, 59, 68, 69, 75, 81, 82, 83, 84, 85, 86, 87, 88, 89, 90, 91, 99, 101, 116, 117, 119, 143, 144, 145, 146, 147, 161, 162, 163, 164, 184, 185, 186, 187, 188, 189, 202, 203, 204, 205, 206, 224, 225, 226, 227, 228, 229, 230, 231, 232, 243, 244, 245, 246, 247, 248, 249, 250, 251, 263, 265, 266, 267, 268, 269, 270, 271, 272, 273, 274, 275, 276, 287, 288, 2…	3072.0
P63010_P51674	GPM6A	0.7015602	AP2B1	0.8395415	0.4146128			0.5244008	0.3580326	0.5178976				0.2967422	0	0.0	0	0	0	0	0.0	0.00691985	P63010	P51674	model_1_multimer_v3_pred_0	0.6133376094979563	0.6132642030715942	0.6132788843568667	0.4216342072850412	167.0	[2, 27, 28, 31, 61, 62, 63, 64, 65, 66, 67, 68, 69, 70, 71, 72, 74, 75, 78, 97, 98, 99, 100, 101, 102, 103, 104, 105, 106, 107, 108, 109, 110, 111, 112, 113, 114, 133, 134, 135, 136, 137, 138, 139, 140, 141, 142, 143, 144, 145, 146, 147, 148, 149, 150, 151, 152, 153, 165, 173, 175, 176, 177, 178, 179, 180, 181, 182, 183, 184, 185, 186, 187, 188, 189, 190, 191, 192, 214, 215, 216, 217, 218, 219, 2…	[121, 247, 248, 250, 251, 252, 253, 254, 255, 256, 257, 258, 259, 260, 261, 262, 263, 264, 265, 266, 267, 268, 269, 270, 271, 272, 273, 274, 275, 276, 277, 278]	3072.0
P63010_Q13449	LSAMP	0.6629879	AP2B1	0.8422049		0.3322582	0.2797048	0.5468506	0.6178293	0.7001598	0.802956	0.5671873	0.5556939	0.4363988	0	0.0	0	0	0	0	0.0	0.0	P63010	Q13449	model_1_multimer_v3_pred_0	0.51203136641788	0.1764481365680694	0.2435647825380316	0.1375630471667673	158.0	[1, 2, 3, 4, 5, 6, 7, 8, 9, 10, 11, 12, 13, 14, 15, 28, 31, 32, 35, 36, 39, 40, 41, 42, 43, 44, 45, 46, 47, 48, 62, 64, 67, 68, 74, 75, 76, 78, 112, 114, 147, 150, 186, 216, 217, 220, 250, 251, 252, 253, 254, 255, 256, 257, 290, 291, 292, 293, 294, 295, 296, 297, 298, 299, 300, 301, 302, 303, 331, 332, 333, 366, 368, 568, 569, 570, 573, 574, 628, 631, 632, 634, 835, 836, 838, 839, 841, 842, 843, …	[1, 2, 3, 4, 5, 6, 7, 8, 10, 11, 13, 14, 15, 16, 17, 18, 19, 20, 21, 22, 23, 61, 67, 70, 77, 78, 80, 82, 102, 104, 114, 115, 117, 118, 119, 121, 125, 153, 155, 157, 159, 160, 161, 162, 163, 164, 165, 166, 167, 172, 173, 174, 175, 176, 177, 178, 179, 180, 181, 183, 185, 198, 199, 200, 201, 202]	3072.0
P63010_Q92614	MYO18A	0.7881681	AP2B1	0.8180479	0.3727898	0.4989249	0.5518777	0.605466	0.457874	0.6078106	0.682491	0.5230288	0.6645476	0.4807522	0	0.0	0	0	0	0	0.0	0.0	P63010	Q92614	model_2_multimer_v3_pred_0	0.4484584577707885	0.3017351031303406	0.3310797740584301	0.0807796464722797	284.0	[1, 2, 3, 4, 5, 6, 7, 8, 9, 10, 11, 12, 13, 14, 15, 16, 17, 18, 19, 20, 21, 22, 23, 24, 25, 26, 28, 29, 30, 32, 33, 35, 36, 37, 38, 39, 40, 41, 42, 43, 44, 45, 46, 47, 49, 50, 52, 53, 56, 71, 75, 80, 328, 363, 364, 365, 366, 367, 368, 369, 370, 371, 403, 404, 405, 406, 408, 440, 441, 442, 443, 444, 472, 474, 475, 476, 477, 515, 600, 601, 602, 604, 623, 624, 625, 626, 627, 628, 629, 632, 633, 634,…	[1202, 1206, 1209, 1213, 1216, 1249, 1250, 1251, 1252, 1253, 1255, 1256, 1259, 1260, 1263, 1264, 1266, 1267, 1268, 1270, 1271, 1272, 1274, 1423, 1426, 1427, 1428, 1430, 1431, 1433, 1434, 1435, 1437, 1438, 1439, 1440, 1441, 1442, 1443, 1444, 1445, 1446, 1447, 1448, 1581, 1738, 1741, 1742, 1743, 1744, 1745, 1746, 1747, 1748, 1749, 1750, 1751, 1752, 1753, 1754, 1755, 1756, 1757, 1758, 1759, 1760, 17…	3072.0
P63010_P13591	NCAM1	0.8400284	AP2B1	0.8643232	0.176458	0.33083	0.3516962	0.3003434	0.4979881	0.3887473	0.4266466	0.4465508	0.2745336	0.3504692	0	0.0	0	0	0	0	0.0	0.00629578	P63010	P13591	model_1_multimer_v3_pred_0	0.4298999497710455	0.3037780225276947	0.3290024079763649	0.2997668774545864	537.0	[1, 2, 3, 4, 5, 6, 7, 8, 9, 10, 11, 12, 13, 14, 15, 16, 17, 18, 32, 35, 36, 37, 38, 39, 40, 41, 42, 43, 44, 45, 46, 47, 49, 63, 64, 66, 67, 68, 70, 71, 72, 74, 75, 100, 101, 104, 105, 106, 107, 108, 109, 111, 112, 114, 134, 135, 136, 137, 138, 139, 140, 141, 142, 143, 144, 145, 146, 147, 148, 149, 150, 151, 152, 165, 174, 175, 176, 177, 178, 179, 180, 181, 182, 183, 184, 185, 186, 187, 188, 189, …	[1, 2, 3, 154, 156, 157, 158, 159, 160, 161, 162, 163, 164, 165, 180, 182, 183, 342, 343, 344, 345, 346, 347, 348, 349, 350, 351, 352, 353, 354, 355, 356, 357, 361, 362, 363, 364, 365, 366, 367, 368, 369, 388, 403, 416, 418, 419, 420, 421, 422, 423, 424, 425, 426, 434, 435, 436, 437, 447, 448, 449, 450, 451, 452, 453, 454, 455, 485, 486, 487, 488, 489, 490, 491, 492, 497, 498, 499, 500, 501, 502,…	3072.0
P63010_Q7Z3B1	NEGR1	0.561169	AP2B1	0.876202	0.3096514	0.6118486	0.3748457	0.3052814	0.2551966	0.6792677	0.6805897	0.4920804		0.3333494	0	0.0	0	0	0	0	0.0	0.0	P63010	Q7Z3B1	model_2_multimer_v3_pred_0	0.5185759380465786	0.1804388612508773	0.2480662766100176	0.2008041228673636	163.0	[7, 8, 9, 10, 11, 12, 13, 14, 15, 16, 17, 43, 45, 296, 297, 300, 329, 330, 331, 332, 333, 336, 365, 366, 367, 368, 369, 370, 371, 372, 405, 440, 441, 442, 443, 445, 472, 473, 474, 475, 476, 477, 478, 479, 480, 481, 515, 516, 622, 623, 624, 625, 626, 627, 628, 629, 630, 631, 632, 633, 634, 635, 636, 759, 761, 791, 792, 793, 794, 795, 796, 840, 843, 844, 845, 848, 895, 896, 897, 898, 918, 919, 920,…	[28, 29, 30, 31, 32, 33, 35, 36, 37, 38, 39, 40, 41, 42, 43, 62, 64, 65, 66, 67, 68, 69, 70, 71, 72, 73, 75, 76, 77, 78, 79, 80, 81, 82, 83, 84, 85, 86, 87, 93, 98, 101, 117, 118, 119, 120, 121, 122, 123, 124, 125, 126, 127, 128, 129, 142, 143, 144, 145, 146, 156, 157, 158, 159, 160, 161, 162, 163, 167, 170, 172, 183, 184, 185, 186, 187, 188, 189, 191]	3072.0
P63010_Q9P121	NTM	0.7352907	AP2B1	0.854248		0.5861004	0.5139846	0.3152463	0.626782	0.6017405	0.8391266	0.5754948	0.4168194	0.4459589	0	0.0	0	0	0	0	0.0	0.00691093	P63010	Q9P121
P63010_P61020	RAB5B	0.6217989	AP2B1	0.8177679	0.4415368	0.5232056	0.7553896	0.4619378	0.4960345	0.5848929	0.2072409	0.4380767	0.5432924	0.5059845	0	0.0	0	0	0	0	0.0	0.00709528	P63010	P61020	model_1_multimer_v3_pred_0	0.5333316934947194	0.2663979530334472	0.3197847011257017	0.2539971307468819	122.0	[12, 15, 16, 19, 22, 23, 24, 25, 30, 45, 46, 47, 48, 49, 50, 51, 52, 53, 54, 55, 56, 57, 58, 59, 60, 72, 73, 76, 79, 80, 81, 82, 83, 84, 85, 86, 87, 88, 89, 90, 91, 92, 93, 96, 113, 114, 115, 116, 117, 118, 119, 120, 121, 122, 123, 151, 155]	[16, 17, 18, 19, 20, 21, 22, 23, 24, 25, 26, 29, 30, 33, 34, 37, 38, 41, 42, 46, 48, 49, 50, 51, 52, 53, 54, 55, 56, 57, 58, 59, 60, 61, 70, 71, 72, 73, 74, 75, 76, 77, 78, 79, 80, 81, 82, 83, 84, 85, 86, 87, 88, 89, 90, 91, 92, 93, 94, 122, 123, 186, 188, 189, 190]	3072.0
P63010_P11233	RALA	0.6812618	AP2B1	0.8516577	0.2467038	0.452254	0.5682035	0.4182646	0.2866638	0.3255081	0.2206762	0.2491116	0.5300843	0.3284345	0	0.0	0	0	0	0	0.0	0.00558926	P63010	P11233	model_5_multimer_v3_pred_0	0.5524021806187791	0.318165510892868	0.3650128448380503	0.2077939876942247	166.0	[367, 371, 402, 404, 405, 408, 418, 424, 425, 426, 427, 428, 429, 430, 431, 432, 433, 434, 435, 436, 437, 438, 439, 440, 441, 442, 443, 444, 445, 448, 451, 452, 453, 455, 456, 457, 458, 459, 460, 461, 462, 463, 464, 465, 466, 467, 468, 469, 470, 471, 472, 473, 474, 475, 476, 477, 478, 479, 480, 481, 491, 494, 495, 498, 515, 622, 623, 624, 625, 626, 627, 628, 629, 630, 631, 632, 644, 645, 646, 647…	[18, 19, 20, 21, 22, 23, 24, 25, 26, 27, 28, 29, 32, 38, 39, 40, 41, 42, 43, 44, 45, 46, 47, 48, 49, 51, 67, 68, 69, 70, 71, 72, 73, 74, 75, 76, 77, 78, 79, 80, 81, 82, 83, 84, 85, 86, 97, 99, 106, 107, 109, 110, 111, 112, 113, 114, 115, 116, 192, 193, 194, 195, 196, 197, 198, 199, 200, 201, 202, 203, 204, 205, 206]	3072.0
P63010_Q8N9R8	SCAI	0.653554	AP2B1	0.8548136	0.3065384	0.5310754		0.3939164	0.6513123	0.3898537	0.2190362	0.4696076		0.2071406	0	0.0	0	0	0	0	0.0	0.0	P63010	Q8N9R8	model_4_multimer_v3_pred_0	0.4612005727452818	0.2628307938575744	0.302504749635116	0.56805575524532	309.0	[1, 2, 3, 4, 5, 6, 7, 8, 9, 10, 11, 12, 13, 14, 15, 16, 17, 18, 20, 21, 32, 33, 35, 36, 37, 38, 39, 40, 41, 42, 43, 44, 45, 47, 64, 65, 66, 67, 68, 69, 70, 71, 72, 73, 74, 75, 76, 77, 78, 79, 105, 108, 109, 110, 111, 112, 113, 114, 115, 116, 119, 139, 140, 142, 143, 144, 145, 146, 147, 148, 149, 150, 151, 152, 153, 154, 155, 156, 179, 182, 183, 184, 185, 186, 187, 188, 189, 190, 191, 215, 216, 21…	[23, 24, 25, 26, 27, 28, 29, 30, 31, 32, 33, 35, 36, 37, 38, 39, 40, 41, 42, 43, 44, 51, 52, 53, 54, 55, 56, 57, 58, 59, 60, 61, 64, 65, 66, 67, 70, 71, 73, 74, 75, 76, 77, 78, 79, 80, 81, 82, 83, 84, 85, 86, 87, 88, 89, 90, 91, 92, 93, 96, 100, 104, 107, 108, 111, 121, 122, 125, 128, 129, 131, 132, 133, 135, 136, 137, 138, 139, 140, 147, 154, 170, 171, 172, 173, 174, 175, 176, 177, 178, 179, 180…	3072.0
P63010_P78324	SIRPA	0.5052518	AP2B1	0.912324	0.6767123	0.2721769	0.1446613	0.3560029	0.4017861	0.4360548	0.607768	0.3282003	0.5078248	0.4199034	0	0.0	0	0	0	0	0.0	0.0	P63010	P78324	model_1_multimer_v3_pred_0	0.4727913791450289	0.1961883902549743	0.2515089880329852	0.4889143332393039	308.0	[1, 2, 3, 4, 5, 6, 8, 10, 41, 42, 43, 44, 45, 46, 67, 70, 71, 73, 74, 75, 76, 77, 78, 79, 80, 81, 82, 108, 109, 112, 114, 143, 147, 150, 215, 216, 217, 218, 220, 251, 252, 253, 254, 255, 292, 295, 296, 297, 298, 299, 322, 323, 324, 325, 326, 327, 328, 329, 330, 331, 332, 333, 334, 335, 336, 338, 339, 342, 350, 351, 352, 353, 354, 355, 356, 357, 358, 359, 360, 361, 362, 363, 364, 365, 366, 367, 36…	[34, 53, 55, 57, 59, 60, 61, 62, 63, 64, 65, 66, 67, 68, 69, 76, 78, 79, 80, 81, 82, 83, 84, 85, 86, 87, 88, 89, 90, 91, 92, 93, 94, 95, 96, 97, 98, 99, 100, 101, 102, 103, 104, 105, 106, 107, 121, 122, 123, 124, 125, 126, 127, 128, 129, 130, 131, 132, 133, 134, 135, 401, 402, 403, 404, 405, 406, 407, 408, 409, 410, 411, 412, 413, 414, 425, 426, 427, 428, 429, 430, 431, 432, 433, 434, 436, 451, 4…	3072.0
P63010_P60880	SNAP25	0.5008776	AP2B1	0.8908922		0.1365558	0.4030266	0.3239488	0.3596326	0.3281994	0.2144122	0.4922558		0.2910056	0	0.0	0	0	0	0	0.0	0.00690835	P63010	P60880	model_3_multimer_v3_pred_0	0.6675086330665072	0.182279348373413	0.2793252053120319	0.1497883858026629	271.0	[2, 3, 4, 5, 6, 7, 8, 9, 10, 11, 12, 13, 14, 15, 17, 18, 32, 33, 34, 35, 36, 37, 38, 39, 40, 41, 42, 43, 44, 45, 46, 47, 68, 71, 72, 74, 75, 77, 78, 79, 108, 111, 112, 114, 136, 139, 143, 145, 146, 147, 148, 149, 150, 151, 179, 180, 181, 182, 183, 184, 185, 186, 187, 188, 189, 190, 191, 192, 197, 215, 216, 217, 218, 219, 220, 221, 222, 223, 224, 225, 226, 227, 228, 252, 253, 254, 255, 256, 257, 2…	[1, 2, 3, 4, 5, 6, 7, 8, 9, 10, 11, 12, 13, 14, 15, 16, 17, 18, 19, 20, 21, 22, 23, 24, 25, 26, 27, 28, 29, 30, 31, 32, 33, 34, 35, 40, 47, 51, 58, 109, 110, 111, 112, 113, 114, 115, 116, 117, 118, 119, 120, 121, 122, 123, 124, 125, 126, 127, 128, 129, 130, 131, 132, 133, 134, 135, 136, 137, 138, 139, 140, 141, 142, 143, 144, 145, 146, 147, 148, 149, 150, 151, 152, 154, 155, 156, 157, 158, 159, 1…	3072.0
P63010_O15079	SNPH	0.6241652	AP2B1	0.8891276		0.4878371		0.5747003		0.4382732		0.5181934		0.6787786	0	0.0	0	0	0	0	0.0	0.0	P63010	O15079	model_4_multimer_v3_pred_0	0.4806358426109285	0.1810794174671173	0.2409907024958795	0.0477088315852157	185.0	[1, 2, 3, 4, 5, 6, 7, 8, 9, 10, 18, 21, 24, 26, 27, 28, 29, 30, 31, 32, 33, 34, 35, 36, 37, 38, 39, 40, 41, 42, 43, 44, 45, 62, 63, 64, 65, 66, 67, 68, 69, 70, 71, 72, 74, 75, 78, 105, 108, 401, 632, 720, 721, 722, 744, 746, 747, 748, 749, 750, 751, 752, 753, 754, 755, 756, 772, 773, 775, 796, 797, 798, 799, 800, 801, 802, 803, 804, 805, 806, 807, 808, 809, 810, 811, 812, 813, 814]	[97, 99, 100, 101, 102, 103, 104, 105, 106, 107, 108, 109, 110, 111, 112, 113, 114, 115, 116, 117, 118, 119, 120, 121, 122, 123, 124, 125, 126, 127, 128, 129, 130, 131, 132, 133, 134, 135, 136, 137, 138, 139, 140, 141, 142, 143, 144, 145, 146, 147, 148, 149, 150, 151, 152, 153, 154, 155, 156, 157, 158, 159, 160, 161, 162, 163, 164, 165, 166, 167, 168, 169, 170, 171, 172, 173, 174, 175, 176, 177, …	2815.0
P63010_O15020	SPTBN2	0.5070162	AP2B1	0.8228501	0.4672002	0.4209873	0.3437469	0.4876692	0.3497357	0.2457588	0.2694676	0.2227359	0.571342	0.1714505	0	0.0	0	0	0	0	0.0	0.00255931	P63010	O15020
P63010_Q7L0J3	SV2A	0.6952455	AP2B1	0.9058547	0.1338467		0.3137321			0.3956658		0.3907624			0	0.0	0	0	0	0	0.0	0.00649738	P63010	Q7L0J3	model_1_multimer_v3_pred_0	0.4400482521792753	0.2395528554916381	0.2796519348291656	0.4518741361358703	380.0	[10, 12, 31, 35, 38, 42, 43, 44, 61, 62, 63, 64, 65, 66, 67, 68, 70, 71, 72, 74, 75, 77, 78, 79, 97, 98, 99, 100, 101, 102, 103, 104, 105, 106, 107, 108, 109, 111, 112, 113, 114, 122, 134, 135, 136, 137, 138, 139, 140, 141, 142, 143, 144, 145, 146, 147, 148, 149, 150, 151, 152, 153, 154, 156, 162, 165, 168, 175, 176, 177, 178, 179, 180, 181, 182, 183, 184, 185, 186, 187, 188, 189, 190, 191, 215, …	[4, 5, 7, 8, 10, 11, 12, 13, 14, 15, 16, 17, 18, 19, 20, 21, 22, 23, 24, 25, 26, 28, 29, 30, 31, 32, 33, 34, 35, 36, 37, 38, 39, 40, 41, 42, 43, 44, 45, 46, 47, 48, 49, 50, 51, 52, 53, 54, 55, 56, 57, 58, 59, 60, 61, 62, 63, 66, 93, 95, 96, 97, 98, 99, 100, 101, 102, 151, 152, 153, 154, 155, 156, 157, 158, 159, 160, 161, 162, 163, 164, 165, 365, 366, 367, 368, 369, 371, 372, 373, 374, 375, 376, 3…	3072.0
P63010_Q9NZR1	TMOD2	0.6305715	AP2B1	0.9082398	0.3635189	0.3125489	0.3039799	0.37945	0.6547967	0.6725695	0.8660218	0.2788504		0.5572281	0	0.0	0	0	0	0	0.0	5.654009999999999e-06	P63010	Q9NZR1	model_4_multimer_v3_pred_0	0.4930457742268014	0.2806373834609985	0.3231190616141591	0.1745611530412169	278.0	[8, 9, 10, 11, 12, 13, 14, 15, 16, 17, 18, 19, 20, 21, 22, 23, 24, 25, 26, 27, 28, 29, 30, 31, 33, 40, 42, 43, 44, 45, 46, 47, 49, 50, 53, 56, 57, 59, 60, 61, 62, 65, 365, 366, 367, 368, 405, 472, 473, 474, 475, 476, 477, 478, 479, 481, 482, 508, 509, 510, 511, 512, 513, 514, 515, 516, 517, 518, 519, 520, 521, 522, 523, 524, 525, 528, 611, 612, 613, 614, 615, 616, 617, 618, 619, 620, 621, 622, 62…	[1, 2, 3, 4, 5, 6, 7, 8, 9, 10, 12, 13, 15, 16, 17, 18, 19, 20, 21, 22, 23, 24, 25, 26, 27, 29, 30, 31, 32, 33, 34, 35, 36, 37, 38, 39, 40, 41, 42, 43, 44, 45, 46, 47, 48, 49, 50, 51, 52, 53, 54, 55, 57, 74, 75, 77, 78, 79, 80, 81, 82, 83, 85, 89, 90, 91, 98, 99, 100, 101, 102, 103, 104, 105, 106, 107, 108, 110, 128, 132, 133, 134, 135, 136, 137, 138, 139, 140, 141, 142, 143, 144, 145, 146, 147, …	3072.0
O14617_Q9Y6D5	ARFGEF2	0.7314545	AP3D1	0.8047837	0.6841967	0.6966881	0.5417993	0.7282528	0.5815144	0.5793825	0.5090966	0.7678303	0.4394678	0.5783371	0	0.0	0	0	0	0	0.0	0.00663427	O14617	Q9Y6D5	model_1_multimer_v3_pred_0	0.4020938351381657	0.35053551197052	0.3608471766040492	0.6440219060893497	701.0	[2, 3, 4, 5, 6, 7, 8, 9, 10, 11, 12, 13, 14, 15, 16, 17, 18, 19, 20, 21, 22, 23, 24, 25, 26, 27, 28, 29, 30, 31, 32, 33, 34, 35, 36, 37, 38, 39, 40, 41, 42, 43, 44, 45, 46, 47, 48, 49, 50, 51, 52, 53, 54, 55, 57, 58, 60, 61, 62, 64, 65, 68, 70, 71, 72, 74, 75, 77, 78, 611, 612, 613, 614, 615, 616, 617, 618, 619, 620, 621, 622, 623, 624, 625, 626, 627, 628, 629, 630, 631, 632, 633, 634, 635, 636, …	[92, 96, 97, 137, 138, 139, 140, 141, 142, 143, 144, 145, 148, 149, 150, 170, 175, 176, 177, 178, 179, 180, 181, 182, 183, 184, 185, 186, 187, 188, 189, 192, 402, 405, 406, 409, 412, 416, 449, 450, 451, 452, 453, 454, 455, 456, 457, 458, 460, 461, 497, 498, 499, 500, 501, 502, 503, 504, 505, 506, 507, 508, 509, 558, 561, 562, 565, 568, 569, 572, 575, 576, 579, 582, 583, 584, 585, 586, 587, 588, 5…	3072.0
O14617_Q96F07	CYFIP2	0.8407818	AP3D1	0.705171	0.4994777	0.4391127	0.5239607	0.6755331	0.5497496	0.5494137	0.424562	0.4216054	0.4809778	0.4428118	0	0.0	0	0	0	0	0.0	0.00740099	O14617	Q96F07	model_1_multimer_v3_pred_0	0.5745466062779293	0.3789400458335876	0.418061357922456	0.2873302858452085	258.0	[1, 2, 3, 4, 5, 530, 531, 533, 534, 535, 536, 537, 538, 539, 540, 541, 542, 543, 544, 545, 546, 547, 548, 549, 550, 551, 566, 567, 568, 569, 570, 571, 572, 573, 574, 577, 578, 579, 580, 581, 582, 583, 584, 585, 586, 587, 588, 589, 590, 591, 592, 593, 594, 595, 596, 597, 598, 599, 605, 606, 607, 608, 609, 610, 611, 612, 613, 614, 615, 616, 617, 618, 621, 622, 623, 624, 625, 626, 627, 628, 629, 630…	[34, 35, 36, 37, 38, 102, 103, 105, 106, 107, 109, 110, 111, 113, 114, 426, 428, 430, 562, 563, 564, 565, 566, 567, 568, 569, 570, 571, 572, 573, 574, 575, 576, 577, 663, 664, 665, 670, 674, 677, 678, 680, 703, 708, 709, 710, 712, 713, 714, 715, 716, 717, 718, 719, 720, 721, 722, 723, 724, 725, 726, 727, 728, 729, 730, 731, 732, 733, 736, 751, 755, 757, 758, 759, 760, 761, 762, 763, 780, 782, 783…	3072.0
O14617_Q05193	DNM1	0.8641631	AP3D1	0.7884043	0.3868224	0.5651979	0.4847495	0.3388208	0.434613	0.4818225	0.533164	0.2247445	0.4155588	0.2768124	0	0.0	0	0	0	0	0.0	0.00695501	O14617	Q05193	model_1_multimer_v3_pred_0	0.384582133443729	0.2788009643554687	0.2999571981731208	0.137514951194776	490.0	[16, 21, 22, 23, 24, 25, 26, 27, 28, 29, 30, 31, 32, 33, 34, 35, 36, 37, 38, 39, 40, 41, 42, 43, 44, 45, 46, 47, 48, 61, 62, 63, 64, 65, 66, 67, 68, 69, 70, 71, 72, 73, 74, 75, 76, 77, 78, 79, 100, 101, 102, 103, 104, 105, 106, 107, 108, 110, 111, 142, 564, 566, 605, 606, 607, 608, 609, 610, 611, 612, 613, 614, 615, 616, 617, 618, 619, 620, 621, 622, 623, 624, 625, 626, 627, 628, 629, 630, 631, 6…	[2, 3, 4, 5, 6, 9, 170, 180, 182, 196, 197, 198, 200, 201, 213, 214, 215, 217, 218, 219, 220, 221, 222, 223, 224, 226, 227, 228, 229, 230, 231, 232, 233, 264, 267, 268, 269, 270, 271, 272, 273, 276, 277, 279, 280, 281, 282, 283, 284, 285, 286, 287, 288, 289, 290, 291, 292, 293, 294, 295, 298, 299, 300, 301, 302, 303, 304, 305, 306, 307, 308, 309, 310, 311, 312, 313, 314, 315, 316, 323, 324, 326, …	3072.0
O14617_Q9NQX3	GPHN	0.8778721	AP3D1	0.6369818	0.3992664	0.4595565	0.3164913	0.4254448	0.1848183	0.3459873	0.3241866	0.4065482	0.412091	0.3790318	0	0.0	0	0	0	0	0.0	0.00724349	O14617	Q9NQX3	model_2_multimer_v3_pred_0	0.4110886350985944	0.1891884505748748	0.2335684874796188	0.3134036681158133	148.0	[5, 8, 9, 11, 12, 13, 14, 15, 16, 18, 19, 20, 21, 22, 23, 24, 25, 26, 27, 28, 29, 30, 31, 34, 35, 36, 37, 38, 39, 40, 41, 42, 43, 44, 45, 46, 47, 48, 49, 50, 51, 52, 53, 54, 55, 56, 57, 58, 59, 60, 61, 62, 63, 64, 65, 71, 72, 73, 74, 75, 76, 77, 78, 79, 80, 81, 82, 83, 84, 85, 86, 87, 88, 89, 90, 91, 92, 93, 94, 95, 97, 118, 119, 122, 123, 124, 127, 233, 234, 235, 680, 681, 982, 983, 984, 985, 10…	[22, 23, 24, 27, 28, 59, 60, 61, 62, 63, 64, 65, 66, 67, 68, 69, 87, 90, 91, 92, 93, 94, 95, 96, 97, 98, 99, 100, 102, 242, 243, 244, 245, 246, 247, 248, 249, 250, 251, 252, 253, 254, 255, 256, 257, 318, 323, 683, 685, 717, 718]	3072.0
O14617_P42858	HTT	0.8985107	AP3D1	0.835926	0.7197169	0.6212862	0.6634417	0.6701391	0.5554498	0.5898338	0.5656216	0.527426	0.5296169	0.4884331	0	0.0	0	0	0	0	0.0	0.00704763	O14617	P42858
O14617_O60229	KALRN	0.6784052	AP3D1	0.8281021	0.2768124	0.3560368	0.4741853	0.4408402	0.199646	0.25058	0.3127352	0.251136	0.2438264	0.3582388	0	0.0	0	0	0	0	0.0	0.0	O14617	O60229
O14617_O15066	KIF3B	0.8058728	AP3D1	0.7579174	0.6420925	0.5933089	0.4365193	0.614904	0.5328896	0.2523722	0.2957728	0.2786628		0.3639739	0	0.0	0	0	0	0	0.0	0.00702748	O14617	O15066	model_2_multimer_v3_pred_0	0.4328240833134207	0.2280354797840118	0.2689932004898936	0.1063995665567429	156.0	[6, 7, 8, 9, 10, 11, 12, 13, 14, 15, 16, 17, 18, 19, 20, 21, 22, 23, 24, 25, 26, 27, 28, 29, 30, 31, 32, 33, 34, 35, 36, 37, 38, 39, 40, 41, 42, 43, 44, 45, 46, 49, 51, 53, 54, 55, 56, 57, 58, 59, 60, 61, 62, 63, 64, 65, 66, 67, 68, 69, 70, 87, 89, 90, 92, 93, 96, 699, 700, 701, 702, 703, 704, 705]	[273, 276, 277, 278, 279, 280, 281, 282, 283, 284, 285, 286, 287, 288, 289, 290, 291, 292, 294, 551, 552, 553, 554, 555, 556, 557, 558, 559, 560, 561, 562, 563, 564, 565, 566, 567, 568, 569, 570, 571, 572, 573, 574, 575, 576, 577, 578, 579, 580, 581, 582, 583, 584, 585, 586, 587, 588, 589, 590, 591, 592, 593, 596, 637, 638, 639, 640, 641, 642, 643, 646, 654, 655, 659, 660, 661, 662, 663, 664, 665…	3072.0
O14617_Q9H0B6	KLC2	0.8506508	AP3D1	0.6759339	0.5803528	0.470537	0.435179	0.5708963	0.6316991	0.4266231	0.4707531	0.2301972	0.3301381	0.4285616	0	0.0	0	0	163	0	0.35	7.22481e-07	O14617	Q9H0B6	model_1_multimer_v3_pred_0	0.3929757179906358	0.2850696146488189	0.3066508353171823	0.0641431612353603	434.0	[1, 2, 3, 4, 5, 6, 7, 8, 9, 10, 11, 12, 13, 14, 15, 16, 17, 18, 19, 20, 21, 22, 23, 24, 25, 26, 27, 29, 46, 49, 51, 52, 53, 54, 55, 56, 57, 58, 59, 60, 61, 64, 82, 87, 89, 90, 93, 189, 193, 197, 215, 216, 217, 218, 219, 220, 221, 222, 223, 224, 225, 226, 227, 228, 229, 230, 233, 234, 235, 236, 238, 241, 245, 248, 249, 251, 252, 253, 254, 255, 256, 257, 258, 259, 260, 261, 262, 263, 264, 265, 266,…	[4, 5, 6, 7, 8, 9, 10, 11, 12, 13, 14, 15, 16, 17, 18, 20, 21, 24, 74, 75, 77, 78, 79, 80, 81, 82, 83, 84, 85, 86, 87, 88, 89, 90, 91, 92, 93, 95, 102, 103, 105, 106, 107, 108, 109, 110, 111, 112, 113, 114, 115, 116, 117, 118, 119, 120, 121, 122, 123, 124, 125, 126, 127, 128, 129, 130, 131, 132, 133, 134, 135, 136, 137, 138, 139, 140, 141, 142, 143, 144, 145, 146, 147, 148, 149, 150, 160, 161, 16…	3072.0
O14617_Q8WXG6	MADD	0.8671673	AP3D1	0.8075363	0.5679062	0.5387781	0.169083	0.3612326	0.3450438	0.4722246	0.2059417	0.2578607		0.4642375	0	0.0	0	0	0	0	0.0	0.00692691	O14617	Q8WXG6	model_4_multimer_v3_pred_0	0.3881405883162124	0.3812801837921142	0.3826522646969339	0.120847775975487	1039.0	[6, 9, 10, 11, 12, 13, 14, 15, 16, 17, 18, 19, 20, 21, 22, 23, 24, 25, 26, 27, 28, 29, 30, 31, 32, 33, 34, 35, 36, 37, 38, 39, 40, 41, 42, 43, 44, 45, 46, 47, 48, 49, 50, 51, 52, 54, 55, 56, 57, 58, 59, 60, 61, 62, 63, 64, 65, 66, 67, 68, 69, 70, 71, 72, 73, 74, 75, 76, 77, 78, 79, 80, 81, 82, 86, 87, 88, 89, 90, 91, 92, 93, 94, 95, 96, 97, 98, 99, 100, 101, 102, 103, 104, 105, 106, 107, 108, 109…	[10, 14, 32, 33, 34, 35, 36, 37, 38, 39, 40, 41, 42, 43, 44, 45, 46, 48, 52, 54, 56, 57, 58, 59, 60, 61, 62, 63, 64, 65, 66, 67, 68, 69, 79, 80, 81, 82, 83, 84, 85, 86, 87, 88, 89, 90, 91, 182, 184, 258, 261, 263, 264, 267, 278, 279, 280, 281, 282, 283, 284, 285, 286, 287, 288, 289, 290, 291, 292, 293, 294, 295, 296, 297, 298, 299, 300, 301, 302, 321, 333, 334, 337, 338, 340, 341, 342, 344, 367, …	3072.0
O14617_Q8NEB9	PIK3C3	0.8211224	AP3D1	0.6161812	0.7014764	0.5689905	0.4285292	0.6598547	0.4655297	0.5382851	0.5263364	0.5737534	0.3759302	0.560943	0	0.0	0	0	0	0	0.0	0.0070653999999999	O14617	Q8NEB9	model_4_multimer_v3_pred_0	0.4181892707777327	0.2213606089353561	0.2607263413038315	0.1169815348584891	110.0	[48, 66, 67, 68, 69, 70, 71, 72, 73, 74, 75, 76, 77, 78, 79, 80, 100, 101, 102, 103, 104, 105, 106, 107, 108, 109, 110, 111, 112, 113, 114, 116, 117, 135, 138, 139, 140, 141, 142, 143, 144, 145, 146, 147, 148, 149, 173, 176, 177, 561, 562, 563, 564, 565, 566, 567, 569, 570, 573, 577, 642, 644, 645, 691]	[1, 2, 3, 4, 5, 6, 7, 8, 9, 184, 185, 186, 188, 227, 228, 229, 230, 231, 246, 248, 250, 251, 252, 271, 274, 275, 276, 277, 278, 279, 280, 281, 282, 283, 284, 285, 286, 287, 288, 289, 292, 314, 318, 319, 342, 346]	3072.0
O14617_P31323	PRKAR2B	0.8036169	AP3D1	0.7864207	0.5064457	0.4073912	0.2948051	0.2924247	0.2762656	0.2629769	0.2210664	0.2446954	0.2461861	0.2467039	0	0.0	0	0	0	0	0.0	0.00697874	O14617	P31323	model_2_multimer_v3_pred_0	0.4460341951607736	0.1964041888713836	0.2463301901292616	0.1394371224357761	115.0	[1, 2, 3, 4, 5, 6, 7, 8, 9, 10, 11, 12, 13, 14, 15, 16, 17, 18, 19, 20, 22, 23, 24, 25, 26, 27, 28, 29, 46, 49, 50, 51, 52, 53, 54, 55, 56, 57, 58, 60, 61, 86, 87, 89, 90, 690, 691, 692]	[1, 2, 3, 4, 5, 6, 9, 10, 11, 13, 14, 15, 17, 18, 111, 113, 114, 115, 116, 117, 118, 119, 120, 121, 122, 123, 228, 253, 257, 264, 265, 268, 269, 271, 272, 273, 274, 277, 278, 279, 280, 281, 282, 283, 284, 285, 286, 287, 288, 289, 290, 380, 381, 382, 383, 384, 385, 386, 387, 390, 391, 393, 394, 395, 396, 397, 398]	3072.0
O00213_Q9Y5K8	ATP6V1D	0.5243861	APBB1	0.8602339	0.4961682	0.3869974		0.432955	0.1228028	0.2650011	0.2231137	0.4050031		0.3811336	0	0.0	0	0	0	0	0.0	0.0	O00213	Q9Y5K8	model_5_multimer_v3_pred_0	0.3048575809942924	0.1732813566923141	0.1995966015527098	0.0562570329305376	73.0	[110, 111, 112, 113, 114, 115, 116, 117, 118, 119, 120, 121, 122, 123, 124, 125, 127, 128, 215, 216, 217, 218, 219, 220, 221, 222, 224, 264, 265]	[10, 37, 40, 41, 42, 43, 44, 45, 46, 47, 48, 49, 50, 51, 52, 53, 54, 55, 56, 57, 59, 63, 148, 149, 151, 152, 153, 155, 156, 158, 159, 160, 162, 163, 166, 170, 190, 193, 194, 196, 197, 198, 201, 246]	3072.0
O00213_P15056	BRAF	0.7584432	APBB1	0.8733588	0.5313822	0.4013469		0.3464315	0.308146	0.3620573	0.2510148	0.3273484		0.4050126	0	0.0	0	0	0	0	0.0	0.0	O00213	P15056	model_4_multimer_v3_pred_0	0.3373940682828505	0.2113633453845977	0.2365694899642483	0.1416610735552199	546.0	[86, 88, 89, 221, 222, 223, 224, 225, 226, 227, 228, 232, 233, 242, 243, 244, 245, 246, 247, 248, 249, 250, 251, 252, 253, 254, 255, 256, 257, 258, 259, 260, 261, 262, 263, 264, 265, 266, 267, 268, 269, 270, 271, 272, 273, 274, 275, 276, 277, 278, 279, 280, 281, 282, 283, 294, 295, 296, 297, 298, 299, 300, 301, 302, 303, 304, 305, 324, 325, 326, 327, 328, 329, 330, 331, 332, 333, 373, 374, 375, 3…	[164, 234, 235, 236, 237, 238, 239, 240, 241, 242, 243, 244, 245, 246, 247, 251, 253, 254, 255, 256, 257, 258, 259, 260, 262, 267, 268, 269, 270, 271, 272, 273, 274, 275, 276, 349, 350, 351, 352, 353, 354, 355, 356, 358, 359, 360, 361, 362, 363, 364, 365, 366, 367, 368, 369, 370, 374, 378, 379, 380, 381, 382, 383, 384, 388, 437, 441, 442, 443, 444, 445, 446, 447, 448, 449, 450, 451, 452, 453, 454…	3072.0
O00213_Q86UW7	CADPS2	0.7217856	APBB1	0.818041		0.5716538		0.3359213	0.2135342	0.5282668	0.2843562	0.4071364		0.6166338	0	0.0	0	0	0	0	0.0	0.0	O00213	Q86UW7	model_4_multimer_v3_pred_0	0.4372435565106131	0.2310307770967483	0.2722733329795213	0.1602263776809833	540.0	[173, 174, 175, 176, 177, 178, 179, 180, 181, 182, 183, 221, 222, 223, 224, 225, 226, 227, 228, 229, 231, 232, 237, 238, 239, 240, 241, 242, 243, 244, 245, 246, 247, 248, 249, 250, 251, 252, 253, 254, 255, 256, 257, 258, 259, 260, 261, 262, 263, 264, 265, 266, 267, 268, 269, 270, 271, 272, 273, 274, 275, 276, 277, 278, 279, 280, 281, 282, 283, 285, 300, 301, 302, 303, 329, 330, 331, 332, 333, 334…	[1, 2, 4, 6, 94, 95, 96, 97, 98, 99, 100, 101, 102, 103, 104, 105, 106, 107, 108, 109, 110, 111, 112, 113, 114, 115, 116, 117, 118, 119, 120, 121, 122, 135, 137, 138, 140, 141, 144, 152, 155, 156, 157, 158, 159, 160, 161, 162, 163, 164, 165, 166, 167, 168, 169, 170, 171, 172, 173, 174, 175, 176, 179, 181, 182, 183, 184, 185, 186, 187, 188, 189, 190, 191, 192, 193, 194, 195, 196, 197, 199, 200, 21…	3072.0
O00213_O43301	HSPA12A	0.653659	APBB1	0.8018332		0.6703956		0.3880538	0.4698172	0.6938303	0.6571886	0.7161263		0.7042431	0	0.0	0	0	0	0	0.0	0.00691554	O00213	O43301	model_3_multimer_v3_pred_0	0.5363628988838374	0.42458575963974	0.4469411874885595	0.4347403880129553	471.0	[241, 242, 243, 244, 245, 246, 247, 248, 249, 251, 253, 255, 256, 257, 258, 259, 260, 261, 262, 263, 264, 265, 266, 267, 268, 269, 270, 271, 272, 273, 274, 275, 276, 277, 278, 279, 280, 281, 282, 283, 284, 285, 286, 378, 379, 380, 381, 382, 383, 384, 385, 386, 387, 388, 389, 390, 391, 392, 393, 396, 400, 429, 445, 446, 447, 448, 449, 450, 451, 452, 468, 469, 470, 471, 472, 473, 474, 475, 476, 477…	[32, 33, 34, 35, 36, 37, 38, 39, 40, 41, 42, 43, 44, 56, 57, 70, 72, 74, 75, 76, 77, 78, 79, 80, 81, 82, 83, 84, 85, 86, 87, 88, 89, 90, 91, 92, 93, 94, 95, 96, 97, 99, 100, 104, 106, 111, 112, 113, 114, 115, 116, 117, 118, 119, 120, 121, 122, 123, 124, 125, 126, 127, 128, 129, 130, 131, 133, 175, 176, 178, 179, 180, 181, 182, 183, 184, 185, 186, 187, 188, 189, 190, 191, 192, 193, 196, 245, 247, …	3072.0
O00213_P40925	MDH1	0.5190294	APBB1	0.8137497	0.6032668	0.5985253		0.4403982	0.4760529	0.4560775	0.2186322	0.4144666		0.6729195	0	0.0	0	0	0	0	0.0	0.00693435	O00213	P40925	model_2_multimer_v3_pred_0	0.411407335732345	0.3590937852859497	0.3695564953752288	0.3188588380669088	231.0	[239, 240, 241, 242, 243, 244, 245, 246, 247, 248, 249, 250, 251, 252, 253, 254, 255, 256, 257, 258, 259, 260, 261, 262, 263, 264, 267, 268, 269, 270, 271, 272, 273, 274, 275, 276, 277, 278, 279, 280, 281, 282, 283, 284, 285, 286, 379, 380, 381, 382, 383, 384, 385, 386, 387, 388, 389, 470, 471, 472, 473, 474, 475, 476, 477, 522, 523, 524, 525, 526, 527, 528, 529, 530, 531, 532, 533, 534, 588, 605…	[9, 10, 11, 12, 13, 14, 15, 16, 17, 18, 19, 40, 41, 42, 43, 44, 45, 46, 47, 48, 49, 50, 51, 53, 56, 71, 72, 74, 85, 86, 87, 88, 89, 90, 91, 92, 93, 94, 95, 96, 97, 98, 99, 100, 101, 102, 103, 104, 105, 106, 107, 108, 109, 112, 128, 129, 130, 131, 132, 133, 134, 135, 136, 154, 155, 156, 157, 158, 159, 160, 161, 162, 163, 166, 169, 170, 183, 185, 186, 187, 188, 189, 190, 191, 192, 193, 215, 217, 21…	3072.0
O00213_Q9UPR0	PLCL2	0.5584176	APBB1	0.9005382	0.3985997	0.5063225		0.3960234	0.1846138	0.3289591	0.3418624	0.4997653		0.3764903	0	0.0	0	0	0	0	0.0	0.0	O00213	Q9UPR0	model_3_multimer_v3_pred_0	0.605011030265817	0.2456813603639602	0.3175472943443316	0.0758090503303597	389.0	[117, 118, 119, 120, 121, 122, 123, 124, 125, 126, 127, 172, 173, 174, 175, 176, 177, 178, 179, 180, 237, 238, 239, 240, 241, 242, 243, 244, 245, 246, 247, 249, 257, 258, 259, 260, 262, 271, 272, 273, 274, 275, 276, 277, 278, 279, 280, 281, 282, 283, 297, 298, 299, 300, 301, 302, 303, 304, 305, 357, 358, 359, 360, 361, 362, 377, 378, 379, 380, 381, 382, 383, 384, 385, 386, 387, 389, 451, 470, 471…	[2, 3, 4, 5, 6, 7, 8, 9, 12, 13, 14, 15, 16, 17, 18, 19, 20, 21, 22, 23, 24, 25, 26, 27, 28, 29, 30, 74, 75, 76, 77, 78, 79, 80, 81, 82, 83, 103, 104, 105, 106, 107, 108, 109, 110, 111, 112, 115, 116, 117, 118, 119, 120, 121, 122, 123, 124, 125, 126, 127, 128, 129, 130, 176, 178, 210, 211, 212, 213, 234, 286, 288, 289, 290, 291, 293, 305, 306, 307, 308, 309, 310, 311, 312, 313, 314, 316, 317, 318…	3072.0
O00213_Q99962	SH3GL2	0.686081	APBB1	0.8645984		0.3205293		0.4585474		0.5820109	0.5034528	0.7151167		0.65781	0	0.0	0	0	0	0	0.0	0.0	O00213	Q99962	model_1_multimer_v3_pred_0	0.3132061698214737	0.1514963209629058	0.1838382907346194	0.1288730917187663	255.0	[84, 85, 86, 87, 88, 89, 90, 249, 257, 258, 259, 260, 271, 272, 273, 274, 275, 276, 277, 278, 279, 280, 379, 380, 381, 382, 383, 384, 386, 387, 389, 399, 400, 401, 402, 403, 404, 405, 406, 407, 408, 418, 475, 521, 522, 523, 524, 525, 526, 527, 528, 529, 530, 531, 532, 533, 535, 538, 553, 554, 555, 556, 557, 558, 559, 562, 587, 588, 605, 606, 607, 608, 609, 610, 611, 612, 613, 622, 623, 624, 625, …	[1, 2, 3, 4, 5, 6, 9, 44, 45, 47, 48, 49, 50, 51, 52, 53, 54, 55, 56, 58, 59, 61, 62, 63, 64, 65, 66, 67, 68, 69, 70, 71, 72, 73, 74, 75, 78, 80, 82, 83, 84, 85, 86, 87, 88, 129, 131, 132, 133, 134, 135, 136, 137, 138, 139, 140, 141, 142, 143, 144, 145, 147, 148, 149, 152, 156, 159, 270, 271, 272, 273, 274, 275, 295, 296, 297, 298, 299, 300, 301, 302, 303, 304, 305, 306, 307, 308, 309, 310, 311, …	3072.0
O00213_Q9NZR1	TMOD2	0.5060193	APBB1	0.8793336	0.3595719	0.5056387		0.4343234	0.5862582	0.7335095	0.6619293	0.6014565		0.6320756	0	0.0	0	0	0	0	0.0	0.0	O00213	Q9NZR1	model_1_multimer_v3_pred_0	0.2829846781103216	0.1634096503257751	0.1873246558826844	0.0425638421437694	425.0	[68, 69, 70, 71, 72, 73, 74, 75, 76, 77, 78, 79, 80, 81, 82, 84, 87, 116, 117, 118, 119, 120, 121, 122, 126, 204, 208, 209, 210, 211, 212, 213, 214, 215, 216, 217, 218, 219, 220, 221, 222, 223, 224, 225, 226, 227, 228, 229, 230, 231, 232, 233, 234, 235, 236, 237, 238, 239, 240, 241, 242, 243, 244, 245, 246, 247, 248, 249, 250, 251, 252, 253, 254, 255, 256, 257, 258, 259, 260, 261, 262, 263, 264, …	[1, 2, 3, 4, 5, 6, 7, 8, 9, 10, 11, 12, 13, 14, 15, 16, 17, 18, 19, 20, 21, 24, 26, 27, 28, 29, 30, 31, 32, 33, 34, 35, 36, 37, 38, 39, 40, 41, 42, 43, 44, 45, 46, 47, 48, 49, 50, 51, 52, 53, 54, 55, 56, 57, 58, 59, 60, 61, 62, 69, 72, 73, 76, 80, 83, 84, 85, 86, 87, 88, 89, 90, 91, 92, 93, 94, 95, 96, 97, 98, 99, 100, 102, 103, 104, 105, 106, 107, 108, 109, 110, 111, 112, 113, 114, 115, 116, 117…	3072.0
O00213_Q6ZVM7	TOM1L2	0.5973147	APBB1	0.810108	0.4480219	0.5289743		0.4789402	0.3150322	0.5555981	0.4277725	0.6578056		0.3176134	0	0.0	0	0	0	0	0.0	0.00532101	O00213	Q6ZVM7	model_3_multimer_v3_pred_0	0.4433774968531458	0.5634829998016357	0.5394618992119378	0.334750089622932	489.0	[46, 47, 48, 49, 50, 51, 52, 53, 54, 203, 204, 205, 206, 207, 208, 209, 210, 211, 212, 213, 241, 242, 243, 244, 245, 246, 247, 248, 249, 250, 251, 252, 253, 254, 255, 256, 257, 258, 259, 260, 261, 262, 263, 264, 265, 266, 267, 268, 269, 270, 271, 272, 273, 274, 275, 276, 277, 278, 279, 280, 281, 282, 283, 284, 285, 381, 382, 383, 384, 385, 386, 387, 388, 389, 390, 391, 451, 452, 470, 471, 472, 47…	[2, 4, 8, 9, 10, 11, 12, 13, 14, 15, 16, 17, 18, 19, 20, 25, 26, 27, 28, 29, 30, 31, 32, 33, 34, 35, 36, 37, 38, 39, 40, 41, 42, 43, 44, 45, 46, 47, 48, 49, 50, 52, 68, 71, 72, 73, 74, 75, 76, 77, 78, 79, 80, 81, 82, 83, 84, 85, 86, 87, 88, 110, 111, 112, 113, 115, 116, 119, 120, 123, 133, 153, 154, 155, 156, 157, 158, 159, 160, 161, 162, 163, 164, 165, 167, 168, 169, 202, 203, 204, 205, 206, 207…	3072.0
O00213_P68366	TUBA4A	0.5880614	APBB1	0.8545035	0.5898351	0.3982652		0.374755	0.386671	0.3405092	0.4867922	0.172519		0.3027072	0	0.0	0	0	359	0	0.0	0.00446902	O00213	P68366	model_2_multimer_v3_pred_0	0.5373150998091375	0.7953376770019531	0.7437331615633901	0.4706163842714728	279.0	[111, 112, 113, 114, 115, 116, 117, 118, 119, 120, 121, 240, 241, 242, 243, 244, 245, 249, 258, 259, 260, 261, 262, 263, 264, 265, 266, 267, 269, 270, 271, 272, 273, 274, 275, 276, 277, 278, 279, 280, 379, 380, 381, 382, 383, 384, 385, 386, 387, 388, 389, 390, 391, 392, 393, 396, 448, 449, 450, 451, 452, 470, 477, 499, 501, 502, 503, 504, 505, 506, 507, 508, 509, 510, 536, 537, 538, 539, 540, 541…	[56, 58, 60, 70, 71, 72, 73, 74, 75, 76, 77, 78, 79, 80, 81, 82, 84, 85, 88, 89, 90, 91, 92, 94, 95, 96, 97, 98, 99, 100, 101, 102, 104, 105, 109, 110, 121, 124, 158, 162, 163, 164, 165, 166, 172, 173, 174, 175, 176, 177, 178, 179, 180, 181, 182, 183, 184, 185, 187, 188, 192, 195, 196, 197, 198, 199, 205, 207, 210, 211, 214, 219, 220, 221, 222, 253, 256, 257, 260, 261, 262, 263, 264, 265, 266, 26…	3072.0
O00213_Q13885	TUBB2A	0.5335043	APBB1	0.8619774	0.7787285	0.3881627		0.3738677	0.3966203	0.5512692	0.3456319	0.4195608		0.6931142	0	0.0	0	0	0	0	0.0	0.00522324	O00213	Q13885	model_1_multimer_v3_pred_0	0.4810903680940875	0.4745306074619293	0.4758425595883609	0.4973693696102801	603.0	[23, 24, 25, 26, 27, 28, 29, 30, 31, 32, 33, 34, 35, 36, 37, 38, 39, 40, 41, 43, 44, 45, 46, 47, 48, 49, 50, 51, 52, 53, 54, 55, 56, 57, 58, 59, 60, 61, 62, 63, 64, 65, 66, 67, 68, 69, 70, 71, 72, 73, 74, 75, 76, 77, 78, 79, 80, 81, 84, 85, 86, 87, 88, 89, 90, 91, 92, 93, 112, 113, 114, 115, 116, 117, 118, 119, 120, 121, 122, 123, 124, 125, 127, 207, 209, 210, 222, 223, 224, 225, 226, 227, 228, 2…	[1, 2, 3, 7, 9, 10, 11, 12, 13, 14, 15, 16, 17, 18, 19, 22, 23, 26, 30, 31, 32, 33, 34, 35, 52, 53, 54, 55, 56, 57, 58, 59, 60, 61, 62, 63, 64, 65, 66, 67, 68, 69, 70, 71, 72, 73, 74, 75, 76, 77, 78, 79, 80, 81, 82, 83, 84, 85, 86, 87, 88, 89, 90, 91, 92, 93, 94, 95, 96, 97, 98, 99, 100, 101, 102, 103, 104, 105, 106, 107, 108, 109, 110, 111, 112, 113, 114, 115, 116, 117, 118, 119, 120, 121, 122, …	3072.0
O00213_P09936	UCHL1	0.5091124	APBB1	0.8076658	0.361798	0.3822701		0.2632947	0.4559096	0.3513735	0.4049324	0.6034156		0.5380531	0	0.0	0	0	0	0	0.0	0.00706817	O00213	P09936	model_4_multimer_v3_pred_0	0.3591753804312987	0.2448183000087738	0.2676897160932788	0.1909779737062026	245.0	[244, 251, 255, 256, 257, 258, 259, 260, 261, 262, 270, 271, 272, 273, 274, 275, 276, 277, 278, 279, 280, 281, 282, 283, 284, 298, 299, 300, 301, 302, 303, 305, 381, 382, 383, 384, 385, 386, 387, 389, 447, 448, 449, 450, 451, 452, 470, 499, 503, 506, 507, 510, 526, 527, 528, 529, 530, 531, 532, 533, 534, 535, 536, 537, 538, 539, 540, 541, 542, 584, 585, 586, 587, 588, 589, 590, 591, 592, 593, 598…	[1, 2, 3, 4, 5, 6, 7, 8, 9, 10, 11, 12, 13, 14, 15, 16, 17, 19, 22, 23, 24, 25, 26, 27, 28, 29, 30, 31, 32, 33, 34, 35, 36, 37, 38, 39, 40, 41, 42, 43, 44, 45, 46, 47, 48, 49, 50, 51, 52, 53, 54, 55, 56, 57, 59, 60, 83, 84, 85, 86, 87, 88, 89, 90, 91, 92, 93, 106, 133, 134, 140, 142, 143, 144, 145, 146, 147, 148, 149, 150, 151, 152, 153, 154, 155, 156, 157, 158, 159, 160, 161, 162, 176, 177, 178,…	3072.0
P05067_O95208	EPN2	0.8324562	APP	0.557865	0.5901918	0.4017046	0.2365994	0.4502182	0.5377422	0.4591806	0.6224332	0.4014892	0.1430978	0.4366038	0	0.0	0	0	0	0	0.0	0.0	P05067	O95208	model_5_multimer_v3_pred_0	0.2793205090739699	0.2326228469610214	0.2419623793836111	0.0728642635091626	465.0	[38, 63, 64, 65, 66, 67, 87, 89, 91, 111, 112, 113, 115, 138, 140, 142, 143, 144, 145, 146, 147, 148, 149, 150, 151, 152, 153, 154, 155, 156, 157, 158, 159, 160, 161, 163, 164, 165, 174, 176, 177, 178, 179, 189, 264, 265, 267, 268, 296, 297, 298, 299, 300, 301, 302, 304, 305, 306, 319, 321, 322, 323, 324, 325, 326, 327, 328, 330, 331, 332, 336, 362, 363, 364, 365, 366, 367, 368, 369, 370, 371, 37…	[1, 2, 3, 4, 5, 6, 7, 8, 9, 10, 11, 12, 13, 14, 15, 16, 17, 22, 25, 30, 32, 58, 60, 61, 62, 63, 64, 65, 66, 67, 68, 69, 70, 71, 73, 74, 101, 102, 105, 106, 108, 109, 110, 111, 112, 113, 114, 115, 116, 117, 118, 119, 120, 124, 170, 174, 189, 190, 191, 192, 193, 194, 195, 196, 197, 200, 201, 202, 203, 204, 205, 206, 207, 208, 209, 210, 211, 212, 243, 245, 246, 247, 248, 249, 250, 251, 252, 259, 261…	3072.0
Q9Y6D5_Q9Y4F5	CEP170B	0.6849613	ARFGEF2	0.8047653	0.1943531	0.5100732	0.2883122	0.3911902	0.2321469	0.3872	0.3425986	0.4743746		0.4482433	0	0.0	0	0	0	0	0.0	0.0	Q9Y6D5	Q9Y4F5
Q9Y6D5_Q9BTE1	DCTN5	0.8462756	ARFGEF2	0.580574	0.6660243	0.3453728	0.3418204	0.4687622	0.4310717	0.4408427	0.2479246	0.19609	0.5801245	0.2478926	0	0.0	0	0	0	0	0.0	0.0	Q9Y6D5	Q9BTE1	model_2_multimer_v3_pred_0	0.6233070490440085	0.2574900984764099	0.3306534885899296	0.0671068383155054	56.0	[1000, 1001, 1002, 1003, 1004, 1005, 1007, 1008, 1009, 1010, 1013, 1066, 1069, 1073, 1105, 1106, 1107, 1108, 1109, 1110, 1111, 1114, 1118, 1121, 1122, 1150, 1151, 1152, 1153, 1154, 1155, 1156, 1157, 1159, 1163]	[33, 49, 51, 52, 68, 70, 73, 74, 75, 76, 77, 78, 79, 80, 81, 82, 98, 115, 118, 119, 136]	3072.0
Q9Y6D5_Q05193	DNM1	0.5271054	ARFGEF2	0.8393309	0.4304411	0.3765256	0.363925	0.4495134	0.3180473	0.2280862	0.2158888	0.0927979	0.3115883	0.2893106	0	0.0	0	0	0	0	0.0	0.00603966	Q9Y6D5	Q05193	model_5_multimer_v3_pred_0	0.4863362808835153	0.4053832292556762	0.4215738395812441	0.3810181967470727	249.0	[1, 2, 3, 4, 5, 6, 7, 8, 9, 10, 11, 12, 13, 14, 15, 16, 17, 18, 19, 20, 21, 22, 23, 24, 36, 39, 40, 41, 43, 44, 47, 50, 58, 59, 60, 61, 62, 63, 65, 68, 71, 72, 73, 75, 76, 79, 80, 81, 82, 83, 84, 85, 86, 87, 88, 89, 90, 91, 92, 93, 94, 95, 96, 97, 98, 99, 130, 131, 132, 133, 134, 135, 136, 137, 138, 139, 140, 141, 142, 143, 144, 145, 146, 147, 148, 149, 150, 151, 152, 170, 174, 175, 176, 177, 178…	[315, 316, 317, 318, 319, 320, 321, 322, 323, 324, 325, 326, 327, 328, 329, 330, 331, 333, 334, 383, 386, 387, 389, 390, 391, 392, 393, 394, 395, 396, 397, 398, 399, 400, 401, 407, 415, 418, 421, 455, 458, 466, 469, 470, 472, 473, 476, 477, 480, 481, 484, 694, 695, 696, 697, 698, 699, 700, 701, 702, 703, 704, 705, 706, 707, 708, 709, 710, 711, 712, 713, 714, 715, 826, 827, 828, 829, 830, 831, 832…	3072.0
Q9Y6D5_Q5JU85	IQSEC2	0.6113629	ARFGEF2	0.8523308	0.482831	0.5188291		0.5119031		0.3894087	0.301835	0.3227555		0.2041987	0	0.0	0	0	0	0	0.0	0.0	Q9Y6D5	Q5JU85
Q9Y6D5_Q9H0B6	KLC2	0.8213631	ARFGEF2	0.7049443	0.4895574	0.5849372	0.3318045	0.4932446	0.3010782	0.5443692	0.4786064	0.2124812	0.2903805	0.3810791	0	0.0	0	0	0	0	0.0	0.00643971	Q9Y6D5	Q9H0B6	model_1_multimer_v3_pred_0	0.4464895731917716	0.2928482890129089	0.3235765458486815	0.1240534789547833	586.0	[126, 127, 128, 129, 130, 131, 136, 159, 160, 161, 162, 163, 164, 165, 166, 167, 168, 169, 170, 171, 172, 173, 174, 176, 179, 180, 183, 186, 299, 300, 301, 302, 303, 304, 305, 306, 307, 308, 337, 338, 339, 340, 341, 342, 343, 344, 345, 346, 347, 348, 349, 350, 351, 352, 353, 354, 355, 356, 376, 377, 378, 379, 380, 381, 382, 383, 384, 385, 386, 387, 388, 389, 390, 394, 395, 396, 397, 398, 399, 400…	[5, 6, 7, 8, 9, 10, 11, 12, 13, 14, 15, 16, 20, 22, 23, 26, 81, 82, 83, 84, 85, 86, 87, 88, 89, 90, 91, 92, 93, 94, 95, 96, 97, 98, 99, 100, 101, 102, 103, 104, 105, 106, 107, 108, 109, 110, 111, 112, 113, 114, 115, 116, 117, 118, 119, 120, 121, 122, 123, 124, 125, 126, 127, 128, 129, 130, 131, 133, 134, 135, 137, 138, 141, 142, 144, 145, 146, 147, 148, 149, 150, 151, 158, 159, 160, 161, 162, 163…	3072.0
Q9Y6D5_Q8WXG6	MADD	0.6796844	ARFGEF2	0.8230956	0.5794016	0.5126448	0.1721302	0.3467172	0.2034954	0.4744312	0.1990198	0.3554633		0.4918485	0	0.0	0	0	0	0	0.0	0.00495181	Q9Y6D5	Q8WXG6
Q9Y6D5_Q15276	RABEP1	0.8436065	ARFGEF2	0.695258	0.6482729	0.5886648	0.3122183	0.4330105	0.3465748	0.3032462	0.227285	0.0717995	0.4387691	0.4056834	0	0.0	0	0	0	0	0.0	0.0	Q9Y6D5	Q15276	model_1_multimer_v3_pred_0	0.4180407502081934	0.2214621007442474	0.2607778306370366	0.0581677455737494	451.0	[176, 397, 449, 450, 483, 486, 487, 493, 494, 495, 496, 497, 498, 499, 500, 501, 502, 503, 504, 505, 506, 507, 508, 509, 510, 513, 526, 527, 528, 529, 530, 531, 532, 533, 534, 535, 536, 537, 538, 539, 540, 541, 542, 543, 544, 545, 546, 547, 548, 549, 550, 551, 552, 553, 554, 555, 556, 557, 558, 559, 560, 561, 562, 563, 564, 565, 566, 567, 568, 569, 570, 571, 572, 573, 574, 575, 576, 577, 578, 579…	[39, 43, 46, 49, 50, 52, 53, 56, 60, 67, 71, 74, 106, 107, 109, 110, 111, 113, 114, 115, 117, 118, 121, 174, 177, 217, 220, 221, 223, 224, 225, 226, 227, 228, 229, 231, 232, 233, 234, 235, 236, 237, 238, 239, 240, 241, 242, 243, 244, 245, 246, 247, 248, 249, 250, 251, 252, 253, 254, 255, 256, 257, 258, 259, 260, 261, 262, 263, 264, 265, 266, 268, 269, 272, 273, 276, 280, 283, 284, 287, 292, 312, …	3072.0
Q9Y6D5_Q13049	TRIM32	0.8008989	ARFGEF2	0.7081061	0.4294555	0.4742141	0.3002583	0.3872003	0.1629521	0.2617697	0.5233342	0.2504654	0.5627008	0.3011067	0	0.0	0	0	0	0	0.0	0.00634242	Q9Y6D5	Q13049	model_3_multimer_v3_pred_0	0.5282346485336697	0.4060049653053283	0.4304509019509966	0.4923239677676252	355.0	[1, 2, 3, 4, 6, 7, 10, 62, 88, 89, 90, 91, 92, 93, 94, 95, 96, 97, 98, 99, 100, 101, 137, 138, 140, 141, 142, 143, 144, 145, 146, 147, 148, 149, 150, 151, 152, 166, 170, 174, 175, 176, 177, 178, 179, 180, 181, 182, 183, 184, 185, 186, 187, 188, 189, 190, 191, 192, 195, 196, 199, 203, 206, 210, 397, 402, 405, 406, 409, 410, 417, 450, 453, 501, 505, 508, 562, 565, 572, 576, 579, 582, 583, 584, 585,…	[8, 10, 12, 16, 21, 22, 24, 37, 38, 39, 40, 41, 42, 43, 47, 48, 49, 50, 51, 52, 53, 54, 55, 56, 57, 58, 59, 60, 61, 62, 63, 64, 65, 66, 67, 68, 69, 70, 71, 160, 163, 164, 167, 171, 175, 178, 182, 208, 209, 211, 212, 213, 214, 215, 216, 217, 218, 219, 220, 221, 222, 223, 224, 225, 226, 227, 228, 229, 230, 231, 232, 233, 234, 235, 236, 237, 238, 239, 240, 241, 242, 243, 244, 245, 246, 247, 248, 252…	3072.0
Q13017_Q9UDY4	DNAJB4	0.8346646	ARHGAP5	0.5161808	0.6619684	0.4257152	0.2671238	0.4434831	0.305227	0.2166313	0.4722248	0.2479035	0.5265944	0.3538067	0	0.0	0	0	0	0	0.0	0.0067593	Q13017	Q9UDY4	model_4_multimer_v3_pred_0	0.4095352145619886	0.2126851975917816	0.252055200985823	0.0981797097868771	87.0	[43, 45, 46, 47, 48, 49, 50, 51, 58, 59, 60, 61, 63, 64, 65, 68, 69, 102, 128, 133, 134, 136, 139, 142, 143, 144, 145, 276, 288, 289, 290, 291, 292, 293, 294, 295, 296, 297, 298, 299, 300, 301, 303, 304, 307, 308, 310, 311, 312, 313, 314, 315, 316, 317, 319, 320]	[106, 108, 109, 110, 111, 112, 113, 114, 115, 116, 117, 118, 119, 120, 121, 122, 123, 153, 156, 198, 201, 203, 205, 214, 215, 216, 217, 218, 219, 230, 231]	3072.0
O15145_P31146	CORO1A	0.8457699	ARPC3	0.8110062	0.8316035	0.7692328	0.506379	0.8233625	0.8913479	0.8792274	0.9277959	0.647431	0.6006894	0.8577565	0	0.0	0	0	0	0	0.0	2.147139999999999e-09	O15145	P31146	model_2_multimer_v3_pred_0	0.6656923748343684	0.1890692412853241	0.284393867995133	0.4836985325556303	124.0	[1, 2, 3, 4, 5, 6, 7, 8, 9, 10, 11, 12, 13, 18, 22, 37, 44, 48, 51, 52, 53, 54, 55, 56, 57, 58, 59, 60, 61, 62, 63, 64, 65, 66, 69, 106, 107, 108, 109, 111, 112, 113, 114, 115, 116, 117, 118, 119, 165, 166, 167, 168, 169, 170, 171]	[3, 4, 5, 6, 7, 8, 9, 10, 11, 12, 13, 14, 15, 16, 17, 240, 242, 243, 244, 245, 246, 247, 260, 261, 262, 263, 264, 265, 266, 267, 271, 281, 282, 284, 285, 286, 288, 289, 290, 291, 292, 293, 294, 295, 296, 297, 298, 300, 301, 302, 303, 304, 305, 306, 307, 308, 309, 310, 311, 312, 313, 314, 315, 316, 339, 350, 351, 352, 353]	3072.0
O15145_Q6IBS0	TWF2	0.7082909	ARPC3	0.8299963	0.817254	0.7680661	0.3827107	0.7604109	0.5737734	0.8293274	0.8976578	0.8079538	0.687585	0.8656309	0	0.0	0	0	0	0	0.0	1.833e-07	O15145	Q6IBS0	model_4_multimer_v3_pred_0	0.411588394274968	0.2833514213562011	0.3089988159399546	0.2021190981829403	165.0	[1, 2, 3, 4, 5, 6, 7, 8, 9, 10, 11, 12, 13, 14, 15, 16, 17, 18, 19, 20, 22, 23, 35, 36, 37, 38, 39, 40, 41, 43, 44, 45, 47, 48, 49, 50, 51, 52, 53, 54, 55, 56, 57, 58, 59, 60, 61, 62, 63, 64, 65, 66, 67, 68, 69, 70, 72, 73, 105, 106, 107, 108, 111, 112, 113, 114, 115, 116, 117, 118, 119, 120, 121, 122, 125, 129, 159, 163, 166, 167, 168, 169, 170, 171, 172]	[49, 77, 78, 79, 118, 119, 120, 134, 135, 136, 137, 138, 139, 140, 141, 142, 143, 144, 145, 146, 147, 148, 149, 150, 151, 152, 153, 154, 155, 156, 157, 158, 159, 160, 161, 162, 166, 168, 169, 170, 171, 172, 173, 174, 175, 176, 177, 178, 179, 180, 205, 207, 210, 234, 236, 257, 259, 260, 261, 262, 263, 264, 265, 266, 267, 268, 269, 270, 271, 272, 273, 274, 275, 276, 277, 278, 280, 281, 294, 296]	3072.0
O95352_Q9UDY4	DNAJB4	0.8145334	ATG7	0.5702358	0.168823	0.3534887	0.5575648	0.3367006	0.2169774	0.2493515	0.38035	0.2388764	0.4316686	0.2846369	0	0.0	0	0	0	0	0.0	0.00463252	O95352	Q9UDY4	model_1_multimer_v3_pred_0	0.426124165847812	0.1828025877475738	0.2314669033676215	0.4423836241040679	285.0	[12, 13, 14, 15, 16, 17, 18, 34, 40, 42, 90, 91, 92, 93, 94, 95, 96, 97, 98, 99, 100, 101, 102, 103, 104, 105, 106, 132, 134, 136, 137, 138, 139, 140, 141, 142, 143, 144, 145, 147, 148, 149, 150, 151, 152, 153, 154, 155, 156, 157, 158, 159, 237, 240, 243, 246, 300, 301, 302, 303, 304, 305, 306, 307, 308, 309, 310, 311, 312, 313, 314, 315, 316, 336, 339, 340, 343, 344, 345, 501, 502, 503, 504, 505…	[9, 22, 23, 24, 25, 26, 27, 28, 29, 30, 31, 32, 33, 34, 35, 36, 37, 38, 39, 40, 41, 42, 44, 45, 48, 49, 94, 95, 98, 102, 105, 106, 107, 108, 109, 110, 111, 112, 113, 114, 116, 117, 118, 119, 120, 121, 122, 123, 124, 125, 126, 127, 128, 129, 130, 131, 132, 133, 134, 135, 136, 137, 139, 171, 205, 206, 207, 208, 209, 210, 211, 212, 237, 245, 246, 247, 248, 249, 250, 258, 261, 262, 283, 284, 285, 286…	3072.0
O95352_Q8N5J2	MINDY1	0.8426447	ATG7	0.5375496	0.5099671	0.4824333	0.3602847	0.3549189	0.3287629	0.4435951	0.660313	0.3039958	0.3840628	0.500268	0	0.0	0	0	0	0	0.0	0.0	O95352	Q8N5J2	model_4_multimer_v3_pred_0	0.3852638290469233	0.1869807243347168	0.2266373452771581	0.3292167880594223	167.0	[19, 20, 21, 22, 23, 24, 25, 26, 27, 28, 29, 32, 48, 49, 50, 51, 52, 53, 54, 55, 56, 57, 58, 59, 60, 61, 62, 64, 65, 66, 67, 68, 69, 70, 71, 73, 74, 75, 76, 77, 78, 79, 80, 81, 82, 146, 174, 184, 193, 194, 195, 232, 234, 235, 236, 237, 238, 239, 240, 268, 269, 270, 271, 272, 273, 274, 275, 276, 277, 278, 308, 315, 317, 318, 319, 321, 322, 323, 328, 335, 339, 340, 342, 343, 344, 345, 633]	[101, 131, 132, 133, 134, 135, 136, 137, 215, 216, 217, 237, 240, 241, 242, 243, 244, 245, 246, 247, 248, 249, 250, 251, 278, 280, 281, 282, 283, 284, 285, 286, 287, 288, 289, 290, 291, 292, 293, 294, 295, 296, 297, 298, 299, 300, 301, 302, 303, 304, 305, 306, 307, 308, 316, 317, 318, 319, 321, 325, 327, 328, 329, 330, 336, 337, 338, 350, 351, 352, 353, 354, 355, 356, 393, 396, 399, 400, 403, 419]	3072.0
P05023_P13637	ATP1A3	0.9036808	ATP1A1	0.8699346			0.7354877	0.9271626		0.7789903	0.9942473	0.3065977		0.2533833	0	0.996468350660752	0	0	928	0	0.35	0.0052989	P05023	P13637	model_5_multimer_v3_pred_0	0.6077363531794446	0.4448940455913543	0.4774625071089725	0.5191084869290815	208.0	[115, 125, 126, 127, 128, 130, 131, 134, 135, 138, 145, 149, 150, 152, 153, 156, 157, 160, 163, 165, 167, 168, 194, 195, 196, 197, 198, 214, 247, 248, 249, 250, 251, 252, 346, 349, 353, 355, 385, 427, 429, 430, 431, 432, 433, 434, 435, 436, 437, 438, 439, 440, 441, 442, 443, 444, 445, 446, 447, 448, 449, 450, 453, 454, 457, 458, 461, 466, 468, 469, 471, 472, 473, 474, 475, 476, 477, 478, 479, 481…	[105, 117, 120, 121, 124, 128, 135, 139, 140, 142, 143, 146, 147, 150, 153, 155, 157, 184, 185, 186, 187, 188, 204, 237, 238, 239, 240, 241, 242, 243, 336, 339, 340, 343, 345, 374, 375, 376, 395, 417, 419, 420, 421, 422, 423, 424, 425, 426, 427, 428, 429, 430, 431, 432, 433, 434, 435, 436, 437, 438, 439, 440, 441, 443, 444, 445, 447, 448, 451, 456, 457, 458, 459, 461, 462, 463, 464, 465, 466, 467…	3072.0
P05023_P16615	ATP2A2	0.8808169	ATP1A1	0.7755462	0.5228164	0.756265	0.7237167	0.6200468	0.5508254	0.6172658	0.2593356	0.5782594	0.6777122	0.5283042	0	0.0	0	0	720	0	0.0	0.736301	P05023	P16615	model_3_multimer_v3_pred_0	0.6505744048784446	0.5074528455734253	0.5360771574344292	0.4871427715527562	179.0	[127, 131, 156, 160, 161, 162, 163, 164, 165, 166, 167, 168, 169, 170, 171, 176, 177, 178, 179, 180, 181, 182, 192, 193, 194, 195, 196, 197, 198, 248, 249, 252, 253, 349, 353, 404, 405, 406, 407, 433, 434, 435, 436, 437, 438, 439, 440, 441, 442, 444, 445, 446, 461, 462, 466, 468, 469, 472, 473, 475, 476, 477, 494, 567, 952, 956, 963, 964, 966, 967, 968, 969, 970, 971, 972, 973, 974, 975, 976, 977…	[49, 50, 76, 82, 83, 84, 85, 86, 87, 88, 89, 90, 91, 92, 93, 96, 99, 103, 110, 111, 114, 125, 126, 128, 139, 153, 154, 155, 156, 157, 158, 159, 174, 176, 211, 212, 213, 214, 215, 216, 217, 218, 324, 328, 422, 423, 424, 425, 426, 427, 428, 429, 430, 431, 432, 433, 435, 436, 437, 438, 439, 443, 458, 459, 460, 461, 462, 463, 464, 465, 466, 467, 469, 473, 476, 480, 481, 482, 483, 484, 486, 572, 573, …	3072.0
P05023_P20020	ATP2B1	0.9116075	ATP1A1	0.888418	0.5841816	0.7079445	0.5720932	0.6516427	0.3384578	0.6693659	0.7920897	0.6963296	0.5364265	0.6816919	0	0.0	0	0	221	0	0.0	0.0122522	P05023	P20020	model_4_multimer_v3_pred_0	0.551232494268562	0.3171088695526123	0.3639335944958022	0.456175650915789	348.0	[58, 59, 60, 61, 62, 63, 64, 65, 66, 68, 72, 79, 82, 85, 86, 87, 88, 89, 91, 145, 146, 149, 150, 153, 154, 155, 156, 157, 158, 159, 160, 161, 162, 163, 164, 165, 166, 167, 168, 169, 170, 171, 172, 173, 174, 175, 176, 177, 178, 179, 180, 181, 182, 183, 184, 185, 189, 190, 191, 192, 193, 194, 195, 196, 197, 198, 200, 207, 248, 249, 250, 251, 252, 253, 254, 255, 256, 342, 345, 346, 349, 350, 351, 35…	[31, 32, 33, 34, 35, 36, 37, 38, 39, 40, 41, 42, 43, 44, 45, 46, 47, 48, 49, 50, 51, 52, 53, 54, 55, 59, 107, 227, 239, 240, 241, 242, 243, 244, 245, 246, 247, 248, 249, 250, 252, 255, 256, 257, 258, 259, 260, 261, 262, 267, 277, 280, 281, 282, 283, 284, 285, 286, 287, 288, 289, 290, 291, 292, 294, 295, 297, 298, 302, 320, 321, 322, 323, 324, 325, 351, 354, 385, 386, 389, 390, 391, 392, 393, 394,…	3072.0
P05023_Q01814	ATP2B2	0.9097708	ATP1A1	0.9091536		0.542256	0.3021841	0.4894741	0.5594212	0.5447767	0.4915637			0.2468338	0	0.0	0	0	0	0	0.0	0.00572909	P05023	Q01814	model_4_multimer_v3_pred_0	0.6657641515737679	0.581004798412323	0.597956669044612	0.4757961600114581	354.0	[58, 59, 60, 61, 62, 63, 64, 65, 66, 69, 72, 76, 77, 78, 79, 80, 81, 82, 83, 84, 85, 86, 87, 88, 89, 149, 150, 153, 156, 157, 158, 159, 160, 161, 162, 163, 164, 165, 166, 167, 168, 169, 170, 171, 172, 173, 174, 175, 176, 177, 178, 179, 180, 181, 182, 183, 184, 185, 189, 190, 191, 192, 193, 194, 195, 196, 197, 198, 199, 200, 201, 206, 207, 209, 245, 246, 248, 249, 250, 251, 252, 253, 254, 255, 256…	[27, 28, 29, 30, 31, 32, 33, 34, 35, 36, 37, 38, 39, 40, 41, 42, 43, 44, 45, 46, 47, 48, 49, 50, 51, 52, 56, 104, 106, 225, 227, 237, 238, 239, 240, 241, 242, 243, 244, 245, 246, 247, 248, 253, 254, 255, 256, 257, 259, 260, 265, 275, 278, 279, 280, 281, 282, 283, 284, 285, 286, 287, 288, 289, 290, 291, 292, 293, 294, 295, 296, 375, 376, 378, 379, 380, 410, 413, 414, 416, 417, 418, 419, 420, 421, …	3072.0
P05023_Q08722	CD47	0.7371716	ATP1A1	0.8841589	0.5923853	0.6832594	0.3631265	0.5927377	0.270499	0.6143873	0.5467635	0.7105738	0.4039322	0.3568503	0	0.0	0	0	0	0	0.0	0.00693973	P05023	Q08722	model_2_multimer_v3_pred_0	0.762347562047476	0.6323440074920654	0.6583447184031476	0.4185130257892219	198.0	[21, 23, 24, 25, 26, 27, 28, 29, 30, 31, 32, 33, 34, 35, 36, 37, 38, 39, 40, 41, 42, 86, 87, 90, 93, 94, 97, 98, 99, 100, 102, 103, 105, 106, 107, 108, 109, 110, 111, 112, 113, 114, 115, 116, 117, 118, 119, 120, 121, 122, 234, 273, 276, 277, 278, 279, 280, 281, 282, 285, 286, 289, 290, 292, 293, 294, 295, 296, 297, 298, 300, 304, 307, 315, 316, 317, 318, 319, 320, 321, 322, 323, 324, 325, 328, 66…	[135, 137, 138, 139, 140, 141, 142, 143, 144, 145, 146, 147, 148, 149, 150, 151, 152, 153, 154, 155, 156, 157, 158, 159, 160, 161, 162, 163, 164, 165, 166, 167, 168, 169, 170, 171, 172, 173, 174, 175, 176, 177, 180, 184, 187, 190, 191, 194, 195, 197, 198, 199, 229, 230, 231, 283, 286, 287, 290, 291, 293, 294, 297, 298, 300, 301, 302, 303, 304, 305, 306, 307, 308, 309, 310, 311, 312, 313, 314, 316]	3072.0
P05023_O96005	CLPTM1	0.8650896	ATP1A1	0.5044885	0.5848857	0.7202221	0.5740002	0.7195956	0.463273	0.4544547	0.3349799	0.6055618	0.4836345	0.6045226	0	0.0	0	0	0	0	0.0	0.00637216	P05023	O96005	model_4_multimer_v3_pred_0	0.6956646968756615	0.4723497331142425	0.5170127258665264	0.0700354865744969	67.0	[88, 123, 124, 127, 130, 131, 134, 138, 145, 148, 149, 150, 152, 153, 156, 805, 893, 894, 895, 896, 967, 968, 970, 971, 972, 973, 974, 975, 976, 977, 978, 979]	[40, 41, 42, 43, 44, 45, 46, 217, 352, 353, 355, 356, 357, 359, 360, 531, 534, 555, 556, 557, 558, 559, 560, 561, 562, 563, 565, 568, 569, 572, 583, 586, 587, 588, 589]	3072.0
P05023_Q12860	CNTN1	0.6651739	ATP1A1	0.8409054	0.0697105	0.3858709	0.1080835	0.4130578	0.2328116	0.54792	0.3311258	0.338931		0.2924909	0	0.0	0	0	0	0	0.0	0.00693392	P05023	Q12860	model_4_multimer_v3_pred_0	0.5181418771025676	0.2243699133396148	0.2831243060922054	0.1750492552118493	130.0	[123, 124, 309, 312, 313, 792, 795, 796, 797, 798, 817, 856, 859, 860, 861, 862, 863, 864, 865, 866, 867, 868, 870, 871, 874, 875, 876, 877, 879, 880, 881, 883, 884, 893, 894, 896, 897, 903, 904, 905, 906, 907, 909, 910, 911, 913, 914, 916, 952, 953, 955, 956, 957, 959, 960, 961, 963, 964, 966, 967, 968, 970, 971, 972, 973, 974, 975, 976, 977, 978, 979, 980, 981, 982, 983, 984, 990, 993, 994, 997]	[4, 7, 8, 10, 11, 12, 13, 14, 15, 16, 17, 18, 19, 20, 21, 22, 23, 35, 37, 39, 40, 42, 44, 45, 66, 68, 70, 72, 336, 338, 339, 341, 405, 416, 417, 418, 419, 421, 1003, 1004, 1006, 1007, 1008, 1009, 1010, 1011, 1012, 1013, 1014, 1015]	3072.0
P05023_P78357	CNTNAP1	0.670497	ATP1A1	0.9360312	0.2499825	0.5206931	0.5385736	0.5160688	0.0779953	0.146834	0.069252	0.213541		0.179959	0	0.0	0	0	0	0	0.0	0.00693054	P05023	P78357	model_4_multimer_v3_pred_0	0.4957745295224871	0.2945025563240051	0.3347569509637015	0.1430979333265022	126.0	[112, 113, 114, 115, 116, 117, 118, 119, 120, 121, 122, 123, 124, 125, 130, 316, 317, 318, 321, 872, 873, 874, 875, 876, 877, 878, 879, 889, 892, 893, 894, 895, 896, 897, 898, 899, 900, 901, 902, 903, 904, 905, 906, 907, 908, 909, 910, 911, 912, 913, 984, 986]	[56, 58, 88, 89, 90, 91, 92, 93, 94, 96, 126, 127, 128, 129, 130, 131, 132, 133, 154, 156, 162, 792, 793, 794, 795, 819, 821, 824, 826, 830, 831, 832, 833, 834, 835, 837, 839, 841, 842, 843, 844, 849, 851, 858, 859, 860, 918, 919, 920, 921, 922, 923, 924, 925, 926, 927, 1280, 1281, 1282, 1283, 1284, 1285, 1286, 1287, 1288, 1289, 1290, 1291, 1292, 1293, 1294, 1295, 1296, 1298]	3072.0
P05023_P62873	GNB1	0.8432367	ATP1A1	0.8886113	0.6728261	0.3275531	0.2232532	0.5735536	0.3950104	0.4150369	0.187758	0.2720006	0.3348408	0.2277457	0	0.0	0	0	0	0	0.0	1.40877e-08	P05023	P62873	model_4_multimer_v3_pred_0	0.7021497928336274	0.3512260615825653	0.4214108078327777	0.5537981105676512	190.0	[381, 389, 390, 398, 399, 400, 401, 402, 403, 405, 406, 407, 408, 409, 410, 411, 544, 548, 550, 592, 594, 595, 596, 597, 598, 599, 600, 601, 602, 603, 604, 605, 606, 607, 608, 609, 610, 611, 612, 613, 626, 627, 628, 629, 630, 631, 632, 633, 634, 635, 636, 637, 638, 639, 647, 648, 658, 659, 660, 661, 662, 683, 684, 685, 686, 687, 688, 755, 828, 829, 830, 831, 832, 833, 834, 835, 836, 941, 942, 943…	[42, 43, 44, 45, 46, 47, 50, 52, 55, 56, 57, 58, 59, 74, 75, 76, 77, 78, 94, 95, 96, 97, 98, 99, 100, 101, 116, 117, 118, 119, 120, 122, 138, 140, 141, 142, 143, 144, 145, 147, 162, 163, 186, 188, 204, 226, 227, 228, 230, 245, 246, 247, 248, 263, 265, 266, 267, 268, 269, 270, 271, 272, 273, 274, 287, 289, 290, 291, 292, 293, 294, 295, 296, 297, 304, 305, 306, 307, 308, 309, 310, 311, 312, 313, 31…	3072.0
P05023_P62879	GNB2	0.661233	ATP1A1	0.8142203	0.7085502	0.3334446	0.3247956	0.5739806	0.4581993	0.4605984	0.5557225	0.285617	0.426152	0.2373525	0	0.0	0	0	0	0	0.0	1.35649e-05	P05023	P62879	model_4_multimer_v3_pred_0	0.6798812114499695	0.2696005403995514	0.351656674609635	0.5352726667376653	186.0	[381, 389, 390, 399, 400, 401, 402, 403, 405, 406, 407, 408, 409, 410, 411, 544, 548, 550, 592, 594, 595, 596, 597, 598, 599, 600, 601, 602, 603, 604, 605, 606, 607, 608, 609, 610, 611, 612, 613, 628, 629, 630, 631, 632, 633, 634, 635, 636, 637, 638, 639, 647, 658, 659, 660, 661, 662, 663, 684, 685, 686, 687, 688, 755, 756, 828, 829, 830, 831, 832, 833, 834, 835, 836, 941, 942, 943, 945, 946, 947…	[42, 43, 44, 45, 46, 47, 50, 52, 55, 56, 57, 58, 59, 74, 75, 76, 77, 78, 94, 95, 96, 97, 98, 99, 100, 101, 116, 117, 118, 119, 120, 122, 138, 140, 141, 142, 143, 144, 145, 147, 161, 162, 163, 186, 188, 204, 227, 228, 230, 245, 246, 247, 248, 263, 265, 266, 267, 268, 269, 270, 271, 272, 273, 274, 287, 289, 290, 291, 292, 293, 294, 295, 296, 303, 304, 305, 306, 307, 308, 309, 310, 311, 312, 313, 31…	3072.0
P05023_P51674	GPM6A	0.8358877	ATP1A1	0.8160816	0.5665135			0.6059856	0.2920236	0.4081975				0.1845656	0	0.0	0	0	0	0	0.0	0.00623243	P05023	P51674	model_4_multimer_v3_pred_0	0.7288833097609676	0.3098827600479126	0.3936828699905236	0.211842435528285	134.0	[146, 149, 150, 153, 342, 345, 346, 347, 348, 349, 350, 351, 352, 353, 354, 433, 434, 435, 436, 437, 438, 439, 440, 468, 817, 820, 824, 826, 949, 950, 951, 952, 953, 954, 955, 956, 959, 960, 961, 962, 963, 964, 965, 966, 967, 968, 969, 970, 971, 972, 973, 974, 975, 976, 977, 978, 980, 981, 982]	[13, 14, 15, 17, 18, 19, 20, 21, 22, 23, 24, 25, 26, 27, 30, 33, 37, 40, 41, 42, 43, 44, 45, 46, 47, 48, 49, 81, 82, 83, 84, 85, 86, 87, 88, 89, 90, 91, 92, 93, 94, 96, 97, 100, 101, 104, 105, 108, 109, 110, 111, 112, 113, 114, 115, 116, 117, 120, 122, 259, 260, 261, 262, 263, 264, 265, 266, 267, 268, 269, 270, 271, 272, 273, 274]	3072.0
P05023_Q13449	LSAMP	0.6055198	ATP1A1	0.8075787		0.477952	0.1040399	0.5037413	0.2288342	0.4571683	0.124482	0.4665019	0.2688766	0.327612	0	0.0	0	0	0	0	0.0	0.0	P05023	Q13449	model_1_multimer_v3_pred_0	0.640143344353377	0.2366165220737457	0.3173218865296719	0.1018304765288185	125.0	[150, 153, 154, 156, 157, 158, 159, 160, 161, 163, 345, 346, 347, 348, 349, 350, 351, 352, 353, 354, 355, 356, 357, 358, 361, 383, 403, 404, 405, 406, 407, 408, 409, 435, 436, 437, 438, 439, 440, 441, 443, 444, 445, 596, 597, 598, 601, 605, 734, 735, 736, 737, 749, 750, 751, 752, 753, 754, 755, 756, 757, 758, 759, 760, 761, 763, 764, 830, 952]	[21, 36, 37, 38, 39, 40, 65, 66, 67, 68, 69, 70, 71, 77, 78, 79, 80, 81, 82, 83, 84, 98, 102, 103, 104, 105, 106, 107, 108, 109, 110, 114, 118, 119, 120, 121, 122, 123, 124, 125, 126, 127, 135, 136, 154, 156, 157, 158, 159, 160, 161, 162, 178, 179, 180, 181]	3072.0
P05023_Q92614	MYO18A	0.7179955	ATP1A1	0.8126161	0.4449655	0.4616659	0.5362793	0.5255287	0.4912058	0.3728943	0.0530698	0.4489372	0.5719067	0.2008582	0	0.0	0	0	0	0	0.0	0.0	P05023	Q92614
P05023_Q7Z3B1	NEGR1	0.5126299	ATP1A1	0.8513914	0.3011214	0.3298413	0.1695465	0.3109795	0.0796167	0.4834036	0.0687052	0.4574491		0.2896466	0	0.0	0	0	0	0	0.0	0.0	P05023	Q7Z3B1	model_4_multimer_v3_pred_0	0.6586730533820738	0.2438171505928039	0.326788331150658	0.3116628110798159	246.0	[115, 119, 120, 121, 122, 123, 124, 125, 126, 127, 128, 130, 131, 132, 133, 134, 135, 136, 137, 138, 139, 141, 142, 146, 149, 150, 153, 338, 342, 343, 345, 346, 348, 349, 350, 352, 353, 805, 808, 809, 812, 813, 814, 816, 817, 820, 824, 867, 871, 872, 873, 874, 875, 876, 877, 878, 879, 881, 882, 888, 889, 890, 891, 892, 893, 894, 895, 896, 897, 898, 899, 900, 901, 902, 903, 904, 905, 906, 907, 908…	[12, 14, 17, 18, 19, 20, 21, 22, 24, 25, 144, 147, 148, 149, 150, 172, 173, 174, 175, 176, 177, 178, 179, 180, 182, 194, 195, 196, 197, 198, 199, 200, 201, 202, 203, 204, 213, 214, 215, 216, 217, 218, 219, 220, 221, 222, 223, 226, 227, 228, 229, 230, 231, 232, 233, 234, 235, 239, 240, 241, 242, 243, 244, 245, 246, 247, 248, 249, 250, 251, 252, 253, 255, 274, 275, 276, 277, 278, 279, 280, 281, 282…	3072.0
P05023_Q00577	PURA	0.5228281	ATP1A1	0.8661165	0.484662	0.3635545	0.236595	0.420482	0.4961926	0.4895261	0.387983	0.4619316	0.2653032	0.1999214	0	0.0	0	0	0	0	0.0	0.00266579	P05023	Q00577	model_4_multimer_v3_pred_0	0.7039963228499531	0.2522507011890411	0.3425998255212235	0.1234480520749972	124.0	[122, 123, 124, 125, 126, 871, 872, 873, 874, 875, 876, 877, 878, 879, 881, 882, 886, 888, 889, 890, 891, 892, 893, 894, 895, 896, 897, 898, 899, 900, 901, 902, 903, 904, 905, 906, 907, 908, 909, 910, 911, 912, 913, 916, 976, 979, 981]	[100, 101, 102, 106, 109, 113, 117, 136, 137, 138, 139, 140, 141, 142, 143, 144, 145, 146, 147, 148, 149, 150, 151, 152, 153, 154, 155, 156, 157, 158, 159, 160, 167, 168, 169, 170, 171, 172, 173, 174, 175, 176, 177, 178, 179, 180, 181, 182, 183, 184, 185, 186, 187, 223, 224, 225, 226, 227, 228, 229, 230, 231, 232, 233, 234, 245, 246, 247, 248, 249, 250, 251, 252, 253, 254, 255, 256]	3072.0
P05023_P20337	RAB3B	0.6004005	ATP1A1	0.8433124		0.4978151	0.3295713	0.5122687	0.3374389	0.3197411	0.453905	0.4305946		0.3247413	0	0.0	0	0	0	0	0.0	0.00718519	P05023	P20337	model_3_multimer_v3_pred_0	0.7124665364649689	0.2284658104181289	0.3252659556274969	0.2882461428670024	136.0	[115, 117, 118, 119, 120, 121, 122, 123, 124, 125, 126, 127, 128, 130, 131, 875, 876, 878, 887, 888, 889, 890, 891, 892, 893, 894, 895, 896, 897, 898, 899, 900, 902, 903, 904, 905, 906, 907, 908, 909, 910, 911, 912, 913, 914, 915, 916, 917, 975, 976, 977, 979, 981, 982, 983, 984]	[15, 16, 17, 18, 19, 20, 21, 22, 23, 24, 25, 26, 27, 28, 29, 31, 35, 36, 39, 40, 44, 53, 54, 55, 56, 57, 58, 59, 60, 61, 62, 63, 64, 70, 71, 72, 73, 74, 75, 76, 77, 78, 79, 80, 81, 82, 83, 84, 85, 86, 87, 88, 89, 90, 91, 92, 93, 94, 95, 96, 97, 98, 99, 100, 116, 119, 120, 121, 122, 123, 124, 125, 126, 127, 128, 129, 183, 187, 190, 191]	3072.0
P05023_P11233	RALA	0.72632	ATP1A1	0.809171	0.3999653	0.4222713	0.6035884	0.5809101	0.2998045	0.5639556	0.5166374	0.5970168	0.7072461	0.6826156	0	0.0	0	0	0	0	0.0	0.00680997	P05023	P11233	model_5_multimer_v3_pred_0	0.7138953836253851	0.2645100951194763	0.3543871528206581	0.2105910640648229	156.0	[149, 150, 151, 152, 153, 154, 155, 156, 157, 158, 159, 160, 161, 162, 163, 164, 165, 166, 167, 168, 170, 176, 177, 178, 179, 194, 347, 348, 349, 350, 351, 352, 353, 354, 355, 356, 357, 358, 359, 404, 405, 432, 433, 434, 435, 436, 437, 438, 439, 440, 441, 442, 443, 444, 445, 446, 461, 465, 466, 468, 469, 472, 734, 735, 736, 737, 738, 743, 744, 748, 749, 750, 751, 752, 753, 754, 757]	[5, 9, 11, 12, 13, 14, 15, 16, 18, 28, 35, 36, 42, 43, 44, 45, 46, 47, 48, 49, 50, 51, 52, 53, 54, 63, 64, 65, 66, 67, 68, 69, 70, 71, 72, 73, 74, 75, 76, 77, 78, 79, 80, 81, 82, 83, 84, 85, 86, 87, 88, 111, 112, 113, 114, 115, 116, 117, 118, 119, 120, 121, 174, 175, 176, 177, 178, 179, 180, 181, 182, 183, 184, 185, 186, 187, 188, 189, 192]	3072.0
P05023_Q16799	RTN1	0.7431267	ATP1A1	0.8169182	0.4724683	0.5054577	0.2928555	0.496256	0.3368255	0.2040497	0.2602824	0.2608278	0.5393857	0.1139538	0	0.0	0	0	0	0	0.0	0.00619027	P05023	Q16799	model_3_multimer_v3_pred_0	0.5755605731228923	0.228598803281784	0.2979911572500057	0.2361959341960261	157.0	[146, 149, 150, 151, 152, 153, 154, 155, 156, 157, 158, 159, 160, 161, 162, 163, 164, 165, 166, 298, 300, 301, 302, 303, 304, 305, 306, 307, 308, 309, 310, 311, 312, 313, 314, 315, 316, 317, 320, 323, 324, 345, 346, 347, 348, 349, 350, 351, 352, 353, 354, 355, 356, 357, 358, 435, 436, 437, 440, 735, 736, 737, 738, 740, 743, 749, 750, 751, 752, 753, 754, 757, 788, 791, 792, 793, 794, 795, 796, 821…	[446, 447, 448, 449, 450, 451, 452, 454, 455, 456, 457, 458, 459, 460, 461, 462, 463, 464, 465, 466, 467, 468, 469, 470, 471, 472, 473, 614, 617, 618, 619, 620, 621, 622, 623, 624, 625, 626, 627, 628, 629, 630, 631, 632, 633, 634, 635, 636, 637, 639, 640, 655, 657, 661, 713, 714, 716, 717, 718, 719, 720]	3072.0
P05023_P78324	SIRPA	0.638572	ATP1A1	0.9040862	0.815981	0.5707492	0.0982765	0.5435873	0.3031323	0.2030119	0.1909526	0.3002296	0.5110311	0.1910485	0	0.0	0	0	0	0	0.0	0.0	P05023	P78324	model_3_multimer_v3_pred_0	0.6439155672037598	0.2475908696651458	0.3268558091728687	0.3293879156568456	171.0	[349, 350, 352, 353, 354, 799, 824, 825, 826, 827, 868, 869, 870, 871, 872, 873, 874, 875, 876, 877, 878, 879, 880, 881, 882, 883, 884, 885, 886, 887, 889, 890, 894, 895, 896, 897, 898, 899, 900, 901, 902, 903, 904, 905, 906, 907, 908, 909, 910, 911, 912, 913, 914, 915, 917, 918, 945, 946, 947, 948, 949, 950, 951, 952, 953, 966, 967, 968, 969, 970, 971, 972, 973, 974, 975, 976, 977, 978, 979, 980…	[25, 29, 30, 31, 32, 33, 34, 35, 36, 57, 58, 59, 60, 61, 62, 63, 64, 65, 66, 67, 68, 78, 80, 81, 82, 83, 84, 85, 86, 87, 92, 94, 95, 96, 97, 98, 99, 100, 101, 102, 103, 104, 122, 123, 124, 125, 126, 127, 128, 129, 130, 131, 132, 133, 134, 135, 379, 380, 382, 383, 384, 385, 386, 387, 388, 389, 390, 391, 392, 393, 394, 465, 466, 467, 468, 469, 470, 471, 472, 473, 474]	3072.0
P05023_P60880	SNAP25	0.6441706	ATP1A1	0.8731416		0.3880104	0.2950318	0.3289604	0.4210978	0.2752401	0.5767268	0.3245346		0.2736913	0	0.0	0	0	0	0	0.0	0.00697454	P05023	P60880	model_4_multimer_v3_pred_0	0.7829065941956128	0.5004794597625732	0.5569648866491812	0.1897899602281919	117.0	[142, 145, 146, 147, 148, 149, 150, 151, 152, 153, 154, 155, 156, 157, 158, 159, 160, 161, 162, 163, 164, 165, 166, 167, 168, 169, 170, 171, 177, 178, 179, 180, 181, 183, 192, 194, 195, 197, 345, 346, 347, 348, 349, 350, 351, 352, 353, 354, 355, 356, 357, 358, 436, 437, 439, 736, 749, 750, 751, 752, 824]	[52, 54, 55, 56, 57, 58, 59, 60, 61, 62, 63, 64, 65, 66, 67, 68, 69, 70, 71, 72, 73, 74, 75, 76, 77, 78, 79, 80, 81, 82, 83, 84, 85, 86, 87, 88, 89, 90, 182, 185, 188, 189, 191, 192, 195, 196, 197, 198, 199, 200, 201, 202, 203, 204, 205, 206]	3072.0
P05023_O15079	SNPH	0.7865954	ATP1A1	0.9120068		0.2735423		0.2652206		0.2472393		0.2786139		0.5971335	0	0.0	0	0	0	0	0.0	0.0	P05023	O15079	model_4_multimer_v3_pred_0	0.6428484857609713	0.1942346394062042	0.2839574086771577	0.0672647306408083	102.0	[138, 142, 145, 146, 149, 150, 809, 812, 813, 814, 817, 894, 895, 896, 897, 898, 899, 902, 903, 904, 905, 906, 907, 913, 917, 956, 959, 960, 961, 962, 963, 964, 965, 966, 967, 968, 969, 970, 971, 972, 973, 974, 975, 976, 977, 978, 980, 981, 982, 983, 984]	[100, 104, 107, 108, 111, 114, 118, 121, 122, 129, 418, 419, 420, 421, 422, 425, 427, 428, 429, 430, 431, 432, 433, 434, 435, 436, 437, 438, 439, 440, 442, 452, 453, 455, 456, 457, 458, 459, 460, 461, 462, 463, 464, 465, 466, 467, 468, 469, 470, 472, 473]	2854.0
P05023_Q7L0J3	SV2A	0.7406725	ATP1A1	0.9008725	0.3707148		0.4889918			0.1581663		0.2969106			0	0.0	0	0	0	0	0.0	0.00635235	P05023	Q7L0J3	model_4_multimer_v3_pred_0	0.5929124398424175	0.3057164251804352	0.3631556281128316	0.2300769535013144	114.0	[88, 146, 149, 150, 151, 152, 153, 154, 155, 156, 157, 158, 159, 160, 161, 162, 163, 164, 165, 166, 349, 350, 351, 352, 353, 354, 355, 356, 357, 436, 439, 440, 441, 735, 736, 749, 751, 752, 952, 956, 963, 964, 966, 967, 968, 969, 970, 971, 972, 973, 974, 975, 976, 977, 979, 980, 981, 982, 983]	[163, 164, 167, 240, 243, 244, 247, 248, 250, 251, 252, 253, 320, 321, 322, 323, 324, 325, 328, 329, 330, 331, 334, 335, 338, 342, 352, 353, 354, 355, 368, 369, 371, 372, 375, 376, 378, 379, 380, 381, 382, 383, 384, 386, 387, 388, 389, 390, 391, 392, 393, 395, 396, 416, 420]	3072.0
P05023_Q9NZR1	TMOD2	0.544992	ATP1A1	0.8720887	0.3730921	0.3149999	0.2610556	0.299754	0.3850787	0.3093335	0.097229	0.1954752		0.167059	0	0.0	0	0	0	0	0.0	0.00695335	P05023	Q9NZR1	model_3_multimer_v3_pred_0	0.6525640000461717	0.1834569126367569	0.2772783301186399	0.1650647849194053	164.0	[115, 116, 117, 118, 119, 120, 121, 122, 123, 124, 125, 126, 127, 128, 129, 130, 131, 312, 313, 314, 315, 792, 793, 794, 795, 796, 797, 798, 799, 800, 869, 870, 871, 872, 873, 874, 875, 876, 877, 878, 879, 880, 881, 882, 883, 884, 885, 886, 887, 888, 889, 890, 891, 892, 893, 894, 895, 896, 897, 898, 899, 900, 901, 902, 903, 904, 905, 906, 907, 908, 909, 910, 911, 912, 913, 914, 916, 971, 972, 973…	[34, 35, 36, 37, 38, 39, 40, 41, 42, 43, 44, 45, 46, 47, 48, 49, 50, 51, 52, 53, 54, 55, 136, 139, 140, 141, 142, 143, 144, 145, 146, 147, 148, 149, 163, 164, 165, 166, 167, 168, 169, 170, 171, 172, 173, 174, 175, 262, 263, 264, 265, 289, 290, 291, 292, 293, 294, 295, 296, 297, 298, 301, 319, 320, 321, 322, 323, 324, 325, 326, 327, 328, 329]	3072.0
P05023_O95292	VAPB	0.8546657	ATP1A1	0.7316395	0.3749808	0.5926777	0.7121609	0.6566926	0.6096926	0.6531842	0.4227215	0.6614718	0.5847809	0.6368898	0	0.0	0	0	0	0	0.0	0.00654374	P05023	O95292	model_3_multimer_v3_pred_0	0.7201609123517825	0.2431414723396301	0.3385453603420606	0.4341240839970725	166.0	[123, 124, 290, 291, 292, 293, 294, 295, 296, 297, 298, 299, 300, 301, 302, 303, 304, 305, 306, 307, 308, 309, 310, 311, 312, 313, 314, 315, 327, 331, 780, 784, 788, 791, 792, 793, 794, 795, 796, 797, 845, 846, 847, 848, 849, 850, 851, 852, 854, 855, 856, 858, 859, 860, 862, 863, 866, 876, 882, 884, 885, 886, 888, 889, 890, 891, 892, 893, 894, 895, 896, 897, 898, 899, 900, 903, 904, 905, 906, 907…	[3, 42, 43, 44, 45, 46, 47, 48, 49, 50, 51, 52, 53, 54, 55, 56, 57, 58, 59, 71, 72, 74, 82, 84, 85, 86, 87, 88, 89, 90, 91, 101, 102, 103, 104, 106, 107, 108, 114, 116, 117, 118, 119, 120, 121, 221, 223, 224, 225, 226, 227, 228, 229, 230, 231, 232, 233, 234, 235, 236, 237, 238, 239, 240, 241, 242, 243]	3072.0
P13637_P16615	ATP2A2	0.9155731	ATP1A3	0.7333361			0.6756102	0.3961548		0.4141737	0.3164462	0.2475819		0.344625	0	0.0	0	0	808	0	0.0	0.00317084	P13637	P16615	model_3_multimer_v3_pred_0	0.6038202426627517	0.4190255403518677	0.4559844808140445	0.5103588842119855	213.0	[55, 121, 143, 146, 150, 151, 152, 153, 154, 155, 156, 157, 158, 159, 160, 161, 162, 163, 166, 167, 168, 169, 170, 171, 172, 174, 175, 181, 182, 183, 184, 185, 186, 187, 188, 189, 238, 243, 244, 339, 343, 345, 393, 394, 395, 396, 397, 400, 403, 423, 424, 425, 426, 427, 428, 429, 430, 431, 432, 433, 434, 435, 448, 451, 452, 453, 454, 455, 456, 457, 458, 459, 462, 465, 488, 942, 946, 952, 953, 954,…	[50, 73, 76, 77, 79, 81, 82, 83, 84, 85, 86, 87, 88, 89, 90, 91, 92, 93, 95, 96, 99, 103, 107, 110, 111, 114, 117, 121, 122, 123, 124, 125, 126, 127, 128, 134, 136, 137, 139, 140, 141, 152, 153, 154, 155, 156, 157, 158, 159, 160, 169, 170, 171, 173, 174, 175, 176, 179, 210, 211, 212, 213, 214, 215, 216, 217, 218, 219, 324, 391, 422, 426, 427, 428, 429, 430, 431, 432, 433, 434, 436, 437, 438, 457,…	3072.0
P13637_P20020	ATP2B1	0.8804506	ATP1A3	0.910697			0.5893473	0.5226132		0.5815706	0.9078972	0.5436678		0.2714439	0	0.0	0	0	0	0	0.0	3.20714e-06	P13637	P20020	model_4_multimer_v3_pred_0	0.5590400320811013	0.3255682289600372	0.37226258958425	0.3921345160805275	348.0	[55, 78, 139, 142, 143, 145, 146, 147, 148, 149, 150, 151, 152, 153, 154, 155, 156, 157, 158, 159, 160, 161, 162, 163, 164, 165, 166, 167, 168, 169, 170, 171, 172, 173, 174, 175, 180, 181, 182, 183, 184, 185, 186, 187, 188, 189, 190, 238, 239, 240, 242, 243, 244, 245, 338, 339, 340, 341, 342, 343, 344, 345, 346, 347, 375, 391, 394, 395, 396, 397, 398, 399, 400, 401, 402, 403, 404, 406, 409, 413, …	[32, 33, 34, 35, 36, 37, 38, 39, 40, 41, 42, 43, 44, 45, 46, 47, 48, 49, 50, 51, 52, 53, 109, 116, 117, 119, 120, 121, 123, 124, 237, 238, 239, 240, 241, 243, 244, 245, 246, 247, 248, 249, 250, 251, 255, 256, 257, 258, 259, 261, 265, 267, 268, 282, 283, 284, 285, 286, 287, 288, 289, 290, 291, 292, 293, 294, 295, 296, 297, 298, 315, 316, 317, 318, 319, 327, 328, 329, 330, 331, 332, 333, 334, 335, …	3072.0
P13637_Q01814	ATP2B2	0.8762713	ATP1A3	0.94529			0.3795922	0.5363328		0.3389585	0.8091367			0.816451	0	0.0	0	0	0	0	0.0	7.04596e-06	P13637	Q01814	model_4_multimer_v3_pred_0	0.5439667850444487	0.2941831052303314	0.3441398411931549	0.4248454190767542	329.0	[50, 51, 52, 53, 55, 78, 139, 142, 143, 144, 145, 146, 147, 148, 149, 150, 151, 152, 153, 154, 155, 156, 157, 158, 159, 160, 161, 162, 163, 164, 165, 166, 167, 168, 169, 170, 171, 172, 173, 174, 175, 180, 181, 182, 183, 184, 185, 186, 187, 188, 189, 190, 191, 238, 239, 240, 241, 242, 243, 244, 245, 336, 338, 339, 340, 341, 342, 343, 344, 345, 346, 347, 375, 391, 394, 395, 396, 397, 398, 399, 400,…	[29, 30, 31, 32, 33, 34, 35, 36, 37, 38, 39, 40, 41, 42, 43, 44, 45, 46, 47, 48, 49, 50, 51, 225, 227, 235, 237, 238, 239, 240, 241, 242, 243, 244, 245, 246, 247, 248, 253, 254, 255, 256, 257, 259, 265, 266, 280, 281, 282, 283, 284, 285, 286, 287, 288, 289, 290, 291, 292, 293, 296, 375, 378, 409, 410, 413, 417, 421, 428, 433, 436, 437, 440, 444, 603, 604, 605, 606, 686, 688, 689, 690, 691, 692, 6…	3072.0
P13637_Q08722	CD47	0.7676576	ATP1A3	0.9115765			0.3779041	0.4489456		0.7250953	0.6421195	0.2637144		0.5554651	0	0.0	0	0	0	0	0.0	0.00582014	P13637	Q08722	model_2_multimer_v3_pred_0	0.7563902965082336	0.6075870394706726	0.6373476908781848	0.3714600843073012	178.0	[12, 13, 14, 15, 16, 18, 19, 20, 22, 23, 24, 26, 27, 28, 30, 76, 77, 79, 80, 81, 83, 84, 87, 88, 89, 90, 92, 93, 94, 95, 96, 97, 98, 99, 100, 101, 102, 103, 104, 105, 106, 107, 108, 109, 110, 111, 112, 113, 266, 267, 268, 269, 270, 271, 272, 275, 276, 279, 280, 282, 283, 284, 285, 286, 287, 288, 290, 294, 297, 305, 306, 307, 308, 309, 310, 311, 312, 313, 314, 315, 318, 658, 660, 661, 662, 663, 66…	[133, 135, 137, 138, 139, 140, 141, 142, 143, 144, 145, 146, 147, 148, 149, 150, 151, 152, 153, 154, 155, 157, 158, 159, 160, 161, 162, 164, 165, 166, 167, 168, 169, 170, 171, 172, 173, 174, 175, 176, 177, 180, 181, 184, 187, 190, 191, 194, 195, 198, 199, 230, 231, 272, 283, 286, 287, 290, 293, 294, 297, 298, 300, 301, 302, 303, 304, 305, 306, 307, 308, 309, 310, 311, 313]	3072.0
P13637_Q12860	CNTN1	0.692775	ATP1A3	0.9333265			0.4833974	0.4916778		0.5156645	0.3221354	0.5663534		0.3828319	0	0.0	0	0	0	0	0.0	0.00543915	P13637	Q12860	model_4_multimer_v3_pred_0	0.5128867245235199	0.219873696565628	0.2784763021572064	0.1290180659256592	132.0	[280, 283, 284, 287, 288, 290, 291, 292, 293, 294, 295, 296, 297, 298, 299, 300, 301, 302, 785, 803, 806, 807, 808, 810, 836, 837, 865, 866, 867, 868, 886, 887, 890, 892, 893, 894, 895, 896, 897, 899, 900, 901, 902, 903, 904, 907, 942, 943, 945, 946, 947, 948, 949, 950, 951, 953, 954, 956, 957, 958, 960, 961, 962, 963, 964, 965, 966, 967, 971, 972, 973, 974]	[1, 4, 5, 7, 8, 10, 11, 12, 13, 14, 15, 16, 17, 18, 19, 20, 21, 22, 23, 35, 37, 39, 40, 41, 42, 43, 44, 45, 46, 66, 67, 68, 70, 72, 333, 334, 335, 336, 337, 338, 339, 403, 405, 999, 1000, 1001, 1002, 1003, 1004, 1005, 1006, 1007, 1008, 1009, 1010, 1011, 1012, 1013, 1014, 1015]	3072.0
P13637_P78357	CNTNAP1	0.6794825	ATP1A3	0.9278713			0.5270542	0.5129511		0.3594714	0.0647655	0.6880284		0.4034878	0	0.0	0	0	0	0	0.0	0.00687085	P13637	P78357	model_1_multimer_v3_pred_0	0.4631911735242809	0.2749812602996826	0.3126232429446023	0.305698791889168	192.0	[593, 594, 595, 596, 597, 598, 599, 600, 601, 622, 623, 624, 625, 626, 627, 628, 651, 676, 677, 771, 774, 775, 778, 782, 788, 789, 822, 823, 824, 825, 826, 827, 828, 830, 831, 832, 833, 836, 837, 838, 839, 840, 841, 842, 843, 844, 845, 846, 847, 848, 849, 850, 851, 852, 853, 854, 855, 856, 857, 858, 859, 860, 861, 862, 863, 864, 865, 866, 867, 868, 869, 870, 871, 872, 873, 874, 876, 887, 888, 889…	[1265, 1266, 1267, 1268, 1269, 1270, 1271, 1272, 1273, 1274, 1275, 1276, 1277, 1278, 1279, 1280, 1281, 1282, 1283, 1284, 1285, 1286, 1287, 1288, 1289, 1290, 1291, 1292, 1293, 1294, 1295, 1296, 1297, 1298, 1299, 1300, 1301, 1302, 1303, 1304, 1305, 1306, 1307, 1308, 1309, 1310, 1311, 1312, 1313, 1314, 1315, 1316, 1317, 1318, 1319, 1320, 1321]	3072.0
P13637_Q16643	DBN1	0.8357516	ATP1A3	0.5623739			0.280381	0.4353958		0.2553064	0.3618381	0.249989		0.4401977	0	0.0	0	0	0	0	0.0	0.00548778	P13637	Q16643	model_1_multimer_v3_pred_0	0.6072424728068534	0.3248087167739868	0.3812954679805601	0.5131150989654055	334.0	[31, 32, 33, 34, 35, 36, 37, 38, 39, 40, 41, 42, 43, 44, 45, 46, 47, 48, 49, 50, 51, 52, 53, 57, 60, 139, 140, 142, 143, 144, 145, 146, 147, 148, 149, 150, 151, 152, 153, 154, 155, 156, 157, 158, 159, 160, 161, 162, 163, 164, 165, 166, 167, 168, 169, 170, 171, 172, 180, 181, 182, 183, 184, 185, 186, 187, 188, 189, 190, 194, 195, 196, 197, 198, 199, 200, 201, 202, 203, 204, 206, 207, 211, 212, 213…	[17, 21, 23, 67, 68, 69, 70, 71, 72, 73, 74, 75, 76, 77, 78, 79, 80, 81, 110, 111, 112, 113, 114, 133, 134, 136, 137, 138, 140, 141, 142, 143, 144, 145, 146, 147, 148, 149, 150, 151, 152, 153, 154, 155, 156, 157, 158, 159, 160, 161, 162, 163, 164, 165, 166, 167, 168, 169, 170, 171, 172, 173, 174, 175, 176, 177, 180, 181, 183, 184, 185, 187, 188, 191, 533, 536, 618, 619, 620, 621, 622, 623, 624, 6…	3072.0
P13637_O95057	DIRAS1	0.5231571	ATP1A3	0.8671108				0.3947349							0	0.0	0	0	0	0	0.0	0.00693595	P13637	O95057	model_4_multimer_v3_pred_0	0.7033897307016548	0.2235909402370453	0.3195506983299672	0.3053601944654988	132.0	[114, 789, 861, 862, 863, 864, 865, 866, 867, 868, 869, 872, 873, 874, 875, 876, 877, 878, 879, 880, 881, 882, 883, 884, 885, 886, 887, 888, 889, 890, 891, 892, 893, 894, 895, 896, 897, 898, 899, 900, 901, 902, 903, 904, 905, 906, 907, 908, 909, 910, 959, 960, 962, 963, 965, 966, 969, 970, 971, 972, 973, 974, 975, 976, 977]	[10, 11, 12, 13, 14, 15, 16, 17, 18, 19, 20, 21, 22, 23, 24, 25, 26, 27, 28, 29, 30, 31, 32, 33, 34, 35, 36, 37, 38, 39, 40, 41, 42, 43, 44, 45, 46, 57, 58, 59, 60, 61, 62, 63, 64, 65, 66, 67, 68, 69, 70, 71, 74, 75, 78, 85, 121, 122, 124, 125, 150, 151, 152, 153, 154, 157, 161]	3072.0
P13637_P25686	DNAJB2	0.6721586	ATP1A3	0.82613			0.4950305	0.3778746		0.3486137	0.2636515	0.6478206		0.2462942	0	0.0	0	0	0	0	0.0	0.00635332	P13637	P25686	model_1_multimer_v3_pred_0	0.6856022366593812	0.1930738240480423	0.29157950657031	0.2063784045648489	143.0	[132, 135, 136, 137, 139, 140, 143, 146, 332, 335, 336, 337, 339, 340, 343, 807, 810, 811, 814, 816, 853, 854, 855, 856, 857, 858, 859, 860, 861, 862, 863, 864, 865, 866, 867, 868, 869, 870, 871, 872, 873, 874, 886, 887, 888, 889, 890, 891, 892, 893, 894, 895, 896, 897, 899, 900, 901, 902, 903, 904, 905, 907, 939, 940, 941, 942, 943, 944, 945, 946, 947, 950, 971, 974, 977, 980]	[7, 8, 9, 10, 16, 17, 18, 19, 20, 21, 22, 23, 24, 25, 26, 27, 28, 29, 30, 31, 32, 33, 34, 35, 36, 37, 38, 42, 45, 46, 49, 50, 53, 102, 103, 105, 106, 107, 108, 109, 110, 111, 112, 113, 114, 115, 116, 117, 119, 252, 253, 254, 255, 256, 257, 258, 259, 260, 261, 262, 263, 264, 265, 266, 267, 268, 269]	3072.0
P13637_P62873	GNB1	0.8720443	ATP1A3	0.9362056			0.3040077	0.6264106		0.6446897	0.1610705	0.6145989		0.4160262	0	0.0	0	0	0	0	0.0	1.17025e-05	P13637	P62873	model_4_multimer_v3_pred_0	0.6881115292337392	0.2979674935340881	0.3759963006740183	0.4931584451937476	171.0	[379, 380, 389, 390, 391, 392, 393, 395, 396, 397, 398, 399, 400, 401, 534, 538, 584, 585, 586, 587, 588, 589, 590, 591, 592, 593, 594, 595, 596, 597, 598, 599, 600, 601, 602, 603, 616, 618, 619, 620, 621, 622, 623, 624, 625, 626, 627, 628, 629, 637, 638, 648, 649, 650, 651, 652, 653, 673, 674, 675, 676, 677, 678, 818, 819, 820, 821, 822, 823, 824, 825, 826, 931, 932, 935, 936, 997, 998, 999, 100…	[42, 43, 44, 45, 46, 47, 50, 52, 55, 56, 57, 58, 59, 75, 76, 77, 78, 94, 95, 96, 97, 98, 99, 100, 101, 116, 117, 118, 119, 120, 138, 140, 142, 143, 144, 145, 186, 188, 227, 228, 230, 246, 247, 248, 265, 266, 267, 268, 269, 270, 271, 272, 273, 274, 287, 289, 290, 291, 292, 293, 294, 295, 296, 297, 304, 305, 306, 307, 308, 309, 310, 311, 312, 313, 314, 315, 316, 331, 332, 333, 334, 335, 337, 339]	3072.0
P13637_P51674	GPM6A	0.8400846	ATP1A3	0.8889588				0.6259186		0.5753986				0.8426336	0	0.0	0	0	0	0	0.0	0.00616805	P13637	P51674	model_4_multimer_v3_pred_0	0.7204856031181608	0.3056716620922088	0.3886344502973993	0.1788417160178662	136.0	[136, 139, 140, 143, 146, 147, 150, 151, 336, 339, 340, 342, 343, 345, 422, 423, 424, 425, 426, 427, 428, 429, 430, 431, 458, 741, 803, 807, 814, 939, 940, 941, 942, 943, 944, 945, 946, 949, 950, 953, 954, 955, 956, 957, 958, 960, 961, 962, 963, 964, 965, 966, 967, 968, 970, 971, 972]	[10, 11, 13, 14, 15, 16, 17, 18, 19, 20, 21, 22, 23, 24, 25, 26, 27, 30, 33, 34, 36, 37, 38, 39, 40, 41, 42, 43, 44, 45, 46, 47, 48, 49, 50, 52, 82, 83, 84, 85, 86, 87, 88, 89, 90, 91, 92, 93, 94, 97, 100, 101, 104, 105, 108, 109, 111, 112, 113, 115, 116, 117, 118, 120, 122, 213, 259, 260, 262, 263, 264, 265, 266, 267, 268, 269, 270, 271, 274]	3072.0
P13637_Q13449	LSAMP	0.6160855	ATP1A3	0.8803069			0.2887234	0.5348886		0.6392277	0.0377112	0.6441662		0.4253731	0	0.0	0	0	0	0	0.0	0.00685468	P13637	Q13449	model_1_multimer_v3_pred_0	0.729450512807146	0.5003935694694519	0.5462049581369908	0.3153102037491452	151.0	[136, 138, 139, 140, 141, 142, 143, 144, 145, 146, 147, 148, 149, 150, 151, 152, 153, 155, 335, 336, 337, 338, 339, 340, 341, 342, 343, 344, 345, 346, 347, 348, 349, 350, 351, 393, 394, 395, 396, 397, 398, 399, 425, 426, 427, 428, 429, 430, 431, 432, 433, 434, 435, 436, 586, 587, 588, 591, 595, 724, 725, 726, 727, 728, 733, 739, 740, 741, 742, 743, 744, 745, 746, 747, 748, 749, 750, 751, 752, 753…	[20, 36, 37, 38, 39, 40, 41, 45, 63, 64, 65, 66, 67, 68, 69, 70, 71, 72, 73, 76, 77, 78, 79, 80, 81, 82, 83, 84, 85, 98, 99, 100, 101, 102, 103, 104, 105, 106, 107, 108, 109, 110, 112, 114, 119, 121, 122, 123, 124, 125, 126, 127, 128, 135, 136, 154, 155, 156, 157, 158, 159, 160, 161, 179, 180, 181]	3072.0
P13637_Q92614	MYO18A	0.7965967	ATP1A3	0.800131			0.3966672	0.5525081		0.5097678	0.0404069	0.1690667		0.1588571	0	0.0	0	0	0	0	0.0	0.0	P13637	Q92614
P13637_P13591	NCAM1	0.7130227	ATP1A3	0.8659023			0.3412048	0.4527548		0.6079359	0.6458116	0.7054501		0.4957498	0	0.0	0	0	0	0	0.0	4.353819999999999e-06	P13637	P13591	model_5_multimer_v3_pred_0	0.55604736410274	0.2917619943618774	0.3446190683100499	0.3577519671689582	350.0	[121, 124, 127, 128, 129, 131, 132, 133, 135, 136, 139, 140, 141, 142, 143, 144, 145, 146, 147, 148, 149, 150, 151, 152, 153, 154, 155, 283, 284, 285, 286, 287, 288, 289, 290, 291, 292, 294, 295, 296, 298, 299, 321, 328, 338, 339, 340, 341, 342, 343, 344, 345, 346, 347, 348, 373, 375, 391, 393, 394, 395, 396, 397, 398, 399, 423, 424, 425, 426, 427, 428, 429, 430, 431, 432, 433, 434, 435, 436, 448…	[4, 5, 8, 9, 12, 13, 16, 18, 19, 21, 22, 23, 24, 25, 26, 27, 28, 29, 30, 31, 32, 33, 34, 35, 36, 37, 38, 39, 40, 41, 42, 43, 44, 45, 46, 47, 50, 52, 65, 66, 67, 68, 69, 70, 71, 72, 73, 74, 75, 76, 77, 78, 79, 80, 81, 82, 83, 84, 85, 86, 87, 88, 89, 90, 117, 118, 119, 120, 188, 190, 191, 192, 194, 195, 196, 197, 198, 199, 200, 201, 202, 203, 421, 424, 426, 427, 428, 429, 430, 431, 432, 433, 434, 4…	3072.0
P13637_Q7Z3B1	NEGR1	0.5554147	ATP1A3	0.90009			0.363215	0.3506757		0.6056728	0.0711806	0.7406347		0.5123424	0	0.0	0	0	0	0	0.0	0.0	P13637	Q7Z3B1	model_3_multimer_v3_pred_0	0.6668737332050052	0.2221068739891052	0.3110602458322852	0.1142403395351749	124.0	[78, 138, 139, 140, 141, 142, 143, 144, 145, 146, 147, 148, 149, 150, 151, 152, 153, 154, 155, 156, 157, 158, 171, 173, 335, 338, 339, 340, 341, 342, 343, 344, 345, 346, 347, 348, 349, 350, 351, 425, 426, 427, 428, 429, 430, 431, 434, 436, 586, 723, 724, 725, 726, 727, 728, 730, 733, 734, 739, 740, 741, 742, 743, 744, 747, 957]	[17, 21, 42, 43, 45, 47, 49, 62, 66, 67, 68, 69, 70, 71, 72, 73, 74, 75, 76, 77, 78, 79, 80, 81, 82, 83, 84, 85, 86, 87, 88, 89, 93, 101, 113, 114, 115, 117, 118, 119, 120, 121, 122, 123, 124, 125, 126, 127, 128, 129, 130, 132, 133, 134, 164, 165, 166, 167]	3072.0
P13637_Q9P121	NTM	0.7388182	ATP1A3	0.859905			0.4601452	0.4557716		0.1572663	0.0702314	0.2568295		0.3915435	0	0.0	0	0	0	0	0.0	0.00653638	P13637	Q9P121
P13637_Q00577	PURA	0.5965632	ATP1A3	0.8328329			0.2307982	0.4390448		0.6491535	0.3096391	0.4055514		0.24265	0	0.0	0	0	0	0	0.0	0.0	P13637	Q00577	model_4_multimer_v3_pred_0	0.6968010907152216	0.2636280059814453	0.3502626229282005	0.1432008276074052	127.0	[110, 111, 112, 113, 114, 300, 301, 302, 303, 304, 305, 306, 307, 308, 309, 310, 787, 865, 866, 867, 868, 875, 876, 877, 878, 879, 880, 881, 882, 883, 884, 885, 886, 887, 888, 889, 890, 892, 893, 894, 895, 896, 897, 898, 899, 900, 901, 902, 903, 904, 905, 906, 907, 963, 964, 965, 966, 967, 969, 971, 972]	[50, 51, 52, 53, 54, 55, 56, 58, 80, 81, 82, 83, 85, 87, 99, 100, 101, 102, 103, 105, 150, 151, 152, 153, 154, 155, 172, 173, 174, 175, 176, 177, 178, 179, 180, 181, 182, 183, 186, 229, 230, 232, 234, 235, 236, 237, 238, 239, 240, 243, 244, 245, 246, 247, 248, 249, 250, 251, 252, 253, 254, 255, 256, 257, 258, 259]	3072.0
P13637_P20337	RAB3B	0.5809135	ATP1A3	0.9380861			0.3864327	0.4527725		0.3324283	0.7766663	0.6104973		0.3615137	0	0.0	0	0	0	0	0.0	0.00577443	P13637	P20337	model_4_multimer_v3_pred_0	0.6934639019109626	0.2546298205852508	0.3423966368503932	0.2327817737491964	140.0	[862, 863, 864, 865, 866, 867, 868, 869, 872, 875, 876, 877, 878, 879, 880, 881, 882, 883, 884, 885, 886, 887, 888, 889, 890, 891, 892, 893, 894, 895, 896, 897, 898, 899, 900, 901, 902, 903, 904, 905, 906, 907, 908, 958, 959, 960, 961, 962, 963, 964, 965, 966, 967, 969, 970, 971, 972, 973, 974, 975, 976, 977, 978]	[10, 11, 12, 13, 14, 15, 16, 17, 18, 19, 20, 21, 22, 23, 24, 25, 26, 27, 28, 35, 36, 37, 38, 39, 40, 41, 42, 43, 44, 45, 46, 47, 48, 51, 52, 53, 54, 55, 56, 57, 58, 59, 60, 61, 62, 63, 64, 65, 69, 70, 71, 72, 73, 74, 75, 76, 77, 78, 79, 81, 83, 84, 85, 86, 87, 88, 89, 90, 91, 92, 93, 94, 95, 96, 97, 176, 180]	3072.0
P13637_P11233	RALA	0.7702764	ATP1A3	0.8830836			0.4389977	0.5829138		0.6080681	0.5735818	0.1930448		0.224471	0	0.0	0	0	0	0	0.0	0.00650916	P13637	P11233	model_5_multimer_v3_pred_0	0.7205364166335415	0.3366557657718658	0.413431895944201	0.1382596542344602	141.0	[139, 140, 141, 142, 143, 144, 145, 146, 147, 148, 149, 150, 151, 152, 153, 154, 155, 156, 157, 158, 160, 166, 167, 168, 169, 337, 338, 339, 340, 341, 342, 343, 344, 345, 346, 347, 348, 349, 375, 394, 422, 423, 424, 425, 426, 427, 428, 429, 430, 431, 432, 433, 434, 435, 436, 458, 459, 462, 463, 724, 725, 726, 727, 728, 733, 739, 740, 741, 742, 743, 744, 747]	[5, 9, 10, 11, 12, 14, 16, 28, 31, 42, 43, 44, 45, 46, 47, 48, 49, 50, 51, 52, 63, 64, 65, 66, 67, 68, 69, 70, 71, 72, 73, 74, 75, 76, 77, 78, 79, 80, 81, 82, 83, 84, 85, 86, 87, 110, 111, 112, 113, 114, 115, 116, 117, 118, 119, 120, 178, 179, 181, 182, 183, 185, 186, 187, 188, 189, 190, 192, 195]	3072.0
P13637_Q16799	RTN1	0.7955797	ATP1A3	0.8313625			0.3597577	0.3971276		0.2636224	0.4564205	0.5569487		0.545336	0	0.0	0	0	0	0	0.0	0.00423979	P13637	Q16799	model_5_multimer_v3_pred_0	0.5700612642451317	0.2426796853542328	0.3081560011324126	0.1513444777346897	137.0	[136, 139, 140, 141, 142, 143, 144, 145, 146, 147, 148, 149, 150, 151, 152, 153, 154, 155, 156, 287, 288, 289, 290, 291, 292, 293, 294, 295, 296, 297, 298, 299, 300, 301, 302, 303, 304, 307, 310, 311, 313, 314, 317, 335, 336, 337, 338, 339, 340, 341, 342, 343, 344, 345, 346, 347, 348, 349, 426, 427, 430, 436, 724, 725, 726, 727, 728, 729, 730, 733, 739, 740, 741, 742, 743, 744, 747, 781, 785, 814…	[446, 447, 448, 449, 450, 451, 452, 453, 454, 455, 456, 457, 458, 459, 460, 461, 462, 463, 464, 465, 466, 467, 468, 469, 470, 471, 472, 473, 474, 611, 614, 615, 616, 617, 618, 619, 620, 621, 622, 623, 624, 625, 626, 627, 628, 629, 632, 720, 722]	3072.0
P13637_P78324	SIRPA	0.6208872	ATP1A3	0.9031968			0.2141149	0.5738648		0.3990929	0.19545	0.1436426		0.4377856	0	0.0	0	0	0	0	0.0	0.0	P13637	P78324	model_1_multimer_v3_pred_0	0.6228654197055059	0.2136188894510269	0.2954681955019227	0.5119308408095559	353.0	[9, 10, 11, 12, 13, 14, 15, 16, 17, 18, 19, 76, 77, 79, 80, 81, 82, 83, 84, 85, 86, 87, 88, 89, 91, 92, 93, 94, 95, 96, 97, 98, 99, 100, 101, 102, 103, 105, 106, 109, 114, 115, 117, 119, 120, 121, 122, 123, 124, 125, 126, 127, 128, 129, 130, 131, 132, 135, 139, 140, 141, 142, 143, 144, 145, 146, 147, 153, 154, 155, 156, 160, 167, 182, 183, 184, 185, 197, 198, 199, 200, 201, 202, 203, 213, 214, 21…	[18, 21, 25, 34, 57, 58, 59, 60, 61, 62, 63, 64, 65, 66, 67, 68, 69, 76, 78, 79, 80, 81, 82, 83, 84, 85, 86, 87, 88, 89, 90, 91, 92, 93, 94, 95, 96, 97, 98, 99, 100, 101, 102, 103, 104, 105, 106, 107, 121, 122, 123, 124, 125, 126, 127, 128, 129, 130, 131, 132, 133, 134, 372, 373, 374, 375, 376, 377, 378, 379, 380, 381, 382, 383, 384, 385, 386, 387, 388, 389, 390, 391, 392, 393, 394, 396, 397, 399…	3072.0
P13637_P60880	SNAP25	0.6612117	ATP1A3	0.9585838			0.2293483	0.3539393		0.6770184	0.5641099	0.7396054		0.3749671	0	0.0	0	0	0	0	0.0	0.00673271	P13637	P60880	model_5_multimer_v3_pred_0	0.7561531632440974	0.4335232675075531	0.498049246654862	0.1909278400160366	138.0	[132, 135, 136, 137, 138, 139, 140, 141, 142, 143, 144, 145, 146, 147, 148, 149, 150, 151, 152, 153, 154, 155, 156, 157, 158, 159, 160, 161, 166, 167, 168, 169, 170, 171, 172, 184, 187, 331, 332, 333, 334, 335, 336, 337, 338, 339, 340, 341, 342, 343, 344, 345, 346, 347, 348, 349, 424, 425, 426, 427, 428, 429, 430, 434, 436, 725, 726, 739, 740, 741, 742, 743, 744, 747, 750, 754, 810, 814, 943]	[48, 51, 52, 53, 54, 55, 56, 57, 58, 59, 60, 61, 62, 63, 64, 65, 66, 67, 68, 69, 70, 71, 72, 73, 74, 75, 76, 77, 78, 79, 80, 81, 82, 83, 84, 85, 86, 87, 88, 89, 90, 186, 188, 189, 191, 192, 193, 195, 196, 197, 198, 199, 200, 201, 202, 203, 204, 205, 206]	3072.0
P13637_O15079	SNPH	0.7874389	ATP1A3	0.9273262				0.2679333						0.2688584	0	0.0	0	0	0	0	0.0	0.0	P13637	O15079	model_4_multimer_v3_pred_0	0.6350581414248448	0.1992522776126861	0.2864134503751179	0.1089857124680867	148.0	[136, 139, 140, 143, 147, 287, 288, 290, 291, 292, 293, 294, 295, 296, 297, 298, 299, 300, 301, 302, 303, 304, 305, 306, 309, 310, 313, 314, 336, 339, 343, 781, 782, 783, 784, 785, 786, 787, 807, 814, 837, 838, 841, 842, 844, 845, 846, 849, 853, 874, 875, 876, 877, 878, 879, 882, 935, 936, 937, 938, 939, 940, 941, 942, 943, 945, 946, 947, 948, 949, 950, 951, 952, 953, 954, 955, 956, 957, 960, 100…	[1, 2, 3, 4, 5, 170, 171, 173, 174, 177, 180, 181, 182, 183, 184, 185, 186, 187, 188, 189, 191, 415, 417, 418, 419, 420, 421, 422, 423, 424, 425, 426, 427, 428, 429, 430, 431, 432, 433, 434, 435, 436, 437, 438, 439, 440, 441, 442, 443, 451, 452, 453, 454, 455, 456, 457, 458, 459, 461, 462, 465, 469, 472]	2857.0
P13637_O15020	SPTBN2	0.5800937	ATP1A3	0.9143735			0.3910811	0.6246212		0.4622074	0.8609209	0.1664613		0.238898	0	0.0	0	0	0	0	0.0	0.00707977	P13637	O15020
P13637_Q7L0J3	SV2A	0.7924086	ATP1A3	0.9457463			0.3631097			0.1325634		0.4077611			0	0.0	0	0	0	0	0.0	0.00322973	P13637	Q7L0J3	model_4_multimer_v3_pred_0	0.581749389862824	0.2870405912399292	0.3459823509645081	0.260463659099384	105.0	[139, 140, 142, 143, 144, 145, 146, 147, 148, 149, 150, 151, 152, 153, 339, 342, 343, 344, 345, 429, 430, 741, 742, 907, 910, 942, 943, 946, 949, 952, 953, 954, 955, 956, 957, 958, 959, 960, 961, 962, 963, 964, 965, 966, 970, 971, 972, 973, 974, 975, 977]	[163, 233, 236, 240, 243, 244, 247, 248, 250, 251, 314, 318, 319, 320, 321, 322, 323, 324, 325, 328, 329, 330, 331, 332, 333, 334, 335, 336, 338, 339, 341, 342, 345, 348, 349, 352, 353, 354, 355, 369, 371, 372, 375, 376, 379, 380, 383, 387, 388, 389, 390, 391, 395, 396]	3072.0
P13637_Q9NZR1	TMOD2	0.5845424	ATP1A3	0.901819			0.2842088	0.5289518		0.6050206	0.096853	0.7578705		0.3439168	0	0.0	0	0	0	0	0.0	0.00654992	P13637	Q9NZR1	model_3_multimer_v3_pred_0	0.6640490771733331	0.1788822561502456	0.2759156203548631	0.2496100873825351	142.0	[113, 114, 115, 116, 117, 118, 788, 789, 790, 855, 856, 857, 858, 859, 860, 861, 862, 863, 864, 865, 866, 867, 868, 869, 870, 871, 872, 873, 874, 876, 879, 880, 881, 882, 883, 884, 885, 886, 887, 888, 889, 890, 891, 892, 893, 894, 895, 896, 897, 898, 899, 900, 901, 902, 903, 904, 905, 906, 907, 908, 909, 911, 912, 960, 962, 965, 966, 969, 971, 972, 973, 974, 975, 976, 977, 978, 979, 980]	[36, 37, 38, 39, 40, 41, 42, 43, 44, 45, 46, 47, 48, 49, 50, 51, 52, 53, 54, 55, 56, 57, 58, 59, 60, 62, 63, 64, 145, 240, 265, 266, 267, 268, 269, 270, 271, 272, 273, 292, 293, 294, 295, 296, 297, 298, 299, 300, 301, 302, 303, 304, 306, 319, 320, 321, 322, 323, 324, 325, 326, 327, 328, 329]	3072.0
P13637_O95292	VAPB	0.8687861	ATP1A3	0.7333149			0.4162425	0.5454828		0.2863736	0.3673951	0.3889064		0.2376831	0	0.0	0	0	0	0	0.0	0.00661294	P13637	O95292	model_4_multimer_v3_pred_0	0.7302367716767837	0.2400434911251068	0.3380821472354421	0.33498440519987	132.0	[280, 283, 284, 285, 287, 288, 289, 291, 292, 295, 296, 298, 299, 302, 303, 774, 778, 782, 785, 786, 835, 836, 837, 838, 839, 840, 841, 844, 845, 846, 849, 853, 863, 866, 868, 874, 875, 876, 878, 879, 880, 882, 883, 884, 885, 886, 887, 888, 889, 890, 891, 892, 893, 894, 895, 896, 897, 898, 899, 900, 901, 902, 903, 904, 905, 906, 907, 908, 909, 965, 966, 969, 970, 971, 972, 1006, 1010]	[42, 43, 44, 45, 46, 47, 48, 49, 50, 51, 52, 53, 54, 55, 56, 57, 58, 59, 69, 70, 71, 72, 73, 74, 75, 76, 86, 87, 88, 89, 90, 91, 102, 103, 106, 107, 108, 109, 114, 224, 225, 227, 228, 231, 232, 234, 235, 236, 237, 238, 239, 240, 241, 242, 243]	3072.0
P16615_P20020	ATP2B1	0.8545153	ATP2A2	0.8074458	0.5580542	0.7113166	0.6650052	0.6744348	0.4880693	0.7216318	0.6536498	0.5313673	0.6136607	0.5340825	0	0.0	0	0	157	0	0.0	0.00327185	P16615	P20020	model_2_multimer_v3_pred_0	0.5253134904081653	0.2683905959129333	0.3197751748119797	0.4875429564198671	395.0	[13, 16, 17, 18, 19, 20, 21, 22, 23, 24, 25, 26, 27, 28, 29, 30, 31, 32, 33, 34, 36, 37, 38, 39, 40, 41, 42, 43, 44, 45, 46, 47, 48, 49, 50, 51, 52, 53, 54, 82, 83, 84, 85, 86, 92, 96, 99, 100, 101, 102, 103, 104, 107, 110, 111, 112, 113, 114, 115, 116, 117, 118, 119, 120, 121, 122, 123, 124, 125, 126, 127, 128, 129, 130, 131, 132, 133, 134, 135, 136, 137, 138, 139, 140, 141, 142, 143, 144, 145, …	[29, 30, 31, 32, 33, 34, 35, 36, 37, 38, 39, 40, 41, 42, 43, 44, 45, 46, 47, 48, 49, 50, 51, 52, 53, 54, 55, 56, 57, 58, 59, 60, 62, 103, 104, 107, 109, 116, 120, 124, 127, 224, 226, 227, 228, 229, 230, 231, 236, 237, 238, 239, 240, 241, 242, 243, 244, 245, 246, 247, 248, 249, 250, 251, 252, 253, 254, 255, 256, 257, 258, 259, 260, 261, 262, 263, 264, 265, 266, 274, 276, 277, 278, 279, 280, 281, 2…	3072.0
P16615_Q01814	ATP2B2	0.856608	ATP2A2	0.7327564		0.599432	0.3826159	0.3685726	0.5662864	0.5381782	0.4889426			0.4080725	0	0.0	0	0	200	0	0.0	0.00450825	P16615	Q01814	model_4_multimer_v3_pred_0	0.5205398718406301	0.258192777633667	0.3106621964750596	0.4883511883715604	359.0	[1, 12, 13, 14, 15, 16, 17, 18, 19, 20, 21, 22, 23, 24, 25, 26, 27, 28, 29, 30, 31, 32, 33, 34, 35, 36, 37, 38, 39, 40, 41, 42, 43, 44, 45, 46, 47, 48, 49, 50, 51, 82, 85, 92, 99, 103, 107, 110, 111, 112, 113, 114, 115, 116, 117, 118, 119, 120, 121, 122, 123, 124, 125, 126, 127, 128, 129, 130, 131, 132, 133, 134, 135, 136, 137, 138, 139, 140, 141, 142, 143, 144, 145, 146, 147, 148, 149, 150, 151,…	[25, 26, 27, 28, 29, 30, 31, 32, 33, 34, 35, 36, 37, 38, 39, 40, 41, 42, 43, 44, 45, 46, 47, 48, 49, 50, 51, 52, 53, 54, 55, 56, 57, 59, 60, 90, 100, 109, 113, 117, 121, 210, 216, 220, 221, 222, 223, 224, 225, 226, 227, 228, 229, 230, 231, 232, 233, 234, 235, 236, 237, 238, 239, 240, 241, 242, 243, 244, 245, 246, 247, 248, 249, 250, 251, 252, 253, 254, 255, 256, 257, 258, 259, 260, 261, 262, 263,…	3072.0
P16615_O96005	CLPTM1	0.8873214	ATP2A2	0.6825108	0.7341349	0.8403483	0.7218368	0.7202089	0.4888517	0.6534796	0.2440553	0.8743683	0.5852813	0.6628157	0	0.0	0	0	0	0	0.0	0.00517464	P16615	O96005	model_4_multimer_v3_pred_0	0.6313385705615567	0.2405933141708374	0.3187423654489812	0.3592474092522305	263.0	[1, 2, 3, 4, 5, 6, 7, 34, 35, 36, 37, 38, 42, 43, 44, 45, 47, 51, 55, 58, 60, 63, 115, 196, 197, 198, 199, 200, 201, 204, 226, 228, 229, 230, 231, 233, 234, 235, 236, 237, 238, 239, 240, 241, 242, 243, 244, 245, 246, 247, 248, 251, 252, 255, 258, 259, 261, 262, 263, 264, 265, 266, 267, 268, 269, 270, 271, 272, 273, 274, 275, 276, 277, 278, 279, 280, 281, 282, 283, 284, 285, 286, 288, 291, 292, 34…	[41, 42, 43, 44, 45, 46, 47, 48, 49, 50, 54, 55, 56, 57, 58, 59, 60, 61, 62, 63, 64, 65, 66, 67, 68, 69, 70, 71, 72, 73, 74, 75, 76, 77, 78, 79, 80, 81, 82, 83, 84, 85, 86, 87, 88, 89, 90, 91, 92, 93, 94, 95, 96, 97, 98, 99, 100, 101, 102, 104, 129, 130, 133, 172, 173, 174, 175, 176, 179, 181, 182, 183, 184, 185, 186, 187, 188, 189, 248, 249, 250, 251, 252, 253, 254, 255, 256, 257, 259, 268, 269,…	3072.0
P16615_P62873	GNB1	0.859438	ATP2A2	0.7279495	0.5202799	0.3241098	0.4523276	0.548811	0.398895	0.2167872	0.327876	0.12857	0.3611784	0.4442427	0	0.0	0	0	0	0	0.0	0.00707026	P16615	P62873	model_4_multimer_v3_pred_0	0.7584327647000575	0.6186504364013672	0.6466069020611053	0.6119042667900964	199.0	[120, 121, 122, 123, 124, 125, 126, 127, 128, 129, 130, 131, 132, 133, 134, 135, 136, 137, 138, 139, 140, 141, 142, 143, 144, 152, 153, 154, 155, 156, 157, 158, 159, 160, 169, 170, 171, 172, 173, 174, 176, 211, 212, 213, 214, 215, 216, 217, 218, 219, 418, 419, 420, 421, 422, 423, 424, 425, 426, 427, 428, 429, 430, 431, 432, 433, 434, 435, 436, 437, 438, 439, 442, 462, 463, 465, 466, 468, 469, 470…	[42, 44, 45, 46, 47, 49, 50, 52, 55, 56, 57, 59, 74, 75, 76, 77, 97, 98, 99, 100, 101, 116, 117, 118, 119, 143, 144, 145, 146, 147, 161, 162, 163, 164, 165, 182, 183, 184, 185, 186, 187, 188, 189, 202, 203, 204, 205, 206, 207, 225, 226, 227, 228, 229, 230, 231, 244, 245, 246, 247, 248, 265, 266, 267, 268, 269, 270, 271, 272, 273, 274, 289, 290, 291, 292, 293, 303, 304, 307, 308, 309, 310, 311, 31…	3072.0
P16615_P51674	GPM6A	0.8661243	ATP2A2	0.7337752	0.3774011			0.3060538	0.203435	0.1632305				0.5592447	0	0.0	0	0	0	0	0.0	0.00549471	P16615	P51674	model_1_multimer_v3_pred_0	0.7569094252461293	0.3508348166942596	0.4320497384046335	0.3702580541334981	189.0	[47, 48, 49, 50, 52, 53, 81, 82, 83, 84, 85, 86, 87, 89, 92, 93, 96, 97, 99, 100, 102, 103, 104, 105, 106, 107, 108, 109, 110, 111, 112, 113, 117, 118, 120, 121, 122, 123, 124, 125, 126, 128, 139, 152, 153, 154, 155, 156, 157, 158, 170, 172, 173, 174, 175, 176, 184, 186, 212, 213, 214, 215, 216, 217, 218, 219, 316, 320, 321, 323, 324, 327, 328, 332, 333, 334, 421, 422, 423, 424, 426, 427, 428, 42…	[13, 17, 18, 20, 21, 24, 44, 45, 48, 49, 66, 76, 79, 80, 81, 82, 83, 84, 85, 86, 87, 88, 89, 90, 91, 93, 94, 95, 97, 98, 101, 104, 105, 106, 108, 109, 112, 113, 114, 115, 116, 117, 118, 119, 120, 121, 122, 123, 124, 125, 126, 127, 129, 130, 246, 249, 253, 254, 256, 257, 258, 259, 260, 261, 263, 264, 265, 266, 267, 268, 269, 270, 271, 272, 273, 274, 275, 276, 277, 278]	3072.0
P16615_Q9C0E8	LNPK	0.8555517	ATP2A2	0.6391956	0.5533697	0.7911629	0.3282219	0.6467935	0.2843634	0.5684786	0.4625416	0.5317414	0.6421554	0.5081647	0	0.0	0	0	0	0	0.0	0.0067938999999999	P16615	Q9C0E8	model_3_multimer_v3_pred_0	0.7044115440834063	0.2316978722810745	0.3262406066415408	0.3634920692553856	225.0	[41, 42, 43, 44, 45, 46, 47, 48, 49, 50, 51, 52, 53, 54, 55, 56, 57, 58, 59, 60, 61, 63, 64, 65, 66, 67, 68, 69, 70, 71, 72, 73, 74, 75, 76, 77, 78, 79, 80, 81, 82, 83, 84, 85, 86, 87, 88, 89, 91, 92, 95, 96, 98, 99, 102, 103, 106, 109, 110, 112, 113, 114, 115, 116, 117, 118, 119, 120, 121, 234, 236, 237, 238, 239, 240, 241, 242, 243, 244, 245, 246, 254, 257, 258, 259, 260, 261, 262, 263, 264, 26…	[32, 33, 34, 36, 37, 38, 39, 40, 41, 42, 43, 44, 45, 46, 47, 48, 49, 50, 51, 52, 53, 54, 55, 56, 57, 58, 59, 60, 61, 62, 63, 64, 65, 66, 67, 68, 69, 70, 72, 73, 74, 76, 77, 80, 81, 83, 84, 85, 87, 88, 89, 90, 91, 92, 94, 95, 98, 102, 106, 237, 238, 239, 240, 241, 242, 243, 245, 246, 256, 257, 259, 260, 261, 263, 264, 265, 266, 274, 286, 287, 288, 289, 290, 291, 293, 294, 295, 296, 297, 298, 299, …	3072.0
P16615_Q16799	RTN1	0.8516392	ATP2A2	0.7034366	0.6481185	0.4363851	0.3657097	0.5819514	0.2552235	0.3094809	0.5853091	0.1982506	0.4561134	0.2549587	0	0.0	0	0	0	0	0.0	0.00589543	P16615	Q16799	model_2_multimer_v3_pred_0	0.5539581136966781	0.2493189573287964	0.3102467886023727	0.063172512319251	85.0	[60, 61, 63, 64, 67, 252, 254, 255, 256, 257, 258, 259, 260, 261, 262, 263, 264, 265, 266, 267, 268, 269, 270, 271, 272, 273, 274, 275, 276, 277, 278, 279, 280, 288, 291, 292, 295, 296, 824, 826, 829, 830, 831, 833, 991]	[626, 629, 632, 633, 635, 636, 637, 639, 640, 643, 644, 647, 648, 650, 652, 655, 656, 689, 692, 693, 696, 697, 698, 699, 700, 701, 702, 703, 704, 705, 706, 707, 708, 709, 710, 711, 712, 713, 714, 717]	3072.0
P16615_Q7L0J3	SV2A	0.8557955	ATP2A2	0.7367958	0.3679804		0.3893561			0.3693378		0.2973848			0	0.0	0	0	0	0	0.0	0.00637648	P16615	Q7L0J3	model_5_multimer_v3_pred_0	0.6182065076523392	0.409272700548172	0.4510594619690055	0.3653994462959965	227.0	[33, 38, 39, 40, 41, 42, 43, 44, 45, 46, 47, 48, 49, 50, 52, 53, 81, 82, 83, 84, 85, 86, 87, 88, 89, 90, 92, 96, 99, 103, 106, 107, 110, 111, 113, 114, 115, 116, 117, 118, 119, 120, 121, 122, 123, 124, 125, 126, 128, 129, 130, 133, 134, 135, 136, 137, 138, 139, 140, 141, 143, 144, 152, 158, 334, 405, 406, 407, 408, 409, 411, 412, 415, 429, 430, 431, 453, 454, 455, 456, 457, 458, 459, 460, 461, 46…	[3, 4, 5, 6, 7, 8, 9, 10, 11, 12, 13, 14, 15, 16, 17, 18, 19, 20, 21, 22, 23, 24, 26, 90, 91, 92, 93, 94, 158, 163, 167, 232, 247, 248, 250, 251, 252, 253, 319, 320, 321, 322, 323, 324, 325, 326, 327, 328, 329, 330, 331, 335, 338, 342, 345, 346, 348, 349, 350, 351, 352, 353, 354, 355, 367, 368, 371, 372, 373, 374, 375, 376, 377, 378, 379, 380, 381, 382, 383, 384, 386, 387, 388, 389, 390, 391, 392…	3072.0
P16615_Q9Y320	TMX2	0.8551406	ATP2A2	0.6617093	0.5917407	0.7847718	0.5513641	0.6755636	0.5358749	0.615895	0.2103008	0.6041818	0.4192476	0.4828378	0	0.0	0	0	0	0	0.0	0.00698908	P16615	Q9Y320	model_4_multimer_v3_pred_0	0.7285064465363364	0.2697473466396332	0.3614991666189738	0.2610737298290904	131.0	[251, 252, 255, 256, 257, 258, 259, 260, 261, 262, 263, 264, 265, 266, 267, 268, 269, 270, 271, 272, 273, 274, 275, 276, 277, 278, 279, 280, 281, 282, 283, 284, 285, 294, 295, 298, 302, 768, 771, 772, 773, 774, 775, 776, 777, 778, 779, 780, 781, 782, 783, 822, 823, 824, 825, 826, 828, 829, 830, 833, 834, 837, 841, 845, 848, 852, 865, 866, 867, 868, 869, 870, 871, 872, 873, 874, 879, 880, 881]	[52, 53, 54, 62, 63, 64, 65, 66, 67, 68, 69, 70, 71, 72, 73, 74, 75, 76, 77, 78, 79, 80, 81, 82, 83, 84, 92, 95, 96, 99, 100, 103, 104, 107, 169, 212, 213, 214, 215, 233, 234, 236, 240, 241, 242, 243, 244, 245, 247, 249, 250, 253]	3072.0
P16615_O95292	VAPB	0.9016889	ATP2A2	0.6874068	0.6327206	0.7527311	0.4089939	0.6361294	0.557611	0.626459	0.3242046	0.7139304	0.690171	0.6278826	0	0.0	0	0	195	0	0.35	1.24327e-07	P16615	O95292	model_4_multimer_v3_pred_0	0.7509357159529222	0.2254770249128341	0.3305687631208518	0.1439422188497199	78.0	[96, 100, 107, 313, 316, 317, 318, 319, 320, 321, 322, 323, 324, 325, 328, 336, 426, 427, 428, 429, 430, 431, 432, 433, 434, 461, 462, 463, 464, 465, 466, 793, 801, 804, 808, 931, 938, 941, 942, 945, 946, 949, 950, 951, 952, 953, 955]	[25, 47, 48, 49, 50, 51, 52, 53, 54, 55, 57, 72, 74, 75, 76, 86, 220, 221, 223, 224, 225, 227, 228, 231, 232, 238, 239, 240, 241, 242, 243]	3072.0
P20020_Q01814	ATP2B2	0.9081118	ATP2B1	0.9103958		0.2961483	0.9520247	0.620973	0.5068072	0.8064986	0.5920336			0.6342403	0	0.0	0	0	0	0	0.0	0.0167249	P20020	Q01814	model_5_multimer_v3_pred_0	0.7458165359875769	0.6917364001274109	0.7025524272994441	0.6200901376362774	159.0	[634, 642, 643, 683, 691, 692, 695, 696, 698, 699, 716, 717, 718, 719, 720, 721, 722, 723, 724, 725, 726, 727, 728, 729, 730, 908, 913, 938, 952, 953, 954, 955, 985, 988, 989, 991, 992, 993, 994, 995, 996, 997, 998, 999, 1000, 1001, 1002, 1003, 1004, 1005, 1037, 1038, 1039, 1040, 1041, 1042, 1043, 1044, 1045, 1046, 1047, 1048, 1049, 1050, 1051, 1052, 1053, 1054, 1055, 1056, 1057, 1058, 1059, 1060…	[523, 659, 666, 667, 706, 714, 715, 717, 718, 719, 721, 722, 723, 739, 740, 741, 742, 743, 744, 745, 746, 747, 748, 749, 750, 751, 752, 753, 931, 933, 936, 961, 976, 977, 978, 1008, 1011, 1012, 1014, 1015, 1016, 1017, 1018, 1019, 1020, 1021, 1022, 1023, 1024, 1025, 1026, 1027, 1028, 1033, 1037, 1060, 1061, 1062, 1063, 1064, 1065, 1066, 1067, 1068, 1069, 1070, 1071, 1072, 1073, 1074, 1075, 1076, 1…	3072.0
P20020_Q08722	CD47	0.849434	ATP2B1	0.8681515	0.4206421	0.622868	0.468606	0.5474484	0.4980617	0.3124374	0.7193288	0.6434564	0.4964549	0.2374085	0	0.0	0	0	0	0	0.0	0.00591348	P20020	Q08722	model_3_multimer_v3_pred_0	0.6935011792354302	0.286218911409378	0.3676753649745885	0.4499976596111599	325.0	[87, 88, 89, 90, 91, 92, 93, 94, 95, 103, 104, 105, 106, 107, 108, 109, 110, 111, 112, 113, 114, 115, 116, 117, 118, 119, 120, 121, 122, 123, 124, 125, 126, 127, 128, 129, 130, 131, 134, 137, 140, 185, 188, 189, 192, 207, 222, 223, 224, 225, 226, 227, 237, 238, 239, 240, 241, 242, 243, 244, 245, 246, 247, 248, 249, 250, 260, 261, 262, 263, 264, 265, 266, 267, 278, 279, 280, 281, 282, 283, 284, 28…	[132, 134, 135, 136, 137, 138, 139, 140, 141, 142, 143, 144, 145, 146, 147, 148, 149, 150, 151, 152, 153, 154, 155, 156, 157, 158, 159, 161, 162, 163, 165, 166, 167, 168, 169, 170, 171, 172, 173, 174, 177, 180, 224, 227, 228, 231, 232, 233, 235, 236, 237, 238, 241, 259, 264, 265, 266, 267, 268, 269, 270, 271, 272, 273, 274, 275, 276, 277, 279, 280, 281, 282, 283, 284, 285, 286, 287, 288, 289, 290…	3072.0
P20020_O96005	CLPTM1	0.8404962	ATP2B1	0.5985578	0.3486605	0.6708511	0.4011377	0.6239395	0.3949648	0.5223329	0.3981379	0.5417875	0.4161725	0.4390317	0	0.0	0	0	0	0	0.0	0.00359568	P20020	O96005	model_5_multimer_v3_pred_0	0.6267626591904711	0.3020505905151367	0.3669930042502036	0.3191647026814336	127.0	[695, 696, 698, 699, 700, 701, 725, 726, 727, 728, 729, 857, 908, 909, 910, 911, 912, 913, 914, 915, 926, 927, 930, 931, 934, 935, 938, 985, 986, 987, 988, 989, 990, 991, 992, 993, 994, 995, 996, 997, 998, 999, 1000, 1001, 1002, 1003, 1004, 1039, 1042, 1043, 1045, 1046, 1047, 1048, 1049, 1050, 1051, 1052, 1053, 1054, 1055, 1056, 1057, 1058, 1059, 1060, 1061, 1062, 1063, 1064, 1065, 1066]	[159, 208, 209, 210, 211, 212, 213, 214, 215, 216, 217, 218, 219, 220, 221, 222, 293, 295, 296, 297, 298, 299, 300, 480, 481, 482, 483, 484, 485, 486, 487, 488, 489, 490, 491, 492, 493, 494, 495, 496, 497, 498, 499, 500, 501, 502, 503, 506, 510, 514, 518, 565, 566, 568, 569]	3072.0
P20020_Q12860	CNTN1	0.6218067	ATP2B1	0.8717737	0.6728568	0.5127141	0.5058673	0.3802029	0.2580086	0.6960332	0.4546536	0.3307214		0.4478367	0	0.0	0	0	0	0	0.0	0.00638621	P20020	Q12860	model_1_multimer_v3_pred_0	0.540875764709409	0.2311268746852874	0.2930766526901118	0.299605752496094	345.0	[334, 335, 336, 337, 338, 339, 340, 341, 342, 343, 344, 345, 346, 347, 348, 349, 350, 351, 352, 353, 354, 387, 391, 393, 404, 409, 416, 581, 609, 612, 623, 625, 626, 627, 628, 629, 630, 631, 634, 668, 669, 672, 730, 732, 733, 734, 735, 736, 737, 738, 740, 741, 742, 743, 744, 745, 746, 747, 748, 749, 750, 751, 752, 753, 754, 755, 756, 757, 758, 761, 784, 785, 787, 875, 876, 1079, 1080, 1081, 1082,…	[4, 49, 50, 51, 52, 53, 54, 61, 74, 76, 77, 78, 79, 80, 81, 82, 83, 84, 85, 86, 87, 88, 89, 90, 91, 92, 93, 98, 100, 103, 104, 105, 106, 107, 108, 109, 110, 111, 112, 113, 115, 122, 124, 127, 128, 129, 130, 131, 132, 133, 134, 135, 136, 137, 138, 139, 140, 141, 142, 143, 144, 145, 146, 147, 148, 149, 150, 151, 152, 153, 154, 155, 157, 158, 159, 160, 161, 162, 163, 164, 165, 166, 167, 168, 192, 19…	3072.0
P20020_P78357	CNTNAP1	0.7500747	ATP2B1	0.8598294	0.3870595	0.5764847	0.407339	0.3830829	0.3078789	0.4662647	0.0731269	0.495411		0.258972	0	0.0	0	0	0	0	0.0	0.00695863	P20020	P78357	model_4_multimer_v3_pred_0	0.6892018624184404	0.631446361541748	0.6429974617170865	0.5228636073205227	305.0	[347, 348, 349, 350, 351, 352, 353, 354, 355, 489, 496, 497, 498, 609, 627, 630, 631, 632, 633, 634, 635, 636, 637, 638, 639, 640, 641, 642, 643, 644, 645, 683, 695, 698, 699, 701, 713, 714, 716, 717, 718, 719, 720, 721, 722, 725, 726, 727, 728, 729, 730, 731, 732, 734, 735, 736, 737, 738, 739, 740, 741, 742, 743, 744, 745, 746, 747, 748, 749, 750, 751, 752, 753, 754, 755, 756, 757, 759, 760, 761…	[13, 14, 15, 16, 17, 18, 19, 20, 21, 22, 23, 24, 25, 26, 27, 28, 31, 32, 55, 56, 81, 82, 83, 84, 132, 134, 136, 137, 138, 139, 140, 141, 166, 167, 168, 169, 170, 171, 172, 173, 194, 195, 196, 197, 198, 199, 200, 201, 202, 241, 243, 244, 265, 266, 267, 268, 269, 270, 271, 272, 274, 275, 276, 278, 279, 280, 281, 283, 285, 291, 292, 293, 294, 325, 326, 327, 328, 329, 330, 331, 332, 333, 334, 335, 33…	3072.0
P20020_P25686	DNAJB2	0.7406351	ATP2B1	0.8181809	0.4387196	0.4644264	0.6058232	0.229089	0.2594688	0.2069444	0.2029098	0.2505908	0.4773212	0.2400005	0	0.0	0	0	0	0	0.0	0.00454444	P20020	P25686	model_4_multimer_v3_pred_0	0.6834879039689409	0.3765137493610382	0.4379085802826187	0.0511979252818492	247.0	[32, 35, 36, 37, 38, 39, 40, 41, 44, 93, 94, 95, 96, 97, 98, 99, 100, 101, 102, 103, 104, 105, 106, 107, 108, 109, 110, 112, 113, 116, 164, 168, 171, 172, 175, 179, 182, 227, 242, 243, 244, 245, 246, 261, 262, 280, 281, 282, 283, 284, 285, 286, 287, 288, 289, 290, 291, 292, 293, 294, 295, 296, 297, 298, 299, 300, 301, 302, 303, 304, 305, 306, 307, 308, 309, 310, 311, 312, 313, 314, 315, 316, 317,…	[8, 17, 19, 20, 21, 22, 23, 24, 25, 26, 27, 28, 29, 30, 31, 32, 33, 34, 35, 36, 37, 38, 39, 40, 42, 43, 44, 46, 47, 49, 50, 51, 53, 54, 55, 61, 68, 69, 70, 71, 72, 73, 74, 75, 76, 77, 78, 79, 80, 81, 92, 94, 96, 97, 98, 99, 100, 101, 102, 103, 104, 105, 106, 107, 108, 109, 110, 111, 112, 113, 114, 115, 116, 117, 118, 121, 122, 123, 124, 160, 165, 178, 184, 186, 189, 191, 193, 194, 195, 196, 197, …	3072.0
P20020_P62873	GNB1	0.8163286	ATP2B1	0.8834055	0.5549472	0.4525681	0.4576636	0.4345151	0.4274663	0.3971008	0.1030081	0.431122	0.3524292	0.2105605	0	0.0	0	0	0	0	0.0	4.87589e-06	P20020	P62873	model_3_multimer_v3_pred_0	0.673897266125715	0.2308011949062347	0.3194204091501308	0.4675670060645509	182.0	[42, 43, 235, 237, 238, 239, 240, 241, 242, 244, 245, 246, 247, 248, 249, 250, 251, 253, 256, 267, 268, 346, 349, 351, 354, 574, 575, 576, 577, 578, 579, 580, 581, 582, 583, 584, 585, 586, 600, 606, 607, 609, 610, 612, 653, 662, 663, 664, 665, 666, 667, 668, 669, 670, 671, 672, 673, 674, 737, 740, 741, 744, 745, 746, 747, 748, 749, 750, 751, 752, 767, 768, 769, 770, 771, 772, 774, 775, 778, 800, …	[38, 39, 40, 41, 42, 44, 46, 47, 50, 52, 55, 56, 57, 59, 75, 76, 78, 96, 97, 98, 99, 100, 101, 116, 117, 118, 119, 143, 144, 145, 146, 147, 160, 161, 162, 163, 164, 184, 185, 186, 187, 188, 203, 204, 205, 206, 226, 227, 228, 229, 230, 246, 247, 248, 249, 263, 264, 265, 266, 267, 268, 269, 270, 271, 272, 274, 289, 290, 291, 292, 293, 295, 297, 298, 301, 302, 303, 304, 305, 306, 307, 308, 309, 310,…	3072.0
P20020_P51674	GPM6A	0.7678514	ATP2B1	0.8487524	0.298554			0.3382027	0.3627878	0.4113232				0.3085199	0	0.0	0	0	0	0	0.0	0.00460356	P20020	P51674	model_1_multimer_v3_pred_0	0.7135368887541087	0.3675106167793274	0.4367158711742837	0.0963692591697612	232.0	[94, 96, 97, 99, 100, 101, 103, 104, 106, 107, 108, 109, 110, 112, 113, 114, 115, 116, 117, 118, 119, 120, 121, 124, 127, 137, 245, 246, 247, 248, 292, 293, 294, 295, 296, 297, 298, 299, 300, 301, 302, 322, 323, 324, 325, 326, 327, 328, 329, 330, 331, 332, 333, 334, 335, 336, 337, 351, 352, 353, 354, 356, 371, 375, 378, 397, 402, 403, 404, 405, 406, 407, 408, 409, 410, 411, 412, 413, 416, 417, 42…	[5, 8, 9, 10, 11, 12, 13, 14, 15, 16, 17, 18, 19, 20, 21, 22, 23, 24, 25, 26, 37, 48, 52, 66, 75, 76, 78, 79, 80, 82, 83, 84, 85, 86, 87, 88, 89, 90, 91, 93, 94, 96, 97, 98, 100, 101, 102, 103, 104, 105, 106, 107, 108, 109, 110, 111, 112, 113, 114, 115, 116, 117, 118, 119, 120, 121, 122, 123, 124, 125, 126, 127, 241, 242, 246, 248, 249, 250, 251, 252, 253, 254, 255, 256, 257, 258, 259, 260, 261, …	3072.0
P20020_Q9P035	HACD3	0.8623592	ATP2B1	0.5542706	0.3286609	0.6460123	0.4717205	0.4958436	0.3338601	0.5641275	0.5412229	0.4937308	0.4741847	0.5768699	0	0.0	0	0	366	0	0.0	0.0029938	P20020	Q9P035	model_4_multimer_v3_pred_0	0.666761434132401	0.2547952234745025	0.3371884656060823	0.3345996544043758	160.0	[104, 106, 107, 108, 109, 110, 112, 113, 116, 124, 371, 374, 375, 376, 377, 378, 379, 380, 381, 382, 383, 384, 385, 386, 387, 388, 389, 390, 391, 392, 393, 394, 395, 396, 397, 398, 399, 400, 401, 402, 403, 404, 405, 406, 407, 408, 409, 410, 411, 412, 413, 414, 415, 416, 417, 419, 420, 421, 423, 424, 427, 431, 1082, 1083, 1084, 1085, 1097, 1098, 1099, 1100, 1101, 1102, 1103, 1104, 1105, 1106, 1107…	[129, 133, 136, 137, 138, 139, 140, 141, 142, 143, 144, 145, 146, 147, 148, 149, 150, 151, 152, 153, 154, 155, 156, 157, 158, 159, 160, 162, 163, 164, 165, 166, 167, 168, 169, 170, 171, 172, 173, 174, 175, 176, 178, 179, 180, 181, 182, 183, 184, 185, 186, 187, 188, 189, 190, 191, 193, 194, 197, 236, 237, 239, 240, 245, 248, 260, 261, 263, 264, 265, 266, 267, 268, 269, 270, 271]	3072.0
P20020_Q13449	LSAMP	0.5331613	ATP2B1	0.812842		0.4743508	0.2487449	0.4474058	0.3136776	0.4352099	0.1998782	0.5666328	0.3000436	0.3813679	0	0.0	0	0	0	0	0.0	0.00691019	P20020	Q13449	model_1_multimer_v3_pred_0	0.6731046874305507	0.2915699481964111	0.367876896043239	0.3297533819806167	231.0	[591, 592, 593, 594, 595, 605, 606, 607, 608, 609, 610, 611, 612, 613, 614, 621, 622, 623, 624, 625, 626, 627, 628, 629, 630, 631, 632, 633, 634, 635, 637, 638, 639, 641, 642, 653, 656, 657, 658, 659, 660, 666, 668, 669, 671, 672, 673, 674, 675, 676, 705, 711, 712, 713, 714, 715, 716, 717, 720, 725, 726, 727, 728, 729, 730, 731, 732, 733, 734, 735, 736, 737, 738, 739, 740, 741, 742, 743, 744, 745…	[16, 19, 20, 21, 22, 23, 40, 45, 46, 61, 62, 63, 64, 65, 66, 67, 68, 69, 70, 71, 72, 73, 74, 75, 76, 77, 78, 79, 80, 81, 82, 83, 84, 85, 96, 97, 98, 99, 100, 101, 102, 103, 104, 105, 106, 107, 108, 109, 110, 111, 112, 113, 114, 119, 121, 125, 126, 127, 128, 133, 134, 135, 136, 137, 138, 139, 140, 141, 142, 143, 144, 146, 147, 148, 149, 150, 151, 152, 153, 154, 155, 156, 157, 158, 159, 160, 161, 1…	3072.0
P20020_P20337	RAB3B	0.6020316	ATP2B1	0.8364295		0.5463906	0.5906168	0.4773399	0.281895	0.5549068	0.4251569	0.5341228		0.5995259	0	0.0	0	0	0	0	0.0	0.00675125	P20020	P20337	model_2_multimer_v3_pred_0	0.7234853480667692	0.5011751651763916	0.5456372017544672	0.0966409460144895	171.0	[38, 39, 40, 41, 42, 43, 44, 45, 47, 93, 223, 227, 238, 239, 240, 241, 242, 243, 244, 245, 246, 247, 248, 249, 250, 252, 256, 257, 259, 260, 261, 262, 263, 264, 265, 266, 267, 282, 283, 284, 285, 286, 287, 288, 289, 290, 291, 292, 293, 294, 295, 296, 297, 298, 301, 302, 304, 305, 308, 351, 356, 359, 459, 806, 821, 824, 1088, 1089, 1090, 1091, 1092, 1093, 1094, 1097, 1101, 1119, 1122, 1123, 1125, …	[13, 19, 22, 24, 26, 29, 30, 31, 32, 33, 34, 35, 36, 40, 48, 49, 50, 51, 52, 53, 54, 55, 56, 57, 58, 59, 60, 61, 74, 75, 76, 77, 78, 79, 80, 81, 82, 83, 84, 85, 86, 87, 88, 89, 90, 91, 92, 93, 94, 95, 108, 109, 111, 112, 113, 114, 115, 116, 117, 118, 119, 120, 121, 122, 123, 124, 125, 194, 196, 197, 198, 199, 200]	3072.0
P20020_P11233	RALA	0.7980287	ATP2B1	0.8071354	0.4918289	0.4843425	0.2622039	0.4445143	0.6298957	0.5153226	0.6074047	0.436994	0.5289918	0.5563977	0	0.0	0	0	0	0	0.0	0.0	P20020	P11233	model_1_multimer_v3_pred_0	0.7239809665271367	0.3403819799423218	0.4171017772592847	0.0798952990809057	160.0	[35, 36, 37, 38, 39, 40, 41, 42, 43, 44, 45, 46, 47, 48, 50, 51, 227, 238, 239, 240, 241, 242, 243, 244, 245, 246, 247, 248, 249, 250, 251, 252, 253, 255, 256, 257, 258, 259, 260, 261, 262, 264, 282, 283, 284, 285, 286, 287, 288, 289, 290, 291, 292, 293, 294, 298, 333, 351, 745, 746, 747, 748, 749, 750, 751, 1087, 1088, 1089, 1090, 1091, 1126, 1127, 1128, 1129, 1130, 1131, 1132, 1133, 1134, 1135,…	[6, 7, 8, 9, 10, 11, 14, 16, 17, 18, 28, 32, 35, 36, 37, 38, 42, 43, 44, 45, 46, 47, 48, 49, 50, 51, 52, 53, 54, 63, 64, 65, 66, 67, 68, 69, 70, 72, 73, 74, 75, 76, 77, 78, 79, 80, 81, 82, 83, 84, 85, 86, 87, 88, 89, 106, 109, 110, 111, 112, 113, 114, 115, 116, 161, 195, 199, 202, 203, 204, 205, 206]	3072.0
P20020_Q16799	RTN1	0.7343251	ATP2B1	0.8424042	0.3653749	0.5520491	0.4380256	0.5540866	0.3103019	0.442151	0.2863692	0.633634	0.2943353	0.1581435	0	0.0	0	0	0	0	0.0	0.00501604	P20020	Q16799	model_1_multimer_v3_pred_0	0.5726419735842909	0.3532937169075012	0.3971633682428591	0.0623567158658409	318.0	[103, 106, 107, 108, 109, 110, 111, 112, 113, 114, 115, 116, 117, 119, 120, 241, 242, 243, 244, 245, 246, 247, 291, 298, 300, 301, 302, 304, 305, 306, 307, 308, 309, 310, 311, 312, 313, 314, 315, 316, 325, 326, 327, 328, 329, 330, 331, 332, 333, 334, 335, 336, 337, 341, 342, 343, 344, 346, 349, 350, 351, 352, 353, 354, 355, 356, 357, 358, 359, 390, 393, 398, 403, 404, 405, 406, 407, 409, 420, 695…	[170, 171, 172, 173, 174, 175, 176, 177, 178, 179, 265, 266, 267, 268, 269, 270, 271, 272, 406, 407, 408, 409, 410, 411, 412, 413, 414, 415, 416, 417, 418, 419, 420, 421, 422, 423, 424, 431, 437, 438, 439, 440, 441, 442, 443, 444, 445, 446, 447, 448, 449, 450, 451, 452, 453, 454, 455, 456, 457, 458, 459, 460, 461, 462, 463, 464, 465, 466, 467, 468, 469, 470, 471, 472, 473, 474, 475, 476, 477, 478…	3072.0
P20020_P78324	SIRPA	0.6446911	ATP2B1	0.8725592	0.5675492	0.5306778	0.2786936	0.5858136	0.4879927	0.4915108	0.1377246	0.4609232	0.4794036	0.2428557	0	0.0	0	0	0	0	0.0	0.0	P20020	P78324	model_3_multimer_v3_pred_0	0.6809280648304028	0.4650968909263611	0.5082631257071695	0.2109232994034336	273.0	[23, 25, 26, 27, 28, 29, 30, 31, 32, 33, 34, 35, 36, 37, 38, 40, 44, 45, 46, 47, 48, 49, 50, 51, 52, 53, 54, 55, 56, 57, 58, 59, 60, 61, 62, 63, 64, 65, 66, 67, 68, 69, 70, 71, 72, 73, 74, 77, 78, 81, 85, 128, 130, 131, 132, 133, 134, 135, 139, 141, 142, 143, 144, 145, 146, 147, 148, 149, 150, 195, 196, 197, 198, 199, 200, 201, 202, 203, 211, 212, 213, 214, 215, 216, 217, 227, 228, 229, 230, 231,…	[21, 22, 24, 25, 26, 27, 28, 29, 30, 31, 32, 33, 34, 58, 59, 60, 61, 62, 63, 64, 65, 66, 80, 81, 82, 83, 84, 85, 86, 87, 92, 94, 95, 96, 97, 98, 99, 100, 101, 102, 104, 123, 125, 126, 127, 128, 129, 130, 131, 134, 382, 383, 386, 387, 390, 432, 433, 434, 435, 436, 437, 438, 439, 440, 441, 442, 443, 444, 445, 452, 453, 454, 455, 456, 457, 458, 459, 460, 461, 462, 463, 464, 465, 466, 467, 468, 469, …	3072.0
P20020_Q00325	SLC25A3	0.8169956	ATP2B1	0.7183532	0.4908413	0.7717378	0.4529387	0.6872953	0.236612	0.5189827	0.8835518	0.6864133	0.5298225	0.5548311	0	0.0	0	0	0	0	0.0	0.00486552	P20020	Q00325	model_2_multimer_v3_pred_0	0.6498893917639612	0.2245315015316009	0.309603079578073	0.1697290421162965	205.0	[91, 92, 93, 94, 95, 96, 97, 100, 101, 102, 103, 104, 105, 106, 107, 108, 109, 110, 111, 112, 113, 114, 115, 116, 117, 118, 119, 120, 121, 122, 123, 124, 125, 126, 127, 128, 129, 130, 131, 134, 137, 160, 174, 178, 288, 289, 290, 291, 292, 293, 294, 295, 296, 297, 298, 299, 300, 302, 378, 381, 397, 404, 405, 406, 407, 408, 409, 410, 411, 412, 413, 414, 415, 416, 417, 420, 424, 427, 1091, 1093, 109…	[82, 83, 84, 85, 86, 87, 89, 92, 93, 97, 98, 99, 100, 101, 102, 103, 104, 105, 106, 107, 108, 109, 110, 111, 112, 113, 114, 115, 116, 117, 118, 119, 121, 190, 194, 195, 197, 198, 202, 241, 242, 243, 244, 245, 246, 247, 248, 249, 250, 251, 252, 253, 256, 257, 258, 260, 261, 262, 263, 264, 265, 266, 267, 268, 269, 270, 271, 272, 274, 275, 282, 286, 308, 309, 310, 311, 312, 313, 314, 315, 316, 317, …	3072.0
P20020_P60880	SNAP25	0.6835732	ATP2B1	0.8956252		0.5232798	0.4048996	0.4349832	0.325381	0.3020309	0.3885249	0.4634212		0.324803	0	0.0	0	0	0	0	0.0	0.0068864999999999	P20020	P60880	model_3_multimer_v3_pred_0	0.7168608923270915	0.2659662365913391	0.3561451677384896	0.1471611769500757	216.0	[237, 244, 245, 246, 247, 248, 249, 250, 251, 268, 336, 338, 346, 347, 349, 351, 352, 354, 576, 579, 580, 581, 582, 583, 584, 605, 606, 607, 608, 609, 610, 611, 612, 613, 622, 623, 624, 625, 626, 627, 628, 629, 630, 631, 653, 662, 663, 665, 666, 667, 668, 669, 670, 671, 672, 673, 674, 732, 734, 735, 736, 737, 738, 739, 740, 741, 742, 743, 744, 745, 746, 747, 748, 749, 750, 751, 752, 753, 754, 755…	[30, 33, 34, 36, 37, 38, 39, 40, 41, 42, 43, 44, 45, 46, 47, 48, 49, 50, 51, 52, 53, 54, 55, 56, 58, 59, 60, 61, 62, 63, 64, 65, 66, 67, 69, 70, 72, 73, 74, 76, 77, 80, 81, 92, 94, 95, 97, 99, 101, 102, 103, 104, 105, 106, 107, 108, 109, 110, 111, 112, 113, 114, 115, 116, 117, 118, 119, 120, 121, 128, 129, 130, 131, 132, 133, 144, 145, 147, 148, 149, 150, 151, 152, 153, 154, 155, 156, 157, 158, 1…	3072.0
P20020_O15079	SNPH	0.833395	ATP2B1	0.8991972		0.5064076		0.3799025		0.1742065		0.2489642		0.616867	0	0.0	0	0	0	0	0.0	0.0	P20020	O15079	model_1_multimer_v3_pred_0	0.6512181290334117	0.5558127760887146	0.5748938466776541	0.0835108765259835	263.0	[237, 238, 239, 240, 241, 244, 245, 246, 247, 248, 249, 250, 267, 268, 326, 327, 328, 329, 330, 331, 332, 333, 334, 339, 340, 341, 342, 343, 344, 345, 346, 347, 348, 349, 350, 351, 352, 353, 354, 355, 356, 358, 372, 373, 374, 375, 376, 377, 378, 379, 380, 381, 382, 383, 384, 385, 386, 387, 388, 389, 390, 391, 392, 393, 394, 395, 397, 398, 399, 400, 401, 739, 740, 743, 744, 745, 747, 748, 749, 750…	[59, 60, 61, 62, 63, 64, 65, 66, 67, 68, 69, 70, 71, 72, 73, 74, 75, 76, 77, 78, 79, 80, 81, 82, 83, 84, 85, 86, 87, 88, 116, 212, 213, 214, 215, 216, 217, 250, 251, 252, 253, 254, 255, 256, 257, 258, 259, 306, 307, 308, 309, 310, 311, 312, 313, 415, 418, 420, 431, 432, 434, 435, 436, 438, 439, 440, 441, 442, 443, 444, 446, 447, 450, 453, 455, 456, 457, 458, 459, 460, 461, 462, 463, 464, 465, 466…	2829.0
P20020_O15020	SPTBN2	0.5196356	ATP2B1	0.869602	0.2620946	0.4614801	0.4478874	0.4840807	0.2228951	0.3570929	0.6849052	0.1668749	0.3618512	0.3203122	0	0.0	0	0	0	0	0.0	0.006392	P20020	O15020
P20020_Q7L0J3	SV2A	0.7037665	ATP2B1	0.8963822	0.3947792		0.0853413			0.507711		0.4191154			0	0.0	0	0	0	0	0.0	0.00388009	P20020	Q7L0J3	model_5_multimer_v3_pred_0	0.5889325537418248	0.2418823391199112	0.3112923820442939	0.2568763710306836	98.0	[533, 688, 689, 692, 695, 696, 699, 726, 727, 728, 729, 730, 908, 909, 910, 953, 954, 955, 956, 970, 997, 998, 999, 1000, 1001, 1002, 1003, 1004, 1005, 1010, 1036, 1037, 1038, 1039, 1040, 1041, 1042, 1043, 1044, 1045, 1046, 1047, 1049, 1053, 1057, 1060, 1062, 1065]	[92, 94, 232, 233, 236, 240, 243, 244, 247, 248, 250, 251, 253, 319, 320, 321, 322, 323, 324, 325, 326, 328, 329, 330, 334, 335, 338, 342, 345, 346, 347, 348, 349, 350, 351, 352, 353, 354, 368, 369, 371, 372, 375, 376, 389, 391, 395, 414, 415, 416]	3072.0
P20020_Q9NZR1	TMOD2	0.5408508	ATP2B1	0.8303206	0.5189482	0.2926297	0.5650856	0.2847574	0.2047915	0.4061347	0.1370129	0.4837052		0.1552032	0	0.0	0	0	0	0	0.0	0.00636148	P20020	Q9NZR1	model_3_multimer_v3_pred_0	0.6685009806983204	0.2304054200649261	0.318024532191605	0.1392075012957092	219.0	[234, 235, 236, 237, 248, 249, 250, 251, 256, 268, 345, 346, 347, 348, 349, 350, 351, 352, 353, 574, 575, 576, 577, 578, 579, 580, 581, 582, 583, 584, 609, 610, 625, 626, 627, 629, 630, 641, 642, 643, 644, 662, 663, 664, 665, 666, 667, 668, 669, 670, 671, 672, 698, 704, 706, 712, 713, 714, 715, 716, 717, 718, 719, 720, 721, 722, 723, 724, 725, 726, 727, 728, 729, 730, 731, 732, 733, 734, 735, 736…	[40, 42, 43, 44, 45, 46, 47, 48, 49, 50, 51, 52, 73, 74, 75, 76, 77, 78, 79, 80, 81, 82, 83, 84, 85, 86, 87, 88, 89, 90, 91, 92, 93, 94, 95, 96, 97, 98, 99, 100, 139, 140, 141, 142, 145, 162, 163, 164, 165, 166, 167, 168, 169, 170, 171, 172, 173, 174, 175, 262, 263, 286, 287, 288, 290, 291, 292, 293, 295, 296, 297, 298, 299, 315, 316, 317, 318, 319, 320, 321, 322, 323, 324, 327, 328, 330, 331, 33…	3072.0
P20020_O95292	VAPB	0.8435365	ATP2B1	0.7265703	0.400761	0.5463755	0.2387859	0.5881459	0.184499	0.3519036	0.41504	0.6316168	0.5247993	0.4077564	0	0.0	0	0	0	0	0.0	0.00273108	P20020	O95292	model_1_multimer_v3_pred_0	0.7105538777382991	0.3001759648323059	0.3822515474135045	0.1462874685893569	216.0	[41, 42, 43, 109, 113, 235, 237, 238, 239, 240, 241, 242, 243, 244, 245, 246, 247, 248, 249, 250, 251, 252, 253, 256, 257, 261, 264, 327, 328, 329, 330, 331, 332, 333, 334, 335, 336, 337, 338, 339, 340, 341, 342, 343, 344, 346, 348, 350, 368, 370, 371, 372, 373, 374, 375, 376, 377, 378, 379, 380, 381, 382, 383, 384, 385, 386, 387, 388, 389, 390, 391, 392, 393, 394, 395, 396, 397, 398, 399, 401, 4…	[1, 2, 3, 16, 23, 28, 30, 42, 43, 44, 45, 46, 47, 48, 49, 50, 51, 52, 53, 54, 55, 56, 57, 58, 69, 70, 71, 72, 73, 74, 75, 76, 77, 79, 80, 81, 82, 83, 84, 85, 86, 87, 88, 89, 90, 91, 92, 102, 103, 104, 106, 107, 111, 114, 115, 116, 117, 118, 119, 120, 121, 169, 170, 173, 177, 180, 184, 217, 218, 219, 220, 221, 222, 223, 224, 225, 226, 227, 228, 229, 230, 231, 232, 233, 234, 235, 236, 237, 238, 239…	3072.0
Q01814_Q08722	CD47	0.794104	ATP2B2	0.9195876		0.4407978	0.5183556	0.5528985	0.1803245	0.2861011	0.3734926			0.836305	0	0.0	0	0	0	0	0.0	0.00593576	Q01814	Q08722	model_1_multimer_v3_pred_0	0.679375625628622	0.3294207453727722	0.3994117214239422	0.314750547816327	257.0	[236, 237, 238, 239, 240, 242, 243, 244, 245, 246, 247, 248, 263, 265, 289, 373, 374, 375, 376, 377, 378, 379, 380, 381, 382, 383, 392, 393, 395, 396, 397, 399, 400, 401, 402, 403, 404, 405, 406, 407, 408, 409, 410, 411, 412, 413, 414, 415, 416, 417, 418, 419, 420, 421, 422, 423, 424, 425, 426, 427, 483, 763, 766, 767, 768, 770, 771, 772, 773, 774, 775, 776, 778, 779, 793, 794, 795, 797, 798, 799…	[32, 131, 132, 133, 134, 135, 136, 137, 138, 139, 140, 141, 142, 143, 144, 145, 146, 147, 148, 149, 150, 151, 152, 153, 154, 155, 156, 157, 158, 159, 161, 162, 164, 165, 166, 167, 168, 169, 170, 171, 187, 188, 190, 191, 192, 193, 194, 195, 196, 197, 198, 199, 200, 201, 202, 203, 205, 206, 209, 213, 283, 286, 287, 288, 290, 291, 292, 293, 294, 295, 296, 297, 298, 299, 300, 301, 302, 303, 304, 305,…	3072.0
Q01814_Q12860	CNTN1	0.5882718	ATP2B2	0.9165711		0.1009854	0.230594	0.4634526	0.1802856	0.5001465	0.7097079			0.1882212	0	0.0	0	0	0	0	0.0	0.0058839	Q01814	Q12860	model_1_multimer_v3_pred_0	0.5182617089924232	0.2483732402324676	0.3023509339844588	0.2622035698605193	606.0	[36, 37, 38, 40, 41, 90, 100, 101, 102, 103, 104, 105, 106, 107, 108, 109, 110, 111, 113, 116, 117, 121, 164, 165, 168, 172, 233, 235, 246, 247, 248, 249, 266, 285, 286, 288, 289, 290, 291, 292, 293, 294, 296, 351, 352, 353, 354, 355, 356, 357, 358, 359, 360, 361, 362, 363, 364, 365, 366, 367, 368, 369, 370, 371, 372, 373, 374, 375, 376, 379, 382, 387, 388, 389, 390, 391, 392, 393, 394, 395, 396,…	[5, 8, 9, 11, 12, 13, 14, 15, 16, 17, 18, 19, 20, 21, 22, 23, 24, 25, 26, 27, 28, 29, 30, 31, 32, 33, 34, 35, 36, 37, 38, 39, 40, 41, 42, 43, 44, 45, 46, 47, 48, 49, 50, 51, 52, 53, 56, 57, 58, 59, 60, 61, 62, 63, 64, 65, 66, 67, 68, 69, 70, 71, 72, 73, 74, 75, 77, 92, 93, 94, 95, 96, 97, 98, 99, 100, 101, 114, 117, 118, 119, 120, 128, 129, 130, 131, 132, 133, 164, 165, 167, 215, 216, 217, 218, 2…	3072.0
Q01814_P78357	CNTNAP1	0.7797491	ATP2B2	0.931198				0.4086933	0.1557892	0.3896435	0.124298			0.2367688	0	0.0	0	0	0	0	0.0	0.0	Q01814	P78357	model_4_multimer_v3_pred_0	0.5698622226761463	0.4254603683948517	0.4543407392511106	0.1857578595352571	140.0	[512, 513, 515, 517, 518, 519, 520, 521, 522, 523, 524, 632, 638, 640, 646, 647, 648, 649, 650, 651, 652, 653, 654, 655, 656, 657, 658, 659, 660, 661, 662, 663, 667, 702, 706, 708, 709, 714, 715, 718, 743, 744, 749, 750, 751, 752, 753, 891, 895, 898, 899, 960, 963, 964, 967, 968, 971, 972, 975, 1087, 1088, 1089, 1090, 1091, 1092, 1093, 1178, 1179, 1180, 1182]	[188, 189, 191, 192, 193, 194, 195, 217, 218, 219, 220, 221, 222, 237, 238, 239, 240, 241, 242, 243, 244, 245, 246, 247, 248, 272, 273, 289, 290, 291, 292, 293, 294, 295, 296, 297, 298, 640, 642, 643, 686, 687, 688, 689, 701, 1029, 1030, 1031, 1032, 1033, 1034, 1035, 1277, 1278, 1279, 1280, 1281, 1282, 1283, 1284, 1285, 1286, 1287, 1288, 1290, 1294, 1297, 1298, 1301, 1302]	3072.0
Q01814_O95057	DIRAS1	0.538463	ATP2B2	0.8461883				0.3030685		0.0942438					0	0.0	0	0	0	0	0.0	0.0	Q01814	O95057	model_3_multimer_v3_pred_0	0.7581837253642859	0.5909799337387085	0.624420692063824	0.0543226428452033	155.0	[32, 33, 34, 35, 36, 37, 38, 39, 40, 41, 42, 43, 44, 45, 235, 236, 237, 238, 239, 240, 241, 242, 243, 244, 245, 246, 247, 248, 249, 250, 254, 255, 257, 259, 260, 261, 262, 263, 264, 265, 281, 282, 284, 285, 286, 287, 288, 289, 290, 291, 292, 293, 294, 295, 296, 297, 298, 299, 300, 829, 1123, 1124, 1127, 1130, 1134, 1135, 1138, 1142, 1150, 1151, 1152, 1153, 1154, 1155, 1156, 1157, 1158, 1159, 1160…	[1, 2, 3, 4, 5, 6, 7, 9, 11, 14, 15, 16, 17, 19, 20, 21, 22, 25, 28, 29, 31, 32, 33, 34, 35, 36, 37, 38, 39, 40, 41, 42, 43, 44, 45, 46, 47, 48, 49, 50, 52, 53, 54, 55, 56, 57, 58, 59, 60, 61, 62, 63, 64, 65, 66, 67, 68, 69, 70, 71, 72, 73, 74, 75, 76, 77, 78, 79, 103, 107, 176, 179]	3072.0
Q01814_P62873	GNB1	0.7885318	ATP2B2	0.9292204		0.3860696	0.5627046	0.3736863	0.2153462	0.3302493	0.1411342			0.4997058	0	0.0	0	0	0	0	0.0	0.00701357	Q01814	P62873	model_3_multimer_v3_pred_0	0.6485523403271193	0.2598546147346496	0.3375941598531435	0.2890889273868212	171.0	[33, 34, 35, 36, 37, 38, 39, 40, 41, 42, 43, 44, 226, 233, 234, 235, 236, 237, 238, 239, 240, 241, 242, 243, 244, 245, 246, 247, 248, 249, 250, 251, 254, 255, 256, 257, 258, 259, 262, 263, 264, 265, 266, 267, 281, 284, 285, 288, 289, 375, 376, 377, 378, 379, 380, 603, 770, 772, 793, 794, 801, 823, 825, 826, 829, 830, 1111, 1112, 1113, 1114, 1115, 1116, 1117, 1120, 1121, 1124, 1167]	[38, 39, 40, 41, 42, 43, 44, 45, 46, 47, 50, 52, 53, 54, 55, 56, 57, 59, 68, 74, 75, 76, 77, 78, 79, 92, 93, 94, 95, 96, 97, 98, 99, 100, 117, 162, 184, 186, 204, 228, 245, 246, 247, 248, 249, 250, 264, 265, 266, 267, 268, 269, 270, 271, 272, 273, 274, 285, 286, 287, 288, 289, 290, 291, 292, 293, 294, 295, 296, 297, 298, 301, 302, 303, 304, 305, 306, 307, 308, 309, 310, 311, 312, 313, 314, 315, 3…	3072.0
Q01814_P62879	GNB2	0.6332908	ATP2B2	0.8147841		0.3597346	0.5792463	0.4987353	0.2863549	0.3220965	0.2347424			0.7971304	0	0.0	0	0	0	0	0.0	0.00611135	Q01814	P62879	model_3_multimer_v3_pred_0	0.6476446800528393	0.2584482133388519	0.3362875066816494	0.2958078986218213	169.0	[32, 33, 34, 35, 36, 37, 38, 39, 40, 41, 42, 43, 44, 45, 46, 233, 234, 235, 236, 237, 238, 239, 240, 241, 242, 243, 244, 245, 246, 247, 248, 249, 250, 251, 253, 254, 255, 256, 257, 258, 259, 262, 263, 265, 266, 267, 281, 284, 285, 288, 289, 374, 375, 376, 377, 378, 379, 380, 770, 772, 794, 823, 826, 829, 1111, 1112, 1113, 1114, 1115, 1116, 1120, 1121, 1124]	[39, 40, 41, 42, 43, 44, 45, 46, 47, 50, 52, 53, 55, 56, 57, 59, 75, 76, 77, 78, 79, 92, 93, 94, 95, 96, 97, 98, 99, 100, 101, 116, 117, 118, 144, 145, 162, 164, 184, 185, 186, 204, 228, 245, 246, 247, 248, 249, 250, 265, 266, 267, 268, 269, 270, 271, 272, 273, 274, 275, 285, 286, 287, 288, 289, 290, 291, 292, 293, 294, 295, 296, 297, 302, 303, 304, 305, 306, 307, 308, 309, 310, 311, 312, 313, 31…	3072.0
Q01814_P51674	GPM6A	0.814515	ATP2B2	0.8760356				0.4709397	0.2802429	0.2955527					0	0.979178248685591	0	0	0	0	0.35	0.00631433	Q01814	P51674	model_1_multimer_v3_pred_0	0.7040174642995611	0.4143715500831604	0.4723007329264406	0.1318952479083804	261.0	[91, 93, 94, 96, 97, 98, 99, 100, 101, 103, 104, 105, 106, 107, 109, 110, 111, 112, 113, 114, 116, 117, 118, 121, 124, 235, 236, 237, 238, 239, 240, 241, 242, 243, 244, 245, 246, 247, 248, 249, 263, 265, 266, 289, 291, 292, 293, 294, 295, 296, 297, 298, 299, 300, 301, 302, 361, 375, 376, 377, 378, 379, 380, 381, 382, 383, 395, 399, 402, 421, 426, 427, 428, 429, 430, 431, 432, 433, 434, 436, 437, …	[1, 4, 5, 6, 7, 8, 9, 10, 11, 12, 13, 14, 15, 16, 17, 18, 19, 20, 21, 22, 23, 24, 25, 37, 48, 52, 78, 79, 82, 83, 84, 85, 86, 87, 89, 90, 91, 93, 94, 96, 97, 98, 100, 101, 102, 103, 104, 105, 106, 108, 109, 111, 112, 113, 114, 115, 116, 117, 118, 119, 120, 121, 122, 123, 124, 126, 242, 245, 248, 249, 250, 251, 252, 253, 254, 255, 256, 257, 258, 259, 260, 261, 262, 263, 264, 265, 266, 267, 268, 26…	3072.0
Q01814_Q13449	LSAMP	0.5008278	ATP2B2	0.8933995		0.274227	0.2104128	0.5290921	0.0748606	0.2818566	0.0782529			0.2661555	0	0.0	0	0	0	0	0.0	0.00744025	Q01814	Q13449	model_4_multimer_v3_pred_0	0.6500690891251444	0.2240636795759201	0.309264761485765	0.2608878015556579	173.0	[632, 633, 634, 635, 636, 637, 646, 647, 648, 649, 650, 651, 652, 653, 654, 655, 656, 657, 658, 662, 665, 666, 695, 696, 728, 729, 734, 735, 736, 737, 738, 739, 740, 742, 743, 748, 749, 750, 751, 752, 753, 754, 755, 756, 757, 758, 759, 760, 761, 762, 763, 764, 765, 766, 767, 768, 769, 773, 774, 775, 776, 777, 778, 779, 780, 781, 782, 783, 784, 785, 786, 787, 788, 789, 790, 798, 799, 802, 803, 806…	[9, 34, 45, 46, 53, 61, 62, 63, 64, 65, 66, 67, 68, 69, 70, 71, 72, 73, 74, 75, 76, 77, 78, 79, 80, 81, 82, 83, 84, 85, 86, 96, 98, 99, 100, 101, 102, 103, 104, 105, 106, 107, 108, 109, 110, 111, 112, 113, 114, 118, 119, 120, 121, 122, 123, 124, 125, 126, 128, 130, 138, 148, 149, 150, 151, 152, 153, 154, 155, 156, 157, 158, 159, 160, 161, 162, 163, 164, 165, 175, 176, 177, 178, 179, 180, 181, 182…	3072.0
Q01814_P13591	NCAM1	0.6344667	ATP2B2	0.8658054		0.4234216	0.3575753	0.3989402	0.1781412	0.3471077	0.722192			0.494491	0	0.0	0	0	0	0	0.0	0.00398942	Q01814	P13591	model_5_multimer_v3_pred_0	0.5531485650993653	0.2590358853340149	0.3178584212870849	0.5308570391704993	827.0	[38, 88, 89, 90, 91, 92, 93, 94, 97, 98, 99, 100, 101, 102, 103, 104, 105, 106, 107, 108, 109, 110, 111, 112, 113, 114, 115, 117, 168, 169, 171, 172, 173, 175, 176, 178, 179, 180, 181, 182, 183, 184, 185, 186, 187, 190, 216, 217, 218, 219, 220, 221, 222, 228, 233, 234, 235, 236, 237, 238, 239, 240, 241, 242, 243, 244, 245, 246, 247, 248, 249, 250, 251, 254, 255, 256, 257, 258, 259, 260, 261, 262,…	[18, 21, 22, 23, 24, 25, 26, 27, 28, 29, 30, 31, 32, 33, 34, 35, 37, 38, 39, 40, 41, 42, 43, 44, 45, 54, 78, 81, 83, 86, 87, 88, 89, 90, 91, 92, 93, 94, 96, 107, 108, 109, 110, 111, 112, 113, 114, 115, 116, 117, 118, 119, 120, 121, 122, 123, 124, 125, 126, 127, 128, 129, 131, 132, 135, 136, 137, 138, 139, 140, 141, 142, 143, 144, 145, 146, 147, 148, 149, 150, 151, 152, 153, 154, 155, 156, 157, 15…	3072.0
Q01814_Q7Z3B1	NEGR1	0.5032635	ATP2B2	0.9037179		0.2689092	0.3571878	0.3549706	0.1051627	0.3913177	0.0838998			0.4169917	0	0.0	0	0	0	0	0.0	0.0	Q01814	Q7Z3B1	model_1_multimer_v3_pred_0	0.6629060564722946	0.2470096349716186	0.3301889192717538	0.0809888426807957	200.0	[32, 33, 34, 35, 36, 37, 38, 39, 90, 104, 106, 107, 109, 110, 113, 117, 225, 236, 237, 238, 239, 240, 241, 242, 243, 244, 245, 246, 247, 248, 249, 250, 255, 259, 260, 261, 262, 277, 278, 279, 280, 281, 282, 283, 284, 285, 286, 287, 288, 289, 290, 291, 292, 293, 294, 295, 296, 297, 298, 358, 360, 363, 365, 369, 371, 373, 375, 402, 444, 448, 451, 770, 772, 829, 1110, 1111, 1112, 1113, 1114, 1115, 1…	[17, 18, 20, 21, 22, 23, 24, 25, 26, 27, 28, 29, 30, 31, 32, 62, 66, 67, 68, 69, 70, 71, 72, 73, 74, 75, 76, 77, 78, 79, 80, 81, 82, 83, 84, 85, 86, 87, 88, 89, 90, 91, 92, 93, 101, 103, 105, 106, 107, 108, 109, 110, 111, 112, 113, 114, 115, 116, 117, 118, 119, 120, 121, 122, 123, 124, 125, 126, 127, 128, 129, 130, 132, 134, 135, 141, 142, 143, 144, 157, 159, 161, 163, 164, 165, 167, 186, 187, 18…	3072.0
Q01814_Q9P121	NTM	0.6455686	ATP2B2	0.8875841		0.1266271	0.5875429	0.5032854	0.0481369	0.3761337	0.2988776			0.4495126	0	0.0	0	0	0	0	0.0	0.00730559	Q01814	Q9P121
Q01814_P20337	RAB3B	0.566224	ATP2B2	0.9262032		0.3575777	0.6149086	0.3182868	0.4033815	0.4143679	0.4206678				0	0.0	0	0	0	0	0.0	0.00685231	Q01814	P20337	model_2_multimer_v3_pred_0	0.7188491330072344	0.5059245824813843	0.5485094925865543	0.0846009122977829	180.0	[6, 7, 8, 9, 10, 11, 12, 13, 14, 15, 16, 32, 35, 36, 37, 38, 39, 40, 41, 42, 225, 236, 237, 238, 239, 240, 241, 242, 243, 244, 245, 246, 247, 248, 250, 254, 255, 257, 258, 259, 260, 261, 262, 263, 265, 280, 281, 282, 283, 284, 285, 286, 287, 288, 289, 290, 291, 292, 293, 295, 296, 299, 302, 375, 378, 380, 829, 844, 847, 1111, 1112, 1113, 1114, 1115, 1116, 1117, 1120, 1124, 1145, 1148, 1149, 1150,…	[11, 12, 13, 14, 17, 19, 22, 24, 26, 29, 30, 31, 32, 33, 34, 35, 36, 39, 40, 43, 44, 46, 47, 48, 49, 50, 51, 52, 53, 54, 55, 56, 57, 58, 59, 60, 61, 72, 74, 75, 76, 77, 78, 79, 80, 81, 82, 83, 84, 85, 86, 87, 88, 89, 90, 91, 92, 93, 94, 108, 109, 111, 112, 113, 114, 115, 116, 117, 118, 119, 120, 121, 122, 123, 124, 157, 197, 199, 200, 201, 202, 204]	3072.0
Q01814_P61020	RAB5B	0.6021339	ATP2B2	0.8131375		0.5022123	0.5343529	0.6025953	0.3714628	0.3204336	0.4951068			0.7339405	0	0.0	0	0	0	0	0.0	0.00692	Q01814	P61020	model_4_multimer_v3_pred_0	0.746279504119483	0.5425542593002319	0.5832993082640822	0.1183636963257465	199.0	[15, 16, 17, 18, 19, 20, 21, 22, 24, 25, 26, 27, 28, 29, 30, 31, 32, 33, 34, 35, 36, 37, 38, 39, 40, 41, 42, 43, 49, 80, 81, 225, 236, 237, 238, 239, 240, 241, 242, 243, 244, 245, 246, 247, 248, 249, 250, 251, 253, 254, 255, 256, 257, 258, 259, 260, 261, 262, 263, 279, 280, 281, 282, 283, 284, 285, 286, 287, 288, 289, 290, 291, 292, 293, 294, 295, 296, 298, 299, 302, 306, 383, 829, 1106, 1107, 11…	[20, 22, 24, 26, 27, 28, 29, 30, 31, 32, 33, 34, 38, 42, 44, 45, 46, 47, 48, 49, 50, 51, 52, 53, 54, 55, 56, 57, 58, 59, 72, 73, 74, 75, 76, 77, 78, 79, 80, 81, 82, 83, 84, 85, 86, 87, 88, 89, 90, 91, 92, 93, 106, 107, 109, 110, 111, 112, 113, 114, 116, 117, 118, 120, 121, 122, 123, 187, 188, 189, 190, 191, 192, 193, 194, 196, 198, 199, 200, 201, 202, 203, 204, 205, 206, 207, 208]	3072.0
Q01814_P11233	RALA	0.744187	ATP2B2	0.8802618		0.2455743	0.2482356	0.5088381	0.2951496	0.4468853	0.3936624			0.0368638	0	0.0	0	0	0	0	0.0	0.00668415	Q01814	P11233	model_3_multimer_v3_pred_0	0.7095608829148379	0.2760955095291137	0.3627885842062586	0.0755262885306401	156.0	[35, 36, 37, 38, 39, 40, 41, 42, 234, 236, 237, 238, 239, 240, 241, 242, 243, 244, 245, 246, 247, 248, 249, 250, 251, 253, 254, 255, 256, 257, 259, 281, 282, 283, 284, 285, 286, 287, 288, 289, 290, 291, 292, 293, 294, 295, 375, 376, 377, 378, 379, 380, 688, 767, 770, 771, 772, 773, 794, 797, 801, 805, 826, 829, 830, 847, 1110, 1111, 1112, 1113, 1114, 1115, 1148, 1149, 1150, 1151, 1152, 1153, 1154…	[9, 10, 11, 12, 13, 14, 16, 17, 18, 19, 22, 23, 24, 25, 28, 31, 32, 34, 35, 36, 38, 39, 40, 41, 42, 43, 44, 45, 46, 47, 48, 49, 50, 51, 52, 53, 54, 63, 64, 65, 66, 67, 68, 69, 70, 71, 72, 73, 74, 75, 76, 77, 78, 79, 80, 81, 82, 83, 84, 85, 86, 87, 88, 97, 115, 159, 168, 179, 202, 203, 204, 205, 206]	3072.0
Q01814_Q16799	RTN1	0.7284413	ATP2B2	0.8148497		0.3115162	0.4995134	0.4001262	0.2253668	0.4883723	0.2852994			0.2065111	0	0.0	0	0	0	0	0.0	0.00695735	Q01814	Q16799	model_3_multimer_v3_pred_0	0.5622520870978691	0.3759599328041076	0.41321836366286	0.1287170570830422	371.0	[1, 2, 3, 4, 237, 238, 239, 240, 241, 242, 243, 244, 245, 246, 247, 260, 261, 262, 263, 282, 285, 286, 289, 296, 297, 298, 299, 300, 301, 302, 303, 304, 305, 306, 307, 308, 309, 310, 311, 312, 313, 314, 315, 371, 372, 373, 374, 375, 376, 377, 378, 379, 380, 381, 382, 383, 414, 415, 416, 417, 418, 419, 420, 421, 422, 423, 424, 425, 426, 427, 428, 472, 473, 475, 476, 477, 478, 482, 483, 484, 485, 4…	[78, 79, 80, 81, 82, 83, 84, 85, 165, 167, 168, 169, 170, 184, 185, 186, 187, 188, 189, 190, 194, 195, 196, 197, 198, 199, 200, 201, 202, 203, 204, 205, 206, 207, 208, 307, 308, 309, 310, 311, 312, 313, 407, 408, 409, 410, 411, 412, 413, 414, 415, 416, 417, 418, 419, 420, 421, 422, 423, 424, 425, 438, 439, 440, 441, 442, 443, 444, 445, 446, 447, 448, 449, 450, 451, 452, 453, 454, 455, 456, 457, 4…	3072.0
Q01814_P78324	SIRPA	0.6346871	ATP2B2	0.929588		0.3328494	0.5852349	0.4917151	0.3320376	0.3736324	0.0675399			0.5466714	0	0.0	0	0	0	0	0.0	0.0	Q01814	P78324	model_1_multimer_v3_pred_0	0.6162840038519761	0.2149678617715835	0.2952310901876621	0.4080785825927225	319.0	[215, 217, 218, 232, 233, 266, 267, 268, 358, 359, 360, 361, 362, 363, 364, 365, 366, 367, 396, 399, 400, 403, 404, 407, 501, 513, 514, 519, 520, 521, 522, 523, 524, 525, 526, 527, 528, 529, 530, 531, 532, 535, 536, 537, 538, 539, 540, 541, 542, 543, 544, 545, 546, 547, 548, 549, 550, 551, 552, 553, 554, 555, 558, 562, 563, 564, 565, 566, 567, 568, 569, 570, 571, 572, 573, 574, 575, 576, 577, 578…	[86, 87, 88, 89, 90, 91, 109, 110, 368, 369, 370, 371, 372, 373, 374, 375, 376, 377, 378, 379, 380, 381, 382, 383, 384, 385, 386, 387, 388, 389, 390, 391, 393, 394, 395, 396, 397, 398, 401, 422, 423, 424, 425, 426, 427, 428, 429, 430, 431, 432, 433, 434, 436, 438, 451, 464, 465, 466, 467, 468, 469, 470, 471, 472, 473, 474, 475, 476, 477, 478, 479, 480, 481, 482, 483, 484, 485, 486, 487, 488, 489,…	3072.0
Q01814_P60880	SNAP25	0.6076856	ATP2B2	0.9335662				0.422836	0.2905319	0.2941859	0.4852463			0.2883994	0	0.0	0	0	0	0	0.0	0.00864962	Q01814	P60880	model_1_multimer_v3_pred_0	0.7189491461473214	0.3752277195453644	0.4439720048657558	0.1211326485159704	223.0	[235, 237, 239, 242, 243, 244, 245, 246, 247, 265, 266, 372, 373, 374, 375, 376, 377, 378, 379, 380, 602, 603, 604, 605, 606, 607, 608, 629, 630, 631, 632, 633, 634, 635, 636, 637, 647, 648, 649, 650, 651, 652, 653, 654, 655, 657, 658, 689, 690, 691, 692, 694, 695, 696, 697, 758, 759, 760, 761, 762, 763, 764, 765, 766, 767, 768, 769, 770, 771, 772, 773, 774, 777, 790, 791, 792, 793, 794, 795, 796…	[16, 19, 20, 22, 23, 24, 25, 26, 27, 28, 29, 30, 31, 33, 34, 35, 36, 37, 38, 39, 40, 41, 42, 43, 44, 45, 46, 47, 48, 49, 50, 51, 52, 53, 54, 55, 56, 57, 58, 59, 60, 61, 62, 63, 64, 65, 66, 67, 68, 69, 70, 73, 76, 105, 106, 107, 108, 109, 110, 111, 112, 113, 114, 115, 116, 117, 118, 119, 120, 121, 122, 123, 126, 140, 141, 142, 145, 148, 149, 151, 152, 153, 154, 155, 156, 157, 158, 159, 160, 161, 1…	3072.0
Q01814_O15079	SNPH	0.7893672	ATP2B2	0.9118628		0.4600485		0.3828981						0.1052232	0	0.0	0	0	0	0	0.0	0.0	Q01814	O15079	model_4_multimer_v3_pred_0	0.6192241435600039	0.4472907483577728	0.481677427398219	0.1038225437553166	384.0	[85, 86, 87, 88, 89, 90, 91, 92, 93, 98, 101, 102, 104, 105, 106, 107, 172, 175, 176, 177, 178, 179, 180, 181, 182, 183, 184, 185, 186, 187, 188, 190, 205, 221, 223, 237, 238, 239, 240, 241, 242, 243, 244, 260, 261, 262, 263, 277, 280, 281, 282, 283, 284, 285, 286, 287, 288, 289, 290, 291, 292, 293, 294, 295, 296, 297, 340, 341, 342, 343, 344, 345, 346, 347, 348, 349, 350, 351, 352, 353, 370, 371…	[11, 12, 13, 14, 15, 16, 17, 18, 44, 45, 46, 47, 48, 49, 50, 51, 52, 53, 54, 55, 56, 58, 60, 61, 63, 64, 65, 66, 67, 68, 69, 70, 71, 72, 73, 74, 75, 76, 77, 78, 79, 80, 81, 82, 83, 84, 85, 86, 87, 88, 89, 90, 91, 92, 93, 94, 95, 96, 97, 98, 101, 113, 117, 182, 183, 185, 186, 187, 188, 189, 190, 191, 192, 193, 194, 195, 196, 197, 198, 249, 250, 251, 252, 253, 254, 255, 256, 257, 258, 292, 294, 295…	2830.0
Q01814_O15020	SPTBN2	0.5806985	ATP2B2	0.9004742		0.4721389	0.3851958	0.4576369	0.4496588	0.3690025	0.7433302			0.2114672	0	0.0	0	0	0	0	0.0	0.00695558	Q01814	O15020
Q01814_Q7L0J3	SV2A	0.6744041	ATP2B2	0.937249			0.1705309			0.5233973					0	0.0	0	0	0	0	0.0	0.0044906999999999	Q01814	Q7L0J3	model_5_multimer_v3_pred_0	0.5774722891251182	0.2315841168165207	0.3007617512782402	0.363672332525597	122.0	[476, 477, 557, 711, 712, 715, 718, 719, 722, 749, 750, 751, 752, 753, 754, 932, 933, 973, 974, 975, 976, 977, 978, 979, 993, 997, 1008, 1011, 1014, 1015, 1020, 1021, 1022, 1023, 1024, 1025, 1026, 1027, 1028, 1029, 1033, 1037, 1040, 1059, 1060, 1061, 1062, 1063, 1064, 1065, 1066, 1067, 1068, 1069, 1070, 1072, 1073, 1075, 1076]	[94, 96, 98, 163, 164, 167, 171, 232, 233, 236, 240, 243, 244, 246, 247, 248, 250, 251, 314, 319, 320, 321, 322, 323, 324, 325, 326, 327, 328, 330, 331, 332, 334, 335, 336, 337, 338, 339, 341, 342, 345, 346, 347, 348, 349, 350, 351, 352, 353, 354, 355, 356, 368, 371, 372, 373, 375, 376, 380, 383, 389, 391, 395]	3072.0
Q01814_O95292	VAPB	0.8603963	ATP2B2	0.7466085		0.5199719	0.1090024	0.4226748	0.5572731	0.3449991	0.6698204			0.303771	0	0.0	0	0	0	0	0.0	0.00693966	Q01814	O95292	model_1_multimer_v3_pred_0	0.7233953761893454	0.3844406604766845	0.4522316036192167	0.1912043659108813	245.0	[35, 36, 37, 38, 39, 40, 106, 110, 113, 117, 233, 235, 236, 237, 238, 239, 240, 241, 242, 243, 244, 245, 246, 247, 248, 249, 250, 251, 253, 254, 255, 257, 259, 262, 266, 352, 353, 354, 355, 356, 357, 358, 359, 360, 361, 362, 363, 364, 365, 366, 367, 368, 369, 370, 371, 372, 373, 374, 375, 395, 399, 401, 402, 403, 404, 405, 406, 407, 408, 409, 410, 411, 413, 414, 417, 418, 421, 422, 428, 430, 433,…	[1, 2, 3, 4, 5, 6, 13, 14, 15, 16, 23, 25, 28, 30, 42, 43, 44, 45, 46, 47, 48, 49, 50, 51, 52, 53, 54, 55, 56, 57, 58, 59, 69, 70, 71, 72, 73, 74, 75, 76, 77, 78, 79, 81, 82, 83, 84, 85, 86, 87, 88, 89, 90, 91, 92, 101, 102, 103, 104, 106, 107, 109, 110, 111, 112, 114, 115, 116, 117, 118, 119, 120, 121, 169, 173, 176, 177, 179, 180, 181, 183, 184, 185, 186, 187, 188, 190, 191, 192, 194, 220, 221,…	3072.0
Q9Y5K8_P15056	BRAF	0.7314051	ATP6V1D	0.8044275	0.4311778	0.4698639		0.3624079	0.146179	0.3446338	0.2677271	0.5471546		0.3561395	0	0.0	0	0	0	0	0.0	0.0	Q9Y5K8	P15056	model_2_multimer_v3_pred_0	0.3734382252592175	0.1471764743328094	0.192428824518091	0.1368962173513403	163.0	[1, 2, 3, 4, 5, 6, 7, 8, 9, 10, 11, 12, 13, 14, 15, 16, 17, 18, 19, 20, 21, 22, 167, 170, 171, 172, 173, 174, 175, 176, 177, 178, 179, 180, 181, 182, 183, 184, 186, 187, 188, 189, 190, 191, 192, 193, 194, 195, 196, 197, 198, 199, 200, 201, 202, 203, 204, 205, 206, 207, 208, 209, 211, 212, 240, 241, 242, 243, 244, 245, 246]	[357, 358, 359, 360, 361, 362, 363, 364, 365, 366, 367, 368, 369, 370, 437, 438, 439, 440, 441, 442, 443, 444, 445, 446, 447, 448, 449, 450, 451, 452, 453, 454, 455, 456, 457, 475, 476, 477, 478, 480, 495, 498, 499, 502, 503, 504, 505, 506, 507, 508, 509, 510, 511, 512, 513, 514, 515, 516, 517, 518, 519, 520, 521, 522, 523, 525, 526, 527, 528, 529, 530, 566, 569, 570, 585, 587, 589, 591, 595, 738…	3072.0
Q9Y5K8_Q86UW7	CADPS2	0.6742199	ATP6V1D	0.899133		0.3459845		0.4734156	0.3714173	0.4260471	0.2287004	0.2740904	0.3652896	0.3973724	0	0.0	0	0	0	0	0.0	0.0	Q9Y5K8	Q86UW7	model_1_multimer_v3_pred_0	0.5309055921812349	0.4150426685810089	0.4382152533010541	0.095993818412376	176.0	[1, 2, 3, 4, 5, 6, 8, 13, 16, 17, 20, 23, 27, 30, 31, 34, 35, 38, 42, 173, 181, 184, 185, 186, 187, 188, 189, 190, 191, 192, 193, 194, 195, 196, 197, 198, 199, 200, 201, 202, 203, 204, 205, 206, 207, 208, 209, 210, 211, 212, 213, 214, 217, 232, 233, 234, 235, 236, 237, 238, 239, 240, 241, 242, 243, 244, 245, 246, 247]	[1, 2, 3, 4, 5, 96, 97, 98, 102, 236, 258, 259, 260, 261, 262, 263, 264, 265, 266, 267, 268, 269, 270, 271, 320, 322, 323, 324, 325, 326, 327, 328, 329, 330, 331, 332, 333, 334, 335, 336, 337, 338, 339, 348, 350, 351, 352, 353, 354, 368, 372, 406, 410, 412, 456, 481, 483, 484, 485, 486, 487, 488, 489, 490, 512, 514, 515, 516, 517, 518, 519, 520, 537, 538, 539, 540, 541, 542, 543, 563, 564, 579, 5…	3072.0
Q9Y5K8_Q8IU85	CAMK1D	0.551424	ATP6V1D	0.8248261	0.4106828	0.4987241	0.267506	0.3608033	0.17668	0.303631	0.3671796	0.6038886	0.5667063	0.5616391	0	0.0	0	0	0	0	0.0	0.0	Q9Y5K8	Q8IU85	model_1_multimer_v3_pred_0	0.518398773907203	0.2512797713279724	0.3047035718438185	0.2036572280655348	198.0	[1, 2, 3, 4, 5, 6, 7, 8, 9, 10, 11, 12, 13, 14, 15, 16, 17, 18, 19, 20, 21, 22, 23, 24, 25, 181, 182, 183, 184, 185, 186, 187, 188, 189, 190, 191, 192, 193, 194, 195, 196, 197, 198, 199, 200, 201, 202, 203, 204, 205, 206, 207, 208, 209, 210, 211, 212, 213, 215, 241, 242, 243, 244, 245, 246, 247]	[27, 28, 29, 30, 31, 32, 33, 34, 35, 36, 37, 38, 39, 50, 52, 53, 54, 55, 57, 58, 59, 60, 61, 62, 63, 64, 65, 66, 67, 68, 69, 100, 101, 102, 103, 104, 105, 106, 107, 108, 109, 110, 111, 112, 113, 114, 142, 143, 144, 145, 146, 147, 148, 149, 150, 151, 152, 154, 155, 164, 165, 166, 167, 168, 169, 170, 176, 177, 178, 179, 180, 181, 182, 183, 184, 185, 186, 187, 188, 189, 190, 191, 192, 193, 194, 195,…	3072.0
Q9Y5K8_Q96F07	CYFIP2	0.7465061	ATP6V1D	0.9106959	0.4780652	0.4825637	0.3758534	0.5017269	0.5258166	0.4464611	0.4022258	0.4104781	0.3367843	0.4527568	0	0.0	0	0	0	0	0.0	0.00679016	Q9Y5K8	Q96F07	model_4_multimer_v3_pred_0	0.7890714019582943	0.4521742761135101	0.519553701282467	0.4531473166280257	133.0	[1, 2, 3, 6, 7, 8, 9, 10, 11, 12, 13, 14, 15, 16, 18, 19, 22, 182, 183, 185, 186, 187, 188, 189, 190, 191, 192, 193, 194, 195, 196, 197, 198, 199, 200, 201, 202, 203, 204, 205, 207, 208, 211, 214, 218, 240, 241, 242, 243, 244, 245, 246, 247]	[19, 428, 429, 430, 663, 664, 665, 670, 674, 677, 678, 680, 717, 718, 719, 720, 721, 722, 723, 724, 725, 726, 727, 728, 729, 730, 731, 732, 733, 736, 786, 787, 788, 789, 790, 791, 792, 793, 794, 795, 796, 797, 798, 799, 800, 801, 802, 803, 804, 805, 806, 841, 842, 843, 844, 845, 846, 847, 848, 849, 850, 851, 852, 854, 855, 856, 857, 858, 903, 904, 905, 906, 907, 908, 909, 910, 911, 912, 916, 919]	3072.0
Q9Y5K8_Q09019	DMWD	0.6569381	ATP6V1D	0.8521082		0.169144		0.2603468		0.1313199		0.1163513			0	0.0	0	0	0	0	0.0	0.0	Q9Y5K8	Q09019	model_2_multimer_v3_pred_0	0.6270670185968488	0.622197151184082	0.6231711246666354	0.4345105156068738	166.0	[1, 2, 3, 4, 6, 7, 8, 9, 10, 11, 12, 13, 14, 15, 16, 17, 18, 19, 20, 21, 22, 23, 28, 96, 98, 105, 107, 157, 160, 161, 162, 163, 164, 165, 167, 168, 171, 175, 176, 179, 180, 183, 186, 187, 189, 190, 191, 192, 193, 194, 195, 196, 197, 198, 201, 205, 208, 209, 242, 243, 244, 245, 246, 247]	[12, 13, 14, 15, 16, 17, 18, 19, 20, 21, 22, 24, 35, 36, 37, 38, 39, 40, 41, 42, 43, 44, 45, 48, 85, 87, 88, 89, 90, 91, 92, 93, 94, 114, 116, 126, 128, 129, 130, 131, 132, 133, 134, 135, 136, 137, 138, 148, 149, 150, 151, 152, 153, 154, 155, 156, 157, 158, 159, 160, 161, 162, 163, 164, 165, 184, 185, 186, 188, 189, 190, 191, 192, 193, 194, 199, 200, 201, 202, 203, 204, 205, 206, 207, 208, 209, 4…	3072.0
Q9Y5K8_Q05193	DNM1	0.7348454	ATP6V1D	0.9369671	0.4331486	0.4301683	0.299311	0.4766538	0.3634241	0.336042	0.1821596	0.5958062	0.5735907	0.3911125	0	0.0	0	0	0	0	0.0	0.00673414	Q9Y5K8	Q05193	model_4_multimer_v3_pred_0	0.4332681195142734	0.2348521500825882	0.2745353439689252	0.3082682408123668	165.0	[12, 13, 14, 15, 16, 17, 18, 19, 20, 21, 22, 23, 24, 25, 26, 27, 28, 29, 31, 32, 33, 34, 35, 36, 37, 38, 39, 42, 46, 101, 102, 103, 205, 206, 209, 213, 216, 217, 220, 224, 231, 232, 233, 234, 235, 236, 237, 238, 239, 240, 241, 242, 243, 244, 245, 246, 247]	[1, 2, 3, 4, 5, 6, 7, 8, 9, 10, 11, 75, 129, 130, 131, 132, 172, 197, 198, 200, 201, 202, 203, 217, 218, 219, 220, 221, 222, 223, 225, 226, 227, 228, 229, 230, 231, 232, 233, 268, 270, 271, 272, 273, 275, 276, 277, 278, 279, 280, 281, 282, 283, 284, 285, 286, 287, 288, 289, 290, 291, 295, 297, 298, 299, 301, 302, 303, 304, 305, 306, 307, 308, 309, 310, 312, 313, 326, 327, 328, 330, 331, 332, 333,…	3072.0
Q9Y5K8_O43301	HSPA12A	0.62776	ATP6V1D	0.8157942		0.3948057	0.2918602	0.5012278	0.3233008	0.3152595	0.2413562	0.4705122	0.4796516	0.3483997	0	0.0	0	0	0	0	0.0	0.0	Q9Y5K8	O43301	model_1_multimer_v3_pred_0	0.6890452081452738	0.3680092692375183	0.4322164570190694	0.3271832655602747	215.0	[1, 2, 3, 4, 5, 6, 7, 8, 9, 11, 13, 15, 16, 17, 18, 19, 20, 21, 22, 23, 24, 25, 26, 27, 28, 30, 31, 33, 34, 35, 37, 38, 39, 40, 41, 42, 43, 44, 45, 46, 47, 48, 49, 50, 51, 52, 53, 55, 56, 155, 156, 159, 160, 161, 162, 163, 164, 165, 166, 167, 168, 169, 170, 171, 172, 173, 174, 175, 176, 177, 178, 179, 180, 181, 182, 183, 184, 185, 186, 187, 188, 189, 190, 191, 192, 193, 194, 195, 196, 197]	[70, 71, 72, 77, 79, 80, 81, 82, 83, 84, 85, 86, 87, 88, 89, 90, 91, 92, 93, 94, 95, 96, 97, 98, 116, 117, 118, 119, 120, 121, 122, 123, 124, 125, 183, 186, 187, 245, 249, 250, 251, 252, 253, 254, 255, 261, 262, 263, 264, 265, 266, 276, 277, 278, 279, 280, 281, 282, 283, 284, 285, 286, 287, 288, 289, 290, 291, 292, 293, 294, 295, 299, 300, 301, 303, 377, 378, 381, 383, 384, 385, 386, 387, 388, 38…	3072.0
Q9Y5K8_Q5JU85	IQSEC2	0.5860547	ATP6V1D	0.862263	0.6962146	0.4117146		0.3245309		0.3451106	0.4544994	0.5008102		0.2865568	0	0.0	0	0	0	0	0.0	0.0	Q9Y5K8	Q5JU85	model_3_multimer_v3_pred_0	0.333364457465526	0.4517344832420349	0.4280604780867332	0.2634829299424779	242.0	[1, 2, 3, 6, 7, 8, 9, 10, 11, 12, 13, 14, 30, 31, 33, 34, 35, 36, 37, 38, 39, 40, 41, 42, 43, 44, 45, 46, 47, 48, 49, 50, 51, 52, 53, 54, 55, 56, 57, 58, 59, 60, 61, 62, 63, 64, 65, 66, 67, 68, 69, 70, 71, 72, 73, 74, 75, 76, 77, 78, 79, 80, 81, 82, 83, 84, 126, 134, 137, 138, 141, 142, 144, 145, 146, 147, 148, 149, 150, 151, 152, 153, 154, 155, 156, 157, 158, 159, 160, 161, 162, 163, 164, 165, 1…	[10, 11, 12, 13, 14, 15, 16, 17, 18, 19, 20, 21, 22, 23, 24, 25, 26, 27, 28, 29, 30, 31, 32, 33, 34, 35, 36, 37, 38, 39, 40, 41, 42, 43, 44, 45, 46, 47, 48, 49, 50, 51, 52, 53, 54, 55, 56, 57, 58, 59, 60, 61, 62, 63, 64, 65, 68, 69, 322, 324, 325, 326, 327, 328, 329, 330, 331, 332, 333, 334, 335, 336, 337, 338, 339, 340, 341, 342, 343, 344, 345, 346, 347, 348, 350, 351, 352, 353, 354, 355, 356, 3…	3072.0
Q9Y5K8_Q13303	KCNAB2	0.5620477	ATP6V1D	0.8587384	0.6340522	0.5698555	0.7065714	0.4816425	0.8066602	0.5962167	0.3638898	0.6289374	0.4454157	0.5382832	0	0.0	0	0	0	0	0.0	0.0	Q9Y5K8	Q13303	model_1_multimer_v3_pred_0	0.5769874096211078	0.1365824788808822	0.2246634650289273	0.38781694960851	86.0	[1, 2, 3, 4, 5, 6, 7, 8, 9, 10, 11, 12, 13, 14, 15, 16, 18, 19, 179, 183, 185, 186, 187, 188, 189, 190, 191, 192, 193, 194, 195, 196, 197, 198, 199, 200, 201, 202, 203, 204, 205, 208]	[133, 162, 164, 165, 166, 167, 168, 169, 170, 171, 172, 174, 175, 178, 185, 187, 190, 191, 192, 193, 194, 195, 196, 197, 198, 199, 200, 201, 202, 203, 204, 205, 206, 207, 208, 209, 210, 228, 231, 232, 235, 236, 238, 362]	3072.0
Q9Y5K8_O15066	KIF3B	0.6951521	ATP6V1D	0.8083594	0.5243938	0.3104288	0.2932095	0.3613744	0.1548536	0.275975	0.2808084	0.2982163		0.2729905	0	0.0	0	0	0	0	0.0	0.0	Q9Y5K8	O15066	model_3_multimer_v3_pred_0	0.5993302158606273	0.6659613847732544	0.652635150990729	0.4254175419740374	169.0	[1, 2, 3, 4, 5, 6, 7, 8, 37, 41, 44, 45, 46, 47, 48, 49, 50, 51, 52, 53, 54, 55, 56, 57, 58, 59, 60, 61, 62, 63, 64, 65, 66, 67, 68, 69, 70, 73, 78, 79, 80, 81, 82, 83, 84, 85, 86, 87, 88, 89, 90, 91, 92, 93, 94, 95, 96, 109, 110, 112, 114, 116, 118, 119, 138, 141, 144, 145, 146, 148, 149, 151, 152, 153, 154, 155, 156, 157, 158, 159, 160, 161, 162, 163, 164, 165, 166, 167, 168, 169, 170, 171, 172…	[567, 569, 570, 571, 572, 573, 574, 575, 576, 577, 578, 579, 580, 581, 582, 583, 584, 585, 586, 587, 588, 589, 590, 596, 663, 664, 665, 666, 667, 668, 669, 670, 671, 672, 673, 674, 675, 676, 677, 678, 679, 680, 681, 682, 683, 684, 685, 686, 687, 688, 689, 690, 691, 692, 693, 694, 695, 696, 697, 698, 699, 700, 701, 702, 703, 704, 705, 706]	3072.0
Q9Y5K8_Q8WXG6	MADD	0.6479199	ATP6V1D	0.8789171	0.4623859	0.3516089	0.4397399	0.3494489	0.3945964	0.4345353	0.339132	0.3976298		0.3045839	0	0.0	0	0	0	0	0.0	0.0	Q9Y5K8	Q8WXG6	model_3_multimer_v3_pred_0	0.5509349876059263	0.4941125214099884	0.505477014649176	0.4639890655029268	236.0	[2, 3, 4, 5, 6, 7, 8, 9, 10, 11, 12, 13, 14, 15, 16, 17, 18, 19, 20, 21, 22, 23, 24, 25, 26, 27, 28, 33, 36, 98, 100, 102, 103, 104, 105, 106, 160, 164, 165, 167, 168, 169, 170, 171, 172, 174, 175, 176, 177, 179, 180, 183, 184, 187, 188, 189, 190, 191, 192, 193, 194, 195, 196, 197, 198, 199, 200, 201, 202, 203, 204, 205, 206, 209, 235, 236, 237, 238, 239, 240, 241, 242, 243, 244, 245, 246, 247]	[939, 942, 943, 945, 946, 947, 949, 950, 953, 977, 978, 979, 981, 982, 983, 985, 988, 1351, 1440, 1441, 1442, 1443, 1444, 1445, 1446, 1447, 1448, 1449, 1450, 1451, 1452, 1453, 1454, 1455, 1456, 1457, 1458, 1459, 1460, 1461, 1462, 1463, 1464, 1465, 1466, 1467, 1468, 1469, 1470, 1471, 1472, 1473, 1474, 1475, 1478, 1479, 1480, 1481, 1482, 1483, 1484, 1485, 1486, 1487, 1488, 1489, 1491, 1492, 1493, 1…	3072.0
Q9Y5K8_Q9NQ66	PLCB1	0.5180507	ATP6V1D	0.886624	0.477443	0.3752311	0.2767743	0.2933754	0.1718101	0.3090261	0.4869292	0.3814192		0.2481155	0	0.0	0	0	0	0	0.0	0.0	Q9Y5K8	Q9NQ66	model_3_multimer_v3_pred_0	0.5935718505943309	0.2277518361806869	0.3009158390634158	0.2127509167037745	95.0	[40, 41, 42, 43, 44, 45, 46, 47, 48, 49, 50, 51, 52, 53, 54, 55, 56, 57, 58, 59, 62, 63, 66, 96, 97, 98, 105, 106, 107, 108, 109, 141, 144, 145, 148, 149, 150, 151, 152, 153, 154, 155, 156, 157, 158, 159, 160, 161, 162, 163, 164, 165, 166, 167, 168, 169, 170, 171]	[1, 2, 4, 259, 260, 261, 262, 267, 668, 669, 670, 671, 672, 673, 674, 798, 799, 800, 802, 803, 804, 805, 806, 807, 808, 809, 810, 811, 812, 813, 814, 815, 816, 817, 818, 820, 821]	3072.0
Q9Y5K8_Q16537	PPP2R5E	0.628614	ATP6V1D	0.8118943	0.5175018	0.5017196	0.5860171	0.4261282	0.4476618	0.3509218	0.2091327	0.5666792	0.4361199	0.4131805	0	0.0	0	0	0	0	0.0	0.00667854	Q9Y5K8	Q16537	model_1_multimer_v3_pred_0	0.5896094303485124	0.2029524594545364	0.2802838536333316	0.2311305204374308	86.0	[1, 2, 3, 6, 7, 8, 9, 10, 11, 12, 13, 14, 15, 16, 18, 182, 183, 184, 185, 186, 187, 188, 189, 190, 191, 192, 193, 194, 195, 196, 197, 198, 199, 200, 201, 202, 204, 205, 244, 245, 246]	[135, 136, 137, 138, 139, 140, 141, 275, 276, 277, 278, 279, 310, 311, 312, 313, 314, 315, 316, 317, 318, 319, 320, 350, 351, 352, 353, 354, 355, 356, 357, 358, 359, 360, 361, 362, 365, 397, 398, 399, 400, 401, 402, 403, 406]	3072.0
Q9Y5K8_Q00577	PURA	0.5170247	ATP6V1D	0.8371925	0.4520407	0.4330727	0.3114754	0.5319088	0.18237	0.3960975	0.3918184	0.3304413	0.4307367	0.5102721	0	0.0	0	0	0	0	0.0	0.0	Q9Y5K8	Q00577	model_5_multimer_v3_pred_0	0.3780842159001362	0.1048710644245147	0.159513694719639	0.0817227928329846	77.0	[75, 79, 82, 83, 84, 85, 86, 87, 88, 89, 90, 91, 113, 114, 115, 116, 117, 118, 119, 120, 121, 122, 123, 124, 125, 126, 127, 128, 129, 131, 132, 135, 136]	[147, 149, 150, 151, 152, 153, 154, 173, 174, 175, 176, 177, 178, 179, 224, 226, 228, 229, 230, 231, 232, 233, 234, 245, 246, 247, 248, 249, 250, 251, 252, 253, 254, 255, 256, 257, 258, 259, 267, 270, 271, 274, 277, 278]	3072.0
Q9Y5K8_Q6ZVM7	TOM1L2	0.6199929	ATP6V1D	0.9084179	0.5264598	0.3665663	0.3839394	0.6241586	0.39416	0.3566948	0.327478	0.4140792	0.5055031	0.4407592	0	0.0	0	0	0	0	0.0	1.3779300000000002e-06	Q9Y5K8	Q6ZVM7	model_3_multimer_v3_pred_0	0.5100879303015686	0.6773216724395752	0.6438749240119739	0.625746102019127	282.0	[1, 2, 3, 4, 5, 6, 7, 8, 9, 10, 13, 15, 16, 17, 18, 19, 20, 21, 22, 23, 24, 25, 26, 27, 28, 29, 30, 31, 32, 33, 34, 35, 36, 37, 40, 41, 42, 43, 44, 45, 46, 47, 48, 49, 50, 51, 52, 55, 58, 94, 95, 96, 97, 98, 99, 100, 101, 102, 103, 104, 105, 106, 107, 108, 109, 144, 145, 146, 147, 148, 149, 150, 151, 152, 153, 154, 155, 156, 157, 158, 159, 160, 161, 162, 163, 164, 165, 166, 167, 168, 169, 170, 17…	[34, 37, 38, 41, 42, 76, 77, 78, 79, 80, 81, 82, 83, 86, 119, 122, 123, 126, 127, 147, 148, 149, 150, 151, 152, 153, 154, 155, 156, 157, 158, 159, 160, 161, 162, 163, 164, 165, 166, 167, 168, 169, 170, 171, 172, 173, 223, 226, 227, 228, 229, 230, 231, 232, 233, 234, 235, 236, 237, 238, 239, 240, 241, 242, 243, 244, 245, 246, 249, 250, 251, 252, 253, 254, 255, 256, 257, 258, 259, 260, 261, 262, 26…	3072.0
Q9Y5K8_P68366	TUBA4A	0.7175193	ATP6V1D	0.9185429	0.5062176	0.6581425	0.3360849	0.721816	0.2914822	0.4659343	0.3003534	0.2009168	0.3678561	0.6001148	0	0.0	0	0	0	0	0.0	0.00693568	Q9Y5K8	P68366	model_5_multimer_v3_pred_0	0.6406868731175833	0.1665776371955871	0.2613994843799864	0.2197170967597072	120.0	[8, 9, 10, 11, 12, 13, 14, 15, 16, 17, 18, 19, 21, 22, 186, 187, 189, 190, 191, 192, 193, 194, 195, 196, 197, 198, 199, 200, 201, 202, 204, 205, 206, 209, 233, 234, 235, 236, 238, 240, 241, 242, 243, 244, 245, 246, 247]	[2, 130, 131, 132, 133, 134, 135, 154, 155, 156, 157, 158, 159, 160, 161, 162, 163, 164, 165, 166, 191, 192, 193, 194, 195, 196, 197, 198, 199, 246, 247, 248, 249, 250, 251, 252, 253, 254, 255, 256, 257, 258, 260, 261, 262, 263, 264, 265, 266, 293, 324, 325, 326, 327, 328, 329, 330, 331, 332, 333, 334, 335, 336, 337, 338, 339, 340, 341, 352, 420, 424, 428, 431]	3072.0
Q9Y5K8_Q13885	TUBB2A	0.6896818	ATP6V1D	0.8664308	0.4920952	0.3706852	0.2525124	0.668566	0.3660702	0.3632704	0.2574796	0.2562663	0.4508366	0.6196606	0	0.0	0	0	0	0	0.0	0.0	Q9Y5K8	Q13885	model_5_multimer_v3_pred_0	0.6390572385500952	0.1742384135723114	0.2672021785678681	0.3555922501368903	177.0	[8, 9, 10, 11, 12, 13, 14, 15, 16, 17, 18, 19, 20, 21, 24, 185, 187, 188, 191, 192, 193, 194, 195, 196, 197, 198, 199, 200, 201, 202, 203, 204, 205, 206, 207, 208, 209, 210, 212, 213, 215, 216, 217, 219, 220, 223, 232, 233, 234, 235, 236, 237, 238, 239, 240, 241, 242, 243, 244, 245, 246, 247]	[152, 153, 156, 157, 160, 161, 162, 163, 164, 190, 191, 192, 193, 194, 195, 196, 197, 198, 209, 210, 211, 212, 213, 214, 215, 216, 217, 218, 227, 228, 246, 249, 251, 252, 253, 254, 255, 256, 257, 258, 259, 260, 261, 262, 263, 264, 270, 271, 272, 273, 274, 275, 276, 277, 278, 279, 280, 281, 282, 283, 284, 285, 286, 287, 288, 289, 290, 291, 292, 294, 295, 297, 298, 311, 312, 313, 323, 324, 325, 326…	3072.0
Q8NBF6_P15056	BRAF	0.5646786	AVL9	0.8411268	0.5154342	0.5272662		0.4457248	0.4565538	0.5318019	0.4383842	0.6022958		0.426714	0	0.0	0	0	0	0	0.0	0.0	Q8NBF6	P15056	model_5_multimer_v3_pred_0	0.4965625402325742	0.4844508767127991	0.4868732094167541	0.3020631419425722	335.0	[1, 2, 3, 4, 5, 6, 7, 8, 9, 10, 13, 14, 15, 16, 19, 69, 70, 71, 72, 73, 93, 95, 96, 97, 118, 119, 120, 124, 126, 127, 128, 129, 130, 131, 132, 133, 134, 135, 136, 137, 138, 139, 140, 141, 142, 143, 144, 145, 149, 150, 151, 152, 153, 154, 155, 156, 157, 158, 159, 160, 161, 162, 163, 164, 165, 166, 167, 168, 169, 170, 172, 173, 175, 176, 177, 178, 179, 180, 181, 182, 183, 184, 185, 186, 187, 188, 2…	[59, 60, 61, 62, 63, 64, 65, 66, 67, 68, 69, 70, 71, 72, 73, 74, 75, 76, 77, 78, 79, 80, 81, 82, 83, 84, 85, 87, 154, 155, 156, 157, 158, 159, 161, 165, 167, 168, 169, 170, 171, 172, 175, 178, 179, 180, 181, 182, 183, 184, 185, 186, 187, 188, 189, 214, 240, 241, 242, 243, 244, 245, 246, 247, 253, 254, 255, 256, 257, 267, 278, 325, 326, 327, 328, 329, 330, 331, 332, 333, 334, 335, 437, 438, 439, 4…	3072.0
Q9UQB8_Q9NYI0	PSD3	0.5364521	BAIAP2	0.8310919	0.570733	0.3455744		0.529782	0.2740692	0.3570568	0.3954814	0.4754459		0.4033459	0	0.0	0	0	0	0	0.0	0.00709837	Q9UQB8	Q9NYI0	model_1_multimer_v3_pred_0	0.2854591229726414	0.3011568188667297	0.2980172796879121	0.0543470306412737	413.0	[17, 18, 20, 21, 24, 25, 28, 29, 99, 100, 103, 104, 105, 106, 107, 108, 109, 110, 111, 112, 113, 114, 115, 116, 117, 118, 119, 121, 122, 124, 125, 128, 140, 141, 143, 144, 145, 146, 147, 148, 149, 150, 151, 152, 153, 154, 155, 156, 157, 158, 159, 160, 161, 162, 164, 185, 186, 187, 188, 189, 190, 191, 192, 193, 194, 195, 196, 197, 198, 199, 200, 202, 203, 206, 207, 233, 273, 274, 275, 276, 277, 27…	[8, 20, 24, 28, 32, 33, 49, 51, 52, 53, 54, 55, 56, 57, 58, 59, 60, 61, 62, 63, 64, 65, 66, 67, 155, 163, 164, 165, 166, 167, 168, 169, 286, 287, 288, 289, 290, 291, 373, 374, 375, 376, 377, 378, 379, 380, 381, 382, 438, 439, 440, 441, 442, 443, 444, 445, 446, 447, 448, 449, 450, 451, 452, 453, 454, 455, 456, 457, 458, 459, 460, 461, 462, 463, 464, 465, 466, 467, 468, 469, 470, 471, 472, 473, 474…	3072.0
P11274_Q9UDT6	CLIP2	0.8261036	BCR	0.6125297	0.6055814	0.4061795	0.2611222	0.3773505	0.2098854	0.3900902	0.192615	0.2650948	0.4075121	0.3493684	0	0.0	0	0	0	0	0.0	0.0	P11274	Q9UDT6	model_4_multimer_v3_pred_0	0.3165045940803179	0.2233260571956634	0.2419617645725943	0.0815347187015262	621.0	[1, 2, 3, 4, 5, 6, 7, 8, 9, 10, 11, 12, 13, 14, 15, 16, 17, 18, 19, 20, 21, 22, 23, 24, 25, 26, 27, 30, 31, 34, 35, 36, 37, 38, 39, 40, 41, 42, 43, 44, 45, 46, 47, 48, 49, 50, 51, 52, 53, 54, 55, 56, 57, 58, 59, 60, 61, 62, 63, 64, 65, 66, 67, 68, 69, 70, 71, 73, 104, 105, 106, 107, 108, 109, 110, 111, 112, 113, 114, 115, 116, 117, 118, 227, 228, 229, 230, 231, 232, 233, 234, 235, 236, 237, 238, …	[76, 87, 88, 89, 90, 91, 92, 101, 102, 103, 104, 105, 106, 107, 108, 109, 111, 113, 116, 117, 118, 119, 120, 123, 124, 125, 126, 127, 135, 137, 138, 139, 140, 141, 142, 143, 144, 145, 146, 150, 151, 152, 153, 154, 164, 165, 166, 167, 168, 169, 170, 171, 172, 173, 174, 175, 176, 177, 178, 179, 180, 181, 182, 183, 223, 224, 225, 226, 227, 228, 229, 230, 231, 232, 233, 234, 235, 236, 237, 241, 243, …	3072.0
P11274_Q96F07	CYFIP2	0.8000802	BCR	0.7929305	0.463318	0.3903932	0.3195891	0.5774302	0.4161342	0.2971726	0.2940514	0.2585452	0.3296418	0.3499534	0	0.0	0	0	0	0	0.0	0.00710558	P11274	Q96F07	model_5_multimer_v3_pred_0	0.5502672829808437	0.4464194178581238	0.4671889908826677	0.5902224296653866	361.0	[42, 43, 46, 47, 49, 50, 51, 52, 53, 54, 55, 56, 57, 58, 59, 60, 61, 62, 63, 64, 65, 66, 67, 68, 69, 70, 71, 72, 73, 74, 75, 76, 77, 79, 138, 139, 140, 141, 142, 143, 144, 145, 146, 147, 148, 149, 150, 151, 152, 153, 154, 155, 156, 157, 158, 159, 160, 161, 162, 163, 164, 165, 166, 167, 168, 430, 490, 491, 492, 493, 494, 495, 496, 497, 498, 499, 501, 662, 663, 951, 952, 981, 982, 983, 984, 1081, 1…	[94, 95, 96, 97, 98, 100, 101, 102, 103, 104, 105, 106, 107, 430, 439, 657, 658, 659, 660, 678, 725, 728, 729, 732, 751, 758, 760, 802, 810, 814, 815, 816, 817, 818, 819, 820, 821, 865, 866, 867, 868, 869, 870, 871, 872, 873, 874, 875, 876, 877, 878, 879, 880, 881, 882, 883, 884, 885, 886, 887, 888, 889, 890, 891, 892, 893, 894, 895, 896, 897, 898, 899, 900, 901, 902, 903, 904, 905, 906, 907, 908…	3072.0
P11274_Q9NQX3	GPHN	0.8118755	BCR	0.768101	0.3039128	0.4625775	0.489275	0.5788903	0.1521236	0.3529757	0.4380969	0.2649338	0.2755995	0.4210906	0	0.0	0	0	0	0	0.0	0.00718984	P11274	Q9NQX3	model_4_multimer_v3_pred_0	0.3792084037837776	0.303510844707489	0.3186503565227467	0.2593980674354829	554.0	[42, 43, 45, 46, 47, 48, 49, 50, 51, 53, 54, 57, 248, 249, 250, 251, 252, 253, 254, 255, 256, 257, 258, 259, 260, 261, 262, 263, 264, 265, 266, 267, 268, 269, 270, 271, 272, 273, 274, 275, 276, 277, 278, 279, 280, 281, 282, 283, 284, 285, 286, 294, 295, 296, 297, 298, 299, 316, 318, 342, 343, 344, 345, 346, 347, 348, 490, 491, 492, 494, 495, 496, 498, 499, 501, 502, 503, 505, 506, 644, 645, 646, …	[1, 4, 5, 6, 7, 8, 9, 10, 11, 12, 13, 14, 15, 16, 17, 18, 23, 24, 25, 26, 27, 28, 29, 30, 31, 32, 33, 34, 35, 41, 42, 43, 44, 45, 46, 47, 48, 49, 50, 51, 52, 54, 60, 61, 62, 63, 64, 65, 66, 67, 68, 69, 70, 71, 72, 73, 74, 75, 76, 77, 78, 79, 80, 81, 82, 83, 136, 137, 138, 139, 140, 141, 142, 152, 155, 156, 159, 160, 162, 163, 166, 167, 170, 192, 193, 194, 195, 196, 197, 198, 199, 200, 201, 258, 2…	3072.0
P11274_O75146	HIP1R	0.6069493	BCR	0.8056715	0.6801735	0.5774104	0.5147579	0.5739621	0.3354055	0.4703552	0.5783144	0.2647441	0.3031477	0.524975	0	0.0	0	0	0	0	0.0	0.00693698	P11274	O75146	model_5_multimer_v3_pred_0	0.3350505980976371	0.2369954288005828	0.2566064626599937	0.0950624739437448	421.0	[1, 2, 3, 4, 5, 6, 7, 8, 9, 10, 11, 13, 14, 15, 16, 17, 18, 19, 20, 21, 22, 23, 24, 25, 26, 27, 28, 29, 30, 31, 32, 33, 34, 35, 36, 37, 38, 39, 40, 41, 42, 43, 44, 45, 46, 47, 48, 49, 50, 51, 52, 53, 54, 55, 56, 57, 58, 59, 60, 61, 62, 63, 64, 65, 66, 67, 68, 69, 70, 71, 72, 73, 156, 157, 158, 159, 160, 161, 162, 163, 164, 165, 166, 167, 168, 170, 172, 249, 250, 266, 268, 269, 270, 271, 272, 273,…	[1, 2, 3, 4, 5, 6, 7, 8, 9, 10, 11, 12, 14, 37, 40, 41, 42, 43, 44, 47, 76, 77, 78, 79, 80, 81, 114, 115, 116, 117, 118, 119, 120, 121, 122, 123, 124, 125, 126, 127, 128, 129, 130, 131, 192, 195, 196, 197, 198, 199, 200, 201, 203, 204, 205, 206, 207, 208, 209, 210, 211, 314, 316, 352, 355, 356, 359, 644, 645, 646, 647, 648, 649, 650, 651, 652, 653, 654, 655, 708, 709, 711, 712, 713, 714, 743, 767…	3072.0
P11274_Q8WXG6	MADD	0.8004861	BCR	0.7385892	0.5105749	0.3757864	0.528644	0.5260764	0.640185	0.3871081	0.378144	0.4861655		0.3598146	0	0.0	0	0	0	0	0.0	0.0	P11274	Q8WXG6	model_4_multimer_v3_pred_0	0.2873812092176152	0.2555742263793945	0.2619356229470387	0.0473653551535921	836.0	[6, 7, 8, 9, 10, 11, 12, 13, 14, 15, 16, 17, 18, 19, 20, 21, 22, 23, 24, 25, 29, 30, 31, 32, 33, 34, 35, 36, 37, 38, 39, 40, 41, 42, 43, 44, 45, 46, 50, 51, 52, 53, 54, 55, 56, 57, 58, 59, 60, 61, 62, 63, 64, 65, 66, 67, 68, 69, 70, 71, 75, 172, 173, 174, 175, 176, 177, 178, 195, 196, 197, 198, 199, 200, 201, 202, 203, 204, 205, 206, 207, 208, 209, 210, 211, 315, 316, 317, 318, 319, 320, 321, 322…	[1, 2, 3, 4, 5, 6, 8, 9, 10, 11, 12, 55, 57, 58, 59, 63, 65, 66, 67, 68, 70, 71, 73, 77, 78, 79, 80, 81, 82, 83, 84, 85, 86, 87, 88, 89, 90, 91, 92, 93, 181, 182, 183, 184, 185, 186, 187, 188, 189, 190, 191, 192, 193, 194, 195, 197, 198, 201, 220, 287, 288, 289, 290, 349, 350, 365, 368, 389, 392, 407, 408, 409, 410, 411, 412, 521, 522, 524, 525, 526, 528, 529, 557, 558, 559, 560, 561, 562, 563, 5…	3072.0
P11274_P22694	PRKACB	0.8151286	BCR	0.8266195	0.4254524	0.4519567	0.155063	0.3674461	0.2277058	0.2938921	0.2738425	0.2921387	0.2026992	0.10651	0	0.0	0	0	0	0	0.0	0.0066063	P11274	P22694	model_3_multimer_v3_pred_0	0.5122260637779441	0.7506539821624756	0.7029683984855694	0.56727353067065	350.0	[246, 248, 249, 250, 251, 252, 253, 254, 255, 256, 257, 258, 259, 548, 549, 550, 551, 552, 553, 555, 556, 559, 582, 583, 584, 585, 586, 587, 588, 589, 590, 591, 592, 593, 596, 597, 672, 673, 675, 676, 677, 678, 679, 680, 681, 682, 683, 684, 685, 686, 687, 688, 690, 691, 692, 693, 694, 695, 696, 697, 698, 699, 700, 701, 702, 703, 704, 705, 706, 707, 708, 709, 711, 712, 729, 732, 733, 781, 782, 784…	[49, 50, 51, 52, 53, 54, 55, 56, 57, 58, 73, 76, 77, 78, 79, 80, 81, 82, 83, 84, 85, 86, 87, 88, 89, 92, 126, 127, 128, 129, 130, 131, 132, 133, 134, 135, 136, 137, 138, 139, 140, 141, 142, 143, 144, 145, 146, 165, 166, 167, 168, 169, 170, 171, 172, 173, 174, 178, 179, 184, 185, 186, 187, 188, 189, 190, 192, 194, 195, 196, 197, 198, 199, 200, 201, 202, 203, 204, 205, 206, 207, 208, 209, 210, 211,…	3072.0
P15056_Q86UW7	CADPS2	0.8808367	BRAF	0.8178515		0.4846328		0.4677378	0.2689756	0.4388889	0.4889138	0.4941824		0.4438372	0	0.0	0	0	0	0	0.0	0.00674155	P15056	Q86UW7	model_4_multimer_v3_pred_0	0.4977467306779639	0.4060065150260925	0.4243545581564668	0.2779197206984024	401.0	[1, 2, 3, 4, 46, 50, 53, 54, 57, 61, 64, 73, 75, 76, 77, 78, 79, 80, 81, 82, 83, 84, 85, 86, 87, 88, 89, 90, 91, 92, 93, 94, 95, 96, 98, 99, 345, 346, 347, 348, 349, 350, 351, 352, 353, 354, 355, 356, 357, 358, 359, 360, 361, 362, 363, 364, 365, 438, 439, 440, 441, 442, 443, 444, 445, 446, 447, 448, 449, 450, 451, 452, 453, 454, 456, 476, 477, 499, 502, 503, 504, 505, 506, 507, 508, 509, 510, 511…	[135, 155, 157, 161, 178, 182, 185, 189, 190, 191, 192, 193, 194, 195, 196, 197, 198, 199, 200, 201, 202, 203, 204, 217, 232, 896, 897, 898, 899, 900, 902, 906, 907, 910, 913, 914, 934, 935, 936, 937, 938, 939, 940, 941, 942, 943, 944, 945, 946, 947, 948, 949, 950, 951, 952, 953, 954, 955, 956, 960, 961, 962, 963, 965, 966, 967, 968, 969, 970, 971, 972, 973, 974, 975, 976, 977, 982, 983, 984, 985…	3072.0
P15056_Q8IU85	CAMK1D	0.8317597	BRAF	0.689172	0.3428997	0.4306338		0.2779272	0.0992908	0.3960478	0.501623	0.3710832		0.3802044	0	0.0	0	0	0	0	0.0	0.0	P15056	Q8IU85	model_4_multimer_v3_pred_0	0.3560914074846529	0.2001821249723434	0.2313639814748053	0.2137352690409159	272.0	[77, 162, 163, 164, 165, 186, 187, 188, 189, 190, 231, 232, 233, 234, 235, 236, 237, 238, 239, 240, 241, 242, 243, 244, 245, 246, 247, 248, 249, 250, 251, 252, 253, 254, 255, 256, 257, 258, 259, 260, 261, 262, 263, 264, 265, 266, 267, 268, 269, 270, 271, 272, 273, 274, 275, 276, 277, 278, 279, 280, 281, 282, 283, 538, 540, 541, 542, 544, 545, 546, 547, 548, 549, 550, 551, 552, 553, 554, 557, 579,…	[27, 28, 29, 30, 31, 32, 33, 34, 35, 36, 37, 38, 39, 51, 52, 53, 54, 55, 56, 57, 58, 59, 60, 61, 62, 63, 65, 66, 67, 68, 69, 70, 72, 73, 82, 84, 92, 93, 94, 95, 96, 98, 105, 107, 108, 111, 140, 141, 142, 143, 144, 145, 146, 148, 149, 150, 151, 163, 164, 165, 166, 167, 168, 169, 170, 171, 177, 178, 179, 180, 181, 182, 183, 184, 185, 186, 187, 188, 189, 192, 193, 195, 198, 216, 217, 218, 219, 220, …	3072.0
P15056_O60229	KALRN	0.5794604	BRAF	0.8111519	0.4880648	0.486413		0.2801968	0.3577067	0.2486933	0.3517395	0.3335165		0.2408381	0	0.0	0	0	0	0	0.0	0.00667532	P15056	O60229
P15056_Q8WXG6	MADD	0.5403235	BRAF	0.8681513	0.5326107	0.3897028		0.351092	0.3757827	0.23042	0.150019	0.3922518		0.3593469	0	0.0	0	0	0	0	0.0	0.0067171	P15056	Q8WXG6	model_4_multimer_v3_pred_0	0.3173951345053924	0.2293112426996231	0.246928021060777	0.0401002904042481	559.0	[60, 64, 67, 76, 77, 78, 79, 80, 81, 82, 83, 84, 85, 150, 151, 152, 153, 154, 155, 156, 157, 158, 159, 160, 161, 162, 163, 164, 165, 166, 167, 168, 169, 170, 171, 172, 180, 181, 182, 183, 184, 185, 186, 187, 188, 189, 190, 214, 217, 218, 219, 220, 222, 223, 224, 234, 235, 236, 237, 238, 239, 240, 241, 242, 243, 244, 245, 246, 247, 248, 249, 250, 251, 252, 253, 254, 255, 256, 257, 258, 259, 260, 2…	[44, 45, 184, 188, 254, 257, 258, 259, 260, 265, 266, 267, 268, 269, 270, 319, 368, 370, 494, 498, 503, 504, 505, 506, 507, 508, 509, 510, 511, 512, 513, 514, 515, 516, 517, 518, 519, 520, 521, 522, 523, 524, 525, 526, 527, 528, 529, 542, 545, 546, 547, 548, 549, 550, 551, 552, 553, 554, 555, 556, 557, 558, 559, 560, 561, 562, 563, 564, 565, 566, 567, 568, 569, 570, 571, 572, 573, 574, 575, 576, …	3072.0
P15056_Q9UPR0	PLCL2	0.7137193	BRAF	0.879461	0.5529768	0.3832327		0.3803056	0.2505995	0.3118806	0.4773735	0.558308		0.3402361	0	0.0	0	0	0	0	0.0	0.0	P15056	Q9UPR0	model_4_multimer_v3_pred_0	0.5896542458451453	0.2540827989578247	0.3211970883352888	0.3068425593227871	381.0	[186, 189, 190, 191, 192, 193, 194, 226, 227, 228, 229, 230, 231, 232, 233, 235, 240, 241, 242, 243, 244, 245, 246, 247, 248, 249, 250, 251, 252, 253, 254, 255, 256, 260, 261, 262, 263, 264, 265, 266, 267, 269, 271, 275, 276, 277, 278, 279, 280, 281, 282, 283, 284, 285, 286, 287, 288, 289, 290, 291, 292, 293, 294, 295, 297, 338, 357, 358, 359, 360, 361, 362, 363, 364, 365, 366, 367, 368, 369, 370…	[54, 55, 56, 57, 58, 59, 116, 117, 118, 119, 120, 121, 122, 123, 124, 125, 126, 127, 207, 208, 209, 210, 211, 212, 213, 234, 317, 445, 446, 447, 448, 449, 450, 451, 452, 453, 454, 455, 457, 461, 486, 487, 488, 489, 490, 491, 492, 522, 585, 587, 588, 589, 590, 591, 592, 593, 594, 595, 596, 597, 598, 599, 600, 607, 610, 648, 649, 650, 651, 652, 653, 654, 655, 657, 658, 659, 661, 676, 677, 678, 679,…	3072.0
P15056_Q16537	PPP2R5E	0.8858607	BRAF	0.8374904	0.5415026	0.482436		0.3588438	0.1249747	0.4510479	0.2807926	0.3630458		0.3540254	0	0.0	0	0	0	0	0.0	0.0	P15056	Q16537	model_5_multimer_v3_pred_0	0.4300333103862824	0.4281941056251526	0.4285619465773785	0.4782479788109469	230.0	[77, 234, 235, 236, 237, 238, 239, 240, 241, 242, 243, 244, 245, 246, 247, 252, 253, 254, 255, 256, 257, 258, 259, 260, 262, 268, 269, 270, 271, 419, 453, 456, 510, 511, 548, 549, 550, 551, 552, 553, 554, 555, 556, 557, 558, 559, 562, 570, 646, 650, 683, 684, 685, 686, 687, 688, 689, 690, 691, 692, 707, 708, 709, 710, 711, 712, 713, 714, 715, 716, 717, 718, 719, 720, 721, 722, 723, 724, 725, 726,…	[28, 128, 129, 130, 131, 132, 133, 134, 135, 136, 137, 138, 139, 140, 141, 142, 143, 144, 152, 191, 192, 193, 194, 195, 196, 197, 198, 200, 227, 228, 229, 230, 231, 232, 233, 234, 235, 236, 239, 240, 242, 243, 244, 245, 246, 247, 250, 272, 273, 274, 275, 276, 277, 278, 279, 280, 281, 282, 283, 284, 285, 286, 287, 288, 289, 290, 293, 306, 311, 312, 313, 314, 315, 316, 317, 318, 319, 320, 321, 322,…	3072.0
P15056_P22694	PRKACB	0.6271782	BRAF	0.8655348	0.4544364	0.4503903		0.4046299	0.3183915	0.3478111	0.3640609	0.2283737		0.3770792	0	0.0	0	0	0	0	0.0	0.0	P15056	P22694	model_4_multimer_v3_pred_0	0.5676495771914355	0.8348536491394043	0.7814128347498106	0.4863796053915151	225.0	[61, 64, 65, 68, 69, 70, 71, 72, 73, 74, 75, 76, 77, 78, 79, 80, 81, 82, 83, 84, 85, 86, 87, 90, 93, 94, 243, 245, 246, 247, 248, 249, 250, 251, 252, 253, 254, 255, 256, 269, 271, 272, 275, 352, 353, 354, 355, 356, 357, 358, 359, 360, 361, 362, 363, 364, 365, 366, 367, 368, 369, 370, 371, 372, 373, 374, 377, 607, 608, 609, 610, 611, 612, 613, 617, 620, 622, 624, 625, 626, 627, 628, 656, 657, 658,…	[49, 50, 51, 52, 53, 54, 55, 56, 57, 58, 73, 79, 80, 81, 82, 83, 84, 85, 86, 87, 88, 89, 90, 91, 92, 127, 128, 129, 130, 131, 132, 133, 134, 135, 136, 137, 138, 139, 164, 165, 166, 167, 168, 169, 170, 171, 172, 173, 174, 184, 185, 186, 187, 188, 189, 190, 192, 196, 197, 198, 199, 200, 201, 202, 203, 204, 205, 206, 207, 208, 209, 210, 211, 212, 213, 214, 215, 216, 227, 228, 230, 231, 232, 233, 234…	3072.0
P15056_P55327	TPD52	0.8260154	BRAF	0.6150816	0.3135094	0.4857251		0.3551764	0.1882951	0.3592997	0.2301472	0.4001183		0.4621769	0	0.0	0	0	0	0	0.0	0.0	P15056	P55327	model_1_multimer_v3_pred_0	0.3725994674056159	0.1779440939426422	0.2168751686352369	0.0424844594486378	309.0	[53, 77, 80, 84, 88, 95, 241, 359, 360, 361, 362, 363, 364, 365, 366, 367, 368, 369, 370, 371, 372, 373, 374, 375, 376, 377, 378, 379, 380, 381, 382, 383, 384, 385, 386, 387, 388, 389, 459, 460, 461, 462, 463, 464, 465, 466, 467, 468, 469, 470, 471, 472, 483, 484, 485, 486, 487, 488, 494, 524, 536, 537, 538, 539, 541, 542, 543, 544, 545, 574, 575, 576, 577, 578, 579, 580, 581, 582, 583, 593, 594,…	[1, 2, 3, 4, 5, 6, 7, 8, 9, 10, 11, 12, 13, 14, 15, 16, 17, 18, 19, 20, 21, 22, 23, 24, 25, 26, 27, 28, 29, 30, 31, 32, 33, 34, 35, 36, 37, 38, 39, 40, 41, 42, 43, 83, 85, 86, 87, 88, 89, 90, 91, 92, 93, 94, 95, 96, 97, 98, 99, 100, 101, 102, 103, 104, 105, 107, 108, 111, 112, 113, 115, 116, 117, 118, 119, 120, 121, 122, 123, 124, 125, 126, 127, 128, 130, 134, 135, 136, 137, 138, 139, 140, 141, 1…	3072.0
P15056_Q13885	TUBB2A	0.6204872	BRAF	0.8291181	0.555268	0.3588039		0.3300763	0.2345978	0.4045878	0.3672467	0.2818526		0.4824809	0	0.0	0	0	0	0	0.0	0.00646225	P15056	Q13885	model_3_multimer_v3_pred_0	0.4395329562386365	0.2782520651817322	0.310508243393113	0.3686150522749017	304.0	[84, 88, 156, 158, 161, 162, 163, 164, 165, 166, 167, 168, 169, 170, 187, 188, 236, 237, 238, 239, 240, 241, 242, 243, 244, 245, 246, 247, 248, 252, 253, 254, 255, 256, 257, 258, 259, 260, 262, 267, 268, 269, 270, 271, 272, 273, 274, 278, 360, 361, 362, 363, 364, 365, 366, 367, 368, 369, 370, 371, 372, 373, 374, 375, 549, 550, 551, 552, 554, 555, 557, 558, 559, 561, 562, 565, 684, 686, 687, 688, …	[1, 2, 3, 11, 68, 69, 70, 74, 92, 93, 94, 95, 96, 97, 98, 99, 100, 101, 102, 103, 104, 105, 106, 107, 108, 109, 111, 114, 117, 118, 120, 121, 124, 125, 126, 127, 128, 129, 130, 131, 132, 133, 140, 141, 142, 143, 145, 149, 150, 151, 152, 153, 154, 155, 156, 157, 158, 159, 160, 161, 162, 163, 164, 171, 172, 173, 174, 175, 176, 177, 178, 179, 180, 181, 182, 183, 184, 185, 186, 187, 188, 189, 190, 19…	3072.0
P15056_Q96QK1	VPS35	0.8314496	BRAF	0.6519557	0.5197572	0.3526475		0.490661	0.140784	0.4691	0.4852585	0.3679104		0.2989479	0	0.0	0	0	0	0	0.0	0.0	P15056	Q96QK1	model_4_multimer_v3_pred_0	0.5812245583775594	0.5605155825614929	0.5646573777247063	0.5728512393890474	226.0	[240, 241, 242, 243, 244, 245, 246, 254, 256, 441, 442, 443, 444, 445, 446, 447, 448, 449, 450, 451, 452, 453, 454, 456, 457, 458, 473, 474, 475, 476, 477, 478, 479, 480, 481, 502, 503, 504, 505, 506, 507, 508, 509, 510, 511, 512, 513, 514, 515, 516, 517, 518, 519, 528, 529, 530, 531, 532, 533, 534, 555, 556, 558, 559, 560, 562, 566, 567, 569, 570, 571, 572, 583, 584, 585, 586, 587, 588, 589, 590…	[26, 40, 41, 43, 44, 45, 47, 48, 50, 51, 52, 53, 54, 55, 56, 57, 63, 92, 93, 95, 96, 97, 98, 99, 100, 101, 102, 103, 104, 105, 106, 107, 108, 110, 111, 127, 128, 129, 130, 131, 132, 133, 134, 135, 136, 137, 138, 139, 140, 141, 142, 143, 144, 145, 146, 147, 149, 150, 170, 171, 172, 175, 177, 178, 181, 182, 184, 185, 186, 188, 189, 191, 192, 193, 195, 196, 197, 199, 200, 201, 202, 236, 239, 240, 24…	3072.0
P15056_Q9NP79	VTA1	0.8748315	BRAF	0.661377	0.503809	0.4596624		0.3822382	0.3137627	0.2621415	0.640252	0.384591		0.28121	0	0.0	0	0	0	0	0.0	0.00777856	P15056	Q9NP79	model_2_multimer_v3_pred_0	0.349049543543744	0.190815269947052	0.2224621246663904	0.4259586512841328	221.0	[364, 365, 366, 367, 368, 369, 370, 371, 372, 373, 374, 375, 376, 377, 378, 379, 380, 381, 382, 383, 384, 385, 386, 462, 463, 464, 465, 466, 467, 469, 470, 486, 538, 542, 543, 545, 580, 605, 610, 611, 612, 613, 614, 615, 616, 617, 618, 625, 626, 627, 647, 652, 653, 654, 655, 656, 657, 658, 659, 660, 661, 662, 663, 664, 665, 666, 667, 668, 669, 670, 671, 672, 673, 674, 675, 676, 677, 678, 679, 680…	[10, 12, 14, 15, 16, 17, 18, 19, 20, 21, 22, 23, 25, 26, 35, 36, 37, 38, 39, 40, 41, 42, 43, 44, 45, 46, 47, 48, 49, 50, 51, 52, 53, 54, 55, 56, 57, 58, 59, 60, 61, 62, 63, 64, 65, 66, 67, 68, 69, 70, 71, 72, 73, 75, 80, 81, 82, 83, 84, 85, 86, 87, 90, 106, 111, 112, 113, 114, 115, 116, 118, 119, 120, 122, 123, 125, 126, 127, 128, 129, 130, 131, 132, 133, 134, 136, 137, 138, 139, 140, 141, 142, 1…	3072.0
Q86UW7_Q96F07	CYFIP2	0.5881675	CADPS2	0.8776369		0.329015	0.7473142	0.3783605	0.1988646	0.452453	0.1979073	0.4007563	0.3369762	0.4455823	0	0.0	0	0	0	0	0.0	0.0	Q86UW7	Q96F07	model_5_multimer_v3_pred_0	0.5483234172206846	0.244533970952034	0.3052918602057641	0.0533387988975553	95.0	[77, 78, 81, 84, 88, 91, 92, 95, 110, 179, 183, 186, 232, 233, 234, 235, 236, 237, 238, 239, 240, 241, 242, 243, 244, 245, 246, 247, 248, 249, 250, 251, 252, 253, 254, 255, 256, 258, 339, 650, 653, 654, 657, 661, 662, 664, 665, 666, 667, 668, 669, 670, 673]	[94, 721, 725, 813, 815, 869, 870, 872, 873, 874, 877, 878, 879, 890, 891, 892, 893, 894, 895, 896, 897, 898, 899, 900, 901, 902, 903, 904, 905, 1010, 1011, 1012, 1013, 1014, 1015, 1016, 1017, 1019, 1022, 1171, 1176, 1177]	3072.0
Q86UW7_Q05193	DNM1	0.5333249	CADPS2	0.936037		0.5514965	0.5176635	0.3223662	0.1469197	0.1556338	0.4111748	0.2153181		0.330199	0	0.0	0	0	0	0	0.0	0.0	Q86UW7	Q05193	model_4_multimer_v3_pred_0	0.462748104842238	0.4141443967819214	0.4238651383939847	0.3936458895979915	236.0	[129, 133, 134, 135, 136, 137, 138, 139, 140, 142, 171, 174, 178, 190, 191, 192, 193, 194, 195, 196, 197, 198, 199, 200, 201, 202, 203, 204, 205, 206, 207, 208, 209, 210, 211, 212, 213, 214, 215, 216, 217, 218, 219, 220, 221, 222, 223, 224, 225, 226, 227, 228, 229, 231, 658, 659, 660, 661, 662, 663, 664, 665, 666, 702, 703, 704, 705, 706, 707, 708, 709, 754, 757, 758, 760, 761, 762, 763, 764, 765…	[316, 320, 321, 322, 323, 324, 325, 326, 327, 328, 329, 330, 331, 332, 333, 334, 335, 337, 338, 386, 387, 388, 389, 390, 391, 392, 393, 394, 395, 396, 397, 398, 399, 400, 403, 404, 405, 406, 407, 408, 409, 410, 411, 412, 413, 414, 415, 417, 418, 421, 455, 458, 459, 460, 461, 462, 463, 464, 465, 466, 467, 468, 469, 470, 471, 472, 473, 474, 475, 476, 477, 478, 479, 480, 481, 482, 483, 484, 485, 486…	3072.0
Q86UW7_Q5JU85	IQSEC2	0.5916651	CADPS2	0.8453339		0.414116		0.4320464		0.3130438	0.195364	0.3138304		0.2139386	0	0.0	0	0	0	0	0.0	0.0	Q86UW7	Q5JU85	model_4_multimer_v3_pred_0	0.3938783623595844	0.3440945148468017	0.3540512843493583	0.2267338098671796	384.0	[104, 107, 108, 222, 223, 224, 225, 226, 227, 228, 229, 231, 326, 327, 328, 329, 330, 331, 333, 366, 367, 368, 369, 370, 371, 372, 373, 374, 375, 376, 386, 387, 388, 389, 390, 391, 392, 393, 394, 395, 396, 397, 398, 399, 400, 401, 402, 406, 407, 408, 409, 410, 411, 412, 413, 414, 415, 417, 421, 422, 423, 424, 425, 426, 427, 428, 429, 439, 440, 441, 442, 443, 444, 445, 446, 447, 448, 449, 450, 451…	[28, 32, 36, 40, 43, 61, 64, 65, 66, 67, 68, 112, 113, 114, 115, 116, 117, 118, 119, 120, 121, 122, 123, 124, 165, 166, 167, 168, 169, 170, 171, 172, 173, 174, 175, 176, 177, 178, 179, 316, 317, 318, 319, 320, 321, 322, 323, 324, 325, 326, 327, 328, 329, 330, 331, 332, 333, 334, 335, 336, 337, 338, 339, 340, 341, 342, 343, 344, 345, 346, 347, 348, 349, 350, 351, 352, 353, 354, 355, 356, 357, 358,…	3072.0
Q86UW7_Q13303	KCNAB2	0.6258878	CADPS2	0.8556905		0.4351376		0.3821437	0.2698214	0.3003371	0.4159968	0.2080502		0.3841733	0	0.0	0	0	0	0	0.0	0.0	Q86UW7	Q13303	model_5_multimer_v3_pred_0	0.645727226745332	0.7978851795196533	0.7674535889647891	0.6521560026634194	308.0	[100, 101, 102, 103, 104, 105, 106, 107, 108, 109, 110, 111, 112, 113, 114, 115, 118, 169, 170, 171, 172, 174, 175, 178, 190, 193, 194, 195, 196, 197, 198, 199, 200, 201, 202, 203, 204, 205, 206, 207, 208, 209, 211, 212, 217, 220, 221, 222, 223, 224, 225, 226, 227, 228, 229, 230, 231, 232, 233, 234, 235, 236, 237, 238, 239, 240, 241, 242, 243, 244, 245, 246, 251, 364, 365, 366, 367, 368, 370, 395…	[33, 36, 40, 41, 42, 43, 44, 45, 46, 131, 159, 160, 161, 162, 163, 164, 165, 166, 167, 168, 169, 170, 171, 189, 190, 191, 192, 193, 194, 195, 196, 197, 198, 199, 200, 201, 202, 203, 204, 205, 206, 207, 208, 209, 213, 217, 221, 222, 223, 224, 225, 226, 227, 228, 229, 230, 231, 232, 233, 234, 235, 236, 237, 238, 240, 272, 273, 274, 275, 276, 277, 278, 279, 280, 281, 282, 283, 284, 285, 287, 288, 29…	3072.0
Q86UW7_O15066	KIF3B	0.5123687	CADPS2	0.8173935		0.4852365		0.4163174	0.3509342	0.4724018	0.2152607	0.4127293		0.6221441	0	0.0	0	0	0	0	0.0	0.0	Q86UW7	O15066	model_5_multimer_v3_pred_0	0.4652481452300728	0.3785894215106964	0.3959211662545717	0.3120034533587614	265.0	[2, 3, 5, 6, 7, 8, 9, 10, 97, 98, 99, 100, 101, 102, 103, 104, 105, 193, 195, 198, 265, 266, 267, 268, 269, 270, 271, 272, 273, 274, 275, 276, 277, 278, 279, 280, 281, 282, 283, 284, 285, 286, 295, 296, 297, 298, 299, 300, 301, 302, 303, 304, 305, 306, 307, 308, 309, 310, 311, 312, 313, 314, 315, 316, 317, 318, 319, 320, 321, 322, 323, 324, 325, 326, 327, 328, 332, 335, 383, 431, 432, 433, 434, 4…	[43, 52, 55, 56, 57, 59, 95, 249, 251, 263, 269, 272, 273, 274, 275, 276, 277, 278, 279, 280, 281, 283, 284, 286, 313, 324, 325, 326, 327, 328, 329, 330, 331, 332, 333, 334, 335, 336, 337, 338, 339, 340, 556, 559, 560, 563, 566, 567, 588, 591, 592, 593, 594, 595, 596, 597, 598, 599, 600, 601, 602, 603, 604, 605, 612, 613, 614, 615, 616, 617, 618, 619, 620, 622, 623, 624, 625, 626, 627, 628, 629, …	3072.0
Q86UW7_Q8WXG6	MADD	0.5175233	CADPS2	0.9107749		0.4300133		0.3964268	0.4252312	0.5991404	0.4064718	0.3869564		0.62517	0	0.0	0	0	0	0	0.0	0.00674155	Q86UW7	Q8WXG6	model_5_multimer_v3_pred_0	0.372132203567963	0.2465975284576416	0.2717044634797059	0.067091337806084	715.0	[86, 93, 111, 129, 132, 134, 135, 136, 137, 138, 139, 140, 141, 142, 143, 182, 184, 185, 186, 187, 188, 189, 190, 191, 192, 193, 194, 195, 196, 197, 198, 199, 200, 201, 202, 203, 205, 206, 209, 212, 213, 214, 215, 216, 217, 218, 219, 220, 221, 222, 223, 224, 225, 226, 227, 228, 229, 230, 231, 232, 233, 234, 235, 237, 238, 239, 240, 241, 242, 243, 244, 245, 246, 247, 248, 249, 250, 251, 260, 262, …	[19, 21, 22, 23, 24, 25, 26, 27, 28, 29, 30, 31, 32, 33, 34, 35, 36, 37, 190, 194, 197, 201, 202, 203, 204, 205, 206, 207, 208, 209, 210, 211, 212, 213, 214, 215, 216, 217, 218, 219, 220, 221, 222, 223, 224, 225, 226, 227, 228, 229, 230, 231, 232, 233, 234, 235, 236, 237, 238, 239, 240, 241, 242, 243, 244, 246, 247, 250, 253, 254, 255, 256, 257, 258, 259, 260, 261, 262, 263, 264, 265, 266, 293, 2…	3072.0
Q86UW7_Q9UPR0	PLCL2	0.7526517	CADPS2	0.8386806		0.4416073		0.4626648	0.3704318	0.3545056	0.4584169	0.551249		0.4226259	0	0.0	0	0	0	0	0.0	0.0	Q86UW7	Q9UPR0	model_2_multimer_v3_pred_0	0.5188421795858944	0.4295116662979126	0.4473777689555089	0.4088149998093572	366.0	[119, 120, 122, 123, 126, 127, 129, 130, 131, 132, 136, 137, 138, 139, 140, 141, 142, 143, 144, 145, 146, 147, 148, 149, 150, 151, 152, 153, 154, 155, 156, 157, 158, 159, 160, 161, 162, 170, 171, 172, 173, 174, 175, 176, 177, 178, 179, 180, 181, 182, 183, 184, 185, 186, 187, 188, 189, 190, 191, 192, 193, 194, 195, 196, 197, 198, 199, 200, 201, 202, 203, 204, 205, 206, 207, 211, 228, 230, 231, 232…	[54, 55, 115, 116, 117, 118, 119, 120, 121, 122, 123, 124, 125, 126, 127, 128, 129, 148, 150, 156, 157, 158, 159, 160, 161, 177, 207, 208, 210, 211, 212, 234, 304, 305, 306, 307, 308, 309, 310, 311, 312, 313, 314, 317, 318, 320, 338, 446, 447, 448, 449, 450, 451, 452, 453, 488, 490, 590, 591, 592, 593, 594, 595, 596, 597, 598, 599, 600, 649, 650, 651, 652, 653, 654, 655, 656, 657, 658, 659, 661, …	3072.0
Q86UW7_Q16537	PPP2R5E	0.8312819	CADPS2	0.6608604		0.5463308	0.1815663	0.4017248	0.4219967	0.46261	0.4459437	0.2807243	0.2271664	0.2492422	0	0.0	0	0	0	0	0.0	0.0	Q86UW7	Q16537	model_4_multimer_v3_pred_0	0.3866419746934296	0.1988409757614135	0.2364011755478168	0.0411214773421644	192.0	[1, 2, 3, 4, 88, 89, 90, 91, 92, 93, 94, 95, 96, 97, 98, 99, 100, 101, 102, 103, 104, 105, 106, 107, 108, 109, 110, 111, 112, 113, 158, 162, 165, 167, 168, 169, 170, 171, 172, 173, 175, 178, 179, 182, 197, 236, 257, 258, 260, 261, 262, 263, 264, 265, 266, 269, 320, 322, 323, 324, 325, 326, 333, 346, 347, 348, 350, 563, 564, 565, 634, 637, 638, 639, 640, 641, 643, 644, 645, 646, 647, 648, 650, 651…	[10, 11, 12, 13, 15, 16, 17, 18, 19, 20, 21, 22, 23, 24, 25, 26, 27, 28, 29, 30, 31, 79, 80, 130, 131, 132, 133, 134, 135, 136, 137, 138, 139, 140, 141, 142, 143, 144, 145, 190, 191, 192, 193, 229, 230, 231, 232, 233, 234, 236, 275, 279, 312, 313, 353, 355, 395, 396, 397, 398, 399, 400, 401, 402, 404, 405, 409, 462]	3072.0
Q86UW7_Q9NYI0	PSD3	0.5057036	CADPS2	0.9088848		0.3720454		0.514151	0.2772902	0.5315765	0.3275989	0.2174364		0.4400047	0	0.0	0	0	0	0	0.0	0.0	Q86UW7	Q9NYI0	model_1_multimer_v3_pred_0	0.3635533824992517	0.3641400337219238	0.3640227034773894	0.1813650731610036	683.0	[1, 2, 3, 4, 5, 6, 7, 8, 9, 10, 78, 81, 85, 88, 92, 95, 96, 105, 106, 107, 108, 109, 110, 111, 112, 113, 114, 115, 116, 117, 118, 119, 120, 121, 122, 123, 149, 152, 153, 154, 156, 157, 158, 159, 160, 161, 162, 163, 164, 165, 166, 167, 168, 169, 170, 171, 172, 173, 174, 175, 176, 177, 178, 179, 180, 200, 201, 202, 203, 204, 205, 206, 207, 208, 209, 210, 211, 212, 220, 221, 222, 223, 224, 225, 226,…	[13, 14, 15, 17, 20, 21, 22, 23, 24, 25, 26, 27, 28, 29, 30, 31, 32, 33, 34, 55, 56, 57, 58, 59, 60, 61, 62, 63, 64, 301, 436, 437, 438, 439, 440, 441, 442, 443, 445, 446, 449, 450, 451, 453, 456, 461, 464, 465, 466, 467, 468, 469, 470, 471, 472, 473, 474, 475, 476, 477, 478, 479, 480, 481, 482, 483, 484, 485, 486, 487, 488, 493, 494, 495, 496, 501, 502, 503, 504, 505, 506, 507, 508, 600, 601, 60…	3072.0
Q86UW7_Q99962	SH3GL2	0.7123055	CADPS2	0.8344579		0.5980116		0.5978008		0.3012654	0.3938665	0.4722184		0.5534147	0	0.0	0	0	0	0	0.0	0.0	Q86UW7	Q99962	model_5_multimer_v3_pred_0	0.508689930406251	0.1988811194896698	0.2608428816729861	0.0846264306267535	189.0	[100, 101, 102, 103, 104, 105, 106, 107, 108, 110, 136, 137, 138, 139, 140, 141, 142, 143, 188, 189, 190, 191, 192, 193, 194, 195, 196, 197, 198, 199, 201, 202, 203, 206, 223, 224, 225, 226, 227, 228, 229, 230, 231, 232, 233, 234, 333, 334, 335, 336, 337, 338, 339, 340, 341, 342, 343, 344, 345, 346, 347, 348, 349, 350, 351, 352, 353, 354, 355, 356, 357, 358, 359, 360, 361, 362, 363, 364, 395, 396…	[1, 2, 3, 5, 6, 7, 8, 9, 10, 11, 12, 13, 14, 15, 16, 17, 18, 19, 20, 44, 48, 51, 52, 53, 55, 56, 59, 60, 61, 62, 63, 64, 65, 66, 72, 74, 77, 78, 79, 80, 92, 96, 100, 144, 147, 148, 152, 153, 154, 155, 156, 157, 158, 159, 160, 161, 162, 163, 164, 165, 166, 167, 193, 300, 301, 302, 303, 304, 305, 306, 307, 308, 309, 310, 311, 318, 319, 320, 321, 322, 323, 324, 325, 326, 327, 328, 329, 330, 331, 332…	3072.0
Q86UW7_Q6ZVM7	TOM1L2	0.75413	CADPS2	0.8513882		0.6693849		0.4683514	0.4793562	0.6005333	0.2754554	0.3984509	0.6326032	0.2313759	0	0.0	0	0	0	0	0.0	0.0	Q86UW7	Q6ZVM7	model_5_multimer_v3_pred_0	0.4615194326074723	0.3721330165863037	0.3900102997905374	0.2831430973844285	320.0	[111, 123, 124, 125, 126, 127, 128, 129, 130, 131, 132, 133, 134, 135, 136, 137, 138, 139, 140, 141, 142, 143, 144, 145, 146, 147, 148, 149, 150, 151, 152, 153, 154, 155, 156, 157, 158, 159, 160, 161, 162, 163, 165, 166, 167, 168, 169, 170, 171, 172, 173, 174, 175, 176, 177, 178, 179, 180, 181, 182, 183, 184, 185, 186, 187, 188, 189, 190, 191, 192, 193, 194, 195, 196, 197, 198, 199, 200, 203, 216…	[16, 20, 24, 25, 26, 27, 28, 29, 30, 31, 32, 33, 34, 35, 36, 37, 38, 39, 40, 41, 42, 43, 44, 47, 65, 72, 73, 74, 75, 76, 77, 78, 79, 80, 81, 82, 83, 84, 85, 86, 87, 127, 128, 131, 133, 134, 155, 156, 157, 158, 159, 160, 161, 162, 163, 164, 165, 166, 167, 168, 169, 170, 243, 286, 289, 290, 292, 293, 294, 295, 296, 297, 298, 299, 300, 301, 302, 303, 304, 307, 308, 391, 405, 406, 407, 408, 409, 410,…	3072.0
Q86UW7_P68366	TUBA4A	0.7049383	CADPS2	0.890558		0.3708606	0.3481292	0.425804	0.2057762	0.3958982	0.3615658	0.1822231	0.1543652	0.1763213	0	0.0	0	0	0	0	0.0	0.00689939	Q86UW7	P68366	model_2_multimer_v3_pred_0	0.471009999955226	0.2495256215333938	0.2938224972177603	0.3306961734261631	252.0	[1, 2, 3, 4, 5, 6, 7, 104, 105, 106, 107, 108, 109, 110, 111, 112, 113, 114, 115, 119, 153, 156, 157, 158, 159, 160, 161, 162, 163, 164, 165, 166, 167, 168, 169, 170, 171, 172, 173, 174, 175, 176, 178, 179, 182, 231, 232, 233, 234, 235, 238, 335, 336, 337, 338, 339, 340, 341, 342, 344, 346, 352, 353, 355, 356, 357, 358, 359, 360, 500, 501, 502, 503, 504, 505, 506, 508, 524, 526, 527, 528, 529, 53…	[70, 72, 94, 95, 96, 97, 98, 99, 100, 102, 103, 104, 105, 106, 107, 108, 109, 110, 111, 112, 113, 114, 115, 116, 117, 118, 119, 120, 123, 152, 155, 156, 157, 158, 159, 160, 161, 162, 163, 164, 166, 180, 181, 182, 184, 185, 189, 192, 195, 196, 197, 199, 214, 220, 262, 263, 264, 296, 327, 328, 329, 330, 331, 332, 333, 334, 335, 336, 337, 338, 339, 340, 341, 342, 343, 348, 349, 350, 351, 393, 394, 3…	3072.0
Q86UW7_Q13885	TUBB2A	0.5758248	CADPS2	0.8303446		0.39925	0.4015499	0.4486346	0.352875	0.3515847	0.4557436	0.5203802		0.497608	0	0.0	0	0	0	0	0.0	0.00692861	Q86UW7	Q13885	model_4_multimer_v3_pred_0	0.5035271914427587	0.2240894883871078	0.279977028998238	0.1150142607229346	92.0	[135, 137, 139, 185, 186, 188, 189, 190, 191, 192, 193, 194, 195, 196, 197, 198, 199, 200, 201, 202, 206, 348, 349, 994, 995, 996, 997, 998, 999, 1001, 1091, 1187, 1190, 1196, 1247, 1248]	[173, 174, 203, 205, 213, 216, 218, 275, 276, 277, 278, 280, 281, 291, 295, 296, 297, 302, 303, 304, 306, 307, 336, 337, 372, 373, 374, 375, 376, 377, 378, 379, 380, 381, 382, 383, 384, 385, 386, 387, 388, 390, 406, 412, 413, 415, 416, 417, 418, 419, 420, 423, 426, 427, 429, 432]	3072.0
Q8IU85_Q96F07	CYFIP2	0.5075416	CAMK1D	0.8487985	0.4601786	0.4331664	0.498769	0.369221	0.4458362	0.5277441	0.435142	0.2876756	0.3467686	0.501948	0	0.0	0	0	0	0	0.0	0.00695261	Q8IU85	Q96F07	model_3_multimer_v3_pred_0	0.7187670120232882	0.2171451449394226	0.3174695183561957	0.3068377568058691	124.0	[60, 115, 116, 117, 118, 119, 121, 211, 212, 214, 215, 216, 217, 218, 219, 220, 224, 226, 227, 235, 237, 238, 239, 240, 241, 242, 243, 244, 245, 246, 247, 248, 249, 250, 251, 252, 253, 254, 256, 257, 277, 278, 282, 283, 284, 285, 286, 287, 288, 289, 290, 291, 292, 293, 296, 299, 303, 307, 310, 314, 317, 318, 320, 321, 324, 380, 381]	[19, 20, 21, 22, 23, 24, 25, 365, 372, 373, 745, 771, 834, 835, 837, 838, 1046, 1047, 1048, 1049, 1050, 1051, 1052, 1053, 1054, 1055, 1056, 1057, 1058, 1059, 1060, 1061, 1062, 1065, 1069, 1070, 1071, 1072, 1073, 1074, 1075, 1076, 1077, 1078, 1079, 1080, 1081, 1082, 1083, 1084, 1085, 1086, 1087, 1089, 1090, 1091, 1258]	3072.0
Q8IU85_P29218	IMPA1	0.8132663	CAMK1D	0.720658	0.5835814	0.397536	0.4617619	0.4377287	0.3031938	0.432531	0.3414768	0.4518782	0.4013899	0.5653539	0	0.0	0	0	0	0	0.0	0.0	Q8IU85	P29218	model_2_multimer_v3_pred_0	0.5026511496639205	0.1989569365978241	0.2596957792110434	0.2301652721420916	151.0	[31, 32, 33, 34, 35, 36, 52, 53, 54, 55, 56, 57, 58, 59, 60, 61, 62, 63, 64, 65, 66, 67, 68, 69, 93, 142, 143, 144, 145, 146, 147, 148, 149, 165, 166, 167, 168, 169, 170, 179, 180, 181, 182, 183, 184, 185, 186, 187, 188, 189, 190, 191, 192, 193, 194, 195, 196, 198, 205, 206, 209, 210, 213, 219, 220, 221, 222, 223, 224, 225, 226, 227, 228, 229, 230, 231, 232, 233, 234, 260, 301, 303, 304, 305, 306…	[20, 21, 22, 23, 24, 25, 26, 27, 28, 29, 30, 31, 32, 33, 34, 35, 36, 37, 38, 39, 40, 41, 42, 43, 44, 45, 46, 47, 48, 49, 52, 70, 71, 72, 73, 74, 75, 76, 77, 78, 95, 96, 97, 98, 99, 100, 101, 102, 103, 105, 126, 165, 166, 167, 168, 169, 171, 217, 248, 270, 271, 272, 276, 277]	3072.0
Q8IU85_Q16537	PPP2R5E	0.8326623	CAMK1D	0.6309188	0.5114214	0.4373717	0.4486235	0.3961362	0.4383046	0.5361668	0.5965296	0.3031813	0.478007	0.3547257	0	0.0	0	0	0	0	0.0	0.0	Q8IU85	Q16537	model_4_multimer_v3_pred_0	0.4986857831104774	0.1363149583339691	0.2087891232892708	0.1365568624504602	181.0	[29, 30, 31, 32, 33, 34, 35, 36, 37, 38, 51, 52, 53, 54, 55, 56, 57, 58, 59, 60, 61, 62, 63, 64, 65, 66, 67, 68, 69, 96, 98, 143, 144, 145, 146, 148, 149, 164, 165, 166, 167, 168, 170, 176, 177, 178, 179, 180, 181, 182, 183, 184, 185, 186, 187, 188, 189, 190, 191, 192, 193, 194, 195, 196, 197, 198, 222, 223, 224, 225, 226, 227, 228, 229, 230, 231, 232, 233, 234, 235, 236, 237, 243, 244, 291, 295,…	[14, 15, 16, 17, 18, 19, 20, 21, 22, 23, 24, 25, 26, 27, 28, 29, 30, 31, 32, 33, 34, 35, 37, 77, 126, 127, 128, 129, 130, 131, 132, 133, 134, 135, 136, 137, 138, 139, 140, 141, 143, 189, 191, 228, 231, 232, 233, 234, 235, 236, 273, 274, 275, 276, 277, 278, 279, 309, 311, 312, 313, 314, 315, 316, 317, 318, 319, 320, 355, 356, 357, 358, 359, 361, 398, 399, 400, 401, 403]	3072.0
Q8IU85_P22694	PRKACB	0.5268281	CAMK1D	0.8371109	0.4962666	0.2883458	0.7674985	0.5126496	0.3519432	0.299274	0.2970334	0.5369058	0.0583922	0.7256261	0	0.0	0	0	0	0	0.0	0.0	Q8IU85	P22694	model_3_multimer_v3_pred_0	0.529120955953231	0.3228780329227447	0.364126617528842	0.4174388534257894	228.0	[28, 29, 30, 31, 32, 33, 34, 35, 36, 37, 52, 55, 56, 57, 58, 59, 60, 62, 65, 104, 105, 106, 107, 108, 143, 144, 145, 146, 147, 148, 149, 150, 151, 164, 165, 167, 168, 181, 182, 183, 184, 185, 186, 187, 188, 193, 195, 212, 216, 218, 219, 220, 221, 222, 223, 224, 225, 226, 227, 228, 229, 230, 231, 232, 233, 234, 235, 236, 237, 238, 239, 240, 241, 242, 243, 244, 245, 246, 296, 299, 300, 301, 302, 30…	[52, 53, 54, 55, 56, 73, 75, 78, 79, 80, 81, 82, 83, 84, 85, 86, 87, 88, 89, 90, 91, 92, 128, 129, 130, 131, 132, 133, 134, 135, 136, 137, 165, 166, 167, 168, 169, 170, 171, 172, 173, 184, 185, 186, 187, 188, 189, 190, 195, 196, 197, 198, 199, 200, 201, 202, 203, 204, 205, 206, 207, 208, 209, 210, 211, 212, 213, 214, 215, 216, 220, 223, 224, 226, 227, 228, 230, 231, 232, 233, 234, 235, 236, 237, …	3072.0
Q8IU85_Q99962	SH3GL2	0.8146517	CAMK1D	0.7808258		0.5089206	0.1848688	0.4779653		0.4645619	0.5572897	0.6278747	0.7113912	0.7661039	0	0.0	0	0	0	0	0.0	0.0	Q8IU85	Q99962	model_1_multimer_v3_pred_0	0.4445673840077805	0.1363545209169387	0.1979970935351071	0.3176672107335602	238.0	[27, 28, 29, 30, 31, 32, 33, 34, 35, 36, 37, 38, 52, 53, 54, 55, 56, 57, 58, 59, 60, 61, 62, 63, 64, 65, 66, 67, 68, 69, 70, 71, 88, 89, 90, 91, 92, 93, 94, 95, 96, 107, 108, 110, 111, 112, 143, 144, 165, 166, 167, 168, 169, 170, 180, 181, 182, 183, 185, 193, 216, 217, 218, 219, 221, 222, 223, 224, 225, 226, 227, 228, 229, 230, 231, 242, 243, 244, 290, 291, 292, 293, 294, 295, 296, 297, 298, 299,…	[41, 44, 45, 46, 47, 48, 49, 51, 52, 55, 56, 59, 61, 62, 63, 64, 65, 66, 67, 68, 69, 70, 71, 72, 73, 74, 75, 76, 78, 80, 82, 83, 84, 85, 86, 87, 136, 137, 140, 141, 142, 143, 144, 145, 146, 147, 148, 149, 150, 151, 152, 153, 154, 155, 156, 157, 158, 159, 160, 161, 162, 163, 164, 165, 166, 167, 186, 189, 190, 193, 196, 200, 214, 294, 295, 296, 297, 298, 299, 300, 301, 302, 303, 304, 305, 306, 307,…	3072.0
Q8IU85_Q6ZVM7	TOM1L2	0.6595573	CAMK1D	0.8081804	0.3656184	0.3594196	0.3523624	0.3336623	0.3789008	0.4322084	0.5294984	0.518212	0.79006	0.3255282	0	0.0	0	0	0	0	0.0	0.00692372	Q8IU85	Q6ZVM7	model_1_multimer_v3_pred_0	0.4241507304158339	0.2972908616065979	0.3226628353684451	0.3198922087635834	374.0	[7, 8, 9, 10, 11, 12, 13, 14, 15, 17, 20, 25, 26, 27, 28, 29, 30, 31, 32, 33, 34, 35, 36, 37, 38, 39, 40, 49, 50, 51, 52, 53, 54, 55, 56, 57, 58, 59, 60, 61, 62, 63, 64, 65, 66, 67, 68, 69, 70, 71, 72, 73, 74, 75, 87, 89, 90, 91, 92, 93, 94, 95, 100, 101, 103, 104, 105, 108, 111, 112, 137, 138, 139, 140, 141, 142, 143, 144, 145, 146, 149, 151, 155, 165, 166, 167, 168, 169, 170, 171, 172, 173, 174…	[20, 27, 28, 29, 30, 31, 32, 33, 34, 35, 36, 37, 38, 39, 40, 41, 42, 68, 69, 72, 73, 74, 75, 76, 77, 78, 79, 80, 81, 82, 85, 112, 115, 116, 118, 119, 120, 121, 122, 123, 124, 125, 126, 127, 128, 129, 130, 131, 138, 141, 145, 149, 150, 151, 152, 153, 154, 155, 156, 157, 158, 159, 160, 161, 162, 163, 165, 167, 168, 215, 216, 217, 218, 219, 220, 221, 222, 223, 224, 225, 226, 227, 228, 229, 230, 231,…	3072.0
Q8IU85_Q9NP79	VTA1	0.8524471	CAMK1D	0.5675579	0.4268086	0.5376365	0.4566813	0.4487651	0.1891461	0.3184096	0.4757172	0.1333168	0.6325273	0.2437887	0	0.0	0	0	0	0	0.0	0.0	Q8IU85	Q9NP79	model_4_multimer_v3_pred_0	0.4800056671342123	0.1519090682268142	0.2175283880082938	0.3472248746305837	231.0	[12, 13, 18, 19, 20, 25, 26, 27, 28, 29, 30, 31, 32, 33, 34, 35, 36, 37, 38, 39, 40, 51, 52, 53, 54, 55, 56, 57, 58, 59, 60, 61, 62, 63, 64, 65, 66, 67, 69, 70, 87, 88, 89, 90, 91, 92, 93, 94, 95, 96, 97, 98, 146, 148, 165, 167, 179, 180, 181, 182, 183, 184, 185, 186, 188, 191, 192, 193, 194, 195, 196, 219, 221, 222, 223, 224, 225, 226, 227, 228, 229, 230, 231, 232, 233, 234, 237, 239, 298, 299, …	[11, 13, 14, 16, 17, 32, 33, 36, 37, 38, 40, 41, 42, 43, 44, 45, 46, 47, 48, 49, 50, 51, 52, 53, 54, 55, 56, 57, 58, 59, 60, 61, 62, 63, 64, 65, 67, 68, 69, 70, 71, 72, 73, 74, 75, 76, 77, 78, 79, 80, 81, 82, 83, 84, 85, 86, 87, 88, 90, 91, 94, 121, 122, 124, 125, 126, 127, 128, 129, 130, 131, 132, 133, 134, 135, 136, 137, 138, 139, 140, 142, 143, 171, 172, 174, 177, 269, 270, 272, 273, 274, 275,…	3072.0
Q16204_Q9UDY4	DNAJB4	0.8275474	CCDC6	0.5652429	0.4252938	0.284616	0.552456	0.326383	0.3154599	0.2027666	0.2932095	0.4456792	0.4909096	0.4130317	0	0.0	0	0	0	0	0.0	0.0	Q16204	Q9UDY4	model_4_multimer_v3_pred_0	0.2897545901607047	0.1126753985881805	0.1480912369026853	0.0352434934181021	121.0	[160, 161, 164, 165, 166, 167, 168, 169, 170, 171, 172, 173, 174, 175, 176, 177, 178, 179, 180, 181, 182, 183, 184, 185, 186, 187, 188, 189, 190, 191, 192, 193, 194, 195, 196, 197, 198, 199, 200, 201, 202, 203, 204, 205, 206, 207, 208, 209, 210, 211, 212, 213, 214, 265, 268, 269, 271, 272, 273, 275, 276, 277, 279, 280, 282, 283, 286, 287, 289, 290, 293, 417, 418, 419, 420, 421, 422, 423, 424, 425]	[34, 37, 106, 108, 109, 110, 111, 112, 113, 114, 115, 116, 117, 118, 119, 120, 121, 122, 123, 124, 125, 126, 127, 128, 129, 130, 131, 132, 133, 134, 135, 136, 137, 138, 139, 140, 141, 142, 143, 144, 145]	3072.0
Q16204_Q05193	DNM1	0.8604896	CCDC6	0.7593921	0.3194867	0.5144168	0.5190117	0.4037578	0.4578594	0.2691186	0.2323411	0.4694942	0.3238317	0.2436495	0	0.0	0	0	0	0	0.0	0.00694791	Q16204	Q05193	model_2_multimer_v3_pred_0	0.39801605088375	0.154783546924591	0.2034300477164228	0.0475560040414818	198.0	[119, 120, 122, 123, 124, 125, 126, 127, 128, 129, 130, 131, 132, 133, 134, 135, 136, 137, 138, 139, 140, 141, 142, 143, 144, 145, 146, 147, 148, 149, 150, 151, 152, 153, 154, 155, 156, 157, 158, 159, 160, 161, 162, 163, 164, 165, 166, 167, 168, 169, 170, 171, 172, 173, 174, 175, 176, 177, 178, 179, 180, 181, 182, 183, 185, 189, 315, 319, 322, 323, 326, 327, 330, 334, 350, 351, 352, 353, 354, 355…	[351, 352, 353, 354, 355, 356, 385, 490, 491, 492, 493, 494, 495, 496, 497, 498, 499, 500, 501, 502, 503, 504, 505, 506, 507, 508, 509, 510, 511, 512, 513, 514, 515, 516, 517, 520, 522, 523, 524, 525, 526, 527, 529, 533, 534, 535, 536, 537, 538, 539, 540, 542, 543, 544, 547, 548, 555, 556, 557, 558, 559, 568, 578, 579, 580, 581, 582, 583, 584, 593, 594, 595, 597, 598, 599, 600, 606, 607, 608, 609…	3072.0
Q16204_Q92598	HSPH1	0.8873824	CCDC6	0.5893016	0.6636317	0.4174344	0.3323396	0.5288847	0.4180622	0.4810224	0.2437073	0.4577432	0.5386324	0.2703908	0	0.0	0	0	0	0	0.0	0.00698307	Q16204	Q92598	model_1_multimer_v3_pred_0	0.5650433335612218	0.1914870887994766	0.2661983377518256	0.1740936592481252	291.0	[1, 2, 3, 4, 5, 6, 7, 8, 9, 10, 11, 12, 13, 14, 15, 101, 105, 108, 189, 192, 193, 194, 195, 196, 197, 198, 199, 200, 201, 202, 203, 204, 205, 206, 207, 208, 209, 210, 211, 212, 291, 294, 295, 296, 297, 298, 299, 300, 301, 302, 303, 304, 305, 306, 307, 308, 309, 310, 312, 313, 314, 315, 316, 317, 318, 319, 320, 321, 322, 323, 324, 325, 326, 327, 328, 329, 330, 331, 333, 334, 337, 338, 341, 366, 36…	[14, 26, 27, 28, 29, 30, 31, 32, 33, 34, 50, 54, 57, 58, 157, 158, 161, 166, 167, 168, 254, 259, 261, 262, 265, 272, 275, 276, 278, 279, 280, 287, 288, 289, 290, 291, 292, 293, 294, 295, 296, 297, 342, 343, 346, 351, 361, 362, 363, 364, 365, 366, 367, 368, 369, 370, 404, 405, 406, 407, 408, 417, 418, 419, 420, 427, 428, 429, 430, 431, 432, 433, 434, 435, 436, 438, 439, 440, 441, 442, 443, 444, 46…	3072.0
Q16204_O15066	KIF3B	0.8302294	CCDC6	0.6784824	0.66016	0.5438136	0.2930556	0.5614662	0.3828213	0.4315864	0.2739218	0.4922382		0.2542147	0	0.0	0	0	0	0	0.0	0.0	Q16204	O15066	model_3_multimer_v3_pred_0	0.4643551312489306	0.3629394769668579	0.3832226078232724	0.0550552658734417	206.0	[134, 138, 142, 145, 146, 149, 150, 152, 153, 156, 160, 164, 171, 174, 175, 177, 178, 179, 181, 182, 185, 188, 189, 196, 199, 203, 207, 283, 284, 285, 286, 287, 288, 289, 290, 291, 292, 293, 294, 295, 296, 297, 298, 299, 300, 301, 302, 303, 304, 305, 306, 307, 308, 309, 310, 311, 312, 313, 314, 315, 316, 317, 318, 319, 320, 321, 322, 323, 324, 325, 326, 327, 328, 329, 330, 331, 332, 333, 334, 335…	[36, 37, 38, 74, 75, 277, 280, 281, 284, 286, 287, 288, 289, 291, 294, 481, 483, 484, 485, 486, 487, 488, 489, 490, 491, 492, 493, 494, 495, 496, 497, 498, 499, 500, 501, 502, 503, 504, 505, 506, 507, 508, 509, 510, 511, 512, 513, 514, 515, 516, 517, 518, 519, 520, 521, 522, 523, 524, 525, 526, 527, 528, 532, 533, 536, 537, 540, 555, 559, 562, 566, 605, 607, 612, 641, 642, 683, 686, 689, 690, 691…	3072.0
Q16204_Q9H2G2	SLK	0.8408575	CCDC6	0.7472708	0.5734694	0.6228217	0.7328448	0.5335872	0.6560876	0.7281383	0.5011842	0.7607604	0.5780223	0.6652275	0	0.0	0	0	0	0	0.0	0.00432461	Q16204	Q9H2G2	model_4_multimer_v3_pred_0	0.456186214022202	0.2057511806488037	0.2558381873234834	0.031615375759626	117.0	[26, 27, 28, 29, 30, 31, 32, 213, 216, 217, 219, 220, 221, 222, 223, 224, 225, 226, 227, 228, 230, 231, 232, 233, 234, 235, 236, 237, 238, 239, 240, 276, 277, 279, 280, 281, 282, 283, 284, 285, 287, 288, 291, 292, 298, 301, 302, 305, 306, 309, 339, 342, 343, 344, 345, 346, 416, 417, 418, 419, 420, 421, 422, 423, 425, 428, 429, 430, 431, 432, 433, 434, 435]	[435, 623, 624, 625, 626, 627, 628, 629, 630, 632, 633, 634, 635, 636, 637, 652, 653, 654, 655, 656, 657, 658, 659, 879, 883, 886, 887, 890, 1202, 1205, 1206, 1209, 1218, 1222, 1223, 1224, 1225, 1226, 1227, 1228, 1229, 1230, 1231, 1233]	3072.0
Q16204_P68366	TUBA4A	0.7453404	CCDC6	0.8193699	0.4108168	0.2893738	0.3084476	0.5433438	0.2622178	0.4017201	0.3996032	0.3809708	0.4376145	0.3888424	0	0.0	0	0	0	0	0.0	0.0	Q16204	P68366	model_3_multimer_v3_pred_0	0.517367052753176	0.1666233837604522	0.236772117558997	0.0915731959110496	127.0	[134, 135, 138, 139, 141, 142, 143, 144, 145, 146, 147, 148, 149, 150, 151, 152, 153, 154, 155, 156, 157, 158, 159, 160, 161, 162, 163, 164, 165, 167, 168, 305, 308, 309, 312, 313, 315, 316, 317, 318, 319, 320, 321, 322, 323, 324, 326, 327, 328, 329, 330, 331, 334, 337, 349, 350, 351, 352, 353, 423, 426]	[1, 2, 3, 44, 45, 46, 47, 48, 50, 51, 130, 131, 133, 245, 246, 247, 248, 249, 250, 251, 252, 253, 254, 255, 256, 257, 258, 259, 260, 261, 262, 263, 288, 289, 319, 321, 322, 323, 324, 325, 326, 327, 328, 329, 330, 331, 332, 333, 334, 335, 336, 337, 349, 352, 353, 354, 355, 357, 372, 373, 401, 402, 430, 431, 434, 442]	3072.0
Q53HC0_Q9Y4F5	CEP170B	0.8282198	CCDC92	0.7679272		0.369168		0.5642195	0.4175631	0.2454888	0.349421	0.250001		0.223001	0	0.0	0	0	0	0	0.0	0.00695263	Q53HC0	Q9Y4F5	model_5_multimer_v3_pred_0	0.2307251468909684	0.2663266956806183	0.2592063859226883	0.0450915327233021	470.0	[3, 4, 5, 6, 7, 8, 9, 10, 23, 24, 25, 26, 27, 28, 29, 30, 31, 32, 33, 34, 35, 36, 37, 38, 39, 40, 41, 42, 43, 44, 45, 46, 47, 48, 49, 50, 51, 52, 53, 54, 55, 56, 57, 58, 59, 60, 61, 62, 63, 64, 65, 66, 67, 68, 69, 70, 71, 72, 73, 74, 80, 83, 87, 90, 91, 94, 95, 97, 98, 101, 102, 104, 105, 106, 107, 108, 109, 110, 111, 112, 113, 114, 115, 116, 117, 118, 119, 120, 126, 150, 151, 152, 153, 154, 155,…	[1, 3, 5, 6, 7, 8, 9, 10, 11, 12, 13, 14, 15, 16, 17, 18, 19, 20, 21, 22, 23, 24, 31, 32, 33, 34, 35, 37, 38, 39, 40, 41, 44, 45, 46, 47, 48, 49, 50, 52, 53, 54, 55, 56, 57, 63, 64, 66, 68, 69, 79, 80, 81, 82, 83, 84, 85, 86, 87, 88, 89, 91, 92, 93, 94, 95, 96, 97, 98, 99, 100, 101, 102, 103, 104, 105, 106, 107, 108, 109, 117, 118, 119, 120, 121, 122, 123, 124, 226, 227, 228, 229, 230, 231, 327, …	2834.0
Q53HC0_Q9BTE1	DCTN5	0.8394767	CCDC92	0.7242704	0.4796068	0.4925264		0.3204633	0.5293276	0.4522589	0.224889	0.628734		0.2592255	0	0.0	0	0	0	0	0.0	0.0	Q53HC0	Q9BTE1	model_3_multimer_v3_pred_0	0.3934668897489111	0.1552641242742538	0.2029046773691853	0.0807248597893866	96.0	[22, 25, 26, 29, 30, 33, 37, 119, 120, 122, 123, 126, 127, 130, 131, 133, 134, 137, 141, 218, 221, 222, 240, 243, 246, 247, 304, 306, 307, 308, 309, 310, 311, 312, 313, 314, 315]	[2, 3, 4, 5, 6, 7, 8, 9, 11, 12, 14, 15, 16, 17, 18, 19, 20, 22, 25, 28, 29, 30, 31, 32, 33, 34, 35, 36, 37, 38, 44, 45, 48, 49, 50, 51, 52, 53, 54, 55, 56, 59, 65, 66, 78, 80, 82, 95, 96, 112, 142, 143, 156, 159, 178, 179, 180, 181, 182]	3130.0
Q53HC0_Q9Y3A3	MOB4	0.8631219	CCDC92	0.555035	0.5827692	0.4853467		0.3571469	0.3745947	0.2180688	0.325905	0.240382		0.4179427	0	0.0	0	0	0	0	0.0	0.00691502	Q53HC0	Q9Y3A3	model_1_multimer_v3_pred_0	0.4084855481613955	0.2952925264835357	0.3179311308191077	0.0757730465127142	114.0	[207, 208, 209, 210, 211, 212, 213, 214, 215, 216, 217, 218, 219, 220, 221, 222, 223, 224, 225, 226, 227, 228, 229, 230, 231, 232, 233, 234, 235, 236, 237, 238, 239, 240, 241, 242, 243, 244, 245, 246, 247, 248, 313, 315]	[71, 74, 78, 99, 100, 101, 102, 103, 104, 105, 106, 107, 108, 109, 110, 111, 112, 113, 114, 115, 116, 117, 118, 119, 123, 124, 125, 126, 127, 128, 129, 130, 131, 132, 133, 134, 135, 136, 137, 138, 139, 140, 141, 142, 143, 150, 151, 152, 153, 154, 155, 156, 157, 158, 159, 160, 161, 162, 163, 164, 165, 166, 168, 200, 201, 202, 204, 205, 206, 207]	2903.0
Q53HC0_P22694	PRKACB	0.8377053	CCDC92	0.8142317	0.5809356	0.2739566		0.294202	0.1572704	0.3943703	0.1540239	0.4406123		0.5676223	0	0.0	0	0	0	0	0.0	0.0	Q53HC0	P22694	model_4_multimer_v3_pred_0	0.5524229924400285	0.4484604895114898	0.4692529900971976	0.364742663837141	177.0	[109, 112, 113, 116, 117, 120, 123, 124, 127, 199, 200, 201, 202, 203, 204, 205, 206, 207, 208, 209, 210, 211, 212, 213, 214, 215, 216, 217, 218, 219, 220, 221, 222, 223, 224, 225, 229, 231, 232, 233, 235, 236, 237, 238, 239, 240, 241, 242, 243, 244, 245, 246, 247, 248, 249]	[17, 50, 51, 52, 53, 54, 55, 56, 73, 79, 80, 81, 82, 83, 84, 85, 86, 87, 88, 89, 127, 128, 129, 130, 131, 132, 133, 134, 135, 136, 137, 138, 139, 165, 166, 167, 168, 169, 170, 171, 172, 173, 174, 184, 185, 186, 187, 188, 189, 195, 196, 197, 198, 199, 200, 201, 202, 203, 204, 205, 206, 207, 208, 209, 210, 211, 212, 213, 214, 215, 216, 217, 218, 219, 227, 228, 230, 231, 232, 233, 234, 235, 236, 237…	2825.0
Q53HC0_P31323	PRKAR2B	0.7692051	CCDC92	0.8343003	0.6344226	0.4505251		0.3291176	0.3737163	0.4996206	0.0958493	0.7359745		0.5348246	0	0.0	0	0	0	0	0.0	0.0	Q53HC0	P31323	model_4_multimer_v3_pred_0	0.3603379444851214	0.1999024450778961	0.2319895449593412	0.1664191872016594	178.0	[19, 22, 23, 24, 25, 26, 27, 28, 29, 30, 31, 32, 33, 34, 35, 36, 37, 38, 39, 40, 41, 42, 43, 44, 45, 46, 47, 48, 49, 50, 51, 53, 54, 97, 98, 100, 101, 102, 103, 104, 105, 106, 107, 108, 109, 110, 111, 112, 113, 114, 115, 116, 117, 118, 119, 120, 121, 122, 123, 125, 126, 129, 204, 206, 207]	[102, 103, 105, 107, 114, 116, 117, 118, 119, 120, 121, 122, 123, 124, 151, 152, 153, 154, 155, 156, 157, 158, 182, 184, 185, 191, 194, 199, 200, 201, 202, 203, 204, 205, 206, 208, 210, 211, 212, 213, 214, 215, 216, 217, 218, 219, 220, 221, 222, 223, 224, 225, 226, 227, 228, 229, 230, 231, 232, 233, 234, 235, 236, 252, 253, 256, 257, 258, 259, 260, 261, 262, 263, 264, 265, 266, 267, 268, 271, 282…	2806.0
Q53HC0_Q7L0J3	SV2A	0.5090027	CCDC92	0.8243881	0.1950823					0.3366847		0.5083902			0	0.0	0	0	0	0	0.0	0.0	Q53HC0	Q7L0J3	model_3_multimer_v3_pred_0	0.5653823250565561	0.1621686369180679	0.2428113745457655	0.0894024335408641	140.0	[27, 28, 29, 30, 31, 32, 33, 34, 35, 36, 37, 38, 39, 40, 41, 42, 43, 44, 45, 46, 47, 48, 49, 50, 51, 52, 53, 56, 109, 112, 113, 116, 119, 120, 122, 123, 124, 126, 127, 130, 131, 134, 231, 232, 233, 234, 235, 236, 237, 238, 239, 240, 241, 242, 243, 244, 245, 246, 247]	[195, 196, 309, 310, 311, 312, 313, 314, 315, 316, 317, 318, 319, 320, 321, 322, 323, 325, 326, 329, 330, 331, 332, 492, 493, 494, 495, 496, 497, 498, 499, 500, 511, 512, 513, 514, 515, 516, 517, 518, 519, 520, 522, 532, 533, 534, 535, 536, 537, 538, 540, 552, 553, 554, 555, 556, 557, 558, 572, 573, 574, 575, 576, 577, 578, 580, 581, 588, 591, 592, 593, 594, 595, 596, 598, 599, 600, 602, 603, 648…	2810.0
Q53HC0_Q9NZR1	TMOD2	0.5785863	CCDC92	0.8274301	0.6481424	0.6621912		0.3711595	0.521512	0.6629671	0.305992	0.701047		0.5585469	0	0.0	0	0	0	0	0.0	0.0	Q53HC0	Q9NZR1	model_2_multimer_v3_pred_0	0.3644918736858144	0.1237566396594047	0.1719036864646866	0.0327518563707822	54.0	[115, 119, 123, 126, 130, 223, 224, 225, 226, 227, 228, 229, 230, 231, 232, 233, 235, 236, 238, 243, 245, 246, 247, 248, 249, 250]	[3, 6, 13, 66, 94, 95, 96, 97, 98, 99, 100, 101, 102, 103, 104, 105, 106, 142, 143, 145, 165, 166, 167, 169, 208, 237, 265, 293]	2828.0
Q08722_Q12860	CNTN1	0.5190584	CD47	0.8673865	0.1249102	0.4483863	0.3995357	0.4146513	0.440667	0.2858718	0.2190086	0.381734		0.3922588	0	0.0	0	0	0	0	0.0	0.0	Q08722	Q12860	model_4_multimer_v3_pred_0	0.4678368892077414	0.3129698634147644	0.3439432685733598	0.3635492335709971	107.0	[16, 17, 18, 19, 20, 21, 22, 24, 48, 49, 50, 51, 52, 53, 54, 55, 56, 57, 58, 59, 60, 61, 62, 63, 64, 65, 66, 67, 68, 69, 70, 71, 72, 73, 74, 75, 76, 91, 111, 113, 114, 115, 116, 117, 118, 119, 120, 121, 122, 123, 124, 125, 126]	[35, 36, 39, 41, 42, 43, 44, 45, 50, 52, 56, 58, 59, 60, 61, 62, 63, 64, 65, 66, 67, 68, 69, 70, 71, 72, 73, 74, 75, 76, 77, 84, 86, 87, 88, 89, 90, 91, 92, 93, 94, 95, 96, 97, 98, 99, 100, 101, 114, 115, 116, 117, 118, 119]	3431.0
Q08722_P78357	CNTNAP1	0.6895676	CD47	0.9008989	0.385179	0.4928156	0.3369337	0.5435965	0.3324598	0.2959541	0.1286165	0.2638769		0.3634433	0	0.0	0	0	0	0	0.0	0.0	Q08722	P78357	model_2_multimer_v3_pred_0	0.5665186889737602	0.3043624758720398	0.3567937184923839	0.1129074137417891	169.0	[6, 7, 8, 9, 10, 11, 12, 13, 14, 15, 16, 17, 18, 19, 20, 21, 22, 23, 24, 25, 26, 27, 28, 29, 44, 45, 62, 113, 114, 122, 123, 124, 125, 126, 128, 130, 132, 139, 140, 142, 143, 144, 145, 146, 147, 148, 149, 150, 151, 152, 153, 154, 155, 156, 157, 158, 160, 161, 164, 165, 168, 169, 170, 171, 172, 173, 174, 176, 177, 179, 180, 181, 183, 184, 186, 187, 188, 190, 191, 192, 194, 195, 198, 220, 317, 318,…	[5, 6, 7, 8, 9, 10, 11, 12, 13, 14, 15, 16, 17, 18, 19, 20, 21, 23, 24, 25, 26, 27, 28, 29, 32, 78, 80, 168, 169, 170, 171, 189, 196, 329, 330, 331, 332, 333, 334, 336, 337, 340, 342, 344, 831, 1275, 1276, 1278, 1279, 1280, 1281, 1282, 1283, 1284, 1285, 1286, 1287, 1288, 1289, 1290, 1291, 1292, 1293, 1294, 1295, 1296, 1297, 1298, 1299, 1300, 1302, 1303, 1304, 1305, 1306, 1307, 1308, 1310]	3072.0
Q08722_O95057	DIRAS1	0.563066	CD47	0.8413215		0.3296774		0.3659482		0.3718246					0	0.0	0	0	0	0	0.0	0.0	Q08722	O95057	model_2_multimer_v3_pred_0	0.6486507339310708	0.6070849895477295	0.6153981384243978	0.3158916028435489	94.0	[11, 12, 13, 14, 15, 16, 17, 18, 19, 20, 21, 22, 24, 43, 45, 46, 47, 48, 50, 51, 52, 53, 54, 55, 56, 57, 58, 59, 61, 62, 63, 64, 67, 68, 69, 70, 71, 72, 73, 74, 113, 114, 115, 116, 117, 118, 119, 120, 121, 122, 123, 124, 125, 126]	[12, 14, 15, 16, 17, 18, 19, 20, 21, 25, 29, 33, 35, 36, 37, 38, 39, 40, 41, 42, 43, 44, 45, 60, 61, 62, 63, 64, 65, 66, 67, 68, 69, 70, 71, 72, 74, 75, 92, 96]	3072.0
Q08722_P62873	GNB1	0.7082476	CD47	0.9225621	0.6313062	0.3402559	0.380627	0.2420896	0.5627425	0.6588181	0.3554032	0.4252288	0.3546737	0.3831351	0	0.0	0	0	0	0	0.0	0.00693928	Q08722	P62873	model_3_multimer_v3_pred_0	0.530017586487188	0.1861593425273895	0.2549309913193492	0.2971709041097529	149.0	[162, 163, 164, 165, 166, 167, 168, 169, 170, 171, 172, 173, 174, 175, 176, 177, 226, 227, 228, 229, 230, 231, 232, 233, 234, 235, 236, 237, 238, 239, 287, 288, 289, 290, 291, 292, 293, 294, 295, 296, 297, 298, 299, 300, 301, 302, 303, 304, 305, 306, 307, 308]	[54, 55, 56, 57, 58, 59, 60, 73, 74, 75, 76, 77, 97, 98, 99, 100, 101, 102, 115, 116, 117, 118, 119, 143, 144, 145, 146, 147, 148, 160, 161, 162, 163, 164, 165, 182, 183, 184, 185, 186, 187, 188, 189, 190, 201, 202, 203, 204, 205, 206, 207, 208, 224, 225, 226, 227, 228, 229, 230, 231, 232, 243, 244, 245, 246, 247, 248, 249, 250, 251, 268, 269, 270, 271, 272, 273, 274, 275, 276, 288, 289, 290, 291…	3301.0
Q08722_P62879	GNB2	0.6612227	CD47	0.8220317	0.5617651	0.2977391	0.368675	0.3023431	0.4667554	0.6580628	0.2899355	0.5472389	0.3606007	0.5066093	0	0.0	0	0	0	0	0.0	0.0	Q08722	P62879	model_2_multimer_v3_pred_0	0.537605921037219	0.3431989252567291	0.3820803244128271	0.3270625628856533	157.0	[161, 162, 163, 164, 165, 166, 167, 168, 169, 170, 171, 172, 173, 174, 175, 176, 177, 226, 227, 228, 229, 230, 231, 232, 233, 234, 235, 292, 293, 294, 295, 296, 297, 298, 299, 300, 301, 302, 303, 304, 305, 306, 307, 308, 309, 310, 311, 312, 313, 314, 315, 316, 317, 318, 319]	[56, 57, 58, 59, 60, 61, 73, 74, 75, 76, 77, 97, 98, 99, 100, 101, 102, 103, 115, 116, 117, 118, 119, 120, 142, 143, 144, 145, 146, 147, 148, 149, 159, 160, 161, 162, 163, 164, 165, 166, 183, 184, 185, 186, 187, 188, 189, 190, 191, 200, 201, 202, 203, 204, 205, 206, 207, 225, 226, 227, 228, 229, 230, 231, 232, 244, 245, 246, 247, 248, 268, 269, 270, 271, 272, 273, 274, 275, 289, 290, 291, 292, 29…	3303.0
Q08722_P51674	GPM6A	0.6445066	CD47	0.8610378	0.6547807			0.3868328	0.4265674	0.5742525				0.3001967	0	0.0	0	0	0	0	0.0	0.0	Q08722	P51674	model_5_multimer_v3_pred_0	0.5073952200225182	0.289267361164093	0.3328929329357781	0.2583956114730444	200.0	[30, 31, 32, 102, 103, 105, 106, 107, 108, 109, 130, 131, 132, 133, 134, 135, 136, 137, 138, 139, 140, 141, 142, 143, 144, 145, 146, 147, 148, 149, 150, 151, 152, 153, 154, 155, 156, 157, 158, 159, 160, 161, 162, 163, 164, 165, 166, 167, 168, 169, 170, 172, 176, 179, 180, 181, 183, 184, 187, 189, 190, 191, 192, 193, 194, 195, 196, 197, 198, 199, 200, 201, 202, 203, 205, 206, 207, 208, 209, 210, 2…	[26, 36, 37, 40, 44, 45, 47, 48, 49, 51, 52, 55, 59, 64, 65, 66, 67, 68, 69, 70, 71, 72, 73, 74, 75, 76, 77, 78, 79, 80, 81, 82, 83, 84, 85, 86, 87, 88, 89, 90, 91, 92, 93, 94, 95, 96, 97, 98, 99, 100, 101, 102, 103, 104, 105, 106, 107, 108, 109, 110, 111, 112, 113, 115, 116, 117, 118, 119, 120, 121, 122, 123, 124, 125, 126, 127, 128, 129, 130, 131, 132, 133, 134, 136, 137, 140, 228, 235, 239, 24…	3245.0
Q08722_P13591	NCAM1	0.5611767	CD47	0.888209	0.3275644	0.4821153	0.3159735	0.3862243	0.3745823	0.3514663	0.2601014	0.2901442	0.3751625	0.3324368	0	0.0	0	0	0	0	0.0	0.00625933	Q08722	P13591	model_2_multimer_v3_pred_0	0.3517928678168763	0.3093360066413879	0.3178273788764856	0.0807584832350852	116.0	[14, 132, 133, 134, 135, 137, 138, 139, 140, 141, 142, 143, 144, 145, 146, 147, 148, 149, 150, 151, 152, 153, 154, 155, 156, 157, 158, 159, 160, 161, 162, 163, 164, 165, 166, 167, 168, 172, 176, 177, 179, 180, 181, 183, 184, 186, 187, 188, 190, 191, 192, 193, 194, 195, 196, 197, 198, 199, 200, 206, 213, 282, 283, 286, 287, 289, 290, 291, 293, 294, 297]	[275, 713, 714, 715, 716, 717, 718, 719, 720, 721, 722, 723, 724, 725, 726, 727, 728, 729, 730, 731, 732, 733, 734, 735, 736, 737, 738, 739, 740, 741, 742, 743, 744, 745, 746, 747, 748, 749, 750, 751, 752, 753, 754, 755, 758]	3448.0
Q08722_Q9P121	NTM	0.5669223	CD47	0.8797807		0.3932824	0.3017883	0.4386627	0.6313207	0.3050455	0.2825422	0.4227953	0.3000966	0.2180716	0	0.0	0	0	0	0	0.0	0.0	Q08722	Q9P121
Q08722_P20337	RAB3B	0.5548697	CD47	0.9019811		0.4608984	0.4292522	0.3889093	0.3332675	0.135519	0.2811964	0.3304954		0.1662493	0	0.0	0	0	0	0	0.0	0.0	Q08722	P20337	model_2_multimer_v3_pred_0	0.5652944347356033	0.3874213993549347	0.4229960064310684	0.2284453310934258	77.0	[15, 16, 17, 18, 19, 20, 47, 48, 49, 50, 51, 52, 53, 54, 55, 56, 57, 58, 59, 64, 66, 67, 68, 69, 70, 71, 72, 73, 74, 75, 76, 77, 91, 92, 113, 114, 115, 116, 117, 118, 119, 120, 121, 122, 123, 124]	[31, 52, 53, 54, 55, 56, 57, 58, 76, 77, 79, 80, 81, 82, 83, 84, 85, 86, 87, 88, 89, 90, 91, 108, 115, 116, 118, 119, 122, 123, 213]	3072.0
Q08722_P61020	RAB5B	0.7097794	CD47	0.8317525	0.5582231	0.4441072	0.3595969	0.550344	0.3840696	0.6095569	0.4126625	0.6156414	0.5499978	0.3629573	0	0.0	0	0	0	0	0.0	0.0	Q08722	P61020	model_5_multimer_v3_pred_0	0.5477913219282946	0.2931886315345764	0.34410916961332	0.4123136495649304	133.0	[21, 22, 23, 24, 25, 26, 27, 28, 29, 30, 31, 32, 33, 34, 35, 36, 37, 38, 39, 40, 41, 42, 43, 44, 45, 46, 87, 88, 89, 90, 91, 92, 93, 94, 95, 96, 97, 98, 99, 100, 102, 127, 128, 129, 130, 131, 132, 133, 134, 135, 136, 137, 138, 139, 140, 141, 200, 201, 202, 258, 259, 260, 261, 262, 263, 264, 265, 266, 267, 268, 269]	[33, 34, 35, 36, 37, 38, 39, 40, 41, 42, 43, 44, 45, 46, 47, 48, 49, 50, 52, 53, 55, 56, 57, 58, 59, 60, 61, 62, 63, 70, 73, 75, 102, 103, 132, 134, 135, 136, 137, 138, 139, 140, 141, 143, 144, 145, 146, 159, 160, 161, 162, 163, 164, 165, 166, 167, 168, 169, 170, 171, 172, 174]	3072.0
Q08722_P11233	RALA	0.8157933	CD47	0.8514513	0.4797373	0.3538326	0.3830788	0.4637628	0.6006685	0.5278624	0.5221082	0.744736	0.3763186	0.333285	0	0.0	0	0	0	0	0.0	0.0	Q08722	P11233	model_3_multimer_v3_pred_0	0.4861329664403685	0.1331431567668914	0.2037411187015869	0.2962809547788622	90.0	[25, 26, 27, 28, 29, 30, 39, 58, 59, 60, 61, 62, 63, 64, 65, 79, 80, 81, 100, 102, 103, 104, 105, 106, 107, 108, 109, 110, 111, 112, 113, 114, 125, 126, 127, 128, 129, 130, 131, 132, 133, 134, 139, 140, 198, 199, 201]	[28, 29, 30, 31, 32, 33, 34, 35, 36, 37, 38, 39, 40, 41, 42, 43, 44, 45, 46, 47, 48, 49, 50, 51, 52, 53, 54, 55, 63, 64, 65, 66, 67, 68, 75, 78, 81, 82, 158, 161, 164, 165, 168]	3072.0
Q08722_Q16799	RTN1	0.6700364	CD47	0.8528412	0.5709162	0.5122654	0.4789357	0.3969935	0.3718157	0.4237998	0.5336486	0.3157228	0.3569788	0.2957936	0	0.0	0	0	0	0	0.0	0.00689792	Q08722	Q16799	model_4_multimer_v3_pred_0	0.3296329396068072	0.2131322175264358	0.2364323619425101	0.2801780717794466	280.0	[22, 23, 24, 25, 26, 27, 28, 29, 30, 31, 32, 33, 34, 35, 36, 37, 38, 39, 40, 41, 42, 58, 59, 60, 65, 81, 83, 84, 85, 86, 87, 95, 96, 97, 98, 99, 100, 101, 102, 103, 104, 105, 106, 108, 109, 110, 111, 112, 113, 114, 115, 123, 124, 125, 126, 127, 128, 129, 130, 131, 132, 137, 138, 139, 140, 141, 142, 143, 144, 145, 146, 147, 148, 149, 150, 151, 152, 153, 154, 155, 156, 157, 158, 159, 160, 161, 162,…	[108, 109, 110, 111, 112, 113, 114, 115, 116, 117, 118, 119, 120, 121, 122, 123, 124, 125, 609, 613, 616, 619, 621, 625, 626, 629, 689, 690, 691, 692, 693, 694, 695, 696, 697, 698, 699, 700, 701, 702, 703, 704, 705, 706, 707, 708, 709, 710, 711, 712, 713, 714, 715, 716, 717, 718, 719, 720, 721, 722, 723, 724, 725, 726, 727, 728, 729, 730, 731, 732, 733, 734, 735, 736, 737, 738, 739, 740, 742, 743…	3072.0
Q08722_P78324	SIRPA	0.6011438	CD47	0.9142146	0.4102286	0.5993792	0.5946171	0.4669631	0.5159609	0.4967152	0.2204386	0.5698538	0.676914	0.5611788	0	0.966874314725008	0	1	999	0	0.59	0.0	Q08722	P78324	model_3_multimer_v3_pred_0	0.5987417187014361	0.6933475732803345	0.6744264023645548	0.5739652800066793	116.0	[11, 12, 13, 14, 15, 16, 17, 18, 19, 20, 21, 22, 43, 44, 45, 46, 47, 48, 49, 50, 51, 52, 53, 54, 55, 56, 57, 58, 59, 62, 63, 64, 65, 66, 67, 68, 69, 70, 71, 72, 74, 75, 76, 77, 78, 91, 92, 113, 114, 115, 116, 117, 118, 119, 120, 121, 122, 123, 124, 125, 126]	[31, 34, 36, 56, 57, 58, 59, 60, 61, 62, 63, 64, 65, 66, 67, 68, 78, 80, 81, 82, 83, 84, 85, 86, 87, 88, 90, 91, 92, 93, 94, 95, 96, 97, 98, 99, 100, 101, 102, 103, 104, 105, 106, 121, 122, 123, 124, 125, 126, 127, 128, 129, 130, 131, 132]	3072.0
Q08722_Q00325	SLC25A3	0.8217609	CD47	0.6419206	0.3477144	0.6020685	0.4476751	0.4521318	0.1134408	0.4687137	0.5231231	0.5599187	0.5195806	0.5188082	0	0.0	0	0	0	0	0.0	0.00694616	Q08722	Q00325	model_3_multimer_v3_pred_0	0.4818190265893208	0.167735293507576	0.2305520401239249	0.4746580510386745	201.0	[30, 31, 32, 60, 61, 102, 103, 104, 105, 106, 107, 108, 109, 110, 112, 128, 129, 130, 131, 132, 133, 135, 136, 137, 138, 139, 140, 141, 142, 143, 144, 145, 146, 147, 148, 149, 150, 151, 152, 153, 154, 155, 156, 157, 158, 159, 160, 161, 162, 163, 164, 165, 166, 167, 168, 169, 170, 171, 172, 173, 174, 175, 176, 177, 178, 179, 180, 181, 182, 183, 184, 185, 186, 187, 188, 189, 190, 191, 192, 193, 194…	[93, 97, 98, 101, 102, 103, 104, 105, 158, 159, 161, 162, 163, 165, 166, 233, 234, 236, 237, 238, 239, 240, 241, 242, 243, 244, 245, 246, 247, 248, 249, 250, 251, 252, 253, 265, 267, 268, 269, 270, 271, 272, 273, 274, 275, 276, 277, 278, 279, 280, 281, 282, 283, 284, 286, 287, 290, 302, 303, 304, 305, 306, 307, 308, 309, 310, 311, 312, 313, 314, 315, 316, 317, 318, 319, 320, 321, 322, 323, 324, 3…	3072.0
Q08722_P60880	SNAP25	0.5803713	CD47	0.9121352		0.4331548	0.3232198	0.2894092	0.2531782	0.4167521	0.2720323	0.322043		0.0682693	0	0.0	0	0	0	0	0.0	0.0	Q08722	P60880	model_3_multimer_v3_pred_0	0.5009226424556553	0.1524461507797241	0.2221414491149103	0.0925265099328931	128.0	[144, 147, 148, 150, 151, 152, 153, 154, 155, 156, 158, 159, 161, 162, 165, 166, 224, 228, 232, 235, 236, 237, 238, 239, 240, 241, 242, 243, 244, 245, 246, 247, 248, 250, 251, 269, 270, 271, 272, 273, 274, 275, 276, 277, 278, 279, 280, 281, 282, 283, 284, 285, 286, 287, 288, 289, 290, 291, 292, 293, 294, 295, 296, 297, 298]	[32, 35, 36, 38, 39, 40, 41, 42, 43, 44, 45, 46, 47, 48, 49, 50, 51, 52, 53, 54, 55, 56, 57, 58, 59, 60, 61, 64, 67, 127, 153, 154, 156, 157, 158, 159, 160, 161, 162, 163, 164, 165, 166, 167, 168, 169, 170, 171, 172, 173, 174, 175, 176, 177, 178, 179, 180, 181, 182, 183, 185, 186, 189]	3251.0
Q08722_O15079	SNPH	0.8581378	CD47	0.9132515		0.3481502		0.5638397		0.5846132		0.2193278		0.2599143	0	0.0	0	0	0	0	0.0	0.0	Q08722	O15079	model_3_multimer_v3_pred_0	0.3866272245371308	0.196455031633377	0.2344894702141278	0.1158313635544305	146.0	[139, 140, 141, 142, 143, 144, 145, 146, 147, 148, 149, 150, 151, 152, 153, 154, 155, 156, 157, 158, 159, 160, 161, 162, 163, 164, 165, 166, 167, 168, 169, 170, 171, 172, 173, 176, 177, 179, 180, 181, 183, 184, 185, 186, 187, 188, 189, 190, 191, 192, 193, 194, 195, 196, 197, 198, 199, 206, 209, 213, 283, 286, 290, 293, 294, 295, 296, 297, 298, 299, 300, 301, 302, 303, 304, 305, 306]	[104, 107, 108, 110, 111, 112, 113, 114, 115, 116, 117, 118, 119, 120, 121, 122, 123, 124, 125, 126, 127, 128, 129, 130, 131, 132, 133, 423, 424, 425, 426, 427, 428, 429, 430, 431, 432, 433, 434, 435, 436, 437, 438, 439, 440, 441, 442, 443, 444, 445, 446, 447, 448, 454, 455, 457, 459, 460, 461, 463, 464, 465, 466, 467, 468, 469, 470, 471, 474]	3261.0
Q08722_Q7L0J3	SV2A	0.6373146	CD47	0.9129406	0.4597471		0.2858052			0.305325		0.3507139			0	0.0	0	0	0	0	0.0	0.006426	Q08722	Q7L0J3	model_4_multimer_v3_pred_0	0.7257449693874709	0.6984496116638184	0.7039086832085488	0.6516671746733763	214.0	[26, 27, 28, 29, 30, 32, 60, 61, 105, 106, 107, 108, 109, 110, 111, 112, 126, 128, 129, 130, 131, 132, 133, 134, 135, 136, 137, 138, 139, 140, 141, 142, 143, 144, 145, 146, 147, 148, 149, 150, 151, 152, 153, 154, 155, 156, 157, 158, 159, 160, 161, 162, 163, 164, 165, 166, 167, 168, 170, 171, 172, 173, 176, 177, 178, 179, 180, 181, 182, 183, 184, 185, 186, 187, 188, 189, 190, 191, 192, 193, 194, 1…	[161, 162, 163, 165, 166, 167, 169, 170, 287, 288, 291, 292, 295, 298, 301, 302, 303, 304, 305, 306, 308, 309, 310, 311, 312, 313, 314, 316, 317, 380, 381, 382, 383, 384, 385, 386, 387, 388, 389, 472, 476, 479, 480, 482, 483, 484, 485, 486, 487, 488, 490, 492, 495, 496, 497, 498, 499, 500, 501, 502, 503, 504, 506, 519, 591, 592, 593, 594, 595, 596, 597, 598, 599, 600, 601, 602, 603, 604, 605, 606…	3072.0
Q9Y4F5_Q96F07	CYFIP2	0.5000593	CEP170B	0.8382568	0.437355	0.3100608	0.3947588	0.3507579	0.3889812	0.1834061	0.4249846	0.0792022		0.0691833	0	0.0	0	0	0	0	0.0	0.00707334	Q9Y4F5	Q96F07	model_4_multimer_v3_pred_0	0.5151332518555783	0.2850396633148193	0.3310583810229711	0.2112147985961837	497.0	[1, 2, 3, 4, 5, 7, 17, 20, 21, 33, 34, 35, 36, 37, 38, 39, 40, 41, 42, 43, 62, 63, 64, 65, 66, 67, 68, 69, 70, 71, 90, 91, 92, 93, 94, 95, 96, 97, 98, 99, 100, 101, 103, 118, 119, 120, 121, 122, 123, 124, 153, 154, 155, 156, 157, 158, 159, 160, 163, 164, 165, 166, 167, 168, 169, 170, 171, 172, 173, 174, 175, 176, 177, 178, 222, 223, 225, 269, 285, 307, 308, 309, 310, 311, 312, 313, 314, 315, 316,…	[1, 2, 3, 4, 5, 6, 15, 96, 97, 98, 99, 100, 101, 102, 103, 104, 105, 106, 108, 109, 190, 191, 192, 193, 194, 195, 196, 197, 368, 370, 371, 372, 373, 374, 375, 376, 377, 378, 379, 562, 563, 564, 565, 566, 567, 568, 569, 570, 571, 572, 573, 574, 575, 727, 742, 743, 744, 745, 746, 747, 748, 749, 750, 751, 752, 753, 754, 755, 756, 757, 758, 759, 760, 762, 764, 777, 785, 786, 787, 788, 789, 790, 791, …	3072.0
Q9Y4F5_Q5JU85	IQSEC2	0.566349	CEP170B	0.8243093		0.5491106		0.3039282		0.4754103	0.4929612	0.5352806		0.2601173	0	0.0	0	0	0	0	0.0	0.00695968	Q9Y4F5	Q5JU85
Q9Y4F5_Q13303	KCNAB2	0.5066091	CEP170B	0.857034	0.3721343	0.1909421	0.2584506	0.3191793	0.2261101	0.1730866	0.1668027	0.1406602		0.0730874	0	0.0	0	0	0	0	0.0	0.0	Q9Y4F5	Q13303	model_5_multimer_v3_pred_0	0.3290039828384581	0.3024367690086365	0.3077502117746008	0.1545364208416969	217.0	[1, 2, 3, 4, 6, 20, 21, 22, 23, 24, 25, 31, 32, 33, 34, 35, 36, 37, 38, 39, 40, 41, 42, 43, 44, 45, 46, 58, 59, 60, 61, 62, 63, 64, 65, 66, 72, 73, 74, 75, 76, 77, 78, 89, 90, 91, 92, 93, 94, 159, 160, 162, 273, 278, 281, 316, 317, 318, 319, 320, 321, 322, 323, 324, 325, 326, 327, 558, 559, 560, 561, 562, 563, 564, 565, 566, 567, 568, 569, 570, 571, 572, 573, 574, 578, 580, 581, 584, 585, 588, 85…	[44, 56, 57, 58, 59, 60, 61, 62, 63, 64, 87, 88, 89, 90, 91, 92, 93, 94, 95, 118, 119, 120, 121, 122, 123, 124, 125, 126, 127, 128, 129, 134, 146, 158, 159, 160, 161, 162, 163, 164, 165, 166, 167, 168, 169, 170, 171, 174, 185, 187, 188, 189, 190, 191, 192, 193, 194, 195, 196, 197, 198, 199, 200, 201, 202, 203, 204, 205, 206, 207, 208, 209, 210, 211, 215, 216, 218, 221, 224, 228, 231, 232, 233, 23…	3072.0
Q9Y4F5_Q9Y3A3	MOB4	0.8035201	CEP170B	0.6009875	0.7178894	0.3423344	0.4495358	0.5061147	0.2345845	0.3372916	0.428368	0.5719082		0.5245113	0	0.0	0	0	0	0	0.0	0.00721271	Q9Y4F5	Q9Y3A3	model_1_multimer_v3_pred_0	0.293196197314155	0.7040587663650513	0.6218862525548721	0.1794232001500196	326.0	[22, 23, 24, 25, 26, 27, 28, 29, 30, 31, 32, 33, 34, 39, 40, 41, 42, 43, 44, 45, 46, 59, 60, 61, 62, 63, 64, 65, 75, 161, 162, 163, 164, 165, 166, 167, 168, 169, 170, 171, 172, 173, 174, 175, 176, 177, 178, 179, 180, 181, 182, 219, 220, 221, 222, 223, 224, 225, 226, 227, 228, 229, 230, 232, 556, 557, 559, 560, 561, 562, 563, 564, 565, 566, 567, 568, 569, 570, 571, 572, 573, 574, 575, 576, 577, 57…	[3, 4, 5, 6, 7, 8, 9, 10, 11, 12, 13, 16, 17, 18, 19, 20, 21, 22, 23, 24, 25, 26, 27, 28, 29, 30, 31, 32, 33, 34, 35, 36, 37, 38, 39, 40, 41, 42, 43, 44, 47, 48, 49, 50, 51, 52, 60, 61, 62, 63, 64, 65, 66, 67, 68, 69, 71, 72, 73, 74, 75, 76, 77, 78, 79, 80, 81, 82, 83, 84, 85, 86, 87, 89, 90, 91, 92, 93, 94, 95, 96, 97, 98, 99, 100, 101, 102, 103, 104, 105, 106, 107, 108, 109, 110, 111, 112, 113,…	3072.0
Q9Y4F5_P22694	PRKACB	0.805191	CEP170B	0.8046574	0.285192	0.4476748	0.5093233	0.3399586	0.1226112	0.188997	0.112584	0.2662608		0.1728683	0	0.0	0	0	0	0	0.0	0.00702211	Q9Y4F5	P22694	model_3_multimer_v3_pred_0	0.3927210722981689	0.8578399419784546	0.7648161680423975	0.3082452190736233	421.0	[1, 2, 3, 4, 5, 6, 7, 18, 19, 20, 21, 22, 23, 24, 25, 26, 27, 28, 29, 30, 31, 32, 33, 34, 35, 36, 37, 38, 39, 40, 41, 42, 43, 44, 45, 46, 47, 58, 59, 60, 61, 62, 63, 64, 65, 66, 67, 68, 70, 71, 72, 73, 75, 76, 77, 78, 88, 89, 90, 91, 92, 93, 94, 95, 96, 111, 112, 113, 114, 115, 116, 165, 166, 167, 168, 169, 170, 172, 173, 228, 265, 266, 267, 268, 269, 270, 285, 286, 287, 288, 289, 290, 291, 411, …	[1, 2, 3, 4, 5, 7, 14, 18, 20, 21, 23, 24, 25, 26, 27, 28, 31, 32, 48, 49, 50, 51, 52, 53, 54, 55, 56, 57, 58, 59, 60, 73, 74, 75, 76, 77, 78, 79, 80, 81, 82, 83, 84, 85, 86, 87, 88, 89, 90, 91, 92, 94, 113, 114, 115, 116, 127, 128, 129, 130, 131, 132, 133, 134, 135, 136, 137, 138, 139, 140, 141, 158, 159, 160, 161, 162, 163, 164, 165, 166, 167, 168, 169, 170, 171, 172, 173, 174, 175, 184, 185, 1…	3072.0
Q9Y4F5_P31323	PRKAR2B	0.7385399	CEP170B	0.8573938	0.5471691	0.3489981	0.3488279	0.4245481	0.235468	0.2328812	0.158691	0.1724642	0.5657318	0.1858304	0	0.0	0	0	0	0	0.0	0.00711537	Q9Y4F5	P31323	model_1_multimer_v3_pred_0	0.2790609820289754	0.2247855961322784	0.2356406733116178	0.0429547801025746	183.0	[26, 27, 28, 29, 30, 31, 33, 34, 35, 37, 38, 39, 40, 41, 42, 43, 44, 58, 59, 60, 61, 62, 63, 64, 65, 66, 67, 72, 73, 74, 75, 76, 77, 88, 89, 90, 91, 112, 113, 114, 115, 116, 117, 118, 120, 166, 167, 168, 169, 170, 171, 172, 173, 174, 175, 176, 177, 264, 265, 266, 267, 268, 269, 270, 271, 272, 273, 274, 275, 276, 277, 278, 279, 280, 281, 282, 283, 284, 285, 286, 287, 661, 662, 663, 664, 665, 666, …	[1, 2, 3, 21, 24, 28, 101, 102, 103, 104, 105, 106, 107, 108, 109, 110, 111, 112, 113, 114, 115, 116, 117, 118, 119, 120, 121, 124, 126, 153, 154, 157, 224, 227, 228, 229, 230, 249, 250, 253, 257, 260, 261, 264, 280, 281, 282, 283, 284, 285, 286, 287, 288, 289, 290, 291, 292, 293, 309, 353, 354, 355, 356, 357, 358, 359, 360, 375, 376, 377, 378, 379, 380, 381, 382, 383, 384, 385, 386, 387, 412, 41…	3072.0
Q9Y4F5_Q8N9R8	SCAI	0.5157126	CEP170B	0.8766936	0.4052114	0.5507812		0.5139773	0.3768428	0.3192175	0.230753	0.1894736		0.2550382	0	0.0	0	0	0	0	0.0	0.0	Q9Y4F5	Q8N9R8	model_1_multimer_v3_pred_0	0.4064351876716627	0.6485699415206909	0.6001429907508853	0.1654801557416421	532.0	[16, 17, 18, 19, 20, 21, 22, 23, 24, 25, 26, 27, 28, 29, 30, 31, 32, 33, 34, 35, 39, 40, 41, 42, 43, 44, 45, 46, 47, 58, 60, 105, 106, 107, 108, 109, 110, 111, 112, 113, 114, 115, 116, 117, 118, 119, 163, 164, 165, 166, 167, 168, 169, 170, 171, 172, 173, 174, 175, 176, 177, 178, 224, 225, 226, 227, 228, 230, 264, 265, 266, 267, 269, 271, 273, 281, 382, 383, 385, 386, 387, 388, 389, 390, 391, 392,…	[3, 4, 5, 6, 7, 8, 9, 10, 29, 30, 31, 32, 33, 34, 35, 37, 38, 39, 40, 42, 43, 44, 45, 52, 53, 54, 55, 56, 57, 58, 59, 60, 61, 62, 63, 64, 65, 66, 67, 68, 69, 70, 71, 72, 73, 74, 75, 76, 77, 78, 79, 80, 81, 85, 86, 87, 88, 89, 90, 91, 92, 93, 94, 95, 96, 97, 98, 99, 100, 101, 102, 103, 104, 105, 106, 107, 108, 109, 110, 111, 112, 113, 114, 118, 120, 121, 122, 123, 124, 125, 126, 127, 128, 129, 130…	3072.0
Q9Y4F5_O15020	SPTBN2	0.8274493	CEP170B	0.7396372		0.4398462	0.531624	0.3485017	0.7066715	0.5239268	0.4061803	0.609766		0.627034	0	0.0	0	0	0	0	0.0	0.0	Q9Y4F5	O15020
Q9Y4F5_O75382	TRIM3	0.6908803	CEP170B	0.8471301		0.6011877	0.3024916	0.3509462	0.4456998	0.4153691	0.2790545	0.5183434		0.3307551	0	0.0	0	0	0	0	0.0	0.0	Q9Y4F5	O75382	model_1_multimer_v3_pred_0	0.2981903457444871	0.2484289854764938	0.2583812575300925	0.0530848226325328	498.0	[1, 2, 3, 4, 7, 8, 9, 10, 11, 12, 13, 14, 15, 16, 17, 18, 33, 34, 35, 36, 37, 38, 39, 40, 41, 42, 43, 44, 45, 46, 47, 48, 49, 50, 51, 56, 60, 61, 62, 63, 64, 65, 66, 67, 68, 69, 70, 88, 89, 90, 91, 92, 93, 94, 102, 103, 104, 105, 106, 107, 108, 109, 110, 111, 112, 113, 114, 115, 116, 117, 118, 119, 120, 121, 122, 123, 163, 164, 165, 166, 167, 168, 169, 170, 171, 172, 173, 174, 175, 261, 262, 263,…	[35, 36, 37, 49, 51, 52, 53, 54, 55, 56, 57, 58, 59, 60, 61, 62, 63, 64, 65, 66, 67, 68, 69, 70, 76, 116, 117, 127, 128, 129, 130, 131, 132, 141, 142, 143, 145, 146, 147, 352, 353, 354, 356, 424, 425, 426, 427, 428, 429, 430, 431, 432, 433, 434, 435, 436, 437, 438, 439, 440, 441, 442, 443, 444, 445, 446, 447, 448, 449, 450, 451, 452, 453, 454, 455, 456, 457, 458, 459, 460, 461, 462, 463, 464, 465…	3072.0
Q14008_O75146	HIP1R	0.83002	CKAP5	0.6556687	0.5432351	0.5270702	0.5903555	0.521411	0.5343196	0.6060048	0.6213278	0.3704126	0.454562	0.4635621	0	0.0	0	0	0	0	0.0	0.0073238999999999	Q14008	O75146
Q9UDT6_Q9NQX3	GPHN	0.8044308	CLIP2	0.5151407	0.3047125	0.3760801	0.2574841	0.3941616	0.30275	0.1756478	0.3244495	0.3520306	0.3641539	0.3471082	0	0.0	0	0	0	0	0.0	0.0	Q9UDT6	Q9NQX3	model_4_multimer_v3_pred_0	0.3712423462086293	0.4437108039855957	0.4292171124302024	0.18516285120143	324.0	[87, 88, 90, 91, 97, 99, 100, 101, 102, 103, 104, 105, 106, 107, 108, 109, 110, 111, 113, 117, 118, 119, 120, 121, 122, 123, 124, 125, 126, 127, 129, 130, 132, 135, 136, 137, 138, 139, 140, 141, 142, 143, 144, 145, 422, 423, 424, 425, 426, 427, 428, 429, 430, 431, 432, 433, 434, 435, 436, 437, 438, 439, 440, 441, 442, 443, 444, 445, 446, 447, 448, 449, 450, 451, 452, 453, 454, 455, 456, 457, 458,…	[93, 94, 96, 98, 243, 244, 245, 246, 247, 248, 249, 250, 251, 285, 286, 287, 288, 289, 290, 291, 292, 293, 294, 295, 296, 297, 298, 302, 303, 304, 305, 306, 307, 308, 309, 310, 311, 312, 313, 314, 315, 316, 317, 318, 319, 320, 321, 322, 323, 324, 325, 326, 327, 328, 329, 332, 505, 506, 507, 508, 509, 510, 511, 515, 516, 517, 518, 519, 520, 521, 522, 523, 524, 525, 526, 546, 548, 549, 550, 551, 55…	3072.0
O96005_P04843	RPN1	0.8790562	CLPTM1	0.5848264	0.7109303	0.8303403	0.7324744	0.7258659	0.6623103	0.8224434	0.7535342	0.7707455	0.5809088	0.7709431	0	0.0	0	0	0	0	0.0	0.00453052	O96005	P04843	model_3_multimer_v3_pred_0	0.4597608048526221	0.2320199012756347	0.2775680819910323	0.2759834990985699	185.0	[33, 34, 35, 36, 37, 38, 39, 40, 41, 42, 43, 44, 219, 221, 295, 297, 351, 353, 356, 389, 465, 466, 467, 468, 469, 470, 471, 474, 478, 517, 520, 528, 529, 530, 531, 532, 533, 534, 535, 536, 537, 555, 556, 558, 559, 560, 561, 562, 563, 565, 566, 568, 569, 570, 571, 572, 573, 574, 575, 576, 577, 578, 579, 580, 581, 582, 583, 584, 585, 586, 587, 588, 589, 590, 591, 592, 593, 594, 595, 596, 597, 598, …	[233, 235, 236, 237, 239, 240, 241, 242, 243, 244, 245, 246, 287, 288, 289, 290, 291, 292, 293, 294, 295, 296, 297, 298, 299, 300, 301, 302, 303, 304, 305, 307, 314, 318, 319, 320, 329, 331, 332, 333, 334, 335, 336, 337, 338, 397, 399, 400, 401, 402, 406, 438, 442, 445, 446, 447, 448, 449, 450, 452, 453, 454, 455, 456, 457, 458, 459, 461, 464, 466, 469, 472, 473, 476, 477, 478, 479, 480, 481, 482…	3072.0
O96005_Q16799	RTN1	0.8001058	CLPTM1	0.5671351	0.4954777	0.427986	0.3038657	0.529747	0.2865333	0.4122475	0.340207	0.2444706	0.1184893	0.2187178	0	0.0	0	0	0	0	0.0	0.0	O96005	Q16799	model_2_multimer_v3_pred_0	0.4071038034519811	0.4971298277378082	0.4791246228806428	0.1014525530749516	79.0	[1, 528, 531, 532, 534, 548, 549, 550, 551, 552, 553, 554, 555, 556, 557, 558, 559, 561, 562, 563, 564, 565, 566, 567, 568, 569, 570, 571, 572, 573, 574, 575, 576, 577, 578, 579, 580, 582, 583, 584, 586, 587, 588, 589]	[105, 106, 694, 699, 700, 702, 703, 704, 705, 706, 707, 708, 709, 710, 711, 712, 713, 714, 715, 716, 717, 718, 719, 720, 760, 761, 763, 764, 765, 766, 767, 768, 769, 770, 771]	3072.0
O96005_Q7L0J3	SV2A	0.8181361	CLPTM1	0.5274514	0.2566284		0.2157691			0.3132774		0.244993			0	0.0	0	0	0	0	0.0	0.00460801	O96005	Q7L0J3	model_5_multimer_v3_pred_0	0.5128550275247356	0.2539100050926208	0.3056990095790438	0.0626690137660897	111.0	[40, 41, 42, 43, 44, 45, 46, 47, 48, 49, 50, 51, 52, 53, 54, 55, 56, 289, 291, 292, 293, 302, 344, 347, 348, 349, 350, 351, 352, 353, 354, 355, 356, 357, 358, 359, 360, 361, 362, 363, 364, 551, 552, 553, 554, 555, 556, 557, 558, 559, 560, 561, 562, 563, 564, 565, 568, 569, 571, 572, 573, 575, 576, 579, 586]	[243, 244, 245, 246, 247, 248, 249, 250, 251, 252, 253, 254, 257, 261, 314, 316, 317, 318, 319, 320, 321, 322, 323, 324, 325, 326, 327, 328, 329, 330, 331, 332, 334, 335, 337, 338, 342, 345, 352, 557, 563, 576, 577, 578, 579, 581]	3072.0
O96005_Q9Y320	TMX2	0.8566562	CLPTM1	0.6670832	0.6895708	0.7778783	0.6527412	0.7020799	0.6987573	0.7179949	0.6931888	0.7071057	0.3970551	0.733592	0	0.0	0	0	0	0	0.0	0.00367438	O96005	Q9Y320	model_2_multimer_v3_pred_0	0.420187374945101	0.2246479988098144	0.2637558740368718	0.1717905841538658	164.0	[45, 46, 47, 48, 49, 50, 51, 52, 53, 54, 55, 56, 57, 58, 59, 60, 61, 62, 63, 64, 65, 66, 67, 68, 69, 70, 71, 72, 73, 74, 75, 76, 77, 80, 88, 89, 90, 91, 92, 93, 94, 95, 96, 97, 98, 99, 100, 101, 132, 133, 134, 135, 136, 137, 138, 139, 142, 143, 144, 247, 248, 249, 250, 251, 252, 253, 254, 255, 257, 258, 266, 267, 268, 272, 273, 274, 275, 276, 277, 278, 310, 311, 312, 313, 314, 316, 317, 606]	[2, 3, 4, 5, 6, 7, 37, 41, 53, 54, 55, 56, 57, 59, 60, 61, 62, 63, 64, 65, 66, 67, 68, 69, 70, 71, 72, 73, 74, 75, 76, 77, 78, 79, 80, 81, 82, 83, 84, 85, 89, 180, 183, 184, 230, 231, 232, 233, 234, 235, 236, 237, 238, 239, 240, 241, 242, 243, 244, 245, 246, 247, 248, 249, 250, 251, 252, 253, 254, 255, 256, 257, 258, 259, 260, 262]	3072.0
Q12860_P78357	CNTNAP1	0.6336242	CNTN1	0.8998744		0.6836788		0.4364274	0.3765262	0.3797456	0.6748617	0.6371316		0.6206311	0	0.0	0	1	996	0	0.0	0.0	Q12860	P78357	model_1_multimer_v3_pred_0	0.4135776917548455	0.2244315892457962	0.262260809747606	0.2323021221868069	390.0	[37, 39, 42, 43, 44, 45, 46, 47, 48, 50, 58, 60, 61, 62, 63, 64, 65, 66, 67, 68, 72, 94, 95, 96, 97, 98, 99, 114, 125, 254, 255, 256, 257, 258, 259, 281, 282, 283, 284, 285, 286, 287, 296, 297, 298, 299, 300, 301, 302, 303, 304, 329, 332, 336, 337, 338, 339, 340, 403, 548, 550, 551, 553, 554, 641, 642, 643, 644, 645, 646, 647, 648, 649, 650, 675, 676, 677, 678, 698, 704, 705, 706, 707, 708, 709, …	[15, 18, 23, 24, 25, 26, 27, 28, 29, 30, 31, 32, 33, 34, 35, 36, 37, 38, 39, 40, 41, 42, 43, 44, 45, 46, 47, 48, 49, 50, 51, 52, 53, 54, 57, 58, 59, 60, 61, 62, 63, 64, 65, 66, 67, 68, 69, 70, 71, 72, 73, 74, 75, 76, 77, 78, 90, 91, 92, 108, 111, 144, 145, 147, 148, 149, 158, 169, 171, 172, 173, 339, 340, 353, 354, 518, 519, 520, 521, 522, 523, 524, 525, 526, 527, 528, 529, 530, 535, 536, 1032, 1…	3072.0
Q12860_P25686	DNAJB2	0.6217561	CNTN1	0.8138442		0.5380886	0.3490535	0.4761873	0.4491198	0.3951798	0.4837902	0.593604		0.4481405	0	0.0	0	0	0	0	0.0	0.0	Q12860	P25686	model_3_multimer_v3_pred_0	0.4778954195802961	0.195332795381546	0.2518453202212961	0.1920990236927357	187.0	[51, 52, 53, 54, 55, 56, 57, 58, 59, 60, 90, 100, 101, 102, 103, 104, 105, 106, 107, 108, 109, 132, 133, 134, 135, 136, 137, 138, 139, 140, 141, 142, 143, 144, 157, 158, 159, 160, 161, 162, 163, 164, 165, 167, 168, 169, 170, 171, 172, 173, 174, 175, 176, 177, 178, 179, 180, 206, 207, 208, 209, 210, 211, 212, 213, 214, 215, 216, 217, 218, 219, 220, 221, 222, 223, 224, 225, 226, 227, 228, 229, 258,…	[4, 5, 6, 7, 8, 9, 10, 11, 12, 13, 14, 15, 16, 17, 18, 19, 20, 21, 22, 23, 24, 25, 26, 27, 28, 29, 30, 31, 32, 33, 34, 35, 36, 37, 38, 39, 42, 46, 49, 53, 56, 57, 62, 100, 103, 104, 106, 107, 108, 109, 110, 111, 112, 113, 114, 115, 116, 117, 118, 119, 120, 122, 123, 125, 126, 157, 162, 163, 164, 165, 166, 167, 168, 169, 170, 171, 172, 173, 174, 175, 176, 177, 179, 180, 181, 182, 183, 184, 185, 18…	3072.0
Q12860_Q05193	DNM1	0.5425401	CNTN1	0.9070128		0.668606	0.1729462	0.4127006	0.5395379	0.4853944	0.3381654	0.8275092		0.5031486	0	0.0	0	0	0	0	0.0	0.00791084	Q12860	Q05193	model_4_multimer_v3_pred_0	0.4031867928836968	0.2242015898227691	0.2599986304349547	0.1930429965747833	198.0	[39, 42, 44, 45, 46, 47, 48, 49, 50, 51, 52, 53, 54, 55, 56, 57, 58, 59, 60, 61, 62, 64, 68, 99, 100, 101, 102, 103, 131, 133, 134, 135, 136, 137, 138, 161, 165, 167, 168, 169, 170, 171, 172, 173, 176, 177, 178, 179, 180, 181, 182, 183, 191, 210, 211, 212, 213, 214, 215, 216, 217, 218, 219, 220, 221, 222, 223, 224, 226, 255, 256, 257, 258, 287, 290, 296, 298, 299, 330, 334, 548, 549, 550, 551, 55…	[61, 111, 112, 113, 145, 146, 147, 148, 150, 304, 305, 306, 307, 308, 309, 310, 311, 312, 313, 314, 315, 316, 317, 318, 321, 322, 323, 324, 325, 326, 327, 328, 329, 330, 331, 332, 333, 334, 335, 336, 338, 339, 341, 342, 345, 346, 347, 348, 349, 350, 353, 354, 445, 446, 448, 449, 489, 491, 504, 505, 506, 507, 508, 509, 510, 511, 512, 513, 514, 517, 557, 559, 569, 592, 691, 694, 695, 698, 699, 702,…	3072.0
Q12860_Q9Y4F1	FARP1	0.6858556	CNTN1	0.8145428		0.4996847	0.1951331	0.4525146	0.4394806	0.3687306	0.9038596	0.875899		0.4049654	0	0.0	0	0	0	0	0.0	0.0	Q12860	Q9Y4F1	model_4_multimer_v3_pred_0	0.3759594476369454	0.2100166380405426	0.2432051999598231	0.0721283931332935	94.0	[37, 39, 42, 43, 44, 45, 53, 54, 55, 56, 57, 58, 59, 60, 62, 64, 65, 66, 67, 68, 69, 70, 72, 92, 93, 94, 95, 96, 97, 98, 99, 171, 177, 178, 179, 180, 212, 214, 215, 216, 218, 219, 220, 221, 336, 338, 339, 647, 971, 991]	[188, 285, 505, 506, 507, 508, 509, 510, 512, 513, 514, 515, 516, 519, 524, 769, 770, 771, 772, 773, 774, 775, 777, 791, 792, 817, 818, 819, 820, 821, 888, 889, 890, 891, 892, 893, 894, 943, 944, 945, 946, 947, 1004, 1005]	3072.0
Q12860_P62873	GNB1	0.7809468	CNTN1	0.9352909	0.1036779	0.4322302	0.5849058	0.2793274	0.4541212	0.3668927	0.6476408	0.8104306		0.4225569	0	0.0	0	0	0	0	0.0	0.00686678	Q12860	P62873	model_1_multimer_v3_pred_0	0.430786506600238	0.3123652338981628	0.3360494884385779	0.3515128507465375	129.0	[144, 145, 146, 147, 148, 149, 150, 151, 152, 153, 154, 155, 156, 157, 159, 193, 195, 197, 230, 232, 234, 235, 236, 237, 238, 239, 240, 241, 242, 243, 244, 245, 246, 247, 248, 249, 250, 263, 264, 265, 266, 267, 268, 310, 311, 312, 313, 314, 315, 316, 317, 318, 319, 320, 321, 322, 323]	[55, 56, 57, 58, 59, 74, 75, 76, 77, 97, 98, 99, 101, 117, 118, 119, 143, 144, 145, 147, 161, 162, 163, 164, 183, 184, 185, 186, 187, 188, 202, 203, 204, 205, 206, 207, 224, 225, 226, 227, 228, 229, 230, 244, 245, 246, 247, 248, 249, 266, 267, 268, 269, 270, 271, 272, 273, 274, 289, 290, 291, 292, 311, 312, 313, 314, 315, 316, 331, 332, 333, 334]	3072.0
Q12860_P62879	GNB2	0.7035121	CNTN1	0.8317627		0.4466655	0.7904601	0.3211489	0.4831382	0.3607739	0.5157178	0.663391		0.5416096	0	0.0	0	0	0	0	0.0	0.0	Q12860	P62879	model_2_multimer_v3_pred_0	0.42762949447956	0.2656581401824951	0.2980524110419081	0.5147227139251418	142.0	[143, 144, 145, 146, 147, 148, 149, 150, 151, 152, 153, 154, 155, 156, 157, 158, 159, 162, 188, 190, 192, 193, 194, 195, 196, 197, 227, 230, 231, 232, 233, 234, 236, 237, 238, 239, 240, 241, 242, 243, 244, 245, 246, 247, 248, 249, 250, 262, 263, 264, 265, 266, 268, 309, 310, 311, 312, 314, 315, 316, 317, 318, 319, 320, 321, 322, 323, 324]	[55, 56, 57, 58, 59, 74, 75, 76, 77, 78, 96, 97, 98, 99, 101, 116, 117, 118, 119, 120, 141, 142, 143, 144, 145, 146, 147, 161, 162, 163, 164, 182, 183, 184, 185, 186, 187, 188, 202, 203, 204, 205, 206, 207, 224, 225, 226, 227, 228, 229, 230, 245, 246, 247, 248, 269, 270, 271, 272, 273, 274, 289, 290, 291, 292, 312, 313, 314, 315, 316, 331, 332, 333, 334]	3072.0
Q12860_P51674	GPM6A	0.6406192	CNTN1	0.8823064				0.4599622	0.6635872	0.4591582				0.8280507	0	0.999433719973458	0	0	0	0	0.35	0.00909067	Q12860	P51674	model_1_multimer_v3_pred_0	0.4244662341686488	0.2532265186309814	0.2874744617385149	0.0711247079718209	145.0	[3, 6, 7, 8, 9, 10, 11, 12, 13, 14, 15, 16, 17, 18, 19, 20, 21, 22, 23, 24, 25, 26, 27, 28, 29, 30, 31, 32, 33, 34, 35, 36, 37, 39, 42, 44, 68, 69, 70, 72, 73, 93, 94, 95, 332, 333, 334, 335, 336, 337, 338, 339, 340, 341, 348, 349, 350, 351, 352, 353, 354, 355, 356, 359, 362, 375, 401, 402, 403, 404, 1010, 1016, 1018]	[12, 13, 16, 17, 20, 108, 109, 110, 111, 112, 113, 114, 115, 116, 117, 118, 119, 120, 121, 122, 123, 124, 125, 126, 127, 128, 129, 130, 131, 132, 133, 135, 136, 137, 139, 140, 142, 156, 159, 163, 225, 239, 242, 243, 246, 249, 250, 252, 253, 255, 256, 257, 258, 259, 260, 261, 262, 263, 264, 265, 266, 267, 268, 269, 270, 271, 272, 273, 274, 275, 276, 277]	3072.0
Q12860_Q9H0B6	KLC2	0.5491409	CNTN1	0.809758		0.3562042	0.3403214	0.4211995	0.4132227	0.4087355	0.318271	0.305262		0.2673052	0	0.0	0	0	0	0	0.0	0.0	Q12860	Q9H0B6	model_3_multimer_v3_pred_0	0.4069510178206798	0.1754585206508636	0.2217570200848268	0.254264849351384	240.0	[52, 53, 54, 55, 56, 57, 58, 59, 60, 87, 88, 89, 90, 101, 102, 103, 104, 105, 106, 107, 108, 133, 134, 135, 136, 137, 138, 139, 140, 141, 142, 143, 144, 145, 146, 147, 153, 154, 155, 156, 157, 158, 159, 160, 161, 162, 163, 166, 170, 171, 172, 173, 174, 175, 176, 177, 178, 179, 180, 190, 192, 193, 194, 195, 196, 197, 198, 206, 207, 208, 209, 210, 211, 212, 213, 214, 215, 218, 219, 220, 221, 222, 2…	[66, 69, 70, 71, 73, 74, 76, 77, 78, 80, 81, 83, 84, 85, 87, 88, 89, 91, 95, 102, 105, 106, 107, 108, 109, 110, 111, 112, 113, 114, 116, 120, 123, 124, 127, 167, 168, 203, 204, 205, 206, 207, 208, 209, 210, 211, 212, 213, 214, 215, 216, 217, 251, 252, 253, 254, 290, 294, 298, 332, 334, 335, 336, 337, 338, 363, 364, 367, 374, 375, 377, 378, 379, 380, 382, 442, 443, 444, 445, 446, 447, 448, 449, 45…	3072.0
Q12860_Q13449	LSAMP	0.6527796	CNTN1	0.9248871		0.6292721	0.5366793	0.3507707	0.8073064	0.3867849	0.490921	0.9095406		0.4457885	0	0.0	0	0	0	0	0.0	0.0080043	Q12860	Q13449	model_4_multimer_v3_pred_0	0.4966252824271446	0.4977267384529114	0.497506447247758	0.5179106023490138	211.0	[30, 31, 32, 33, 34, 35, 36, 37, 38, 39, 40, 41, 42, 43, 44, 45, 51, 52, 53, 54, 55, 56, 57, 58, 59, 60, 61, 62, 63, 64, 65, 66, 67, 68, 69, 70, 71, 72, 73, 74, 75, 92, 93, 94, 95, 96, 97, 98, 99, 116, 117, 118, 119, 120, 133, 134, 135, 136, 137, 138, 139, 140, 141, 142, 167, 168, 169, 170, 171, 172, 173, 174, 175, 176, 177, 178, 179, 180, 181, 182, 183, 208, 209, 210, 211, 212, 213, 214, 215, 21…	[32, 34, 37, 38, 39, 40, 41, 42, 51, 53, 55, 59, 60, 61, 62, 63, 64, 65, 66, 67, 68, 69, 70, 71, 72, 73, 74, 75, 76, 77, 78, 79, 86, 94, 103, 104, 105, 106, 107, 108, 109, 110, 111, 112, 113, 114, 115, 116, 117, 118, 119, 120, 121, 122, 123, 124, 125, 126, 127, 128, 129, 134, 135, 136, 137, 138, 139, 140, 141, 142, 143, 144, 145, 146, 147, 148, 149, 150, 151, 152, 153, 154, 155, 156, 157, 158, 15…	3072.0
Q12860_Q92614	MYO18A	0.6897763	CNTN1	0.8272981	0.1516021	0.4207501	0.3247086	0.3672777	0.1319894	0.2008032	0.339129	0.3320772		0.2143349	0	0.0	0	0	0	0	0.0	0.0	Q12860	Q92614
Q12860_P13591	NCAM1	0.9306824	CNTN1	0.8368339		0.5271804	0.6316917	0.5110255	0.7048352	0.5924577	0.8665911	0.6445585		0.5767459	0	0.0	0	0	0	0	0.0	0.00705506	Q12860	P13591	model_1_multimer_v3_pred_0	0.3440680935293333	0.1979017853736877	0.2271350470048168	0.1314711085161014	280.0	[4, 7, 11, 24, 27, 28, 29, 30, 32, 33, 34, 35, 36, 37, 38, 39, 40, 42, 54, 68, 70, 71, 76, 77, 78, 79, 80, 81, 82, 83, 84, 85, 90, 91, 100, 104, 105, 106, 107, 108, 109, 110, 111, 112, 113, 114, 115, 118, 119, 120, 122, 124, 127, 128, 129, 130, 131, 132, 133, 134, 160, 161, 162, 163, 164, 165, 166, 192, 193, 249, 250, 251, 252, 254, 305, 307, 309, 320, 322, 324, 325, 326, 327, 328, 329, 330, 331,…	[162, 180, 215, 216, 217, 218, 219, 220, 221, 222, 223, 224, 225, 226, 227, 228, 229, 303, 304, 305, 306, 307, 308, 333, 334, 335, 336, 337, 338, 340, 342, 343, 344, 345, 346, 347, 348, 349, 350, 351, 352, 353, 354, 355, 356, 357, 358, 363, 364, 365, 366, 367, 369, 388, 392, 394, 396, 397, 398, 399, 400, 401, 402, 403, 404, 405, 407, 658, 663, 670, 672, 751, 753, 772, 773, 774, 775, 776, 777, 778…	3072.0
Q12860_Q7Z3B1	NEGR1	0.5465691	CNTN1	0.8211872		0.6319255	0.482497	0.6800201	0.8148703	0.5505307	0.3198975	0.8667446		0.8385825	0	0.0	0	0	0	0	0.0	0.0	Q12860	Q7Z3B1	model_2_multimer_v3_pred_0	0.4284896369525239	0.2020134031772613	0.2473086499323138	0.189146769590907	282.0	[1, 2, 3, 4, 5, 6, 7, 8, 9, 10, 11, 12, 13, 14, 15, 16, 17, 18, 19, 20, 21, 22, 24, 25, 28, 36, 37, 72, 77, 79, 83, 84, 85, 86, 87, 88, 89, 90, 91, 92, 93, 98, 99, 106, 107, 136, 137, 138, 139, 141, 157, 158, 159, 160, 161, 162, 163, 192, 193, 195, 244, 245, 246, 247, 248, 249, 250, 251, 252, 253, 254, 255, 257, 302, 305, 307, 321, 322, 323, 324, 325, 326, 327, 328, 329, 330, 331, 342, 343, 344, …	[1, 2, 4, 5, 7, 8, 9, 11, 12, 22, 28, 29, 30, 31, 32, 33, 34, 35, 36, 37, 38, 40, 50, 51, 52, 53, 54, 55, 56, 57, 59, 61, 90, 93, 94, 95, 96, 97, 98, 100, 102, 104, 105, 106, 107, 108, 109, 136, 137, 138, 139, 140, 141, 163, 164, 169, 171, 173, 174, 175, 176, 177, 178, 179, 180, 181, 200, 201, 202, 203, 204, 205, 206, 207, 208, 209, 210, 211, 212, 213, 214, 215, 216, 234, 236, 238, 239, 240, 318,…	3072.0
Q12860_Q9P121	NTM	0.8494668	CNTN1	0.8969045		0.6183528	0.2881003	0.6679449	0.7419137	0.5173629	0.2230766	0.8654408		0.3863004	0	0.0	0	0	0	0	0.0	0.00990767	Q12860	Q9P121
Q12860_P31323	PRKAR2B	0.6360338	CNTN1	0.8056318	0.6475902	0.486369	0.8530237	0.5349047	0.6609678	0.3572168	0.9083196	0.7050082		0.5966935	0	0.0	0	0	0	0	0.0	0.00722754	Q12860	P31323	model_4_multimer_v3_pred_0	0.4190503683088423	0.190251812338829	0.2360115235328317	0.5184180131510314	267.0	[48, 49, 50, 51, 52, 55, 57, 58, 80, 81, 104, 105, 106, 107, 108, 109, 110, 111, 112, 127, 128, 129, 130, 131, 132, 133, 134, 135, 137, 138, 139, 140, 141, 142, 143, 144, 145, 146, 147, 148, 154, 156, 157, 158, 160, 163, 164, 165, 166, 167, 168, 169, 170, 171, 172, 173, 174, 175, 176, 177, 178, 179, 180, 181, 182, 183, 184, 185, 186, 187, 188, 189, 190, 191, 192, 193, 194, 196, 203, 204, 205, 206…	[99, 100, 101, 102, 103, 104, 105, 106, 107, 108, 109, 110, 111, 112, 113, 114, 115, 116, 117, 118, 119, 120, 121, 122, 123, 149, 151, 152, 153, 154, 155, 156, 157, 158, 159, 162, 163, 165, 166, 191, 212, 213, 214, 215, 218, 222, 223, 224, 225, 226, 227, 228, 229, 230, 247, 248, 249, 250, 251, 252, 253, 254, 255, 256, 257, 258, 259, 260, 261, 262, 263, 264, 265, 266, 267, 268, 271, 280, 281, 282,…	3072.0
Q12860_Q00577	PURA	0.6366431	CNTN1	0.8812458	0.1048197	0.5658956	0.285032	0.5523192	0.324108	0.3023482	0.7412097	0.8699637		0.4799592	0	0.0	0	0	0	0	0.0	0.00692703	Q12860	Q00577	model_5_multimer_v3_pred_0	0.5131020980278911	0.4670605063438415	0.4762688246806514	0.4779639380495325	126.0	[49, 50, 51, 52, 54, 80, 104, 105, 106, 107, 108, 109, 110, 111, 129, 130, 131, 132, 133, 134, 135, 136, 137, 138, 139, 140, 141, 142, 143, 144, 155, 156, 157, 158, 159, 160, 161, 162, 163, 164, 165, 166, 167, 168, 169, 170, 190, 191, 192, 193, 194, 195, 211, 213, 214, 215, 217, 224, 225, 247, 249, 250, 251, 252, 361, 373, 395, 396, 397]	[57, 58, 59, 60, 61, 62, 63, 64, 65, 66, 67, 68, 69, 70, 71, 72, 73, 74, 75, 76, 77, 78, 79, 80, 86, 87, 88, 89, 90, 91, 92, 93, 94, 95, 96, 97, 98, 99, 100, 101, 130, 131, 134, 163, 164, 184, 186, 188, 193, 194, 196, 197, 201, 204, 205, 208, 209]	3212.0
Q12860_P20337	RAB3B	0.5495398	CNTN1	0.8547624		0.3575017	0.7961912	0.5214155	0.4523586	0.4083628	0.4591377	0.7975956		0.5009426	0	0.0	0	0	0	0	0.0	0.00695013	Q12860	P20337	model_3_multimer_v3_pred_0	0.4731802985082068	0.2280019521713256	0.2770376214387019	0.1908429081218904	178.0	[52, 53, 54, 55, 56, 57, 58, 59, 83, 84, 85, 86, 87, 88, 89, 90, 91, 92, 101, 102, 103, 104, 105, 106, 107, 132, 133, 134, 135, 136, 137, 138, 139, 140, 141, 142, 143, 144, 145, 158, 159, 160, 161, 162, 163, 164, 168, 171, 172, 173, 174, 175, 176, 177, 178, 179, 180, 207, 208, 209, 210, 211, 212, 213, 214, 215, 218, 219, 220, 221, 222, 223, 224, 225, 226, 227, 228]	[12, 13, 14, 15, 16, 17, 18, 19, 20, 21, 22, 23, 24, 25, 26, 27, 34, 35, 36, 37, 38, 39, 40, 41, 42, 43, 44, 45, 46, 47, 48, 49, 50, 51, 52, 53, 54, 55, 56, 57, 58, 59, 60, 61, 62, 63, 69, 70, 71, 72, 73, 74, 75, 76, 77, 78, 79, 80, 81, 82, 83, 84, 85, 86, 87, 88, 89, 90, 91, 92, 93, 94, 95, 96, 98, 120, 122, 123, 124, 125, 126, 127, 128, 176, 187, 190, 191, 194, 195, 196, 197, 198, 199, 200, 201…	3072.0
Q12860_P61020	RAB5B	0.5652064	CNTN1	0.8282273	0.1479234	0.5317741	0.3779489	0.3821314	0.3598298	0.3888138	0.2898175	0.5723026		0.650753	0	0.0	0	0	0	0	0.0	0.00744079	Q12860	P61020	model_1_multimer_v3_pred_0	0.4940550851520788	0.5146351456642151	0.5105191335617878	0.4349416433856569	150.0	[49, 50, 51, 52, 53, 54, 55, 78, 79, 80, 81, 82, 87, 88, 89, 90, 101, 102, 104, 105, 106, 107, 108, 109, 110, 111, 112, 113, 124, 125, 126, 127, 128, 129, 130, 131, 132, 133, 134, 135, 136, 137, 159, 160, 161, 162, 163, 164, 165, 166, 167, 168, 192, 193, 218, 249, 250, 251, 252, 253, 254, 328, 330, 331, 358, 360, 361, 363, 364, 365, 368, 369, 370, 371, 372, 373, 392, 393, 394, 395, 396, 397, 398,…	[20, 21, 22, 28, 29, 34, 48, 49, 50, 51, 52, 53, 54, 55, 56, 57, 58, 59, 72, 73, 74, 75, 76, 77, 78, 79, 80, 81, 82, 83, 84, 85, 86, 87, 88, 89, 90, 91, 92, 93, 94, 106, 110, 113, 114, 116, 117, 118, 119, 120, 121, 122, 123, 124, 125, 126, 189, 195, 196, 197, 198, 199, 200, 201]	3072.0
Q12860_P11233	RALA	0.67799	CNTN1	0.8798215	0.0732832	0.4605763	0.0853481	0.3374318	0.4346028	0.4581052	0.2354858	0.357073		0.4248314	0	0.0	0	0	0	0	0.0	0.00682468	Q12860	P11233	model_4_multimer_v3_pred_0	0.4522437718264284	0.2019071578979492	0.2519744806836451	0.3112169950281865	152.0	[80, 81, 138, 139, 140, 141, 142, 143, 144, 145, 146, 147, 148, 149, 150, 151, 152, 153, 154, 155, 156, 157, 158, 159, 160, 161, 162, 172, 186, 188, 190, 192, 193, 194, 195, 196, 197, 198, 199, 200, 201, 202, 205, 211, 225, 226, 227, 228, 229, 230, 231, 232, 234, 237, 238, 239, 240, 241, 242, 243, 244, 245, 246, 247, 248, 249, 250, 251, 252, 263, 264, 265, 266, 267, 268, 269, 270, 271, 272, 273, …	[5, 6, 9, 14, 16, 36, 44, 45, 46, 47, 48, 49, 50, 51, 52, 63, 64, 65, 66, 67, 68, 69, 70, 71, 72, 73, 74, 75, 76, 77, 78, 79, 80, 81, 82, 83, 84, 85, 86, 110, 113, 114, 115, 116, 186, 195, 196, 198, 199, 201, 202, 203, 204, 205, 206]	3072.0
Q12860_Q16799	RTN1	0.8293414	CNTN1	0.8152692		0.5705056	0.438502	0.4809415	0.4490749	0.2303017	0.3612966	0.6700374		0.3477632	0	0.0	0	0	0	0	0.0	0.00710804	Q12860	Q16799	model_1_multimer_v3_pred_0	0.3620236798884764	0.2026959657669067	0.2345615085912207	0.063641518603438	185.0	[4, 7, 8, 9, 11, 12, 13, 14, 15, 16, 17, 18, 19, 20, 21, 22, 23, 24, 26, 27, 28, 35, 171, 178, 179, 180, 181, 182, 183, 184, 185, 186, 248, 261, 263, 270, 271, 272, 273, 274, 275, 276, 277, 278, 279, 280, 281, 282, 283, 284, 285, 286, 287, 288, 289, 290, 291, 292, 293, 294, 295, 296, 297, 298, 303, 304, 305, 306, 307, 308, 309, 310, 311, 312, 313, 319, 320, 321, 322, 323, 324, 912, 913, 914, 915,…	[422, 423, 424, 425, 426, 427, 428, 429, 430, 431, 432, 433, 434, 435, 436, 437, 438, 439, 440, 441, 442, 443, 444, 458, 460, 461, 462, 463, 464, 465, 466, 467, 468, 469, 470, 471, 681, 682, 685, 686, 688, 689, 692, 693, 697, 698, 700, 701, 702, 704, 705, 708, 709, 711, 712, 715, 718, 719, 721, 724, 746, 749, 750, 751, 752, 753, 754, 755, 756, 757, 759, 760, 761, 763]	3072.0
Q12860_Q8N9R8	SCAI	0.6289839	CNTN1	0.8509788	0.3162562	0.556698		0.4756658	0.4285468	0.5032999	0.482778	0.749567		0.4868973	0	0.0	0	0	0	0	0.0	0.0	Q12860	Q8N9R8	model_5_multimer_v3_pred_0	0.412927030147323	0.1978252232074737	0.2408455845954436	0.4569600163685311	239.0	[44, 45, 46, 52, 56, 57, 58, 59, 60, 61, 62, 63, 64, 65, 66, 67, 72, 89, 90, 91, 92, 93, 94, 95, 96, 97, 98, 99, 100, 101, 102, 103, 135, 167, 168, 169, 170, 171, 172, 173, 174, 175, 176, 177, 178, 179, 180, 181, 182, 183, 184, 185, 186, 187, 188, 189, 190, 191, 195, 196, 197, 204, 205, 206, 207, 208, 209, 210, 211, 212, 213, 214, 215, 216, 217, 218, 219, 220, 221, 222, 223, 226, 246, 258, 259, 2…	[25, 26, 27, 28, 29, 30, 31, 32, 33, 35, 36, 39, 50, 51, 52, 54, 55, 56, 57, 58, 59, 60, 61, 62, 100, 102, 103, 104, 105, 106, 107, 108, 109, 110, 111, 112, 113, 114, 115, 116, 117, 118, 119, 120, 121, 122, 123, 124, 127, 149, 151, 152, 154, 155, 156, 157, 158, 159, 160, 161, 162, 163, 164, 165, 166, 167, 168, 169, 178, 181, 182, 185, 194, 196, 200, 201, 204, 207, 208, 211, 308, 309, 310, 311, 31…	3565.0
Q12860_P78324	SIRPA	0.5287189	CNTN1	0.9025562	0.1323374	0.4630918	0.6436592	0.4039739	0.4271805	0.2563308	0.4512263	0.3078463		0.1835115	0	0.0	0	0	0	0	0.0	0.0	Q12860	P78324	model_4_multimer_v3_pred_0	0.4691055108726768	0.3240946531295776	0.3530968246781975	0.1918146229674688	167.0	[136, 137, 138, 139, 140, 141, 142, 143, 144, 145, 146, 147, 148, 149, 150, 151, 152, 153, 154, 155, 156, 157, 158, 159, 160, 161, 162, 163, 185, 193, 195, 197, 198, 199, 200, 201, 224, 225, 226, 227, 228, 234, 236, 237, 238, 239, 240, 241, 242, 243, 244, 245, 265, 266, 267, 268, 269, 270, 272, 273, 274, 275, 276, 311, 313, 314, 315, 316, 317, 318, 319, 344, 345, 346, 347, 348, 349, 366, 370, 371…	[259, 261, 263, 264, 265, 268, 270, 272, 273, 274, 276, 281, 295, 297, 298, 299, 300, 301, 302, 303, 304, 305, 306, 310, 311, 312, 313, 314, 315, 316, 317, 451, 453, 454, 455, 456, 457, 458, 459, 460, 461, 462, 463, 464, 465, 466, 467, 468, 469, 470, 471, 472, 473, 474, 475, 476, 477, 478, 479, 480, 481, 483, 496, 497, 499, 501, 502, 503]	3072.0
Q12860_P60880	SNAP25	0.64544	CNTN1	0.9110727		0.4400326		0.2849142	0.2827902	0.4858517	0.3410911	0.5991276		0.3132056	0	0.0	0	0	0	0	0.0	0.0108951	Q12860	P60880	model_1_multimer_v3_pred_0	0.4991306856818185	0.6869738101959229	0.649405185293102	0.4970092934960541	166.0	[427, 428, 429, 450, 453, 473, 474, 475, 476, 477, 478, 479, 501, 502, 503, 504, 505, 506, 507, 508, 509, 510, 511, 512, 513, 514, 515, 516, 517, 518, 519, 520, 521, 522, 523, 524, 525, 526, 527, 528, 529, 530, 531, 532, 533, 534, 536, 538, 557, 559, 560, 561, 562, 563, 564, 565, 566, 567, 568, 569, 570, 571, 572, 573, 581, 583, 590, 592, 593, 594, 595, 596, 597, 598, 599, 601, 632, 686, 687]	[33, 34, 36, 37, 38, 39, 40, 41, 42, 43, 44, 45, 46, 47, 48, 49, 50, 51, 52, 53, 54, 55, 56, 57, 58, 59, 60, 61, 62, 63, 64, 65, 66, 67, 69, 70, 110, 112, 113, 114, 115, 116, 117, 118, 119, 120, 121, 122, 123, 124, 125, 126, 127, 128, 129, 130, 131, 132, 133, 144, 145, 147, 148, 149, 150, 151, 152, 153, 154, 155, 156, 157, 158, 159, 160, 161, 162, 163, 164, 165, 166, 167, 168, 169, 170, 173, 174]	3072.0
Q12860_O15079	SNPH	0.5868581	CNTN1	0.9018854		0.5459994		0.4344978		0.1496601		0.4502381		0.4165876	0	0.0	0	0	0	0	0.0	0.0	Q12860	O15079	model_3_multimer_v3_pred_0	0.4477960853635347	0.173564925789833	0.2284111577045734	0.0619045509200561	85.0	[55, 56, 57, 58, 59, 60, 136, 137, 138, 139, 140, 141, 142, 143, 144, 145, 146, 147, 156, 157, 159, 175, 176, 177, 178, 208, 209, 210, 219, 220, 221, 222, 223, 224, 225, 226, 227, 228, 229, 230, 698]	[95, 96, 97, 98, 99, 100, 101, 102, 103, 104, 105, 106, 107, 108, 109, 110, 111, 112, 113, 114, 115, 116, 117, 118, 119, 120, 121, 122, 123, 124, 125, 128, 129, 132, 133, 136, 300, 420, 452, 454, 455, 456, 457, 462]	3072.0
Q12860_Q7L0J3	SV2A	0.723896	CNTN1	0.8776279						0.6232852		0.6503789			0	0.0	0	0	0	0	0.0	0.00637356	Q12860	Q7L0J3	model_4_multimer_v3_pred_0	0.4219786604588412	0.2979448139667511	0.3227515832651692	0.5095630556382456	238.0	[1, 2, 3, 4, 5, 6, 7, 8, 9, 10, 11, 12, 13, 14, 15, 16, 17, 18, 19, 20, 21, 22, 23, 24, 25, 26, 29, 30, 43, 44, 45, 46, 47, 48, 49, 50, 51, 52, 53, 54, 55, 56, 57, 58, 59, 60, 61, 62, 63, 64, 65, 66, 94, 95, 97, 98, 99, 100, 103, 129, 130, 131, 132, 133, 134, 135, 136, 161, 162, 163, 164, 165, 166, 167, 168, 169, 170, 171, 172, 173, 177, 178, 179, 180, 181, 182, 183, 189, 190, 191, 192, 212, 213,…	[247, 291, 295, 298, 301, 305, 312, 324, 472, 476, 479, 480, 481, 482, 483, 484, 485, 486, 487, 488, 489, 490, 491, 492, 493, 494, 495, 496, 497, 502, 503, 504, 505, 506, 507, 508, 509, 510, 511, 512, 513, 514, 515, 525, 526, 527, 528, 529, 530, 531, 532, 533, 534, 547, 548, 549, 550, 552, 553, 554, 570, 572, 573, 591, 592, 593, 594, 595, 596, 597, 598, 599, 600, 601, 602, 603, 604, 605, 606, 607…	3072.0
Q12860_Q9NZR1	TMOD2	0.591897	CNTN1	0.8959134	0.8771582	0.4837651	0.5347673	0.4534375	0.4310908	0.3392854	0.3988945	0.7146018		0.5276616	0	0.0	0	0	0	0	0.0	0.0	Q12860	Q9NZR1	model_5_multimer_v3_pred_0	0.5119430750157431	0.403368592262268	0.4250834888129631	0.2280200463275094	218.0	[25, 28, 30, 31, 32, 33, 34, 35, 36, 37, 38, 39, 40, 41, 42, 43, 44, 45, 46, 52, 53, 54, 55, 56, 57, 58, 59, 60, 61, 62, 64, 65, 66, 67, 68, 69, 70, 71, 72, 73, 74, 75, 76, 77, 78, 79, 80, 81, 82, 83, 84, 85, 86, 87, 88, 89, 90, 91, 92, 93, 94, 95, 96, 97, 98, 99, 100, 101, 102, 103, 104, 105, 106, 107, 108, 109, 112, 117, 118, 119, 120, 130, 132, 134, 136, 137, 138, 139, 162, 338, 339, 340, 341,…	[40, 41, 42, 43, 44, 45, 48, 49, 51, 52, 53, 85, 89, 91, 93, 94, 95, 96, 97, 98, 99, 100, 101, 102, 103, 104, 105, 106, 107, 108, 128, 129, 130, 131, 132, 133, 134, 135, 136, 137, 138, 139, 140, 141, 142, 143, 144, 145, 146, 147, 148, 149, 151, 163, 164, 165, 166, 167, 168, 169, 170, 171, 172, 173, 175, 177, 178, 205, 206, 207, 208, 209, 210, 211, 212, 213, 214, 215, 233, 234, 235, 236, 237, 238,…	3072.0
P78357_P25686	DNAJB2	0.9307426	CNTNAP1	0.812506	0.462057	0.2003121		0.4861288	0.3092245	0.2022076	0.3726941	0.2588574		0.403383	0	0.0	0	0	0	0	0.0	0.0	P78357	P25686	model_2_multimer_v3_pred_0	0.5453271326997977	0.2439729869365692	0.3042438160892149	0.0335103219045989	93.0	[1, 2, 3, 4, 5, 6, 7, 9, 21, 22, 23, 24, 26, 27, 83, 92, 128, 129, 130, 134, 136, 793, 795, 797, 826, 827, 828, 829, 830, 831, 832, 833, 834, 835, 912, 913, 914, 916, 919, 920, 921, 922, 923, 924, 1035, 1038, 1039, 1041, 1042, 1073]	[110, 111, 112, 113, 114, 115, 116, 117, 118, 119, 120, 121, 164, 220, 262, 263, 264, 265, 266, 267, 268, 269, 270, 303, 304, 305, 306, 307, 308, 311, 312, 313, 314, 315, 316, 317, 318, 319, 320, 321, 322, 323, 324]	3072.0
P78357_P62873	GNB1	0.6553129	CNTNAP1	0.9177013	0.4087688	0.2467262		0.4269459	0.1067357	0.4108004	0.5446603	0.6520486		0.5731672	0	0.0	0	0	0	0	0.0	0.0	P78357	P62873	model_3_multimer_v3_pred_0	0.5856393738043193	0.298069417476654	0.3555834087421871	0.2657240510413931	117.0	[26, 28, 31, 54, 55, 56, 57, 58, 59, 86, 88, 89, 90, 91, 92, 93, 96, 126, 127, 128, 129, 130, 131, 132, 133, 134, 162, 166, 793, 819, 821, 824, 826, 829, 830, 831, 832, 833, 834, 835, 837, 839, 841, 843, 851, 858, 916, 919, 920, 921, 922, 923, 924, 925, 926]	[49, 50, 51, 52, 53, 54, 55, 56, 57, 58, 59, 74, 75, 76, 78, 87, 89, 99, 101, 145, 186, 188, 204, 206, 225, 226, 227, 228, 230, 245, 246, 247, 248, 249, 250, 265, 266, 267, 268, 269, 270, 271, 272, 273, 274, 289, 290, 291, 292, 293, 310, 311, 312, 313, 314, 315, 331, 332, 333, 334, 335, 337]	3072.0
P78357_P62879	GNB2	0.6136507	CNTNAP1	0.8230931	0.4027039	0.4888224	0.5645512	0.4529125	0.1957944	0.4010806	0.4562012	0.6509382		0.6018823	0	0.0	0	0	0	0	0.0	0.0	P78357	P62879	model_3_multimer_v3_pred_0	0.5844120826633359	0.2899144887924194	0.3488140075666027	0.2004621567107677	123.0	[28, 31, 54, 55, 56, 57, 58, 86, 87, 88, 89, 90, 91, 92, 93, 94, 96, 126, 127, 128, 129, 130, 131, 132, 133, 134, 156, 162, 164, 166, 829, 830, 831, 832, 833, 834, 835, 837, 853, 856, 857, 858, 859, 920, 921, 922, 923, 924, 925, 926, 1053, 1057, 1058, 1059, 1060, 1062]	[42, 43, 44, 45, 46, 47, 50, 52, 57, 59, 75, 96, 99, 101, 132, 184, 185, 186, 188, 203, 204, 205, 206, 225, 226, 227, 228, 229, 230, 245, 246, 247, 248, 267, 268, 269, 270, 271, 272, 273, 274, 288, 289, 290, 291, 292, 293, 294, 295, 304, 306, 307, 308, 309, 310, 311, 312, 313, 314, 315, 316, 331, 332, 333, 335, 337, 339]	3072.0
P78357_P51674	GPM6A	0.7088202	CNTNAP1	0.8523025	0.2995494			0.4840632	0.6134195	0.226024				0.8237384	0	0.0	0	0	0	0	0.0	0.0	P78357	P51674	model_2_multimer_v3_pred_0	0.5726007049068623	0.268126368522644	0.3290212357994877	0.1689792591325279	158.0	[26, 54, 55, 56, 57, 58, 59, 84, 85, 86, 87, 88, 89, 91, 92, 94, 96, 97, 98, 124, 125, 126, 127, 128, 129, 130, 131, 132, 133, 134, 135, 136, 154, 161, 162, 163, 164, 166, 818, 819, 821, 824, 826, 829, 830, 831, 832, 833, 834, 835, 836, 837, 839, 840, 841, 842, 843, 844, 845, 846, 847, 848, 849, 850, 851, 852, 853, 854, 855, 856, 857, 858, 859, 860, 861, 862, 863, 864, 865, 866, 867, 868, 869, 87…	[20, 37, 41, 48, 49, 90, 93, 94, 97, 101, 112, 113, 114, 115, 116, 119, 124, 243, 244, 245, 246, 247, 248, 249, 250, 251, 252, 253, 254, 255, 256, 257, 258, 259, 260, 261, 262, 263, 264, 265, 266, 267, 268, 269, 270, 271, 272, 273, 274, 275, 276, 277, 278]	3072.0
P78357_Q92614	MYO18A	0.5523016	CNTNAP1	0.8152535	0.322649	0.2612473	0.4897283	0.3391347	0.0874722	0.4781264	0.8438667	0.2633105		0.2565654	0	0.0	0	0	0	0	0.0	0.0	P78357	Q92614
P78357_P13591	NCAM1	0.6334733	CNTNAP1	0.8496995		0.8081901	0.5037014	0.411505	0.338851	0.397621	0.2094583	0.6580787		0.4645435	0	0.0	0	0	0	0	0.0	0.0	P78357	P13591	model_4_multimer_v3_pred_0	0.4928955836241132	0.235526293516159	0.2870001515377499	0.3419048136920046	225.0	[41, 65, 66, 67, 68, 69, 70, 71, 97, 98, 99, 100, 101, 102, 103, 113, 114, 115, 116, 117, 118, 119, 120, 121, 122, 123, 124, 125, 147, 148, 149, 150, 151, 152, 153, 154, 155, 156, 157, 158, 159, 363, 364, 365, 366, 367, 368, 369, 370, 371, 372, 373, 393, 394, 395, 396, 397, 400, 413, 414, 483, 485, 486, 487, 488, 489, 490, 491, 492, 493, 494, 495, 496, 497, 498, 499, 500, 501, 502, 503, 504, 505,…	[279, 311, 313, 314, 315, 324, 325, 326, 327, 328, 329, 330, 331, 332, 333, 334, 335, 336, 337, 338, 339, 341, 350, 351, 352, 353, 354, 355, 356, 357, 358, 359, 360, 361, 362, 363, 364, 365, 366, 367, 370, 371, 372, 373, 374, 375, 376, 377, 378, 379, 380, 381, 382, 383, 611, 613, 614, 616, 617, 618, 619, 620, 621, 635, 652, 679, 681, 682, 683, 693, 694, 695, 696, 697, 698, 699, 700, 701]	3072.0
P78357_Q9P121	NTM	0.6224879	CNTNAP1	0.8519051		0.6422007		0.4913555	0.4071919	0.6343338	0.8564381	0.6001489		0.6614261	0	0.0	0	0	0	0	0.0	0.0	P78357	Q9P121
P78357_Q00577	PURA	0.5971725	CNTNAP1	0.8413627	0.372666	0.3243225	0.4633557	0.3885899	0.0271236	0.3097579	0.665133	0.4055027		0.6608536	0	0.0	0	0	0	0	0.0	0.0	P78357	Q00577	model_1_multimer_v3_pred_0	0.587418929027206	0.3144142627716064	0.3690151960227263	0.1410679597172101	154.0	[4, 8, 11, 12, 15, 17, 18, 19, 20, 21, 22, 23, 24, 25, 26, 28, 54, 55, 56, 57, 58, 59, 60, 86, 87, 88, 89, 90, 91, 92, 93, 94, 95, 96, 126, 127, 128, 129, 130, 131, 132, 133, 134, 154, 156, 157, 158, 162, 166, 797, 826, 827, 828, 829, 830, 831, 832, 833, 834, 835, 858, 912, 913, 914, 916, 920, 921, 922, 923, 924, 925, 1293, 1300, 1304]	[2, 3, 64, 66, 67, 68, 69, 70, 71, 108, 111, 112, 114, 115, 117, 118, 119, 120, 121, 122, 123, 124, 125, 126, 127, 128, 129, 130, 143, 159, 161, 162, 163, 164, 165, 166, 167, 191, 192, 193, 194, 195, 196, 197, 198, 199, 200, 201, 202, 203, 204, 205, 206, 207, 208, 212, 240, 242, 260, 261, 262, 263, 264, 265, 266, 267, 268, 269, 270, 272, 273, 274, 276, 277, 280, 281, 283, 284, 287, 294]	3072.0
P78357_P20337	RAB3B	0.6404856	CNTNAP1	0.9169309		0.1952475		0.5327942	0.0665848	0.1894113	0.179629	0.4493504		0.3418663	0	0.0	0	0	0	0	0.0	0.0	P78357	P20337	model_4_multimer_v3_pred_0	0.7219683918231913	0.7600700855255127	0.7524497467850484	0.4836362979618902	226.0	[20, 21, 22, 23, 24, 26, 27, 83, 136, 137, 138, 195, 196, 197, 198, 267, 268, 269, 270, 271, 272, 273, 274, 275, 276, 277, 278, 283, 284, 285, 286, 287, 288, 290, 291, 292, 293, 294, 331, 607, 608, 656, 657, 658, 659, 660, 661, 664, 687, 695, 696, 697, 698, 699, 700, 701, 702, 710, 748, 750, 751, 752, 753, 755, 792, 793, 794, 795, 796, 797, 798, 799, 800, 801, 802, 803, 804, 824, 825, 826, 827, 8…	[6, 7, 8, 9, 10, 11, 12, 13, 14, 15, 16, 17, 18, 19, 20, 21, 22, 23, 24, 25, 26, 31, 32, 39, 40, 44, 50, 51, 52, 53, 54, 55, 56, 57, 58, 59, 60, 61, 62, 63, 72, 73, 74, 75, 76, 77, 78, 79, 80, 81, 82, 83, 84, 85, 86, 87, 88, 89, 90, 91, 92, 93, 94, 95, 96, 100, 108, 111, 112, 113, 114, 115, 116, 117, 118, 119, 120, 121, 122, 123, 124, 125, 126, 127, 128, 129, 142, 153, 156, 157, 186, 187, 189, 19…	3072.0
P78357_P61020	RAB5B	0.5977752	CNTNAP1	0.8289119	0.3179145	0.2252788	0.3975063	0.3831958	0.2636582	0.3088894	0.1075872	0.4734636		0.5291196	0	0.0	0	0	0	0	0.0	0.00697566	P78357	P61020
P78357_P11233	RALA	0.7281181	CNTNAP1	0.844633	0.4638921	0.3126669	0.4112163	0.4490538	0.1487688	0.2720212	0.1938133	0.314153		0.3800426	0	0.0	0	0	0	0	0.0	0.0	P78357	P11233	model_4_multimer_v3_pred_0	0.5893903451858495	0.2594585418701172	0.3254449025332636	0.0427372066583118	130.0	[20, 21, 22, 23, 24, 25, 26, 27, 83, 84, 134, 136, 140, 166, 196, 331, 795, 797, 798, 800, 824, 825, 826, 827, 828, 829, 830, 831, 832, 833, 834, 835, 836, 910, 911, 912, 913, 914, 915, 916, 919, 920, 921, 922, 923, 924, 925, 951, 1035, 1036, 1037, 1038, 1039, 1040, 1041, 1042, 1043, 1044, 1045]	[3, 4, 5, 6, 7, 8, 9, 10, 11, 12, 18, 20, 22, 23, 24, 27, 28, 42, 43, 44, 45, 46, 47, 48, 49, 67, 68, 69, 70, 71, 72, 73, 74, 75, 76, 77, 78, 79, 80, 81, 82, 83, 84, 85, 86, 89, 103, 106, 107, 109, 110, 111, 112, 113, 114, 115, 116, 186, 192, 194, 195, 196, 197, 198, 199, 200, 202, 203, 204, 205, 206]	3072.0
P78357_P62834	RAP1A	0.9300493	CNTNAP1	0.6584337	0.475485	0.6343047	0.4364146	0.5484978	0.1242428	0.4661908	0.7480371	0.5552081		0.7056934	0	0.0	0	0	0	0	0.0	0.0	P78357	P62834	model_4_multimer_v3_pred_0	0.6235788710546655	0.5563239455223083	0.5697749306287798	0.1334007831415315	101.0	[58, 91, 92, 93, 94, 128, 129, 130, 131, 156, 792, 793, 794, 795, 797, 819, 821, 824, 825, 826, 827, 828, 829, 830, 831, 832, 833, 834, 835, 836, 837, 839, 841, 843, 858, 913, 916, 919, 920, 921, 922, 923, 924, 925, 926, 1268, 1270, 1271, 1272, 1273, 1274, 1275, 1276]	[64, 65, 66, 67, 69, 70, 71, 72, 73, 74, 93, 94, 95, 96, 97, 98, 99, 100, 101, 102, 103, 104, 105, 106, 107, 108, 109, 111, 133, 134, 135, 136, 137, 138, 139, 140, 141, 166, 167, 168, 169, 170, 171, 172, 173, 174, 175, 176]	3072.0
P78357_Q16799	RTN1	0.6902611	CNTNAP1	0.8417585		0.5974625	0.1692129	0.4513862	0.4910763	0.4139876	0.4667668	0.4618969		0.6273642	0	0.0	0	0	0	0	0.0	0.0	P78357	Q16799	model_3_multimer_v3_pred_0	0.5316646592666927	0.4284857511520386	0.4491215327749694	0.1728559346863685	351.0	[14, 16, 17, 18, 19, 20, 21, 22, 23, 24, 25, 26, 28, 31, 44, 45, 46, 47, 48, 54, 55, 56, 57, 58, 59, 64, 65, 81, 83, 88, 89, 91, 92, 93, 94, 95, 96, 129, 130, 131, 132, 134, 140, 154, 155, 156, 157, 158, 162, 168, 194, 195, 196, 197, 198, 200, 267, 268, 269, 270, 271, 272, 273, 274, 275, 276, 278, 285, 293, 328, 330, 331, 332, 684, 686, 709, 710, 711, 712, 713, 714, 718, 719, 721, 725, 726, 727, …	[106, 107, 108, 109, 110, 111, 112, 113, 114, 115, 116, 117, 118, 119, 120, 121, 122, 123, 124, 125, 126, 127, 128, 172, 173, 174, 175, 176, 177, 178, 179, 180, 181, 182, 183, 184, 185, 186, 187, 188, 189, 190, 191, 192, 193, 194, 196, 339, 340, 341, 342, 343, 405, 633, 634, 636, 637, 638, 639, 640, 641, 642, 643, 644, 645, 646, 647, 648, 649, 650, 651, 652, 653, 654, 655, 656, 658, 662, 664, 667…	3072.0
P78357_Q8N9R8	SCAI	0.540056	CNTNAP1	0.8392525	0.4074428	0.3859803		0.4609925	0.2370003	0.2674448	0.1337934	0.579303		0.4305813	0	0.0	0	0	0	0	0.0	0.0	P78357	Q8N9R8	model_2_multimer_v3_pred_0	0.5543394635417652	0.4214928746223449	0.4480621924062291	0.3693496180595818	279.0	[1, 2, 3, 4, 5, 58, 90, 91, 92, 93, 94, 128, 129, 130, 131, 156, 157, 789, 790, 791, 792, 793, 794, 795, 796, 797, 815, 816, 817, 818, 819, 820, 821, 822, 824, 826, 830, 839, 840, 841, 842, 843, 844, 845, 847, 849, 858, 871, 913, 914, 915, 916, 917, 918, 919, 920, 921, 922, 923, 924, 925, 926, 927, 928, 929, 948, 949, 950, 951, 952, 953, 954, 959, 960, 975, 976, 977, 978, 979, 980, 981, 982, 1262…	[30, 31, 32, 33, 34, 35, 36, 37, 40, 41, 42, 43, 44, 45, 46, 47, 48, 49, 50, 51, 52, 53, 54, 55, 56, 57, 58, 59, 60, 61, 62, 63, 64, 65, 66, 67, 68, 69, 70, 71, 73, 74, 75, 76, 77, 78, 79, 84, 85, 88, 89, 97, 98, 99, 100, 101, 102, 103, 104, 105, 106, 107, 108, 109, 110, 111, 112, 113, 114, 115, 116, 117, 118, 119, 120, 121, 122, 124, 125, 126, 128, 129, 132, 133, 135, 136, 139, 154, 160, 161, 16…	3072.0
P78357_P78324	SIRPA	0.6640384	CNTNAP1	0.9225886		0.4669472		0.4115001	0.537313	0.655429	0.8466154	0.3269335		0.5410415	0	0.0	0	0	0	0	0.0	0.0	P78357	P78324	model_4_multimer_v3_pred_0	0.5334722945927721	0.2002583295106887	0.2669011225271054	0.4560696752198351	387.0	[6, 7, 8, 9, 10, 11, 12, 13, 14, 15, 16, 17, 18, 19, 20, 21, 22, 23, 24, 25, 26, 27, 28, 29, 30, 31, 32, 33, 34, 36, 38, 53, 54, 55, 56, 67, 68, 70, 74, 75, 76, 77, 78, 79, 80, 81, 82, 83, 84, 85, 86, 87, 88, 89, 96, 97, 98, 99, 100, 101, 102, 103, 104, 106, 112, 113, 114, 115, 116, 122, 123, 124, 125, 126, 127, 128, 130, 131, 132, 133, 134, 135, 136, 137, 138, 139, 140, 141, 142, 143, 144, 145, …	[24, 25, 26, 27, 28, 29, 30, 31, 32, 33, 34, 35, 36, 37, 38, 55, 56, 57, 58, 59, 60, 61, 62, 63, 64, 65, 66, 67, 68, 69, 76, 78, 79, 80, 81, 82, 83, 84, 85, 86, 87, 88, 89, 90, 91, 92, 93, 94, 95, 96, 97, 98, 99, 100, 101, 102, 103, 104, 105, 106, 107, 120, 121, 122, 123, 124, 125, 126, 127, 128, 129, 130, 131, 132, 133, 134, 135, 136, 137, 418, 419, 420, 421, 422, 423, 424, 425, 426, 427, 428, 4…	3072.0
P78357_P60880	SNAP25	0.7030722	CNTNAP1	0.9282463		0.4566286	0.6060236	0.5790405	0.6751588	0.5714211	0.208478	0.6026712		0.2563391	0	0.0	0	0	0	0	0.0	0.0	P78357	P60880	model_1_multimer_v3_pred_0	0.6049282229883308	0.4137971103191376	0.4520233328529762	0.1629544038534435	133.0	[27, 28, 29, 30, 31, 32, 33, 34, 35, 36, 37, 38, 39, 43, 44, 45, 46, 47, 48, 49, 50, 51, 52, 53, 54, 55, 56, 57, 58, 59, 60, 61, 74, 75, 76, 77, 78, 80, 88, 89, 90, 91, 92, 93, 94, 95, 128, 129, 130, 131, 132, 161, 162, 163, 164, 166, 169, 833]	[33, 34, 36, 37, 38, 39, 40, 41, 42, 43, 44, 45, 46, 47, 48, 49, 50, 51, 52, 53, 54, 55, 56, 57, 58, 59, 60, 61, 62, 111, 112, 113, 114, 115, 116, 117, 118, 119, 120, 121, 122, 123, 124, 125, 126, 128, 133, 147, 148, 149, 150, 151, 152, 153, 154, 155, 156, 157, 158, 159, 160, 161, 162, 163, 164, 165, 166, 167, 168, 169, 170, 173, 174, 176, 177]	3072.0
P78357_O15079	SNPH	0.7734127	CNTNAP1	0.9334314				0.5483649		0.1216628				0.4028879	0	0.0	0	0	0	0	0.0	0.0	P78357	O15079	model_4_multimer_v3_pred_0	0.5534166261857548	0.2242354303598404	0.2900716695250233	0.0371416076283643	167.0	[1, 2, 3, 4, 5, 6, 7, 8, 9, 10, 11, 12, 13, 19, 20, 21, 22, 23, 24, 25, 26, 27, 56, 57, 58, 59, 60, 88, 90, 91, 92, 93, 94, 96, 127, 128, 129, 130, 131, 132, 162, 797, 828, 829, 830, 831, 832, 833, 835, 913, 914, 921, 922, 923, 924, 951, 1023, 1025, 1026, 1027, 1028, 1029, 1030, 1031, 1032, 1033, 1034, 1035, 1036, 1037, 1039, 1041, 1044, 1045, 1046, 1047, 1048, 1049, 1050, 1126, 1152, 1153, 1169,…	[95, 98, 99, 101, 102, 103, 105, 106, 108, 109, 112, 115, 116, 117, 118, 119, 120, 121, 122, 123, 124, 125, 126, 127, 128, 129, 130, 133, 134, 137, 138, 140, 141, 142, 144, 145, 148, 151, 152, 155, 156, 157, 158, 159, 160, 163, 165, 166, 169, 170, 173, 174, 176, 177, 178, 180, 181, 212, 213, 214, 215, 216, 217, 218, 219, 220, 221, 451, 452, 453, 454, 455, 456, 457, 458, 459, 460]	2815.0
P78357_Q7L0J3	SV2A	0.7353599	CNTNAP1	0.9355957						0.5761653		0.4833256			0	0.0	0	0	0	0	0.0	0.0	P78357	Q7L0J3	model_4_multimer_v3_pred_0	0.6112801373705098	0.5561811327934265	0.5672009337088433	0.3675910079924139	196.0	[55, 56, 86, 87, 88, 89, 91, 92, 93, 94, 125, 126, 127, 128, 129, 130, 131, 132, 133, 134, 135, 162, 793, 794, 819, 820, 821, 824, 826, 827, 828, 829, 830, 831, 832, 833, 834, 835, 836, 837, 839, 840, 841, 842, 843, 844, 849, 850, 851, 852, 853, 854, 855, 856, 857, 858, 859, 860, 861, 862, 899, 918, 919, 920, 921, 922, 923, 924, 925, 926, 927, 1048, 1049, 1050, 1051, 1052, 1053, 1054, 1055, 1283,…	[222, 232, 233, 236, 237, 240, 241, 242, 244, 245, 246, 247, 248, 249, 251, 252, 253, 254, 255, 256, 257, 258, 260, 261, 262, 263, 264, 323, 324, 325, 326, 327, 328, 329, 411, 412, 414, 415, 416, 417, 419, 420, 423, 485, 487, 490, 492, 493, 494, 495, 496, 497, 498, 499, 500, 501, 502, 504, 512, 513, 514, 515, 516, 517, 518, 519, 531, 532, 533, 534, 535, 536, 537, 538, 551, 552, 553, 554, 555, 556…	3072.0
P31146_Q99962	SH3GL2	0.8573937	CORO1A	0.5675314		0.2845324	0.2490831	0.3962451		0.1935261	0.3625089	0.353621	0.4859928	0.2437417	0	0.0	0	0	0	0	0.0	0.0	P31146	Q99962	model_4_multimer_v3_pred_0	0.5595051889934318	0.378158688545227	0.414427988634868	0.0982123837297719	82.0	[1, 2, 3, 4, 5, 6, 7, 8, 9, 10, 11, 12, 13, 14, 15, 16, 17, 18, 19, 20, 266, 294, 306, 307, 308, 309, 310, 311, 331, 332, 349, 350, 351, 352, 353, 354, 355, 356, 357, 360, 362, 363]	[62, 97, 100, 104, 108, 109, 110, 111, 113, 114, 252, 297, 298, 299, 300, 301, 302, 304, 305, 306, 307, 308, 311, 312, 313, 314, 323, 324, 325, 326, 327, 329, 337, 338, 339, 340, 341, 342, 343, 344]	3072.0
Q96F07_Q9BTE1	DCTN5	0.5750604	CYFIP2	0.8256283	0.5144601	0.3199848	0.3850709	0.461697	0.3816982	0.3741399	0.2865511	0.1385169	0.3030836	0.6037277	0	0.0	0	0	0	0	0.0	0.00698787	Q96F07	Q9BTE1	model_4_multimer_v3_pred_0	0.7745693187240072	0.2251239866018295	0.335013053026265	0.0360909870087137	48.0	[14, 17, 20, 22, 24, 34, 35, 36, 37, 38, 39, 375, 570, 571, 572, 573, 574, 778, 785, 1091, 1092, 1093, 1094, 1095, 1096, 1097]	[1, 2, 54, 56, 59, 76, 77, 78, 79, 84, 86, 103, 123, 142, 143, 158, 159, 160, 163, 167, 171, 175]	3198.0
Q96F07_Q09019	DMWD	0.5997755	CYFIP2	0.9041211		0.142669		0.4441016		0.2938908		0.1718432			0	0.0	0	0	0	0	0.0	0.0	Q96F07	Q09019	model_4_multimer_v3_pred_0	0.6358926842704695	0.2155522555112838	0.299620341263121	0.0337178903312925	124.0	[31, 32, 33, 34, 35, 36, 37, 38, 39, 40, 41, 45, 47, 48, 51, 549, 554, 557, 562, 564, 565, 566, 567, 568, 569, 570, 571, 572, 573, 574, 575, 576, 577, 578, 579, 580, 581, 634, 637, 696, 698, 699, 700, 701, 702, 703, 704, 705, 706, 707, 708, 709, 710, 711, 712, 713, 714, 715, 716, 782, 783, 784, 1089, 1090, 1094]	[20, 45, 46, 47, 48, 49, 50, 51, 52, 53, 54, 55, 56, 57, 58, 59, 89, 132, 133, 157, 158, 159, 160, 161, 162, 489, 490, 491, 492, 493, 494, 495, 496, 497, 498, 499, 500, 501, 502, 503, 504, 505, 506, 507, 508, 509, 510, 526, 528, 529, 531, 576, 577, 668, 669, 671, 672, 673, 674]	3072.0
Q96F07_Q05193	DNM1	0.8124913	CYFIP2	0.92549	0.4189467	0.2528867	0.4170004	0.3960888	0.411416	0.3806186	0.1862911	0.2589678	0.6250318	0.2107755	0	0.0	0	0	0	0	0.0	0.00650684	Q96F07	Q05193	model_1_multimer_v3_pred_0	0.598255688747873	0.2407117784023285	0.3122205604714374	0.6016064013405616	332.0	[88, 89, 90, 91, 92, 93, 94, 95, 96, 97, 98, 99, 100, 101, 102, 103, 104, 105, 106, 107, 108, 109, 110, 111, 112, 113, 114, 115, 116, 117, 118, 119, 120, 121, 122, 123, 181, 182, 183, 184, 185, 186, 187, 188, 189, 190, 191, 192, 193, 194, 195, 196, 197, 198, 199, 200, 201, 202, 203, 204, 205, 206, 207, 208, 209, 210, 211, 212, 213, 214, 215, 216, 709, 790, 794, 805, 809, 811, 812, 813, 814, 815, …	[344, 345, 356, 357, 358, 359, 360, 361, 362, 363, 364, 365, 366, 367, 368, 369, 370, 371, 372, 373, 374, 375, 376, 377, 378, 379, 410, 412, 413, 414, 415, 416, 417, 418, 419, 420, 421, 422, 423, 424, 425, 426, 427, 428, 429, 430, 431, 432, 433, 434, 435, 438, 463, 464, 465, 466, 467, 468, 469, 470, 471, 472, 473, 474, 475, 476, 477, 478, 479, 480, 481, 482, 483, 484, 485, 486, 487, 488, 489, 490…	3072.0
Q96F07_P60520	GABARAPL2	0.5448503	CYFIP2	0.8355047	0.4542377	0.3753915	0.3978724	0.4470384	0.5073533	0.3758172	0.5637016	0.4784258	0.5025019	0.4680802	0	0.0	0	0	0	0	0.0	0.0	Q96F07	P60520	model_3_multimer_v3_pred_0	0.8114938971117772	0.2161096632480621	0.3351865100208052	0.034352659816972	16.0	[724, 790, 794, 798, 801, 851, 854, 856, 857]	[28, 59, 62, 65, 66, 72, 73]	3072.0
Q96F07_Q9NQX3	GPHN	0.8033608	CYFIP2	0.791717	0.3658742	0.4475655	0.2759597	0.4974123	0.1750917	0.2823825	0.2370132	0.2156913	0.4458198	0.2689521	0	0.0	0	0	0	0	0.0	0.00729119	Q96F07	Q9NQX3	model_5_multimer_v3_pred_0	0.7061302894182668	0.6761683821678162	0.6821607636179063	0.5613507559816278	150.0	[87, 88, 89, 90, 91, 92, 95, 96, 97, 98, 99, 101, 104, 108, 175, 176, 177, 178, 179, 180, 181, 182, 183, 184, 185, 186, 187, 188, 189, 190, 191, 192, 193, 194, 198, 203, 204, 205, 206, 207, 208, 209, 210, 211, 212, 213, 214, 215, 216, 217, 218, 219, 222, 652, 653, 654, 655, 656, 657, 658, 659, 660, 728, 732, 795, 797, 798, 799, 800, 801, 802, 803, 804, 805, 806, 809, 812, 854, 857, 858, 860, 861,…	[89, 90, 91, 92, 93, 94, 121, 123, 124, 125, 126, 127, 128, 129, 147, 149, 372, 373, 374, 380, 381, 382, 383, 384, 385, 386, 387, 413, 422, 423, 424, 425, 426, 427, 428, 429, 430, 431, 432, 433, 434, 444, 445, 446, 447, 448, 449, 450, 451, 452, 453, 454, 455, 456, 458]	3072.0
Q96F07_O43301	HSPA12A	0.6392839	CYFIP2	0.8906046		0.4446947	0.4129907	0.3980408	0.3920364	0.662138	0.2286539	0.2823284	0.2988244	0.4722626	0	0.0	0	0	0	0	0.0	0.00694694	Q96F07	O43301	model_5_multimer_v3_pred_0	0.6995215496566634	0.398889422416687	0.4590158478646823	0.3408192463788156	208.0	[22, 36, 37, 38, 113, 709, 710, 711, 712, 713, 714, 715, 716, 717, 718, 719, 720, 721, 722, 724, 780, 782, 783, 784, 785, 789, 790, 791, 792, 793, 794, 795, 796, 797, 798, 799, 800, 801, 802, 803, 804, 805, 806, 812, 841, 842, 843, 844, 845, 846, 847, 848, 849, 850, 851, 852, 853, 854, 855, 856, 857, 858, 859, 860, 861, 862, 863, 864, 865, 866, 867, 868, 869, 870, 871, 872, 873, 876, 877, 896, 94…	[79, 85, 87, 89, 90, 91, 92, 93, 94, 95, 96, 123, 124, 126, 246, 247, 248, 249, 250, 251, 252, 253, 254, 255, 256, 257, 260, 261, 262, 263, 264, 265, 266, 267, 268, 269, 272, 276, 277, 279, 280, 281, 283, 284, 285, 286, 287, 288, 289, 290, 291, 292, 293, 294, 295, 296, 297, 298, 299, 300, 301, 302, 303, 304, 305, 306, 307, 309, 328, 330, 331, 332, 333, 389, 396, 397, 398, 399, 402, 436, 437, 438,…	3072.0
Q96F07_Q5JU85	IQSEC2	0.7198593	CYFIP2	0.8400637	0.2762409	0.4253543		0.4001332		0.1545062	0.3495124	0.3061512		0.1634759	0	0.0	0	0	0	0	0.0	0.00693848	Q96F07	Q5JU85	model_2_multimer_v3_pred_0	0.5295279590812689	0.3040808439254761	0.3491702669566346	0.2004197673820455	233.0	[7, 8, 11, 15, 18, 793, 794, 795, 796, 797, 798, 799, 800, 801, 802, 804, 812, 833, 840, 841, 842, 843, 844, 845, 846, 847, 848, 849, 850, 851, 852, 853, 854, 855, 856, 857, 858, 859, 860, 861, 862, 863, 864, 865, 866, 867, 868, 869, 870, 871, 872, 873, 874, 875, 876, 877, 878, 879, 891, 893, 894, 895, 896, 897, 898, 899, 945, 948, 949, 950, 951, 952, 953, 954, 955, 956, 957, 958, 959, 960, 961, …	[1, 132, 133, 134, 135, 136, 137, 138, 139, 140, 305, 306, 308, 309, 310, 311, 312, 313, 314, 315, 316, 317, 318, 319, 320, 321, 322, 323, 324, 325, 326, 329, 330, 333, 334, 337, 340, 341, 348, 349, 350, 351, 352, 353, 354, 355, 356, 357, 358, 359, 360, 361, 362, 363, 364, 365, 366, 367, 368, 369, 370, 371, 372, 373, 374, 375, 376, 377, 378, 379, 380, 381, 382, 383, 384, 385, 386, 387, 388, 389, …	3072.0
Q96F07_Q13303	KCNAB2	0.6813366	CYFIP2	0.8239465	0.6727506	0.572162	0.5447742	0.4415486	0.8920823	0.657518	0.4549876	0.8486618	0.64095	0.8989513	0	0.0	0	0	0	0	0.0	0.0	Q96F07	Q13303	model_5_multimer_v3_pred_0	0.7346895995881688	0.2242034971714019	0.3263007176547554	0.2032084761810739	111.0	[716, 717, 719, 720, 721, 724, 784, 790, 791, 794, 851, 854, 857, 860, 865, 868, 869, 870, 871, 872, 873, 874, 875, 876, 877, 878, 896, 902, 903, 904, 905, 906, 907, 908, 952, 955, 956, 957, 959, 960, 961, 962, 963, 964, 965, 966, 967, 968, 969, 970, 971, 972, 973, 974, 975, 976, 979, 1005, 1009, 1010, 1011, 1012, 1013, 1015, 1016, 1017, 1018, 1019, 1020, 1021, 1022, 1023, 1024, 1025, 1026, 1027,…	[2, 6, 7, 8, 9, 10, 11, 12, 13, 14, 15, 16, 17, 18, 19, 20, 21, 22, 23, 24, 33, 36, 44, 167, 200, 203, 204, 205, 206, 364, 365, 366, 367]	3072.0
Q96F07_O15066	KIF3B	0.8075393	CYFIP2	0.7972984	0.5504822	0.3812454	0.3420066	0.6133869	0.277982	0.1969948	0.4861248	0.1377813		0.2532413	0	0.0	0	0	0	0	0.0	0.00698308	Q96F07	O15066	model_2_multimer_v3_pred_0	0.6288516263356768	0.3209730982780456	0.3825488038895719	0.1068031801825129	145.0	[22, 23, 24, 26, 33, 34, 35, 36, 37, 38, 39, 40, 41, 42, 43, 78, 79, 81, 82, 83, 85, 86, 89, 92, 110, 113, 114, 115, 116, 117, 118, 121, 567, 568, 569, 570, 571, 572, 573, 574, 575, 576, 577, 698, 699, 700, 701, 702, 703, 704, 705, 706, 707, 708, 709, 710, 711, 712, 713, 724, 776, 777, 778, 779, 780, 781, 782, 783, 784, 785, 786, 787, 788, 789, 790, 791, 793, 794, 795, 797, 801, 841, 842, 843, 85…	[559, 563, 566, 570, 574, 577, 578, 579, 580, 581, 582, 584, 585, 586, 587, 588, 589, 590, 591, 593, 596, 628, 637, 639, 640, 642, 643, 645, 646, 647, 648, 649, 650, 651, 652, 653, 654, 655, 656, 658, 659, 660, 661, 662, 663, 664, 665, 666, 667, 668, 669, 670, 671, 672, 673]	3072.0
Q96F07_Q9H0B6	KLC2	0.7302193	CYFIP2	0.8291213	0.3617631	0.3701025	0.3430866	0.5248397	0.5394796	0.1760817	0.2545923	0.1745528	0.3723743	0.2900037	0	0.0	0	0	0	0	0.0	0.0072288	Q96F07	Q9H0B6	model_3_multimer_v3_pred_0	0.65438708052479	0.2142098546028137	0.302245299787209	0.2678831389988243	263.0	[8, 11, 15, 18, 102, 103, 106, 110, 720, 728, 787, 790, 791, 793, 794, 795, 801, 802, 804, 805, 806, 808, 809, 810, 811, 812, 813, 814, 815, 816, 817, 818, 819, 841, 843, 844, 845, 846, 847, 848, 849, 850, 851, 852, 853, 854, 855, 856, 857, 858, 859, 860, 861, 862, 863, 864, 865, 866, 867, 868, 869, 870, 871, 872, 873, 874, 875, 876, 877, 878, 879, 890, 894, 895, 896, 897, 898, 899, 900, 901, 902…	[11, 85, 88, 89, 91, 92, 93, 94, 95, 96, 97, 98, 99, 100, 101, 102, 103, 104, 105, 106, 107, 108, 109, 110, 111, 112, 113, 114, 115, 116, 117, 118, 119, 120, 121, 122, 123, 124, 125, 126, 127, 128, 129, 197, 200, 204, 207, 208, 210, 211, 212, 213, 214, 215, 216, 217, 219, 220, 223, 227, 480, 482, 483, 484, 485, 486, 487, 488, 496, 497, 499, 527, 528, 529, 530, 531, 533, 546, 548, 549, 551, 552, 5…	3072.0
Q96F07_Q8WXG6	MADD	0.8000111	CYFIP2	0.8607225	0.5027967	0.5020083	0.3000678	0.4380105	0.2188209	0.3264973	0.2057872	0.2506344		0.4753929	0	0.0	0	0	0	0	0.0	0.00696107	Q96F07	Q8WXG6	model_1_multimer_v3_pred_0	0.5252052126055474	0.3944545984268188	0.4206047212625645	0.1971781861571642	520.0	[1, 2, 3, 4, 5, 6, 7, 8, 9, 10, 11, 12, 13, 14, 15, 16, 17, 18, 19, 20, 21, 22, 23, 33, 34, 35, 36, 37, 38, 39, 40, 41, 42, 43, 44, 45, 46, 47, 48, 49, 50, 51, 52, 53, 54, 55, 56, 57, 58, 59, 60, 61, 62, 63, 64, 65, 66, 67, 68, 69, 71, 74, 75, 77, 78, 113, 114, 115, 116, 117, 118, 121, 135, 137, 138, 139, 140, 141, 142, 143, 144, 145, 146, 147, 148, 149, 150, 151, 152, 153, 154, 157, 231, 371, 37…	[261, 262, 325, 326, 327, 328, 329, 330, 331, 332, 333, 354, 355, 356, 357, 358, 359, 360, 361, 362, 363, 376, 377, 378, 379, 380, 381, 382, 383, 384, 385, 400, 557, 558, 559, 560, 561, 562, 563, 564, 565, 567, 568, 569, 570, 571, 582, 586, 759, 760, 761, 762, 763, 764, 765, 766, 767, 768, 769, 770, 771, 773, 857, 858, 859, 860, 861, 862, 863, 864, 865, 866, 867, 868, 869, 870, 871, 872, 874, 963…	3072.0
Q96F07_P28482	MAPK1	0.604746	CYFIP2	0.8612199	0.5676798	0.4145076	0.551052	0.4678698	0.4976721	0.6207885	0.4209302	0.4977266	0.6699552	0.5133002	0	0.0	0	0	0	0	0.0	0.00694548	Q96F07	P28482	model_4_multimer_v3_pred_0	0.7234336933456728	0.2100760340690612	0.3127475659243836	0.0532054940415505	74.0	[5, 6, 7, 8, 9, 10, 11, 12, 13, 14, 15, 16, 17, 18, 19, 20, 21, 22, 23, 24, 26, 30, 33, 36, 567, 568, 569, 570, 571, 572, 573, 777, 778, 779, 780, 783, 784, 785, 786, 787]	[117, 120, 191, 230, 231, 232, 234, 235, 236, 237, 238, 239, 241, 242, 243, 244, 245, 246, 263, 264, 265, 266, 267, 268, 269, 270, 271, 272, 273, 274, 277, 280, 281, 282]	3072.0
Q96F07_Q08499	PDE4D	0.8021186	CYFIP2	0.6344884	0.5363749	0.3984156	0.3600722	0.3563609	0.3512318	0.4474026	0.0563035	0.2615045	0.4106958	0.5435993	0	0.0	0	0	0	0	0.0	0.0	Q96F07	Q08499	model_1_multimer_v3_pred_0	0.6132416101879494	0.2187967002391815	0.2976856822289351	0.4592730653539348	227.0	[88, 89, 90, 91, 92, 93, 94, 95, 96, 97, 98, 99, 100, 101, 102, 103, 104, 105, 106, 107, 108, 109, 110, 111, 113, 114, 194, 429, 430, 655, 656, 657, 658, 659, 660, 710, 713, 857, 858, 859, 860, 861, 864, 865, 866, 867, 868, 869, 870, 871, 872, 873, 874, 875, 876, 877, 878, 895, 896, 897, 952, 953, 955, 956, 957, 958, 959, 960, 961, 962, 963, 964, 965, 966, 967, 968, 969, 970, 971, 972, 973, 974, …	[109, 110, 111, 112, 113, 114, 115, 116, 117, 118, 119, 121, 123, 127, 130, 131, 132, 133, 134, 135, 136, 137, 138, 139, 140, 141, 142, 143, 144, 145, 146, 147, 149, 150, 290, 291, 292, 293, 294, 295, 296, 297, 298, 299, 300, 301, 302, 303, 306, 310, 339, 341, 343, 487, 488, 490, 491, 493, 494, 495, 497, 498, 501, 529, 533, 536, 540, 543, 551, 556, 557, 558, 559, 560, 561, 562, 563, 564, 565, 566…	3072.0
Q96F07_Q9UPR0	PLCL2	0.6215367	CYFIP2	0.8908489	0.6181249	0.5901508		0.3671205	0.5209654	0.4999956	0.472396	0.8653376		0.8835836	0	0.0	0	0	0	0	0.0	0.0	Q96F07	Q9UPR0	model_4_multimer_v3_pred_0	0.7874245769855608	0.6839163303375244	0.7046179796671317	0.6785406440370157	343.0	[6, 7, 8, 9, 11, 12, 13, 14, 15, 16, 17, 18, 19, 20, 21, 87, 91, 92, 93, 94, 95, 96, 97, 98, 99, 100, 101, 102, 103, 104, 105, 106, 107, 108, 109, 110, 111, 113, 114, 657, 660, 661, 662, 663, 664, 665, 710, 711, 712, 713, 714, 715, 716, 717, 718, 719, 720, 721, 722, 723, 724, 725, 726, 727, 728, 729, 731, 779, 781, 782, 784, 785, 786, 787, 788, 789, 790, 791, 792, 793, 794, 795, 796, 797, 798, 79…	[58, 59, 60, 61, 117, 118, 119, 120, 121, 122, 123, 124, 125, 155, 156, 157, 158, 205, 206, 207, 208, 209, 210, 211, 212, 284, 285, 286, 287, 288, 289, 313, 315, 316, 317, 318, 319, 320, 321, 322, 323, 324, 325, 326, 327, 330, 448, 449, 450, 451, 487, 488, 489, 490, 588, 589, 590, 591, 592, 593, 594, 595, 596, 597, 598, 599, 600, 610, 649, 651, 652, 654, 655, 656, 658, 659, 676, 677, 678, 679, 68…	3072.0
Q96F07_P22694	PRKACB	0.7151164	CYFIP2	0.910394	0.4724836	0.5005967	0.5744639	0.4799394	0.3305089	0.6686959	0.4476516	0.4363864	0.6887693	0.6677386	0	0.0	0	0	0	0	0.0	0.00657559	Q96F07	P22694	model_4_multimer_v3_pred_0	0.7318228836794738	0.2369534373283386	0.3359273265985656	0.1592136049364637	151.0	[13, 16, 17, 19, 20, 21, 22, 23, 24, 25, 26, 31, 32, 33, 34, 35, 36, 37, 38, 39, 40, 370, 371, 372, 376, 377, 378, 462, 463, 464, 465, 466, 467, 468, 469, 470, 471, 472, 473, 476, 560, 561, 562, 563, 564, 565, 566, 567, 568, 569, 570, 571, 572, 573, 574, 575, 576, 577, 630, 632, 633, 637, 778, 780, 783, 785]	[48, 49, 50, 51, 52, 53, 54, 55, 56, 57, 58, 59, 60, 73, 74, 75, 78, 79, 80, 81, 82, 83, 84, 85, 128, 129, 130, 131, 132, 133, 134, 135, 167, 169, 170, 171, 172, 184, 185, 187, 188, 199, 201, 202, 203, 204, 205, 211, 212, 213, 231, 240, 241, 242, 243, 244, 245, 246, 248, 249, 250, 252, 253, 254, 255, 256, 257, 258, 268, 271, 272, 275, 276, 280, 325, 326, 327, 328, 329, 330, 331, 332, 333, 334, 33…	3072.0
Q96F07_P31323	PRKAR2B	0.6948673	CYFIP2	0.8552221	0.240123	0.4057901	0.5309678	0.3812295	0.5969572	0.7095197	0.4776128	0.4199	0.5154998	0.7067039	0	0.0	0	0	0	0	0.0	0.00662637	Q96F07	P31323	model_3_multimer_v3_pred_0	0.706426556130115	0.194517582654953	0.2968993773499854	0.3962465573758743	267.0	[18, 19, 20, 21, 22, 23, 24, 25, 26, 27, 28, 29, 30, 685, 686, 688, 689, 723, 724, 725, 727, 728, 729, 730, 731, 732, 733, 734, 735, 736, 738, 769, 770, 771, 772, 773, 774, 775, 776, 777, 778, 779, 780, 785, 786, 787, 788, 789, 790, 791, 792, 793, 794, 795, 796, 797, 798, 799, 800, 801, 802, 805, 806, 809, 812, 813, 832, 833, 836, 837, 838, 839, 840, 841, 842, 843, 844, 845, 846, 847, 848, 850, 8…	[22, 65, 66, 67, 68, 69, 70, 71, 72, 73, 74, 75, 76, 77, 78, 79, 80, 81, 83, 84, 85, 86, 87, 88, 89, 90, 91, 92, 93, 94, 95, 96, 97, 98, 99, 100, 101, 102, 103, 104, 105, 106, 107, 108, 109, 110, 111, 112, 113, 114, 115, 116, 117, 118, 119, 120, 121, 122, 123, 124, 125, 184, 185, 187, 203, 204, 205, 206, 207, 208, 209, 227, 228, 229, 230, 231, 233, 253, 254, 256, 257, 258, 260, 261, 262, 264, 286…	3072.0
Q96F07_Q9H2G2	SLK	0.8272388	CYFIP2	0.5942079	0.6876087	0.3985861	0.4069524	0.5379516	0.3153916	0.1902153	0.2724004	0.1343792	0.2855939	0.2215201	0	0.0	0	0	0	0	0.0	0.00728828	Q96F07	Q9H2G2	model_4_multimer_v3_pred_0	0.55733576906535	0.3856404423713684	0.4199795077101647	0.4151843283973166	471.0	[1, 2, 3, 4, 20, 21, 22, 23, 24, 25, 742, 745, 746, 775, 777, 789, 790, 793, 797, 800, 801, 804, 808, 811, 816, 819, 820, 821, 822, 823, 824, 825, 826, 827, 828, 829, 830, 831, 832, 833, 834, 835, 836, 837, 838, 839, 840, 841, 842, 843, 844, 845, 846, 847, 848, 849, 850, 851, 852, 853, 854, 855, 856, 857, 858, 859, 860, 861, 862, 863, 864, 865, 866, 867, 883, 884, 886, 929, 934, 935, 936, 937, 93…	[1, 2, 3, 4, 5, 6, 7, 8, 9, 10, 11, 12, 13, 14, 15, 16, 17, 18, 19, 20, 21, 22, 23, 68, 69, 70, 71, 74, 75, 77, 78, 81, 82, 85, 181, 182, 183, 184, 185, 186, 187, 188, 189, 190, 191, 192, 193, 194, 195, 196, 197, 199, 201, 202, 203, 204, 205, 209, 233, 234, 235, 236, 237, 238, 239, 240, 241, 242, 243, 244, 245, 246, 247, 248, 249, 250, 251, 253, 387, 388, 389, 390, 391, 392, 393, 394, 395, 697, 6…	3072.0
Q96F07_Q9NZR1	TMOD2	0.5722908	CYFIP2	0.9441725	0.4451903	0.3206161	0.2586407	0.2812628	0.446585	0.6566897	0.3946603	0.3771179		0.6591722	0	0.0	0	0	0	0	0.0	0.0	Q96F07	Q9NZR1	model_3_multimer_v3_pred_0	0.7104247526397586	0.1934041231870651	0.2968082490776038	0.1143612678839575	216.0	[801, 830, 843, 844, 845, 846, 847, 848, 849, 850, 851, 852, 853, 854, 855, 856, 857, 858, 859, 860, 942, 943, 944, 945, 946, 947, 948, 949, 950, 951, 952, 954, 955, 959, 1035, 1037, 1038, 1039, 1040, 1041, 1042, 1043, 1044, 1045, 1046, 1047, 1048, 1049, 1050, 1051, 1052, 1053, 1054, 1055, 1056, 1074, 1075, 1076, 1077, 1078, 1079, 1080, 1081, 1082, 1083, 1084, 1085, 1086, 1087, 1088, 1089, 1090, …	[5, 8, 9, 10, 11, 12, 13, 14, 15, 16, 17, 20, 21, 24, 27, 28, 29, 30, 31, 32, 33, 34, 35, 36, 37, 38, 39, 40, 41, 42, 43, 44, 45, 46, 47, 48, 49, 50, 51, 52, 53, 54, 55, 56, 57, 58, 59, 60, 61, 66, 68, 69, 70, 71, 72, 73, 74, 75, 76, 77, 78, 79, 80, 81, 83, 135, 136, 137, 138, 139, 140, 141, 142, 143, 144, 145, 146, 147, 148, 149, 150, 151, 152, 153, 154, 155, 156, 157, 158, 159, 161, 162, 163, 1…	3072.0
Q96F07_Q6ZVM7	TOM1L2	0.6411912	CYFIP2	0.90842	0.4254217	0.3301656	0.2270134	0.405259	0.3287834	0.480864	0.3147105	0.1614828	0.3094817	0.1862636	0	0.0	0	0	0	0	0.0	0.00698211	Q96F07	Q6ZVM7	model_5_multimer_v3_pred_0	0.6908045732969698	0.329114019870758	0.4014521305560004	0.4884949441893742	310.0	[86, 87, 88, 89, 90, 91, 92, 93, 94, 95, 96, 97, 98, 99, 100, 101, 102, 103, 104, 105, 106, 107, 108, 109, 110, 111, 112, 113, 114, 115, 116, 117, 118, 119, 120, 122, 123, 175, 176, 177, 178, 179, 180, 181, 182, 183, 184, 185, 186, 187, 188, 189, 190, 191, 192, 193, 194, 195, 196, 197, 198, 199, 200, 201, 203, 204, 207, 208, 210, 211, 212, 213, 214, 215, 216, 217, 433, 652, 653, 654, 655, 656, 65…	[29, 30, 31, 32, 33, 34, 35, 36, 37, 38, 39, 40, 41, 42, 43, 44, 45, 46, 47, 48, 51, 74, 75, 76, 77, 78, 79, 80, 81, 82, 83, 84, 85, 86, 87, 88, 89, 90, 91, 92, 95, 119, 120, 121, 122, 123, 124, 125, 126, 127, 128, 129, 130, 131, 132, 133, 134, 135, 136, 137, 138, 139, 157, 158, 159, 160, 161, 162, 163, 164, 165, 166, 167, 168, 169, 170, 171, 172, 173, 174, 175, 176, 177, 211, 212, 213, 214, 273,…	3072.0
Q96F07_P68366	TUBA4A	0.6509734	CYFIP2	0.9278539	0.4141826	0.5961523	0.5840454	0.5437404	0.4082157	0.4259906	0.2933657	0.3739336	0.4583515	0.3171208	0	0.0	0	0	0	0	0.0	0.00646762	Q96F07	P68366	model_4_multimer_v3_pred_0	0.7070203306304546	0.2477506101131439	0.339604554216606	0.3292065004850251	228.0	[9, 10, 11, 12, 13, 14, 15, 16, 17, 18, 19, 20, 21, 22, 23, 24, 30, 31, 32, 33, 34, 35, 36, 37, 38, 39, 40, 41, 42, 87, 88, 89, 92, 109, 110, 111, 112, 113, 114, 115, 117, 118, 121, 370, 371, 372, 373, 374, 375, 376, 377, 378, 379, 461, 462, 463, 464, 465, 466, 467, 468, 469, 470, 471, 472, 473, 476, 477, 480, 519, 548, 549, 550, 551, 552, 564, 565, 566, 567, 568, 569, 570, 571, 572, 573, 574, 57…	[43, 44, 46, 176, 210, 211, 212, 213, 214, 215, 216, 217, 218, 219, 220, 221, 222, 245, 246, 283, 284, 285, 286, 287, 288, 289, 290, 291, 292, 293, 296, 297, 298, 299, 304, 306, 307, 308, 309, 310, 311, 312, 315, 317, 318, 319, 320, 321, 322, 323, 324, 325, 326, 327, 328, 329, 330, 331, 332, 333, 334, 335, 336, 337, 338, 339, 340, 341, 342, 343, 344, 345, 346, 347, 348, 349, 350, 351, 352, 353, 3…	3072.0
Q96F07_Q13885	TUBB2A	0.6908881	CYFIP2	0.8978657	0.3085858	0.2647783	0.5817914	0.403056	0.1885172	0.3228813	0.4687972	0.3342173	0.2891472	0.3030144	0	0.0	0	0	0	0	0.0	0.00734243	Q96F07	Q13885	model_4_multimer_v3_pred_0	0.7121348841181525	0.2755134105682373	0.3628377052782203	0.2058938403262929	150.0	[3, 5, 13, 17, 22, 23, 24, 25, 26, 28, 30, 31, 32, 33, 34, 35, 36, 37, 38, 39, 40, 41, 81, 461, 462, 463, 464, 465, 466, 467, 468, 469, 470, 564, 567, 568, 569, 570, 571, 572, 573, 574, 575, 576, 577, 633, 634, 636, 637, 643, 693, 695, 696, 697, 698, 699, 700, 701, 702, 703, 704, 705, 706, 707, 708, 709, 710, 711, 712, 713, 715, 716, 777, 778, 779, 780, 781, 782, 783, 784, 785, 786, 787]	[15, 18, 19, 22, 32, 69, 70, 71, 72, 73, 74, 75, 76, 77, 78, 79, 80, 81, 82, 83, 90, 92, 94, 173, 174, 179, 205, 208, 209, 210, 211, 212, 213, 214, 215, 216, 217, 218, 219, 220, 221, 223, 224, 227, 272, 273, 274, 275, 276, 277, 278, 279, 280, 281, 282, 283, 284, 285, 288, 292, 295, 297, 298, 359, 360, 361, 391]	3072.0
Q96F07_P09936	UCHL1	0.5120526	CYFIP2	0.8348148	0.3980243	0.3228457	0.3227016	0.3945582	0.4933539	0.2371244	0.268075	0.3255436	0.2502425	0.3749508	0	0.0	0	0	0	0	0.0	0.00704083	Q96F07	P09936	model_3_multimer_v3_pred_0	0.7592148728950681	0.2097246050834655	0.3196226586457861	0.2700964973020349	110.0	[90, 91, 93, 94, 95, 96, 97, 98, 99, 100, 101, 102, 103, 104, 105, 107, 108, 111, 115, 176, 179, 182, 183, 184, 185, 186, 187, 188, 189, 190, 191, 192, 193, 194, 195, 196, 198, 204, 207, 208, 209, 211, 212, 213, 214, 215, 216, 217, 218, 219, 222, 432, 654, 655, 656, 657, 658, 659]	[5, 7, 9, 10, 11, 12, 30, 31, 32, 33, 34, 35, 36, 37, 38, 39, 41, 42, 52, 53, 54, 55, 56, 57, 58, 59, 60, 61, 149, 150, 151, 152, 153, 154, 155, 156, 157, 158, 159, 160, 161, 202, 205, 206, 208, 209, 210, 211, 212, 213, 214, 215]	3072.0
Q14118_P13591	NCAM1	0.8587339	DAG1	0.5103096	0.3475127	0.5518939	0.9415594	0.361553	0.4272455	0.6351509	0.6761243	0.798789	0.4679646	0.874878	0	0.0	0	0	0	0	0.0	0.00663471	Q14118	P13591	model_4_multimer_v3_pred_0	0.3453495396027501	0.1958102583885193	0.2257181146313654	0.1809177948977813	176.0	[232, 233, 234, 236, 238, 268, 273, 275, 278, 279, 280, 281, 282, 283, 284, 285, 286, 480, 481, 482, 483, 484, 485, 486, 487, 488, 489, 490, 491, 492, 493, 494, 495, 496, 497, 498, 499, 523, 524, 525, 526, 527, 528, 529, 530, 531, 532, 533, 534, 535, 536, 537, 538, 539, 541, 542, 543, 545, 554, 555, 556, 557, 558, 559, 560, 576, 577, 578, 579, 580, 581, 582, 583, 584, 585, 586, 587, 588, 589, 640…	[310, 312, 313, 314, 315, 316, 317, 318, 319, 320, 321, 322, 323, 324, 325, 326, 327, 328, 329, 339, 340, 341, 342, 343, 344, 345, 346, 347, 348, 349, 350, 351, 361, 362, 363, 364, 365, 366, 367, 368, 369, 370, 371, 379, 380, 381, 382, 383, 384, 385, 386, 387, 388, 389, 390, 391, 392, 393, 394, 395, 396, 404, 405, 406, 407, 408, 409, 410, 411, 412, 413, 414, 415, 416, 417, 418, 419, 437, 439, 440…	3515.0
Q16643_P51674	GPM6A	0.859875	DBN1	0.6008087	0.3383272			0.2675122	0.3780887	0.2005342				0.4676904	0	0.0	0	0	0	0	0.0	0.00693324	Q16643	P51674	model_2_multimer_v3_pred_0	0.3308334104930245	0.1992853879928589	0.225594992492892	0.0415062675485239	117.0	[1, 2, 96, 142, 144, 145, 181, 184, 185, 186, 187, 188, 189, 190, 191, 192, 193, 194, 195, 196, 197, 198, 199, 200, 201, 202, 203, 204, 205, 207, 208, 363, 364, 365, 366, 367, 368, 369, 370, 371, 619, 620, 621, 622, 623, 624, 625, 626, 627, 628, 629, 630, 631, 632, 633, 634, 635, 636, 637]	[1, 2, 3, 4, 6, 9, 10, 13, 16, 111, 112, 113, 114, 115, 116, 117, 118, 119, 120, 121, 122, 123, 124, 125, 128, 239, 240, 241, 242, 243, 244, 245, 246, 247, 248, 249, 250, 251, 252, 253, 254, 255, 256, 257, 258, 259, 260, 261, 262, 263, 264, 265, 266, 267, 268, 269, 270, 273]	3072.0
Q16643_Q92614	MYO18A	0.8306239	DBN1	0.5045115	0.4059158	0.5269364	0.2698741	0.3339822	0.1666999	0.3106722	0.2010668	0.3166503	0.4620725	0.1944638	0	0.0	0	0	165	0	0.35	0.0	Q16643	Q92614	model_5_multimer_v3_pred_0	0.5502052259863656	0.2496272176504135	0.3097428193176039	0.0341068205154323	223.0	[88, 90, 92, 113, 136, 137, 138, 139, 140, 141, 142, 143, 160, 161, 162, 163, 164, 165, 166, 167, 168, 169, 170, 171, 172, 173, 174, 175, 176, 177, 178, 179, 180, 181, 182, 183, 184, 185, 187, 188, 189, 190, 191, 192, 194, 195, 197, 201, 203, 205, 206, 209, 210, 213, 278, 279, 280, 281, 282, 283, 284, 285, 286, 287, 288, 344, 345, 346, 347, 348, 349, 350, 351, 469, 470, 471, 472, 473, 474, 475, 4…	[36, 39, 43, 61, 63, 64, 65, 66, 67, 68, 69, 70, 71, 72, 73, 74, 75, 76, 77, 1134, 1138, 1194, 1195, 1197, 1198, 1199, 1201, 1202, 1203, 1204, 1205, 1206, 1207, 1208, 1209, 1210, 1211, 1212, 1213, 1214, 1215, 1216, 1217, 1218, 1219, 1220, 1221, 1222, 1223, 1224, 1225, 1226, 1227, 1228, 1229, 1230, 1231, 1232, 1233, 1234, 1235, 1236, 1237, 1238, 1239, 1240, 1496, 1498, 1499, 1500, 1501, 1502, 1503…	3072.0
Q16643_O15020	SPTBN2	0.8360725	DBN1	0.6786978	0.6741283	0.5259576	0.541394	0.5212607	0.143861	0.3417725	0.2551559	0.4936964	0.5586932	0.30906	0	0.0	0	0	0	0	0.0	0.00318431	Q16643	O15020
Q9BTE1_Q9NQX3	GPHN	0.8245125	DCTN5	0.6838396	0.3656608	0.3807766	0.4183822	0.5016543	0.2664237	0.3731085	0.7334108	0.5562441	0.4713986	0.2985441	0	0.0	0	0	0	0	0.0	0.0070428	Q9BTE1	Q9NQX3	model_4_multimer_v3_pred_0	0.5132027365422391	0.18953737616539	0.2542704482407598	0.5074444174434503	157.0	[1, 2, 3, 4, 5, 111, 112, 113, 114, 115, 116, 117, 118, 119, 120, 121, 122, 123, 127, 128, 129, 130, 131, 132, 133, 134, 135, 136, 137, 138, 139, 140, 141, 142, 143, 144, 145, 146, 147, 148, 149, 150, 151, 152, 153, 154, 155, 156, 157, 158, 159, 160, 161, 162, 163, 164, 167, 168, 170, 171, 172, 174, 175, 177]	[25, 26, 30, 31, 32, 33, 34, 35, 88, 89, 90, 91, 92, 93, 94, 116, 119, 120, 122, 123, 124, 125, 126, 127, 128, 129, 130, 131, 145, 146, 147, 148, 149, 325, 326, 327, 328, 330, 331, 600, 653, 654, 655, 656, 657, 658, 659, 660, 661, 662, 663, 665, 667, 668, 669, 670, 671, 672, 673, 676, 678, 679, 680, 684, 685, 686, 687, 688, 689, 690, 709, 710, 711, 712, 713, 714, 715, 716, 717, 718, 719, 720, 721…	3072.0
Q9BTE1_Q9Y3A3	MOB4	0.8000443	DCTN5	0.5318564	0.4419548	0.36183	0.3505993	0.5970046	0.6564569	0.4448805	0.5856484	0.3825084		0.4756822	0	0.0	0	0	0	0	0.0	0.00692921	Q9BTE1	Q9Y3A3	model_1_multimer_v3_pred_0	0.4633590479700016	0.1168281957507133	0.186134366194571	0.1249345892286037	95.0	[1, 2, 3, 4, 5, 6, 20, 37, 38, 39, 40, 57, 58, 59, 60, 61, 62, 87, 88, 89, 90, 91, 92, 106, 107, 125, 127, 143, 157, 158, 159, 160, 161, 162, 163, 164, 165, 166, 167, 168, 169, 170, 171, 172, 173, 174, 175, 176]	[78, 82, 89, 109, 110, 111, 112, 113, 114, 115, 116, 117, 119, 122, 123, 124, 125, 126, 127, 128, 129, 130, 131, 132, 133, 134, 135, 136, 137, 138, 139, 140, 141, 142, 143, 144, 149, 150, 151, 152, 153, 154, 155, 158, 159, 162, 163]	3072.0
Q9BTE1_P22694	PRKACB	0.7777492	DCTN5	0.8256245	0.5147598	0.4915593	0.3233556	0.5258476	0.2851462	0.4864436	0.3462324	0.4360204	0.2555924	0.5245313	0	0.0	0	0	0	0	0.0	0.0	Q9BTE1	P22694	model_2_multimer_v3_pred_0	0.6694253533533645	0.1993220746517181	0.2933427303920474	0.4676164154815939	151.0	[13, 14, 15, 16, 17, 18, 19, 20, 21, 22, 23, 24, 25, 26, 27, 28, 29, 30, 31, 32, 33, 34, 35, 36, 37, 38, 39, 40, 41, 48, 49, 50, 51, 52, 53, 54, 55, 56, 57, 59, 70, 71, 72, 73, 74, 75, 76, 77, 78, 79, 80, 81, 82, 83, 84, 85, 86, 87, 88, 99, 100, 101, 102, 103, 104, 105, 106, 108, 117, 118, 119, 120, 121, 122, 123, 124, 136, 137, 138, 139, 140]	[52, 53, 54, 55, 56, 75, 76, 77, 78, 79, 80, 81, 82, 83, 84, 85, 86, 87, 88, 89, 166, 167, 169, 187, 188, 190, 196, 197, 198, 199, 200, 201, 202, 203, 204, 205, 206, 207, 208, 209, 210, 211, 212, 213, 214, 216, 239, 240, 241, 242, 243, 244, 245, 246, 247, 248, 249, 250, 251, 252, 253, 254, 255, 275, 276, 277, 278, 279, 280, 334]	3072.0
Q9BTE1_P31323	PRKAR2B	0.7634953	DCTN5	0.8031707	0.6137432	0.5492624	0.3687796	0.3896128	0.362849	0.4478781	0.3949	0.5516824	0.5317765	0.4668781	0	0.0	0	0	0	0	0.0	0.0070983	Q9BTE1	P31323	model_3_multimer_v3_pred_0	0.6141784935963113	0.8509041666984558	0.8035590320780269	0.6347070526926466	195.0	[1, 2, 3, 4, 5, 6, 7, 59, 64, 66, 67, 68, 86, 87, 88, 89, 90, 92, 94, 95, 96, 97, 98, 99, 103, 104, 105, 106, 107, 108, 109, 110, 111, 112, 113, 114, 115, 116, 117, 121, 122, 123, 124, 125, 126, 127, 128, 129, 130, 131, 132, 133, 134, 139, 140, 141, 142, 143, 144, 145, 146, 147, 148, 149, 150, 151, 152, 153, 154, 155, 156, 157, 158, 159, 160, 161, 162, 163, 164, 165, 166, 167, 168, 169, 171, 172,…	[106, 107, 109, 110, 111, 112, 113, 114, 115, 116, 117, 118, 119, 120, 121, 122, 123, 124, 125, 151, 152, 153, 154, 155, 156, 157, 158, 159, 162, 184, 191, 192, 194, 198, 199, 200, 201, 202, 203, 204, 205, 206, 210, 211, 212, 213, 214, 215, 216, 217, 218, 219, 220, 221, 222, 223, 224, 225, 226, 227, 228, 229, 230, 231, 232, 233, 234, 235, 236, 249, 252, 253, 254, 255, 256, 257, 258, 259, 260, 261…	3072.0
Q9BTE1_Q15276	RABEP1	0.888778	DCTN5	0.6243469	0.5469941	0.5526023	0.418837	0.5231599	0.3840793	0.4968394	0.3895996	0.5358704	0.567434	0.5872359	0	0.0	0	0	0	0	0.0	0.0069456999999999	Q9BTE1	Q15276	model_3_multimer_v3_pred_0	0.2688122216543533	0.1822464168071746	0.1995595777766104	0.0786667605717584	70.0	[32, 33, 34, 35, 36, 37, 38, 54, 56, 57, 58, 59, 72, 74, 75, 76, 77, 78, 79, 80, 81, 82, 83, 84, 85, 86, 87, 88, 89, 102, 103, 106, 119]	[80, 81, 82, 83, 84, 85, 86, 87, 88, 89, 90, 91, 92, 93, 94, 95, 96, 97, 98, 99, 100, 101, 102, 103, 104, 105, 106, 108, 109, 112, 113, 116, 321, 325, 328, 329, 332]	3361.0
Q9BTE1_Q9NZR1	TMOD2	0.6965595	DCTN5	0.8352111	0.4512267	0.4744394	0.3222664	0.4591088	0.4275189	0.5876116	0.671585	0.6515536		0.5245449	0	0.0	0	0	0	0	0.0	0.0	Q9BTE1	Q9NZR1	model_1_multimer_v3_pred_0	0.4317697347191844	0.1723096966743469	0.2242017042833144	0.1119548089499872	54.0	[54, 89, 90, 105, 106, 107, 108, 123, 124, 125, 126, 141, 142, 143, 144, 153, 155, 156, 157, 158, 159, 160, 161, 162, 163, 164, 165, 166]	[141, 298, 301, 302, 304, 305, 306, 308, 309, 321, 322, 323, 324, 325, 326, 327, 328, 329, 330, 331, 332, 333, 334, 335, 336, 339]	3072.0
Q9BTE1_Q92574	TSC1	0.8380264	DCTN5	0.7103872	0.474621	0.4886527	0.7725277	0.4423651	0.2554373	0.5155655	0.3292775	0.3961195		0.4203973	0	0.0	0	0	0	0	0.0	0.00697402	Q9BTE1	Q92574	model_1_multimer_v3_pred_0	0.3538138770747433	0.2570864260196686	0.2764319162306835	0.03871864084191	62.0	[14, 15, 16, 17, 18, 19, 20, 31, 32, 36, 37, 73, 74, 75, 76, 77, 78, 79, 80, 81, 82, 83, 84, 102, 103, 118, 119, 120, 121, 123, 137, 138, 139]	[344, 345, 346, 347, 348, 349, 350, 351, 352, 353, 355, 658, 659, 661, 662, 663, 664, 665, 666, 667, 668, 669, 670, 671, 674, 676, 679, 684, 687]	3072.0
Q9BTE1_P68366	TUBA4A	0.5153383	DCTN5	0.8230994	0.5441702	0.3432609	0.2098975	0.6353129	0.3914192	0.3594512	0.3549774	0.2455641	0.6555842	0.6343457	0	0.0	0	0	0	0	0.0	0.0	Q9BTE1	P68366	model_1_multimer_v3_pred_0	0.7398450937655118	0.321289986371994	0.4050010078506976	0.4089841679592423	156.0	[17, 18, 20, 30, 31, 32, 33, 34, 35, 36, 37, 38, 50, 52, 53, 54, 55, 56, 57, 58, 59, 72, 73, 74, 75, 76, 77, 78, 79, 80, 81, 82, 83, 84, 85, 86, 87, 88, 89, 90, 101, 102, 103, 104, 105, 106, 107, 108, 118, 119, 120, 121, 122, 123, 124, 125, 126, 136, 137, 138, 139, 140, 141, 142, 143, 144, 145, 153, 155, 156, 157, 158, 159, 160, 161, 162, 163, 166]	[108, 112, 119, 123, 126, 127, 152, 153, 154, 155, 156, 157, 158, 159, 160, 161, 162, 163, 164, 165, 166, 188, 189, 191, 192, 193, 194, 195, 196, 197, 198, 199, 253, 256, 260, 261, 262, 263, 264, 265, 266, 311, 346, 382, 413, 414, 415, 416, 417, 418, 419, 420, 421, 422, 423, 424, 425, 426, 427, 428, 429, 430, 431, 432, 433, 434, 435, 436, 437, 438, 439, 440, 441, 442, 443, 444, 445, 446]	3072.0
Q9BTE1_Q13885	TUBB2A	0.5007907	DCTN5	0.8287196	0.6509014	0.4768126	0.3385818	0.4915605	0.3415996	0.2661681	0.3802694	0.4963972	0.7258073	0.5690264	0	0.0	0	0	0	0	0.0	0.00693632	Q9BTE1	Q13885	model_4_multimer_v3_pred_0	0.7714812949390661	0.4143781065940857	0.4857987442630818	0.3936278148711012	158.0	[23, 24, 25, 26, 27, 28, 29, 30, 31, 32, 33, 34, 44, 45, 46, 47, 48, 49, 50, 51, 52, 53, 54, 64, 65, 66, 67, 68, 69, 70, 71, 72, 73, 74, 75, 76, 77, 78, 79, 80, 81, 82, 83, 94, 95, 96, 97, 98, 99, 100, 101, 111, 112, 113, 114, 115, 116, 117, 118, 119, 120, 129, 130, 131, 132, 133, 134, 135, 136, 137, 138, 147, 148, 149, 150, 151, 152]	[1, 2, 3, 46, 124, 125, 126, 127, 128, 129, 130, 131, 132, 152, 156, 157, 158, 159, 160, 161, 162, 163, 164, 190, 191, 192, 193, 194, 195, 196, 197, 198, 244, 245, 246, 247, 248, 249, 250, 251, 252, 253, 254, 255, 256, 257, 258, 259, 260, 261, 262, 263, 264, 311, 312, 313, 323, 327, 342, 343, 344, 345, 346, 347, 348, 349, 350, 351, 370, 414, 417, 421, 425, 429, 430, 431, 433, 434, 437, 440, 444]	3072.0
O94830_Q8WXG6	MADD	0.8256456	DDHD2	0.6731626	0.3297309	0.4812936	0.2599181	0.402939	0.2677908	0.350619	0.1229335	0.3905575		0.3529818	0	0.0	0	0	0	0	0.0	0.00667546	O94830	Q8WXG6	model_1_multimer_v3_pred_0	0.372956845102051	0.2398279160261154	0.2664537018413025	0.0527816451325719	465.0	[26, 45, 46, 47, 48, 49, 50, 51, 52, 53, 54, 55, 56, 57, 58, 109, 111, 115, 116, 117, 118, 119, 120, 121, 122, 123, 124, 125, 126, 127, 128, 129, 132, 136, 153, 155, 157, 159, 160, 161, 162, 163, 164, 165, 167, 168, 169, 170, 171, 172, 173, 174, 175, 176, 177, 178, 179, 180, 181, 182, 183, 184, 185, 186, 187, 188, 189, 190, 191, 192, 193, 194, 195, 196, 198, 199, 200, 201, 202, 203, 204, 205, 206…	[59, 63, 72, 73, 75, 264, 267, 285, 286, 287, 288, 289, 290, 291, 292, 293, 294, 295, 296, 297, 298, 299, 300, 302, 324, 328, 329, 330, 331, 332, 333, 334, 335, 336, 337, 338, 339, 340, 341, 342, 343, 344, 345, 352, 353, 354, 355, 356, 357, 358, 374, 376, 399, 435, 437, 438, 439, 440, 441, 442, 475, 476, 477, 478, 479, 480, 481, 482, 483, 484, 485, 486, 487, 488, 489, 490, 493, 494, 506, 509, 510…	3072.0
Q96LJ7_Q07954	LRP1	0.812403	DHRS1	0.5194527	0.4437648	0.3915435	0.3758296	0.2897473	0.4691912	0.4888566	0.169866	0.2743447	0.378358	0.2374535	0	0.0	0	0	0	0	0.0	0.0	Q96LJ7	Q07954
O95057_P62873	GNB1	0.5097823	DIRAS1	0.8793052		0.1652333		0.4295037		0.3451955					0	0.0	0	0	0	0	0.0	0.0	O95057	P62873	model_1_multimer_v3_pred_0	0.6449305357146217	0.2700918018817901	0.3450595486483565	0.2542625933280903	128.0	[5, 7, 9, 21, 22, 24, 25, 29, 33, 35, 36, 37, 38, 39, 40, 41, 42, 43, 44, 45, 58, 59, 60, 61, 62, 63, 64, 65, 66, 67, 68, 69, 70, 71, 72, 73, 74, 75, 76, 77, 78, 79, 103, 107, 108]	[55, 56, 57, 58, 59, 60, 73, 74, 75, 76, 77, 96, 97, 98, 99, 100, 101, 102, 115, 116, 117, 118, 119, 142, 143, 144, 145, 146, 147, 148, 160, 161, 162, 163, 164, 165, 184, 185, 186, 187, 188, 189, 202, 203, 204, 205, 206, 225, 226, 227, 228, 229, 230, 231, 244, 245, 246, 247, 248, 249, 268, 269, 270, 271, 272, 273, 274, 275, 288, 289, 290, 291, 292, 293, 312, 313, 314, 315, 316, 331, 332, 333, 334]	3072.0
O95057_P51674	GPM6A	0.5118452	DIRAS1	0.8158537				0.5629041		0.2273793					0	0.0	0	0	0	0	0.0	0.0	O95057	P51674	model_2_multimer_v3_pred_0	0.4672141652143069	0.1395289599895477	0.2050660010344995	0.0581661761125824	105.0	[7, 9, 11, 21, 24, 25, 26, 27, 28, 29, 30, 31, 32, 33, 35, 36, 37, 38, 39, 40, 41, 42, 43, 44, 45, 46, 58, 59, 60, 61, 62, 63, 64, 65, 66, 67, 68, 69, 70, 71, 72, 73, 74, 75, 76, 77, 78, 79, 103, 106, 107, 108]	[9, 12, 13, 14, 16, 17, 18, 19, 20, 21, 22, 23, 24, 105, 106, 107, 108, 109, 110, 111, 112, 113, 114, 115, 116, 117, 118, 119, 120, 121, 123, 241, 242, 244, 245, 246, 247, 248, 249, 250, 251, 252, 253, 254, 255, 256, 257, 258, 259, 260, 261, 262, 263]	3072.0
O95057_Q13449	LSAMP	0.5809732	DIRAS1	0.8190358		0.1777193		0.2659567		0.3002572					0	0.0	0	0	0	0	0.0	0.0	O95057	Q13449	model_1_multimer_v3_pred_0	0.6799876386061663	0.6285119652748108	0.638807099941082	0.4171807197896415	124.0	[3, 4, 5, 6, 7, 8, 20, 21, 22, 23, 24, 25, 26, 27, 28, 29, 30, 31, 32, 33, 34, 35, 36, 37, 38, 39, 40, 41, 42, 43, 44, 45, 46, 47, 48, 49, 50, 51, 52, 53, 54, 55, 56, 57, 58, 59, 60, 61, 62, 63, 64, 65, 67, 68, 71, 175, 176, 177, 178, 179]	[45, 66, 67, 68, 69, 79, 80, 81, 82, 83, 100, 101, 102, 103, 104, 105, 106, 107, 108, 109, 110, 123, 124, 125, 126, 127, 128, 130, 131, 133, 135, 136, 137, 138, 139, 140, 141, 143, 148, 149, 150, 151, 152, 153, 154, 155, 156, 157, 158, 159, 160, 161, 162, 163, 165, 178, 179, 180, 181, 182, 183, 184, 185, 197]	3072.0
O95057_Q7Z3B1	NEGR1	0.5023865	DIRAS1	0.8327616		0.2928267		0.6313809		0.461842					0	0.0	0	0	0	0	0.0	0.0	O95057	Q7Z3B1	model_5_multimer_v3_pred_0	0.479678438711266	0.2142499685287475	0.2673356625652512	0.2487493260160443	167.0	[16, 17, 18, 19, 20, 21, 22, 23, 24, 25, 26, 27, 28, 29, 30, 31, 32, 33, 34, 35, 36, 37, 38, 39, 42, 44, 46, 61, 65, 66, 83, 85, 86, 87, 88, 89, 90, 91, 92, 93, 94, 117, 118, 119, 120, 121, 122, 123, 124, 125, 126, 127, 128, 129, 130, 131, 132, 133, 135, 146, 147, 148, 149, 150, 151, 152, 153, 154, 155, 156, 157, 158, 159, 160, 161, 162, 163, 175, 176, 193, 194, 195, 196, 197, 198]	[35, 36, 37, 38, 39, 40, 41, 42, 43, 44, 45, 46, 58, 60, 61, 62, 63, 64, 65, 66, 67, 68, 69, 70, 71, 72, 73, 74, 75, 76, 77, 78, 79, 80, 81, 82, 83, 84, 85, 86, 87, 88, 89, 90, 91, 92, 93, 94, 95, 96, 97, 98, 99, 100, 101, 102, 103, 104, 105, 111, 112, 113, 114, 115, 116, 117, 118, 119, 120, 121, 122, 123, 124, 125, 126, 127, 128, 129, 130, 131, 132, 133]	3072.0
O95057_P20337	RAB3B	0.5283972	DIRAS1	0.8940438		0.0920587		0.5544503		0.220056					0	0.0	0	0	0	0	0.0	0.0	O95057	P20337	model_3_multimer_v3_pred_0	0.6186901870921935	0.4336916506290436	0.4706913579216736	0.2112762484730361	68.0	[37, 38, 39, 40, 41, 42, 43, 45, 60, 61, 62, 63, 64, 65, 66, 67, 68, 69, 70, 71, 72, 73, 74, 75, 76, 77, 78, 106, 107, 108]	[13, 16, 17, 22, 24, 36, 39, 40, 52, 53, 54, 55, 56, 57, 58, 59, 60, 61, 72, 74, 75, 76, 77, 78, 79, 80, 81, 82, 83, 84, 85, 86, 87, 88, 89, 90, 91, 93]	3072.0
O95057_P11233	RALA	0.5659157	DIRAS1	0.8284682		0.1964705		0.3955855		0.6346305					0	0.0	0	0	0	0	0.0	0.0	O95057	P11233	model_1_multimer_v3_pred_0	0.5683881385055863	0.2915478944778442	0.3469159432833927	0.1772720994134773	112.0	[3, 5, 7, 9, 10, 11, 12, 13, 21, 25, 28, 29, 30, 31, 32, 33, 35, 36, 37, 38, 39, 40, 41, 42, 43, 44, 45, 58, 59, 60, 61, 62, 63, 64, 65, 66, 67, 68, 69, 70, 71, 72, 73, 74, 75, 76, 77, 78, 79, 80, 103, 106, 107]	[8, 9, 10, 11, 12, 14, 15, 16, 17, 18, 19, 27, 28, 29, 30, 31, 32, 33, 34, 35, 36, 37, 38, 39, 40, 41, 42, 43, 44, 45, 46, 47, 48, 49, 50, 51, 52, 53, 54, 55, 61, 62, 63, 64, 65, 66, 67, 68, 69, 70, 71, 73, 78, 79, 81, 82, 85, 86, 161]	3072.0
O95057_P78324	SIRPA	0.6937275	DIRAS1	0.842116		0.2703125		0.4671075		0.3893142					0	0.0	0	0	0	0	0.0	0.0	O95057	P78324	model_4_multimer_v3_pred_0	0.5424858367688453	0.523629903793335	0.5274010903884371	0.4049834945545479	132.0	[1, 2, 3, 4, 5, 6, 7, 9, 21, 22, 24, 25, 26, 27, 28, 29, 30, 31, 32, 33, 35, 36, 37, 38, 39, 40, 41, 42, 43, 44, 45, 46, 47, 48, 49, 50, 53, 54, 55, 56, 57, 58, 59, 60, 61, 71, 78, 151, 152, 153, 154, 157, 158, 159, 161, 162, 174, 175, 176, 177, 178, 179, 180, 181, 182]	[37, 38, 39, 40, 41, 42, 43, 44, 45, 46, 47, 48, 49, 50, 51, 52, 53, 54, 55, 91, 92, 93, 94, 95, 98, 103, 105, 106, 107, 108, 111, 116, 117, 118, 119, 138, 139, 140, 141, 142, 143, 144, 145, 146, 147, 175, 176, 177, 178, 179, 180, 181, 201, 202, 203, 204, 207, 231, 232, 233, 234, 235, 236, 237, 238, 239, 240]	3072.0
O95057_P60880	SNAP25	0.527114	DIRAS1	0.8899794		0.7771314		0.3460789		0.3817512					0	0.0	0	0	0	0	0.0	0.0	O95057	P60880	model_1_multimer_v3_pred_0	0.493864253593722	0.2399832457304	0.2907594473030644	0.0781008701345871	107.0	[1, 2, 3, 4, 5, 6, 7, 9, 25, 28, 29, 38, 39, 40, 41, 42, 43, 44, 45, 46, 47, 56, 57, 58, 59, 60, 61, 62, 63, 65, 66, 67, 68, 69, 70, 71, 72, 73, 74, 75, 76, 77, 78, 79, 80, 103, 107]	[33, 36, 37, 38, 39, 40, 41, 42, 43, 44, 45, 46, 47, 48, 49, 50, 51, 52, 53, 54, 55, 116, 117, 119, 120, 121, 122, 123, 124, 125, 126, 127, 128, 133, 148, 149, 150, 151, 152, 153, 154, 155, 156, 157, 158, 159, 160, 161, 162, 163, 164, 165, 166, 167, 168, 169, 170, 171, 173, 174]	3072.0
O95057_O15079	SNPH	0.5066049	DIRAS1	0.8711059				0.6858567							0	0.0	0	0	0	0	0.0	0.0	O95057	O15079	model_5_multimer_v3_pred_0	0.4036887947713082	0.7512228488922119	0.6817160380680312	0.3159070013501237	61.0	[21, 33, 35, 36, 37, 38, 39, 40, 41, 42, 43, 44, 60, 61, 62, 63, 65, 66, 67, 68, 69, 70, 71, 72, 73, 74, 75, 76, 77, 78, 103, 106, 107]	[113, 114, 115, 116, 117, 118, 119, 120, 121, 122, 123, 124, 125, 126, 127, 128, 129, 130, 131, 132, 133, 134, 135, 136, 138, 139, 142, 146]	2809.0
Q09019_Q05193	DNM1	0.7503604	DMWD	0.8717351		0.6590752		0.2451077		0.409426		0.2897416			0	0.0	0	0	0	0	0.0	0.0	Q09019	Q05193	model_1_multimer_v3_pred_0	0.4729050337191157	0.3804457187652588	0.3989375817560301	0.3304205757620254	285.0	[16, 17, 18, 19, 20, 21, 22, 23, 24, 25, 35, 36, 37, 38, 39, 40, 41, 42, 43, 44, 45, 46, 47, 48, 49, 50, 84, 85, 86, 87, 88, 89, 90, 91, 92, 93, 94, 130, 131, 132, 148, 149, 151, 161, 162, 163, 164, 187, 304, 305, 323, 324, 325, 326, 327, 328, 330, 345, 346, 347, 348, 349, 363, 364, 365, 366, 367, 368, 369, 370, 371, 372, 436, 437, 438, 439, 458, 526, 527, 528, 529, 530, 531, 532, 533, 534, 535, …	[110, 111, 340, 343, 344, 353, 354, 355, 356, 357, 358, 359, 360, 361, 362, 364, 365, 366, 369, 370, 372, 373, 376, 377, 383, 386, 387, 390, 394, 414, 415, 417, 418, 419, 420, 421, 422, 423, 424, 425, 426, 427, 428, 429, 430, 431, 432, 433, 434, 435, 436, 437, 438, 439, 440, 441, 442, 443, 444, 450, 451, 452, 453, 454, 455, 456, 457, 458, 459, 460, 461, 462, 463, 464, 465, 466, 467, 468, 469, 470…	3072.0
Q09019_O43301	HSPA12A	0.6009085	DMWD	0.8451185		0.536407		0.5295494		0.6625526		0.4434975			0	0.0	0	0	0	0	0.0	0.0	Q09019	O43301	model_5_multimer_v3_pred_0	0.5961571272620004	0.4388356804847717	0.4702999698402175	0.3679946720787389	398.0	[14, 15, 16, 17, 18, 19, 20, 21, 22, 23, 24, 25, 26, 27, 28, 29, 30, 31, 32, 33, 41, 43, 44, 45, 46, 47, 48, 49, 82, 83, 84, 85, 86, 87, 88, 89, 90, 91, 215, 217, 234, 235, 284, 285, 286, 287, 288, 303, 304, 305, 306, 307, 323, 324, 325, 326, 327, 328, 329, 330, 345, 346, 347, 348, 349, 350, 363, 364, 365, 366, 367, 368, 369, 370, 371, 372, 433, 435, 436, 437, 438, 439, 440, 441, 442, 443, 444, 5…	[31, 32, 33, 34, 35, 36, 37, 38, 39, 40, 41, 42, 56, 70, 72, 73, 74, 75, 76, 77, 78, 79, 80, 81, 82, 83, 84, 85, 86, 87, 88, 89, 90, 91, 92, 93, 94, 95, 96, 97, 98, 104, 112, 113, 114, 115, 116, 117, 118, 119, 120, 121, 122, 123, 124, 125, 126, 129, 133, 181, 182, 183, 184, 185, 186, 187, 188, 189, 190, 191, 192, 245, 250, 251, 252, 253, 254, 255, 256, 257, 258, 259, 260, 261, 262, 263, 264, 265,…	3072.0
Q09019_Q5JU85	IQSEC2	0.5684939	DMWD	0.8401941		0.4305797		0.3617798		0.4355621		0.5364759			0	0.0	0	0	0	0	0.0	0.0068945	Q09019	Q5JU85	model_2_multimer_v3_pred_0	0.3471234986520101	0.2547448277473449	0.273220561928278	0.2200622888194294	313.0	[1, 2, 3, 4, 5, 14, 15, 16, 17, 18, 19, 20, 21, 22, 23, 24, 25, 26, 27, 28, 30, 31, 32, 33, 34, 35, 36, 37, 43, 45, 46, 47, 49, 51, 66, 67, 68, 69, 70, 71, 72, 73, 74, 75, 76, 77, 78, 80, 81, 82, 83, 84, 85, 86, 87, 88, 89, 90, 91, 92, 93, 94, 95, 129, 130, 131, 132, 133, 160, 161, 162, 163, 164, 165, 166, 167, 185, 186, 187, 188, 189, 209, 213, 214, 215, 216, 217, 234, 284, 285, 286, 288, 303, 3…	[327, 330, 347, 348, 349, 350, 351, 352, 353, 355, 356, 359, 360, 361, 363, 364, 367, 368, 370, 371, 374, 378, 383, 385, 386, 387, 388, 389, 390, 391, 392, 393, 394, 395, 396, 397, 398, 399, 767, 768, 769, 770, 771, 772, 773, 774, 775, 776, 777, 778, 779, 780, 781, 782, 783, 784, 785, 786, 787, 788, 801, 804, 805, 806, 807, 808, 809, 810, 811, 812, 813, 814, 815, 816, 817, 818, 819, 820, 821, 841…	3072.0
Q09019_P27361	MAPK3	0.5418138	DMWD	0.8552746		0.5416708		0.3853035		0.4803569		0.4467926			0	0.0	0	0	0	0	0.0	0.0	Q09019	P27361	model_1_multimer_v3_pred_0	0.5540279482367061	0.4034544825553894	0.4335691756916527	0.3944892139431157	318.0	[13, 14, 15, 16, 17, 18, 19, 20, 21, 22, 40, 41, 42, 43, 83, 84, 85, 86, 87, 88, 89, 90, 91, 92, 93, 94, 130, 131, 132, 133, 151, 152, 164, 283, 284, 285, 286, 287, 288, 302, 303, 304, 305, 306, 307, 308, 322, 323, 324, 325, 326, 327, 328, 329, 330, 345, 346, 347, 348, 349, 350, 351, 363, 364, 365, 366, 367, 368, 369, 370, 371, 372, 435, 436, 437, 438, 439, 510, 511, 512, 513, 514, 515, 516, 517,…	[12, 13, 14, 15, 16, 17, 18, 19, 20, 32, 34, 46, 47, 48, 49, 50, 51, 52, 53, 54, 55, 56, 71, 72, 73, 74, 75, 76, 77, 78, 79, 80, 81, 82, 83, 84, 85, 88, 98, 116, 125, 126, 127, 128, 129, 130, 131, 132, 133, 134, 135, 136, 137, 138, 139, 140, 141, 142, 143, 144, 145, 146, 148, 149, 152, 155, 156, 159, 164, 166, 167, 168, 169, 170, 171, 172, 173, 174, 175, 176, 177, 178, 179, 180, 183, 184, 185, 18…	3072.0
Q09019_Q99962	SH3GL2	0.526752	DMWD	0.865481				0.6523265		0.2895244		0.8024331			0	0.0	0	0	0	0	0.0	0.0	Q09019	Q99962	model_4_multimer_v3_pred_0	0.4749582624107376	0.2511500716209411	0.2959117097789004	0.5049965572260657	181.0	[220, 221, 222, 223, 224, 225, 226, 227, 228, 229, 230, 231, 238, 239, 240, 241, 242, 243, 245, 253, 254, 255, 256, 257, 258, 259, 260, 261, 262, 263, 264, 265, 266, 267, 268, 269, 270, 271, 274, 275, 276, 277, 278, 279, 280, 281, 282, 283, 290, 291, 292, 293, 294, 295, 296, 297, 298, 299, 300, 301, 305, 307, 308, 309, 310, 311, 312, 313, 314, 315, 316, 317, 318, 319, 320, 321, 322, 491, 494, 565…	[14, 17, 18, 21, 22, 51, 58, 66, 67, 68, 69, 70, 71, 72, 73, 74, 75, 76, 77, 78, 79, 80, 81, 82, 83, 84, 126, 129, 130, 131, 132, 133, 134, 135, 136, 137, 138, 139, 140, 141, 142, 143, 144, 145, 146, 147, 148, 149, 150, 151, 152, 153, 154, 156, 157, 160, 173, 195, 196, 197, 199, 200, 201, 203, 204, 206, 207, 208, 209, 210, 211, 212, 213, 214, 215, 216, 217, 218, 220, 221, 222, 223, 224, 228, 231]	3072.0
Q09019_Q6ZVM7	TOM1L2	0.6243599	DMWD	0.8855253		0.6861131		0.4939384		0.5151225		0.5843456			0	0.0	0	0	0	0	0.0	0.0	Q09019	Q6ZVM7	model_5_multimer_v3_pred_0	0.5610647884975677	0.6373253464698792	0.6220732348754169	0.6085672536183011	493.0	[14, 15, 16, 17, 18, 19, 20, 21, 22, 23, 24, 34, 35, 36, 37, 38, 39, 40, 41, 42, 43, 44, 82, 84, 85, 86, 87, 88, 89, 90, 91, 92, 93, 94, 95, 96, 116, 117, 118, 119, 126, 127, 128, 129, 130, 131, 132, 133, 134, 135, 136, 137, 138, 140, 147, 148, 149, 150, 151, 152, 153, 154, 155, 156, 157, 158, 159, 160, 161, 162, 163, 164, 165, 166, 167, 168, 173, 182, 183, 184, 185, 186, 187, 188, 189, 190, 191,…	[28, 30, 34, 79, 119, 120, 122, 123, 124, 125, 126, 127, 128, 129, 130, 131, 132, 133, 134, 135, 137, 138, 141, 142, 145, 150, 151, 152, 153, 154, 155, 156, 157, 158, 159, 160, 161, 162, 163, 164, 165, 166, 167, 168, 169, 170, 171, 172, 173, 198, 199, 200, 201, 202, 203, 204, 205, 206, 208, 209, 210, 211, 212, 213, 214, 215, 216, 217, 218, 219, 220, 221, 222, 223, 224, 225, 226, 227, 228, 229, 23…	3072.0
Q09019_P68366	TUBA4A	0.6599265	DMWD	0.8806592		0.1177902		0.312277		0.1776515		0.2372504			0	0.0	0	0	0	0	0.0	0.00472734	Q09019	P68366	model_2_multimer_v3_pred_0	0.470156044480907	0.2176204323768615	0.2681275547976706	0.5515974820285683	235.0	[15, 16, 17, 18, 19, 20, 21, 22, 23, 48, 50, 51, 52, 53, 81, 82, 83, 84, 85, 86, 87, 88, 89, 90, 91, 92, 93, 94, 129, 130, 131, 132, 161, 162, 163, 164, 165, 166, 185, 186, 187, 188, 189, 190, 191, 206, 209, 212, 213, 214, 215, 216, 217, 232, 233, 234, 235, 284, 285, 286, 288, 304, 305, 306, 323, 324, 325, 326, 327, 328, 329, 330, 344, 345, 346, 347, 348, 349, 350, 351, 360, 362, 363, 364, 365, 3…	[172, 173, 174, 175, 176, 177, 178, 179, 180, 181, 183, 184, 185, 188, 205, 206, 207, 208, 209, 210, 211, 212, 213, 214, 215, 216, 217, 218, 219, 220, 221, 222, 223, 224, 226, 227, 289, 290, 293, 294, 296, 297, 298, 299, 300, 301, 304, 305, 306, 307, 308, 309, 310, 334, 335, 337, 338, 339, 340, 341, 382, 383, 384, 385, 386, 387, 388, 389, 390, 391, 392, 393, 394, 395, 396, 397, 398, 399, 400, 401…	3072.0
Q09019_Q13885	TUBB2A	0.5051615	DMWD	0.849715		0.5012686		0.3520232		0.3086215		0.4403636			0	0.0	0	0	0	0	0.0	0.00612468	Q09019	Q13885	model_3_multimer_v3_pred_0	0.7226534634497658	0.8179773092269897	0.7989125400715451	0.6258965686407973	242.0	[15, 16, 17, 18, 19, 20, 21, 22, 83, 84, 85, 86, 87, 88, 89, 90, 91, 92, 131, 132, 164, 215, 234, 284, 285, 286, 287, 288, 303, 304, 305, 306, 323, 324, 325, 326, 327, 328, 329, 330, 345, 346, 347, 348, 349, 350, 351, 363, 364, 365, 366, 367, 368, 369, 370, 371, 372, 435, 436, 437, 438, 439, 528, 530, 531, 532, 533, 534, 536, 537, 538, 539, 540, 541, 542, 543, 544, 545, 546, 547, 548, 549, 550, 5…	[1, 2, 3, 42, 44, 45, 46, 47, 48, 49, 53, 127, 128, 129, 130, 131, 132, 133, 149, 150, 152, 153, 154, 155, 156, 157, 158, 159, 160, 161, 162, 163, 164, 165, 189, 190, 191, 192, 193, 194, 195, 196, 197, 198, 199, 243, 244, 245, 246, 247, 248, 249, 250, 251, 252, 253, 254, 255, 256, 257, 258, 259, 260, 261, 262, 263, 264, 265, 266, 311, 312, 313, 319, 320, 321, 322, 323, 324, 325, 326, 327, 328, 33…	3072.0
P25686_P62873	GNB1	0.635307	DNAJB2	0.8449058	0.4299089	0.3323596	0.3731967	0.2581385	0.3095317	0.4847333	0.2583121	0.6728433	0.3493957	0.3956038	0	0.0	0	0	0	0	0.0	0.0071386	P25686	P62873	model_4_multimer_v3_pred_0	0.5244989679733137	0.187416672706604	0.2548331317599459	0.1689758732438738	240.0	[7, 8, 9, 10, 14, 15, 16, 17, 18, 19, 20, 21, 22, 23, 24, 25, 26, 27, 28, 29, 30, 31, 32, 33, 34, 35, 36, 37, 38, 39, 41, 42, 43, 45, 46, 47, 48, 49, 50, 51, 52, 53, 54, 56, 57, 99, 100, 101, 102, 103, 104, 105, 106, 107, 108, 109, 110, 111, 112, 113, 114, 115, 116, 117, 118, 119, 120, 121, 122, 123, 124, 125, 127, 128, 137, 138, 140, 144, 155, 163, 164, 165, 166, 167, 168, 169, 170, 171, 172, 17…	[1, 9, 10, 11, 12, 13, 14, 15, 16, 17, 18, 19, 20, 21, 22, 23, 24, 25, 26, 27, 28, 29, 30, 31, 32, 33, 34, 35, 36, 37, 38, 39, 40, 41, 42, 43, 44, 75, 76, 97, 98, 99, 117, 143, 145, 162, 163, 164, 181, 182, 183, 184, 185, 186, 187, 188, 203, 204, 205, 206, 207, 223, 226, 227, 228, 229, 230, 245, 246, 247, 248, 249, 250, 251, 252, 256, 257, 262, 263, 264, 265, 266, 267, 268, 269, 270, 271, 272, 27…	3072.0
P25686_Q00577	PURA	0.5033749	DNAJB2	0.8083522	0.5809943	0.5634956	0.5728168	0.5830364	0.3991282	0.5127123	0.5296352	0.5293548	0.418434	0.3903586	0	0.0	0	0	0	0	0.0	0.00695279	P25686	Q00577	model_4_multimer_v3_pred_0	0.3509809480862274	0.2675891518592834	0.2842675111046722	0.1656363854017164	227.0	[17, 18, 20, 21, 22, 24, 25, 28, 31, 32, 33, 34, 35, 36, 98, 99, 100, 101, 102, 103, 104, 105, 106, 107, 108, 109, 110, 111, 112, 113, 114, 115, 116, 117, 118, 119, 120, 121, 122, 123, 124, 125, 126, 127, 128, 129, 130, 131, 132, 133, 148, 149, 150, 151, 152, 153, 154, 155, 156, 157, 158, 160, 161, 162, 163, 164, 165, 166, 167, 168, 169, 170, 171, 172, 173, 174, 175, 176, 177, 178, 179, 180, 181,…	[46, 47, 48, 49, 50, 51, 54, 56, 59, 60, 61, 62, 63, 64, 65, 66, 67, 68, 69, 70, 71, 72, 73, 74, 75, 76, 77, 78, 80, 81, 82, 83, 86, 87, 91, 92, 93, 94, 95, 96, 97, 118, 121, 137, 138, 139, 140, 141, 142, 144, 145, 146, 147, 148, 149, 150, 151, 152, 153, 154, 155, 156, 157, 158, 160, 163, 164, 165, 166, 167, 168, 169, 171, 172, 173, 174, 175, 176, 177, 178, 179, 180, 181, 182, 183, 184, 185, 187,…	3072.0
P25686_P62834	RAP1A	0.9248772	DNAJB2	0.5103865	0.4292435	0.3052308	0.2875051	0.3314282	0.2187625	0.4361207	0.345631	0.4788266	0.327163	0.3465588	0	0.0	0	0	0	0	0.0	0.0	P25686	P62834	model_3_multimer_v3_pred_0	0.5954278097114112	0.7497203350067139	0.7188618299476534	0.4186142216060438	168.0	[23, 24, 25, 26, 27, 28, 29, 30, 31, 32, 33, 34, 35, 36, 37, 39, 42, 43, 46, 99, 100, 101, 102, 103, 104, 105, 106, 107, 108, 109, 110, 111, 112, 113, 114, 115, 116, 117, 118, 119, 120, 121, 122, 123, 124, 152, 153, 154, 155, 156, 157, 158, 159, 160, 161, 162, 163, 164, 165, 166, 167, 168, 169, 170, 171, 172, 173, 178, 179, 180, 181, 182, 183, 184, 185, 186, 187, 191, 192, 193, 195, 198, 200, 217…	[1, 3, 4, 5, 6, 7, 8, 9, 12, 17, 18, 20, 21, 22, 23, 24, 25, 26, 27, 28, 29, 30, 31, 32, 33, 34, 35, 36, 37, 38, 39, 40, 41, 42, 43, 44, 45, 50, 51, 52, 53, 54, 55, 56, 57, 58, 59, 60, 61, 62, 63, 64, 65, 66, 67, 68, 69, 70, 71, 72, 73, 74, 75, 76, 77, 78, 79, 104, 148, 149, 150, 151, 159, 165]	3072.0
P25686_P78324	SIRPA	0.6485199	DNAJB2	0.8125145	0.3969218	0.4051326	0.3108952	0.359228	0.3270865	0.3225058	0.3143481	0.3424706	0.4779211	0.4658143	0	0.0	0	0	0	0	0.0	0.0	P25686	P78324	model_4_multimer_v3_pred_0	0.4242378815165482	0.1497175246477127	0.2046215960214798	0.1967411081790111	201.0	[24, 28, 31, 32, 33, 34, 35, 36, 37, 39, 100, 103, 104, 105, 106, 107, 108, 109, 110, 111, 112, 113, 114, 115, 116, 117, 118, 119, 120, 121, 122, 123, 124, 127, 128, 165, 166, 167, 168, 169, 170, 171, 172, 173, 174, 175, 177, 178, 179, 180, 181, 182, 183, 184, 185, 190, 192, 193, 194, 195, 197, 198, 224, 225, 227, 228, 229, 230, 231, 232, 233, 234, 236, 237, 238, 239, 240, 241, 242, 243]	[46, 47, 48, 49, 50, 53, 67, 68, 69, 70, 71, 72, 74, 75, 76, 77, 78, 79, 80, 81, 82, 83, 84, 85, 86, 87, 88, 89, 90, 91, 92, 93, 106, 107, 108, 109, 110, 111, 112, 113, 114, 115, 116, 117, 118, 119, 142, 144, 146, 147, 148, 149, 150, 151, 152, 153, 154, 155, 156, 157, 158, 167, 168, 169, 170, 171, 172, 173, 174, 184, 199, 200, 201, 202, 203, 204, 205, 206, 208, 209, 210, 211, 212, 225, 226, 227, …	3072.0
P25686_P60880	SNAP25	0.6900209	DNAJB2	0.8231549		0.3982744		0.4786841	0.3373141	0.265148	0.2888519	0.42668		0.5435804	0	0.0	0	0	0	0	0.0	0.0	P25686	P60880	model_3_multimer_v3_pred_0	0.3750743192461946	0.1586467325687408	0.2019322499042316	0.0843055150984147	138.0	[8, 9, 10, 11, 12, 13, 14, 15, 16, 17, 18, 19, 20, 21, 22, 23, 24, 25, 26, 27, 28, 31, 33, 34, 62, 100, 101, 102, 103, 104, 105, 106, 107, 108, 109, 110, 111, 112, 113, 114, 115, 116, 117, 118, 119, 120, 121, 122, 123, 124, 125, 126, 127, 129, 140, 142, 144, 147, 148, 150, 153, 155]	[32, 38, 39, 40, 41, 42, 43, 44, 45, 46, 47, 48, 49, 50, 51, 52, 53, 54, 55, 56, 57, 59, 60, 61, 62, 63, 64, 65, 67, 103, 117, 118, 120, 121, 127, 129, 133, 135, 150, 153, 157, 158, 159, 160, 161, 162, 163, 164, 165, 166, 167, 168, 169, 170, 171, 172, 173, 174, 175, 176, 177, 178, 179, 180, 181, 182, 183, 184, 185, 186, 187, 188, 189, 190, 192, 193]	3072.0
P25686_O15079	SNPH	0.7898974	DNAJB2	0.8704614		0.45495		0.5777676		0.3520278		0.5401627		0.440753	0	0.0	0	0	0	0	0.0	0.0	P25686	O15079	model_1_multimer_v3_pred_0	0.2632675809812743	0.2960634231567383	0.2895042547216455	0.1108919387302181	152.0	[8, 17, 18, 19, 20, 21, 22, 23, 24, 25, 26, 27, 28, 29, 30, 31, 32, 33, 34, 38, 39, 40, 41, 42, 43, 44, 45, 46, 47, 48, 49, 50, 51, 52, 53, 54, 55, 57, 93, 94, 95, 96, 97, 98, 99, 100, 101, 102, 103, 104, 105, 106, 107, 108, 109, 110, 111, 112, 113, 114, 115, 116, 117, 129, 132, 156, 157, 158, 159, 160, 161, 162, 163, 164, 186, 187, 247, 248, 249, 250, 251, 252, 253, 254, 256, 259]	[111, 112, 114, 115, 116, 117, 118, 119, 120, 121, 122, 123, 124, 125, 126, 127, 128, 129, 130, 131, 132, 133, 134, 135, 136, 137, 138, 139, 140, 141, 147, 148, 151, 152, 153, 154, 155, 156, 157, 158, 159, 160, 161, 162, 163, 164, 165, 166, 167, 170, 173, 174, 176, 177, 178, 179, 180, 181, 183, 184, 187, 320, 322, 323, 325, 328]	2686.0
Q9UDY4_Q6ZVM7	TOM1L2	0.825811	DNAJB4	0.7459628	0.4303063	0.3882135	0.6007667	0.4479683	0.208652	0.3259147	0.4212	0.8174896	0.5859318	0.4690655	0	0.0	0	0	0	0	0.0	0.00643687	Q9UDY4	Q6ZVM7	model_4_multimer_v3_pred_0	0.2911510358914064	0.2407611310482025	0.2508391120168433	0.2454056208356728	314.0	[16, 17, 18, 19, 20, 21, 22, 23, 24, 25, 26, 27, 28, 29, 30, 31, 32, 33, 34, 35, 36, 37, 38, 41, 45, 52, 94, 95, 97, 98, 99, 100, 101, 102, 103, 104, 105, 106, 107, 108, 109, 110, 111, 112, 113, 114, 115, 116, 117, 118, 119, 120, 121, 123, 124, 125, 126, 128, 129, 130, 131, 132, 133, 134, 135, 136, 137, 138, 139, 140, 141, 142, 143, 144, 145, 146, 153, 154, 155, 156, 160, 162, 163, 164, 165, 169,…	[16, 28, 29, 30, 31, 32, 33, 34, 35, 36, 37, 38, 39, 40, 41, 42, 75, 76, 77, 78, 79, 80, 81, 82, 83, 84, 86, 128, 129, 130, 131, 132, 133, 134, 135, 153, 154, 155, 156, 157, 158, 159, 160, 161, 162, 163, 164, 165, 166, 167, 168, 169, 205, 206, 207, 208, 209, 210, 211, 212, 213, 214, 215, 216, 217, 218, 219, 220, 221, 222, 223, 224, 225, 226, 227, 228, 229, 230, 231, 232, 233, 234, 235, 236, 237, …	3072.0
Q05193_Q14C86	GAPVD1	0.8070957	DNM1	0.5296814	0.3694593	0.2653581	0.3391725	0.3551841	0.2810121	0.3217213	0.4378828	0.1879254	0.3959191	0.2975421	0	0.0	0	0	0	0	0.0	0.00695627	Q05193	Q14C86	model_1_multimer_v3_pred_0	0.4472394652206547	0.2321145087480545	0.2751395000425746	0.1576777215341938	588.0	[1, 2, 40, 41, 61, 62, 106, 109, 110, 111, 112, 113, 141, 142, 143, 144, 145, 146, 147, 148, 149, 150, 151, 152, 153, 178, 179, 180, 181, 182, 183, 185, 195, 196, 198, 207, 208, 209, 210, 211, 212, 213, 214, 215, 218, 221, 222, 223, 224, 225, 226, 257, 258, 260, 261, 262, 263, 266, 270, 294, 297, 298, 299, 301, 302, 303, 304, 305, 306, 307, 308, 309, 310, 311, 312, 313, 314, 315, 316, 317, 318, 3…	[14, 15, 17, 18, 19, 20, 21, 22, 23, 24, 25, 26, 27, 28, 29, 30, 31, 32, 33, 34, 35, 36, 37, 38, 39, 40, 42, 43, 81, 82, 83, 84, 85, 86, 87, 88, 90, 93, 142, 395, 396, 397, 398, 399, 400, 401, 402, 403, 404, 405, 406, 407, 408, 480, 513, 515, 516, 517, 518, 519, 520, 521, 522, 523, 524, 525, 526, 527, 528, 529, 530, 531, 534, 535, 536, 538, 539, 542, 559, 560, 561, 562, 563, 564, 565, 566, 567, 5…	3072.0
Q05193_Q9NQX3	GPHN	0.8238912	DNM1	0.7452845	0.5333086	0.3743937	0.4876816	0.5753101	0.2845695	0.1737133	0.3350309	0.3992285	0.3678926	0.2855794	0	0.0	0	0	0	0	0.0	0.00695944	Q05193	Q9NQX3	model_4_multimer_v3_pred_0	0.388769016868799	0.1766148507595062	0.2190456839813647	0.2658938041590026	225.0	[330, 334, 337, 338, 340, 341, 344, 345, 347, 366, 367, 370, 371, 374, 410, 413, 414, 415, 416, 417, 418, 419, 420, 421, 422, 423, 424, 425, 427, 428, 431, 432, 435, 462, 463, 464, 465, 466, 467, 468, 469, 470, 471, 472, 473, 474, 475, 476, 477, 478, 479, 480, 481, 482, 483, 484, 485, 486, 487, 488, 489, 490, 491, 492, 493, 494, 495, 496, 497, 500, 501, 502, 503, 504, 505, 506, 507, 508, 509, 510…	[24, 25, 26, 27, 28, 29, 30, 31, 40, 44, 87, 88, 89, 90, 91, 92, 93, 94, 95, 96, 97, 98, 99, 100, 101, 102, 103, 104, 105, 106, 107, 108, 109, 110, 111, 112, 113, 124, 125, 128, 130, 136, 176, 179, 180, 181, 182, 183, 186, 323, 325, 328, 600, 657, 658, 659, 660, 661, 662, 663, 664, 665, 666, 667, 668, 669, 670, 671, 672, 677, 678, 679, 680, 681, 682, 683, 684, 685, 686, 687, 688, 689, 690, 691, 6…	3072.0
Q05193_O43301	HSPA12A	0.6324929	DNM1	0.8501482		0.7615562	0.4929106	0.3681188	0.8233256	0.6503759	0.4068676	0.8727714	0.4366346	0.6812954	0	0.0	0	0	0	0	0.0	0.00647774	Q05193	O43301	model_1_multimer_v3_pred_0	0.5502785883803302	0.4562769532203674	0.47507728025236	0.3536925892579727	315.0	[1, 2, 3, 4, 5, 6, 7, 8, 9, 30, 165, 167, 168, 170, 181, 182, 191, 193, 194, 195, 196, 197, 198, 199, 200, 201, 215, 216, 217, 218, 219, 220, 221, 222, 223, 224, 225, 226, 227, 228, 229, 230, 231, 232, 260, 262, 263, 264, 265, 266, 267, 268, 269, 270, 271, 272, 276, 279, 280, 281, 282, 283, 284, 285, 286, 287, 288, 289, 290, 291, 292, 293, 294, 295, 296, 297, 298, 299, 300, 301, 302, 353, 354, 52…	[70, 82, 83, 84, 85, 86, 87, 88, 89, 90, 91, 92, 93, 94, 95, 96, 97, 98, 107, 108, 112, 113, 115, 116, 117, 118, 119, 120, 121, 122, 123, 124, 125, 126, 127, 128, 129, 130, 131, 132, 133, 179, 182, 183, 184, 185, 186, 187, 189, 190, 252, 253, 254, 255, 260, 261, 262, 263, 264, 265, 266, 267, 268, 269, 270, 271, 272, 273, 274, 275, 276, 277, 278, 279, 280, 281, 282, 283, 284, 285, 286, 287, 288, 2…	3072.0
Q05193_Q92598	HSPH1	0.8821529	DNM1	0.6766	0.4118436	0.3243076	0.3513727	0.3263278	0.4252685	0.2260555	0.2021356	0.1475973	0.3461919	0.1916069	0	0.0	0	0	0	0	0.0	0.00699838	Q05193	Q92598	model_1_multimer_v3_pred_0	0.4989754177350023	0.230717733502388	0.2843692703489108	0.5418108961617293	334.0	[37, 38, 39, 40, 41, 42, 43, 44, 45, 46, 47, 58, 59, 60, 61, 62, 63, 64, 65, 66, 77, 78, 93, 95, 96, 98, 99, 102, 106, 109, 110, 111, 112, 113, 114, 115, 116, 128, 138, 139, 140, 141, 142, 143, 144, 145, 146, 147, 148, 149, 150, 151, 152, 153, 154, 155, 156, 157, 160, 173, 174, 175, 176, 177, 178, 179, 180, 181, 182, 183, 184, 185, 186, 188, 203, 204, 205, 206, 207, 208, 209, 210, 211, 212, 213, …	[11, 27, 28, 29, 30, 31, 32, 33, 40, 47, 50, 51, 52, 53, 54, 55, 56, 57, 58, 59, 60, 63, 237, 240, 243, 244, 247, 248, 251, 252, 254, 261, 264, 265, 266, 267, 268, 269, 270, 271, 272, 273, 274, 275, 276, 277, 278, 279, 280, 281, 282, 283, 284, 285, 286, 287, 288, 289, 290, 291, 292, 293, 294, 295, 296, 297, 298, 299, 300, 301, 302, 303, 304, 305, 306, 307, 343, 345, 346, 347, 348, 349, 351, 369, …	3072.0
Q05193_P42858	HTT	0.8272438	DNM1	0.74386	0.371365	0.32726	0.4417218	0.3853969	0.1722056	0.2259413	0.2779268	0.2697405	0.3171438	0.2525564	0	0.0	0	0	405	0	0.37	0.00691576	Q05193	P42858
Q05193_Q5JU85	IQSEC2	0.6563465	DNM1	0.853298	0.651705	0.4363071		0.3235242		0.4746163	0.2443996	0.318933		0.4146308	0	0.0	0	0	0	0	0.0	0.0	Q05193	Q5JU85	model_1_multimer_v3_pred_0	0.325675285489618	0.2469522804021835	0.2626968814196704	0.184592296113431	467.0	[28, 115, 116, 117, 142, 147, 148, 149, 150, 151, 152, 153, 154, 155, 156, 157, 158, 159, 160, 161, 162, 165, 166, 167, 178, 179, 180, 181, 182, 183, 184, 185, 188, 191, 192, 211, 212, 213, 214, 215, 218, 223, 224, 226, 309, 312, 313, 322, 323, 324, 325, 326, 327, 328, 329, 330, 331, 332, 333, 334, 335, 338, 342, 346, 347, 348, 349, 350, 351, 352, 353, 354, 355, 356, 357, 358, 360, 363, 367, 368,…	[18, 19, 21, 22, 23, 24, 25, 26, 27, 28, 29, 30, 31, 32, 33, 34, 36, 37, 40, 43, 150, 318, 319, 321, 322, 323, 324, 325, 326, 327, 328, 329, 330, 331, 332, 333, 334, 335, 336, 337, 338, 339, 340, 341, 342, 343, 344, 345, 350, 351, 354, 355, 357, 358, 360, 361, 362, 363, 364, 365, 366, 367, 368, 369, 370, 371, 372, 373, 374, 375, 376, 377, 378, 379, 380, 381, 382, 384, 385, 452, 453, 455, 456, 459…	3072.0
Q05193_Q13303	KCNAB2	0.6535979	DNM1	0.8865626	0.4397788	0.4202621	0.2915164	0.318004	0.3854914	0.4524832	0.2945782	0.4678252	0.3232803	0.4111489	0	0.0	0	0	0	0	0.0	0.0	Q05193	Q13303	model_3_multimer_v3_pred_0	0.4892740763932255	0.1793844252824783	0.2413623555046277	0.634005225491086	205.0	[114, 115, 116, 117, 118, 142, 143, 144, 148, 149, 150, 151, 152, 153, 154, 155, 156, 158, 159, 165, 336, 340, 343, 352, 354, 355, 432, 433, 434, 435, 436, 437, 438, 439, 440, 441, 442, 443, 444, 445, 446, 447, 448, 449, 450, 451, 452, 453, 454, 455, 456, 457, 458, 459, 460, 461, 464, 465, 525, 526, 527, 528, 529, 530, 531, 532, 533, 534, 535, 536, 537, 538, 539, 540, 541, 554, 575, 576, 577, 578…	[59, 61, 62, 63, 64, 65, 66, 67, 68, 69, 70, 71, 94, 120, 121, 126, 129, 130, 131, 132, 133, 159, 160, 161, 162, 163, 164, 165, 166, 167, 168, 169, 170, 171, 185, 187, 188, 189, 190, 191, 192, 193, 194, 195, 196, 197, 198, 199, 200, 201, 202, 203, 204, 205, 207, 209, 210, 213, 220, 221, 224, 228, 232, 235, 236, 253, 254, 255, 256, 257, 258, 259, 260, 261, 262, 263, 266, 267, 268, 273, 274, 275, 2…	3072.0
Q05193_O15066	KIF3B	0.8239535	DNM1	0.8097797	0.4498001	0.4703408	0.4561982	0.344016	0.4394959	0.3497218	0.2212156	0.4718		0.2440132	0	0.0	0	0	0	0	0.0	0.00695605	Q05193	O15066	model_4_multimer_v3_pred_0	0.3899929792145692	0.3433122932910919	0.3526484304757874	0.2639640348422173	221.0	[14, 15, 16, 17, 18, 19, 20, 21, 22, 23, 24, 25, 26, 66, 67, 80, 81, 82, 83, 84, 85, 86, 87, 88, 89, 90, 91, 92, 96, 97, 98, 99, 100, 101, 102, 103, 104, 105, 106, 107, 108, 109, 110, 111, 112, 113, 114, 115, 116, 117, 118, 119, 120, 121, 122, 123, 125, 147, 304, 305, 308, 311, 312, 313, 314, 315, 316, 317, 318, 319, 320, 321, 322, 323, 324, 325, 326, 327, 328, 329, 330, 331, 332, 333, 334, 691, …	[165, 166, 167, 168, 169, 170, 177, 284, 285, 286, 287, 288, 289, 290, 291, 292, 293, 294, 295, 296, 299, 302, 594, 597, 598, 599, 600, 601, 602, 603, 604, 605, 606, 607, 608, 609, 610, 611, 612, 613, 614, 615, 616, 617, 624, 625, 626, 627, 628, 629, 630, 631, 632, 633, 634, 635, 636, 637, 638, 639, 640, 641, 642, 643, 644, 645, 646, 647, 650, 652, 653, 654, 655, 656, 657, 658, 659, 660, 661, 662…	3072.0
Q05193_Q9H0B6	KLC2	0.7609258	DNM1	0.8314528	0.579022	0.3170441	0.2993041	0.2999662	0.5059966	0.2564421	0.3418775	0.4827583	0.4113905	0.2008146	0	0.0	0	0	0	0	0.0	0.00693758	Q05193	Q9H0B6	model_5_multimer_v3_pred_0	0.4028993227052017	0.232477456331253	0.2665618296060428	0.2403749769565042	247.0	[2, 193, 194, 195, 196, 197, 198, 199, 200, 222, 226, 227, 228, 229, 230, 283, 284, 287, 290, 297, 301, 305, 307, 308, 309, 310, 311, 312, 313, 314, 315, 316, 321, 322, 323, 324, 325, 326, 327, 328, 329, 330, 331, 332, 333, 334, 335, 336, 337, 349, 350, 351, 352, 353, 354, 355, 452, 456, 459, 463, 470, 512, 513, 514, 515, 516, 517, 518, 519, 520, 521, 522, 523, 539, 542, 543, 544, 545, 546, 547, …	[87, 88, 89, 90, 91, 92, 93, 94, 95, 96, 97, 98, 99, 100, 101, 102, 103, 104, 105, 106, 107, 108, 109, 110, 111, 112, 113, 114, 115, 116, 117, 118, 119, 120, 122, 123, 126, 127, 130, 133, 136, 137, 139, 140, 143, 144, 147, 155, 158, 159, 160, 161, 162, 163, 164, 165, 166, 167, 195, 197, 198, 201, 208, 213, 214, 215, 216, 217, 218, 219, 220, 221, 222, 223, 224, 225, 226, 227, 228, 229, 230, 231, 2…	3072.0
Q05193_Q8WXG6	MADD	0.8382622	DNM1	0.8699712	0.4491876	0.4012405	0.1922024	0.3637368	0.2630627	0.3511644	0.3821653	0.4333646		0.2394916	0	0.0	0	0	0	0	0.0	0.00664026	Q05193	Q8WXG6	model_5_multimer_v3_pred_0	0.3974216329826706	0.5154635906219482	0.4918551990940927	0.0671697423983592	447.0	[297, 301, 302, 303, 304, 305, 306, 307, 308, 309, 310, 311, 312, 313, 314, 315, 316, 317, 318, 319, 320, 321, 322, 323, 324, 325, 326, 327, 328, 329, 330, 331, 332, 333, 334, 335, 336, 337, 338, 339, 340, 341, 342, 345, 347, 349, 402, 403, 404, 406, 425, 428, 446, 452, 458, 459, 463, 466, 467, 468, 469, 470, 471, 472, 473, 474, 475, 476, 477, 478, 479, 480, 481, 482, 483, 484, 485, 487, 488, 489…	[317, 318, 319, 320, 321, 354, 371, 398, 399, 400, 401, 402, 431, 432, 433, 434, 435, 436, 437, 438, 439, 440, 441, 442, 475, 476, 477, 478, 479, 480, 481, 482, 483, 484, 485, 486, 487, 488, 489, 514, 515, 516, 518, 519, 520, 521, 546, 547, 548, 549, 550, 551, 552, 553, 554, 555, 556, 557, 558, 559, 561, 745, 746, 747, 748, 749, 750, 751, 752, 960, 962, 963, 964, 1019, 1020, 1021, 1022, 1023, 102…	3072.0
Q05193_P13591	NCAM1	0.5164643	DNM1	0.8426927	0.3529199	0.4765939	0.5032658	0.285379	0.6884892	0.4389276	0.398818	0.5746858	0.5112778	0.4182301	0	0.0	0	0	0	0	0.0	0.0054614	Q05193	P13591	model_5_multimer_v3_pred_0	0.3170366890268739	0.2017644047737121	0.2248188616243445	0.0532099782181083	221.0	[141, 142, 143, 144, 148, 149, 150, 151, 152, 153, 154, 180, 181, 182, 183, 191, 218, 222, 223, 224, 225, 226, 228, 421, 425, 465, 476, 500, 501, 502, 503, 504, 505, 506, 507, 508, 509, 515, 516, 517, 518, 531, 532, 533, 534, 535, 536, 537, 538, 539, 549, 554, 555, 557, 558, 559, 560, 561, 562, 579, 580, 581, 582, 583, 592, 638, 639, 640, 641, 642, 643, 644, 645, 646, 753, 754, 755, 756, 757, 758…	[352, 356, 419, 420, 421, 422, 423, 433, 435, 437, 438, 439, 466, 467, 468, 469, 470, 471, 473, 500, 501, 503, 511, 512, 514, 516, 529, 530, 531, 532, 533, 534, 535, 536, 537, 538, 540, 543, 563, 564, 565, 566, 567, 568, 569, 570, 620, 623, 624, 625, 626, 627, 628, 629, 630, 631, 632, 643, 644, 645, 646, 647, 648, 649, 650, 651, 654, 655, 656, 657, 658, 659, 660, 661, 662, 663, 664, 665, 666, 667…	3072.0
Q05193_P22694	PRKACB	0.5455809	DNM1	0.8800679	0.5343934	0.3573807	0.4480654	0.492628	0.2991253	0.3495102	0.4816882	0.5672363	0.5055262	0.6328633	0	0.0	0	0	0	0	0.0	0.00636986	Q05193	P22694	model_4_multimer_v3_pred_0	0.4996705600529134	0.4356127977371216	0.4484243502002799	0.4409397521519212	174.0	[320, 321, 322, 323, 324, 325, 326, 327, 328, 329, 330, 331, 332, 333, 334, 335, 336, 337, 338, 339, 341, 456, 466, 467, 470, 691, 693, 694, 695, 696, 697, 698, 699, 700, 701, 702, 703, 704, 705, 706, 707, 708, 709, 710, 711, 712, 713, 714, 715, 825, 826, 827, 828, 829, 830, 831, 832, 833, 834, 835, 836, 837, 838, 839, 840, 841, 842, 843, 844, 845, 846]	[51, 52, 53, 54, 55, 56, 57, 58, 73, 75, 76, 79, 80, 81, 82, 83, 84, 85, 86, 87, 88, 89, 128, 129, 130, 131, 133, 134, 135, 137, 138, 166, 167, 168, 169, 170, 171, 172, 173, 185, 187, 188, 190, 195, 196, 197, 198, 199, 200, 201, 202, 203, 204, 205, 206, 207, 208, 209, 210, 211, 212, 213, 214, 215, 216, 224, 226, 227, 228, 230, 231, 232, 234, 235, 236, 237, 238, 239, 240, 241, 242, 243, 244, 245, …	3072.0
Q05193_P31323	PRKAR2B	0.7849324	DNM1	0.8917332	0.2238022	0.5934899	0.4117098	0.3517597	0.4545235	0.3094369	0.2191988	0.6786791	0.4749871	0.5969297	0	0.0	0	0	0	0	0.0	0.00654071	Q05193	P31323	model_4_multimer_v3_pred_0	0.4002952310581401	0.1794975399971008	0.2236570782093087	0.2364784054155993	278.0	[329, 344, 345, 355, 356, 357, 358, 359, 360, 361, 362, 363, 364, 365, 366, 367, 368, 369, 370, 371, 372, 373, 374, 376, 377, 421, 422, 423, 424, 425, 426, 427, 428, 429, 430, 431, 432, 433, 434, 435, 451, 452, 453, 454, 455, 456, 457, 458, 459, 460, 461, 462, 463, 464, 465, 466, 467, 468, 469, 470, 471, 472, 473, 474, 475, 476, 477, 478, 480, 481, 482, 485, 487, 489, 490, 491, 519, 520, 521, 522…	[67, 68, 69, 70, 71, 72, 73, 74, 75, 76, 77, 78, 79, 80, 81, 82, 83, 84, 85, 86, 87, 88, 89, 90, 91, 92, 93, 94, 95, 97, 100, 101, 102, 103, 104, 105, 106, 107, 108, 109, 110, 111, 112, 113, 114, 115, 116, 117, 118, 119, 120, 121, 122, 123, 124, 253, 257, 261, 264, 280, 281, 282, 283, 284, 285, 286, 287, 288, 289, 290, 291, 292, 311, 358, 376, 377, 378, 379, 380, 381, 382, 383, 384, 385, 386, 387…	3072.0
Q05193_Q9H2G2	SLK	0.9072756	DNM1	0.6302041	0.3239635	0.542908	0.6393417	0.4261748	0.3585462	0.2359948	0.414019	0.4652401	0.4095728	0.2246787	0	0.0	0	0	0	0	0.0	0.00696926	Q05193	Q9H2G2	model_1_multimer_v3_pred_0	0.3103907164517536	0.2129236906766891	0.232417095831702	0.1412349036369068	473.0	[3, 4, 297, 298, 301, 304, 305, 306, 308, 309, 310, 312, 313, 316, 323, 324, 326, 327, 328, 329, 330, 331, 332, 333, 334, 335, 336, 337, 338, 339, 340, 341, 342, 345, 347, 348, 363, 366, 367, 393, 394, 395, 396, 397, 398, 399, 400, 463, 464, 466, 467, 470, 474, 477, 478, 481, 489, 490, 491, 492, 510, 511, 512, 513, 514, 515, 516, 517, 519, 547, 594, 622, 638, 639, 640, 642, 644, 646, 647, 648, 64…	[42, 68, 137, 184, 186, 188, 189, 190, 191, 192, 193, 194, 197, 203, 204, 205, 208, 209, 236, 237, 238, 239, 240, 241, 242, 244, 245, 246, 249, 250, 263, 264, 265, 266, 267, 268, 270, 271, 274, 276, 279, 281, 285, 286, 287, 288, 289, 290, 291, 292, 293, 294, 295, 296, 339, 340, 341, 342, 343, 344, 345, 346, 347, 348, 349, 350, 351, 352, 353, 354, 355, 356, 357, 358, 359, 360, 361, 362, 377, 378, …	3072.0
Q05193_Q6ZVM7	TOM1L2	0.7096436	DNM1	0.8983662	0.3883751	0.6200291	0.453159	0.5295155	0.3238712	0.2976356	0.4331252	0.5676778	0.3683024	0.3893441	0	0.0	0	0	0	0	0.0	0.00693835	Q05193	Q6ZVM7	model_3_multimer_v3_pred_0	0.4514880338250006	0.3736926317214966	0.3892517121421974	0.3543898799327568	278.0	[18, 19, 22, 23, 84, 85, 87, 195, 196, 304, 305, 306, 307, 308, 309, 310, 311, 312, 313, 314, 315, 316, 317, 318, 319, 324, 327, 328, 329, 331, 332, 335, 338, 339, 341, 342, 343, 346, 347, 348, 349, 350, 351, 440, 442, 443, 444, 445, 446, 447, 448, 449, 450, 451, 452, 453, 454, 455, 457, 517, 526, 527, 528, 529, 530, 531, 532, 533, 534, 535, 536, 537, 538, 539, 540, 541, 542, 543, 552, 553, 554, …	[35, 42, 75, 78, 79, 80, 81, 123, 124, 126, 127, 130, 152, 153, 154, 155, 156, 157, 158, 159, 160, 161, 162, 163, 164, 165, 166, 187, 188, 189, 190, 191, 192, 193, 194, 195, 196, 197, 198, 199, 200, 201, 202, 203, 210, 212, 213, 214, 215, 216, 217, 218, 219, 220, 221, 222, 223, 224, 225, 226, 227, 228, 229, 230, 231, 232, 233, 234, 235, 236, 237, 238, 239, 240, 241, 252, 253, 254, 255, 256, 257, …	3072.0
Q05193_P68366	TUBA4A	0.7428421	DNM1	0.9423513	0.3476747	0.4143016	0.1939346	0.622942	0.2013769	0.3357003	0.4869976	0.207513	0.4271109	0.3186472	0	0.0	0	0	0	0	0.0	0.00483816	Q05193	P68366	model_5_multimer_v3_pred_0	0.4201634723331738	0.2221194803714752	0.2617282787638149	0.3546283798763482	175.0	[40, 140, 141, 142, 143, 144, 145, 146, 147, 148, 149, 150, 151, 152, 153, 154, 157, 178, 179, 180, 183, 185, 188, 192, 527, 528, 529, 530, 531, 532, 533, 534, 535, 536, 537, 538, 539, 540, 574, 575, 576, 577, 578, 579, 580, 581, 582, 583, 584, 585, 586, 597, 599, 600, 601, 602, 603, 604, 605, 606, 607, 608, 609, 610, 790, 792, 793, 794, 795]	[1, 2, 3, 5, 64, 103, 108, 116, 119, 120, 121, 122, 123, 124, 125, 126, 127, 128, 129, 130, 131, 132, 133, 155, 159, 160, 161, 162, 163, 164, 182, 184, 185, 186, 187, 188, 189, 190, 191, 192, 193, 194, 195, 196, 197, 251, 261, 262, 263, 264, 265, 266, 267, 311, 313, 344, 345, 346, 380, 382, 385, 388, 391, 392, 395, 396, 398, 399, 400, 402, 403, 405, 408, 409, 413, 414, 415, 416, 417, 418, 419, 42…	3072.0
Q05193_Q13885	TUBB2A	0.7325757	DNM1	0.8957032	0.1630956	0.5701189	0.3588154	0.4886054	0.0993121	0.5323138	0.632836	0.377499	0.1767688	0.4256103	0	0.0	0	0	0	0	0.0	0.00632506	Q05193	Q13885	model_4_multimer_v3_pred_0	0.4224012981273972	0.1739616990089416	0.2236496188326327	0.4434696615788009	117.0	[313, 318, 319, 320, 321, 322, 323, 324, 325, 326, 327, 328, 329, 330, 331, 332, 333, 334, 335, 336, 337, 338, 341, 449, 452, 455, 456, 457, 458, 459, 460, 461, 462, 463, 464, 466, 695, 696, 697, 698, 699, 700, 701, 702, 703, 704, 705, 706, 707, 708, 709, 710, 711, 712, 713, 714, 715, 716]	[11, 69, 95, 96, 97, 98, 99, 100, 101, 103, 140, 141, 142, 143, 171, 172, 173, 174, 175, 176, 177, 178, 179, 180, 181, 182, 183, 184, 204, 205, 208, 209, 222, 379, 380, 381, 382, 383, 384, 385, 386, 387, 388, 389, 390, 391, 392, 393, 394, 395, 396, 397, 398, 399, 400, 401, 405, 408, 412]	3072.0
P05198_P20042	EIF2S2	0.906811	EIF2S1	0.8899121	0.8275663	0.8235547	0.9150029	0.7446461	0.8856464	0.9139791	0.977468	0.8695909	0.7620194	0.9002019	0	0.99999999942279	0	1	999	1	0.76	0.511478	P05198	P20042	model_1_multimer_v3_pred_0	0.4243556064269613	0.2143805623054504	0.2563755711297526	0.1422719476246468	66.0	[27, 28, 29, 30, 31, 32, 46, 47, 48, 49, 50, 51, 52, 53, 54, 55, 56, 57, 58, 59, 60, 61, 62, 63, 72, 73, 74, 75, 84, 85, 86, 87, 88, 89]	[237, 238, 239, 240, 241, 242, 243, 244, 245, 246, 247, 258, 262, 266, 269, 270, 273, 274, 277, 313, 314, 315, 316, 317, 318, 319, 320, 321, 322, 323, 325, 328]	3072.0
Q7L775_Q05086	UBE3A	0.8254941	EPM2AIP1	0.6141952	0.530244	0.6430738	0.520437	0.4867599	0.4663601	0.4166783	0.5133476	0.3932432	0.2944874	0.346891	0	0.0	0	0	0	0	0.0	0.0	Q7L775	Q05086	model_1_multimer_v3_pred_0	0.5022898266980576	0.219407856464386	0.2759842505111203	0.310601465966757	219.0	[115, 147, 148, 151, 179, 180, 181, 182, 183, 184, 185, 186, 187, 188, 189, 190, 191, 192, 212, 213, 214, 215, 216, 217, 218, 219, 220, 221, 222, 223, 224, 245, 246, 247, 248, 249, 250, 251, 252, 253, 254, 255, 256, 257, 258, 259, 260, 261, 262, 277, 279, 283, 286, 287, 289, 290, 291, 293, 294, 295, 296, 297, 298, 299, 300, 301, 302, 303, 304, 305, 306, 307, 308, 309, 310, 311, 312, 313, 314, 322…	[525, 526, 527, 528, 529, 530, 531, 532, 533, 534, 535, 536, 537, 538, 539, 540, 541, 542, 543, 544, 545, 546, 559, 560, 574, 577, 578, 579, 580, 581, 582, 583, 584, 585, 586, 587, 588, 589, 590, 591, 592, 593, 594, 595, 596, 598, 599, 600, 602, 603, 604, 605, 606, 607, 608, 609, 610, 611, 612, 613, 614, 615, 654, 655, 656, 657, 658, 679, 681, 682, 683, 684, 685, 686, 687, 688, 689, 690, 691, 692…	3072.0
P13804_P10809	HSPD1	0.6046856	ETFA	0.8255554	0.8479548	0.5879598	0.8328451	0.7665831	0.87973	0.8043584	0.9096197	0.8947154	0.5973775	0.6341917	0	0.0	0	0	191	0	0.27	0.00684648	P13804	P10809	model_3_multimer_v3_pred_0	0.5179751864340854	0.1803102791309356	0.2478432605915656	0.4203374687456473	144.0	[134, 136, 137, 139, 145, 146, 147, 148, 149, 150, 151, 152, 153, 154, 155, 169, 172, 203, 206, 208, 223, 224, 225, 226, 227, 228, 229, 230, 232, 235, 236, 250, 251, 252, 253, 254, 255, 256, 257, 258, 265, 280, 281, 282, 283, 284, 285, 286, 287, 288, 289, 290, 291, 292, 293, 294, 295, 296, 300, 301, 302, 303, 304, 305, 306, 307, 308, 309, 310, 311, 312, 313, 314, 316]	[16, 18, 19, 21, 22, 23, 24, 25, 26, 27, 28, 82, 93, 96, 100, 103, 104, 107, 221, 222, 223, 224, 225, 226, 227, 228, 229, 234, 235, 236, 250, 251, 252, 254, 255, 258, 261, 277, 278, 279, 280, 281, 282, 283, 284, 285, 286, 287, 288, 289, 290, 291, 292, 293, 294, 295, 297, 298, 299, 300, 301, 350, 351, 352, 353, 354, 546, 547, 548, 551]	3072.0
Q9Y4F1_P62879	GNB2	0.6380025	FARP1	0.8045767		0.45828	0.2711322	0.6273382	0.544793	0.646082	0.602552	0.5412648	0.4289648	0.251546	0	0.0	0	0	0	0	0.0	0.00543497	Q9Y4F1	P62879	model_2_multimer_v3_pred_0	0.4406223999217131	0.2310488522052765	0.2729635617485638	0.5248330141564584	257.0	[122, 152, 153, 154, 155, 158, 195, 199, 214, 217, 218, 220, 221, 222, 223, 245, 246, 247, 248, 249, 250, 251, 252, 253, 256, 257, 258, 259, 260, 261, 262, 263, 264, 265, 280, 281, 282, 283, 284, 285, 286, 287, 288, 317, 748, 766, 767, 768, 769, 770, 771, 772, 773, 774, 775, 776, 777, 778, 788, 789, 790, 791, 792, 793, 794, 795, 796, 797, 798, 799, 800, 801, 802, 803, 815, 816, 817, 818, 819, 820…	[1, 2, 3, 4, 5, 6, 7, 8, 9, 10, 11, 12, 13, 14, 15, 16, 17, 18, 19, 20, 21, 22, 23, 24, 42, 44, 45, 46, 47, 50, 51, 52, 53, 54, 55, 56, 57, 58, 74, 75, 76, 77, 78, 94, 95, 96, 97, 98, 99, 100, 143, 144, 145, 162, 163, 164, 183, 184, 185, 186, 187, 188, 202, 203, 204, 205, 206, 207, 208, 216, 217, 218, 219, 220, 221, 222, 223, 224, 225, 226, 227, 228, 229, 230, 231, 232, 241, 242, 243, 244, 245, 2…	3072.0
Q9Y4F1_Q13449	LSAMP	0.5647395	FARP1	0.8333795		0.4513506	0.6814749	0.4638177	0.5962635	0.6857754	0.4547915	0.9167809	0.5203006	0.7974573	0	0.0	0	0	0	0	0.0	0.0	Q9Y4F1	Q13449	model_4_multimer_v3_pred_0	0.4373200923733076	0.1979993134737014	0.2458634692536227	0.1742896821468496	208.0	[265, 267, 281, 282, 283, 284, 285, 286, 287, 288, 289, 290, 425, 426, 427, 428, 429, 430, 431, 432, 433, 512, 514, 517, 670, 672, 767, 768, 769, 770, 771, 772, 773, 774, 775, 776, 777, 788, 789, 790, 791, 792, 793, 794, 795, 797, 800, 802, 819, 820, 821, 822, 835, 883, 885, 886, 887, 888, 889, 890, 891, 892, 893, 894, 897, 903, 906, 907, 908, 909, 910, 913, 914, 916, 917, 918, 941, 942, 943, 944…	[38, 40, 44, 45, 46, 47, 59, 61, 65, 66, 67, 68, 69, 70, 71, 72, 73, 76, 77, 78, 79, 80, 81, 82, 83, 84, 85, 98, 99, 100, 101, 102, 103, 104, 105, 106, 107, 108, 109, 110, 112, 119, 121, 122, 123, 125, 126, 127, 128, 129, 130, 131, 133, 135, 136, 137, 138, 142, 148, 149, 150, 151, 152, 153, 154, 155, 156, 157, 158, 159, 160, 161, 162, 163, 164, 165, 174, 175, 176, 177, 178, 179, 180, 181, 182, 18…	3072.0
Q9Y4F1_Q9P121	NTM	0.676538	FARP1	0.8511131		0.6520767	0.7816049	0.480916	0.5523267	0.5466972	0.240171	0.8182993	0.3521825	0.7177328	0	0.0	0	0	0	0	0.0	0.0	Q9Y4F1	Q9P121
[truncated: 301 more rows]
