# Supplementary material for: A tissue-specific atlas of protein–protein associations enables prioritization of candidate disease genes
Source: Nat Biotechnol. 2025 May 2;44(4):654–67. doi: 10.1038/s41587-025-02659-z (PMC13090126; doi:10.1038/s41587-025-02659-z)
Supplement: Supplementary file 3 — All supplementary tables and file descriptions. [file 41587_2025_2659_MOESM3_ESM.zip › TableS15_[fig1a]_conversion_df.csv]

from_id	to_id
A1BG	A1BG
A1BG-AS1	A1BG-AS1
A1CF	A1CF
A2M	A2M
A2M-AS1	A2M-AS1
A2ML1	A2ML1
A2ML1-AS1	A2ML1-AS1
A2ML1-AS2	A2ML1-AS2
A2MP1	A2MP1
A3GALT2	A3GALT2
A4GALT	A4GALT
A4GNT	A4GNT
AAAS	AAAS
AACS	AACS
AACSP1	AACSP1
AADAC	AADAC
AADACL2	AADACL2
AADACL2-AS1	AADACL2-AS1
AADACL3	AADACL3
AADACL4	AADACL4
AADACP1	AADACP1
AADAT	AADAT
AAGAB	AAGAB
AAK1	AAK1
AAMDC	AAMDC
AAMP	AAMP
AANAT	AANAT
AAR2	AAR2
AARD	AARD
AARS1	AARS1
AARS1P1	AARS1P1
AARS2	AARS2
AARSD1	AARSD1
AARSD1P1	AARSD1P1
AASDH	AASDH
AASDHPPT	AASDHPPT
AASS	AASS
AATBC	AATBC
AATF	AATF
AATK	AATK
AAVS1	AAVS1
ABALON	ABALON
ABAT	ABAT
ABCA1	ABCA1
ABCA2	ABCA2
ABCA3	ABCA3
ABCA3P1	ABCA3P1
ABCA4	ABCA4
ABCA5	ABCA5
ABCA6	ABCA6
ABCA7	ABCA7
ABCA8	ABCA8
ABCA9	ABCA9
ABCA9-AS1	ABCA9-AS1
ABCA10	ABCA10
ABCA11P	ABCA11P
ABCA12	ABCA12
ABCA13	ABCA13
ABCA15P	ABCA15P
ABCA17P	ABCA17P
ABCB1	ABCB1
ABCB4	ABCB4
ABCB5	ABCB5
ABCB6	ABCB6
ABCB7	ABCB7
ABCB8	ABCB8
ABCB9	ABCB9
ABCB10	ABCB10
ABCB10P1	ABCB10P1
ABCB10P3	ABCB10P3
ABCB10P4	ABCB10P4
ABCB11	ABCB11
ABCC1	ABCC1
ABCC2	ABCC2
ABCC3	ABCC3
ABCC4	ABCC4
ABCC5	ABCC5
ABCC5-AS1	ABCC5-AS1
ABCC6	ABCC6
ABCC6P1	ABCC6P1
ABCC6P2	ABCC6P2
ABCC8	ABCC8
ABCC9	ABCC9
ABCC10	ABCC10
ABCC11	ABCC11
ABCC12	ABCC12
ABCC13	ABCC13
ABCD1	ABCD1
ABCD1P1	ABCD1P1
ABCD1P2	ABCD1P2
ABCD1P3	ABCD1P3
ABCD1P4	ABCD1P4
ABCD1P5	ABCD1P5
ABCD2	ABCD2
ABCD3	ABCD3
ABCD4	ABCD4
ABCE1	ABCE1
ABCF1	ABCF1
ABCF1-DT	ABCF1-DT
ABCF2	ABCF2
ABCF2-H2BK1	ABCF2-H2BK1
ABCF2P1	ABCF2P1
ABCF2P2	ABCF2P2
ABCF3	ABCF3
ABCG1	ABCG1
ABCG2	ABCG2
ABCG4	ABCG4
ABCG5	ABCG5
ABCG8	ABCG8
ABHD1	ABHD1
ABHD2	ABHD2
ABHD3	ABHD3
ABHD4	ABHD4
ABHD5	ABHD5
ABHD6	ABHD6
ABHD8	ABHD8
ABHD10	ABHD10
ABHD11	ABHD11
ABHD12	ABHD12
ABHD12B	ABHD12B
ABHD13	ABHD13
ABHD14A	ABHD14A
ABHD14A-ACY1	ABHD14A-ACY1
ABHD14B	ABHD14B
ABHD15	ABHD15
ABHD15-AS1	ABHD15-AS1
ABHD16A	ABHD16A
ABHD16B	ABHD16B
ABHD17A	ABHD17A
ABHD17AP1	ABHD17AP1
ABHD17AP3	ABHD17AP3
ABHD17AP4	ABHD17AP4
ABHD17AP5	ABHD17AP5
ABHD17AP6	ABHD17AP6
ABHD17AP7	ABHD17AP7
ABHD17AP8	ABHD17AP8
ABHD17AP9	ABHD17AP9
ABHD17B	ABHD17B
ABHD17C	ABHD17C
ABHD18	ABHD18
ABI1	ABI1
ABI1P1	ABI1P1
ABI2	ABI2
ABI3	ABI3
ABI3BP	ABI3BP
ABITRAM	ABITRAM
ABITRAMP1	ABITRAMP1
ABL1	ABL1
ABL2	ABL2
ABLIM1	ABLIM1
ABLIM2	ABLIM2
ABLIM3	ABLIM3
ABO	ABO
ABR	ABR
ABR-AS1	ABR-AS1
ABRA	ABRA
ABRACL	ABRACL
ABRAXAS1	ABRAXAS1
ABRAXAS1P1	ABRAXAS1P1
ABRAXAS1P2	ABRAXAS1P2
ABRAXAS2	ABRAXAS2
ABT1	ABT1
ABT1P1	ABT1P1
ABTB1	ABTB1
ABTB2	ABTB2
ABTB3	ABTB3
ACAA1	ACAA1
ACAA2	ACAA2
ACAA2P1	ACAA2P1
ACACA	ACACA
ACACB	ACACB
ACAD8	ACAD8
ACAD9	ACAD9
ACAD9-DT	ACAD9-DT
ACAD10	ACAD10
ACAD11	ACAD11
ACADL	ACADL
ACADM	ACADM
ACADS	ACADS
ACADSB	ACADSB
ACADVL	ACADVL
ACAN	ACAN
ACAP1	ACAP1
ACAP2	ACAP2
ACAP2-IT1	ACAP2-IT1
ACAP3	ACAP3
ACAT1	ACAT1
ACAT2	ACAT2
ACBD3	ACBD3
ACBD3-AS1	ACBD3-AS1
ACBD4	ACBD4
ACBD5	ACBD5
ACBD6	ACBD6
ACBD7	ACBD7
ACCS	ACCS
ACCSL	ACCSL
ACCSLP1	ACCSLP1
ACD	ACD
ACE	ACE
ACE2	ACE2
ACE2-DT	ACE2-DT
ACE3P	ACE3P
ACER1	ACER1
ACER2	ACER2
ACER2P1	ACER2P1
ACER3	ACER3
ACER3-AS1	ACER3-AS1
ACHE	ACHE
ACIN1	ACIN1
ACKR1	ACKR1
ACKR2	ACKR2
ACKR3	ACKR3
ACKR4	ACKR4
ACKR4P1	ACKR4P1
ACLY	ACLY
ACMSD	ACMSD
ACNATP	ACNATP
ACO1	ACO1
ACO2	ACO2
ACO2P1	ACO2P1
ACO2P2	ACO2P2
ACOD1	ACOD1
ACOT1	ACOT1
ACOT2	ACOT2
ACOT4	ACOT4
ACOT6	ACOT6
ACOT7	ACOT7
ACOT8	ACOT8
ACOT9	ACOT9
ACOT11	ACOT11
ACOT12	ACOT12
ACOT13	ACOT13
ACOX1	ACOX1
ACOX2	ACOX2
ACOX3	ACOX3
ACOXL	ACOXL
ACOXL-AS1	ACOXL-AS1
ACP1	ACP1
ACP2	ACP2
ACP3	ACP3
ACP4	ACP4
ACP5	ACP5
ACP6	ACP6
ACP7	ACP7
ACR	ACR
ACRBP	ACRBP
ACRP1	ACRP1
ACRV1	ACRV1
ACSBG1	ACSBG1
ACSBG2	ACSBG2
ACSF2	ACSF2
ACSF3	ACSF3
ACSL1	ACSL1
ACSL3	ACSL3
ACSL3-AS1	ACSL3-AS1
ACSL3P1	ACSL3P1
ACSL4	ACSL4
ACSL5	ACSL5
ACSL6	ACSL6
ACSL6-AS1	ACSL6-AS1
ACSM1	ACSM1
ACSM2A	ACSM2A
ACSM2B	ACSM2B
ACSM3	ACSM3
ACSM4	ACSM4
ACSM5	ACSM5
ACSM5P1	ACSM5P1
ACSM6	ACSM6
ACSS1	ACSS1
ACSS2	ACSS2
ACSS3	ACSS3
ACTA1	ACTA1
ACTA2	ACTA2
ACTA2-AS1	ACTA2-AS1
ACTB	ACTB
ACTBL2	ACTBL2
ACTBP1	ACTBP1
ACTBP2	ACTBP2
ACTBP3	ACTBP3
ACTBP4	ACTBP4
ACTBP6	ACTBP6
ACTBP7	ACTBP7
ACTBP8	ACTBP8
ACTBP9	ACTBP9
ACTBP10	ACTBP10
ACTBP11	ACTBP11
ACTBP12	ACTBP12
ACTBP14	ACTBP14
ACTBP15	ACTBP15
ACTBP16	ACTBP16
ACTC1	ACTC1
ACTE1P	ACTE1P
ACTG1	ACTG1
ACTG1P1	ACTG1P1
ACTG1P2	ACTG1P2
ACTG1P3	ACTG1P3
ACTG1P4	ACTG1P4
ACTG1P6	ACTG1P6
ACTG1P7	ACTG1P7
ACTG1P8	ACTG1P8
ACTG1P9	ACTG1P9
ACTG1P10	ACTG1P10
ACTG1P11	ACTG1P11
ACTG1P12	ACTG1P12
ACTG1P13	ACTG1P13
ACTG1P14	ACTG1P14
ACTG1P15	ACTG1P15
ACTG1P16	ACTG1P16
ACTG1P17	ACTG1P17
ACTG1P18	ACTG1P18
ACTG1P19	ACTG1P19
ACTG1P20	ACTG1P20
ACTG1P21	ACTG1P21
ACTG1P22	ACTG1P22
ACTG1P23	ACTG1P23
ACTG1P24	ACTG1P24
ACTG1P25	ACTG1P25
ACTG2	ACTG2
ACTL6A	ACTL6A
ACTL6B	ACTL6B
ACTL7A	ACTL7A
ACTL7B	ACTL7B
ACTL8	ACTL8
ACTL9	ACTL9
ACTL10	ACTL10
ACTL11P	ACTL11P
ACTMAP	ACTMAP
ACTN1	ACTN1
ACTN1-DT	ACTN1-DT
ACTN2	ACTN2
ACTN3	ACTN3
ACTN4	ACTN4
ACTN4P1	ACTN4P1
ACTN4P2	ACTN4P2
ACTP1	ACTP1
ACTR1A	ACTR1A
ACTR1AP1	ACTR1AP1
ACTR1B	ACTR1B
ACTR2	ACTR2
ACTR2P1	ACTR2P1
ACTR2P2	ACTR2P2
ACTR3	ACTR3
ACTR3-AS1	ACTR3-AS1
ACTR3B	ACTR3B
ACTR3BP1	ACTR3BP1
ACTR3BP2	ACTR3BP2
ACTR3BP3	ACTR3BP3
ACTR3BP4	ACTR3BP4
ACTR3BP5	ACTR3BP5
ACTR3BP6	ACTR3BP6
ACTR3BP7	ACTR3BP7
ACTR3C	ACTR3C
ACTR3P1	ACTR3P1
ACTR3P2	ACTR3P2
ACTR3P3	ACTR3P3
ACTR5	ACTR5
ACTR6	ACTR6
ACTR6P1	ACTR6P1
ACTR8	ACTR8
ACTR10	ACTR10
ACTRT1	ACTRT1
ACTRT1P1	ACTRT1P1
ACTRT2	ACTRT2
ACTRT3	ACTRT3
ACVR1	ACVR1
ACVR1B	ACVR1B
ACVR1C	ACVR1C
ACVR2A	ACVR2A
ACVR2B	ACVR2B
ACVR2B-AS1	ACVR2B-AS1
ACVRL1	ACVRL1
ACY1	ACY1
ACY3	ACY3
ACYP1	ACYP1
ACYP2	ACYP2
ADA	ADA
ADA2	ADA2
ADAD1	ADAD1
ADAD1P1	ADAD1P1
ADAD1P2	ADAD1P2
ADAD2	ADAD2
ADAM1A	ADAM1A
ADAM1B	ADAM1B
ADAM2	ADAM2
ADAM3A	ADAM3A
ADAM3B	ADAM3B
ADAM5	ADAM5
ADAM6	ADAM6
ADAM7	ADAM7
ADAM7-AS1	ADAM7-AS1
ADAM7-AS2	ADAM7-AS2
ADAM8	ADAM8
ADAM9	ADAM9
ADAM10	ADAM10
ADAM11	ADAM11
ADAM12	ADAM12
ADAM15	ADAM15
ADAM17	ADAM17
ADAM18	ADAM18
ADAM19	ADAM19
ADAM20	ADAM20
ADAM20P1	ADAM20P1
ADAM20P2	ADAM20P2
ADAM20P3	ADAM20P3
ADAM21	ADAM21
ADAM21P1	ADAM21P1
ADAM22	ADAM22
ADAM23	ADAM23
ADAM24P	ADAM24P
ADAM28	ADAM28
ADAM29	ADAM29
ADAM30	ADAM30
ADAM32	ADAM32
ADAM33	ADAM33
ADAMDEC1	ADAMDEC1
ADAMTS1	ADAMTS1
ADAMTS2	ADAMTS2
ADAMTS3	ADAMTS3
ADAMTS4	ADAMTS4
ADAMTS5	ADAMTS5
ADAMTS6	ADAMTS6
ADAMTS7	ADAMTS7
ADAMTS7P1	ADAMTS7P1
ADAMTS7P3	ADAMTS7P3
ADAMTS7P4	ADAMTS7P4
ADAMTS7P5	ADAMTS7P5
ADAMTS8	ADAMTS8
ADAMTS9	ADAMTS9
ADAMTS9-AS1	ADAMTS9-AS1
ADAMTS9-AS2	ADAMTS9-AS2
ADAMTS10	ADAMTS10
ADAMTS12	ADAMTS12
ADAMTS13	ADAMTS13
ADAMTS14	ADAMTS14
ADAMTS15	ADAMTS15
ADAMTS16	ADAMTS16
ADAMTS16-DT	ADAMTS16-DT
ADAMTS17	ADAMTS17
ADAMTS18	ADAMTS18
ADAMTS19	ADAMTS19
ADAMTS19-AS1	ADAMTS19-AS1
ADAMTS20	ADAMTS20
ADAMTSL1	ADAMTSL1
ADAMTSL2	ADAMTSL2
ADAMTSL3	ADAMTSL3
ADAMTSL4	ADAMTSL4
ADAMTSL4-AS1	ADAMTSL4-AS1
ADAMTSL4-AS2	ADAMTSL4-AS2
ADAMTSL5	ADAMTSL5
ADAP1	ADAP1
ADAP2	ADAP2
ADAR	ADAR
ADARB1	ADARB1
ADARB2	ADARB2
ADARB2-AS1	ADARB2-AS1
ADAT1	ADAT1
ADAT2	ADAT2
ADAT3	ADAT3
ADCK1	ADCK1
ADCK2	ADCK2
ADCK5	ADCK5
ADCP1	ADCP1
ADCY1	ADCY1
ADCY2	ADCY2
ADCY3	ADCY3
ADCY4	ADCY4
ADCY5	ADCY5
ADCY6	ADCY6
ADCY6-DT	ADCY6-DT
ADCY7	ADCY7
ADCY8	ADCY8
ADCY9	ADCY9
ADCY10	ADCY10
ADCY10P1	ADCY10P1
ADCYAP1	ADCYAP1
ADCYAP1R1	ADCYAP1R1
ADD1	ADD1
ADD2	ADD2
ADD3	ADD3
ADD3-AS1	ADD3-AS1
ADGB	ADGB
ADGB-DT	ADGB-DT
ADGRA1	ADGRA1
ADGRA1-AS1	ADGRA1-AS1
ADGRA2	ADGRA2
ADGRA3	ADGRA3
ADGRA3P1	ADGRA3P1
ADGRB1	ADGRB1
ADGRB2	ADGRB2
ADGRB3	ADGRB3
ADGRB3-DT	ADGRB3-DT
ADGRD1	ADGRD1
ADGRD1-AS1	ADGRD1-AS1
ADGRD2	ADGRD2
ADGRE1	ADGRE1
ADGRE2	ADGRE2
ADGRE3	ADGRE3
ADGRE4P	ADGRE4P
ADGRE5	ADGRE5
ADGRF1	ADGRF1
ADGRF2P	ADGRF2P
ADGRF3	ADGRF3
ADGRF4	ADGRF4
ADGRF5	ADGRF5
ADGRF5-AS1	ADGRF5-AS1
ADGRF5P1	ADGRF5P1
ADGRF5P2	ADGRF5P2
ADGRG1	ADGRG1
ADGRG2	ADGRG2
ADGRG3	ADGRG3
ADGRG4	ADGRG4
ADGRG5	ADGRG5
ADGRG6	ADGRG6
ADGRG7	ADGRG7
ADGRL1	ADGRL1
ADGRL1-AS1	ADGRL1-AS1
ADGRL2	ADGRL2
ADGRL3	ADGRL3
ADGRL3-AS1	ADGRL3-AS1
ADGRL4	ADGRL4
ADGRV1	ADGRV1
ADH1A	ADH1A
ADH1B	ADH1B
ADH1C	ADH1C
ADH4	ADH4
ADH5	ADH5
ADH5P2	ADH5P2
ADH5P3	ADH5P3
ADH5P4	ADH5P4
ADH5P5	ADH5P5
ADH6	ADH6
ADH7	ADH7
ADHFE1	ADHFE1
ADI1	ADI1
ADI1P1	ADI1P1
ADI1P2	ADI1P2
ADI1P3	ADI1P3
ADIG	ADIG
ADIPINT	ADIPINT
ADIPOQ	ADIPOQ
ADIPOQ-AS1	ADIPOQ-AS1
ADIPOR1	ADIPOR1
ADIPOR1P1	ADIPOR1P1
ADIPOR1P2	ADIPOR1P2
ADIPOR2	ADIPOR2
ADIRF	ADIRF
ADIRF-AS1	ADIRF-AS1
ADISSP	ADISSP
ADK	ADK
ADM	ADM
ADM-DT	ADM-DT
ADM2	ADM2
ADM5	ADM5
ADNP	ADNP
ADNP-AS1	ADNP-AS1
ADNP2	ADNP2
ADO	ADO
ADORA1	ADORA1
ADORA2A	ADORA2A
ADORA2A-AS1	ADORA2A-AS1
ADORA2B	ADORA2B
ADORA2BP1	ADORA2BP1
ADORA3	ADORA3
ADPGK	ADPGK
ADPGK-AS1	ADPGK-AS1
ADPRH	ADPRH
ADPRHL1	ADPRHL1
ADPRM	ADPRM
ADPRS	ADPRS
ADRA1A	ADRA1A
ADRA1B	ADRA1B
ADRA1D	ADRA1D
ADRA2A	ADRA2A
ADRA2B	ADRA2B
ADRA2C	ADRA2C
ADRB1	ADRB1
ADRB2	ADRB2
ADRB3	ADRB3
ADRM1	ADRM1
ADSL	ADSL
ADSS1	ADSS1
ADSS2	ADSS2
ADTRP	ADTRP
AEBP1	AEBP1
AEBP2	AEBP2
AEN	AEN
AFAP1	AFAP1
AFAP1-AS1	AFAP1-AS1
AFAP1L1	AFAP1L1
AFAP1L2	AFAP1L2
AFDN	AFDN
AFDN-DT	AFDN-DT
AFF1	AFF1
AFF1-AS1	AFF1-AS1
AFF2	AFF2
AFF2-IT1	AFF2-IT1
AFF3	AFF3
AFF4	AFF4
AFF4-DT	AFF4-DT
AFF4P1	AFF4P1
AFG1L	AFG1L
AFG2A	AFG2A
AFG2B	AFG2B
AFG3L1P	AFG3L1P
AFG3L2	AFG3L2
AFG3L2P1	AFG3L2P1
AFM	AFM
AFMID	AFMID
AFP	AFP
AFTPH	AFTPH
AFTPH-DT	AFTPH-DT
AGA	AGA
AGA-DT	AGA-DT
AGAP1	AGAP1
AGAP1-IT1	AGAP1-IT1
AGAP2	AGAP2
AGAP2-AS1	AGAP2-AS1
AGAP3	AGAP3
AGAP4	AGAP4
AGAP5	AGAP5
AGAP6	AGAP6
AGAP7P	AGAP7P
AGAP9	AGAP9
AGAP10P	AGAP10P
AGAP11	AGAP11
AGAP12P	AGAP12P
AGAP13P	AGAP13P
AGAP14P	AGAP14P
AGBL1	AGBL1
AGBL1-AS1	AGBL1-AS1
AGBL2	AGBL2
AGBL3	AGBL3
AGBL4	AGBL4
AGBL4-AS1	AGBL4-AS1
AGBL4-IT1	AGBL4-IT1
AGBL5	AGBL5
AGBL5-AS1	AGBL5-AS1
AGBL5-IT1	AGBL5-IT1
AGER	AGER
AGFG1	AGFG1
AGFG2	AGFG2
AGGF1	AGGF1
AGGF1P1	AGGF1P1
AGGF1P2	AGGF1P2
AGGF1P3	AGGF1P3
AGGF1P4	AGGF1P4
AGGF1P5	AGGF1P5
AGGF1P6	AGGF1P6
AGGF1P7	AGGF1P7
AGGF1P8	AGGF1P8
AGGF1P9	AGGF1P9
AGGF1P10	AGGF1P10
AGK	AGK
AGK-DT	AGK-DT
AGKP1	AGKP1
AGKP2	AGKP2
AGL	AGL
AGMAT	AGMAT
AGMO	AGMO
AGO1	AGO1
AGO2	AGO2
AGO3	AGO3
AGO4	AGO4
AGPAT1	AGPAT1
AGPAT2	AGPAT2
AGPAT3	AGPAT3
AGPAT4	AGPAT4
AGPAT4-IT1	AGPAT4-IT1
AGPAT5	AGPAT5
AGPAT5P1	AGPAT5P1
AGPS	AGPS
AGR2	AGR2
AGR3	AGR3
AGRN	AGRN
AGRP	AGRP
AGT	AGT
AGTPBP1	AGTPBP1
AGTR1	AGTR1
AGTR2	AGTR2
AGTRAP	AGTRAP
AGXT	AGXT
AGXT2	AGXT2
AHCTF1	AHCTF1
AHCTF1P1	AHCTF1P1
AHCY	AHCY
AHCYL1	AHCYL1
AHCYL2	AHCYL2
AHCYP1	AHCYP1
AHCYP2	AHCYP2
AHCYP3	AHCYP3
AHCYP4	AHCYP4
AHCYP5	AHCYP5
AHCYP6	AHCYP6
AHCYP7	AHCYP7
AHCYP8	AHCYP8
AHDC1	AHDC1
AHI1	AHI1
AHI1-DT	AHI1-DT
AHNAK	AHNAK
AHNAK2	AHNAK2
AHR	AHR
AHRR	AHRR
AHSA1	AHSA1
AHSA2P	AHSA2P
AHSG	AHSG
AHSP	AHSP
AICDA	AICDA
AIDA	AIDA
AIDAP1	AIDAP1
AIDAP2	AIDAP2
AIDAP3	AIDAP3
AIF1	AIF1
AIF1L	AIF1L
AIFM1	AIFM1
AIFM1P1	AIFM1P1
AIFM2	AIFM2
AIFM3	AIFM3
AIG1	AIG1
AIG1P1	AIG1P1
AIM2	AIM2
AIMP1	AIMP1
AIMP1P1	AIMP1P1
AIMP1P2	AIMP1P2
AIMP2	AIMP2
AIP	AIP
AIPL1	AIPL1
AIRE	AIRE
AIRIM	AIRIM
AIRN	AIRN
AJAP1	AJAP1
AJM1	AJM1
AJUBA	AJUBA
AJUBA-DT	AJUBA-DT
AK1	AK1
AK2	AK2
AK2P1	AK2P1
AK2P2	AK2P2
AK3	AK3
AK3P2	AK3P2
AK3P3	AK3P3
AK3P4	AK3P4
AK3P5	AK3P5
AK3P6	AK3P6
AK3P7	AK3P7
AK4	AK4
AK4P1	AK4P1
AK4P2	AK4P2
AK4P3	AK4P3
AK4P4	AK4P4
AK4P5	AK4P5
AK4P6	AK4P6
AK5	AK5
AK6	AK6
AK6P1	AK6P1
AK6P2	AK6P2
AK7	AK7
AK8	AK8
AK9	AK9
AKAIN1	AKAIN1
AKAP1	AKAP1
AKAP1-DT	AKAP1-DT
AKAP2	AKAP2
AKAP3	AKAP3
AKAP4	AKAP4
AKAP5	AKAP5
AKAP6	AKAP6
AKAP7	AKAP7
AKAP8	AKAP8
AKAP8L	AKAP8L
AKAP8P1	AKAP8P1
AKAP9	AKAP9
AKAP10	AKAP10
AKAP11	AKAP11
AKAP12	AKAP12
AKAP13	AKAP13
AKAP13-AS1	AKAP13-AS1
AKAP14	AKAP14
AKAP17A	AKAP17A
AKAP17BP	AKAP17BP
AKIP1	AKIP1
AKIRIN1	AKIRIN1
AKIRIN1P1	AKIRIN1P1
AKIRIN1P2	AKIRIN1P2
AKIRIN2	AKIRIN2
AKIRIN2P1	AKIRIN2P1
AKNA	AKNA
AKNAD1	AKNAD1
AKR1A1	AKR1A1
AKR1B1	AKR1B1
AKR1B1P1	AKR1B1P1
AKR1B1P2	AKR1B1P2
AKR1B1P3	AKR1B1P3
AKR1B1P4	AKR1B1P4
AKR1B1P5	AKR1B1P5
AKR1B1P6	AKR1B1P6
AKR1B1P7	AKR1B1P7
AKR1B1P8	AKR1B1P8
AKR1B10	AKR1B10
AKR1B10P1	AKR1B10P1
AKR1B10P2	AKR1B10P2
AKR1B15	AKR1B15
AKR1C1	AKR1C1
AKR1C2	AKR1C2
AKR1C3	AKR1C3
AKR1C4	AKR1C4
AKR1C5P	AKR1C5P
AKR1C6P	AKR1C6P
AKR1C7P	AKR1C7P
AKR1C8	AKR1C8
AKR1D1	AKR1D1
AKR1D1P1	AKR1D1P1
AKR1E2	AKR1E2
AKR7A2	AKR7A2
AKR7A2P1	AKR7A2P1
AKR7A2P2	AKR7A2P2
AKR7A3	AKR7A3
AKR7L	AKR7L
AKT1	AKT1
AKT1S1	AKT1S1
AKT2	AKT2
AKT3	AKT3
AKT3-IT1	AKT3-IT1
AKTIP	AKTIP
AKTIPP1	AKTIPP1
AKTIPP2	AKTIPP2
AKTIPP3	AKTIPP3
ALAD	ALAD
ALAS1	ALAS1
ALAS2	ALAS2
ALB	ALB
ALCAM	ALCAM
ALDH1A1	ALDH1A1
ALDH1A2	ALDH1A2
ALDH1A2-AS1	ALDH1A2-AS1
ALDH1A3	ALDH1A3
ALDH1A3-AS1	ALDH1A3-AS1
ALDH1B1	ALDH1B1
ALDH1L1	ALDH1L1
ALDH1L1-AS1	ALDH1L1-AS1
ALDH1L1-AS2	ALDH1L1-AS2
ALDH1L2	ALDH1L2
ALDH2	ALDH2
ALDH3A1	ALDH3A1
ALDH3A2	ALDH3A2
ALDH3B1	ALDH3B1
ALDH3B2	ALDH3B2
ALDH4A1	ALDH4A1
ALDH5A1	ALDH5A1
ALDH6A1	ALDH6A1
ALDH7A1	ALDH7A1
ALDH7A1P1	ALDH7A1P1
ALDH7A1P2	ALDH7A1P2
ALDH7A1P3	ALDH7A1P3
ALDH7A1P4	ALDH7A1P4
ALDH8A1	ALDH8A1
ALDH9A1	ALDH9A1
ALDH16A1	ALDH16A1
ALDH18A1	ALDH18A1
ALDOA	ALDOA
ALDOAP1	ALDOAP1
ALDOAP2	ALDOAP2
ALDOB	ALDOB
ALDOC	ALDOC
ALDOC-AS1	ALDOC-AS1
ALG1	ALG1
ALG1L1P	ALG1L1P
ALG1L2	ALG1L2
ALG1L3P	ALG1L3P
ALG1L5P	ALG1L5P
ALG1L6P	ALG1L6P
ALG1L7P	ALG1L7P
ALG1L8P	ALG1L8P
ALG1L9P	ALG1L9P
ALG1L10P	ALG1L10P
ALG1L11P	ALG1L11P
ALG1L12P	ALG1L12P
ALG1L13P	ALG1L13P
ALG1L14P	ALG1L14P
ALG1L15P	ALG1L15P
ALG2	ALG2
ALG3	ALG3
ALG3P1	ALG3P1
ALG5	ALG5
ALG6	ALG6
ALG8	ALG8
ALG9	ALG9
ALG9-IT1	ALG9-IT1
ALG10	ALG10
ALG10B	ALG10B
ALG11	ALG11
ALG12	ALG12
ALG13	ALG13
ALG13-AS1	ALG13-AS1
ALG14	ALG14
ALG14-AS1	ALG14-AS1
ALK	ALK
ALKAL1	ALKAL1
ALKAL2	ALKAL2
ALKBH1	ALKBH1
ALKBH2	ALKBH2
ALKBH3	ALKBH3
ALKBH3-AS1	ALKBH3-AS1
ALKBH4	ALKBH4
ALKBH5	ALKBH5
ALKBH6	ALKBH6
ALKBH7	ALKBH7
ALKBH8	ALKBH8
ALLC	ALLC
ALMS1	ALMS1
ALMS1-IT1	ALMS1-IT1
ALMS1P1	ALMS1P1
ALOX5	ALOX5
ALOX5AP	ALOX5AP
ALOX12	ALOX12
ALOX12-AS1	ALOX12-AS1
ALOX12B	ALOX12B
ALOX12P1	ALOX12P1
ALOX12P2	ALOX12P2
ALOX15	ALOX15
ALOX15B	ALOX15B
ALOX15P1	ALOX15P1
ALOX15P2	ALOX15P2
ALOXE3	ALOXE3
ALOXE3P1	ALOXE3P1
ALPG	ALPG
ALPI	ALPI
ALPK1	ALPK1
ALPK2	ALPK2
ALPK3	ALPK3
ALPL	ALPL
ALPP	ALPP
ALPPP	ALPPP
ALS2	ALS2
ALS2CL	ALS2CL
ALX1	ALX1
ALX3	ALX3
ALX4	ALX4
ALYREF	ALYREF
AMACR	AMACR
AMANZI	AMANZI
AMBN	AMBN
AMBP	AMBP
AMBRA1	AMBRA1
AMD1	AMD1
AMD1P1	AMD1P1
AMD1P2	AMD1P2
AMD1P3	AMD1P3
AMD1P4	AMD1P4
AMDHD1	AMDHD1
AMDHD2	AMDHD2
AMELX	AMELX
AMELY	AMELY
AMER1	AMER1
AMER2	AMER2
AMER3	AMER3
AMFR	AMFR
AMH	AMH
AMHR2	AMHR2
AMIGO1	AMIGO1
AMIGO2	AMIGO2
AMIGO3	AMIGO3
AMLCR2	AMLCR2
AMMECR1	AMMECR1
AMMECR1-IT1	AMMECR1-IT1
AMMECR1L	AMMECR1L
AMMECR1LP1	AMMECR1LP1
AMN	AMN
AMN1	AMN1
AMOT	AMOT
AMOTL1	AMOTL1
AMOTL2	AMOTL2
AMPD1	AMPD1
AMPD2	AMPD2
AMPD3	AMPD3
AMPH	AMPH
AMT	AMT
AMTN	AMTN
AMY1A	AMY1A
AMY1B	AMY1B
AMY1C	AMY1C
AMY2A	AMY2A
AMY2B	AMY2B
AMYP1	AMYP1
AMZ1	AMZ1
AMZ2	AMZ2
AMZ2P1	AMZ2P1
AMZ2P2	AMZ2P2
AMZ2P3	AMZ2P3
ANAPC1	ANAPC1
ANAPC1P1	ANAPC1P1
ANAPC1P2	ANAPC1P2
ANAPC1P3	ANAPC1P3
ANAPC1P4	ANAPC1P4
ANAPC1P5	ANAPC1P5
ANAPC1P6	ANAPC1P6
ANAPC2	ANAPC2
ANAPC4	ANAPC4
ANAPC5	ANAPC5
ANAPC7	ANAPC7
ANAPC10	ANAPC10
ANAPC10P1	ANAPC10P1
ANAPC11	ANAPC11
ANAPC13	ANAPC13
ANAPC13P1	ANAPC13P1
ANAPC15	ANAPC15
ANAPC15P1	ANAPC15P1
ANAPC15P2	ANAPC15P2
ANAPC16	ANAPC16
ANCR	ANCR
ANG	ANG
ANGEL1	ANGEL1
ANGEL2	ANGEL2
ANGPT1	ANGPT1
ANGPT2	ANGPT2
ANGPT4	ANGPT4
ANGPTL1	ANGPTL1
ANGPTL2	ANGPTL2
ANGPTL3	ANGPTL3
ANGPTL4	ANGPTL4
ANGPTL5	ANGPTL5
ANGPTL6	ANGPTL6
ANGPTL7	ANGPTL7
ANGPTL8	ANGPTL8
ANHX	ANHX
ANK1	ANK1
ANK2	ANK2
ANK2-AS1	ANK2-AS1
ANK3	ANK3
ANK3-DT	ANK3-DT
ANKAR	ANKAR
ANKDD1A	ANKDD1A
ANKDD1B	ANKDD1B
ANKEF1	ANKEF1
ANKFN1	ANKFN1
ANKFY1	ANKFY1
ANKH	ANKH
ANKH-DT	ANKH-DT
ANKHD1	ANKHD1
ANKHD1-DT	ANKHD1-DT
ANKHD1-EIF4EBP3	ANKHD1-EIF4EBP3
ANKIB1	ANKIB1
ANKK1	ANKK1
ANKLE1	ANKLE1
ANKLE2	ANKLE2
ANKMY1	ANKMY1
ANKMY2	ANKMY2
ANKRA2	ANKRA2
ANKRD1	ANKRD1
ANKRD2	ANKRD2
ANKRD6	ANKRD6
ANKRD7	ANKRD7
ANKRD9	ANKRD9
ANKRD10	ANKRD10
ANKRD10-IT1	ANKRD10-IT1
ANKRD11	ANKRD11
ANKRD11P1	ANKRD11P1
ANKRD11P2	ANKRD11P2
ANKRD12	ANKRD12
ANKRD13A	ANKRD13A
ANKRD13B	ANKRD13B
ANKRD13C	ANKRD13C
ANKRD13C-DT	ANKRD13C-DT
ANKRD13D	ANKRD13D
ANKRD16	ANKRD16
ANKRD17	ANKRD17
ANKRD17-DT	ANKRD17-DT
ANKRD18A	ANKRD18A
ANKRD18B	ANKRD18B
ANKRD18CP	ANKRD18CP
ANKRD18DP	ANKRD18DP
ANKRD18EP	ANKRD18EP
ANKRD18FP	ANKRD18FP
ANKRD19P	ANKRD19P
ANKRD20A1	ANKRD20A1
ANKRD20A2P	ANKRD20A2P
ANKRD20A3P	ANKRD20A3P
ANKRD20A4P	ANKRD20A4P
ANKRD20A5P	ANKRD20A5P
ANKRD20A6P	ANKRD20A6P
ANKRD20A7P	ANKRD20A7P
ANKRD20A8P	ANKRD20A8P
ANKRD20A9P	ANKRD20A9P
ANKRD20A10P	ANKRD20A10P
ANKRD20A11P	ANKRD20A11P
ANKRD20A12P	ANKRD20A12P
ANKRD20A13P	ANKRD20A13P
ANKRD20A14P	ANKRD20A14P
ANKRD20A15P	ANKRD20A15P
ANKRD20A16P	ANKRD20A16P
ANKRD20A17P	ANKRD20A17P
ANKRD20A18P	ANKRD20A18P
ANKRD20A19P	ANKRD20A19P
ANKRD20A20P	ANKRD20A20P
ANKRD20A21P	ANKRD20A21P
ANKRD22	ANKRD22
ANKRD23	ANKRD23
ANKRD24	ANKRD24
ANKRD26	ANKRD26
ANKRD26P1	ANKRD26P1
ANKRD26P2	ANKRD26P2
ANKRD26P3	ANKRD26P3
ANKRD26P4	ANKRD26P4
ANKRD27	ANKRD27
ANKRD28	ANKRD28
ANKRD29	ANKRD29
ANKRD30A	ANKRD30A
ANKRD30B	ANKRD30B
ANKRD30BL	ANKRD30BL
ANKRD30BP1	ANKRD30BP1
ANKRD30BP2	ANKRD30BP2
ANKRD30BP3	ANKRD30BP3
ANKRD31	ANKRD31
ANKRD33	ANKRD33
ANKRD33B	ANKRD33B
ANKRD33B-AS1	ANKRD33B-AS1
ANKRD33BP1	ANKRD33BP1
ANKRD33BP2	ANKRD33BP2
ANKRD33BP3	ANKRD33BP3
ANKRD33BP4	ANKRD33BP4
ANKRD33BP5	ANKRD33BP5
ANKRD33BP6	ANKRD33BP6
ANKRD33BP7	ANKRD33BP7
ANKRD33BP8	ANKRD33BP8
ANKRD33BP9	ANKRD33BP9
ANKRD33BP10	ANKRD33BP10
ANKRD34A	ANKRD34A
ANKRD34B	ANKRD34B
ANKRD34C	ANKRD34C
ANKRD34C-AS1	ANKRD34C-AS1
ANKRD35	ANKRD35
ANKRD36	ANKRD36
ANKRD36B	ANKRD36B
ANKRD36BP1	ANKRD36BP1
ANKRD36BP2	ANKRD36BP2
ANKRD36C	ANKRD36C
ANKRD36P1	ANKRD36P1
ANKRD36P2	ANKRD36P2
ANKRD37	ANKRD37
ANKRD39	ANKRD39
ANKRD39P1	ANKRD39P1
ANKRD40	ANKRD40
ANKRD40CL	ANKRD40CL
ANKRD42	ANKRD42
ANKRD42-DT	ANKRD42-DT
ANKRD44	ANKRD44
ANKRD44-AS1	ANKRD44-AS1
ANKRD44-DT	ANKRD44-DT
ANKRD44-IT1	ANKRD44-IT1
ANKRD45	ANKRD45
ANKRD46	ANKRD46
ANKRD49	ANKRD49
ANKRD49P1	ANKRD49P1
ANKRD49P2	ANKRD49P2
ANKRD49P3	ANKRD49P3
ANKRD49P4	ANKRD49P4
ANKRD50	ANKRD50
ANKRD52	ANKRD52
ANKRD53	ANKRD53
ANKRD54	ANKRD54
ANKRD54P1	ANKRD54P1
ANKRD55	ANKRD55
ANKRD60	ANKRD60
ANKRD61	ANKRD61
ANKRD62	ANKRD62
ANKRD62P1	ANKRD62P1
ANKRD62P1-PARP4P3	ANKRD62P1-PARP4P3
ANKRD63	ANKRD63
ANKRD65	ANKRD65
ANKRD65-AS1	ANKRD65-AS1
ANKRD66	ANKRD66
ANKS1A	ANKS1A
ANKS1B	ANKS1B
ANKS3	ANKS3
ANKS4B	ANKS4B
ANKS6	ANKS6
ANKUB1	ANKUB1
ANKZF1	ANKZF1
ANLN	ANLN
ANO1	ANO1
ANO1-AS1	ANO1-AS1
ANO2	ANO2
ANO3	ANO3
ANO3-AS1	ANO3-AS1
ANO4	ANO4
ANO5	ANO5
ANO6	ANO6
ANO7	ANO7
ANO7L1	ANO7L1
ANO8	ANO8
ANO9	ANO9
ANO10	ANO10
ANOS1	ANOS1
ANOS2P	ANOS2P
ANP32A	ANP32A
ANP32A-IT1	ANP32A-IT1
ANP32AP1	ANP32AP1
ANP32B	ANP32B
ANP32BP1	ANP32BP1
ANP32BP2	ANP32BP2
ANP32BP3	ANP32BP3
ANP32CP	ANP32CP
ANP32D	ANP32D
ANP32E	ANP32E
ANPEP	ANPEP
ANTKMT	ANTKMT
ANTXR1	ANTXR1
ANTXR2	ANTXR2
ANTXRL	ANTXRL
ANTXRLP1	ANTXRLP1
ANXA1	ANXA1
ANXA2	ANXA2
ANXA2P1	ANXA2P1
ANXA2P2	ANXA2P2
ANXA2P3	ANXA2P3
ANXA2R	ANXA2R
ANXA2R-AS1	ANXA2R-AS1
ANXA2R-OT1	ANXA2R-OT1
ANXA3	ANXA3
ANXA4	ANXA4
ANXA5	ANXA5
ANXA6	ANXA6
ANXA7	ANXA7
ANXA8	ANXA8
ANXA8L1	ANXA8L1
ANXA9	ANXA9
ANXA10	ANXA10
ANXA11	ANXA11
ANXA13	ANXA13
AOAH	AOAH
AOAH-IT1	AOAH-IT1
AOC1	AOC1
AOC2	AOC2
AOC3	AOC3
AOC4P	AOC4P
AOPEP	AOPEP
AOX1	AOX1
AOX2P	AOX2P
AOX3P	AOX3P
AOX3P-AOX2P	AOX3P-AOX2P
AP1AR	AP1AR
AP1AR-DT	AP1AR-DT
AP1B1	AP1B1
AP1B1P1	AP1B1P1
AP1B1P2	AP1B1P2
AP1G1	AP1G1
AP1G2	AP1G2
AP1G2-AS1	AP1G2-AS1
AP1M1	AP1M1
AP1M2	AP1M2
AP1M2P1	AP1M2P1
AP1S1	AP1S1
AP1S2	AP1S2
AP1S2P1	AP1S2P1
AP1S3	AP1S3
AP2A1	AP2A1
AP2A2	AP2A2
AP2B1	AP2B1
AP2B1P1	AP2B1P1
AP2M1	AP2M1
AP2S1	AP2S1
AP3B1	AP3B1
AP3B2	AP3B2
AP3D1	AP3D1
AP3M1	AP3M1
AP3M2	AP3M2
AP3S1	AP3S1
AP3S1P1	AP3S1P1
AP3S2	AP3S2
AP4B1	AP4B1
AP4B1-AS1	AP4B1-AS1
AP4E1	AP4E1
AP4M1	AP4M1
AP4S1	AP4S1
AP5B1	AP5B1
AP5M1	AP5M1
AP5S1	AP5S1
AP5Z1	AP5Z1
APAF1	APAF1
APBA1	APBA1
APBA2	APBA2
APBA3	APBA3
APBB1	APBB1
APBB1IP	APBB1IP
APBB2	APBB2
APBB3	APBB3
APC	APC
APC2	APC2
APCDD1	APCDD1
APCDD1L	APCDD1L
APCDD1L-DT	APCDD1L-DT
APCS	APCS
APEH	APEH
APELA	APELA
APEX1	APEX1
APEX2	APEX2
APH1A	APH1A
APH1B	APH1B
API5	API5
API5P1	API5P1
API5P2	API5P2
APIP	APIP
APLF	APLF
APLN	APLN
APLNR	APLNR
APLP1	APLP1
APLP2	APLP2
APMAP	APMAP
APOA1	APOA1
APOA1-AS	APOA1-AS
APOA2	APOA2
APOA4	APOA4
APOA5	APOA5
APOB	APOB
APOBEC1	APOBEC1
APOBEC2	APOBEC2
APOBEC3A	APOBEC3A
APOBEC3A_B	APOBEC3A_B
APOBEC3AP1	APOBEC3AP1
APOBEC3B	APOBEC3B
APOBEC3B-AS1	APOBEC3B-AS1
APOBEC3C	APOBEC3C
APOBEC3D	APOBEC3D
APOBEC3F	APOBEC3F
APOBEC3G	APOBEC3G
APOBEC3H	APOBEC3H
APOBEC4	APOBEC4
APOBR	APOBR
APOC1	APOC1
APOC1P1	APOC1P1
APOC2	APOC2
APOC3	APOC3
APOC4	APOC4
APOC4-APOC2	APOC4-APOC2
APOD	APOD
APOE	APOE
APOF	APOF
APOH	APOH
APOL1	APOL1
APOL2	APOL2
APOL3	APOL3
APOL4	APOL4
APOL5	APOL5
APOL6	APOL6
APOLD1	APOLD1
APOM	APOM
APONP	APONP
APOO	APOO
APOOL	APOOL
APOOP1	APOOP1
APOOP2	APOOP2
APOOP3	APOOP3
APOOP4	APOOP4
APOOP5	APOOP5
APP	APP
APP-DT	APP-DT
APPAT	APPAT
APPBP2	APPBP2
APPBP2-DT	APPBP2-DT
APPL1	APPL1
APPL2	APPL2
APRG1	APRG1
APRT	APRT
APTR	APTR
APTX	APTX
AQP1	AQP1
AQP2	AQP2
AQP3	AQP3
AQP4	AQP4
AQP4-AS1	AQP4-AS1
AQP5	AQP5
AQP5-AS1	AQP5-AS1
AQP6	AQP6
AQP7	AQP7
AQP7B	AQP7B
AQP7P1	AQP7P1
AQP7P2	AQP7P2
AQP7P3	AQP7P3
AQP7P4	AQP7P4
AQP7P5	AQP7P5
AQP8	AQP8
AQP9	AQP9
AQP10	AQP10
AQP11	AQP11
AQP12A	AQP12A
AQP12B	AQP12B
AQR	AQR
AR	AR
ARAF	ARAF
ARAFP1	ARAFP1
ARAFP2	ARAFP2
ARAFP3	ARAFP3
ARAP1	ARAP1
ARAP1-AS1	ARAP1-AS1
ARAP1-AS2	ARAP1-AS2
ARAP2	ARAP2
ARAP3	ARAP3
ARB2A	ARB2A
ARB2BP	ARB2BP
ARC	ARC
ARCN1	ARCN1
AREG	AREG
AREL1	AREL1
ARF1	ARF1
ARF1P1	ARF1P1
ARF1P2	ARF1P2
ARF1P3	ARF1P3
ARF2P	ARF2P
ARF3	ARF3
ARF4	ARF4
ARF4-AS1	ARF4-AS1
ARF4P1	ARF4P1
ARF4P2	ARF4P2
ARF4P3	ARF4P3
ARF4P4	ARF4P4
ARF4P5	ARF4P5
ARF5	ARF5
ARF6	ARF6
ARFGAP1	ARFGAP1
ARFGAP2	ARFGAP2
ARFGAP3	ARFGAP3
ARFGEF1	ARFGEF1
ARFGEF1-DT	ARFGEF1-DT
ARFGEF2	ARFGEF2
ARFGEF3	ARFGEF3
ARFIP1	ARFIP1
ARFIP2	ARFIP2
ARFRP1	ARFRP1
ARG1	ARG1
ARG2	ARG2
ARGFX	ARGFX
ARGFXP1	ARGFXP1
ARGFXP2	ARGFXP2
ARGLU1	ARGLU1
ARGLU1-DT	ARGLU1-DT
ARHGAP1	ARHGAP1
ARHGAP4	ARHGAP4
ARHGAP5	ARHGAP5
ARHGAP5-AS1	ARHGAP5-AS1
ARHGAP6	ARHGAP6
ARHGAP8	ARHGAP8
ARHGAP9	ARHGAP9
ARHGAP10	ARHGAP10
ARHGAP11A	ARHGAP11A
ARHGAP11A-DT	ARHGAP11A-DT
ARHGAP11A-SCG5	ARHGAP11A-SCG5
ARHGAP11B	ARHGAP11B
ARHGAP11B-DT	ARHGAP11B-DT
ARHGAP12	ARHGAP12
ARHGAP15	ARHGAP15
ARHGAP15-AS1	ARHGAP15-AS1
ARHGAP16P	ARHGAP16P
ARHGAP17	ARHGAP17
ARHGAP18	ARHGAP18
ARHGAP19	ARHGAP19
ARHGAP19-SLIT1	ARHGAP19-SLIT1
ARHGAP20	ARHGAP20
ARHGAP21	ARHGAP21
ARHGAP22	ARHGAP22
ARHGAP22-IT1	ARHGAP22-IT1
ARHGAP23	ARHGAP23
ARHGAP23P1	ARHGAP23P1
ARHGAP24	ARHGAP24
ARHGAP25	ARHGAP25
ARHGAP26	ARHGAP26
ARHGAP26-AS1	ARHGAP26-AS1
ARHGAP26-IT1	ARHGAP26-IT1
ARHGAP27	ARHGAP27
ARHGAP27P1	ARHGAP27P1
ARHGAP27P1-BPTFP1-KPNA2P3	ARHGAP27P1-BPTFP1-KPNA2P3
ARHGAP27P2	ARHGAP27P2
ARHGAP28	ARHGAP28
ARHGAP28-AS1	ARHGAP28-AS1
ARHGAP29	ARHGAP29
ARHGAP29-AS1	ARHGAP29-AS1
ARHGAP30	ARHGAP30
ARHGAP31	ARHGAP31
ARHGAP31-AS1	ARHGAP31-AS1
ARHGAP32	ARHGAP32
ARHGAP33	ARHGAP33
ARHGAP35	ARHGAP35
ARHGAP36	ARHGAP36
ARHGAP39	ARHGAP39
ARHGAP40	ARHGAP40
ARHGAP42	ARHGAP42
ARHGAP42-AS1	ARHGAP42-AS1
ARHGAP42P1	ARHGAP42P1
ARHGAP42P2	ARHGAP42P2
ARHGAP42P3	ARHGAP42P3
ARHGAP42P4	ARHGAP42P4
ARHGAP42P5	ARHGAP42P5
ARHGAP44	ARHGAP44
ARHGAP44-AS1	ARHGAP44-AS1
ARHGAP45	ARHGAP45
ARHGDIA	ARHGDIA
ARHGDIB	ARHGDIB
ARHGDIG	ARHGDIG
ARHGEF1	ARHGEF1
ARHGEF2	ARHGEF2
ARHGEF2-AS1	ARHGEF2-AS1
ARHGEF2-AS2	ARHGEF2-AS2
ARHGEF3	ARHGEF3
ARHGEF3-AS1	ARHGEF3-AS1
ARHGEF4	ARHGEF4
ARHGEF4-AS1	ARHGEF4-AS1
ARHGEF5	ARHGEF5
ARHGEF6	ARHGEF6
ARHGEF7	ARHGEF7
ARHGEF7-AS1	ARHGEF7-AS1
ARHGEF7-AS2	ARHGEF7-AS2
ARHGEF7-IT1	ARHGEF7-IT1
ARHGEF9	ARHGEF9
ARHGEF9-IT1	ARHGEF9-IT1
ARHGEF10	ARHGEF10
ARHGEF10L	ARHGEF10L
ARHGEF11	ARHGEF11
ARHGEF12	ARHGEF12
ARHGEF15	ARHGEF15
ARHGEF16	ARHGEF16
ARHGEF17	ARHGEF17
ARHGEF17-AS1	ARHGEF17-AS1
ARHGEF18	ARHGEF18
ARHGEF18-AS1	ARHGEF18-AS1
ARHGEF19	ARHGEF19
ARHGEF25	ARHGEF25
ARHGEF26	ARHGEF26
ARHGEF26-AS1	ARHGEF26-AS1
ARHGEF28	ARHGEF28
ARHGEF28P1	ARHGEF28P1
ARHGEF33	ARHGEF33
ARHGEF34P	ARHGEF34P
ARHGEF35	ARHGEF35
ARHGEF35-AS1	ARHGEF35-AS1
ARHGEF37	ARHGEF37
ARHGEF38	ARHGEF38
ARHGEF38-IT1	ARHGEF38-IT1
ARHGEF39	ARHGEF39
ARHGEF40	ARHGEF40
ARID1A	ARID1A
ARID1B	ARID1B
ARID2	ARID2
ARID3A	ARID3A
ARID3B	ARID3B
ARID3BP1	ARID3BP1
ARID3C	ARID3C
ARID4A	ARID4A
ARID4B	ARID4B
ARID5A	ARID5A
ARID5B	ARID5B
ARIH1	ARIH1
ARIH2	ARIH2
ARIH2OS	ARIH2OS
ARIH2P1	ARIH2P1
ARK2C	ARK2C
ARK2N	ARK2N
ARL1	ARL1
ARL2	ARL2
ARL2-SNX15	ARL2-SNX15
ARL2BP	ARL2BP
ARL2BPP1	ARL2BPP1
ARL2BPP2	ARL2BPP2
ARL2BPP3	ARL2BPP3
ARL2BPP4	ARL2BPP4
ARL2BPP5	ARL2BPP5
ARL2BPP6	ARL2BPP6
ARL2BPP7	ARL2BPP7
ARL2BPP8	ARL2BPP8
ARL2BPP9	ARL2BPP9
ARL2BPP10	ARL2BPP10
ARL3	ARL3
ARL4A	ARL4A
ARL4AP1	ARL4AP1
ARL4AP2	ARL4AP2
ARL4AP3	ARL4AP3
ARL4AP4	ARL4AP4
ARL4AP5	ARL4AP5
ARL4C	ARL4C
ARL4D	ARL4D
ARL5A	ARL5A
ARL5AP1	ARL5AP1
ARL5AP2	ARL5AP2
ARL5AP3	ARL5AP3
ARL5AP4	ARL5AP4
ARL5AP5	ARL5AP5
ARL5B	ARL5B
ARL5C	ARL5C
ARL6	ARL6
ARL6IP1	ARL6IP1
ARL6IP1P1	ARL6IP1P1
ARL6IP1P2	ARL6IP1P2
ARL6IP1P3	ARL6IP1P3
ARL6IP4	ARL6IP4
ARL6IP5	ARL6IP5
ARL6IP6	ARL6IP6
ARL8A	ARL8A
ARL8B	ARL8B
ARL8BP1	ARL8BP1
ARL8BP2	ARL8BP2
ARL9	ARL9
ARL10	ARL10
ARL11	ARL11
ARL13A	ARL13A
ARL13B	ARL13B
ARL14	ARL14
ARL14EP	ARL14EP
ARL14EP-DT	ARL14EP-DT
ARL14EPL	ARL14EPL
ARL14EPP1	ARL14EPP1
ARL15	ARL15
ARL16	ARL16
ARL17A	ARL17A
ARL17B	ARL17B
ARLNC1	ARLNC1
ARMC1	ARMC1
ARMC2	ARMC2
ARMC2-AS1	ARMC2-AS1
ARMC3	ARMC3
ARMC5	ARMC5
ARMC6	ARMC6
ARMC7	ARMC7
ARMC8	ARMC8
ARMC8P1	ARMC8P1
ARMC9	ARMC9
ARMC10	ARMC10
ARMC10P1	ARMC10P1
ARMC12	ARMC12
ARMCX1	ARMCX1
ARMCX2	ARMCX2
ARMCX3	ARMCX3
ARMCX3-AS1	ARMCX3-AS1
ARMCX4	ARMCX4
ARMCX5	ARMCX5
ARMCX5-GPRASP2	ARMCX5-GPRASP2
ARMCX6	ARMCX6
ARMCX7P	ARMCX7P
ARMH1	ARMH1
ARMH2	ARMH2
ARMH3	ARMH3
ARMH4	ARMH4
ARMS2	ARMS2
ARMT1	ARMT1
ARNILA	ARNILA
ARNT	ARNT
ARNT2	ARNT2
ARNT2-DT	ARNT2-DT
ARPC1A	ARPC1A
ARPC1AP1	ARPC1AP1
ARPC1AP2	ARPC1AP2
ARPC1AP3	ARPC1AP3
ARPC1AP4	ARPC1AP4
ARPC1B	ARPC1B
ARPC1BP1	ARPC1BP1
ARPC2	ARPC2
ARPC3	ARPC3
ARPC3P1	ARPC3P1
ARPC3P2	ARPC3P2
ARPC3P3	ARPC3P3
ARPC3P4	ARPC3P4
ARPC3P5	ARPC3P5
ARPC4	ARPC4
ARPC4-TTLL3	ARPC4-TTLL3
ARPC5	ARPC5
ARPC5L	ARPC5L
ARPIN	ARPIN
ARPIN-AP3S2	ARPIN-AP3S2
ARPP19	ARPP19
ARPP19P1	ARPP19P1
ARPP19P2	ARPP19P2
ARPP21	ARPP21
ARPP21-AS1	ARPP21-AS1
ARR3	ARR3
ARRB1	ARRB1
ARRB2	ARRB2
ARRDC1	ARRDC1
ARRDC1-AS1	ARRDC1-AS1
ARRDC2	ARRDC2
ARRDC3	ARRDC3
ARRDC3-AS1	ARRDC3-AS1
ARRDC4	ARRDC4
ARRDC5	ARRDC5
ARSA	ARSA
ARSB	ARSB
ARSC2	ARSC2
ARSD	ARSD
ARSD-AS1	ARSD-AS1
ARSDP1	ARSDP1
ARSF	ARSF
ARSFP1	ARSFP1
ARSG	ARSG
ARSH	ARSH
ARSI	ARSI
ARSJ	ARSJ
ARSK	ARSK
ARSL	ARSL
ARSLP1	ARSLP1
ART1	ART1
ART2BP	ART2BP
ART2P	ART2P
ART3	ART3
ART4	ART4
ART5	ART5
ARTN	ARTN
ARV1	ARV1
ARVCF	ARVCF
ARX	ARX
AS3MT	AS3MT
ASAH1	ASAH1
ASAH1-AS1	ASAH1-AS1
ASAH2	ASAH2
ASAH2B	ASAH2B
ASAP1	ASAP1
ASAP1-IT1	ASAP1-IT1
ASAP1-IT2	ASAP1-IT2
ASAP2	ASAP2
ASAP3	ASAP3
ASAR1-1	ASAR1-1
ASAR6-1	ASAR6-1
ASAR6-2	ASAR6-2
ASAR8-1	ASAR8-1
ASAR9-1	ASAR9-1
ASAR9-2	ASAR9-2
ASAR9-3	ASAR9-3
ASAR15-1	ASAR15-1
ASB1	ASB1
ASB2	ASB2
ASB3	ASB3
ASB4	ASB4
ASB5	ASB5
ASB6	ASB6
ASB7	ASB7
ASB8	ASB8
ASB9	ASB9
ASB9P1	ASB9P1
ASB10	ASB10
ASB11	ASB11
ASB12	ASB12
ASB13	ASB13
ASB14	ASB14
ASB15	ASB15
ASB15-AS1	ASB15-AS1
ASB16	ASB16
ASB16-AS1	ASB16-AS1
ASB17	ASB17
ASB18	ASB18
ASCC1	ASCC1
ASCC2	ASCC2
ASCC3	ASCC3
ASCL1	ASCL1
ASCL2	ASCL2
ASCL3	ASCL3
ASCL4	ASCL4
ASCL5	ASCL5
ASDURF	ASDURF
ASF1A	ASF1A
ASF1B	ASF1B
ASGR1	ASGR1
ASGR2	ASGR2
ASH1L	ASH1L
ASH1L-AS1	ASH1L-AS1
ASH1L-IT1	ASH1L-IT1
ASH2L	ASH2L
ASH2LP1	ASH2LP1
ASH2LP2	ASH2LP2
ASH2LP3	ASH2LP3
ASH2LP4	ASH2LP4
ASIC1	ASIC1
ASIC2	ASIC2
ASIC3	ASIC3
ASIC4	ASIC4
ASIC4-AS1	ASIC4-AS1
ASIC5	ASIC5
ASIP	ASIP
ASL	ASL
ASLP1	ASLP1
ASMER1	ASMER1
ASMER2	ASMER2
ASMT	ASMT
ASMTL	ASMTL
ASMTL-AS1	ASMTL-AS1
ASNS	ASNS
ASNSD1	ASNSD1
ASNSP1	ASNSP1
ASNSP2	ASNSP2
ASNSP3	ASNSP3
ASNSP4	ASNSP4
ASNSP5	ASNSP5
ASNSP6	ASNSP6
ASPA	ASPA
ASPDH	ASPDH
ASPG	ASPG
ASPH	ASPH
ASPHD1	ASPHD1
ASPHD2	ASPHD2
ASPM	ASPM
ASPN	ASPN
ASPRV1	ASPRV1
ASPSCR1	ASPSCR1
ASRGL1	ASRGL1
ASS1	ASS1
ASS1P1	ASS1P1
ASS1P2	ASS1P2
ASS1P3	ASS1P3
ASS1P4	ASS1P4
ASS1P5	ASS1P5
ASS1P6	ASS1P6
ASS1P7	ASS1P7
ASS1P8	ASS1P8
ASS1P9	ASS1P9
ASS1P10	ASS1P10
ASS1P11	ASS1P11
ASS1P12	ASS1P12
ASS1P13	ASS1P13
ASS1P14	ASS1P14
ASTE1	ASTE1
ASTILCS	ASTILCS
ASTL	ASTL
ASTN1	ASTN1
ASTN2	ASTN2
ASTN2-AS1	ASTN2-AS1
ASXL1	ASXL1
ASXL2	ASXL2
ASXL3	ASXL3
ASXL3-DT	ASXL3-DT
ASZ1	ASZ1
ATAD1	ATAD1
ATAD2	ATAD2
ATAD2B	ATAD2B
ATAD3A	ATAD3A
ATAD3B	ATAD3B
ATAD3C	ATAD3C
ATAD5	ATAD5
ATAT1	ATAT1
ATCAY	ATCAY
ATE1	ATE1
ATE1OSP	ATE1OSP
ATF1	ATF1
ATF1P1	ATF1P1
ATF2	ATF2
ATF3	ATF3
ATF4	ATF4
ATF4P1	ATF4P1
ATF4P2	ATF4P2
ATF4P3	ATF4P3
ATF4P4	ATF4P4
ATF5	ATF5
ATF6	ATF6
ATF6-DT	ATF6-DT
ATF6B	ATF6B
ATF7	ATF7
ATF7-NPFF	ATF7-NPFF
ATF7IP	ATF7IP
ATF7IP2	ATF7IP2
ATG2A	ATG2A
ATG2B	ATG2B
ATG3	ATG3
ATG3P1	ATG3P1
ATG4A	ATG4A
ATG4AP1	ATG4AP1
ATG4B	ATG4B
ATG4C	ATG4C
ATG4D	ATG4D
ATG5	ATG5
ATG7	ATG7
ATG9A	ATG9A
ATG9B	ATG9B
ATG10	ATG10
ATG10-AS1	ATG10-AS1
ATG10-IT1	ATG10-IT1
ATG12	ATG12
ATG12P1	ATG12P1
ATG12P2	ATG12P2
ATG13	ATG13
ATG14	ATG14
ATG16L1	ATG16L1
ATG16L2	ATG16L2
ATG101	ATG101
ATIC	ATIC
ATL1	ATL1
ATL2	ATL2
ATL3	ATL3
ATM	ATM
ATMIN	ATMIN
ATN1	ATN1
ATOH1	ATOH1
ATOH7	ATOH7
ATOH8	ATOH8
ATOSA	ATOSA
ATOSB	ATOSB
ATOSBP1	ATOSBP1
ATOX1	ATOX1
ATOX1-AS1	ATOX1-AS1
ATP1A1	ATP1A1
ATP1A1-AS1	ATP1A1-AS1
ATP1A2	ATP1A2
ATP1A3	ATP1A3
ATP1A4	ATP1A4
ATP1B1	ATP1B1
ATP1B1P1	ATP1B1P1
ATP1B2	ATP1B2
ATP1B3	ATP1B3
ATP1B3-AS1	ATP1B3-AS1
ATP1B3P1	ATP1B3P1
ATP1B4	ATP1B4
ATP2A1	ATP2A1
ATP2A1-AS1	ATP2A1-AS1
ATP2A2	ATP2A2
ATP2A3	ATP2A3
ATP2B1	ATP2B1
ATP2B1-AS1	ATP2B1-AS1
ATP2B2	ATP2B2
ATP2B2-IT1	ATP2B2-IT1
ATP2B2-IT2	ATP2B2-IT2
ATP2B3	ATP2B3
ATP2B4	ATP2B4
ATP2C1	ATP2C1
ATP2C2	ATP2C2
ATP2C2-AS1	ATP2C2-AS1
ATP4A	ATP4A
ATP4B	ATP4B
ATP5F1A	ATP5F1A
ATP5F1AP1	ATP5F1AP1
ATP5F1AP2	ATP5F1AP2
ATP5F1AP3	ATP5F1AP3
ATP5F1AP4	ATP5F1AP4
ATP5F1AP7	ATP5F1AP7
ATP5F1AP8	ATP5F1AP8
ATP5F1AP10	ATP5F1AP10
ATP5F1B	ATP5F1B
ATP5F1BP1	ATP5F1BP1
ATP5F1C	ATP5F1C
ATP5F1CP1	ATP5F1CP1
ATP5F1D	ATP5F1D
ATP5F1E	ATP5F1E
ATP5F1EP1	ATP5F1EP1
ATP5F1EP2	ATP5F1EP2
ATP5IF1	ATP5IF1
ATP5MC1	ATP5MC1
ATP5MC1P1	ATP5MC1P1
ATP5MC1P2	ATP5MC1P2
ATP5MC1P3	ATP5MC1P3
ATP5MC1P4	ATP5MC1P4
ATP5MC1P5	ATP5MC1P5
ATP5MC1P6	ATP5MC1P6
ATP5MC1P7	ATP5MC1P7
ATP5MC1P8	ATP5MC1P8
ATP5MC2	ATP5MC2
ATP5MC2P1	ATP5MC2P1
ATP5MC2P2	ATP5MC2P2
ATP5MC2P3	ATP5MC2P3
ATP5MC2P4	ATP5MC2P4
ATP5MC2P5	ATP5MC2P5
ATP5MC3	ATP5MC3
ATP5ME	ATP5ME
ATP5MF	ATP5MF
ATP5MF-PTCD1	ATP5MF-PTCD1
ATP5MFP1	ATP5MFP1
ATP5MFP2	ATP5MFP2
ATP5MFP3	ATP5MFP3
ATP5MFP4	ATP5MFP4
ATP5MFP5	ATP5MFP5
ATP5MFP6	ATP5MFP6
ATP5MFP7	ATP5MFP7
ATP5MG	ATP5MG
ATP5MGL	ATP5MGL
ATP5MGP1	ATP5MGP1
ATP5MGP2	ATP5MGP2
ATP5MGP3	ATP5MGP3
ATP5MGP4	ATP5MGP4
ATP5MGP5	ATP5MGP5
ATP5MGP6	ATP5MGP6
ATP5MGP7	ATP5MGP7
ATP5MGP8	ATP5MGP8
ATP5MJ	ATP5MJ
ATP5MK	ATP5MK
ATP5MKP1	ATP5MKP1
ATP5PB	ATP5PB
ATP5PBP1	ATP5PBP1
ATP5PBP2	ATP5PBP2
ATP5PBP3	ATP5PBP3
ATP5PBP4	ATP5PBP4
ATP5PBP5	ATP5PBP5
ATP5PBP6	ATP5PBP6
ATP5PBP7	ATP5PBP7
ATP5PBP8	ATP5PBP8
ATP5PD	ATP5PD
ATP5PDP1	ATP5PDP1
ATP5PDP2	ATP5PDP2
ATP5PDP3	ATP5PDP3
ATP5PDP4	ATP5PDP4
ATP5PF	ATP5PF
ATP5PFP1	ATP5PFP1
ATP5PFP2	ATP5PFP2
ATP5PFP3	ATP5PFP3
ATP5PFP4	ATP5PFP4
ATP5PO	ATP5PO
ATP5POP1	ATP5POP1
ATP6AP1	ATP6AP1
ATP6AP1-DT	ATP6AP1-DT
ATP6AP1L	ATP6AP1L
ATP6AP2	ATP6AP2
[truncated: 455,049 more rows]
