# Supplementary material for: A tissue-specific atlas of protein–protein associations enables prioritization of candidate disease genes
Source: Nat Biotechnol. 2025 May 2;44(4):654–67. doi: 10.1038/s41587-025-02659-z (PMC13090126; doi:10.1038/s41587-025-02659-z)
Supplement: Supplementary file 3 — All supplementary tables and file descriptions. [file 41587_2025_2659_MOESM3_ESM.zip › TableS16_[fig3b]_ot_genetics_portal_score>=0.5.csv]

disease_name	genes
1,5 anhydroglucitol measurement	SI;MGAM2;SLC5A1;SLC5A10;MGAM
17-hydroxyprogesterone measurement	HSD3B1
2-hydroxyisobutyrate measurement	HPD
3-aminoisobutyrate measurement	SLC6A13;AGXT2
3-hydroxy-1-methylpropylmercapturic acid measurement	FMO4;PRLR;TBX3;ITPR1;CFAP418;RBFOX3;ST3GAL1;STK10;PBDC1;ACAP2;MYO5B;CFAP53;ASB9;NAP1L3;TWIST2;CNTNAP4;FAM133A;ZBTB10
3-hydroxyisobutyrate measurement	NIPSNAP3A;IKZF2;NIPSNAP3B;AGXT2;SLC6A13
3-hydroxypropylmercapturic acid measurement	SNX29;CELF4;CPPED1;THSD7B;IFTAP;EMP2;RAG1;MEDAG;PLA2G4E;SHISA9;CCDC6;RBFOX3;CFAP53;MRPS22;PCCA
3-ureidopropionate measurement	DPYS
5-HIAA measurement	SSTR1
5-oxoproline measurement	ZFHX4
ACPA-negative rheumatoid arthritis	PTPN22
ACPA-positive rheumatoid arthritis	ARID5B;CTLA4;RBPJ;SLC17A2;CCR6;PTPN22;STAT4
ADAMTS13 activity measurement	ADAMTS13;SUPT3H
ADAMTS13 measurement	ADAMTS13
ADP-ribosyl cyclase/cyclic ADP-ribose hydrolase 2 measurement	FBXL5;CD38;BST1
AL amyloidosis	CCND1;CDCA7L;ALKAL1;DNAH11
ANGPTL8 measurement	ANGPTL8
APOE carrier status	ZNF12
APOL1 risk genotype carrier status	SEC63
AR-C124910XX measurement	SLCO1B1
Abdominal Aortic Aneurysm	LIPA;CDKN1A;ERG;IL6R;FBN1;LPA;ANKRD44;CRISPLD2;ADAMTS8;DAB2IP;GDF7;CDKN2B;CDKN2A;SMYD2;ZPR1;LRP1;APOE;GRM5;TRIB1
Abdominal pain	GAL;HIVEP1;POLA1;CTTNBP2;DCC;L3MBTL3;CPQ;PCDH1;MTR;ABCG8
Abdominal symptom	SEPHS1
Abnormal abdomen morphology	ADNP2;FHOD3
Abnormal bleeding	ACYP2;ARL14EP
Abnormal conjugate eye movement	LSAMP
Abnormal cornea morphology	COL4A3
Abnormal delivery	LAMC3;COMMD10;ADNP2;ALK
Abnormal heart morphology	LPA;PALMD
Abnormal lung morphology	MUC5B;CHRNA5
Abnormal mastoid morphology	CDHR3;TBX1;BMPER;ROBO2
Abnormal meniscus morphology	UQCC1
Abnormal systemic blood pressure	MINDY3
Abnormal thrombosis	FGG;ABO;F11;SLC44A2
Abnormal urine sodium concentration	BRINP1;FGF21;FTO;TMEM161B;LRRN2;ADH1B;TCF4;CCDC71L;TFAP2B;STK24;AHR;FOXG1;C14orf39;TRPV1;NOVA1;HTR4;JMJD1C;ARPP21;GIPR;SIX3;LONRF2;DCDC1;TSNARE1;CSRNP3;CABCOCO1
Abnormality of metabolism/homeostasis	CADM1
Abnormality of refraction	THSD7A;TMEM98;REV3L;SLC6A13;DCN;IGF1;C6;ZIC2;RASGRF1;SNAP91;RORA;RBFOX1;EXD2;TFAP2C;MAP3K1;NIN;ZNF516;KATNAL1;TSC22D1;OCA2;C1GALT1;POU6F2;AHR;TYRP1;CPZ;CCND1;VEGFA;PODXL2;TJP2;BCL11A;CLU;EEPD1;BICC1;BMP2;POT1;PDE11A;EPB41L4A;GALNT8;APOE;ZSWIM6;CNDP2;RCBTB1;SMAD6;RGS3;SNRPF;ZFHX3;PTPRF;GC;ST18;LATS2;ANK3;GRIA4;SLC16A1;MMP16;GJD2;NFIA;ZMAT4;LRFN5;QSOX2;CPSF2;ZNF608;PCDH7;CNGB3;FRMPD2;KSR2;PEAK1;CHS…
Abnormality of the digestive system	CRHR2;ABCG8;ITIH6;SLIT2
Abnormality of the tongue	SHISAL1
Abnormality of the umbilical cord	LAMC3
Abnormality of the urinary system	SLC8A1
Abruptio Placentae	FAM163A
Achilles tendon injury	MPP7;SOX21
Age-related cataract	OCA2;B3GAT1;KYNU;LOXL1;CASZ1;MMAB;BAMBI;SH3D19;EFCAB11;DYNLRB2;SLC24A3;CREB5;CASP7;SOX2;CPNE4;ZNF800;QKI;IGFBP3;SMIM38
Age-related nuclear cataract	CRYAA;KCNAB1;SOX2;COMMD1;TMPRSS5;ZEB2
Agents acting on the renin-angiotensin system use measurement	TFAP2B;CLCN6;ZFP64;ATP2B1;ARHGAP15;MECOM;CYP26A1;MYO9B;NFATC2;TRPS1;EVX1;CPSF6;SLC27A6;CFAP58;BICC1;ZBTB46;LSP1;CASZ1;MYH11;SWAP70;BMAL1;AGT;ABHD17C;FGF5;ENPEP;SLC39A8;FTO;CELSR2;TAF1A;SLC22A3;CDKN2A;ZFP36L2;AZIN1;MRAS;RGS12;PLPP3;EBF1;SVEP1;CACNB2;CRK;NPNT;PDILT;SOX7;INSR;KCNK3;PDE3A;TRIB1;MEX3C;NRIP1;ADO;FES;PLCB1;CABCOCO1;LPA;LRRC10B;SIPA1;EBF2;CCDC71L;ZFP91-CNTF;KLF14;ADRB1;PRDM6;CALCRL;FOSL2…
Agouti-related protein measurement	TBX3;TANGO6;SMPD3
Alzheimer disease	TSPOAP1;GAB2;DSG2;ABCA7;FERMT2;CD33;GLIS3;CLU;PTK2B;NECTIN2;APOE;TOMM40;APOC1;ECHDC3;BZW2;BIN1;ADAM10;ANKRD31;EPHA1;USP6NL;ACMSD;JCAD;TGM6;INPP5D;CRADD;FBXL7;CD2AP;SPRED2;CR1;HS3ST1;MYO16;SPI1;BCL3;PICALM;APOB;PILRA;CASS4;LIPG;MAN2A1;CRY2;CCRL2;ALDH1A2;SORL1;SLC24A4;MMP3;CNTNAP5;IL34;ADAMTS4;ACE;IL6R;LRRTM1;ANKRD55;ABCA1;SERPINF2;NPAS2;ZNF292;PLCG2;TECRL;GRN;TNRC6A;PRKD3;MTHFD1L;SPPL2A;APH1B;NFIC…
Alzheimer's disease biomarker measurement	MMP3;LCORL;CYP8B1;APOE;CCRL2;ACE;IL6R
Anal fissure	CLMN
Anilide use measurement	TRPM8;BOK;RABGAP1L;PRL
Aniseikonia	CCDC125
Anisometropia	CCDC125
Anti-Toxoplasma gondii IgG measurement	SOX2;NOTCH3
Anti-cytomegalovirus IgG measurement	EN2
Anti-hepatitis B virus surface antigen IgG measurement	HLA-DPB1
Anti-herpes simplex virus 2 IgG measurement	TENM2
Antidepressant use measurement	SLC15A5
Antiglaucoma preparations and miotics use measurement	CDKN2B;ABCA1;CADM2;C14orf39;SIX6;AFAP1;GAS7;EXOC2;LMX1B;PNPT1;THSD7A;MECOM;LOXL1;ANGPT1;FNDC3B;CDKN2A
Antihistamine use measurement	IL33;RBMS3;LRRC32;D2HGDH;TMEM232
Antihypertensive use measurement	ARVCF;KCNK3;LSP1;CASZ1;TKT;SLC4A7;ATP2B1
Antimigraine preparation use measurement	UFL1;RUNX1T1;PRDM16;PID1;FGF6;PHACTR1;MEF2D;TRPM8;GJA1;FHL5;SUGCT
Antithrombotic agent use measurement	PHACTR1;FDX1;FGF5;ZFHX3;CDKN2B;CDKN2A;IRF2;LPA;FLT1;CRHR1;RDX;FTO;CELSR2;ABCG8;EDNRA;PITX2;RGS19;FES;APOA5;APOE;TRIB1;ABO;LPL;HECTD4;COL4A1
Aortic dissection	FBN1
Aplastic anemia	ST8SIA2;HBB
Arterial occlusion	ESM1
Arterial stenosis	ESM1
Arthralgia	ZBTB7B
Arthropathy	TGFB2;UQCC1;SLC39A8;OPCML;LTBP1;NEBL;KIF26B;FLAD1;CRADD;CPNE4
Astigmatism	NEGR1;NRXN1;PDGFRA
Atrophy	ABHD2
Autoimmune Hepatitis	HLA-DQB1
B-cell acute lymphoblastic leukemia	CEBPE;GATA3;LHPP;CDKN2A;ARID5B;PIP4K2A;IKZF1;ERG;ELK3;SLC24A4
B-cell acute lymphoblastic leukemia with t(1;19)(q23;p13.3); E2A-PBX1 (TCF3-PBX1)	BCL11A
B-type natriuretic peptide to N-terminal pro B-type natriuretic peptide ratio	POC1B;GALNT4
BMI-adjusted adiponectin measurement	ADIPOQ;CDH13;ST6GAL1
BMI-adjusted fasting blood glucose measurement	GRB10;GCK;YKT6;CRY2;FOXA2;DGKB;SPC25;G6PC2;SLC30A8;ADCY5;C2CD4A;GCKR;MTNR1B;RREB1;SLX4IP;ARAP1;TCF7L2;SLC2A2;PCSK1
BMI-adjusted fasting blood insulin measurement	PPP1R3B;ARL15;GCKR;VEGFA;PPARG
BMI-adjusted hip circumference	PLXND1;MRC2;MTMR11;IGF1;VRK2;COL9A2;LTBP1;GATB;EYA2;MPPED2;FGFR2;SEMA3C;COBLL1;TUT7;REST;MECOM;HACE1;SNX10;KIZ;TBX5;TBX15;TGFB2;RAB18;HMGXB4;RPS6KA5;SRP54;NFKBIA;UQCC1;EZH2;ADGRG6;PDE10A;GMDS;VEGFA;LY86;NPR3;FGF1;BCL6;EFEMP1;WARS2;FILIP1;AKAP7;CCDC92;LTBP2;KLHL29;LYZL1;CRISPLD1;FKBP9;EGR2;SSPN;GPCPD1;GDF5;SLC35D2;CHSY1;EMILIN2;PEMT;BMAL1;CABLES1;CYP19A1;TLE3;NCOA2;BARHL2;DIS3L2;RSPO3;SLC22A3;CCT6…
BMI-adjusted leptin measurement	COBLL1;GCKR;SLC32A1;LEP;KLF14;ZNF800
BMI-adjusted neck circumference	NOG;PDZRN3
BMI-adjusted waist circumference	PHTF2;PKD1;MTMR11;VRK2;ADAM28;CNTLN;GOPC;ADAMTS6;LTBP1;ANAPC4;KCNQ1;VMP1;EYA2;CALCRL;PPP2R5A;ZFAT;IGF2BP2;GLI2;WSCD2;FNDC3B;STX7;CNOT4;COBLL1;SNX10;LAMB1;CPA1;TBX15;TGFB2;MAP3K1;ACOT7;PCSK5;NFATC2;FLT1;IQCH;EYA1;CDK6;POLR1F;ITGB8;PKD2L1;ZMIZ1;MAP2K6;ADGRG6;SMOC2;SENP6;VEGFA;TENT5A;NPR3;INO80D;EFEMP1;PLCL1;MEF2D;MFAP2;FILIP1;KLF12;CCDC92;EPC1;SOCS2;EGR2;SSPN;CCDC91;RREB1;STK35;BMP2;TMEM175;LOXL1;G…
BMI-adjusted waist-hip ratio	PLXND1;FKBP4;CALCR;HOXA11;CD79B;E2F2;NFIX;PKD1;MLXIPL;MRC2;TSPAN9;PRDM11;BMAL2;ARID4A;AIFM2;CNTLN;YTHDC2;NFE2L3;TBC1D22A;COL11A1;SLC12A2;EYA2;CALCRL;PPP2R5A;TRMT11;PITX1;SLC44A1;TRIB2;CYBRD1;SCARB1;KDM5A;WSCD2;TNS1;RAPGEF3;CARMIL1;STX7;C1QTNF3;COBLL1;BCKDHB;LAMB1;CPA1;ESR1;RGS17;TBX15;MAP3K1;PCSK5;C22orf31;UQCC1;FGF9;CORO7-PAM16;EYA1;ITGB8;GRB10;ARHGAP21;ZMIZ1;PHC1;PTK7;VEGFA;LY86;PRSS16;PDE8B;NP…
BNP measurement	KLKB1;NPPB
BRCAX breast cancer	TOX3;CCDC170;FGFR2
Back pain	C8orf34;CHST3;SOX5;CREB3L2;DCC;ITGA11;GSDMC;HTRA1;BASP1;ZBTB20
Barrett's esophagus	MGST1;FOXF1;FOXP1;EFEMP1;TMOD1;LMX1B;PNPT1;GDF7;TBX5;DPYSL2;CRTC1;CEP72;ALDH1A2;BARX1;PRSS51;KHDRBS2;ETAA1;MSRA
Bartholin gland disease	MYO3B
Behcet's syndrome	IL12RB2;TFCP2L1;IL10;SCHIP1;IL12A;LACC1;CCR3;STAT4;ERAP1;ADO;PSORS1C1;IFNGR1;DKK1;C6orf15
Benign Brain Neoplasm	CDKN2B;CDKN2A
Benign Ovarian Neoplasm	SLC2A1
Beta blocking agent use measurement	CLCN6;ADRB1;ZFHX4;FGF9;MET;HOXA13;NPR3;TCF21;ZNF831;LSP1;CASZ1;SWAP70;WNT2B;AGT;FGF5;FBN2;FTO;CELSR2;CDKN2B;CNNM2;ACE;PITX2;CACNB2;INSR;HECTD4;FES;SLC4A7;NCALD;SOX6;MYL2;NGF;ZFP36L2;CMIP;GUCY1A1;PLCB1;PCDH18;RGL3;KLF14;ATP2B1;PDE10A;PGPEP1;TBX3;CDKN2A;EDNRA;FGD5;NOS3;ARHGAP42;PDILT;KCNA3;CABCOCO1;LPA;BAHCC1;NFATC2;PLEKHG1;APOE;CD53;GAS2;RYBP;UMOD;KCNK3;FANCF
Bicuspid aortic valve	PALMD
Brain atrophy	MOB3B
Breast hypertrophy	AREG;CCDC170;ZNF365;SPAG17;MRTFA;KCNU1;EGFR;IGF1
Breathing dysregulation	ZFAT
Bronchiectasis	SERPINA1;GBE1
Brugada syndrome	TBX5;NCOA7;HEY2;PRKCA;TBX20;SCN10A;MYO18B;SCN5A;WT1;EXOG;ZFPM2;MAPRE2
C-C motif chemokine 1 measurement	C8B
C-C motif chemokine 17 measurement	CCL17;PLCL2
C-C motif chemokine 20 measurement	CCL20;UNC5CL
C-C motif chemokine 25 measurement	FBN3
C-C motif chemokine 3 measurement	TLR1;TBC1D3F;PLCG2
C-C motif chemokine 7 measurement	CCL8
C-C motif chemokine 8 measurement	CCL8
C-X-C motif chemokine 10 measurement	ANXA3;SHROOM3
C-X-C motif chemokine 16 measurement	VSIR;ABCA8;ACOXL;TOX2
C-X-C motif chemokine 5 measurement	NRBF2;JMJD1C;CXCL5
C-X-C motif chemokine 6 measurement	CXCL6;ACKR1;CXCL8;RASSF6
C-peptide measurement	PPP1R3B;BACE2
C-reactive protein measurement	PTBP1;NR1H3;TBPL1;EPHA3;FNIP2;TRAF3IP2;ZNF76;NEO1;MAPK6;ARHGAP10;CYP2W1;ABCB11;DHRS9;GLI2;IL4R;GPR137B;FDFT1;CHRNA3;COBLL1;MAP3K4;PGS1;CETP;SIRT4;PABPC4;APOH;MAP3K1;ST13;HNF4A;RNMT;SMPD3;SALL1;TRPS1;CD33;HPN;STEAP1B;GCK;MICU1;MAP3K8;HGFAC;ST3GAL4;FRK;TFEB;FOXP1;NCL;ST3GAL5;IL1R1;NFE2L2;LEPR;ONECUT2;IRF2BPL;DUSP1;ZMIZ2;TRERF1;TCP11;RREB1;PSD4;STAT5A;CDHR3;NCAN;CRP;APCS;DMGDH;TMCC2;BMAL1;AMPD3;IRAK…
C3a anaphylatoxin des arginine measurement	CFH
C4BP measurement	C4BPA
CC16 measurement	TP63;ACVR1B;APIP;ASRGL1;SCGB1A1
CCL11 measurement	RARB;ACKR2;CYP8B1;ACKR1;RHBDD2
CCL13 measurement	SERPINE2
CCL15 measurement	FUT2
CCL17 measurement	CCL17;ACKR1;PLCL2;CYP8B1;GRK5
CCL19 measurement	PLCL2
CCL2 measurement	OR10J1;CYP8B1;FCER1A;ACKR1;SLC7A14
CCL21 measurement	DNAJC13;ACAD11
CCL24 measurement	GSAP;RHBDD2;MAGI2;MCTP2
CCL25 measurement	CCL25;ABO;PIK3C2A;FUT2
CCL28 measurement	NDUFS1;COPZ1;CMKLR2;ABO
CCL4 measurement	CCRL2;TLR1;POSTN;CCR3;CCR2;TBC1D3F;CCR9
CCL5 measurement	CCDC71L;MEF2C
CD109 antigen measurement	ABO;CD109
CD209 antigen measurement	ABO
CD27 antigen measurement	HRG;SERPINA5
CD40 ligand measurement	ZFPM2
CD40 measurement	CD40
CD5 measurement	SIGLEC9;CFAP95;PF4
CD6 measurement	CD6
CHGA cleavage product measurement	KLKB1
COVID-19	IGF1;OAS1;LAMB1;FOXP4;DPP9;IFNAR2;SLC6A20;LZTFL1;VSTM2A;ABO;TMEM65;ADAMTS17;OAS3;NPR3;THBS3
CX3CL1 measurement	CX3CL1;KLKB1;PLCL2;CX3CR1
CXCL1 measurement	CXCL1;ACKR1
CXCL11 measurement	ART3;ACKR1
CXCL13 measurement	PLCL2
CXCL5 measurement	NRBF2;ZFPM2;JMJD1C;CXCL5;BRD3;ACKR1
CXCL6 measurement	ACKR1;CXCL6;CXCL8
CXCL9 measurement	ZNF800
Calcium channel blocker use measurement	SLC4A7;PRDM6;MECOM;GNAS;NFATC2;CDK6;PIK3CG;HOXA13;EVX1;PRKAG2;VEGFA;USP34;BICC1;DBH;LSP1;CASZ1;RXFP2;SWAP70;WNT2B;TBX3;PLCE1;FGF5;LEF1;FBN2;SLC7A1;FTO;MFHAS1;CDKN2B;CDKN2A;JPH2;CACNA1C;NAT2;CACNA1D;PLPP3;ERAP1;HNF4G;NOS3;SVEP1;RIMKLB;B4GALNT2;NPNT;PDILT;MEX3C;PLCB1;CABCOCO1;ZFP91;EBF2;CCDC71L;KLF14;ADRB1;ATP2B1;ZC3HC1;ARVCF;LFNG;GLIS3;NPR3;MAPKAP1;TBX2;APOE;NGF;ABHD17C;CNNM2;GUCY1A1;ANKRD55;ARHGA…
Cannabis use	SMG6;LMX1B;SEMA6D;CNNM2;ZNF704;FOXP2;CADM2;ATP2C2;DUSP6;SDK1;NCAM1
Central Nervous System Neoplasm	CDKN2B;CDKN2A
Central precocious puberty	C1orf141;MDFIC2
Cervical Intraepithelial Neoplasia Grade 2/3	CLPTM1L;PAX8;MICA
Chest pain	SPATS2L;TAFA4
Chlamydia trachomatis seropositivity	NCK2
Chlamydiaceae Infections	MEP1A;ADGRF5
Cholecystitis	SULT2A1;ABCG5;NEIL2;HNF4A;ABCG8;TM4SF4;FOXP1;ABCB4;HNF1A;TTC39B;ZNF761;CYP7A1;LRBA
Cholecystitis, Acute	ABCG5;ABCG8
Chronic Obstructive Asthma	IL4R;FASLG;TSLP;NPNT;ZNF652;IL18R1;IRF1;IL33;BCL2L11;D2HGDH;RORA;IL1RL1;CD247;BACH2;NDFIP1;ADAMTSL3;SMAD3
Churg-Strauss syndrome	PPP1R12A;TSLP;BCL2L11
Cleft palate	PAX7;NTN1;IRF6;SPRY2;FRMD6;DOK7;DLK1;SHTN1;CYRIA;SFI1;ABCA4;FSBP;SLC15A1;MKNK2;FOXF1;TAF1B;GSC;SYT14;PKDCC;LRPAP1;DCAF4L2;SLC25A21;MAFB;TP63;TMEM19;TMX1;TANC2;NOG;PTCH1;KLHDC4;GOSR2;GADD45G;MSX1;KRT8;CMSS1;PRKN;DPYD
Cluster headache	UFL1;SATB2;MYO18B;MERTK;FHL5
Cognitive impairment	SMYD3;APOE
Coma	CARMIL1;INS-IGF2;INS;TCF7L2
Combined hyperlipidemia	ZPR1
Conjunctival Disorder	IL1RL1;IL18R1
Constipation	MORC2
Corneal astigmatism	PDGFRA;ZC3H11B
Cough	CCDC149;RFC1;CLASP1
Craniopharyngioma	CCND2
Creutzfeldt Jacob Disease	MTMR7;NPAS2;PRNP
Crohn's disease	SKAP2;PPP5C;CD6;RNASET2;BAK1;TRAF3IP2;PRDM1;HDAC7;SBNO2;FOSL2;SP140;PTPRC;IL12RB2;CYLD;ATG16L1;DNMT3B;SLC26A3;DLD;NXPE1;CREM;JAK2;PDGFB;FAM118A;MMP9;CD40;IL21R;AHR;TNFSF8;MAP3K8;CUL2;TSPAN14;CCL2;BACH2;DAP;IL12B;LNPEP;DNAJC27;THADA;PARK7;PLA2G4A;ADGRL2;TNFAIP3;NKX2-3;TNFSF18;TNFSF11;ELF1;CCRL2;PLAU;EGR2;GPR18;IRF1;IRF5;NFATC1;NDFIP1;SLC39A11;PTPN22;IL2RA;IRF4;SLC22A23;LRRC32;GIPC2;GPR65;NKD1;CDH1…
Cystic Kidney Disease	MEPE;DEFB130A
D dimer measurement	F3;FGB;FGA;GCNT1
DDT metabolite measurement	CYP2B6
DNA methylation	ZFAT;ADCYAP1R1;GNAS;GLIS3;ARSB;TNR;NR5A2;CRHR1;F13A1;OVOL2;ANO3;RALGPS1;ENTPD1;DPT;TENM4;DRD2;BICD1;NAA11;TIAM1;ATP2B2;LRRIQ3;GALR1;GFRA2;CTNND2;KCND3;CMKLR1;RRH;OR6B2;DPYD;NOS1AP;PLXNA4;STMND1;CCDC71L;GRIN2B;FYN;CDH10;EPHA3;FRY;BMP7;EYA1;DNAH11;SLC2A9;JHY;IL22;CHRNA10;DPP6;PYY;CNTN6;UBQLN1;TMPRSS13;SFRP2;STC1;NFIA;FREM1;ABCA1;LRFN5;KCNC2;MPLKIP;LRP1B;DRD5;GSX1;MYRIP;PTPRM;TLR1;CHRNA9;PLCB1;FHIT;…
DNA repair protein rad51 homolog 1 measurement	C7;CFH
Dementia	BIN1;CPE;APOE;DPP10;LRRTM4;TECRL;HABP2;GRN
Dengue Hemorrhagic Fever	MICB
Dental crowding	ALDH1B1
Dental malocclusion	UBE2L6;ZSWIM6
Diarrhea	FUT2;GLCCI1;OCRL;NTN5
Dickkopf-related protein 3 measurement	DKK3
Dickkopf-related protein 4 measurement	DKK1;APOH;ZFPM2
Digital flexor tenosynovitis	MFN1
Disorder of lipid metabolism	NPC1L1;CHRDL1;CDC16;ABCG8;CDKN2B;ABO;BUD13;CDKN2A;MAFB;APOE;CELSR2;PCSK9;RASSF6;TRIB1;PDE4B;APOB;TM6SF2
Diuretic use measurement	SLC4A7;ADRB1;NFATC2;FGF9;ERI1;EVX1;SOX6;VDR;CPSF6;BICC1;RXFP2;NGF;FTO;JPH2;CMIP;RHOC;MAP9;ARHGAP42;CACNB2;PDILT;USP38;INSR;KCNK3;HECTD4;NRIP1;SEPTIN9;OR4C12;HNRNPA1L3;MPPED2;PDE8A;CCNE1;PIK3CG;HOXA13;GMDS;PLEKHG1;ZNF831;LSP1;SWAP70;WNT2B;TBX3;BLK;FGF5;ACMSD;CACNA1D;ZNF589;GUCY1A1;NOS3;AKAP13;PURG;ADO;CABCOCO1;C20orf203;RGL3;CCDC71L;ATP2B1;MECOM;TCF21;ABHD17C;SLC7A1;NPNT;UMOD;ZEB2;MEX3C;APOLD1;FES…
Drug-induced agranulocytosis	CHRM3;HLA-B;MUC22
Drugs affecting bone structure and mineralization use measurement	PPP6R3;FAM3C;AKAP11;WLS;SOST;BTNL2;WNT16;SEM1;NFATC1;ETS2;ZBTB40;HOXC4
Drugs used in diabetes use measurement	TFAP2B;UBE3C;HIVEP2;CEP68;MEF2C;KLHL42;PABPC4;PPP4R3A;GLIS3;PLEKHA1;ZMIZ1;WFS1;THADA;PROX1;DNAH7;TSHZ3;PPARG;KL;PTPN22;SPRY2;DGKB;FTO;PAM;RSPO3;TCF7L2;HMGA2;CDC123;NUS1;NKX6-3;PEAK1;UBE2E2;ZNRF3;KCNJ11;CCDC9B;PRC1;KLF14;IL20RA;KCNQ1;LTK;ACTN1;IGF2BP2;STK17B;FBXW7;CCND1;RREB1;RNF6;HMG20A;PPIP5K2;CDKAL1;CDKN2B;CDKN2A;HHEX;JAZF1;GPSM1;SLC30A8;ADCY5;SLC16A11;PTCH1;ARAP1;ANKDD1B;TLE1;ZNF100;PIM3;C2CD4…
Duchenne muscular dystrophy	XYLT1
Dupuytren Contracture	EPDR1;RAB31;DMRT2;EBF2;SFRP4;SDK1;MAFB;ITGA11;RSPO2;SERP2;MMP14;DDR2;PPARA;WNT7B;DUXA;CFTR;NEDD4;SMIM2;ZC3H12D;ZBTB40;ATL1
Dysphagia	FGFR2;COL9A1
EGF-like module-containing mucin-like hormone receptor-like 2 measurement	ADGRE5
Eczematoid dermatitis	CYP24A1;RUNX3;TNC;PRKCQ;SMG6;SMARCE1;FOSL2;TPD52;IL4R;CSF2RB;CBLN1;IL1RL1;IL18R1;IL18RAP;ID2;AFTPH;BATF3;IRF1;IL1B;TRAF3;NDFIP1;IL2RA;ETS1;WDR36;PRR5L;TESPA1;AHI1;PLXNC1;MYC;LRRC32;ZNF365;IQGAP1;SMAD4;LPP;JAZF1;TNFRSF14;ZDHHC12;IL6R;REL;RYBP;CD200R1;PTTG1;TAGAP;SMAD3;IL7R;INPP5D;GLB1;OVOL1;BNC2;NRROS;ABO;ZBTB38;SERTAD2;D2HGDH;ASCL2;GSAP;ANKRD46;TMEM232;ARRDC1;HRNR;ZNF652;TSBP1;HLA-A;ABCB5;ETV7;RT…
Emotional lability	CACNA1G
Epidermal Inclusion Cyst	WNT10A;NEK9;CTDSPL;EXOG;CLPTM1L;VILL
Epiretinal membrane	CCDC178
Epithelioid Cell Uveal Melanoma	TDP1
Epstein Barr viral capsid antigen seropositivity	CACNG5
Epstein Barr virus nuclear antigen 1 IgG measurement	CMC1;CD86;PRKRA;BTNL2
Epstein-Barr virus infection	MACROD2
Epstein-Barr virus seropositivity	RASA3
Ewing sarcoma	KIZ;EGR2;C1orf127;NKX2-2
FEV change measurement	PKD2L1;DBX1;SGCD;MLLT3
FEV/FVC ratio	WNT16;RUNX3;ARHGAP31;RAI14;THAP3;LTBP1;MRPS35;CDON;SLC12A2;ASB1;CLDN18;FGFR2;HDAC4;TGFBR3;SMG6;ATP2B1;ATP2A3;NTN4;ARHGAP15;DGKD;FGFR1;ITGA8;SLC1A3;MECOM;ADAMTS2;TFAP2C;DOCK9;TASP1;TBX5;GPATCH2L;PABPC4;MAP3K20;CPA1;EZR;TGFB2;DSP;KLHL22;PDGFB;MYH9;ITPK1;NFKBIA;JAG1;ZNF516;DNAJC3;FLT1;MMP15;RPAP1;ATP8B4;SFRP1;EIF3E;NCALD;TUSC3;FGL1;ARHGEF18;PIK3CG;ITGB8;C1GALT1;MEOX2;LIMK1;ELAVL2;ZFAND5;CCSER2;SMURF…
Facial wrinkling	SLC45A2;VAV3
Fasciitis	PTPN4;RAB31;DMRT2;DUXA;CDKL1;SFRP4;LPIN1;RSPO2;ERG;WNT7B;NEDD4;MMP14;LDHAL6B;ZBTB40;PJA2;MAFB;EPDR1;KDR;ANTXR1;EBF2
Fatigue	SULF2
Fc receptor-like protein 3 measurement	FCRL3
Febrile seizure (within the age range of 3 months to 6 years)	ANO3;IFI44L;CD46;SCN1A;SCN2A
Fever	OPRM1
Flushing	ATXN2
Follicular Cyst	PLCD1;ZNRF3;TGFB2;TWIST1
Forceps delivery	ESR1
Fuchs endothelial corneal dystrophy	ATP1B1;KANK4;LAMC1;TCF4
GDNF family receptor alpha-2 measurement	GFRA2
GFR change measurement	UMOD
Gastrointestinal hemorrhage	NCAM2
Gastrointestinal obstruction	MYO16
Genetic chronic primary adrenal insufficiency	BACH2;PTPN22;UBASH3A;CTLA4;SPACA6;AIRE;LPP
Genetic renal or urinary tract malformation	MEPE
Genetic thrombotic microangiopathy	DMRT2
Genetic visceral malformation of the liver, biliary tract, pancreas or spleen	ANGPTL6;CACNA1A
Gilbert syndrome	PCDH7
Gleason score measurement	KLK3
Glucocorticoid use measurement	BACH2;LRRC32;SMAD3;GLB1;CD247;NOTCH4;ZBTB10;RORA;IL7R;HRNR;ABCB5;IL4R;IL1RL1;IL18R1;WDR36;IL33;D2HGDH;ZFP36L1
Glycosuria	AUH;TCF7L2
Granulomatosis with Polyangiitis	HLA-DPB1
Graves disease	CD40;KCNJ2;VAV3;PTPN22;STAT4;LPP;FCRL3;CTLA4;HLA-DQB1;DCHS2;C6orf15;CEP43;HLA-DPA1;MUC22;ALDH2;BACH2;ARID5B;ATP7A;TSHR;POU5F1B;ATRX;MYL2;JAZF1;SLAMF6;CHRNA9;ABO;MLN;ITPR3;GGTLC2;C1QTNF6;UBASH3A;MAF;TSBP1
Guillain-Barre syndrome	FGF14
HDL cholesterol change measurement	COBLL1;PABPC4;GPAM;SCARB1;CETP;APOA5;MSH3;APOE;ACP2;SLC39A8;GALNT2;CMIP;LIPC;LPL;SNX13;HNF4A;LIPG;TTC39B;ABCA1;PPP1R3B;PTTG1IP;PGS1;ALDH1A2;PDE3A;ZNF648;KLF14
HER2 Positive Breast Carcinoma	TOX3;CCND1;MRPS30;NRIP1;FGFR2;TNP1;HNF4G;NEK10;POU5F1B
HER2 negative breast carcinoma	TOX3;ZNF365;NEK10;HNF4G;NRIP1;POU5F1B;CCND1;MRPS30;APOBEC3A;LSP1;STXBP4;THSD4;PTHLH;CNTNAP2;RAD51B;KCNU1;FGFR2;TNP1;CCDC170
HIV-1 infection	HLA-B;CXCL12;MICA;PTPRB;HDAC9;CCRL2;IL2RA;TANK;POU5F1
HMG CoA reductase inhibitor use measurement	MYLIP;NPC1L1;APOB;GCKR;CYP26A1;ITPR3;TRPS1;ALDH2;HBS1L;HMGCR;MORN1;OPRL1;LDLR;TOMM40;PPARG;HNF1A;DENND4C;FGF5;FTO;TCF7L2;NAT2;ABCA1;LIPC;IRS1;UGT2B7;TRIB1;PLEC;LPA;MAFB;KLF14;SCARB1;IGF2BP2;TMPRSS11E;CETP;HGFAC;ZPR1;ST3GAL4;EHBP1;LDAH;ALDH1A2;PLA2G12B;OIT3;HERC3;ASGR1;ABCG8;TIMD4;CDKN2B;SPC24;DIRAS3;NOS3;CYP7A1;RGS19;ABO;FES;ZFP91;MAP3K1;LIPG;APOE;BMPR1B;CELSR2;RSPO3;CDKN2A;ABCA6;GUCY1A1;SMAD3;B4…
HOMA-B	XPO1;GCK;DGKB;SGCD;CD44;TCF7L2;SPC25;SLC30A8;ATP10A;NAV3;CRY2;G6PC2;ISL1;PROX1;MTNR1B;ADRA2A;ADCY5;TEAD1
HOMA-IR	IGF1;NRG3
Hallucinations	CHRM3
Hallux valgus	TGFB2;UQCC1;CLCA2;PKDCC;ASB5;SMAD7;DYSF;BMPR1B
Hand-foot syndrome	CDH4
Hashimoto's thyroiditis	RUNX3;KATNIP;TRIB2;ACAP1;CAPZB;ITPK1;SLC1A2;CD69;SH2B3;PDE10A;VEGFA;PDE8B;ZAP70;IFIH1;NKX2-3;ADCY7;VAV3;PTPN22;LPP;TNFRSF14;CTLA4;TLR3;CHRNA9;MAF;IFNE;CD44;TNS1;SESN1;TCF7;IGFBP5;TPO;STAT4;MAL2;MBIP;SYN2;ADCY9;TSHR;CHD7;NINJ2;HORMAD2;PRKX;POU5F1B;HLA-DOB;TG;RAPGEF3;GLIS3;SASH1;BACH2;NEK6;AGO2;FOXA2;NFATC1;IL2RA;RBPJ;MICOS10;EFCAB13;FOXE1;TNRC18;SPATA13;COLEC10;SLC48A1;SLC25A15;C1QTNF6;IRF4;ARID5B…
HbA1c measurement	SLC22A16;ABCC8;JARID2;ANK1;RFC1;KCNQ1;ATP2B4;CDH3;PLPP1;ATP11A;ELP1;SPTB;GLI2;TNS1;CDC14A;PTPRH;PGS1;BLVRB;MYO15A;RGS17;BLNK;MYO9B;SLC5A1;ABCC1;RP1;PDCD5;WASL;GCK;GLIS3;PKD2L1;ZMIZ1;KPNB1;RPS6KB1;RAI1;CCND1;PANX1;HBS1L;VEGFA;TENT4A;RAB29;SYF2;PROX1;ALDH8A1;ARMC2;ABCG2;PTPA;ATAD2B;KANSL1;PLEKHG1;ZC3H7A;NAA60;WWP1;PLA2G12A;PFKFB2;RREB1;ABCC4;HIVEP3;RNF6;A4GALT;APOBEC3A;PLPPR3;INS-IGF2;CASZ1;PPARG;K…
Headache	NUFIP2;PHACTR1;FHL5;FGF23;TGFB3;MACF1;GJA1;PPP1R3B;MYO1H;GPR149;PDE4B;SERPINA1;TGFBR3;PLEKHA1;MEF2D;MTR;ZCCHC2;PRDM16;PCDH1;FXN;DCC;IRAG1;CTTNBP2;ST3GAL4;FGF6;ONECUT2;CFDP1;HPSE2;CAMK1D;NOL4L;L3MBTL3;PRAG1;CPS1;GAL;HIVEP1;CPQ;PTBP2;TSPAN2;TRPM8;SUGCT;LINC02210-CRHR1
Hearing abnormality	KALRN;NUCKS1;AGO2;ARHGEF28;TYR;KLF7;CLRN2;CTBP2
Heart murmur	PPP1R1C;NRXN3
Hematuria	AGT;PDPN;SNED1;TGFB1;SORL1;ZNF319
Hepatic failure	ADAMTS5
Hepatic fibrosis	ACER2;OXTR;ZFP90
Hepatitis	SYT16;NAV2;GABRG3;DPT;SMIM23
Hernia	DENND1A;LRRK1;EBF2;BMP7;LOX;EFEMP1;ADAMTS16;SYTL5;SRPX;LY86;COL8A1;RAB3C;C1QTNF7;SMAD3;WT1;DLEU7;ZC3H11B;TTC39B;MFAP4;SLC25A33
Hernia of the abdominal wall	ADAMTS16;ZC3H11B;AIG1;ELN;TGFB2;EFEMP1;EBF2;WT1
Herpes Zoster	LRRC32;MB21D2;HLA-B;UGDH;TOX3;CACNA2D3
Herpes simplex infection	GLRX5
Herpes simplex virus 2 seropositivity	GRK7
Hiatus hernia	WT1
Hip pain	NEGR1;DCDC1
Hirschsprung disease	SEMA3A;RET;VRK2;FXYD4;NRG1;ZNF487
Hirsutism	BCL2;TBX15;SOX2
Hodgkins lymphoma	BAK1;KIF16B;PLAAT1;NCK1;EOMES;OLIG3;MYC;LPP;REL;IL13;DLK1;GRAMD1B;TCF3;HBS1L;AHI1;ULK4;THEMIS;ATP13A5;GATA3;POU2AF1
Hodgkins lymphoma, mixed cellularity	HLA-F
Huntington disease	CRPPA
Hypercholesterolemia	SCARB1;APOB;LIPG;RP1;ST3GAL4;LDLR;NPEPPS;ABCG8;RSPO3;ABCA6;CITED2;ABCA1;ARHGAP42;CYP7A1;PCSK9;PPP1R3B;ABO;DOK7;GAS6;CYP26C1;LPA;TM6SF2;TDRD15;ZFP91-CNTF;CYP2A6;HPR;MLXIPL;SLC4A8;TMPRSS11E;DNAH11;HBS1L;HMGCR;HAVCR1;PLG;ALDH1A2;HNF1A;FGF5;CELSR2;TIMD4;CDKN2A;TCF7L2;HMGA2;LIPC;IRF2BP2;TRIB1;LPL;FUT2;FAM131C;ZFP91;MAFB;UBXN2B;NPC1L1;MAP3K1;ZPR1;VEGFA;APOE;PPARG;BUD13;BRCA2;ASGR1;HK1;SLC22A1;ZNF652;NY…
Hyperhidrosis	LONP2
Hypermetropia	TSHZ3;PDE11A;RDH5;ZBTB38;C14orf39;KCNQ5;TOX;HIVEP3;LRRC4C;KCNMA1;GNGT2;CD55;RASGEF1B;ZMAT4;LAMA2;PRSS56;RASGRF1;GJD2;MYO1D;SIX6
Hypertriglyceridemia	ZPR1;TRIB1;APOA5
Hypocholesterolemia	CETP
Hypoglycemia	HLA-DMA;INS;CARMIL1;INS-IGF2;TCF7L2
Hypokalemia	KTN1
ICAM-1 measurement	ICAM1;CDC37;ABO;CHCHD3
IGA glomerulonephritis	ST6GAL1;SORL1;HLA-DRA;DEFA5;HORMAD2;ACCS;ITGAX;TNFSF13;THSD4;DEFA1;HLA-B;XKR5;DUSP22;VAV3;ODF1;PDPN
IGF-1 measurement	ST3GAL1;HFE;CLCN6;TTC19;IGF1;TTC27;SLC45A4;ZFAT;GLI2;NUP37;TNS1;SLC4A4;PCNP;TMPRSS11E;PABPC4;CYP26A1;HIVEP1;PNPLA3;DGKH;BBC3;TYK2;SULT2A1;LILRB5;CDK6;STX1A;CHCHD3;HGFAC;ST3GAL4;CUX2;FRK;BCL6;BBX;C2orf42;AKT3;PROX1;FOXO3;RCL1;GHSR;ZMIZ2;TRIM24;ZC3H13;CDKN1A;SOX4;ILF3;APOE;ACTN4;ZNF331;XPO4;ADAMTS8;KLB;UBQLN1;DGKB;HLX;CYP19A1;PLCE1;SENP7;PRDM5;ETV6;TCF12;IGF1R;USP3;FANCI;OSGIN1;ASXL3;LIMD1;SLIT2;IG…
IGFBP-3 measurement	IGFBP3;SORCS2
IgG bisecting N-acetyl glucosamine measurement	DERL3;ST6GAL1;TMEM121
IgG digalactosylation measurement	ST6GAL1;ELL2;FUT8
IgG disialylation measurement	ST6GAL1
IgG fucosylation measurement	B4GALT1;TEPSIN;TMEM121;FUT8;MGAT3;ST6GAL1;DERL3
IgG galactosylation measurement	ST6GAL1;IKZF1;HLA-C;FUT8;CEP131;TMEM121
IgG index	TMEM121
IgG isotype profile measurement	CCND1
IgG monogalactosylation measurement	DERL3;ST6GAL1;TMEM121;FUT8
IgG monosialylation measurement	ST6GAL1;FUT8;TMEM121
IgG sialylation measurement	FUT8;TMEM121;ELL2;IKZF1;ST6GAL1
Immature Reticulocyte Fraction Measurement	PLXND1;SLC45A4;AKAP11;ARID4A;CDH3;TFRC;ST6GAL1;ENO1;RAP1GAP;APBB1IP;TNS1;STX7;CD82;ATG16L1;SMOX;FXYD5;GRAMD1A;RCOR1;HSD3B7;FBXO7;EIF5;RIOK3;VWA8;EYA1;TRPS1;BNIP3L;CAV1;PRDM4;METAP2;HBS1L;VEGFA;SLC12A7;CPEB4;CSPG5;ITGA4;ID2;ALDH8A1;FOXO3;CCND2;ARFGEF2;RREB1;FAM83C;EIF2AK4;ALDH1A2;RBM38;CD36;CD164;FLNB;TNS3;FOXP4;GMPR;FHDC1;FTO;SLC14A1;RNPEPL1;PRDM16;ASXL2;SCD5;PLPP5;CD226;MIPOL1;PELO;HK1;KIT;KCNJ1…
Immunosuppressant use measurement	NFKBIE;CD83;CCR6;STAT4
Impacted tooth	AGBL4
Inguinal hernia	STAU2;ELN;CRISPLD2;HIBADH;LOX;EFEMP1;VGLL2;PLEKHM3;WT1;CCDC73;ZC3H11B;EBF2;BMP7;LY86;LRRK1;HAND2;SLC25A33;BNC2;AGTR2;CDCA2;DLEU7;SRPX;RXFP2;ADCY3;COL8A1;MSX1;MECOM;TGFB2;NRF1;RREB1;SYTL5;EMX2;SPSB1
Inhalant adrenergic use measurement	IL4R;MECOM;GATA3;TSPAN8;UBAC2;LPP;STAT6;SMAD3;IL7R;NRROS;HRNR;CD247;ZBTB10;MARCO;PTPRC;ITGB8;GLIS3;TNFSF4;ADAM19;LRRC32;OTULINL;PTTG1;TBL1XR1;D2HGDH;RORA;IQCH;IL2;BACH2;IL18R1;SLC9A2;NDFIP1;TSLP;ID2;TMEM258;MYC;IL33;NSMCE1;ZFP36L1;TMEM232;CARD11;ZNF652
Insulinogenic index measurement	PPIP5K2;PAM;GPSM1
Intellectual disability	RNF19A
Intrahepatic cholestasis of pregnancy	DHRS9;HKDC1;ABCB4;ABCB11;ABCG8;SERPINA1;HNF4A;SULT2A1
Iridocyclitis	ERAP1;ROBO2;TNRC18;HLA-DMB;COPS7B
Iron deficiency anemia	KCNQ1;RNF43;C14orf132
Irritability	PAX6;AUTS2;HCN1;NPTX1;TSN;VRK2;FOXP2;SIX3;MSRA;TMEM106B;MMP16;ALCAM;CFAP77;MEF2C;SIM1
Ischemic stroke	TGFBR3;F11;TWIST1;CASZ1;SLCO1B1;FOXF2;FGF5;PITX2;ZNF474;FOXQ1;ABO;COL4A1;ATP2B1;ZCCHC14;CDKN2A;PDE3A;TRIQK;SH3PXD2A;ALDH2;TSPAN2;TBX3;LRCH1;ZFHX3;CDKN2B;KCNK3;FGG;FGA;SLC44A2;ULK4;TUBA8;PMF1-BGLAP
JT interval	STAT1;TM2D1
Jaundice	MMD
Juvenile glaucoma	MYOC;TCF12;SIX6;AFAP1;GAS7;FOXC1;LMX1B;CDKN2B;C14orf39;DGKG;ABCA1
KANNO antigen measurement	PRNP
Kashin-Beck disease	ITPR2
Keloid	NEDD4;GPC1;DUSP10
Ketonuria	OXCT1
Kidney Cyst	PTPRD
Knee pain	GLIS3;GDF5;COL27A1;GASK1A;UQCC1;ALDH1A2;MAPK1IP1L;DPYD
Kunitz-type protease inhibitor 1 measurement	GJA9
L lactate dehydrogenase measurement	CFH;LILRB5;CD163L1;GAB2;SNX13;NINJ1;CSF1;GCKR
L-Selectin measurement	SELL
L-arginine measurement	CPS1;MED23;SLC7A2;PDGFRL;KLKB1
LDH-related sciatica symptom severity measurement	GSDMC
LDL cholesterol change measurement	ABCG2;CELSR2;LDLR;APOE;SLCO1B1;LPA;APOB;ABO
LDL cholesterol:HDL cholesterol ratio	MAIP1
Left ventricular mass to end-diastolic volume ratio	MYO18B;IGF1R
Lens subluxation	LOXL1
Lewy body dementia	APOE;BIN1;SNCA;GBA1;TMEM175
Lewy body dementia measurement	APOE
Lewy body measurement	COL3A1
Limb dystonia	ARSG
Limb pain	HIVEP1;CPQ;DCC;L3MBTL3;CTTNBP2;PCDH1;GAL;MTR;STX8;F5;CD109
Low back pain	PPARGC1A
Lower limb pain	NELL2
MAP kinase-activated protein kinase 2 measurement	MAPKAPK2
MAP kinase-activated protein kinase 3 measurement	MARK3;HRG;ZC3H13;CPB2;LCP1;MYBPC1;CABLES1
MHC class I polypeptide-related sequence A measurement	MICA;TRIM31;OR5V1
MHC class I polypeptide-related sequence B measurement	MICB
MHPG measurement	SSTR1
MMR-related febrile seizures	SCN1A;CD46;ANO3;IFI44L
Malabsorption	UBE2E3;IL18RAP;OLIG3;LPP;IP6K3;PTPN2
Malignant Pancreatic Neoplasm	CLPTM1L;SPAG17
Malignant Urinary System Neoplasm	CLPTM1L;TSNAX-DISC1;MYC
Mastocytosis	PDZRN3;FTCD;ZNF134;OTX2;OR51Q1;ZEB2;TBL1XR1
Meniere disease	CACHD1;KLHL25
Menorrhagia	TERT;BMPR1B;ARL14EP;SSPN;MCM8
Mental deterioration	TOMM40;APOE
Mitral valve prolapse	TNP1;SETD4;SIPA1L1;LMCD1;MN1
Moderate albuminuria	WIPF3;NR3C2;TRIB1;FOXD2;TYRO3;AHR;CUBN;SHROOM3;FTO;CASZ1;LRMDA;FRS2
Moyamoya disease	RPTOR;RNF213;MAGI2;CTAGE1;LRP1;WNT9A;JAZF1
Mutism	GJA3
Myasthenia gravis	TNFRSF11A;ELL2;CHRNA1;CTLA4;HLA-B
Mycobacterium avium complex disease	CHP2
Myelodysplastic/Myeloproliferative Neoplasm	JAK2;TERT
Myocardial Ischemia	PIK3CG;PHACTR1;VAMP8;APOE;ADAMTS7;CELSR2;CDKN2B;CDKN2A;PLPP3;GUCY1A1;NOS3;HHIPL1;FES;SLC5A3;CCDC71L;PLTP;HNF1A;MFGE8;CDH13;FER;EDNRA;KCNE2;ARHGAP42;COL4A1;ARHGEF12;LPA;CLCN6;SCARB1;SPARC;STAG1;TCF21;TWIST1;SWAP70;COL4A2;BUD13;SLC22A3;MIA3;DEPTOR;MRAS;JCAD;SSU72L6;FHL1;TENT5A;IFIH1;MAT2A;PCSK9
Myopia	TFAP2B;RASGRF1;MPPED2;RBFOX1;CDKN3;FZD10;GPD2;TJP2;TSHZ3;HIVEP3;PDE11A;RDH5;RCBTB1;SIX3;SCAF11;CCZ1B;TCF7L2;LRRC4C;THRB;AKAP6;KCTD15;KCNMA1;NFIA;TMEM161B;ZMAT4;LRFN5;DYNLRB2;CD34;PCCA;MYO1D;DSCAML1;ZBTB38;ADAMTSL1;ZNF366;NRIP1;NTM;GPC6;NOG;KCNQ5;LAMA2;CFAP299;TOX;ANKRD28;ZC3H11B;FAM240C;CDRT15;PRSS56;ZIC2;FNDC3B;FLT1;SLC25A12;CLU;BICC1;COL10A1;BMP4;RALY;PZP;PDHA1;MYCN;GGACT;NCOA2;ST18;TDRD9;GJD2;…
N-acetyl-D-glucosamine kinase measurement	NAGK;MCEE
N-acylethanolamine measurement	FAAH
N-acylethanolamine-hydrolyzing acid amidase measurement	CHPT1;NAAA
N-glycan measurement	FUT8;HNF1A;MGAT5;ST6GAL1;B3GAT1;FUT6;B4GALT1;ST3GAL4;CHST2;IKZF1
N-terminal prohormone brain natriuretic peptide measurement	NPPB
NAD-dependent protein deacetylase sirtuin-2 measurement	APOH
NADPH--cytochrome P450 reductase measurement	POR;STYXL1;MDH2;PNPLA3
NG-monomethyl-arginine measurement	DDAH1
NSAID use measurement	MEX3B
NT-proBNP measurement	CLCN6
Nasal Cavity Polyp	BACH2;FOXP1;IL1RL1;IL18R1;IL33;GPX4;CYP2S1;COLEC10;IRF4;ALOX15;TNFRSF11B;TNFSF11;TSLP;NCOA1;GATA3;IL18RAP;FAM124A;TBX1;HLA-DQA1
Neck pain	CA10;SLC39A8;FOXP2;CARNMT1
Nephroblastoma	DDX1;DLG2
Nephropathy	EGLN3
Non-steroidal anti-inflammatory and antirheumatic product use measurement	MAML3;SYNPO;PRR16;STAT6
Nystagmus	FGF14;LSAMP
OX-2 membrane glycoprotein measurement	ABO
Obesity Hypoventilation Syndrome	FTO
Obsessive-compulsive trait	PTPRD
Ocular pain	KIAA1549L;SOX5
Oligomenorrhea	BMPR1B;ARL14EP;SSPN
Opioid use measurement	PBX3;DDX20
Oral ulcer	PDE4D;IRF5;IRF8;NLRP3;IL7R;CEBPB;TNFSF15;HCAR2;DENND1B;PPP5C;RIPK2;NFKB1;TICAM1;IL10;STAT4;IL12A;IKZF1;LYZ;IL12RB1;GTDC1;RREB1;IFNGR1;PRDM1;GSDMD;SCHIP1;NOD2;MAFB;HLA-A
Orofacial cleft	PAX7;IRF6;CYRIA;MAFB;RBFOX3;FOXE1;NTN1;SPRY2;DCAF4L2;TANC2;SHTN1;ABCA4
Other immunodeficiency syndrome with predominantly antibody defects	HTR5A;SCEL;INSIG1;DDX53
Otitis media	ANXA13;PRX;CDCA7
Ovarian Endometriosis	SYNE1;CDKN2A;ARL14EP;GREB1;CDH19;KDR;CDKN2B;PPP1R26
Ovarian cyst	ARL14EP;TERT;GREB1
P wave duration	HCN1;EPAS1;SCN10A;MYH6;CAMK2D;SCN5A;TBX5;CAV1;CAND2;KCND3
P wave terminal force measurement	MYH6;KCND3;SPON1;CALM3
P-Selectin measurement	F5;ABO
P-selectin glycoprotein ligand 1 measurement	AKAP6;TMEM119;KATNAL2;GCNT1
PCSK9 protein measurement	KCNA5;PCSK9;FBXL18
PHF-tau measurement	FBXL3;GAS7;ST3GAL1;ELOVL5;PRKCH;VRK2;MYOM2;MSR1;KMT2C;PHF21B;PTPRU;HIPK2;NTN1;RHOBTB1;TP63;MAP3K13;FRY;ADD2;TP73;SEH1L;ESF1;CDV3;EZR;CRTAC1;HIVEP1;NDUFAF5;MYOM1;ST8SIA5;NALCN;EYA1;TRPA1;SFRP1;R3HCC1;ATRNL1;CPE;PPARGC1A;B3GAT2;C6orf118;TENT5A;SEMA5A;FAF2;ITK;AMOTL2;HES1;PEX5L;FOXP1;WLS;CD2;SLAMF1;ATP10B;MSX2;TEK;PLXDC2;ADRA1A;SLITRK3;CPXM2;FKBP9;NEUROG3;RASSF8;MOGAT1;TMTC4;PCSK2;MCF2L;BCL11B;GNAI1…
PR interval	USP28;ALDH18A1;FGFR2;SEMA3A;FNDC3B;TESC;TBX5;FGF14;CAV1;PPARGC1A;HDGFL1;NR3C1;FHL2;EPAS1;MAP7D1;SIPA1L2;PDZRN3;CHD6;CDKN1A;DEK;MKLN1;SOX5;NREP;LRCH1;HLX;ARHGAP24;FGF5;IRF8;GAREM1;HSPG2;EML4;MEIS1;ITGA9;SLC25A26;CAMK2D;PAM;ADGRL3;ARL14EP;PLPP7;COQ8A;PDLIM5;SENP2;TBX20;SUN1;MICU2;BEND7;GFM1;ZFPM2;MTSS1;RCAN2;SYNE3;ZNF572;RAP2B;SLC8A1;CCBE1;SCN5A;SCN10A;SRL;ARID2;TSC22D2;RYR2;GJA5;ADRB1;MPPED2;FERMT…
PR segment	LRCH1;MEIS1;ARHGAP24;SCN10A;CAV1;MICU2
Palmar Fibromatosis	NEDD4;CDKL1;SFRP4;CDKN1A;LPIN1;RAB31;DMRT2;WNT7B;EBF2;DUXA;FGFR2;PTPN4;ATE1;LRRK1;ERG;DDR2;LDHAL6B;PJA2;MAFB;EPDR1;KDR;TACC2;RSPO2;ANTXR1;TMEM81;ZBTB40
Paralytic ileus	ADAR;DPYS
Parkinson disease	GALC;ITGA8;FGF20;RIMS1;TOX3;SH3GL2;WNT3;BST1;RNF141;KCNIP3;SIPA1L2;SV2C;KLHL7;TMEM175;CCDC62;GCH1;GPNMB;SNCA;CAMK2D;PLPPR1;RIT2;ACMSD;MICU3;NDUFAF2;CTSB;S1PR1;CHD9;LRRK2;FAM47E;STK39;HLA-DRA;LINC02210-CRHR1;FAM47E-STBD1;NUCKS1;MAP4K4;NSF;MCCC1;IGSF9B;CAB39L;SYT17;INTS2;FBRSL1;RAB29;KANSL1;TBC1D5;SCN2A;SCAF11;ASXL3;FCGR2A;RBMS3;DGKQ;SLC18B1;SLC2A13;BAG3;TMEM163;CYRIB;RABGEF1;PROM2;ELOVL7;COL3A1;LC…
Patellar dislocation	UQCC1
Pathologic fracture	FAM3C;WNT16
Peptic ulcer and gastro-oesophageal reflux disease (GORD) drug use measurement	TRAF3;PDE4B;MAML3;ELFN1;FOXP1;CA10;DNAH11;AFF3;CDKN2B;CDKN2A;DPYD;CRTC1;WT1
Personality disorder	ULK4
Pes valgus	AFDN
Phlebitis	FGA;ABO;ZFPM2;FGG;TSPAN15;F5;F11
Pituitary Gland Adenoma	CDK8
Plantar Fasciitis	WWP2
Plantar Fibromatosis	SFRP4;WNT7B;WWP2
Polycystic Kidney Disease	ADRA1D
Polymenorrhea	SSPN;BMPR1B;ARL14EP
Priapism	VEGFA
Prosthesis-Related Infections	CRP
Proteinuria	CUBN;HSF2;LRP2
QRS amplitude	HAND1;CPEB4;LRCH1;CACNB2;DKK1;CEP85L;CDKN1A;PRKCA;USP25;TRIM63;NFIA;MITF;MYH7B;HIVEP1;WIPF1;NSRP1;N6AMT1;MAPT;PLN;NOS1AP
QRS complex	MYH7B;HIVEP1;DKK1;KLF12;CDKN1A;TRIM63;NFIA;CACNB2;SCN10A;MITF;SIPA1L1;HAND1;CASQ2;SETBP1;TKT;PLN;TBX5;CPEB4;WIPF1;NSRP1;LRCH1;LRIG1;CRIM1;N6AMT1;TBX20;MAPT;NOS1AP;CEP85L;PRKCA;USP25
QRS duration	PRDM6;DKK1;HAND1;CASQ2;KLF12;LRIG1;CRIM1;VTI1A;SETBP1;EXOG;NFIA;TKT;TBX20;KLHL38;SCN5A;SCN10A;SLC35F1;SIPA1L1;MYL12A;CDKN1A;IGF1R;PRKCA;CCDC141;PLN;TBX5;GOSR2;TBX3;SENP2;SYT1;ZNF638;CAV1;CEP85L;MYOCD
QT interval	KCNH2;CAV1;CEP85L;SLC4A3;KCNJ2;NME7;PRKCA;AZIN1;TTN;ANKRD9;RNF207;NKX2-5;SCN5A;LITAF;NOS1AP;TCEA3;PKP2;SLC4A4;RASGRF2;KLF12;ATP1B1;TMEM44;BACH1;KCNE1;SLC8A1;SCN10A;SPATS2L;PLN;KCNQ1;SLC27A6;SGIP1;HEY2;DPT;KIAA1755;SMARCAD1;ZFPM2;SP3;YPEL2;MRTFB;TGFBR3;LAPTM4B;CXCL12;GMPR;NCOA2;EXOG
RR interval	ADGRD1;MYH6;CEP85L;BABAM2;CD34;UBE2E2;SYT10;GJA1;KIAA1755
Raynaud disease	SLC8A1
Rectal prolapse	WWOX;NUDT7
Recurrent aphthous stomatitis	KCNH8
Red cell distribution width	SLC22A16;SLC4A1;ABCB4;ADIPOR2;MYLIP;E2F2;HFE;PLAUR;ANLN;ELOVL5;CPS1;VIM;ANK1;CDH1;ZNF800;CLPTM1L;SLC4A8;SYNE2;ATP11B;PPP1R12A;ATP2B4;TSPAN32;SLC12A2;BCAS1;PPP2R5A;FECH;KLF6;ATP11A;ATP1B3;SPTB;WIPI1;TFRC;STK10;SCARB1;DHRS9;FNDC3B;PLD1;REXO1;STX7;MOK;RBL1;TNPO1;REST;GCKR;CD82;PPP1R15A;GMCL1;SMOX;XRN2;SLC23A2;PABPC4;CERS4;TF;ABL1;PRTFDC1;MYO9B;HNRNPM;HSCB;FBXO7;PNPLA3;IL2RB;L3MBTL2;AP4S1;CDKN3;PAPLN…
Renal insufficiency	ENTHD1
Retinal dystrophy	CNGB1;CERKL;NHSL1
S-formylglutathione hydrolase measurement	HTR2A;ESD
S100 calcium-binding protein B measurement	DIP2A
SAPHO syndrome	STOML1;PDE9A;HTR2A;PML
SIR2-like protein 2 measurement	NLRP12
SLAM family member 7 measurement	ITLN1;SLAMF7
SPARC-like protein 1 measurement	SPARCL1
ST2 protein measurement	ST3GAL4;IL1R2;IL1RL1;IL18R1;SLC9A4;MAP4K4;IL1R1;SLC39A8;ASGR1;RFX8;DCPS;MGAT5
Sciatica	GSDMC
Secreted frizzled-related protein 3 measurement	FRZB
Seizure	ETV1
Self-injurious behavior	KCNMB2
Sepsis	GPM6A;IL33;IL18R1;CRP;POMZP3
Shoulder pain	FOXP2;CA10;SLC39A8;CARNMT1
Sjogren syndrome	TNFAIP3;IRF5;STAT4;IL12A;HLA-DRA;TNPO3;GTF2I;RCN1;BLK;TNIP1
Sleep Disorder	FTO;ACSL1;EMX2;GRM4;PTPRD;PDZD8;HAPSTR1
Snoring	PITX1;CPNE8;POC5;KCNJ16;ADGRV1;ROBO2;ANKRD10;BCL11B;SOX5;LMO4;NR4A2;MSRB3;BDNF;SHISA3;ANAPC4;STK33;PEX2;OXCT2;SIM1;FTO;AOPEP;DLEU7;XKR9
South Texas Assessment of Neurocognition	DISC1;TSNAX-DISC1
Spirochaetales Infections	SCGB1D2
Stevens-Johnson syndrome	REC114;IKZF1;POU5F1;ZNF423;UMAD1
Strabismus	TCF4
Syncope	BANF2
T wave morphology measurement	KCNQ1;KCNH2;SOX5;SCN10A;KCNJ2;NOS1AP;PREP;KLF12
T-cell immunoglobulin and mucin domain 1 measurement	HAVCR1;ITK;ABCA8
T-lymphocyte surface antigen Ly-9 measurement	LY9
TEMPS-A questionnaire	ADGRB3
TNF-related activation-induced cytokine measurement	TNFRSF10A;MAFB;COLEC10;TNFSF10;TNFSF11;CPN2
TNF-related apoptosis-inducing ligand measurement	CFH;FNDC3B;RNF125;KNG1;TNFSF10;MEP1B;SERPINA1;APOH;DSG1;ECT2;PLAUR;B4GALT6
TNF-related apoptosis-inducing ligand receptor 2 measurement	TNFRSF10B;TNFRSF10C;TNFSF10
TPE interval measurement	NDRG4;NCOA7;MEF2D;KCNJ2;HEY2;IGF1R;AZIN1;SERTAD2;SLC8A1;KCNH2;PYGB;CREB5;NKX2-5;ZMIZ1;STRN;SGIP1;DPT;CAMK2D;ETS2;LITAF;FAAP20
Takayasu arteritis	IL12B;LILRB2;IL6;MICA;VPS8;RNF39;DUSP22;PTK2B;CFL2;KLHL33;HLA-DRB1;HLA-DOB
Tendinopathy	CYSLTR2
Testicular Germ Cell Tumor	MAD1L1;ZFP64;ZNF638;CLUL1;TFDP2;DMRT1;PRDM14;SMARCAD1;TERT;RFWD3;ATF7IP;ZFP42;SPRY4;GAB2;KITLG;PDE8A;DAZL;LHPP;SSR3;CENPE;UCK2;ZNF208;PRTG;BMERB1;ZFPM1;ZNF675;HNF1B;HEATR3;PIK3CD;GPR160;RESF1;BAK1;CNOT2;TFCP2L1;CDKL2;PKNOX2;MAP2K1;SUGCT;ZNF726;ZNF728
Thromboembolism	FGG;F11;STAB2
Thrombophlebitis	F11;TSPAN15;ZFPM2;ABO;FGG;F5;FGA
Thyroid preparation use measurement	SLC66A1;TG;TMEM131;TCF7;PLEKHA1;SLC1A2;CD69;SH2B3;SASH1;PDE10A;PDE8B;CBLB;CAMSAP2;TNFSF11;BAZ2B;NFATC1;PTPN22;IL2RA;ETS1;IRF4;LPP;ILDR1;SLC25A37;CD226;NR3C2;TNFRSF14;SIK3;CTLA4;TLR3;TNFRSF11B;CPT1C;B3GNT2;HORMAD2;C12orf42;IFNE;EPS8L3;CD247;RNASET2;PRKCQ;TRIB2;FAP;SYNGR1;RAB2A;PLGRKT;IFIH1;TPO;NEK6;NKX2-3;FOXA2;C1QTNF6;MYC;ARID5B;ELMO1;FCRL3;TRAT1;RBPJ;CX3CR1;IL7R;PDE7B;RASGRP1;CHRNA9;PTPN2;FOXE1;…
Thyrotoxicosis	PRDM11;SYT13;TRPM3;GGTLC2;CD40;FGF7;LPP;NRG1;CTLA4;TSHR;FAM227B;MICOS10;PDE8B;PTPN22;MAF;IGFBP5;TG;TGFB2
Tinnitus	COL11A1
Tourette syndrome	MAD1L1;VRK2;SNAP91;NOX4;GSDME;PHF3;ZSWIM6;SOX5;CNTN4;CNNM2;DRD2;AKAP6;NPAS3;TMEM161B;HCN1;NEGR1;DPYD;CD47;SLC30A9;MEF2C;FOXP1;PLCL1;STAG1;PXDNL;CACNA1C;NAA11;SORCS3;PPP2R2B;KCNB1;MOCS2;LRFN5;RASGRP1;RGS6;GRIN2A;PDE4B;IMMP2L;DCC;COL27A1;ZNF536;SHISA9;PAX6;PPP1R13B;KIZ;CACNA1I;PPP1R16B;SNX19;ENOX1;BCL11B;SRPK2;RTN1;ESR2;RPTOR;TENM4;NR4A2;SPPL3;CNNM4;KCNV1;ZNF608;TSNARE1;RSRC1;TFAP2B;NGEF;IGSF9B;MRP…
TpTe measurement	ZEB2;FOXO1
Trichiasis	SYTL5;ETS1;SRPX
UMP-CMP kinase measurement	SLC46A1
Umbilical hernia	LRRK1;NAV3;TCF21;CALD1;OSR1;ZC3H11B;FMN1;BCL2L11
Urinary incontinence	TBX5;RHBDL2
Uterine leiomyoma	KANK1;TEX11;MYH11;HEATR3;CHEK2;ACTRT3;STN1;SYNE1;TERT;SULT1B1;TNRC6B;WNT4;WT1;POMC;ITPR1;CD109;FRMD7;MACROD2;GREB1
Uveal Melanoma	CLPTM1L;IRF4;TDP1
Vaginal mucosal ulceration	GATAD2A
Varicella zoster virus seropositivity	HLA-DQB1
Varicose veins	MAP2K3;SLC12A2;ITGA6;DOCK8;THBS4;ERGIC1;PROX1;SGK1;KCNJ2;SOX9;INSIG2;CASZ1;FBLN7;RSPO3;NEK7;WNT9B;EBF1;MIDN;ABO;DAOA;PRKAR1B;LBH;XKR5;HDAC7;MEF2A;LMCD1;CPNE3;NFATC2;PIEZO1;UNC5B;RDH10;POF1B;SBF2;DTNA;TMEM87B;RPL22L1;KIF5B;TCEA2;MTX3;GATA2;SRL;UBE2H;PPP3R1;PLEKHA5;MAP2K4;EDN1;LY86;EFEMP1;ERRFI1;RREB1;ZBED3;POSTN;ARID5B;SORBS2;ATP13A2;ARHGAP12;CNGB3;RAD51B;KCNH8;TGFBR3;SRPX;ARHGEF17;SLC2A1;ELL2;KLF…
Vasodilators used in cardiac diseases use measurement	ATP2B1;ALDH2;PHACTR1;FDX1;CDKN2B;GUCY1A1;LPA;TCF21;VAMP8;ABHD2;CDKN2A;CNNM2;MAP9;TTC32;YBX3;CHRNB4;EDNRA;FLT1;SLC22A2;RDX;SLC22A3
Venous thrombosis	CNTNAP2;MUC12
Ventricular arrhythmia	PITX2
Vertigo	ZNF91;SEMA3E;WNT5B;TMEM128;TECTA;ARMC9;LYPD6;OTOG;RELN;OTOGL;BTRC
Visual impairment	OPCML;VWF
Vitiligo	TG;FAP;PTPRC;SH2B3;BACH2;CD80;IRF4;UBASH3A;CASP7;PTPN1;PPP4R3B;RNASET2;TYR;GZMB;RPGRIP1L;CPVL;FOXP1;IFIH1;TNFSF11;C1QTNF6;PTPN22;DEF8;LPP;BANK1;CTLA4;NRROS;CLNK;SLC1A2;FASLG;TICAM1;CBFA2T3;PPP3CA;TNFRSF11A;FLI1;SERPINB9;CHRNA9;BTNL2;HLA-A;IRF3;HERC2;IL2RA;ARID5B;BCL2L11
Vogt-Koyanagi-Harada disease	EGR2;HLA-DRA;ADO
Von Willebrand disease	VWF
WAP, Kazal, immunoglobulin, Kunitz and NTR domain-containing protein 2 measurement	WFIKKN2
WNT1-inducible-signaling pathway protein 1 measurement	SLC46A1
X12063 measurement	SLCO1B1
YKL40 measurement	RORA;VDR;SIPA1L2;CENPF;CHI3L1;CHIT1;TRIB1;ZNRF2;GCKR;UNKL;PITPNC1;ZFYVE28;ERCC6L2
Young adult-onset Parkinsonism	ZNF277;FRRS1L;PPFIBP1;FTMT;NPIPB11;ZFAT;COL18A1;ADAMTS9;SLC19A1;PBX1;ZNF98
[Pyruvate dehydrogenase acetyl-transferring] kinase isozyme 1, mitochondrial measurement	PDK1
a disintegrin and metalloproteinase with thrombospondin motifs 13 measurement	ADAMTS13;ABO;PRDM15
a disintegrin and metalloproteinase with thrombospondin motifs 5 measurement	ADAMTS5
abdominal aortic calcification measurement	RAP1GAP;TWIST1
abdominal injury	CRADD;SRGAP3
able to hear with hearing aids	NID2;SPTBN1;ARHGEF28
abnormality of serum enzyme levels	EEFSEC;KLK3;POU5F1B
abortion	HPGD;SHTN1;KIF26B;CEP44
abscess	MYO3B
acalculous cholecystitis	ABCG8;TBX5;TMEM179
acid sphingomyelinase-like phosphodiesterase 3a measurement	SMPDL3A
acne	SHB;BCL11A;IL1B;TSPAN8;CCDC138;INAVA;MOCS2;ANKRD55;PARD6G;CRELD2;SEMA4B;FIRRM;LAMC2;TRPM7;PNPLA3;CSTA;WNT10A;ADAMTS18;LYPLAL1;NAV2;MYEOV;RASSF10;SOAT1;GLI2;UPB1;TBX18;ERRFI1;FST;EDAR;FCHO2;SYN2;DLC1;FGF10;EDNRA;BORCS5;SUGCT
acoustic startle blink response measurement	PARP14
acquired neutropenia	AFF1
actinic keratosis	OCA2;SLC45A2;TYR;IRF4;BRCA2;BNC2;ANKRD33B;MC1R
acute conjunctivitis	GALP
acute coronary syndrome	CST3
acute graft vs. host disease	JUN;SDK1;ZNF385D;INSC;CUL3;TBC1D30;KALRN
acute insulin response measurement	MTNR1B;CDKAL1
acute laryngitis	FAT4
acute lymphoblastic leukemia	CEBPE;CDKN2B;ARID5B;IKZF1;SP4;DDC;TP63;GATA3;PIP4K2A;PYGL
acute myeloid leukemia	TP73;KMT5B;TRIM46;IRF4;SBK1
acute myocardial infarction	CDKN2B;CDKN2A;CD44;LPA
acute orbital inflammation	GPR65;GALC
acute pancreatitis	ABCG8;CTRC;PRKCQ;MORC4;ABCG5;SPINK1
acute respiratory distress syndrome	RBM20;FLT1
acute-on-chronic liver failure	HLA-DRA
acylcarnitine measurement	SLCO1B1;CPT2;SLC16A9;ACADM;PPID;SLC22A5;ACADL;CABP1;SLC22A16;ACOT7;ACADS;SPPL3
adenomyosis	SYNE1;ARL14EP
adenosine deaminase measurement	ADA
adhesion molecule measurement	SELP;F5
adiponectin measurement	SNX13;CDH13;ADIPOQ;DNAH10;PEPD;GIMAP4;FER;CMIP;PDE3A;VEGFA;KNG1;RUNX1;TRIB1;ARL15;ATP6V0A2
adipose tissue measurement	TP63
adolescent idiopathic scoliosis	LIG3;FYN;BMAL2;LRRC7;LMO3;MSMO1;EIF2AK2;TMCC3;TRIB2;TMEM131;CAPZB;ATP8B1;ERMP1;RAB18;RNF32;GHRHR;SNX8;APBA1;CXCL12;ASIC2;HSPA8;CAND1;PHC1;FAM184A;ADGRG6;PHACTR2;PACRG;GBE1;GRB14;TNP1;AKAP7;LYZL1;TMEM131L;DPPA4;ARL4A;PREX1;PMEPA1;ANKRD60;BMP4;PAX1;DYNC2I1;NPHP4;KLRD1;OSTF1;LRCH1;TLR4;CTSV;PI15;CCNG2;CDH13;GAREM1;FCRL5;ALDH1L1;CDH18;PIK3R1;SSBP2;PSKH2;LRMDA;TENM4;CDH8;FREM2;MAGI1;AKAP6;ACSL1;RIT2;A…
adrenal suppression measurement	PDGFD
adrenocortical insufficiency	SPTBN4
adrenomedullin measurement	IFIH1;SBF2
adult onset asthma	HDAC7;TFRC;IL4R;IQCH;GATA3;BACH2;IL1RL1;IL33;LRRC32;BCL2L11;STAT6;SMAD3;PTPRC;IL18R1;WDR36;TSLP;D2HGDH;HLA-B;RORA;COL16A1;NDFIP1;HHEX;IL7R;TBL1XR1;HLA-DQA1;ZBTB10;MAP4K4;PLAGL1;APOE;COG6;POU2F1;ADAMTSL3;RUNX1;GLB1;CD247
adult-onset Still's disease	PTPN22;ANKRD55;CSF1
advanced glycosylation end product-specific receptor ligand measurement	DSP;TSPAN14;B4GALNT3;CLEC1A;JCAD;FAM13A;CSF1;PRRT1B
adverse effect	STAB2;CAMK4;LDLRAD4;ADARB2;EIF2AK3;TMEM233
afamin measurement	AFM;RASSF6
age at assessment	PLXND1;HIVEP2;MAP3K1;VEGFA;LY86;SEC16B;SSPN;PEMT;CLOCK;FTO;RSPO3;DCST2;ADAMTS9;EYA2;UQCC1;CPEB4;PIGC;ADCY3;MEIS1;TNFAIP8;TCF7L2;NEGR1;HOXA11;TFAP2B;CCDC92;DDC;SMAD6;TMEM18;ZC3H11B;CALCRL;HOXC12;STK33;CMIP;ABCA1;MC4R;RFLNA
age at death	VTI1A
age at diagnosis	FOXC1;REXO1;MEF2C;MYH6;GTF2I;BAHCC1;ETV1;COL4A2;HNRNPA1L3;RXFP2;DNAJC1;FGD5;SLC22A1;RFLNA;PCDH18;HLA-DQA1;HLA-A;PLPPR1;MRAS;PDE3A;PURG;HLA-DRA
age at first birth measurement	MAD1L1;KMT2E;TRIB2;ESR1;CNTN3;USP34;ADGRB2;FOXP2;ZSWIM6;NUP54;NOVA1;BARHL2;TMEM182;ID4;TNKS;SOX11;NRXN1;CALN1;PCDH9;PDE4B;NOL4L;ADARB1;SEMA3F;HIVEP2;LARS2;RARB;MAP3K20;BCL11A;LARGE1;SCN2A;SDK1;ARL14EP;UTRN;SORCS3;CAMKV;METTL15;BNC2;ZDHHC21;VWC2;TCF4;MAML3;VRK2;JADE2;CELF4;CDH6;MKRN1;CDH8;HCN1;MSANTD1;STMND1;TRAF3;IGF1R;AFF3;CNGB3;SHTN1
age at first facial hair	PREX2;KCNK2;FAM118A;KATNAL1;TRPS1;FTO;ETAA1;SPPL3;SMARCAD1;ZNF483;MSRB3;SOX2;PDGFA;PREP;NFATC4;FARSB;SLF2;KCNJ2;MC3R;MKLN1;DET1;MBL2;IRS1;LCLAT1;MRTFB;CCER1;PRDM11;ALX4;GRB10;JHY;FOXO3;HOXC13;PAX3;EIF4E2;OLA1;SLC24A4;IGF1R;IGFBP3;SLC39A12;TMC1;TACR3;C1orf127;RMI1;ANXA2;ADARB2;LIN28B;TBX15;PRDM13;AKT3;AKAP1;FGF5;CEP112
age at first sexual intercourse measurement	SEMA3F;TFAP2D;ISL1;CUL3;ARHGAP15;FGFR1;OPRK1;PUS7;MAP3K20;ESR1;MET;CNTN3;PLCL1;SATB2;BCL11A;FKBP9;FOXP2;FEZF1;EXOC4;SCN2A;BLK;SEMA6D;LRPPRC;LMO4;BARHL2;CAMKMT;RAB19;MFHAS1;NCAM1;TMEM18;MCHR2;NR4A2;MED27;UNCX;PDZRN4;ZNF507;ZNF608;ZFPM2;GPR37L1;CNGB3;TMEM182;EMB;MSANTD4;JMJD1C;NEGR1;LRRTM4;BDNF;SOX11;KCNG2;DHFR2;CPNE7;AATK;EFNA5;PDE4B;SHTN1;DCC;CPNE4;TCF4;MAML3;PHF2;METTL6;KCNU1;VRK2;IKZF2;ANAPC4;H…
age at last pregnancy measurement	SORCS3;BCL11A
age at menarche	TFAP2B;FUT8;GAB2;JADE2;INPP5A;RARB;DZANK1;USP14;TOX3;BPNT2;TMEM245;DNM1;KDM4C;JHY;C11orf58;ASCC3;FAM120B;SENP6;LEPR;NR5A2;OLFM3;SATB2;CCDC170;SEC16B;GHSR;GPR83;MC3R;KDM4B;GADD45G;ZNF331;GGT7;TBC1D5;EEFSEC;BMAL1;EGR4;NKX2-1;SCN2A;TRPC6;SIX3;PML;DET1;RPTOR;CBX4;RXRG;REN;AFF3;RBMS3;ARMT1;NR6A1;THRB;TMEM18;ARL14EP;CAMK4;CAST;NR4A2;TEX29;PTPRN2;SST;NOSTRIN;SMARCAD1;HPGDS;STARD4;HNF4G;PEX2;TBC1D16;KCNK…
age at menopause	CALCR;ST7L;ADSS2;RAD18;XRCC5;PGR;TDRD3;ABHD12;ADNP;CCNJ;EBF3;TENT4A;MSH6;CHD6;MCM8;HELB;RPAIN;FSHB;STX6;SCCPDH;FBXL17;RNF44;ARL14EP;BCL2L11;SYCP2L;ODF1;KLF10;BRSK1;HELQ;ZFYVE1;SH3PXD2B;ZFPM1;NLRP11;TMEM150B;KLHL25;C5orf47;SPRY4;FANCA;FANCM;PNP;IPO7;TFPI;ZRANB1;PPP2R3A;FRYL;RIF1;TFAP2C;GSPT1;TASOR2;DCUN1D4;BIRC6;DENND1A;DDX31;PPARG;PEX5;RBM26;ETAA1;ACSL1;ACMSD;MSI2;APCDD1;INHBB;ABRAXAS1;ZNF143;EXO…
age at onset	RTEL1-TNFRSF6B;RASGRF1;MPPED2;FNDC3B;FOSL2;RBFOX1;VIPR2;TGFBR1;KAZALD1;AMOTL2;CCL20;IL1RL1;IL18R1;TJP2;TRIM25;BICC1;PZP;PDE11A;MYCN;GGACT;RCBTB1;APH1B;CDH13;TNFRSF11A;LPP;CCZ1B;EGFR;GSDMC;CDKN2B;TCF7L2;LRRC4C;SLC16A1;KCNMA1;TIAM1;TDRD9;NFIA;ANTXR2;TMEM161B;TERT;FBN1;GSDMA;ZNF280A;PDE3A;OVOL1;DSCAML1;ZBTB38;ADAMTSL1;PLD5;NRIP1;D2HGDH;RAD51B;NOG;RNLS;DRD1;ARL15;KCNQ5;PRELID2;PRTN3;GK2;CFAP299;L3MBT…
age at voice drop	TRPC7;JHY;MKLN1;MRTFB;LIN28B;NR5A2;SOX2;SPDYE12;MC3R;TACR3;ALX4;PRDM13;ZNF483;BDNF
age-related hearing impairment	SNAP91;TYR;NID2;TRIOBP;MDGA1;SPTBN1;SPACA1;AGO2;KLHDC7B;TINAG;FTO;SLC15A2;CCDC68;CTBP2;FSCN2;TMEM213;ARHGEF28;CLRN2;CNTLN;WDR3;NFKBIA;ADNP2;SASH1;LMO7;ILDR1;LMX1A;CHMP4C;DIRAS2;TUB;ABLIM3;SH2D4B;TMPRSS9;ADARB2;PARVA;GNAT3;MMP2;FXYD5;DHRS7;GRB10;GLI3;EYA4;CCNG1;ENOX1;MED13L;DGLUCY;DOCK2;SIK1;ADAMTSL3;CABP1;DYNC1I1;LOXHD1;PARD6G;SYNJ2;TTC28;CDH23;FOXN1;PIWIL1;AKAP12;MAGI1;PBX3;TRIL
age-related macular degeneration	CFH;CETP;TNFRSF10A;TGFBR1;ARHGAP21;FRK;VEGFA;COL10A1;C3;ALDH1A2;NAV1;SRPK2;RLBP1;COL8A1;KCNT2;ADAMTS9;ABCA1;RAD51B;B3GLCT;CFB;CFHR1;ARMS2;TRPM1;CFHR4;CFHR5;LIPC;AFF1;NOTCH4;MCUB;SLC16A8;CFHR3;APOE;RDH5;CTRB2;CNN2;REST;CD46;ABHD2;FUT6;HTRA1;COL4A3
aggressive behavior	FYN
airway imaging measurement	GFPT2;PFKP;SLC25A21
airway wall thickness measurement	SCG2
alanine measurement	PRODH;ASPG
albumin:globulin ratio measurement	ST6GAL1;STEAP1B;TRAF3;ETS1;REPS1;FCHO2;TNFSF13;IKZF1;MPRIP;EGF;AFF3;BCL2;RUNX3;C9;IL1R1;RASGRP3;ACOXL;IL6R;TBC1D16;HLA-B;TNFRSF13B;MPHOSPH9;NFKB1;CCR6;ELL2;CXCR4;BLK;BMP2K;IGSF11;TXLNB;HLA-DPB1
albuminuria	COL4A4;FRG1;LRMDA;NR3C2;CWC27;PRKCI;FUT1;NRXN1;ARL15;HOXA13;CUBN;SHROOM3;FRS2;COL4A3;GATM;ADO;CSMD1;ZFP36L1;CPS1;AHR;AK5;CHD7;FOXD2;TCF4;LTK;WIPF3;CPO;RSU1;TSHR;TRIB1;TRIQK;BAHCC1
alcohol abuse	EDN3;SLCO3A1;TMTC2;ADH1B;SPRED2;HS3ST1
alcohol consumption measurement	MLXIPL;NRXN3;PREX2;PTGER3;KIF26A;BCL3;ATP2B1;SNX13;WSCD2;IGSF9B;GCKR;PABPC4;TNRC6A;CBX5;CYP26A1;CRTAC1;LIPG;CAB39L;RP1;PIK3CG;H2AZ2;EVX1;INPP4B;TRIM2;HGFAC;ACSS3;ALDH2;OAS3;PHACTR1;CCND3;NPR3;GBE1;PLCH1;FOXP1;EHBP1;RAB3GAP1;C10orf88;PLEKHG1;RWDD3;ZNF831;PEPD;DTD1;CALU;ALDH1A2;DPP6;ZRANB2;DUSP26;KLB;FAIM2;GATA4;CCN3;SORL1;SEMA6D;PPM1B;SIX3;BTBD16;SLC39A8;ARMH4;FTO;ZFHX3;CELSR2;SYT14;ABCG8;TENM2;RS…
alcohol dependence	LHPP;FAM162A;SIX3;FTO;DRD2;SERINC2;TSPAN5;PKHD1;CCSER1;ADH1C;SI;UTP20;MYC;HMG20A;FSTL5;IGSF22;ADH1B;ADH4;SLCO3A1;ARL15;SEMA3A;GCKR;SLC39A8;SPRED2
alcohol dependence measurement	DSE;PODXL;SLC39A8;ADH1B;BOD1;ADH1C;KLB;METAP1
alcohol drinking	ST7L;MLXIPL;CLCN6;SLC4A7;NFE2L3;EYA2;BCL3;ATP2B1;SNX13;SCARB1;ABCB11;CDH17;MECOM;TF;HNF4A;LIPG;RP1;TRPS1;EVX1;ST3GAL4;SOX6;ALDH2;FRK;BICRAL;HAVCR1;NPR3;GRB14;RAB3GAP1;GPAM;PLEKHG1;ZNF831;ALDH1A2;CASZ1;BMAL1;MYBPC3;ADAMTS8;HNF1A;CD36;BLK;GATA4;CTDSPL2;FGF5;SLC39A8;LMAN1L;FTO;CELSR2;ABCG8;IRAK1BP1;RSPO3;EPS8;MCHR2;CMIP;ABCA5;NEIL2;TTC39B;CNNM4;NEK10;GUCY1A1;ABCA1;JCAD;CACNB2;FBN1;MC4R;PLEKHA7;ULK4;…
alcohol use disorder measurement	VRK2;GCKR;PPP1R13B;KLB;SEMA6D;SIX3;LRPPRC;SLC39A8;MTTP;FTO;DRD2;CACNA1C;AUTS2;IGF2BP1;ORC5;PPP1R3B;TRIB1;FUT2;MSANTD1;ADH1B;ADH4;SLC4A8;ARHGAP15;GALNT7;PLCH1;STK33;GINS2;SLC5A11;METAP1;PKHD1;PENK;KCTD16;PDE4B;TCF4;ADH1C;BAHCC1;ISL1;RUNX1T1;GABRA4;DTD1;DPP6;ZMYM5;MDFIC;MYC;SORL1;ARMH4;SYT14;THSD7B;PCDH15;OTX2;TSPAN5;DCLK2;INPP4B;ACSS3;C4orf17;ZFHX3;SP8;JCAD;TMEM182;COX7B2;BDNF;OLIG1;PPARA;SCN8A
alcohol withdrawal	SORCS2
alcohol-induced disorders	ADH1C
alcohol-induced mental disorder	ADH1C;TBL1XR1
alcohol-related disorders	CFAP276;MAN2A1;EDN3;ADH1B;ADH1C
alcoholic liver cirrhosis	PNPLA3;TMC4;HSD17B13
alcoholic liver disease	PNPLA3;HNF1A;ZNF827
alcoholic pancreatitis	CTRC;SPINK1;CTRB1;MORC4;JAKMIP2;PRSS1;PRSS2
alkaline phosphatase measurement	TMEM176A;BAIAP2L1;APBA3;CYP24A1;CPS1;AKAP11;DTNBP1;ZNF800;NEDD4L;ITIH4;TRAF1;BCAS1;PKN2;NUCKS1;RORA;JMJD6;SNX13;EVC;DHRS9;ST6GAL1;RAP1GAP;SYNJ2;SLC1A3;MEF2C;APOB;GCKR;SRRT;ADAMTS2;ERGIC2;TGDS;SIGLEC1;KIF16B;HECTD1;PSMD5;WHRN;MYO3A;MIEF1;RIN3;RPS6KA5;ABHD12;HNF4A;RP1;HPN;DLX5;TMEM106B;SFRP4;AHR;RIC1;MPDZ;ERLIN1;TRIM2;ZBTB16;B3GAT1;ST3GAL4;SOX6;RIPOR2;GPLD1;NPHP3;GALNT3;LEPR;RAB29;TREH;PMFBP1;PKD2;…
allergic asthma	IL4R;IL13;IL33;FLG;WDR36
allergic conjunctivitis	IL18R1;TLR1;TMEM232;IL1RL1
allergic disease	ABCB5;RUNX3;RTEL1-TNFRSF6B;ZPBP;EYA2;RORA;POLI;CBLN1;IL1RL1;IL18R1;ID2;PLCL1;FASLG;TRAF3;NDFIP1;IL2RA;IL33;LRRC32;ITPKB;TSLP;ALOX15;SERPINB7;STAT6;SMAD3;IL7R;IL13;ZNF217;TLR10;TLR1;TLR6;HLA-DQB1;RAD51B;GSAP;TMEM232;HRNR;CD247;TSBP1;ZBTB10;HLA-B;FOSL2;NFATC2;NFKB1;CCL20;TNFSF4;TNFSF11;MYC;LPP;FOXO1;PTTG1;OVOL1;NRROS;ABO;D2HGDH;IKZF1;ERBB3;TPD52;MANBA;IL2;WDR36;CCDC54;TTC6;FLG;MSX1;ATG5;HDAC7;IL4R;…
allergic rhinitis	ABCB5;TTC27;RTEL1-TNFRSF6B;RORA;ARHGAP15;TPD52;ITGB8;NFKB1;BACH2;BCL6;IL1RL1;IL18R1;PLCL1;TNFRSF8;BATF3;IL1B;NDFIP1;IL2RA;MYC;IL33;LRRC32;TTC6;SMAD4;JAZF1;SPPL3;LRRC43;EMSY;FCER1G;IL6R;IKZF3;ALOX15;RYBP;AKR1E2;SMAD3;AQP2;IL7R;VAT1L;ZNF217;BNC2;NRROS;TLR1;APOBR;TMEM232;CARD11;ZNF652;HLA-A;HLA-DPB1;RTEL1;RUNX3;TNC;PRKCQ;NFATC2;ID2;FASLG;TNFAIP3;NEK6;TNFSF11;DAW1;TRAF3;WDR36;TESPA1;PRDM16;LPP;TSLP;F…
allergic sensitization measurement	IL1RL1;IL18R1;ID2;FASLG;LRRC32;LPP;TMEM232;MICA;NFKB1;STAT6;TLR1;HLA-DQB1;MYC
alopecia	ALX4;FAR2;ST3GAL4;FZD10;TNS3;RSPO2;SPAG17;KLF15;BCL2;CTPS1;C1orf127;ZBTB38;PDGFA;HDAC9;PRDM1;PRDM6;EIF3E;SYF2;GSE1;SLC14A2;CDCA7;ALDH1L1;ZNF462;DKK2;CITED4;PRKD1;MRTFB;FOXD2;FGF10;RHOBTB1;EPB41L2;ZFHX4;AREG;PRRX1;RSAD2;CMPK2;WNT10A;IRF4;FGF5;APCDD1;EBF1;ZEB2;LCLAT1;HOXD8;LGR4;PRR23A;RUNX3;TBX15;TRPS1;BBX;WARS2;AKAP1;TWIST1;SSPN;HOXC13;MKLN1;GSC;PAX3;MED4;NUDT15;MYOCD;LRMDA;AUTS2;ZHX3;FAM53B;TCF4;…
alopecia areata	RAET1L;CTLA4;CCDC88B;IL13;LRRC32;ACOXL;IL2RA
alpha fetoprotein measurement	SERPINA1
alpha-1-antichymotrypsin complex measurement	SERPINA3
alpha-1-antichymotrypsin measurement	SERPINA3
alpha-2-HS-glycoprotein measurement	AHSG
alpha-linoleic acid measurement	CHRM3
alpha-linolenic acid measurement	DAGLA;FADS2;RAB3IL1
alpha-tocopherol measurement	ZPR1
alternating hemiplegia of childhood	P3H2
amenorrhea	SLC20A1
amino acid measurement	CPS1;KIF26A;RBMS2;PRODH;PDGFRL;YKT6;SUMF2;SHROOM3;ALDH1L1;SPC25;ASPG;CBLN1;SLC16A10;SLC1A4;ABCG2;ASCL1;SLC13A5;PSPH;G6PC2;TDRD9;KLKB1;PAH;PRKAR1B;NAV3;GCKR;PHGDH;PRKAG2;LTA4H;SLC38A4;ANKH;GATM;SLC7A2;MTNR1B;PPM1K;CCDC38;PPP1R3B;DGCR6;SPTSSB
amygdala volume	SGO1
amyloid plaque accumulation rate	IL1RAP
amyloid-beta measurement	NCK2;SESN1;KCNN2;CGNL1;EGLN3;CLDN10;BMPR1B;RIT2;SPZ1;SERINC5;MCTP1;DPP10;SAMD12;KREMEN1;POU3F3;DERA;STYK1;TOMM40;PHLDA1;MAT2B;RREB1;APOE;CNTN5;LRRTM4;PLCB1;AJAP1;NCOA1;CCDC146;NFIB;HABP2;UNC5C;EBLN1
amyotrophic lateral sclerosis	G2E3;MOB3B;UNC13A;C9orf72;MOBP;SCFD1;ERGIC1;TIAM1;CFAP410;ZNF746;H3-5;SLC9A8;GPX3;CAMK1G;CRYZ;DPP6;TBK1;ACSL5
anal neoplasm	SMAD7;TCF7;CMIP
androgenetic alopecia	HDAC9;IRF4;SPAG17;KLF15;EBF1;TMEM74;C1orf127;HOXD8;MRTFB;CENPW;TWIST2;RUNX3;ALX4;PRDM1;FZD10;SYF2;GORAB;RSAD2;WNT10A;FGF5;MYOCD;LRMDA;FAR2;KATNAL1;AKAP1;SSPN;PAX1;CMPK2;DKK2;DPY30;FAM53B;SUCNR1;ARL17B;MKLN1;SLC14A2;TNS3;AUTS2;MEMO1;FOXD2
anemia	RNF43;TMPRSS15;FNBP1;VPS8;TMPRSS6;HBB
anemia (phenotype)	HBB;RNF43;ITPA;PTPN22;BDH1
aneurysm	CHRNB4
angina pectoris	PHACTR1;CHRNB4;TWIST1;NGF;COL4A2;RDX;FAM222A;CDH13;CELSR2;CDKN2B;CDKN2A;CNNM2;EDNRA;KCNE2;PLPP3;EHBP1L1;LPL;UNC5C;TTC32;NDUFA12;COL4A1;LPA;ZNF652;MAFB;HLA-B;CCDC71L;STOML1;SCARB1;TCF21;APOE;ADAMTS7;FGF5;NTRK3;CDH12;MRAS;IL6R;SPC24;GUCY1A1;PHB1;FGD6;FES;INSIG1;VAMP8;BMPR1B;ABHD2;PID1;CD109;BET1L;FIGN;CTAGE1;EML1;SMG6;FLT1;TGFB1;PIK3CG;ALDH2;HNF1A;FDX1;MFGE8;CFDP1;MAT2A;PCSK9;SLC5A3
angioedema	BDKRB2;KCNMA1
angiogenin measurement	ANG;RNASE4
angiopoietin-1 receptor measurement	ST3GAL6;TEK;ADAMTS13;MYMK;ABO;ST3GAL4;MMP16;HLA-B
angiopoietin-1 receptor, soluble measurement	ABO;TEK
angiopoietin-2 receptor measurement	ABO;TEK
angiostatin measurement	CPB2;PLG;SLC22A3;LILRB5;LPA;ITPR2;POC1B
angiotensin converting enzyme activity measurement	ABO;ACE
angiotensin-converting enzyme measurement	ACE;HRG;ABO
angiotensinogen measurement	AGT
anhedonia measurement	ESRRG
animal viral hepatitis	CIITA
ankle brachial index	CDKN2A;COMMD10;SYBU;CDKN2B
ankle injury	PCBP3;NFIB
ankylosing spondylitis	SKAP2;RUNX3;GALC;TNFRSF1A;DNMT3B;SLC26A3;PDGFB;NFKB1;IFNG;IL12B;CPEB4;PLCL1;TNFSF18;EGR2;SOX4;SLC39A11;ADCY3;KSR1;FCGR2A;OSMR;CDKAL1;FOXO1;ASAP2;JAZF1;GAL3ST2;IL23R;INAVA;ERAP1;SMAD3;ZEB2;B3GNT2;TRIB1;GPR35;RNF186;ADO;IFNLR1;TMEM17;LRRK2;C1orf141;HLA-B;HLA-DMB;NOS2;CD6;FAS;FAP;ATG16L1;FAM118A;AHR;RPS6KB1;BACH2;DAP;IFIH1;IL18R1;THADA;PARK7;KIF21B;NKX2-3;ADCY7;CCRL2;IRF5;NDFIP1;ETS1;GNA12;ZC3H12C;C…
annexin A1 measurement	ANXA1
annexin A2 measurement	ICE2
anorexia nervosa	MAD1L1;ANKRD44;MEF2C;PPP1R16B;MRPS30;FOXP1;LMAN2L;ASB3;PLCL1;AKT3;ESR2;CNNM2;DRD2;CACNA1C;MMP16;SORCS3;MOCS2;HCN1;ZNF804A;MGMT;NEGR1;RASGRP1;SOX2;CADM1;PTP4A3;IMMP2L;DPYD;TCF4;SHISA9;TFAP2B;VRK2;SNAP91;IGSF9B;PPP1R13B;KIZ;MRPS33;GSDME;FXR1;STAG1;BCL11B;SRPK2;CNTN4;CREB5;NR4A2;SPPL3;DCLK3;LRFN5;RSRC1;PDE4B;PCLO;DCC;GRM3;SLC30A9;CUL3;NGEF;OLFM4;SLC10A7;ZSWIM6;SOX5;SLC39A8;RTN1;GID4;NAA11;CNNM4;KCNB…
anterior chamber depth measurement	ABCC5
anterior uveitis	B3GNT2;ERAP1;MICA;HLA-B
anthropometric measurement	MTMR11;GOPC;H6PD;PITX1;PCSK5;UQCC1;CABLES1;IGF2BP3;SLC3A1;PRKG2;ETV6;HMGA2;SDR16C5;TEFM;SIX6;LIN28B;TRIM13;SCMH1;ANKS1A;BCKDHB;PDS5B;EFR3B;EPB41L1;ZMIZ1;NPR3;NCL;EFEMP1;SOCS2;DYM;IGFBP4;PTPRJ;BMP6;ADAMTSL3;RYBP;DLEU7;SLC22A4;L3MBTL3;LTBP1;FNDC3B;LY86;GHSR;CCDC91;SLC35D2;ADAMTS17;LYPLAL1;HHIP;FRS2;TET2;ZBTB38;SMIM23;ESR1;NFATC4;ADGRG6;TBX2;LOXL1;DIS3L2;RSPO3;JAZF1;SPAG17;ACAN;CDC42EP3;AMZ1;ATAD5;C…
anti-BK polyomavirus antibody measurement	FUT2
anti-Epstein Barr virus antibody measurement	PHF14;IRF4
anti-Helicobacter pylori serum IgG measurement	TLR10;TLR1
anti-Mullerian hormone measurement	MCM8
anti-WU polyomavirus antibody measurement	MUC1
anti-centromere-antibody-positive systemic scleroderma	STAT4
anti-chlamydia trachomatis antibody measurement	RIT2;CLEC3A;CHL1
anti-citrullinated protein antibody seropositivity	SMTNL2
anti-drug antibody measurement	PRTG;HLA-B
anti-merkel cell virus antibody measurement	STING1;HLA-DRA
anti-neutrophil antibody associated vasculitis	HLA-DPA1;PRTN3
anti-polyomavirus 2 antibody measurement	LRRN2
anti-thyroglobulin antibody measurement	YES1;IRF8
anti-topoisomerase-I-antibody-positive systemic scleroderma	TNPO3
antiphospholipid antibody measurement	APOH
antisocial behaviour measurement	TAC1;DLX6;NRXN3;USH2A;KIF26A;CTTNBP2;ACTN2;FGFR1;HACE1;RAPGEF4;DLX5;UNC5B;ZBTB16;LNPEP;CPEB4;HPCAL4;SGIP1;CTNNAL1;KLHL29;TSHZ3;RASL11A;PDE11A;OLFM1;SLC14A2;GGACT;CEMIP2;SORL1;MAP2K5;FBXO11;GUCA1C;CDH13;THSD7B;NYAP2;IGSF11;NFIB;LRRC4C;CDH8;KIAA1328;NOCT;TMEM18;VTI1A;RIT2;SPOCK1;LONRF1;NCAM2;PDE1C;PLCL2;EPHB1;CA10;PTPRN2;CACNA1D;CABP1;C1orf87;SNRK;NMNAT3;NDUFAF2;NEUROD6;STK32C;JCAD;HSPA12A;CCDC88B;…
antitragus size	HAO2
anxiety	ZHX3;PDE4B;GNB5;DOCK8;UNC80;PRKAG2;LRFN5;CHCHD3;DTHD1
anxiety disorder	PDE4B;HS3ST1;IQCE;MYH15;NTRK2;PARP4;TMEM106B;ZPLD1
anxiety measurement	WSCD2;RBFOX1;NOS1;FOXO3;TMEM161B;CADM2;SATB1;BAG6;HLA-B;ASCC3;ZCCHC14;MMS22L;PLCL2;TRPV6;MC4R;TSNARE1;MAD1L1;CNNM2;NCAM1;PTCH1;RPP21;FAM120A;ESR1;SNCA;DRD2;NR4A2;TCEA2;BDNF;GRM8;DPYD;DENND1B;TRIM39-RPP21;AGBL1
aortic aneurysm	TGFB2;CDKN2A;FBN1;ADAMTS8;PRDM6;CDKN2B
aortic measurement	SOX8;ELN;ESR1;PREX1;MASP1;ANO1;USP15;PLCE1;LRIG1;AIG1;ZNF827;ANGPT1;TBX20;FBN1;DCDC1;CCDC197;THSD4;LPAR1;ABCC8;GNAO1;CD46;CDKN1A;EDN2;PI15;OSR1;MFHAS1;FGD5;FBXO32;KALRN;ULK4;SPSB1;COPRS;FGGY;NOC3L;PRDM6;EDN1;CBFA2T3;RERG;ADAMTS8;FLNB;CDH13;ARID5B;COL6A3;JMJD1C;FIGN;ABCC9;PHACTR1;FOXP1;SLX4IP;SEMA3D;HAS2;KLHL38;SVIL;RYR2
aortic root size	PDYN;PRDM6;PALMD;CACNA1C;FBXL22;CFDP1;FGGY
aortic stenosis	ALPL;PALMD;STEAP1B;LPA;IL6
aortic valve calcification	IL6;LPA;STEAP1B;PALMD;ALPL
aortic vascular smooth muscle cell calcification measurement	LIPJ
aortic vascular smooth muscle cell proliferation measurement	CCNG1
apolipoprotein A 1 measurement	FKBP4;PLAUR;CPS1;SLC18A1;ADRB1;DGKG;SLC12A2;NUCKS1;SCARB1;GLI2;GCKR;SNX10;TMPRSS11E;PGS1;CETP;ANKRD10;TGDS;RGS17;PNPLA3;HNF4A;LPIN2;TNFSF13B;TRPS1;BMPR1A;ST3GAL4;APOA5;SLC22A18;SPRING1;FRK;VEGFA;FBRSL1;LEPR;WBP4;PLG;EEPD1;ITIH5;PLA2G12A;NCOA3;SLC10A2;RRBP1;ID1;HIVEP3;IDUA;LDLR;ANGPTL8;ZC3H4;IGHMBP2;AMPD3;MYBPC3;ERCC5;NREP;CMTR1;SLC39A8;SLC25A47;TPM1;ABCA8;GATA6;NPC1;NFIC;RCN3;CELSR2;GALNT2;ACP1;C…
apolipoprotein A-IV measurement	APOA4;KLKB1
apolipoprotein B measurement	ABCB4;FARP2;MYLIP;MLXIPL;PUM2;GLI2;SLC46A1;PSEN1;APOB;PGS1;CETP;CMTM6;APOH;UNC13D;CYP26A1;PCSK5;ST13;SLC8A3;TRPS1;GAB1;ST3GAL4;APOA5;FRK;ADTRP;HMGCR;FN1;EHBP1;SDC1;THADA;CCDC92;CSTA;ACVR1C;IRF1;INSIG2;CCDC93;BANF2;ALDH1A2;COX16;GSTM1;COL4A2;MYOF;FAM117B;B4GALNT3;BRCA2;TCF12;FTO;TXNL4B;CELSR2;GALNT2;ABCG8;ANKRD31;FGD2;CDKN2B;A1CF;CSNK1G3;MCHR2;NAT2;HK1;ALB;LIPC;FAM227B;CYP7A1;IRF2BP2;PCSK9;PDGFD;H…
apolipoprotein E measurement	BCHE;APOE
appendicitis	OSR1;TUB;PRKCE;NEDD4L;NKX2-3;HLX;LGI2;PITX2;DIP2C;CSMD3
appendicular lean mass	CALCR;DLX6;PKD1;VTA1;SCMH1;TSPAN9;IGF1;ZRANB1;ZFP64;CPS1;CD44;CUL3;VCAN;SDCCAG8;PUM2;DCBLD2;POU1F1;CALCRL;MPPED2;EML1;ZFAT;NEO1;NUCKS1;TGFBR3;HDHD5;CYBRD1;CRMP1;IGF2BP2;WSCD2;ZNF638;MARK3;FNDC3B;RBMS2;MAP2K7;TNS1;KCNK2;BCKDHB;TNPO1;REST;GCKR;MECOM;GNAO1;GNAS;PABPC4;ESR1;TGFB2;BAMBI;RAB18;HNRNPM;CERK;RIN3;CHD8;DGKH;CRISPLD2;LMF1;FOXF1;RBL2;CDK6;CAV1;RNF32;GLCCI1;EZH2;GLI3;PLEKHA1;LHPP;PPIF;HGFAC;C…
arachidonic acid measurement	PCOLCE2
arterial disorder	SLC22A1
arterial stiffness measurement	HIVEP2;SGCG;NDRG1;MDGA1;GBE1;ITGB6;SOX9;RALY;FAIM2;FRMD6;CDH13;LRMDA;MKI67;FOXO1;TNIK;MPPE1;HAAO;CCDC141;STEAP1;INSR;ANXA2;GPC6;TEAD1;GFRAL;TUSC1;RYR3;ZBTB10;IPO7;DERA;SNCAIP;BCAS1;OAT;COL19A1;CDH23;ITIH5;EMC8;TTC9;EPHA7;GAD2;KIF13A;CDH11;SNCA;MFHAS1;NTMT1;SCGB1A1;MX1;LMO1;ZEB2;PAPPA;AFAP1;PRMT6;ZRANB1;TBPL1;IRAG1;NTN4;TUBA3D;VCPKMT;NALCN;NR3C1;FANCL;AKT3;POLR1G;MED13L;MYO18B;MMRN1;OSBPL10;NCAM1;…
arthritis	BTN3A1;SLC2A9;ABCG2;ALDH16A1;LHFPL5;PTPN22;ANKRD55;ELMO1
artificial cardiac pacemaker	TTYH2;PITX2
arylesterase enzyme measurement	PON1
arylsulfatase B measurement	ARSB
asparaginase hypersensitivity	ARHGAP28;NFATC2
asparagine measurement	KIF26A;ASPG;AGA;TDRD9
aspartate aminotransferase measurement	ST7L;RHOBTB2;MLXIPL;TSPAN9;SAMD4A;NRXN3;SLC45A4;ABCC2;GAB2;CLXN;CALCRL;PKN2;SNX13;P4HA2;ABCB11;WSCD2;MCM6;MEF2C;PTPRC;CACNA1S;ATP8B1;B4GALT1;APOH;WHRN;TTC28;PNPLA3;NIN;ABHD12;EEA1;KLF5;STK24;NUBP1;RAB2A;CLEC4M;CCNE1;TGFB1;FGF21;LILRB5;CDK6;SP4;TLE4;AKNA;CACNG1;HGFAC;ZPR1;ST3GAL4;PANX1;SOX6;PRDM4;SLCO1B3;FRK;HBS1L;VEGFA;C9;HMGXB3;ARHGEF26;EFHD1;BIRC6;LCT;KIF21B;LGALS8;CTSD;TNP1;KLF9;ONECUT2;IRF2BP…
aspartate aminotransferase to alanine aminotransferase ratio	JARID2;APOH;WHRN;CD276;RP1;KDM4B;APOE;GIMAP4;OSGIN1;EPHA2;FUT6;AUTS2;SPINT2;HSD17B13;MYEOV;HEPHL1;HNF1B;DIP2B;COBLL1;MECOM;LRRFIP2;PNPLA3;CDK6;PRUNE2;CCND1;TECTB;RGL1;ABCG8;MLIP;ZNF827;ANPEP;IRS1;TM4SF4;ABO;IRX3;ARHGAP45;NYNRIN;ABCB4;ABCB11;MAP3K1;PDE4C;CPN1;GOT2;GADD45G;ARHGAP29;PDX1;ANXA9;PTPRR;ZCCHC10;FABP1;FEZ2;PPP1R3B;GCNT4;MTARC1;DCAF12;TM6SF2;CYFIP2;ATP8B1;TNPO1;PXMP4;BMF;LILRB5;PPARGC1A;E…
aspartate aminotransferase, cytoplasmic measurement	PON1
asphyxia	ASB3
aspirin hydrolysis measurement	BCHE
aspirin use measurement	FLT1;APOE;RDX;CDKN2B;ABO;LPA;FDX1;CDKN2A;CFDP1;TRIB1;LPL;HLA-B;ZPR1;PHACTR1;CELSR2;EDNRA;FGD6;MEX3B;COL4A1
asthma	ABCB5;HIVEP2;RUNX3;RTEL1-TNFRSF6B;BAK1;TRAF1;PRDM1;EYA2;PRKCQ;RORA;IRAG1;GSDMB;TPD52;IL4R;SESN1;PTPRC;CYLD;MECOM;RCOR1;RIN3;NFKBIA;NFATC2;SMAD7;IQCH;ITGB8;STEAP1B;ELAVL2;GATA3;BACH2;PDE4D;BCL6;IL1RL1;IL18R1;IL18RAP;ID2;TNFSF4;TNFRSF8;EGR2;DAW1;IRF1;TRAP1;KLF2;DOCK4;NDFIP1;EEFSEC;CRP;COG6;IL2RA;UBAC2;ETS1;WDR36;ADAM19;PRR5L;AHI1;PLXNC1;IL6;MYC;IL33;LRRC32;ITGAV;CCDC54;TNFRSF11A;RORC;LPP;OTULINL;TS…
asthma exacerbation measurement	IL18R1;WDR36;HIF1A;IL13;IL1RL1;CDHR3
asymmetric dimethylarginine measurement	PYROXD2
atazanavir measurement	SORCS2
atherosclerosis	CDKN1A;CDKN2B;CDKN2A;LPA;CCDC71L;TWIST1;PIK3CG;EDNRA;SOX7
atopic asthma	STEAP1B;PLCL1;TESPA1;AHI1;IL33;JAZF1;SLC15A2;PIGX;IL7R;NRROS;ZBTB10;TRAF1;PRKCQ;IL1RL1;IL21;OTULINL;SERPINB7;IL13;OVOL1;TLR10;RAD51B;ARRDC1;ATG5;BACH2;ID2;TNFSF4;NDFIP1;LPP;AP1S3;SMAD3;ZNF217;D2HGDH;CD247;ABCB5;RORA;IPCEF1;IL4R;IL18R1;GPR18;LRRC32;BLTP1;TSLP;STAT6;TBL1XR1;SPATA32;ZNF652
atopic eczema	ABCB5;PON1;CYP24A1;RTEL1-TNFRSF6B;NTN1;CCDC80;CSF2RB;PRORP;BACH2;IL18R1;IL18RAP;CD207;TNFSF18;EGR2;IL22;KIF3A;IL15RA;WDR36;PRR5L;AHI1;LRRC32;TNFRSF11A;FLG;OTULINL;CREB5;IL6R;REL;XIRP2;SERPINB7;IL7R;IL13;OVOL1;TRIB1;TLR1;TBL1XR1;EHMT1;ADO;KCTD8;TMEM232;IER5L;ARRDC1;ZNF652;CD247;TSBP1;FOXC1;PRKCQ;EFHC1;CPE;FOXP1;IL1RL1;ID2;HJURP;TRAF3;BHLHE40;IL2RA;DSC1;ETS1;IRAK1BP1;CSGALNACT1;GLB1;AFF1;SLCO4C1;DM…
atopic march	EFHC1;LRRC32;OVOL1;ID2;IKZF3;ZPBP2
atopy	ADGRV1
atrial fibrillation	CEP68;EPHA3;KCNH2;PKP2;NUCKS1;ARHGAP10;KCNN2;TBX5;FERMT1;SMAD7;ASAH1;DOT1L;CDK6;CAV1;NEURL1;SH3PXD2A;ACAD10;SLC27A6;CPEB4;GNB4;USP34;WIPF1;PRRX1;CASQ2;IRF2BPL;SSPN;KCNJ2;CDKN1A;RREB1;ATXN1;DEK;MYO18B;TBX3;DGKB;SORL1;GCOM1;HCN4;FGF5;ESR2;TLE3;FTO;ZFHX3;CELSR2;KCNN3;PPFIA4;CAND2;PHLDB2;CAMK2D;AOPEP;ZNF462;LRMDA;THRB;AKAP6;FBXO32;SLC9B1;PITX2;HAND2;SUN1;CFL2;LIPC;SYNPO2L;NAV2;PTK2;KCND3;XXYLT1;TUBA8…
atrial flutter	PKP2;CAV1;NEURL1;SH3PXD2A;WIPF1;PRRX1;GORAB;CDKN1A;ATXN1;SOX5;RAB1A;FGF5;ESR2;RPL3L;CAND2;AOPEP;PITX2;CFL2;ARNT2;NKX2-5;SCN5A;SPATS2L;NTMT2;CELA3B;SYNE2;TBX5;DOT1L;KCNJ5;CASZ1;DGKB;HCN4;FTO;FRMD1;CTNNA3;MYH6;OR4A47;RREB1;ZFHX3;KCNN3;PPFIA4;NAV2;KCND3;JMJD1C;TMEM273;EPHA3;FERMT1;SSPN;RNF144B;AKAP6;FBXO32
atrioventricular block	PPARGC1A
atrophic macular degeneration	SRPK2;COL8A1;LIPC;CTRB2;B3GLCT;CFH;CETP;ARHGAP21;ALDH1A2;RDH5;ADAMTS9;ABCA1;RAD51B;CFHR1;CNN2;VEGFA;C3;APOE;FUT6;COL4A3;ARMS2;SLC16A8;TNFRSF10A;TGFBR1
attempted suicide	PDE4B;FAM110C
attention deficit hyperactivity disorder	SLC30A9;VRK2;CDK14;NUCKS1;WSCD2;ARHGAP15;PLXNA2;CTTNBP2;FGFR1;BRINP1;RUNX1T1;IGSF9B;MEF2C;HACE1;PPP1R13B;KIZ;MRPS33;RAPGEF4;TCF20;PPP1R16B;OLFM4;ZNF423;XYLT1;NUFIP2;QKI;RASGRF2;MORC1;TNR;SIPA1L2;ADGRL2;SGIP1;BCL11A;RWDD3;ST3GAL3;PDE11A;POMT1;SYNE1;TRAF3;LLGL1;CHRM3;SOX5;CEMIP2;TGFBRAP1;C2orf49;SCN2A;TANK;DNAJC1;MAP2K5;SEMA6D;FBXO11;LRPPRC;SLC39A8;DUSP6;MCTP2;ZFHX3;RPTOR;CBX8;BARHL2;STRIP1;SYT14;A…
attention function measurement	LINC02218;HNF4G
atypical femoral fracture	NR3C1
autism	EXOC2;TRIM33
autism spectrum disorder	MAD1L1;PAX6;SLC30A9;VRK2;SNAP91;SMG6;NOX4;XRN2;KIZ;CACNA1I;OLFM4;PALS2;GSDME;STAG1;SOX5;SRPK2;RPTOR;PXDNL;CNNM2;CACNA1C;AKAP6;NPAS3;SORCS3;KCNB1;DCLK3;GTF2A1;CACNB2;CCDC68;TRANK1;ZNF804A;NEGR1;RASGRP1;RSRC1;FES;CALN1;PTP4A3;PCLO;DPYD;BRINP2;CARMIL1;MEF2C;TMEM38B;SNX19;BCL11B;ZSWIM6;DMTF1;SLC39A8;RTN1;ESR2;GID4;CNTN4;DRD2;ANK3;ARL14EP;NR4A2;MMP16;SPPL3;CNNM4;GALNT10;HCN1;KCNV1;LRFN5;RGS6;GRIN2A;IM…
autism spectrum disorder symptom	PATJ;CLIP2
autoantibody measurement	FCRL3;ABO
autoimmune bullous skin disease	HLA-DQB1;NR2F2
autoimmune disease	FAP;IL12B;TPO;FASLG;NEK6;TNFSF11;ADCY7;IRF5;NFATC1;C1QTNF6;PTPN22;IL2RA;UBAC2;AHI1;STAT4;NAB1;IL21;MMEL1;LPP;ARID5B;CD226;ELMO1;NCF1;PADI4;UBASH3A;CTLA4;LDLRAD4;IL7R;RASGRP1;OLIG3;CD28;HLA-DQB1;SPATA13;RNASET2;ARHGAP31;TG;TESK2;TRIB2;ATG16L1;GATA3;BACH2;PDE8B;CBLB;TNFAIP3;TICAM1;AFF3;NR3C2;IL23R;SLC15A2;SMAD3;RBPJ;CPT1C;PTPN2;FUT2;MACIR;ADO;TNRC18;INS;TNFRSF1B;TRAF1;SLC25A15;RAB2A;PLEKHA1;CD69;SH…
autoimmune thyroid disease	PLGRKT;TPO;NKX2-3;ADCY7;BHLHE40;IRF4;SS18;LPP;ANKRD30A;ARID5B;CTLA4;ANKRD55;CX3CR1;PTPN2;FUT2;FOXE1;TNFSF15;HLA-DQA1;ERBB3;CLEC2D;TRIB2;ACAP1;ATG16L1;RAB2A;SLC1A2;BACH2;IL12B;VAV3;PTPN22;IL2RA;STAT4;IL21;ELMO1;IL7R;RASGRP1;CHRNA9;C12orf42;RTKN2;RAD51B;SPATA13;C1orf141;INPP5B;TAP2;TMEM114;CCN4;PANX1;PDE8B;CD86;CBLB;C1QTNF6;PIK3R5;NR3C2;IL23R;RBPJ;ADO;IFITM2;EDARADD;BCL2L15;POU5F1B;FYN;RNASET2;CD44…
autosomal dominant compelling helio-ophthalmic outburst syndrome	MEF2C;AKAP6;RBFOX3;NRG3;FHIT;ZFHX3;MEIS1;CNTNAP5;AUTS2;FAT3;CAMTA1;CADM2;ESRRG;ENOX1;PRR5L;SRRM4;KIAA1755;PKNOX2;TMEM182;NEBL;KLF12;TSHZ3;KIF2B;TRIM44;EMX2;PCDH9
axial length measurement	ZC3H11B;RSPO1;GJD2;LAMA2
azoospermia	PLCH2;SIRPA;PRMT6
bacterial disease	CRP;RASA2;CABCOCO1
bacterial meningitis	CCDC33;UBE2U
bacterial pathogen genotype measurement	STK32C;SASH1;FARP1
balding measurement	SKAP2;REV3L;ALX4;ANAPC4;PUM2;GPC1;FAR2;FGF10;SMG6;MYO3B;LNX1;NSF;GLI2;VPS9D1;ARHGAP15;EPB41L2;MEF2C;PTHLH;SMOX;ISM1;ASIP;VAPA;ZNF423;IQCH;TRPS1;LHX2;TLE4;DOCK8;GLIS3;SHB;DLX4;PRDM4;FZD10;KAT2B;PCYOX1;WARS2;SYF2;MYB;PTPA;BCL11A;GORAB;AKAP1;TMEM131L;RREB1;IRF1;BANF2;TSPAN8;DYRK2;CASZ1;RAP1GAP2;RGS22;SLC14A2;GSC;RSAD2;LAMC1;PAX3;TNS3;FOXF2;FGF5;SLC39A8;NFIC;ARHGEF19;AFF3;TNFAIP8;CDKAL1;LRMDA;DLG5;SE…
basal cell adhesion molecule measurement	ABO
basal cell carcinoma	RHOBTB2;RNASET2;CASP8;TYR;ZFHX4;CPVL;BACH2;RHOU;BCAS4;RPP40;GPR18;TGM3;SCAF1;RGS22;TNS3;SMC2;IRF4;JDP2;MAL2;CDKN2B;CTLA4;SLC45A2;SPMIP7;SPATA33;BNC2;SOX11;RCC2;ZBTB10;MC1R;KLF14;CELF2;CLPTM1L;ST3GAL6;KANK1;RALY;TICAM1;PTPN22;MYCN;RBMS1;PPARGC1B;ZBTB7B;CTSS;TERT;PRKCB;EXO1;TSPYL5;RIPK4;KRT5;HLA-B;TRPS1;VDR;FOXP1;ROCK2;CYP1B1;BRCA2;HAUS6;CDKN2A;FLACC1;CCDC88B;COLEC10;CUX1;CD200;CTSH;DEF8;THNSL2;LPP…
base metabolic rate measurement	RAD52;AOC1;CPS1;HDAC9;LTBP1;ZFAT;NUCKS1;FNDC3B;BCKDHB;NOX4;GNAS;ESR1;TGFB2;CRTAC1;PCSK5;PRORP;NFATC4;SAMHD1;CELF4;LMF1;ITGB8;PIP5K1B;PPIF;CCND1;OPRM1;QKI;NR3C1;STC2;ARHGEF26;EFEMP1;PLCL1;FOXO3;CCND2;DNMT3A;TBX2;CCDC91;KCNJ2;RREB1;GDF5;HABP4;ANO1;DDC;TBX3;HEY2;MPHOSPH6;KIAA1614;EDNRB;IGF2BP3;LMX1B;HMGA1;CYP19A1;GIPC2;KLRG1;RPTOR;COL6A1;LYPLAL1;SSBP2;PAM;SLC22A3;RSU1;HMGA2;FOXO1;POC5;BANK1;CAST;KCT…
basophil count	MPO;ITGAL;IKZF2;GALC;PPP1R12A;PACC1;PPP2R5A;SNX13;TRNT1;EIF4G3;APBB1IP;OSBPL8;IL5RA;ZC3HC1;CEBPE;SH2D3C;TSPO;KIAA0930;RIN3;BPI;ABCC1;ATP8B4;ARHGEF18;CLC;CD33;CDK6;GLCCI1;TLE4;LARP4B;NHERF1;SLC2A9;ZBTB16;C11orf21;BIN2;SH2B3;COPZ1;FGFR1OP2;PHACTR1;TENT5A;DAP;CRBN;BCL6;ITGA4;ID2;ORC4;PLEK;RAB29;MYB;ELF1;ACVR2A;FLT3;VPS26A;SLC36A1;HELB;EPS15L1;HIP1;FCHO1;SLC7A10;NDFIP1;CHSY1;CCNA1;PRAM1;ETS1;CD36;CD1…
basophil percentage of granulocytes	EIF4G3;APBB1IP;IL5RA;CEBPE;C11orf21;HELB;LYST;SLC45A3;ZYX;ZEB2;RASGRP4;JMJD1C;TRIB1;P2RY2;CEBPA;IKZF2;PACC1;TRNT1;CXCL2;KIAA0930;ABCC1;LARP4B;ID2;CXCL6;ZNF212;BCL2;AFF1;PPP2R5A;ATP8B4;MYB;SLC36A1;SLC7A10;BMP2K;GSDMC;CHD1;PRL;DNAJB8;ZFPM1;NOL4L;SIRPA;ACKR1;LMNB1;CRBN;BCL6;ACVR2A;S1PR4;HIP1;IQGAP1;FUT6;CHD7;CA5A;RYR1;C20orf203
basophil percentage of leukocytes	MPO;PACC1;PPP2R5A;APBB1IP;CXCL2;IL5RA;SH2D3C;SCD;ABCC1;CLC;CDK6;CCL24;GLCCI1;LARP4B;NFKB1;CTSC;FGFR1OP2;DAP;CRBN;ACVR2A;VPS26A;HELB;HIP1;SLC7A10;DSTYK;CD164;AHI1;CKAP4;PAQR5;JDP2;IQGAP1;PTPN7;LRMDA;ZFP36L2;CHD1;ELMO1;PADI4;ZYX;DEFA5;DEFA4;GFI1B;YWHAB;RAB31;IL7R;ZEB2;CHD7;AFF1;TRIB1;DNAJB8;KCNQ5;C20orf203;ACKR1;CEBPD;DEFA1B;XKR5;TM7SF3;MEF2A;TRNT1;CEBPE;KIAA0930;BPI;CHORDC1;C11orf21;BIN2;TENT5A;BC…
behavior or behavioral disorder measurement	PHB1;INTS7;FBLN1
behavioural disinhibition measurement	LHPP
benign colon neoplasm	PREX1;LAMC1;SMAD3;POU5F1B;PITX1;SMAD7;LAMA5;TNS3;BOC;CMIP;POU2AF3;BMP5;GREM1;BMP4;BMP2;MDM4
benign digestive system neoplasm	TSEN2;ERBB4;SIPA1L1
benign eyelid neoplasm	CACNG7
benign lipomatous neoplasm	RPH3AL;ARID5B
benign neoplasm	RTEL1-TNFRSF6B;STN1;RPTOR;ZNF208;GABRB1;WT1;MDM4;ENOSF1;SYNE1;WNT4;TERT;EXO1;ATM;C11orf65
benign neoplasm of adrenal gland	SOAT1;ZNF275
benign neoplasm of anus	SMAD7;CMIP
benign neoplasm of parathyroid gland	GCM2
benign neoplasm of pituitary gland	CCND2
benign neoplasm of salivary gland	TBC1D4
benign neoplasm of skin	IRF4;MTAP;BNC2
benign neoplasm of small intestine	CRYGD
benign prostatic hyperplasia	KLK3;NKX3-1;CTAGE1;POU5F1B;CLPTM1L;TXLNG;TBX5;WDR11;DNAJC1;NT5C1B;HNF1B;FGFR2;BCL11A;TBX3;RNASEH2B;TERT;CIMAP1A;MACROH2A1;GATA5;EIF2S3;GATA6;DLEU7;EBLN1;NT5C1B-RDH14
benign vaginal neoplasm	SCN5A
beta globulin measurement	CCSER1
beta-2 microglobulin measurement	MICA;TRIM31;HLA-B;HLA-C;HLA-A
beta-Ala-His dipeptidase measurement	CNDP1
beta-aminoisobutyric acid measurement	DNAJC21;AGXT2;SLC6A13
beta-amyloid 1-42 measurement	SERPINB1;APOE;CYP19A1;SUCLG2;CBFA2T3;TOMM40;GRIN2B;FTMT;NACA2
beta-carotene measurement	BCO1
beta-nerve growth factor measurement	KCTD15
beta-secretase 1 measurement	RGS20
bilateral oophorectomy	GREB1;ARL14EP;WNT4;TERT
bile acid measurement	CYP7A1
biliary atresia	XPNPEP1;EFEMP1;ADD3
biliary liver cirrhosis	CLEC16A;MANBA;POU2AF1;RAD51B;DENND1B;IL12RB2;IRF8;ELMO1;TNPO3;TNFRSF1A;IL12A;SPIB;NAB1;CAPSL;PLCL2;IL7R;TNFSF15;EXOC3L4
biliary tract disease	SLC26A3;ADAR;LRBA;SULT2A1;SLC10A2;ABCG8;TTC39B;TM4SF4;IFITM10;ABCB4;HNF4A;TBX18;MARCHF8;FOXB1;SPTLC3;SERPINA1;HNF1A
bilirubin measurement	NFIX;MTMR11;ABCC2;WIPI1;SNX13;GLI2;DGKD;APOB;ATG16L1;USP40;BLVRB;PABPC4;PNPLA3;HNF4A;PIEZO1;RPS6KB1;SLC22A18;SOX6;SLCO1B3;GYS2;SLC12A7;BIRC6;DOCK7;PROX1;CYSTM1;PLCG1;PPARG;BMAL1;SLCO1B1;UBQLN1;BCO1;EGF;ESR2;TMC6;CBLN2;EPHA2;SLC25A37;MFSD14B;PTPRJ;ZC3H12C;CSNK1G3;CYRIB;JAZF1;L3MBTL4;MOV10;NAT2;HK1;NCK1;NLRP3;CTSS;SLC2A2;FBXO8;CEP44;EBF1;BRI3;NFIL3;ZCCHC24;CYP2C19;ARHGAP42;LIPC;UGT1A6;ZNF641;CYP7A1…
bilirubin metabolism disease	IRF1
binge eating	PRR5-ARHGAP8;TNS3;ARHGAP8
binocular vision disease	ASAP1
bipolar I disorder	MAD1L1;RPS6KA2;XPNPEP1;CACNA1C;RASGRP1;ALOX5AP;ANK3;ATP2B2;CNNM4;CADM2;B3GLCT;TDRD15;THSD7A;ADCY2;STK4;MATN4;HOMER1;SHANK2;DCLK3;TBC1D21;SP4;LMAN2L;CACNA1B;KCNB1;HTR6;STARD9;TRANK1;MSRA;PLEC
bipolar II disorder	SLIT3
bipolar disorder	MAD1L1;THSD7A;PAX6;KCNG1;VRK2;RAB27B;SNAP91;NGEF;RPS6KA2;CARMIL1;MEF2C;PALB2;KIZ;GCN1;MRPS33;STK4;RPGRIP1L;SP4;GSDME;TMEM106B;HLF;ASCC3;LMAN2L;PLCL1;SNX19;MATN4;BCL11B;ZSWIM6;SYNE1;SOX5;SRPK2;MYO1G;IFI44;ESR2;GID4;ASXL3;RPTOR;CNTN4;RBMS3;SSBP2;CSGALNACT1;CNNM2;TENM4;DRD2;TRPT1;CNTN5;CACNA1C;ANK3;AKAP6;NAA11;SORCS3;CNNM4;STARD9;CCDC68;TRANK1;WFDC12;GRM5;TSNARE1;NEGR1;FKBP2;PLEC;FES;GRIN2A;PDE4B;IM…
birdshot chorioretinopathy	LNPEP
birth measurement	RNASET2;CKAP2L
birth weight	BAZ1B;SLC45A4;JADE2;ADRB1;ABCC9;FGFR1;SESN1;ATP8B1;KCNK2;ZFHX4;ESR1;JAG1;KLF5;GCK;GLIS3;RAI1;WSB1;SH2B3;ADGRG6;C9;EPAS1;GADD45A;CCND2;PHF19;ITPR2;CDKN1C;INS-IGF2;ANO1;EDNRB;IGF2BP3;PIM1;YAP1;PLCE1;SLC38A4;PDX1;RB1;IGF1R;MED9;DTL;SKP2;CDKAL1;IGFBP3;HMGA2;DCUN1D2;CRIM1;ADAM17;G6PC2;ZFP36L2;HHEX;CFDP1;KCNJ16;MSI2;HKDC1;PTH1R;HAAO;DCST2;CPA3;HHIP;EBF1;IGF2;KCNAB1;LIMS1;ONECUT1;ZFPM2;INSR;ID4;OR5B3;AD…
bitter alcoholic beverage consumption measurement	IGSF9B;KIRREL3;TNFSF13;STAT6;ARHGAP15;DPP6;KLB;SORL1;SIX3;SLC39A8;TMEM161B;SEZ6L2;OLIG1;ADH1C;ORC5;GCKR;XYLB;NPC1;CADM2;ADH1B;TAS2R38;LINC02210-CRHR1;AGBL1
bitter beverage consumption measurement	N4BP2;PCMTD2;AHR;POR;CYP2A6;ABCG2
bitter non-alcoholic beverage consumption measurement	MLXIPL;AHR;POR;PCMTD2;CYP2A6
bladder disease	FOXI2;CLPTM1L
bladder exstrophy	ISL1
blindness (disorder)	VWF;OPCML
blood cadmium measurement	CD109
blood coagulation disease	ATP1B1;NME7;RYBP;KANK3;SLC19A2;ANO2;VWF;F5
blood glutathione peroxidase measurement	MLLT3;LSS
blood group A	MYMK;ABO
blood group AB	ABO
blood group B	ABO
blood group O	ABO
blood lead measurement	ALAD
blood manganese measurement	SLC30A10;SLC39A8
blood metabolite measurement	FMO3;MLXIPL;CPS1;SYNE2;ALDH18A1;SCARB1;GCKR;CETP;PHGDH;COMT;SLC7A6;ABCC1;ATP8B4;SULT2A1;AHR;PRKAG2;YKT6;ZPR1;SLC6A12;SLC16A10;SLC22A2;EXOC2;KNG1;SLC1A4;HAO2;PTPA;PYROXD2;AKR1D1;SLC17A1;GOT2;ALDH1A2;IVD;DDC;SLCO1B1;MTNR1B;FADS2;NT5E;CYP2C8;ABCG8;ALDH1L1;PM20D2;PSPH;SPC25;ACMSD;ANKH;TTC39B;NAT2;NTAN1;ACE;ALPL;TRIM58;PPM1K;KLKB1;SLC16A9;LIPC;PPDPFL;SPTLC3;SUCLG2;SLC22A1;FBXO39;PDXDC1;ACSM2A;SLC22A5;…
blood osmolality measurement	NFAT5
blood phosphate measurement	JADE2;MPPED2;RAP1GAP;AP4E1;PITPNM2;ESR1;TMEM101;EYA1;GATA3;DRG2;HLF;FGF6;RAD51AP1;AKAP3;ADGRD1;SGK1;FOXO3;FGF23;TRPM6;BCL2L14;SAG;SLC34A1;C1orf159;PPARG;EIF5A;APCS;ZFHX3;CREB5;LACTB2;NFIB;HERC4;TMEM263;MFSD6;RNF144A;GJA1;PID1;GNAQ;CLDN14;IP6K3;ALPL;RBM47;EBF1;HNF4G;TC2N;GUSB;HECTD4;ZHX3;CMKLR1;MAF;EFCAB13;ZBTB20;SLC35D3;MACC1;MUC1;SPRY4;NF1;ILRUN;ENPP1;SIRPA;SLC34A3;CENPW;MAFB;PRAG1;GAS7;CYP24A1;…
blood pressure	UFL1;ADRB1;ATP2B1;FOSL2;ZC3HC1;MAP3K1;SOS2;NFATC2;JAG1;NCALD;PRKAG2;ZPR1;DBH;NGF;ARHGAP24;FGF5;ENPEP;SLC39A8;CERS5;FTO;PKP4;SLC4A10;HSD17B12;JPH2;WNT3A;SORCS3;RYK;HNF4G;NOS3;CACNB2;ZFPM2;PKHD1;INSR;KCNK3;PRL;TRIB1;LPL;FES;HRCT1;SLC35F1;ZBTB10;EBF2;CCDC71L;CLCN6;MYO9B;SH2B3;VDR;FHL5;SLC27A6;USP34;PLEKHG1;ZNF831;LSP1;BMAL1;WNT2B;ABHD17C;LHFPL2;MRAS;ADCY9;CDC25A;GUCY1A1;TERT;ARHGAP42;RIMKLB;SH3TC2;I…
blood pressure change measurement	UBE2L5
blood protein measurement	CFH;ENPP4;AOC1;M6PR;TFPI;VPS50;MPO;CRLF1;CX3CL1;MYLIP;STARD3NL;NME1-NME2;PLAUR;QPCTL;LTF;MAN2B2;DPEP1;VSIG2;MARCO;RUNX3;CPS1;C8B;NLRP2;SLC45A4;FAS;TNFRSF1B;FUT8;VCAN;MSR1;TNC;CAPG;TPR;RRM2B;H6PD;KCNQ1;CBLN4;KMT2C;ITIH4;ITIH1;DCBLD2;PKP2;MSH4;F7;GDI2;PTPRU;NCKAP1;CCN5;ST3GAL6;CHI3L2;NTN1;FGFR2;NEO1;ROCK1;LAPTM4A;MS4A12;TFRC;IRAG1;ST6GAL1;PPP2R2C;CST7;DUSP13B;AFM;CPB2;CFHR2;MEF2C;APLP2;APOB;CD59;PR…
blood sedimentation	CR1L;CR1
blood urea nitrogen measurement	CPS1;RAI14;TNK2;RORA;TRIB2;CDC14A;MECOM;GNAS;CMC2;AHR;PRKAG2;PIP5K1B;ACAD10;PDE10A;TFCP2L1;GON4L;TCF21;BICC1;BMP4;PAX8;PLPPR3;CASZ1;SLC34A1;SLC14A2;DYDC2;GRHL1;RERG;HNF1A;FAIM2;DERL1;FGF5;SHROOM3;PHLDA1;IGF1R;GDF7;ASXL2;LPP;EGFR;FXYD4;PRSS23;RBPMS;SSBP3;CLDN14;COQ8A;KBTBD8;SLC15A2;ADAMTS9;ADGRV1;ZNF704;UNCX;WDR72;LRATD2;NRG4;INSR;AQP4;MYOZ2;TAC4;PRR15;HRH1;LRBA;DACH1;PRKAR2B;MLXIPL;GIPR;MPPED2;BA…
body fat distribution	OSBPL7;ST7L;TFAP2B;VRK2;VCAN;SLC12A2;CYBRD1;PCSK5;ITGB8;NCAPG;ADGRG6;CCDC91;BMP2;GDF5;LOXL1;RALGPS1;PRKG2;B4GALNT3;ADAMTS17;GNA12;LTO1;JAZF1;GPR78;ADAMTSL3;ACAN;HHIP;ID4;ZBTB38;GPC5;ZNF678;LIN28B;ANKDD1B;ZNF652;TSEN15;MTMR11;KCNH2;ESR1;TGFB2;CPZ;DNAJC27;EFEMP1;MFAP2;SEC16B;FTO;ADAMTS10;SLC25A37;GSDMC;TMEM18;PDIA4;MC4R;SOCS5;ZNF354C;RMI1;WWP2;MAP4K5;UQCC1;ERI1;AIPL1;CDC42EP3;BNC2;KNTC1;CABLES1;ADA…
body fat percentage	AOC1;DLX6;TFAP2B;REV3L;GIPR;TSPAN9;ISL1;NRXN3;VCAN;JADE2;EPHA3;SDCCAG8;ATP2B4;SLC12A2;NEO1;MAST4;TRIB2;WSCD2;FNDC3B;PIK3C3;PPP2R5C;DUSP13B;CDH7;WDR70;COBLL1;PDS5B;EFR3B;CPNE3;MAP3K1;CRTAC1;HIVEP1;MLN;RIN3;ABHD12;UQCC1;STK24;FGF9;OLFM4;TRPS1;OLFM2;CRTC1;HIBADH;POU6F2;UBTF;KLF3;JHY;B3GAT1;PRDM4;SRSF9;MAN1A1;OPRM1;E2F3;GBE1;ARHGEF26;FOXP1;ITGB6;GRB14;RTN4;EFEMP1;PRRX1;EDEM3;ADGRL2;FOXO3;PPL;PCDH17;C…
body height	CYP26B1;CALCR;ABCB4;DLX6;ETV1;GAS7;CD79B;ST7L;ST3GAL1;PKD1;GIPR;SCMH1;FYN;MRC2;NUB1;MTMR11;DPEP1;BID;ISL1;IGF1;WWTR1;PRDM11;ZFP64;RUNX3;NRXN3;CPS1;MUSK;CLXN;SH3YL1;TIMP2;TNC;ADAM28;ADRB1;PREX2;DTNBP1;GOPC;HDAC9;COL9A2;H6PD;LTBP1;RCN1;ELN;DKK3;NFE2L3;SDCCAG8;HHAT;ATP9A;CUL1;CYFIP2;PARP12;COL11A1;NGFR;POU1F1;ANKS1A;AP3D1;PKN2;TRAM2;SNAP91;SEC61A2;ASB1;DIP2B;MPPED2;THUMPD1;ZFAT;KLF6;PLPP1;NAV3;PITX1…
body height at birth	ESR1;EPAS1;ATAD2B;HKDC1;DCST2;ZBTB38;ADCY5;LCORL;PTCH1;PABPC4L;ADRB1;HMGA2;HHIP;APOLD1;C20orf203;IGF2BP3;CDKAL1;ZNF169
body mass index	SEMA3F;RAD52;CALCR;SKAP2;KDM7A;CAMK1G;TFAP2B;GIPR;HIVEP2;BTBD7;RNF216;BID;ZRANB1;NRXN3;CPS1;MFAP3;RAB27B;TNC;JADE2;EPHA3;LMO3;RCN1;PLEKHA5;TTC17;GALC;KCNH2;CCDC85A;ITIH4;RASGRF1;WNK1;GPC1;BLTP3A;CYB5R4;CTNNA2;MPPED2;ARFGEF1;STOML1;NUCKS1;RORA;SMG6;ATP2B1;TRIB2;HLTF;LNX1;ALPK1;IGF2BP2;ARHGAP15;PAX2;RARB;NAALAD2;MLLT10;RUNX1T1;REXO1;RAB21;MEF2C;LYRM2;PDS5B;COL16A1;APOB;GCKR;CPNE3;NOX4;C3orf18;KIF9;…
body weight	PKD1;GIPR;MTMR11;ZRANB1;NRXN3;CPS1;MFAP3;JADE2;KCNH2;RASGRF1;POLR3E;MPPED2;ZFAT;MAST4;CYBRD1;IGF2BP2;ARHGAP15;MEF2C;GSK3B;BCKDHB;COL16A1;EFR3B;KIZ;ESR1;CRTAC1;HIVEP1;PAK5;DGKH;MON1B;TRPS1;DOT1L;PLEKHA1;NUP88;CWH43;JHY;PRDM4;SLC38A1;ADGRG6;QKI;GMDS;NR3C1;HHLA2;EFEMP1;EHBP1;EPHA4;PARD3B;PARK7;KLF7;FOXO3;PPL;DENND1A;SNX19;KIAA1217;SOCS2;TBX2;CSMD2;GTF3A;ZMIZ2;PSD4;GDF5;HIVEP3;BCL11B;MACF1;ADCY4;POLN…
body weight gain	TMEM163;SVEP1
body weights and measures	RIOK3;HMGA1;GPR139;MXD3;KCNH2;TBX2;CABLES1;SEMA6D;ADAMTS10;ATAD5;SMIM29;MAD1L1;GMDS;PIK3R1;CACUL1;GPRC5B;ECI1;FUBP3;GDF5;INS-IGF2;ID4
bone benign neoplasm	ERO1B
bone density	WNT16;STARD3NL;AKAP11;CD44;USH2A;GUCA1A;WNK1;CTNNA2;INPP5A;LRP6;SMG6;LMCD1;PDE8A;DGKD;RBFOX1;CNOT4;MEF2C;ERC1;NME8;KLHL42;DOCK9;ESR1;TBX15;ADA2;HCN2;RSPH14;RPS6KA5;NFATC2;JAG1;ZNF516;PIEZO1;IQCH;ENTREP2;DLX5;TSPAN12;CPED1;SFRP4;JHY;SOX6;C11orf58;WNT5B;RASAL1;FZD10;EYA4;ERBIN;ARB2A;ITGB6;SPTBN1;GALNT3;TAF1B;HPCAL1;WLS;SPP1;PCDH17;CCDC170;TNN;PLXDC2;TNFSF11;TSHZ3;ARL4A;DNAH8;RUNX2;BMP4;BANF2;IDUA;F…
bone disease	WNT16;AKAP11;WLS;RASSF8;RSPO3;PKDCC;EN1;COLEC10;SFRP4;DISC1;PASD1;LRP5;ESR1;ZBTB40;AQP1
bone fracture	WNT16;STARD3NL;GRB10;SPTBN1;CCDC170;IDUA;RSPO3;MBL2;TMEM135;SVIL;AQP1;SFRP4;ERP27;PROSER2;RPS6KA5;SOST;FAM210A;ESR1;SEM1;ETS2;LRP5;SLC8A1
bone measurement	TFF3;ZNF483;SSUH2;PTGR1;HRH1
bone mineral accretion measurement	ZFAT;ZFPM1
bone mineral content measurement	CPED1;MTAP;PVALB;ANP32E
bone morphogenetic protein 10 measurement	PF4
bone morphogenetic protein 6 measurement	CHRDL2
bone morphogenetic protein 7 measurement	BMP6
bone quantitative ultrasound measurement	WNT16;SLC25A13;DLX6;TSPAN9;AKAP11;EYA2;FAR2;SBNO2;NGEF;PLPP1;SMG6;PDE8A;SEMA3A;NME8;DOCK9;ESR1;TBX15;RAB18;MYH9;EP300;RPS6KA5;SRP54;JAG1;SMAD7;PIEZO1;USP31;SALL1;EYA1;TRPS1;CDK6;HOXA13;SFRP4;MEOX2;FUBP3;HDAC5;CCDC34;SOX6;C11orf58;WNT5B;BMP5;EYA4;GHR;RASGRF2;SMAD5;TANC1;SPTBN1;PRRX1;WLS;UBE3D;SATB2;CCDC170;PLXDC2;RREB1;HROB;BMP4;SOX9;BMP2;RHOJ;ZNF484;FGFRL1;SEM1;CDHR3;PLPPR3;RAB11FIP4;BARX1;NAV1;E…
bowel opening frequency	MUC12;CALCB;CDK18;LFNG;HEY2;BDNF;STX16-NPEPL1
brain age measurement	RUNX2
brain aneurysm	ATP2B1;FHL5;MINK1;SLC47A1;CDKN2B;CDKN2A;VEGFC;EDNRA;CHRNA5;SLC2A14;FHIT;SCARF1;RP1;PLCL1;STARD13;LRRC3;LINGO2;ZNF746;SLC24A3;SLC22A4;FMO4;POLR1F;DRAM1;SOX17;DSCAM;MYEOV;FGD6;DTHD1;UFL1;ANKRD44;TMOD1;PLCE1;RNF144A;CFDP1;FBN1;PDE3A;OLFML2A
brain cancer	TERT;CDKN2B;GSDMC
brain connectivity measurement	POU1F1;LRRC20;NEDD4;TACR1;SPON1
brain disease	APOE
brain infarction	APOE
brain injury	RPAP3;LRP2
brain measurement	PLXND1;ST7L;NFIX;ADGRA2;GAB2;VCAN;JADE2;EPHA3;HDAC9;CELF2;COL11A1;NTN1;FAM107B;MAST4;RORA;ATP1B3;SMG6;NCK2;MAP4K4;WDR1;P4HA2;CRMP1;IRAG1;NUAK1;SEMA3A;CELSR1;POLD3;FGFR1;MAP2;RUNX1T1;TNS1;SMARCA2;PGR;KCNK2;XPO1;SEMA6A;EZR;DPYSL2;NRP1;KCNK10;DAAM1;EFS;NDFIP2;BPNT2;SFRP1;CDK6;POLR1F;DNAH11;GRB10;TMEM106B;PRKAG2;TLE4;PITRM1;AKAP10;CLIC5;NUDT12;CPEB4;FRMD4B;ARHGEF26;FOXP1;EPHA4;WLS;AKT3;TNP1;FOXO3;SAT…
brain neoplasm	GSDMC
brain stem volume measurement	TOX3;NLN;FOXO3;MYEOV;PTPN1;SMIM38;DRAM1;CPEB2;OPA1;TXNDC5;IGF1;EIF2AK3;PAPPA
brain volume measurement	WNT16;EPHA3;LMO3;DKK3;SDCCAG8;EML1;MAST4;PANX2;PDE8A;NUAK1;CTTNBP2;KCNK2;REST;DAAM1;RIN3;PPP4R3A;ABHD12;CELF4;EMC2;NEFM;NUMBL;CDK6;RNF32;GRB10;PRKAG2;CUBN;TUBD1;RPS6KB1;AKAP10;PPP1R9B;PARP11;RFX4;TFDP2;FOXP1;USP34;STRN;FOXO3;KANSL1;CENPK;COL21A1;RUNX2;KTN1;ACTN4;ZSWIM6;ATXN10;SLC41A1;ADAMTS8;HRK;DRAM1;ENPP2;THBS1;SLC44A5;SIX3;STAMBPL1;SLC39A8;ZFHX3;NUDT7;ESCO1;PRDM16;FAM171B;ADAMTS19;EGFR;GSDMC;X…
brain-derived neurotrophic factor measurement	C11orf65;BDNF;BRD3
breakfast skipping measurement	ZNF804A
breast benign neoplasm	ZNF365
breast cancer	SPDL1;MAP3K1;CCND1;CCDC170;FTO;NEK10;ADAM29;PITPNB;KCNU1;CCDC88C;FGFR2;PTHLH;TOX3;MRPS30;NRIP1;POU5F1B;MLLT10;ESR1;ZMIZ1;TNP1;APOBEC3A;ZNF365;HNF4G;EXO1;RAD51B;MRTFA;EBF1;CNTNAP2
breast carcinoma	BAIAP2L1;CCDC88C;BARX2;CASP8;FAR2;FGFR2;FGF10;CYBRD1;TNS1;GRHL2;PTHLH;ESR1;DAZL;ECHDC1;MAP3K1;TOX3;ANXA13;ZMIZ1;CCND1;TENT5A;MRPS30;ARRDC3;TNP1;DCLRE1B;CCDC170;TNFSF10;CCDC91;AKAP9;SGCE;CASD1;SLC14A2;KCTD1;MSI1;TBX3;MPHOSPH6;DNAJC1;KLF4;LMX1B;ZNF365;BRCA2;ADAMTS17;FTO;CBX8;PEX14;OSR1;CDCA7;CDKN2B;CDKN2A;HABP2;ITPR1;PARP8;BCL2L11;CLIC6;NEK10;TGFBR2;WDR43;EBF1;TERT;HCN1;HNF4G;STXBP4;C11orf65;CDYL2;…
breast disease	ECHDC1;AREG;CDRT15L2;IGF1;ZNF365;KCNU1
breast fibrocystic disease	RTL1
breast milk measurement	WAPL;TRAM2;COG3;THRB;ESM1;PCDH7;OR10V1;EVC2;FUT2;ZNF804B;HS3ST4;GRM7;CYRIA;INMT-MINDY4;MINDY4;EPHA4;ATP8A2;CHRM3;DIAPH3;FRMD4A;BTG3;ULK4;ZBBX;WDR49;GRXCR1;AGA;VCAN;RARB;CPD;DARS1;LDB3;INO80;ZNF385B;XDH;KALRN;IL15;ZFP42;CAV3;INSIG1;LBH;PPARGC1A;ZAP70;SFXN5;FARS2;NEK7;EN2;ZFPM2;OXTR
breast neoplasm	FGFR2;ZNF365;NRIP1;TNP1;STXBP4;CNTNAP2;POU5F1B;CCND1;CCDC170;HNF4G;RAD51B;TOX3;MRPS30;LSP1;ADAMTS16;NEK10
breast size	ESR1;AREG;KCNU1;ZNF365;INHBB;MYEOV;PTHLH;CCDC170;TMEM18;SPAG17;MRTFA
bronchial disease	ARHGAP10;TNFAIP3;ZBTB20
bronchitis	DGKI
bronchus cancer	CHRNA5;CHRNA4
bullous pemphigoid	NPAS3
burn	NRXN3;RALY
bursitis	TMEM132D
butyrylcholinesterase measurement	BCHE;RNPEP
c3d:C3 ratio	CFH
cGMP-specific 3',5'-cyclic phosphodiesterase measurement	FABP2
cadherin-5 measurement	ABO
caffeine metabolite measurement	AHR;CYP2A6;CD83
calcaneal bone quantitative ultrasound measurement	SMG6;TMEM135;FAM3C;CYP19A1;GLDN
calcific tendinitis	RNF144B
calcineurin measurement	BANK1
calcium measurement	TMEM176A;MAP4K5;IKZF2;GAB2;CASR;BCAS1;RORA;SREBF1;SIDT1;IRAG1;ST6GAL1;GCKR;TTC39A;ASAP3;SUPT16H;KCNK6;VWA8;FCGRT;CCNE1;HPN;CDK6;PRKAG2;PIP5K1B;GATA3;HGFAC;CPT1A;FRK;BBX;SLC35F5;SPTBN1;TAF1B;SLC2A1;SGK1;DNMT3A;TBX2;FAM117A;BCL2L14;ZMYM2;TNFSF10;RAB38;PLCG1;TOX2;RREB1;GPCPD1;A4GALT;PNPLA7;SLC34A1;PPARG;EHF;DMRT1;GGH;PAQR5;CYP19A1;GIPC2;SLC49A4;SECISBP2L;SLC39A8;SLC38A4;SRP14;ZFHX3;SLC13A5;ADAM15;MB…
calcium/calmodulin-dependent protein kinase type 1 measurement	NKX2-3;CPN1;F5
calcium/calmodulin-dependent protein kinase type 1D measurement	SLC46A1
calpastatin measurement	CPN1
cancer	CASP8;FGFR2;PTHLH;BIK;TOX3;STN1;RHOU;RALY;KTN1;FOXP4;ZFHX3;DEF8;GAS8;CELSR2;CDKN2B;FLACC1;HOXB13;MYEOV;BNC2;EXO1;ATAD5;POGLUT3;PRC1;POU5F1B;TDRD15;DPEP1;BCL3;TYR;CETP;ITGA6;ZFHX4;ESR1;OCA2;FOXP1;PAX8;TGM3;RGS22;IRF4;ZNF365;ATM;SLC45A2;TERT;CDYL2;TRIB1;LPL;RFX6;MC2R;SPRY4;MAML3;SPDL1;MAP3K1;ITPK1;SMAD7;ZPR1;VAMP8;BPIFA3;CDKAL1;CDKN2A;TCF7L2;LMTK2;LIPC;GREM1;RCC2;RAD51B;HNF1B;SEMA5B;CHMP2B;ALDH1A2;…
cancer aggressiveness measurement	KLK3
cancer antigen 125 measurement	GAL3ST2;MSLN;D2HGDH;MUC16;MSLNL
cancer antigen 19.9 measurement	FUT2;FUT3;B3GNT3
cancer biomarker measurement	FAM3B;AFP;ABO;FUT2;B3GNT3;FUT6;KLK2
candidiasis	MYO16
cannabis dependence	CLU;FOXP2;EPHX2
cannabis dependence measurement	TM4SF18;CSMD1;SLC35G1
carbohydrate intake measurement	FTO
carbohydrate sulfotransferase 15 measurement	ABO
carbon monoxide exhalation measurement	CHRNA5
carbonic anhydrase 13 measurement	CA13
carbonic anhydrase 6 measurement	CA6
carboxypeptidase B2 measurement	CPB2;ZC3H13
cardiac arrest	CDKN2B;CDKN2A
cardiac arrhythmia	CAV1;NR3C1;PRRX1;CDKN1A;GCOM1;ZFHX3;PITX2;HAND2;KCND3;NTMT2;OR4A47;MYZAP;CUX2;WIPF1;KCNN3;PPFIA4;AOPEP;VGLL2;RPRML;CEP68;TBX5;NEURL1;SH3PXD2A;ATXN1;FTO;LRMDA;SCN5A;NEBL;KCNJ5;HCN4;RPL3L;CAND2;AKAP6;EDNRA;ERBB4;MAPT;MYH6
cardiac edema	ZFHX3;CAND2;PITX2;CFL2;RAB1A;NTMT2;CAV1;NEURL1;WIPF1;PPFIA4;SPATS2L;TBX5;SH3PXD2A;HCN4;ESR2;AOPEP
cardiac embolism	ZFHX3;PITX2
cardiac troponin I measurement	LMAN1;CAND2;KLKB1;CEP112;BAG3;TNFAIP2;VCL;BCL2
cardiac troponin T measurement	NCOA2;BAG3;BCL2;TRAM1;TNNT2;RBAK
cardioembolic stroke	ZFHX3;PITX2;C16orf95;F11;GNAO1;RGS7
cardiomyopathy	BAG3;PITX2;NPR3;PAX6
cardiovascular disease	HIVEP2;CLCN6;CEP68;FOXC1;INPP5A;RORA;ATP2B1;REXO1;MECOM;ZNF268;DPYSL2;MAP3K1;PCNX1;SNX16;PIK3CG;C1GALT1;PRKAG2;TBC1D19;HGFAC;ZPR1;SOX6;PHACTR1;HBS1L;HMGCR;NPR3;USP34;THADA;TCF21;PLEKHG1;SLC35B1;ZNF831;HIVEP3;APOE;CASZ1;SWAP70;WNT2B;AGT;ABHD17C;SPTBN5;PLCE1;FGF5;SHROOM3;ENPEP;FBN2;SLC7A1;CDH13;NPC1;RPTOR;SIK1;CELSR2;CDKAL1;CDKN2B;CDKN2A;EDNRA;BAG3;GUCY1A2;BANK1;CMIP;FGD5;SLC16A1;NDUFAF6;SORCS3;CAC…
cardiovascular disease biomarker measurement	NPPB;SLC39A8;POC1B
cardiovascular event measurement	NTM;FHIT;ANO3;ADCY9
cardiovascular measurement	SLC35F1;NCAM1
carnitine measurement	SLC16A9
carotenoid measurement	BCO1
carotid artery intima media thickness	CBFA2T3;APOE;EBF1;TBX20;TBC1D8;FBXO32;SIGLEC6;KLHL38;SVIL
carotid atherosclerosis	PIK3CG;CDKN2B;CDKN2A;EDNRA;CCDC71L
carotid plaque build	CDKN2A;SFXN2;CDKN2B
carpal tunnel syndrome	EFEMP1;TTLL5;MACF1;ADAMTS17;AOC1;COL11A1;ADAMTS10;ADAMTS19;CRPPA;LTBP1;SMAD6;ADAMTS14;FTO;R3HCC1L;HTRA3;AEBP1;UMPS;LNPK;ITPRID1
cartilage disease	PASD1
cartilage thickness measurement	RUNX2;TGFA
caspase-3 measurement	CENPU
caspase-8 measurement	FLACC1;NLRP12
catalase measurement	CAT;CELSR2
cataract	TRIB2;RBFOX1;JAG1;COA1;CAPRIN2;KYNU;EPHA4;BMP4;CASZ1;IPO8;IGFBP3;CDKN2B;CDKN2A;METRNL;MAF;SLC24A3;SMIM38;RORA;TYR;SCD;OCA2;CCND1;QKI;PLCG1;HERC2;BMP3;CPAMD8;COQ8A;C3orf49;STXBP6;SOX2;TENT5C;WWP2;THSD7A;BAMBI;FKTN;ADGRL2;PLCE1;ATP1B1;HMGA2;PLB1;CASP7;TNKS;SEPTIN9;FAF1;KCNQ5;ZNF800;MTMR3;MVK;LRIG3;MMAB;CREB5;ATXN7;BET1L;TOP1;ARMS2
cathepsin B measurement	CTSB
cathepsin D measurement	GNPTAB;CTSD;GCKR;IFITM10
cathepsin L1 measurement	SLC15A3;PLXDC2;CTSL;C9orf72;GRM1;LRRK2;SERPINA3;IFI30;TNFAIP2
cathepsin S measurement	CTSS
cathepsin Z measurement	GNPTAB
cation-independent mannose-6-phosphate receptor measurement	IGF2R;SLC22A1
caudate nucleus volume	KTN1;FAT3;DEGS2;ZFHX3;JPH3;PBX3;ZCCHC14;PRDM16
causalgia	RAD51B
cecal benign neoplasm	SNX19
cecal neoplasm	SNX19
celiac disease	RGS1;SH2B3;BACH2;IL18RAP;ADGRL2;ADCY7;RSPH3;IL2RA;IRF4;IL21;BLTP1;LPP;ELMO1;NFIA;REL;PUS10;CTLA4;TAGAP;UBE2E3;THEMIS;PTPN2;OLIG3;ZFP36L1;ARHGAP31;CARMIL1;PTPRC;EZR;ITPR3;POU2AF1;TREH;TNFSF18;ETS1;STAT4;MMEL1;ANKRD30A;PFKFB3;CD28;LRRK2;C1orf141;LBH;ATG16L1;CCR2;EGR2;RAC2;UQCC2;UBASH3A;IP6K3;ANKRD55;CIITA;TNFSF15;ADO;CCR3;ZNF335;POU2AF3;IL12B;FASLG;NKX2-3;AFF3;SCHIP1;IL23R;INAVA;SMAD3;IL12A;FUT2;SL…
cell adhesion molecule-related/down-regulated by oncogenes measurement	CDON
cellulitis	SLC12A2;CLDN23;TECRL;TBC1D1;GCNT2;XRCC2
central corneal thickness	IBTK;ADAMTS6;FNDC3B;CPXM1;TGFB2;TJP1;TMEM248;COL12A1;TENT5A;LOX;GLT8D2;RUNX2;COL5A1;ADAMTS8;ADAMTS17;COL6A2;ACTL7B;ARID5B;MOCS2;SMAD3;COL8A2;AQP4;THBS2;LPAR1;DCN;LTBP1;GLIS3;THBS4;FGF1;MLPH;CHSY1;LOXL2;WNT10A;MGARP;CYP1B1;FBN2;LUM;STON2;HABP2;NR3C2;LRRK1;CEP112;ETS2;MFF;SEPTIN9;ARL4C;VKORC1L1;NUP37;ARVCF;PLEKHA1;MROH9;ATXN1;FOXO1;CRIM1;GPR158;NDUFAF6;TP53INP1;FBN1;BRD3;AKAP13;TANGO2;WNT7B;DPF3;ZN…
central nervous system cancer	PHLDB1;RTEL1-TNFRSF6B;LMF1;EGFR;CDKN2B;CDKN2A;VTI1A;TERT;C2orf80;ZBTB16;LRRC31;AKT3;SEC61G;ETFA;GSDMC;SLC16A8;LRIG1;AKAP6;RAVER2;MDM4;STN1
central nervous system disease	TPD52L1;HDDC2
central nervous system organ benign neoplasm	CDKN2A;CDKN2B
central serous retinopathy	TNFRSF10A
ceramide measurement	SYNE2;SLCO1B3;CD83;SPTLC3;APOB;ARL15;HNF1A;ZNF385D;NUDCD2;DCDC2C;SLCO1B3-SLCO1B7;CCNG1
cerebellar volume measurement	IGF1;TNP1;FOXO3;MSX1;PTK2;C1orf185;PRDM13;EFL1;PAPPA;APC;PAX3;HHIP;EIF2AK3;MYCL;ABCG2;PTPA;DNMT3A;SLC39A8;EBF1
cerebral amyloid angiopathy	APOE;APOC1;HDAC9
cerebral amyloid deposition measurement	APOE
cerebral blood flow measurement	FHL5;UFL1
cerebrospinal fluid biomarker measurement	BPI;CD33;BST1;MANSC1;ARSB;IL18R1;SIPA1L2;GPNMB;TRIM29;IL6R;CST1;FTMT;SPATA13;HRG;LEPR;CHIT1;POSTN;NAAA;F13B;IL17RD;RSPO2;NPM2;LRRC2;C19orf33;SEMA3E;SMPDL3A;MICA;FCER2;C7;SATB2;SIGLEC9;APOE;AGT;ESD;C1R;ASAH2;LTF;NRXN3;LHX5;CST4;IL27RA;PDGFRB;FCGR2A;PLA2G7;ERAP1;SAA1;WFIKKN2;SIGLEC5
cerebrospinal fluid otorrhea	PPP6R3
cerebrovascular disorder	CASZ1;CDKN2A;PITX2;PDE3A;CDKN2B;ZNF831
cervical artery dissection	PHACTR1;LNX1
cervical carcinoma	CLPTM1L;VSTM2A;MICA;LTA;HLA-DPA1;PAX8;TTC34;EXOC1;MUC22
cervical disc degenerative disorder	GREM2
checkup	PRC1;BRINP1;THSD7B
chemerin measurement	LRRC61;ZNF775
chemokine (C-C motif) ligand 27 measurement	RORA;GALT;PPARA
chemokine (C-X-C motif) ligand 1 measurement	CXCL1;JMJD1C
chemotherapy-induced alopecia	STAM2;ABCB1
chemotherapy-induced cytotoxicity measurement	AMIGO2;PCED1B;UNC5C;PPP1R26;PDHA2
childhood absence epilepsy	VRK2;ZEB2
childhood acute lymphoblastic leukemia	ARID5B
childhood aggressive behaviour measurement	LRRTM4
childhood disintegrative disorder	PAX7
childhood onset asthma	SBNO2;PRKCQ;RORA;IRAG1;GSDMB;IL4R;ITGB8;STEAP1B;ELAVL2;BACH2;IL18R1;ID2;TNFSF4;CDHR3;UBAC2;PRR5L;TESPA1;MYC;IL33;LRRC32;TNFRSF11A;LPP;OTULINL;EMSY;RUNX1;TIPARP;SEPTIN8;SERPINB7;IL13;OVOL1;TLR10;TLR1;ZBTB38;D2HGDH;ARRDC1;ZNF652;CD247;ZBTB10;ABCB5;PTPRC;EFHC1;SLC7A5;TYRP1;CCL20;IL1RL1;GPR18;TSPAN8;IL6;KLHL1;BCL2L11;JAZF1;SPPL3;ADORA1;STAT6;SMAD3;NOD2;ZNF366;RAD51B;TMEM232;HRNR;HLA-B;NFKBIA;POLI;IL1…
childhood trauma measurement	PLCH1;PAPPA2;E2F8;LRPPRC;CITED2;COL18A1;SVIL;BLID;FOXP1;FOXP2;MATN2;C8orf34;SPDYE17;MYMK;OPRK1;MLN;BRINP3;PRSS12;SERPINA12;KSR2;SLC19A1;ST6GALNAC3;SAMD5;ERMP1;SORCS3;PCDH9;POLR1D
chin morphology measurement	TBX15;DKK1;FARSB;ARHGEF11;FBXO8;GREM1;ZEB2;EYA1;BMP4;LRMDA;NRG1;MVB12B;TASP1;SEM1;VEGFC;PKDCC;CEP44;ZNF536;GLIS3;MSX2;CRB1;SCRG1;CCDC68;HAS2;BNC2
chitotriosidase-1 measurement	CHIT1
chloride measurement	AP4E1;SLC16A6;TBX2;BCAS1;NFAT5;HNF1A;CDKAL1;HLA-DRA;CLASP1;CEP83;BDNF;GCKR;ARSG;WDR72
cholelithiasis	ABCB4;PTPN3;ATP8B1;SLC26A3;SULT2A1;NKX2-3;SLC10A2;ANO1;EMP1;DYNC2LI1;EPHA2;ABCG8;MAL2;TTC39B;DAGLB;MARCHF8;REEP3;CYP7A1;TM4SF4;JMJD1C;SPTLC3;TRIB1;FUT2;SERPINA1;LRBA;SYNJ2;HNF1A;SHROOM3;PALM2AKAP2;FUT3;LITAF;HNF1B;CPS1;PNPLA3;HNF4A;SH3BP4;BMAL1;GJA10;ABCG5;FTO;GDF6;FCHO2;PPP1R3B;STKLD1;ABO;ADSL
cholestasis, intrahepatic, of pregnancy 3	ABCB4;SULT2A1;ABCB11;HNF4A;ABCG8;HKDC1;SERPINA1;UBXN2B
cholesteatoma of external ear	SERINC5
cholesterol efflux capacity measurement	LIPC;ALDH1A2;LPL
cholesteryl ester 14:0 measurement	CETP;ZPR1
cholesteryl ester 16:0 measurement	GNAL;BUD13;NTNG2
cholesteryl ester 16:1 measurement	PKD2L1;ZPR1;LPL
cholesteryl ester 18:0 measurement	ZPR1;LPL
cholesteryl ester 18:1 measurement	ZPR1;LPL
cholesteryl ester 18:2 measurement	GCKR;ZPR1
cholesteryl ester 18:3 measurement	ADH1B;ZPR1;FADS2;TMEM258;NTAN1
cholesteryl ester 20:3 measurement	TMEM258;NTAN1;LPL;ZPR1
cholesteryl ester 20:4 measurement	SEC61G;ZPR1;FADS2
cholesteryl ester 20:5 measurement	TMEM258;FADS1;FADS2;ELOVL2;ZPR1
cholesteryl ester 22:6 measurement	TMEM258;ELOVL2
cholesteryl ester measurement	ZPR1;SOAT2;ELOVL2
cholesteryl ester transfer protein measurement	SCARA5;CETP;TNC
choroidal thickness measurement	CFH
chronic bronchitis	CHRNA5;FAM13A;CHRNA3;NBEA;ZDHHC20;CYS1
chronic central serous retinopathy	SLC7A5;CFH
chronic hepatitis B virus infection	CD40;HLA-DPB1;HLA-DQB2;HLA-DQA2;CFB;COL11A2;HLA-DOA;NOTCH4
chronic hepatitis C virus infection	ITPA;MICA;DNAAF9
chronic kidney disease	SLC6A13;SLC7A9;RNF32;PRKAG2;SLC34A1;NFATC1;UBE2Q2;WDR72;PDILT;GATM;CPS1;PIP5K1B;SLC22A2;PSD4;SHROOM3;SLC13A3;STC1;UMOD;AQP4;DACH1;FGF5;NMT2;UNCX;RGS14;WDR37;SDCCAG8;MPPED2;APOL1;CST3;LARP4B;VEGFA;C9
chronic lymphocytic leukemia	CASP10;FARP2;GRAMD1B;FAS;BAK1;IPCEF1;BMF;C11orf21;OPRM1;IRF4;LEF1;IRF8;CDKN2B;MGAT5;BCL2L11;ODF1;ULK4;BCL2;HLA-DQA1;POU5F1B;SP140;SERPINB6;SPDEF;CAMK2D;ACOXL;HYCC2;EOMES;ILRUN;QPCT;RHOU;PMAIP1;BANK1;TERT;TMPRSS5;DMRTA1;ZBTB7A;CFLAR;CASP8;OAS1;RPS6KB1;ID3;RREB1;ETS1;LPP;NCK1;ENPP6;THEMIS
chronic mountain sickness	AEBP2
chronic myelogenous leukemia	GNG4;WSB1
chronic myeloproliferative disorder	JAK2
chronic obstructive pulmonary disease	VTA1;GAB2;CHRNA3;MECOM;TBX5;PABPC4;TGFB2;RIN3;ITPK1;CAV1;ADGRG6;SSR3;ARMC2;RREB1;IRF1;CASZ1;PDZD2;SFTPD;BMAL1;ADAM19;GCOM1;FAM13A;TICRR;SH3GL3;KCNN3;GNA12;LRMDA;HMGA2;CDC123;ASAP2;CFDP1;SEMA3D;ASRGL1;DENND2D;PITX2;PBX3;TET2;CHRNA5;ZFPM2;VGLL2;ID4;ADCY5;ATP2A2;BTC;AMZ1;EFCAB5;ZBTB38;SCN5A;THSD4;RASSF10;SERPINA1;CYP2A7;CCDC69;ARHGEF38;GTF2I;EPOP;HDAC7;ATP2C2;ASB1;TNS1;TNPO1;TNRC6A;DSP;CHRNA4;ITGB8;…
chronic pancreatitis	MORC4;SPINK1
chronic periodontitis	ZFHX3
chronic pulmonary heart disease	GAS7
chronic rhinosinusitis	IL33;TSLP;ALOX15;HLA-DQA1
chronic venous insufficiency	KCNH8;EFEMP1;EPSTI1
chronotype measurement	COPZ2;DLX6;TFAP2B;CRY1;VRK2;MYO16;PER3;DGKG;MPPED2;ZFAT;TRIB2;CDH19;EIF4G3;ARHGAP15;RARB;RUNX1T1;MEF2C;CD59;RGS17;SEMA6A;TCF20;HCK;NOL4;KLF5;CLN5;EZH2;ATE1;RASD1;ASIC2;ELF2;JHY;SOX6;PDE10A;PRLR;FOXP1;INO80D;USP34;PLCL1;PMFBP1;HSDL2;CRIPT;SLC10A7;RBBP6;ZMIZ2;NXPH1;BICC1;RBM19;NFE2;NKX2-2;PCSK2;SEM1;FOXP2;ILF3;GADD45G;PGPEP1;TBC1D5;SLC6A6;DUSP26;MTNR1B;DTNA;CEMIP2;RNASEL;EPC2;CCDC90B;ADAM10;SEMA6D;…
chylomicron measurement	TRIB1
cigarettes per day measurement	UBA6;CHRNA3;BCL11A;BTBD3;RGS8;PDE1C;PLCL2;RNF111;SLC20A2;CHRNA5;ZBTB7A;AGBL4;TMEM17;HYKK;CYP2A7;ATXN7L3B;CYP2A6;EGLN2;CHRNA4;EPHX2;ACVR2A;GRK4;SCN2A;CHRNB3;CHRNB2;CSGALNACT2;DCDC1;SMIM19;SATB1;PDE4B;IKZF1;TCF4;MEF2C;UGT2B10;SOX6;CHRNA2;DBH;FBXL17;HSD17B12;DRD2;TMEM18;NOL4L;ADARB1;JADE2;LMO3;FOXP1;SWT1;TRMT1L;SEMA6D;RABGAP1L;AK5;ELAVL4;MN1
ciliary body disorder	TNRC18;TCF4;COL4A3;ROBO1;HLA-DMB
cingulate cortex measurement	CDH23;APOE;TOMM40
circadian rhythm	NOL4;TOX3;RNASEL;BARHL2;MEIS1;AK5;HTR6;ACYP2;EXD3;VAMP3;PAX8;SEM1;HCRTR2;RGS16;MSRA;ERC2;RASD1;PHACTR1;CA14;ASAP1;ALG10B;ASB1;CLN5;NFKB1;VIP
circadian rhythm sleep disorder	TPST1
circulating alpha-Klotho measurement	KL;B4GALNT3;CHST9;ABO;FGFR1
cirrhosis of liver	PNPLA3;HSD17B13;MTARC1;ALDH2;MERTK;TM6SF2;TSBP1;ZPLD1;HLA-B
citrus intake measurement	DEF8
cleft lip	PAX7;NTN1;MKNK2;GOSR2;TMEM19;FRMD6;MSX1;GRM5;PTCH1;SHTN1;FSBP;IRF6;GADD45G;TMX1;KRT8;TANC2;DCAF4L2;NOG;CYRIA;TP63;P3H2;TAF1B;GSC;SPRY2;PKDCC;CMSS1;DPYD;ABCA4;MAFB;ADTRP;DLK1;SFI1
clinical laboratory measurement	ARK2N;CASR;ABO;SLCO1B1;TCF7L2;TMPRSS6
clinically amyopathic dermatomyositis	WDFY4
clonal hematopoiesis	TERT
clopidogrel metabolite measurement	VGLL4;CYP2C19;CYP2C18
clostridium difficile infection	MICB;DLG1
coagulation factor V measurement	PLXDC2;F5
coagulation factor measurement	F7;F11;ABCC1;VWF;F13B;KLKB1;JMJD1C;TRIB1;ABO;CFHR3;F3;F13A1;F10;STXBP5;ZBTB41;ORM1;PROCR;MAN2A1;KNG1;HRG;TC2N;CFH;CFHR2;PROZ;CFHR5;STAB2;L3MBTL3;CFHR1
cocaine dependence	FAM78B;FAM53B
coffee consumption	MEF2C;AHR;POR;TULP4;PID1;STEAP2;LONRF2;KBTBD2;PTP4A3;CYP2A6;ARHGAP19-SLIT1;ADCY2;STYXL1;FTO;TMEM18;STEAP1;MED13;FAAH;FOXO3;SEC16B;RSPO2;PDSS2;JMJD1C;GRIN2A;PRKD1;PCMTD2;SLC39A8;CDH13;MC4R;NEGR1;LRRTM4
coffee consumption measurement	MEF2C;GCKR;APOA5;POR;AKAP6;TMEM18;STEAP1;MC4R;TET2;CADM1;PCMTD2;CACNA2D2;MLXIPL;ADCY2;CYP26A1;ZMYND8;AHR;SEC16B;CYP1A2;NCAM1;STEAP2;PWWP2B;BDNF;FES;HACD2;CYP2A6;RORA;MED13;MYPN;PDE1C;LINGO1;PPP1R3B;EYA2;RAI1;XRN1;ABCG2;FTO;ALKAL2
cognitive decline measurement	EIPR1;MSR1;COL27A1;ABCB1;SLAMF1;CD36;SCN2A;WDFY2;PUM3;GLI3;DUSP10;EPHA5;YWHAZ;ADCY2;SLC2A8
cognitive disorder	APOE;PTPRK
cognitive domain measurement	ZNF577
cognitive function measurement	MAD1L1;SCMH1;TFB1M;CUL3;RAB27B;FAM120A;ARID1B;ZNF638;ARHGAP15;ADCY2;RUNX1T1;IGSF9B;MEF2C;CYLD;DDX18;LHX5;MAP3K20;PALM;RNF32;TMEM245;ELAVL2;APBA1;GBF1;ASIC2;CLNK;PACRG;CDH9;PDE4D;HHLA2;ABCC5;FOXP1;PCYOX1;ALMS1;FOXO3;PCDH17;PTPA;HCRTR1;RWDD3;CCDC93;PRDM7;KDM4B;DLL4;DNAAF11;GADD45G;MTRFR;EXOC4;PPARG;SEC61G;NREP;SRPK2;HTR1B;EPHA7;LMO7;NKX2-1;SLC39A8;MBNL2;MDGA2;SKIC8;EFL1;PDIA6;ST6GAL2;AFF3;THSD7B;EP…
cognitive impairment measurement	APOE;TOMM40
cognitive inhibition measurement	MICALL2
colitis	NKX2-3;FCGR2A;TOX2;C1orf141;RORC;JAK2;KIF21B;GPR35;TNRC18
collectin-11 measurement	COLEC11
colon adenocarcinoma	SMAD7;BCL11B;KIT
colon carcinoma	HAO1;SMAD7;FAM118A;CTH;RARA;POU5F1B;C1QL2
colonic neoplasm	SMAD7;CMIP;TCF7
colorectal adenocarcinoma	SMAD7;POU5F1B
colorectal adenoma	PLEKHG6;RTEL1-TNFRSF6B;PITX1;HAO1;KLF5;TANC1;PREX1;BMP2;KLF2;LAMC1;TRPC6;CDKN2B;A1CF;SLC6A18;SMAD3;NXN;SLCO2A1;METRNL;PTPN1;POU5F1B;TMEM238L;POLD3;BMP5;CCND2;SATB2;SMAD9;ATF1;BMP4;SOX9;RHPN2;CCM2;MYC;PRICKLE1;VTI1A;TERT;DACT1;GREM1;ATOH1;CFAP44;POU2AF3;TTC22;CDH1;CHRDL2;LRP1;TOX2;PNKD;LAMA5;CDKN2A;HHIP;TET2;LPAR1;FMN1;SMAD7;ZMIZ1;COL4A2;EIF3H;COL15A1
colorectal cancer	CDH1;CHRDL2;PITX1;MLH1;POLD3;PREP;HAO1;SMAD7;COBL;TANC1;CCND2;SATB2;SMAD9;ATF1;PREX1;BMP4;BMP2;RALY;KLF2;LAMA5;RHPN2;LAMC1;TRPC6;SMAD6;KIF20B;EIF3H;CDKN2B;CDKN2A;MFSD14B;TCF7L2;CABLES2;VTI1A;SLC25A28;TERT;DACT1;GREM1;NXN;METRNL;SKOR1;PTPN1;NOTCH4;POU5F1B;TMEM238L;KLF14;TTC22;PLEKHG6;ELOVL5;RTEL1-TNFRSF6B;STK10;NTN4;NEBL;MAP3K1;PYGL;BMP7;GATA3;BMP5;TFEB;NKX2-3;CDKN1A;SOX9;PNKD;COL4A2;TNS3;CRTC3;BO…
colorectal carcinoma	DNAH14
common carotid intimal medial thickness	PIK3CG;ATG10;AIG1;VTI1A;RYR3;PRAG1;APOE;CCDC71L
common variable immunodeficiency	ATG16L1;EGR2;IL2RA;TNFSF15;ADO;ADGRL2;IL21;ANKRD30A;IL23R;LRRK2;IL12B;NKX2-3;ADCY7;ANKRD55;SMAD3;FUT2;C1orf141
complement C1r subcomponent measurement	C1S;TMEM121;PRR16;C1R;SERPING1
complement C1s subcomponent measurement	C1R;C1S;CFH;TMEM121
complement C3 measurement	CFH;C3
complement C4 measurement	TAP2;HLA-DRA;CYP21A2;NOTCH4;MUC21;NCR3
complement component C7 measurement	C6;C7
complement component C8 measurement	CFH;C8B;CFHR3;C3;BCHE
complement component C9 measurement	C9
complement decay-accelerating factor measurement	CD55
complement factor B measurement	CFH;ZC3H12C;CFB
complement factor H measurement	CFH
complement factor H-related protein 1 measurement	CFHR3;KCNT2
complement factor H-related protein 2 measurement	CFH;CFHR2;F13B;CFHR1;CRB1
complement factor H-related protein 3 measurement	CFHR2;CFH
complement factor H-related protein 4 measurement	CFHR1;CFH
complement factor H-related protein 4A measurement	CFH;CFHR4
complement factor H-related protein 5 measurement	F13B;KCNT2;CFH;CFHR1
complicated disease course	MAGI1
complication	KLHL42;SH2B3;BACH2;PHTF1;CCND2;NEUROG3;RREB1;CDKAL1;CDKN2B;CDKN2A;MC4R;LINGO1;KCNG2;UBE2E2;OPTC;RTL1;TSPAN8;VPS13C;INS-IGF2;IL13RA1;PTPN22;SPRY2;PPIP5K2;PAM;AIRE;GPSM1;ADCY5;RFX6;ARAP1;HLA-DMA;STARD10;IGF2BP2;FOSL2;PROX1;APOE;PPARG;MTNR1B;MYC;FTO;TCF7L2;HMGA2;JAZF1;CTLA4;PITX2;PTPN2;KCNJ11;FAM185A;JARID2;UBE3C;WFS1;IFIH1;THADA;HNF1A;GSN;HHEX;SLC30A8;H1-6;HLA-DQA2;INS
conduct disorder	MTNR1B;C1QTNF7
conduction system disorder	PITX2;PPARGC1A
congenital anomaly of cardiovascular system	GLIS3
congenital anomaly of the great arteries	LPA;PALMD
congenital heart malformation	MAML3
congenital left-sided heart lesions	C16orf95
congestive heart failure	CDKN2B;PITX2;CDKN2A
conjunctivitis	FECH;IL1RL1;DSG3;IL18R1
connective tissue disease	IRF5;GABRA5;PHTF1;NSG2;OPCML;UQCC1;NEK6;SOX5;GABRB3;SLC24A3;FTO
conscientiousness measurement	KATNAL2;YEATS4
contact dermatitis	LCA5
contactin-2 measurement	NFASC
contactin-5 measurement	CNTN5
contraception	ESR1;ARRDC4
contrast sensitivity measurement	PDZK1
copine-1 measurement	UQCC1
cor pulmonale	SLC44A2;HSP90B1;F5;FGG;ABO;GRK5;F11;TSPAN15;F2
corneal degeneration	TCF4
corneal disease	ROBO1;TCF4;TNRC18;HLA-DMB;COL4A3
corneal dystrophy	TCF4
corneal endothelial cell measurement	ACTR3;GATA4;MSRA;HS3ST3B1;ANAPC1;BLID;KLF5;IL1B;TCF4;DEFB136
corneal hysteresis	FOXO1;ADAMTS8;MOCS2;TCF4;ZNF469;ANAPC1;TBX2
corneal resistance factor	FNDC3B;ARID5B;FOXO1;ANAPC1;TCF4;ADAMTS17;ADAMTS8;TMEM212;TBX2;ZNF469
corneal topography	BMP7;FGF9;INTS6;TJP1;KAZALD1;INS-IGF2;PDGFRA;LMX1B;STON2;FOXO1;ADAMTS3;HDAC11;FBN1;STXBP6;RSPO1;LCORL;RNLS;WNT7B;ZNF469;ADAMTS6;THBS4;GHSR;COL5A1;CHSY1;CHRND;HMGA2;ARID5B;NR3C2;CWC27;CMPK1;FBLN2;SMAD3;COL8A2;MINAR2;FNDC3B;TMEM248;NHSL1;COL6A1;LRRK1;MAPRE2;LPAR1;IBTK;IGFBP5;GLT8D2;ADAMTS7;SOX2
coronary aneurysm	KCNN2;TUBA3C;NEBL;PTPRT
coronary artery bypass	VAMP8;COL4A2;KCNE2;HHIPL1;PHACTR1;ADAMTS7;BUD13;CELSR2;CDKN2A;PCSK9;TRIB1;SLC5A3;SMG6;APOE;CDKN2B;LPA;TCF21;EDNRA;FAM177B
coronary artery calcification	CETP;TM4SF5;CDKN2A;PF4;KLKB1;ABCA1;LPL;CLTCL1;APOB;ALDH1A2;GC;PPM1K;SERPINA1;ELOVL2;AQP9;ZPR1;PHACTR1;SLC1A4;CDKN2B;PPP1R3B;EREG;TMEM258;SPC25;G6PC2
coronary artery disease	MBTD1;CYP46A1;CALCRL;ATP2B1;IRAG1;SCARB1;PDS5B;REST;APOB;CETP;MAP3K1;MTAP;SMAD7;FLT1;TGFB1;STN1;APOA5;C11orf58;MYL2;PHACTR1;VEGFA;TENT5A;LOX;UMPS;FN1;PLCL1;CHRNB4;TCF21;VAMP8;PLEKHG1;PLG;PREX1;PLCG1;MCF2L;APOE;TOMM40;SWAP70;BMAL1;PSRC1;COL4A2;CARS2;HNF1A;ADAMTS7;RDX;FDX1;ACTR2;CARF;FGF5;ABHD2;BCAS3;CELSR2;ATP1B1;ABCG8;ARHGAP26;SLC2A12;VWDE;CDKN2B;CDKN2A;CNNM2;HSD17B12;SERPINH1;TMEM18;ZNF827;EDNRA…
coronary atherosclerosis	FHL1;LIMCH1;PIK3CG;TCF21;VAMP8;TWIST1;COL4A2;SLC22A3;CDKN2A;EDNRA;TMEM200A;JCAD;TRIB1;HHIPL1;LPA;TGFB1;LRP1;APOE;BUD13;ABCG8;NOS3;PCSK9;LPL;FES;COL4A1;ETV1;PLTP;PHACTR1;ADAMTS7;MFGE8;CELSR2;MRAS;PLPP3;TTC32;SLC5A3;NCALD;CXCL12;ARHGEF26;MAP1S;HNF1A;CDH13;CDKN2B;FER;KCNE2;CCDC71L
coronary stenosis	PCSK6
cortical surface area measurement	HECW1;PLXND1;TFAP2B;NFIX;PAX7;SLC45A4;ARHGAP31;TLL1;VCAN;EPHA3;HDAC9;CELF2;HEXB;FNIP2;ALX4;BCAS1;CALCRL;ANKS1A;NTN1;ERBB3;EML1;NAV3;MAST4;SMG6;MAP4K4;WDR1;SREBF1;SIDT1;NUAK1;WSCD2;CELSR1;FRYL;PLXNA2;CTTNBP2;MAP2;MEF2C;TUT7;CBX5;CRTAC1;NRP1;COCH;CDKN3;DAAM1;JAG1;NDFIP2;ZNF423;TOX3;POLR1F;DNAH11;RNF32;MRPL32;PRKAG2;TLE4;ELAVL2;GLIS3;UBTF;ZBTB16;PPFIBP1;ELK3;NCOA7;GMDS;SEMA5A;ARB2A;DPYSL3;STRN;RND3;…
cortical thickness	PLXND1;NFIX;VRK2;VCAN;EPHA3;HDAC9;DKK3;LAMC3;FNIP2;ALX4;TBC1D22A;COL11A1;QSER1;CALCRL;SNAP91;FAM107B;MPPED2;NEO1;PRKCZ;PLXNA2;MEF2C;MECOM;MTMR2;ZNF268;ZFHX4;ZC3HC1;DPYSL2;COCH;DAAM1;RIN3;UQCC1;JAG1;LAMA1;NDFIP2;SFRP1;POLR1F;DLX5;PRKAG2;GLIS3;UBTF;ZBTB16;PPFIBP1;MDM1;RFX4;MSH3;SLC27A6;KLHL24;FOXP1;EHBP1;STRN;ANGPTL1;AKT3;NRP2;DENND1A;BBS9;CCDC91;RREB1;RUNX2;CLYBL;SEM1;FOXP2;KCNA5;APOE;GADD45G;ACTN…
cortisol measurement	SERPINA6;CD200R1L
cotinine glucuronidation measurement	UGT2B10;SOX6;CERS3;IGFBP7
cotinine measurement	UGT2B10;SMARCA2;CHRNA5;CYP2A6
cranial nerve neoplasm	CDKN2B;CDKN2A
cranial vault morphology measurement	NOS2;LYRM9;LYSMD4
creatine kinase measurement	ZRANB1;SAMD4A;LILRB5;BIN1;CAND2;BACH1;EBF1;CD163;CD163L1;NEB;CSF1;MRTFA;MYPN;BMP2K;DAB2;VGLL2;IQGAP3;ROS1;CPN1;ANXA3;ANO5;ABO;HORMAD2;SOCS3;GAB2;SNX13;APOH;HBEGF;AKAP6
creatine measurement	CPS1;WDR72;PDILT;UMOD;PRKAG2
creatinine clearance measurement	TCF4;SKOR2;GIPR;LHX9;UMOD;L3MBTL3;RSPH14;DNAJC1;PCDH7;CPS1;AHR;ZNF365;GATM;ADRA2C;C1orf53
creatinine measurement	MAP3K14;PHTF2;PKD1;SLC6A13;TSPAN9;DPEP1;SLC7A9;CPS1;RRAGD;GAB2;RAI14;SPATA7;KCNQ1;OGFR;TNK2;BCAS1;SBNO2;ZFAT;WIPI1;ARHGAP10;CDC14A;DDX1;AP4E1;CACNA1S;LRP2;EPB41L3;GRHL2;GCKR;MECOM;GNAS;ZC3HC1;WAC;PAPLN;SMAD7;DGKH;RBL2;AP3B2;CEMIP;NDRG1;NAMPT;RNF32;GRB10;NRF1;AHR;PIP5K1B;GLIS3;CPEB3;LARP4B;RAI1;MANBA;ELF2;HGFAC;PPARGC1A;SLC22A18;ALDH2;SIM1;SLC22A2;TFEB;VEGFA;MRPS30;ARRDC3;TFDP2;HES1;PDC;SLC35D1;PR…
cryoglobulinemia	HLA-DRB1
cryptosporidiosis	PRKCA
cumulative dose response to bevacizumab	SV2C
cup-to-disc ratio measurement	VCAN;MYO16;RARB;TCF7;TGFB2;FOXF1;SALL1;EYA1;POLR1F;KIAA1549L;SRSF3;PLEKHG3;ZSWIM6;PDZD2;ADAMTS8;FLNB;PLCE1;COL8A1;ADAMTS19;CDKN2B;CDKN2A;ABI3BP;FMNL2;HSPA12A;HORMAD2;RFLNA;C14orf39;TMTC2;CHEK2;MINAR2;THSD4;FAT4;HELZ;TRAF3IP1;TRIM71;CRYGS;HNRNPA1L3;MAPRE1;PPP1R9B;RPE65;DUSP1;BMP2;DCLK1;DGKB;IGF1R;CREB5;DHRS3;ANKRD55;TMEM135;IRX1;ABO;ATOH7;COL4A1;TTC28;INTS6;RIC8B;GMDS;RREB1;OSR1;ACOXL;KIF6;DCDC1;A…
cups of coffee per day measurement	AHR;PDSS2;MC4R;DENND1B;STYXL1;SLC44A4;ABCG2;POR
cutaneous mastocytosis	POLQ;PDZRN3;OTX2;OR51Q1;TMEM200C
cutaneous melanoma	JARID2;GPRC5A;CLPTM1L;SYNE2;GDI2;HDAC4;TYR;MAP3K1;MTAP;KIAA0930;TRPA1;DOCK8;TYRP1;RAPGEF1;CCND1;HDGFL1;DNMT3A;MED13L;MKLN1;NOTCH2;MPHOSPH6;SLC24A4;TCF25;CDKAL1;CDKN2B;ADD3;TMEM163;DCST2;SLC45A2;FOXQ1;MSC;MX2;ANO9;FOXD3;PLXNB2;MC1R;C13orf46;CDH1;CASP8;OCA2;STN1;SOX6;AKAP12;ARHGAP20;CYP1B1;PARP1;OSMR;CDKN2A;C4orf19;PPARGC1B;ADGRV1;LRRN2;ZFP36L1;TMEM170B;TFAP2B;IKZF2;ATP11A;AHR;TASOR2;BACH2;RREB1;DT…
cutaneous psoriasis measurement	IL12B;IL13;TNFAIP3
cutaneous squamous cell carcinoma	HAL;FOXP1;FLACC1;SLC45A2;OCA2;IRF4;BNC2;MC1R;TRPS1;BACH2;TP63;TYR;TYRP1;SEC16A;WEE1;KRT5
cutis laxa	SIPA1L1
cystatin B measurement	CSTB;NLRP12
cystatin C measurement	FOXC1;PLEKHH1;TNK2;BCAS1;PKN2;GLI2;LRP2;GRHL2;NKAIN1;MECOM;SNX10;ABCC6;ITPR3;CST3;CLUAP1;SALL1;HBP1;FUBP3;PDLIM1;PPARGC1A;KRT18;FRK;GMDS;TENT5A;HMGXB3;TFDP2;EPB41L5;TFCP2L1;SF3B1;CD58;SLF2;KIAA1217;BCL2L14;B9D2;HOXD10;HEATR5A;SLC14A2;DYDC2;ROCK2;KCTD1;RERG;CLDN10;HNF1A;TRAFD1;MED4;BCAR3;SHROOM3;MBNL2;UBE2Q2;FTO;MISP3;CELSR2;ILDR1;NFIB;IDI2;MAT1A;MIPOL1;CNKSR3;FGD5;KIT;DYRK1A;DNAH3;ZNF276;CLDN14;P…
cystatin-D measurement	PDCD6IP;CST2;CST5
cystatin-F measurement	CST7
cystatin-SA measurement	CST1
cystatin-SN measurement	CST1
cystic fibrosis	APIP;SLC26A9
cystic fibrosis associated meconium ileus	SLC26A9;ATP12A
cystitis	MCHR2
cytokine measurement	MNAT1;EVX1;PRDM13;RHBDD1;ZNF827;IFNAR2;HACD4;HLA-B;CXorf51B;GRIN2B;TRIB2;PUS7L;KCND3;PDE7B;BCO2;ATP10A;DNAAF10;ARHGAP10;SLC15A1;MEX3C;SPOCK3;LTBP1;COL4A4;PDE4D;PNO1;CDH11;FCGR2A;AGBL3;CNTN5;DYNC1I1;KCND2;FOCAD;CXorf51A
cytomegalovirus virus reactivation	CDC42EP3
cytotoxicity measurement	PFKP;MDFIC
date of diagnosis	NFIB
daytime rest measurement	SNAP91;TRPM3;NOL4;MDGA1;RND3;HCRTR1;HELZ2;PATJ;MTNR1B;YARS1;ANXA3;IRAK1BP1;MRAS;PRKCB;STK32A;FSHR;BAIAP2;FOXG1;MB21D2;BTBD9;GJB5;STK39;DLL1;SKOR2;FGF9;INO80D;KLHL29;HCRTR2;CETN3;GKAP1;ZBTB5;TCAIM;FIGN;GRIN2A;KCNH8;APC;TLR4;TRPC6;SLC4A10;ZNF385D;AGAP1;TMEM161B;LMO1;CDH2;PKHD1;CHD2;ADO;CHST15;KCTD16;EFNA5;CCDC190;ASCL4;DCAF12;NALF1;HS3ST5;PRDM13;FAM120B;GMDS;CRYGD;ECE2;PRKCA;NKX6-1;PNOC;ZHX3;PLEKHM…
death-associated protein kinase 2 measurement	DAPK2
decreased susceptibility to bacterial infection	C10orf90
deep vein thrombosis	TSPAN15;F10;SLC44A2;ZFPM2;ABO;F5;F11;FGG;FGA;EPHA3;F2;VWF
degeneration of macula and posterior pole	CFH;C3;ARMS2
dehydroepiandrosterone sulphate measurement	CMIP;ASF1A;MCM9;FGF9;SULT2A1;SLCO1B1
delayed reward discounting measurement	GPM6B
delirium	APOE;PNPT1
delivery measurement	NTRK3;PLN;CEP85L;TMEM174
delta-5 desaturase measurement	FAM110B
delta-6 desaturase measurement	ARHGEF10
delta-like protein 1 measurement	DLK1
delta/notch like EGF Repeat Containing protein measurement	DNAJC6
delusional disorder	AFG2A;GALNTL6
dementia	GRN;APOE
demyelinating disease	PDCD6IP
dense area measurement	IGF1;AREG;TMEM184B;ZNF365;CCDC170
dental caries	PITX1;CA12;FAM118A;NEDD9;CDH9;ADCY3;SYT14;ITPKB;ALLC;EFNA5;BAHCC1;KCNJ2;RHCG;LYZL2;KCNJ3;MC4R;DMRTA1;NEO1;FGF10;ATP13A4;ZNF804A;FOXC2;AJAP1;TOX;MTHFSD;PRUNE2;STAG1;PBX3;NFU1;P2RY2;FOXL1;OPA1
dentures	KCNJ2;ADCY3;SYT14;ZNF804A;DMRTA1;FOXL1;FOXC2;NEO1;PRUNE2;ATP13A4;ITPKB;KCNJ3;PBX3;NFU1;P2RY2;OPA1;BAHCC1;FGF10;CA12;FAM118A;CDH9;RHCG;PITX1;MTHFSD;STAG1;MC4R;EFNA5
depressive disorder	KIF3A;JAKMIP3;ALKBH3
depressive episode measurement	AMPH;PLPP3;ST8SIA4;DCLK1
depressive symptom measurement	VPS41;PAX6;CACNA2D2;VRK2;ZPBP;HDAC9;FAM120A;TYR;RBFOX1;CARMIL1;MEF2C;GNAO1;NOS1;CELF4;OLFM4;MON1B;GSDME;ELAVL2;SOX6;BCL11A;PAX8;ATP13A4;SOX5;DAGLA;TLR4;ASXL3;NYAP2;SDK1;NCAM1;DRD2;KIRREL3;SPPL3;KCNB1;GRIK3;EMX2;NEGR1;STARD6;VWC2L;MSRA;BAIAP2;ERBB4;GRM8;TMEM132C;AATK;GPC6;RBM12B;ZBTB37;PTCH1;BTN3A2;DCC;LUZP2;LIN28B;FAM120AOS;FHIT;TCF4;CACNA1E;PRMT6;SHISA9;PAFAH1B1;TFAP2B;HFE;RAB27B;KIF2A;EIF4G3;CT…
dermatitis	CSF2RB;IL18RAP;TNFSF4;IRF4;TAGAP;HRNR;CARD11;PRR5L;LRRC32;IL6R;IL7R;OVOL1;TRIB1;IL22;IL2RA;FLG;IL13;ZNF652;RTEL1-TNFRSF6B;LMNB1;ETS1;ARRDC1
dermatomyositis	HLA-DPB1
dermatophytosis	EPM2A
dermatopontin measurement	DPT
developmental dysplasia of the hip	UQCC1
device complication	LOXL1;LIN28B
diabetes mellitus	AOC1;TFAP2B;UBE3C;HIVEP2;RUFY3;RNASET2;LMCD1;TRIB2;IGF2BP2;GCKR;CETP;GLIS3;ZMIZ1;WFS1;FBXW7;ZPR1;SLC1A2;CD69;BACH2;TPO;BMP8B;PROX1;BCL11A;NEUROG3;RREB1;TSPAN8;VPS13C;ZBED3;PTPN22;ADAM30;NOTCH2;IL2RA;MTNR1B;HNF1A;SPRY2;DGKB;MYC;FTO;LPP;OSMR;PAM;CDKAL1;RSPO3;CDKN2B;CDKN2A;TCF7L2;HMGA2;ZFP36L2;PLEKHH2;HHEX;JAZF1;ANKH;MX1;GPSM1;ORAI2;SLC30A8;TNFRSF11B;NKX6-3;MC4R;CTRB2;BCL2;CEBPB;ADCY5;LPL;SLC9A9;UBE…
diabetes mellitus biomarker	CDKAL1;GIPR
diabetic eye disease	CCDC146
diabetic foot	MAPK14
diabetic ketoacidosis	IFIH1;HLA-DMA;INS-IGF2;PTPN22;INS;ZMIZ1;LHX5
diabetic maculopathy	INS-IGF2;STX18;INS
diabetic nephropathy	SLITRK3;BEND7;COL4A3;GNG7;HLA-DOB;CLXN;APOL1;PHACTR1;TCF7L2;THSD7A;APOL2;FTO;GABRR1;CNKSR3;GRAMD2B;AFF3;ZNF808
diabetic neuropathy	INS;CSMD3;GYPA;HLA-DMA;CARMIL1;INS-IGF2
diabetic retinopathy	VPS50;INS-IGF2;TRPM4;TCF7L2;STT3B;H1-6;INS;PLXDC2;PTPN22;POLR3A;ARMS2;CFH;NOX4;ARHGAP22;HLA-DMA;AIRE;HS6ST3
diacylglycerol 32.2 measurement	LPL;GCKR;ZPR1
diacylglycerol 32:0 measurement	GCKR
diacylglycerol 33:1 measurement	LPL
diacylglycerol 33:3 measurement	FUT2
diacylglycerol 34:0 measurement	GCKR;ZPR1;LPL
diacylglycerol 34:1 measurement	GCKR;LPL;MLXIPL;CETP;TRIB1;ZPR1
diacylglycerol 34:2 measurement	CETP;LPL;ZPR1;APOA5;MLXIPL;GCKR
diacylglycerol 34:3 measurement	ZPR1;CETP;GCKR;LPL;TBL2
diacylglycerol 36:1 measurement	ZPR1;LPL;TBX18
diacylglycerol 36:2 measurement	ZPR1;MLXIPL;CETP;LPL
diacylglycerol 36:3 measurement	MLXIPL;TECTB;ACSL5;ZPR1;LPL;CETP
diacylglycerol 36:4 measurement	MLXIPL;CETP;ZPR1;LPL
diacylglycerol 38:3 measurement	LRFN5;PNPLA3;FADS2;PDXDC1;FADS1
diacylglycerol 38:5 measurement	FADS2;PNPLA3;TM6SF2;ALDH1A2;LIPC;TRIB1;ELOVL2
diacylglycerol 42:7 measurement	SPTLC3;SYNE2
diacylglycerol 44:6 measurement	SYNE2;GCKR;ZPR1
diacylglycerol 44:7 measurement	FRMD5;GCKR;MLXIPL;LPL
diaphragmatic hernia	UQCC1;FOXP1;ADAMTS16;CDKAL1;WT1;EFEMP1;BARX1;TGFB2;CALD1
diastolic blood pressure	DVL2;ST7L;CACNA2D2;TFAP2D;MLXIPL;HFE;CLCN6;ALOX5;UFL1;DPEP1;ISL1;CPS1;RTEL1-TNFRSF6B;BAK1;ARID4A;GAB2;SLC4A7;ADRB1;ARAP2;ANAPC4;SDCCAG8;FOXC1;PLEKHH1;PRDM1;BORCS8-MEF2B;NHERF2;KIF2A;SMG6;ATP2B1;IRAG1;FERMT2;NOTCH3;SEMA3C;PAX2;NT5C2;POLD3;GPR137B;TNS1;DLGAP4;COBLL1;ITGB5;BCKDHB;MECOM;NOX4;GNAO1;GNA11;C3orf18;PABPC4;MAP3K20;ESR1;ANGPT2;COL9A3;TGFB2;NELFCD;JAG1;SLC7A6OS;CSK;SNX16;CCNE1;HOXA13;EVX1;C…
diastolic blood pressure change measurement	DLK1;DNAAF10
dickkopf‐related protein 1 measurement	JMJD1C;GP6;MBL2;DKK1;ZFPM2;ZFPM1;PEAR1
diet measurement	SLC25A13;TFAP2B;ISL1;VRK2;GAB2;CELF2;HDAC4;MAPK6;LMCD1;NOX3;ARHGAP15;PAG1;RARB;TYR;RBFOX1;MLLT10;CARMIL1;MEF2C;PREP;MMP2;GNAS;CBX5;CDH20;RBL2;POP4;GATA3;CDH23;ACSS3;EYA4;TFEB;RASGRF2;ARB2A;SERPINI2;GNB4;GBE1;FRMD4B;FOXP1;ADAM23;TANC1;RND3;PCDH17;MAPKAP1;TMEM131L;A4GALT;FOXP2;APOE;ZSWIM6;TRPM4;CASZ1;TBC1D5;EXOC4;BMAL1;DPH6;SOX5;FHOD3;DAGLA;ADGRB3;EIF4E2;DNAJC1;SIX3;HNRNPD;SLC39A8;FTO;ZFHX3;LRIG1;T…
dietary potassium intake measurement	ARL15
differentiated thyroid carcinoma	NRG1;FOXE1;TNS1;MBIP;MAF
diffuse large B-cell lymphoma	RGS1;KALRN;NCOA1;MMEL1
diffuse plaque measurement	KCNG1;RCN1;NAV3;MYO3B;MTMR2;PCSK5;ERI1;TUSC3;SLC27A6;NR3C1;BCHE;CBLB;MSH6;RRAGC;RAB3GAP2;BCL11B;ABCA8;DMRTB1;IL17RD;TENM4;NRSN1;CITED2;SERPINA6;MEX3C;GPR139;TPK1;TMEM26;STK39;SUCNR1;SMIM36;LNX1;FMO2;XYLT1;ACVR1;CNN3;RASSF8;RIN2;SH3GL3;ADAMTS18;MYLK4;ATPSCKMT;NCAM2;NRG1;EBF1;C8orf34;ABLIM3;ADGRE1;TCERG1L;GRM8;RAP2B;PDE4B;SMYD3;RELN;CCDC167;SHISA9;CERS4;METTL4;VWA8;XAF1;MPRIP;FBXO11;NTRK3;CDH13;NUB…
diffuse scleroderma	TNPO3
diffusing capacity of the lung for carbon monoxide	ADGRG6;CHRNA5;TGFB2
digestive system cancer	POU5F1B;SLC25A28;TERT;POU2AF3
digestive system infectious disorder	ABO
digestive tract malformation	NFIX
digit length ratio	FLI1;GLIS1;LIN28B;SMOC1;OLA1;HOXD12;HNRNPA1L3;GLI3;LDAH
diglyceride measurement	ALDH1A2;SPTLC3;LIPC
dilated cardiomyopathy	CDKN1A;FHOD3;DEFB136;SQLE;ZBTB17;FLNC;ZNF572;BAG3;MTSS1;NMB;PRKCA;TTN
dimethylglycine measurement	BHMT2;GLRX5
disease of genitourinary system	FGFR2;ARL14EP
disease prognosis measurement	SEPTIN7;FOXO3;TNS3
disease progression measurement	CECR2;TNR;RIT2;ATF7IP2;WWOX;CFH;XYLT1;APOE;ASTN2;PIK3AP1;ARHGAP42;HTRA1;RBFOX3;SGCD;NBEA;SP9;HAPLN3;EPHB1;FHIT;ARMS2;YY1;HERC1;C3;BRINP3;ATOH8
disease recurrence	LRP2;KITLG;WNT9B
dislocation	C7orf57;ESRRG;ATG4D;UNCX
disorder of appendix	HLX;PITX2;NKX2-3
disorder of ear	BMPER;SPTBN1;ROBO2;TRIOBP;CTBP2;CDHR3;TBX1
disorder of patella	BOD1L1
disorder of pilosebaceous unit	CLPTM1L;CTDSPL;EXOG;VILL
disposition index measurement	MTNR1B;ABO
diverticular disease	ARHGAP15;NDFIP2;EFEMP1;CCN3;DISP2;COL6A1;PEX14;PDGFC;GPR158;CACNB2;CALCB;NALF1;COLQ;PCSK5;BMPR1B;CWC27;HAS2;BDNF;ELN;TRPS1;GDNF;NT5C1B;CRISPLD2;UBTF;ANO1;HLX;HMCN2;SLC35F3;WWP2;NT5C1B-RDH14
diverticulitis	ELN;CRISPLD2;EFEMP1;ANO1;PDGFC;HAS2;BDNF;COLQ;ARHGAP15;IGSF9B;TRPS1;CCN3;BMPR1B;LYPLAL1;GPR158;COL6A1;ABO;SLC35F3;NALF1;SNX24;CALCB;NT5C1B;NT5C1B-RDH14
docosahexaenoic acid measurement	DPP10;SYCP2L;FADS2;ELOVL2
docosapentaenoic acid measurement	CHCHD3;FADS2;ELOVL2
donor genotype effect measurement	SEC63;SDK1;ARID5B;KALRN
drinking behavior	HECTD4
drug dependence	NCK2;KAT2B
drug use measurement	MAP3K9;RUNX3;BAK1;LMO3;NUCKS1;NEDD4;GLI2;APOB;ESF1;TBC1D2;ITPR3;JAK2;FGF9;FA2H;LAPTM4B;PIK3CG;HOXA13;EVX1;SLC1A2;SH2B3;TBC1D30;SASH1;GMDS;IL1RL1;PROX1;ABCG2;APOE;C1QTNF6;WNT2B;TBX3;IL36B;IL33;LRRC32;BUD13;FGF5;ARRDC4;FTO;ZFHX3;ABCG8;SCN1A;LPP;SNCA;MCPH1;CDKN2B;CDKN2A;TCF7L2;KIRREL3;ARID5B;FGD5;CXCL13;COLEC12;PITX2;UBLCP1;HNF4G;NOS3;TSHR;TPD52L3;TLR1;GALNTL6;ABO;TCERG1L;FOXE1;FES;NKX2-5;GPC6;SEPTI…
drug-induced liver injury	TPD52;ST6GAL1;ASTN2;TSBP1;SYT14;NAT2
drug-induced mental disorder	ADH1C;PTPRS;PLEKHA2
dry age related macular degeneration	CFH;ZPLD1;ARMS2;C3
dual specificity mitogen-activated protein kinase kinase 4 measurement	HRG
duodenal benign neoplasm	CRYGD;TUBA1C
duodenal ulcer	FUT2;ABO;MUC1;JRK
dynein light chain roadblock-type 1 measurement	TRIM58
dysmenorrheic pain measurement	NGF;IL1A
dysplasia of cervix	PAX8
e-selectin measurement	CELSR2;ABO;SELE;ST3GAL4;FUT6;FUT3;CACFD1
early cardiac repolarization measurement	KCND3
eating disorder	CADM1;CHRM3
ecosanoids measurement	PREX1
edema	SLC12A2
eicosapentaenoic acid measurement	TMEM258;ELOVL2
ejection fraction measurement	SQLE;MTSS1;ZNF572
electrocardiography	CFTR;PROM1;FYN;ATP1A2;VCL;JADE2;ADRB1;ROS1;FOXN3;KCNH2;MAP2K4;PPP2R3A;FGFR1;MYH7B;TRPM3;PREP;WNT11;TBX5;SMAD7;NDRG4;SFRP1;SQLE;CAV1;TMEM245;SH3PXD2A;ZMIZ1;GOSR2;RAI1;TRIM2;PPARGC1A;SYT10;CEP85L;MCM9;NCOA7;HDGFL1;HAND1;IRX4;HRG;SLC4A3;SPTBN1;ID2;PLCL1;EPAS1;SGIP1;CASQ2;KLF12;CCDC170;KCNJ2;ZNFX1;CDKN1A;MKLN1;CCDC136;GALNT8;MYH11;MYO18B;ZFC3H1;SOX5;FHOD3;TBX3;CD36;HEY2;GPNMB;SLC22A23;RNF144B;GIPC2;E…
electroencephalogram measurement	DSE;C4orf50;GIMAP8;ALK;PRKG2;TMEM132C
emotional symptom measurement	CELF4;PIGL;EML2;BMAL1;LRP8;NFIA;SH3TC2;BDNF;DCC;DPYD;CENPW;GLIS3;ST8SIA4;CDH11;DRD3;SORCS3;NRG1;SPMIP7;NEUROD6;LINGO1;TSNARE1;TSHZ2;PCDH9;LSAMP;ADA;SIPA1L1;TAC1;RBFOX1;EXD2;TMEM106B;IL2RA;NCAM1;DRD2;CACNA2D1;FAM178B;XKR6;ARPP21;GRM8;CSF1R;CSMD1;PRKG1;VRK2;CTTNBP2;IRF2BPL;ACVR2A;MPHOSPH10;SLF1;ST8SIA6;ASTN1;SNRK;MC4R;PKIG;ZNF804A;STOX2;PRKD1;PTCH1;DENND1B
empathy measurement	TMEM132C
emphysema	CHRNA3;ZNF490;SERPINA1;CHRNA5;DHX15
emphysema imaging measurement	DLC1;CHRNA5
emphysema pattern measurement	CHRNA3;TGFB2;JCAD;HYKK;MMP12;VWA8;CHRNA5;SOWAHB;CYP2A6
encephalomyelitis	HDAC9
endocervical carcinoma	GALR1
endocrine neoplasm	FOXE1;SMAD3
endocrine system disease	GIPR;IGF2BP2;C1GALT1;GLIS3;NFKB1;PDE8B;PHTF1;APOE;NFATC1;PTPN22;MYC;FTO;CDKAL1;CDKN2B;CDKN2A;CD226;CTLA4;CHRNA9;IFNE;KCNJ11;SBNO2;TRIB2;AMPH;SBF1;IFIH1;CCND2;FLT3;BHLHE41;SSPN;RREB1;EDA2R;PPARG;BHLHE40;IL2RA;ETS1;SPRY2;MARCHF7;STAT4;MEIS1;LPP;TCF7L2;ARID5B;RBPJ;B3GNT2;BCL2;RASGRP1;FOXE1;C12orf42;RAD51B;SPATA13;TMEM121;ANAPC4;SLC12A2;FNDC3B;KLHL42;ZMIZ1;WFS1;CLNK;SLC1A2;SH2B3;BACH2;TPO;C1QTNF6;VAV…
endoglin measurement	ABO
endometrial carcinoma	HEY2;DMRTA1;HNF1B;SOX4;WT1;RARB;CPVL;CBX1;SH2B3;BCL11A;CYP19A1;SSPN;TBX3
endometrial endometrioid carcinoma	HEY2;CYP19A1;HNF1B
endometrial neoplasm	TSHZ1;HNF1B
endometriosis	RARB;TYR;MAP3K1;CCDC170;SYNE1;CDKN2B;CDKN2A;C2;ID4;NEGR1;GREB1;IL1A;FN1;ARL14EP;WNT4;CDCA2;VEZT;CC2D2A;NFE2L3;KDR;NR2F2;KCNH5;IGF1R;TSKU
endometriosis of pelvic peritoneum	KDR;ARL14EP;CDKN2B;CDKN2A;CCDC170
endometriosis of rectovaginal septum and vagina	GREB1;CCDC170
endophthalmitis	C1QTNF1
endoplasmic reticulum aminopeptidase 1 measurement	LNPEP;CAST;ERAP1
endothelial cell-selective adhesion molecule measurement	VSIG2
endothelial cell-specific molecule 1 measurement	ESM1;GZMK
endothelial growth factor measurement	TEK;ABO;HGF;EGF
endothelin-converting enzyme 1 measurement	PCOLCE2
energy expenditure measurement	THSD7B;VSNL1;HAPSTR1;HMGA2;ARNT2
energy intake	TMEM229B;FGF21;FTO
energy intake measurement	FIGNL2
enteritis	JAK2;KIF21B;GPR35;FCGR2A;RORC;NKX2-3;TNRC18;C1orf141
enterocolitis	TNRC18
enthesopathy	SLC39A8
entorhinal cortical volume	ZNF292
entropion	SRPX;SYTL5;ETS1
enuresis	PRDM13
environmental tobacco smoke exposure measurement	CEP170;KLHL1
eosinophil cationic protein measurement	LTBP1;RNASE3
eosinophil count	CYP51A1;RAD52;ABCB5;RHBDD2;CX3CL1;FARP2;E2F2;TFAP2B;HIVEP2;PPP5C;EHD3;RUNX3;CPS1;TNFRSF1B;POU2F2;BAK1;IKZF2;CLEC16A;MYO16;LCP2;CLPTM1L;ATP9A;GALC;ATG5;TSPAN32;ST3GAL6;CNN2;PRKCQ;TBC1D1;ZFAT;TNFRSF1A;NUCB2;NCK2;TRIB2;TRNT1;PDE8A;ST6GAL1;TMEM131;ARHGAP15;TPD52;RARB;IL4R;APBB1IP;SP140;SESN1;PTPRC;STK17B;COBLL1;XPO1;TNPO1;GCKR;BAX;NID2;ASAP3;DOCK3;RPH3A;IL5RA;APOH;ZC3HC1;CD200;CEBPE;CREM;EFHC1;JAK2;C…
eosinophil percentage of granulocytes	RAD52;PTBP1;CPS1;IKZF2;IL4R;APBB1IP;PTPRC;ASB2;CCL24;APOA5;BACH2;DUSP22;PLAGL1;CCDC18;CXCL6;MKLN1;BTG1;ZNF365;BCL2A1;CREB5;GSDMC;HABP2;FOXO1;JAK1;CSF2;KIF27;SMAD3;BRD3;CHD7;RFX6;ST3GAL6;SP140;CXCL2;CDC7;NCF4;N4BP1;HBS1L;IL18RAP;ID2;MTHFS;IL33;LRRC32;IRF8;IFITM3;SCD5;AUH;BCL2L11;CHD1;TERT;GFI1B;STAT6;BCL2;GCSAM;KLHL25;FAM43A;IKZF1;ATXN2;ST20-MTHFS;FARP2;BAX;CLC;ITGB8;STEAP1B;NFKB1;ZPR1;TRERF1;S1PR…
eosinophil percentage of leukocytes	SKAP2;RHBDD2;E2F2;TFAP2B;PLAUR;TNFRSF1B;IKZF2;CLEC16A;LCP2;TRAF1;ATG5;BCAS1;BCL3;RORA;TMEM131;ARHGAP15;IL4R;APBB1IP;PTPRC;ME2;IL5RA;CD200;CEBPE;SH2D3C;CREM;JAK2;NCF4;IL2RB;NFKBIA;NFATC2;N4BP1;USB1;IQCH;ERI1;CLC;ZC3HAV1;CCL24;TNFSF8;GATA3;ACTA2;GRPEL1;FBXW7;KLF3;POU2AF1;CD69;NAA25;PHC1;BACH2;EYA4;DUSP22;EXOC2;IL1RL1;IL18RAP;ID2;SLAMF1;FASLG;TNFSF4;MYB;KLF12;CSF3R;DCAF4;TNFSF11;ELF1;TNFRSF8;CXCR4;E…
eosinophilic esophagitis	RORA;JAK2;ANKRD27;MATN2;TRPM1;CAPN14;SOX4;TMEM182;EMSY;SMAD3;KLF13;XKR6;WDR36;MEAK7
eosinophilic pneumonia	DGKH;AKAP11
eotaxin measurement	CCR3;ACKR1;CYP8B1
ephrin type-A receptor 1 measurement	EPHA1
ephrin type-B receptor 2 measurement	EPHB2;PF4
epidermal growth factor measurement	EGF
epilepsy	CNEP1R1;PCDH7;VRK2;CUX2;SCN1A;ZEB2
episodic memory	TPST2;FASTKD2;SLC39A8;GRIN2A;EML6
erectile dysfunction	MCHR2;FSHR;POU5F1B
erosive tooth wear measurement	FGFR1;CDH4;MAML2
erythrocyte cadmium measurement	DLGAP1;XKR9
erythrocyte count	TMEM176A;E2F2;JARID2;TRAF3IP3;HFE;TSPAN9;AKAP8L;MAP4K5;GPRC5A;SLC38A5;CPS1;HSD17B6;ANK1;RFC1;RAI14;MYO16;TG;KITLG;ARID1B;LY75;ATP2B4;TSPAN32;BCAS1;NHERF2;SLK;PPP2R5A;MPPED2;ZFAT;KLF6;ATP11A;FGF10;TRIB2;TFRC;IRAG1;FBLN1;HOXA9;EDN1;MEF2C;PTPRC;SMARCD3;GRHL2;FAT1;MECOM;MAST2;TPX2;ARHGAP28;XRN2;P2RX7;ABCC6;TF;PHGDH;SORBS1;JAK2;HSD3B7;CBX7;SOS2;JAG1;SMAD7;LIPG;MSLN;PIEZO1;SALL1;ACSBG1;ZNF106;TRPS1;UBR…
erythrocyte measurement	ARK2N
erythropoetin measurement	CRP
esophageal adenocarcinoma	DPYSL2;CRTC1;KHDRBS2;CEP72;FOXP1;MGST1;ALDH1A2;BARX1;TMOD1;GDF7;MSRA;HTR3C;TBX5;FOXF1;PRSS51
esophageal carcinoma	ALDH2;PDE4D;IGFBP2;ANP32A;SLC39A6;CLIC6;ADH1B;SMG6;ELP2;PLCE1;FLACC1;ATP2A2;CHEK2;HECTD4;PTPN2
esophageal disease	ARHGAP29;NCAM1;FOXP1;CPA6;KHDRBS3
esophageal squamous cell carcinoma	STING1;ATP1B2;FLACC1
esophageal ulcer	MYO16
esophageal varices	PNPLA3
essential hypertension	REXO1;MECOM;PIK3CG;TBX2;PHIP;MOCS2;KCNK3;PURG;GNG7;FES;CCDC71L;GTF2I;MEF2C;FGF9;EVX1;RXFP2;SOX3;ARHGAP24;FGF5;FBN2;FTO;ANO7;NPNT;CLIC4;APOLD1;CABCOCO1;PCDH18;HRCT1;CACNA1H;ATP2B1;TMEM131L;ZNF831;LSP1;CASZ1;WNT2B;TBX3;TMEFF2;PDE3A;SLC22A1;ZNF652;HNRNPA1L3;ADRB1;USP28;FOXC1;SH2B3;NPR3;PLEKHG1;DBH;AGT;DNAJC1;FGD5;MCU;PPP2R2B;PALM2AKAP2;MRAS;NOS3;ARHGAP42;ZFPM2;HELT;BAHCC1
essential thrombocythemia	TERT;JAK2;CHEK2
essential tremor	LINGO1;LRRTM3;STK32B;NAT2
esterified cholesterol measurement	GALNT2;LPL;ZNF506;FADS2;ABCG8;FADS1;BEST1;FADS3
estradiol measurement	CELSR1;SULT2A1;CYP19A1;UGT2B7;SRD5A2;FKBP4;RBBP8;SPPL2A;UGT3A1;TSPYL5;ABO;SI;MCM8;GLDN
estrogen measurement	CSMD1
estrogen receptor measurement	HRG
estrogen receptor status	FGFR2
estrogen-receptor negative breast cancer	FGFR2;LGR6;FTO;PEX14;NEK10;ZNF596;RAD51B;L3MBTL3;MAP3K1;CCDC170;TCF7L2;ADCY9;WDR43;EBF1;TERT;TET2;KRT8;MYEOV;SPDYE12;SMIM38;PTHLH;TNFSF10;RALY;ARAP2;ESR1;TOX3;ANXA13;ZNF365;OSR1;C11orf65;MRTFA;MDM4;KCNU1
estrogen-receptor positive breast cancer	TNP1;THSD4
estrone conjugate measurement	SLCO1B1
estrone measurement	CYP19A1;SLCO1B1
eustachian tube disease	ANXA13;C1orf105;PIGC
event free survival time	SCFD1;G2E3
exanthem	CAB39L
excessive daytime sleepiness measurement	PAX8;HCRTR2;AGAP1;CADM2;MEIS1;AK5;POM121L2;ZFPM2;IPO9;TMEM247;EXOC4;YARS1;RNASEL;SUSD4;CPEB1
executive function measurement	RNF180;ESR1;APOE;TSNARE1
exercise	DPY19L1
exercise test	POLR2M;GMPS;COL18A1;APOH;BARD1;PRKCA
exfoliation syndrome	LOXL1;TBC1D21
extracellular matrix protein 1 measurement	ECM1
extranodal nasal NK/T cell lymphoma	IL18R1;HLA-DPB1
extraversion	WSCD2;GBE1
eye accommodation disease	COL6A3
eye adnexa disease	SLC24A3;SOX2
eye color	TYR;OCA2;TYRP1;HERC2;IRF4;SIK1;SLC45A2;MAP2K6;ETV6;JAZF1;TULP4;SLC24A4;GPR157;SLC24A5;AHRR;POU6F2;SOX5;ITGB3BP
eye colour measurement	OCA2;TYRP1;SLC24A5;SLC45A2;ZRANB1;HERC2;GRM5;TYR;IRF4;SERPINI1
eye disease	ABCA1;SYN2;DCC;ZCCHC2;CDKN2B;STAT6;SOX2;TRIB2;SLC24A3
eye injury	PPP1R3B
eye measurement	FOXO1;ZNF469;SEMA3A;SLC24A4;MFSD11;COL5A1;TRAF3IP1;VTA1;AKAP13;FKRP
eye morphology measurement	EMX2;WDR27;GSTM2
eye movement measurement	CDH22
eyelid disease	PHLDB2
eyelid sagging measurement	MACROH2A2;DLGAP1
facial asymmetry measurement	SMIM2;KLHDC1;SMAD7;ROR1;EMP2
facial attractiveness measurement	CDC42EP3;ANTXRL
facial depth measurement	TRPC6
facial hair thickness measurement	EDAR;TMEM174;SOX2;PREP;PAX3;LNX1;FOXP2;FOXL2NB
facial morphology	OSR1;PAX3
facial morphology measurement	HDAC9;DNMT3B;RPGRIP1L;ERI1;SOX6;EYA4;F13A1;PAX3;SFRP2;KCTD15;ZEB2;SIX2;BNC2;LRRTM4;ALX1;TRARG1;SMIM23;VEPH1;PHF2;HNRNPA1L3;PNMA2;RDH14;THADA;GADD45A;RPE65;CCDC91;SOX9;FOXA2;CASZ1;LRRIQ1;ADAM15;PKDCC;RYK;KIF6;ROR2;DMRT2;NDNF;MAGEF1;THSD4;TOX;C13orf42;EYA2;TRPS1;GLI3;GLIS3;RAB11FIP2;BMP5;FARSB;CGNL1;CRB1;TBX3;DYSF;ITGA11;LRIG3;HMGA2;EMX2;PKHD1;PDE7B;ATOH1;MSRB3;EPHB3;SUPT3H;ALX4;SEMA3A;TBX15;DPYSL2…
facial pigmentation measurement	TTC27;KITLG;SATB2;CDKN2B;MFSD12;BNC2;SCARB1;IRF4;PPARGC1B;TCF25
factor VII activating protease measurement	ADCY2;HABP2
factor VII measurement	F7;GCKR;F10;JAZF1;TSKU;JMJD1C;ADH4;PROCR
factor VIII measurement	VWF;STAB2;NFIB;FCHO2;CATSPERB;STXBP5;SCARA5;RP1;TC2N;ABO
factor XI measurement	KNG1;KLKB1;F11
fallopian tube endometriosis	TET2
familial hypercholesterolemia	APOB;TRIB1;ABO;LPA;BUD13;CDKN2B;PCSK9;CHRDL1;APOE;CELSR2;ABCG8;CDKN2A;MAFB
familial long QT syndrome	NOS1AP;KCNQ1;KLF12
familial sick sinus syndrome	PITX2;ZFHX3;TTN;SCN10A
family history of Alzheimer’s disease	ABCA7;PILRA;CASS4;CLU;TOMM40;ADAM10;FAM135B;USP6NL;INPP5D;PRL;CD2AP;CR1;FERMT2;PICALM;CCDC6;NECTIN2;APOC1;ECHDC3;BIN1;SORL1;EPHA1;ACE;SPI1;CD33;PTK2B;APOE;SPPL2A;SLC24A4;CBLC;CNTNAP2;SPRED2;ZNF652;CLPTM1;OARD1;APH1B;HLA-DRB1
family history of lung cancer	NCAPG;MTAP;LCORL
fasting blood glucose measurement	GCKR;GCK;YKT6;GLIS3;PROX1;CRY2;FOXA2;MKLN1;MTNR1B;DGKB;SIX3;PDX1;CDKAL1;TCF7L2;SPC25;G6PC2;SLC2A2;SLC30A8;MED30;DSCAM;ADCY5;PPP1R3B;PEAK1;PCSK1;ARAP1;C2CD4A;TOP1;MRPL33;PDE6C;KANK1;FADS2;WARS1;IGF1R;CDKN2B;CDKN2A;ADRA2A;ABO;ZBTB38;CD44;RGS17;KCNK16;HMG20A;CADPS;SLC9B1;ZMAT4;PDE4B;GRB10;VPS13C;ADCY9;SGCD;DNLZ
fasting blood insulin measurement	CD44;COBLL1;GCK;NR5A2;PPARG;MTNR1B;TCF7L2;TET2;BCL2;ARL15;NKAIN2;ZC3H11B;MSMO1;BCL3;GCKR;PLA2G4A;PROX1;CRY2;PEPD;FTO;PDGFC;ZNF12;SLC30A8;PPP1R3B;NRG3;IGF1;CLU;VPS13C;DGKB;SPC25;C2CD4A;CHL1;ADRA2A;SGCD;ADCY5;CR1
fat body mass	ST7L;TFAP2B;PKD1;GIPR;SCMH1;HIVEP2;ISL1;ZRANB1;CPS1;ADAM28;HDAC9;ZNF800;KCNQ1;WNK1;MPPED2;ZFAT;PITX1;ATP2B1;FNDC3B;PAX2;RARB;NAALAD2;CNOT4;CDH7;CACNA1S;COBLL1;LYRM2;REST;COL16A1;GCKR;KIZ;ESR1;WHRN;CRTAC1;IL11;PRTFDC1;SOS2;ABHD12;SAMHD1;CELF4;SMCHD1;STK24;ZNF423;RBL2;TRPS1;DOT1L;CCNE1;LILRB5;GLCCI1;UBTF;ASIC2;MAP2K6;DCUN1D4;AADAT;RAPGEF2;B3GAT1;PRDM4;MAN1A1;OPRM1;ASCC3;ADGRG6;QKI;PDE10A;SMOC2;CCND…
fat intake measurement	ADH1B;FTO;MAMSTR
father's age at death	CHRNA5;LPA;CDKN2A;CDKN2B
fatty acid desaturase enzyme activity measurement	FADS2;NTAN1;CCBE1;PKD2L1;PMAIP1;FADS1
fatty acid measurement	EPHA4;LPGAT1;FADS2;COG3;DIAPH3;SYCP2L;NTAN1;NCKAP5;CHCHD3;PKD2L1;ALG14;TEX19;RWDD3;TMEM258;ELOVL2;SLC7A14;CNN3;ATP8A2;CHRM3;SFXN5;FADS1;TRIM58;PCOLCE2;ZNF804B;SLC22A5
fatty acid-binding protein, adipocyte measurement	PPARG;FABP4;DCHS2
fear of minor pain measurement	TMEM65;NEFL;AGPAT4
feeling "fed-up" measurement	CELF2;TBC1D22A;GBE1;ATAD2B;TLR4;BLTP1;DRD2;DMRT2;VWC2L;CADM2;ERBB4;DPY19L3;DCC;CPEB1;ARHGAP15;CTTNBP2;PTPRT;TCF4;LINGO1;SYCE1L;PAFAH1B1;EXD2;CELF4;MON1B;HCN1
feeling emotionally hurt measurement	CTDP1;TENM2;DRD2;ZNF804A;CSF1R;EXD2;CELF4;CDH13;GRM8;PTCH1;DENND1B;LRP8;NTN1;POU6F2;DRD3;BTG3
feeling miserable measurement	ACVR2A;LINGO1;MAD1L1;PAFAH1B1;MEF2C;DLX2;MYO1H;LSAMP;BMAL1;DRD2;SORCS3;ARPP21;VRK2;CELF4;NCAM1;DCC
feeling nervous measurement	ORC4;ZCCHC14;TSNARE1;BDNF;DPYD;CENPW;TAC1;OMG;NFIA;IRF4;CELF4;IRF2BPL;SNCA;CACNA2D1;CSMD1;PCDH9;MBD5
feeling tense measurement	FOXP2;CDH13;NCAM1;SAMD5;PSMD14;CDH11;GALNT10;TSNARE1;CADM2;DCC;DTD1;BAIAP2;TMEM106B;BORCS7-ASMT
female genital tract polyp	EEFSEC
female infertility	PKHD1L1;SYNE1;WNT4
female reproductive system disease	ARL14EP;GREB1;ESRRG;MICA;GABBR2;PRKD2;SYNE1;SH3GL3
femoral hernia	NRF1;EBF2;LTBP1;UNC5C;ZC3H11B
femoral neck bone geometry	CCDC91;PPP6R3
femoral neck bone mineral density	MEF2C;RPS6KA5;FUBP3;C11orf58;CPN1;FGFRL1;NTAN1;PKDCC;FAM210A;COLEC10;ZBTB40;GALNT3;WLS;CCDC170;SOX9;FLRT3;TNFRSF11A;EN1;SMAD3;TBPL2;WNT16;MTHFSD;SOX6;SEM1;TMEM263;FOXC2;FAM3C;MANSC4;MARK3;KLHL42;SALL1;PLEKHA1;GCC2;ANAPC1;TMCO5A;SOST;FOXL1
femoral neck size	UQCC1;HHIP
femur fracture	BMS1
ferritin measurement	GLP2R;RNF43;HFE;B4GALT1;PMFBP1;EGLN3;SLC25A37;WNT4;RYK;VANGL1;FUT2;MAFB;FN1;WDR43;DNAAF8;OTOP3;NOD1;ORMDL1;SLC40A1;DUOX2;HK1;TRIB1;ABO;TH;RP1L1;TMPRSS6;WDSUB1
fertility measurement	CCDC141
fetal genotype effect measurement	PLCL2;LOXHD1;TDRP;FLT1;ADCYAP1;FBXO25;ACAD11;CXCL6;PTPRD
fetal hemoglobin measurement	BCL11A;HBS1L;OR51B6
fetuin-B measurement	FETUB
fibrinogen measurement	TTC17;EEPD1;GADD45G;IL1RN;GALNT2;IL6R;NLRP3;FGB;JMJD1C;CHD9;CD300LF;SLC22A5;CPS1;PDIA5;SNX13;LIPA;HGFAC;IL1R1;COLEC11;IRF1;SPPL2A;PLEC;ZFP36L1;TOMM7;GANC;FARP2;MS4A6A;FGA;PPP1R3B;DCHS2;HNF4A;LRAT;SHANK3;MRC1
fibroblast growth factor 19 measurement	FUT2
fibroblast growth factor 2 measurement	FGF2
fibroblast growth factor 23 measurement	PIP5K1B;CYP24A1;BCAS1;TMEM252;KL;RGS14;STK32A;SLC40A1;PCSK9
fibroblast growth factor 5 measurement	FGF5
fibroblast growth factor 7 measurement	FAM227B;ATP8B4
fibroblast growth factor basic measurement	SERPINE2;PCSK6;F5;ZFPM2;ABO;PDGFRB;SCG2
fibroblast growth factor receptor 3 measurement	TACC3
fibroblastic disorder	LUM;RSPO2;DMRT2;LRRK1;WNT7B;SFRP4;FER;DUXA
fibromyalgia	ELOVL6
fibronectin fragment 3 measurement	FN1
fibronectin fragment 4 measurement	FN1
fibronectin measurement	FN1
fibula fracture	MTHFD1L
ficolin-1 measurement	FCN1
ficolin-2 measurement	FCN1
fish oil supplement exposure measurement	MLXIPL;GJB2
flatfoot	UQCC1
flatulence	DOK6
focal segmental glomerulosclerosis	APOL1
folding of antihelix	HAO2
folic acid measurement	MTHFR
follicle stimulating hormone measurement	CYP19A1;FSHR;ARL14EP
follicular lymphoma	DEFA5;CELF2
follistatin measurement	GCKR;ARL15;FST
food allergy measurement	ANGPT4;LRRC32;SERPINB7
foot fracture	PROSER2
forced expiratory volume	MAD1L1;SCMH1;HDAC9;CDON;EYA2;ATXN3;FGFR2;FGF10;SCARB1;ZNF638;PAX2;CAPZB;NEBL;TNS1;EPB41L2;MEF2C;BCKDHB;MECOM;MAPKAPK5;TASP1;ESR1;TGFB2;MAP3K1;CYP26A1;PCSK5;RIN3;ITPK1;CELF4;PIEZO1;ITGB8;C1GALT1;ZMIZ1;PPIF;CPZ;CCND1;GMDS;STC2;EFEMP1;PAPPA2;RALGPS2;MFAP2;ARMC2;SOCS2;NPY;TWIST1;CCDC91;METTL8;KCNJ2;BMP2;GDF5;INS-IGF2;CDC16;HABP4;SYNE1;CHSY1;SERPINF1;AP3B1;SLC14A2;IPO8;VRTN;MYCN;CABLES1;DRAM1;VILL;IGF…
forehead morphology measurement	ADAM15;HMGA2
fourth cranial nerve palsy	CSMD1
fractional shortening	ZNF572;SQLE;MTSS1;HTATIP2
frailty measurement	LRPPRC;NLGN1;NCAM1;HTT;FOXP2;TMOD3;SYT14
freckles	PPARGC1B;HSPA12A;BNC2;TYR;SLC45A2;MC1R;IRF4
free cholesterol measurement	LDAH;HIF3A;USP24;TDRD15;TTC39B;MROH7;FAM151A;APOE;PCSK9;MROH7-TTC4
friendship satisfaction measurement	NREP
frontal fibrosing alopecia	ST3GAL1;SEMA4B;HLA-B;CYP1B1
frontal theta oscillation measurement	KCNJ6
frontotemporal dementia	TMEM106B;GFRA2
frostbite	CAMK4;TSLP
frozen shoulder	NGF;ERG;AKAP13;KLHL25;WNT7B;SFRP4;MMP14;TSPAN2
fructosamine measurement	GCK;RCN3
functional brain measurement	UFL1;VRK2;INPP5A;PAX8;DACT1;TBC1D22A;KANSL1;TBC1D5;SLF1;PLCE1;SMIM21;BLID;ZIC4;EPHA3;THBS1
functional gastric disease	DLGAP2
functional laterality	MAP2
fungal infectious disease	CCDC192
gait measurement	TFAP2B;NRXN3;NEBL;CCNT2;CRTAC1;CRTC1;TRMT1L;FTO;AUTS2;SETD5;CTBP2;WDR25;ARHGAP15;PABPC4;FOXP1;CRIPT;KDM4B;PPARG;SLC39A8;ADAM15;DRD2;RTN4RL1;TCF4;MAML3;SPDYE21;UFL1;ACSS3;NPC1;IGSF3;NYAP2;NPAS3;BTRC;BEGAIN;TACC3;SDCCAG8;UQCC1;CCNE1;FHL2;SWT1;PIGF;PPP1R3A;RPL10L;JMJD1C;KLHL32;HTT
galactoside 34-L-fucosyltransferase measurement	FUT3
galanin peptides measurement	ABCA6;TIMP4;ABCA10;BCL11A;SYN2
galectin-3 measurement	LGALS3;MAMSTR;NLRP12;FBXO34;FUT3;ST3GAL4;HNF1A
galectin-3-binding protein measurement	MSR1;IRF1;LGALS3BP;SIGLEC1
gallbladder disease	ABCB4;SLC26A3;TBX18;TTC39B;TM4SF4;SERPINA1;HNF1A;MARCHF8;SULT2A1;ABCG8;ADAR;CYP7A1;FOXB1;FUT2;LRBA;IFITM10;HNF4A;SLC10A2;DYNC2LI1;SPTLC3
gallbladder neoplasm	ABCB4
gallstones	ABCB4;SULT2A1;SLC10A2;HNF1A;MAL2;TM4SF4;FUT2;SERPINA1;LRBA;SLC26A3;HNF4A;DYNC2LI1;ABCG8;TTC39B;REEP3;LITAF;ABCG5;MARCHF8;ANPEP;JMJD1C;ATP8B1;GATA4;HNF1B
gamma-aminoisobutyric acid measurement	AOC1
gamma-linolenic acid measurement	SCGB1D2;DAGLA
ganglion cell inner plexiform layer thickness measurement	SNAP91;OCA2;DYRK1B;FOXO3;TDRD9;STOX2;RD3L;PIK3C2A;TYR;GRB10;COBL;ADORA1;IRX2;INVS;ERP44;CRBN;CCDC148;DEPTOR;SLC6A20;PCBP3
gastric carcinoma	DNAH11;TTC33;GON4L;ANKRD50;PSCA;ZBTB20;HLA-C;LRFN2;JRK;PRKAA1;LMNA;ARC
gastric cardia carcinoma	TTC33
gastric ulcer	FUT2;JRK
gastroenteritis	TOX2
gastroesophageal reflux disease	JADE2;APOB;TMEM106B;FOXP1;PCDH17;BCL11A;PGPEP1;TRAF3;CA10;MED27;TMTC2;TSKU;PDE4B;DCC;DPYD;IPO9;HIVEP2;VCAN;NAV3;ESR1;CELF4;EDEM3;YLPM1;RERG;FTO;AFF3;NCAM1;PDE1C;SORCS3;TTC8;TOPAZ1;ERBB4;GRM8;PCDH9;PRR16;B3GLCT;MAML3;ADGRA1;ELFN1;HLA-B;FNIP2;ARHGAP15;MLLT10;SALL1;ELAVL2;UNC79;PTPRF;ALCAM;KCNG2;NRIP1;BACE2;PTP4A3;TCF4;STK24;OPRD1;ADGRB2;FOXP2;TANK;SLC39A8;CDH13;ETAA1;SDK1;SNRK;NEGR1;ARPP21;ADARB1;H…
gastrointestinal disease	EFEMP1;AFF3;YPEL2;CRHR2;ABCG8;SERPINA1
gene methylation measurement	MGMT
generalised epilepsy	CDK5RAP3;SCN1A;VRK2;PCDH7;MMP8;KLHL29;NAB1;GABRA2;STMND1
generalized anxiety disorder	ECI2
genetic disorder	EXOC5;PRMT8
genotoxic compound exposure measurement	SPTLC3
geographic atrophy lesion growth	FTCD
gestational age	EEFSEC;WNT4;CKAP2L;ADCY5
gestational blood glucose measurement	PRKCE;NUAK1;AUH
gestational diabetes	MTNR1B;PCSK1;GCKR;GLIS3;CCND2;TCF7L2;CDKAL1
gestational serum measurement	RARB;RBM17;CYP2B6;ADCYAP1;SMAD1;ADAMTSL1;PTPRD;LOXHD1
glaucoma	GAS7;IKZF2;SRBD1;SMG6;SEMA3C;FNDC3B;MECOM;LIM2;TFEC;CAV1;EXOC2;GMDS;BICC1;LOXL1;EGLN3;TES;RALGPS1;LMX1B;TCF12;ADAMTS18;CDH11;TMCO1;CDKN2B;LRMDA;ANKH;ANGPT1;FMNL2;VCAM1;ABCA1;PLEKHA7;PKHD1;CADM2;JAKMIP2;C14orf39;SIX6;EMID1;AFAP1;ARHGEF12;KANK2;THSD7A;ST7L;CTTNBP2;TYR;PCSK5;POU6F2;PRKAG2;SRSF3;BBS9;ADAMTS8;ETS1;LMO7;PNPT1;LPP;TMEM181;CDKN2A;HMGA2;ME3;FBXO32;KBTBD8;ABO;TMTC2;COL4A1;PTPN1;METTL13;FOX…
glioblastoma multiforme	RTEL1-TNFRSF6B;SLC16A8;SEC61G;EGFR;RAVER2;TERT;CDKN2B;POLR3B;GSDMC
glioma	PHLDB1;RTEL1-TNFRSF6B;LMF1;AKT3;SEC61G;LRIG1;EGFR;GSDMC;CDKN2B;AKAP6;TERT;D2HGDH;C2orf80;RTEL1;RAVER2;FAM20C;MDM4;STN1;ETFA;VTI1A;GRIA4;ZBTB16;STK38L
glomerular filtration rate	PHTF2;PKD1;SLC6A13;TSPAN9;CYP24A1;SLC7A9;CPS1;RRAGD;SPATA7;TNK2;MAP2K4;SLC9A3;MPPED2;PTPN3;PTPN21;WDR1;FAP;DDX1;CACNA1S;LRP2;EPB41L3;GCKR;GNAS;CYP26A1;RIN3;SMAD7;DGKH;SLC7A6;LACTB;CEMIP;CRTC1;RNF32;GRB10;PRKAG2;PIP5K1B;LARP4B;RAI1;MANBA;HGFAC;CUX2;EYA4;SLC22A2;VEGFA;MRPS30;C9;TFCP2L1;TANC1;SPTBN1;ORC4;NFE2L2;ALMS1;PIK3R3;TNP1;ARG1;MXI1;CEP89;CXCR4;ACVR2A;NT5C3A;PCK1;BMP4;PAX8;PSD4;FLRT3;ZNF436;A4…
glomerulonephritis	PDILT
glucagon-like peptide-1 measurement	SLC5A1
glucose homeostasis measurement	MTNR1B
glucose measurement	FOXN3;WIPI1;APOB;GCKR;MECOM;KLHL42;KDM2B;RAPGEF4;RGS17;ITPK1;GRB10;GCK;GLIS3;WFS1;ZPR1;PDHX;VEGFA;FBRSL1;PROX1;CCND2;ABITRAM;ZC3H13;ACVR1C;RREB1;FOXA2;RNF6;VPS13C;ZBED3;KL;SOX5;MYBPC3;ENTREP1;DGKB;SIX3;PDX1;HMG20A;PRDM16;LPP;CDKAL1;GIGYF1;CDKN2B;CDKN2A;A1CF;TCF7L2;SPC25;G6PC2;MBNL1;RBMS1;STEAP2;SLC2A2;RPL22L1;LIPC;LMO1;SGSM1;TET2;CEBPB;PPP1R3B;TRIB1;ZHX3;ABO;PCSK1;ZBTB38;LCORL;ERN1;TSHZ2;SLC35D3;…
glucose metabolism decline measurement	OSR1;CDH23;AGPAT3
glucose metabolism disease	LINGO1
glucose tolerance test	GIPR;VPS13C;PPP1R3B;GLP2R;F13A1;MTNR1B;TBC1D4;TCF7L2;HKDC1;ABO;CLEC14A;SLC2A4;C2CD4A;GCKR;SLC5A1;GCK;HNF1A;KCNJ11;IGF2BP2;ADCY5
glucose-dependent insulinotropic peptide measurement	GLP2R;SLC5A1;GIPR;ABO;F13A1
glucuronate measurement	TOX3;BNC2;RBM11;PRUNE2;RNF152;DEFB114;SLIT3;PLXNA2;SFMBT2;KIRREL3;APCDD1;TEKT4;LIPI
glutamine measurement	RBMS2;ASPG;CPS1
glycerophospholipid measurement	SYNE2;CERS4;FADS2;SPTLC3;LPL;TMEM229B;GAL3ST1;LDLR;NTAN1;PKD2L1;FADS1;ELOVL2
glycine measurement	CPS1;ACADM;GCSH;ALDH1L1;KLKB1;PPP1R3B;TRIB1;ERBB4;PHGDH;AQP9;OTOR;SLC38A4;PSPH;ADGRV1;JMJD1C;SLC22A3;GLDC;ARL15;RPE;IRF1;NIPSNAP2
glycochenodeoxycholate 3-O-glucuronide measurement	SLCO1B1
glycodeoxycholate 3-O-glucuronide measurement	SLCO1B1
glycoprotein measurement	ELF5
glypican-5 measurement	GPC5
goiter	ITPK1;CTLA4;FAM227B;MAF;HES1;FGF7;LPP;TSHR;INSR;FOXE1;GGTLC2;CD40;SALL1;NFIA;CAPZB;TGFB2;BMP2;PTPN22;HMGA2
gout	LRP2;GCKR;PNPLA3;SLC2A9;CLNK;ABCG2;SHLD2;SLC17A1;KLB;TMEM171;SLC16A9;SLC22A11;DRD5;MLXIP;RFX3;PIBF1;PRKAG2;CUX2;SH2B3;PRSS16;SPP1;RREB1;PDZD2;UBE2Q2;CNTN5;ADH1B;ACSM2B;CARMIL1;PKD2;ALDH16A1;NIPAL1;PPM1K;IDH2;SLC22A12;MLXIPL;MYL2;HERC6;MEPE;CNGA1
gp41 C34 peptide, HIV measurement	MSH5-SAPCD1
granule cell layer dentate gyrus volume	DACT1;HRK;MSRB3;PARP11
granulins measurement	CELSR2
granulocyte colony-stimulating factor measurement	PDGFRB;SERPINE2;ZFPM2;ABO;APOC4-APOC2;PCSK6;F5;SCG2
granulocyte count	PLEKHO1;RTEL1-TNFRSF6B;KITLG;VMP1;LYZ;EHD4;RP1;CDK6;LIPA;CSF3;HBS1L;CPEB4;BCL9;CSF3R;CXCL6;S1PR4;PNKD;PRKAB2;ETS1;CD164;AHI1;ACVRL1;NPC1;MAPK4;SCD5;GSDMC;JAZF1;RBPMS;JAML;KCNJ9;IFI16;MTHFD2L;DEFA5;TET2;STXBP6;GYPA;CHD7;PRL;TBC1D8;ACKR1;PREX2;ABCA7;CXCL2;PRTFDC1;VSIR;SLC12A7;NDFIP1;CHSY1;REG4;ADAM30;ACVR1B;CCM2;IRF8;FCRL5;CREB5;PXYLP1;DYRK1A;COQ8A;BEND7;GFI1B;ADRB2;TNFRSF10C;ABO;SLC22A5;SPRED2;LYN…
granulocyte percentage of myeloid white cells	NFE2L3;CXCL2;GCKR;LYZ;CAPN3;KCNN4;GLCCI1;ZBTB16;BCL6;ITGA4;NKX2-3;BAZ2B;PPARG;OSER1;IRF8;LPP;CREB5;CDKN2A;TCF7L2;FOXO1;UBASH3B;DEFA5;BCL2;C3AR1;PPP1R3B;ABO;LRRC25;BEND3;SERTAD2;CITED4;CYP8B1;CSF1R;TENT5C;IFITM2;IKZF1;NOL4L;CEBPD;EBLN1;DEFA1B;TNFRSF13B;CEBPA;MAP1LC3B2;FCGR2B;SLC25A24;GGT5;ARRDC2;CSF3;CCL2;CCND3;ID2;IVNS1ABP;PLAGL1;TNFSF10;CXCR4;MED13L;NFE2;CXCL6;DOCK10;KDELR2;MARCHF7;BCL2A1;CELA3A…
granulysin measurement	GNLY
grip strength measurement	AOC1;MAD1L1;JARID2;PKD1;ZFP64;TRIO;JADE2;DCBLD2;RASGRF1;SYT1;PSME4;NUCKS1;IGF2BP2;MEF2C;KCNK2;NCOA1;CRTAC1;MLN;ISM1;CRISPLD2;CPED1;PDE4D;FOXP1;CCND2;SEC16B;TRMT1L;GDF5;ALDH1A2;SOX5;CYP19A1;ZNF280D;ADCY3;CENPO;LRPPRC;TET1;OLA1;SLC39A8;IGF1R;FTO;DYM;BARHL2;VASH2;SFRP2;HSD17B12;ARID5B;DLG5;TMEM18;BANK1;ACMSD;PPP1R3A;WNT7A;TTN;RBPMS;AUTS2;TGFA;CA3;IRS1;PEAK1;GLIS1;SLC8A1;NEB;PCLO;SHTN1;SPRED2;TSEN15;…
growth differentiation factor 15 measurement	LRRC25
growth-regulated alpha protein measurement	CXCL1;OR10J1;ACKR1;OR10J5
guilt measurement	BMAL1;PRKCA;CNTNAP5;LIN28B;CELF4;ELAVL2;KLHL29;CRHR1;LINC02210-CRHR1
gut microbiome measurement	TFPI;TSPAN9;CEP68;ARAP2;FSTL4;DGKG;MYO3B;UBE2D1;TP63;FNDC3B;MCM6;RBFOX1;SMARCA2;ANKRD10;METTL4;ZNF423;SYT17;TJP3;MET;ANKMY2;PRKAG2;TMEM245;CUBN;PPM1H;BLTP3B;ST6GALNAC5;MUC5B;KLHL29;BCL11A;CXCR4;BBS9;OLFM1;TNS4;USP29;TBC1D14;CHRM3;ALDH1B1;FOXP4;SORL1;ARHGAP29;RASGEF1B;SHROOM3;B4GALNT3;ABHD2;CAMKMT;JPH2;ADRA2A;CRIM1;TMEM163;GRIA4;CDYL;BANK1;CD96;DNAAF1;CDH12;WNT7A;ODF1;SYNPR;PIGX;TTC7B;ANAPC16;GSG1…
hair color	DBNDD1;GAB2;KITLG;BCAS1;ATP1B3;FOSL2;TYR;CD82;TFAP2C;RGS1;EZR;COMT;MAP3K1;ERMP1;SYNGR1;KIAA0930;PPM1A;ASIP;PIGU;OCA2;TRPS1;SNX16;LHX2;DOCK8;ZMIZ1;AREG;CCND1;SOX6;POMC;EPHA4;ERRFI1;SGK1;CCND2;NEK6;AKAP1;MED13L;HOXC13;ZNF831;EDN3;RALY;MKLN1;HERC2;PXDN;AKAP12;CHL1;SLC38A2;SOX5;LMO7;EDNRB;IRF4;SLC49A4;ARHGAP24;FGF5;TMTC3;SLAIN1;SLC24A4;TCF12;DEF8;TCF25;GAS8;SIK1;PADI3;CDC42BPA;CDKAL1;CREB5;ATXN7L1;CD…
hair colour measurement	ETV1;DPEP1;CD44;APBA2;ALX4;PPP2R5A;IP6K2;ATP1B3;SCARB1;TYR;MYH7B;EZR;MAP3K1;PDGFB;PPM1A;MAPRE1;OCA2;TYRP1;ATG2A;CCND1;SOX6;SASH1;HDGFL1;PACRG;EXOC2;THADA;ERRFI1;NEK6;MSX2;SMAD9;AKAP1;RUNX2;BCL11B;NFATC1;TBX3;GNS;PAX3;DOCK10;EDAR;HADH;SLC24A4;CDKAL1;ATXN7L1;CDKN2B;FREM2;TMEM45B;PTPN14;EPG5;FZD1;LRP5;SLC45A1;CDC42EP3;SLC45A2;ALKBH3;PPFIBP2;GRM5;RASSF6;EMB;AKAP13;PKHD1;BNC2;ACSF3;ZBTB38;PAWR;RAD51B;…
hair morphology	WNT10A;TCHH
hair morphology measurement	IRF4;TCHH;SLC45A2;S100A11;SLC24A4;EDAR;MC1R
hair shape measurement	FYN;RUNX3;HSF2;HDAC9;ATP11B;PRDM6;BICRA;FAR2;ASB1;RORA;LRP6;SMG6;PPP2R3A;EPB41L2;PTPRC;PREP;CBX5;MPDZ;GLIS3;PRDM4;HAND1;PRRX1;SYF2;EPC1;HOXC13;SLC14A2;RSAD2;CMPK2;PAX3;FRAS1;SLC39A8;IQGAP1;MYOCD;ARHGEF19;RSPO2;LRMDA;SETBP1;CEP112;APCDD1;SPAG17;KCNMA1;ZFAND3;ZNF618;AUTS2;TCHH;SPRY1;EBF1;MBL2;CLIC4;ZEB2;BCL2;DMRT2;PHLDA3;GLIS1;SH3PXD2B;NR2F1;ZBTB38;NECTIN3;SOX2;RAD51B;KIAA2012;MRTFB;FOXD2;FAM53B;NC…
handedness	MAP2;CDH20;SOX6;SLC39A8;TUBA1A;RSRC1;CADM1;TUBB3;TUBB4A;ST3GAL3;TRIM36;ANKS1B;BCR;TTC28;GPR12;BPHL;SH3RF3;ZNF366;ROBO2;SND1;LINC02210-CRHR1;NDRG1;TBC1D5;FES
haptoglobin measurement	PMFBP1;TXNL4B;ZFHX3;CALB2;HPR;PHLPP2;DHX38;HP;ST3GAL2;HYDIN
head and neck malignant neoplasia	ADH1B
headache disorder	PXDN
health study participation	JADE2;ARHGAP15;RBFOX1;PLCL1;KDM4B;FOXP2;APOE;NEGR1;CTNNA3;SDCCAG8;MEF2C;CELF4;BIRC6;TSHZ3;BTBD3;TTLL7;CDC42BPA;ELOVL7;TSNARE1;NTM;SMIM15;FPGT-TNNI3K;FNIP2;SNX16;ELP4;PLPPR5;SGO1;DPP6;SLC22A23;NPC1;RPTOR;LRRC4C;LRRIQ3;MAIP1;TMEM161B;CCDC171;ADO;UBE2E2;SUPT4H1;FPGT;PCDH17;ZMIZ2;PTPRF;CEP170;AGAP1;TET2;SPDYE5
healthspan	SLC4A7;CDKN2A;TCF7L2;KCNK3;HTT;TYR;APOE;FLACC1;TOX3;CDKN2B;FES;FOXO3;IRF4;DEF8;FGD6;LPA
hearing loss	EYA4;ARID5B;CCDC68;SYNJ2;CDH23;KLHDC7B;TMPRSS9;ARHGEF28;CLRN2;MAPK6;MMP2;NID2;TRIOBP;FARP1;LMX1A;TUB;CTBP2;TMEM213;TYR;GRB10;KLF7;TCERG1L
heart amyloid deposition measurement	CCND1
heart disease	TBX5;CDKN2B;EDNRA;PITX2;TTC32;SLC5A3;PHACTR1;APOE;CASZ1;FTO;CELSR2;MAD2L1;PHB1;LPA;KCNN3;SPAG16;MIA3;TRAPPC9;LIPA;TCF21;ZNF831;ZFHX3;CDKN2A;KCNE2;FES;COL4A1
heart failure	RNF126;ZPR1;CDKN1A;CASZ1;FTO;ZFHX3;NPC1;PMAIP1;CELSR2;KLHL3;TCF7L2;NIFK;GLYATL2;NOS3;MAML3;TSN;CETP;LSP1;WNT2B;FGF5;CDKN2A;MX1;PITX2;KCNK3;LPA;TDRD15;BCL3;SEMA5B;ITPK1;HOXA13;DBH;CDKN2B;BAG3;CLMP;SYNPO2L;LPL;HOXC4;SH2B3;HDGFL1;ALDH1A2;TBX3;LIPC;ZFPM2;TRIB1;ABO;RAB12
heart function measurement	CEP85L;CASQ2;CDKN1A;LRIG1;BAG3;SCN5A;KLF12;MTSS1;ZNF572;SCN10A;TBX5;DKK1;SQLE;SERPINB9;PLN
heart rate	TBX5;PPARGC1A;SYT10;CEP85L;CD46;TCF21;SNX9;MYH11;SOX5;FHOD3;HCN4;LMO4;PIK3R1;CCDC141;ARHGEF40;CD34;CADM1;NKX2-5;FLRT2;FNDC3B;DSP;GNB4;SGIP1;KCNJ5;GNG11;MKLN1;CDH11;CACNA1C;CACNA1D;ZBTB38;CHRM2;SCN5A;RNF220;PLN;CALCRL;ARHGAP10;MARCHF1;KIAA1755;GJA1;B3GNT7;RGS6;MYH6;FAM13B;SALL1;PALLD;ACTN4;VSNL1
heart rate response to exercise	PAX2;POP4;SYT10;SOX5;CCDC141;XKR6;SCN10A;RNF220;SMOX;KIAA1755;CACNA1C;DPF3;GJA1;MUC3A
heart rate response to recovery post exercise	PAX2;POP4;CAV1;SYT10;GNG11;SOX5;CCDC141;NEGR1;ALG10B;CHRM2;PRDM6;SNX10;CNTN3;FUT5;GRIK2;RNF220;ACHE;SERINC2;SCN10A;DPF3
heart rate variability measurement	SYT10;GNG11;FUT5;SOX5;RGS6;NDUFA11
heart relative wall thickness	SQLE;MTSS1;ZNF572
heart valve disease	PALMD;PITX2;PPP1R1C
heat shock 27 kDa protein measurement	HSPB1;HSF2;STYXL1
heel bone mineral density	WNT16;CYP26B1;RBM6;SLC25A13;DLX6;GAS7;E2F2;MRC2;TSPAN9;PTBP1;ISL1;SLC45A4;GRAMD1B;AKAP11;CD44;IBSP;MUSK;TIMP2;NSUN2;ZNF800;ADAMTS6;ARID1B;FOXN3;HHAT;FOXC1;LAMC2;DGKG;COL11A1;SLC12A2;EYA2;FAR2;SBNO2;CALCRL;NTN1;NGEF;ATXN3;TRMT11;ZFAT;KLF6;PLPP1;NAV3;INPP5A;PSME4;PITX1;LRP6;SMG6;ZXDC;STK10;LLGL2;PDE8A;SEMA3A;ZNF638;MARK3;GPATCH1;CAPZB;NEBL;SLC1A3;EPB41L2;SLC4A4;CNOT4;STK17B;TNPO1;PDS5B;FAT1;MECOM;P…
height growth measurement	LIN28B;VGLL3;DNAJC27
height-adjusted body mass index	ADCY3;FTO
helix rolling	LRBA;LIMS1
helping behavior measurement	SLC52A3
hemangioma	ITPR1;OTOGL;WSB1
hematocrit	HFE;TSPAN9;PTBP1;PPP5C;GPRC5A;ZRANB1;RAI14;RRM2B;TMCC3;DGAT2;NHERF2;TIE1;MPPED2;ARHGAP10;TRIB2;IRAG1;DGKD;FBLN1;EDN1;LRP2;TNPO1;FAT1;APOB;B4GALT1;CETP;TBX5;GPATCH2L;ZC3HC1;PHGDH;SORBS1;CREM;ITPR3;BCL2L13;MTMR3;PNPLA3;MYH9;HNF4A;TUBB1;JAG1;SMAD7;FOXF1;PIEZO1;SALL1;ACSBG1;TRPS1;NPVF;PRKAG2;RIGI;GLIS3;CXCL12;ANKRD26;PPARGC1A;APOA5;SH2B3;GYS2;HDDC2;NCOA7;SIM1;HBS1L;QKI;PDE10A;VEGFA;FBRSL1;PDE8B;NR3C1…
hematologic disease	RTEL1-TNFRSF6B;RNF43;PRR5L;FLG;HRNR;HFE;JAK2;LRRC32;HS3ST4;ZSCAN31;IL12B;PTPN2
hematological measurement	TRIO
hematopoietic and lymphoid cell neoplasm	CHEK2
hemoglobin A1 measurement	UBE3C;IL20RA;GAB2;CUL3;CDH1;GLP2R;WSCD2;FNDC3B;SLC25A24;FOLH1;KLHL42;MYO9B;GCK;PKD2L1;MADD;STRN;PROX1;PLEKHG1;A4GALT;MYO5C;PPARG;ZBED3;PIGC;RAC1;DGKB;GAD2;EGF;PDX1;FTO;ARSG;NFIC;CDKAL1;SLC25A37;CDKN2B;PFKM;HHEX;BCL2L11;CYRIB;JAZF1;FLACC1;STEAP2;GPR155;SLC2A2;TMEM161B;CITED2;FN3K;CYP7A1;JMJD1C;PDE3A;TRIB1;TOM1L2;ZBTB38;PLCB1;TENT5C;GSAP;KCNJ11;SRGAP3;PNP;PRC1;L3MBTL3;MICA;APOBEC3C;PLXND1;ANK1;FOXN…
hemoglobin A2 measurement	HBS1L;BCL11A
hemoglobin E disease	BCL11A;HBS1L
hemoglobin measurement	TMEM176A;SLC4A1;TFAP2B;NFIX;HFE;PTBP1;PPP5C;MAP4K3;MAP4K5;GPRC5A;SLC7A9;ANK1;FUT8;RAI14;RIPOR3;JADE2;ARID1B;TMCC3;ATP2B4;DGKG;VMP1;SNCAIP;NHERF2;TIE1;MPPED2;KLF6;TP53BP1;MEF2A;ADGRF5;RORA;ARHGAP10;TRIB2;FCGR2B;FBLN1;EDN1;MEF2C;ATP8B1;TNPO1;FAT1;APOB;MECOM;B4GALT1;SMOX;GPATCH2L;ABCC6;ZC3HC1;MAP3K1;SORBS1;XBP1;MTMR3;PNPLA3;MYH9;PYGB;ABHD12;TUBB1;JAG1;SMAD7;SLC7A5;PIEZO1;SALL1;TRPS1;FCGRT;DOT1L;NPVF…
hemolysis	ANK1;UBTF;SEC14L4;SWAP70;HK1;ARHGAP42;TMC8;GLRX;IKZF1;AQP1;MYO9B;PIEZO1;ATAD2B;TFB2M;HBB
hemolytic anemia	ANKMY1
hemopexin measurement	ZBTB41;CFHR4;CFH;CRB1
hemorrhage	RNF43
hemorrhagic disease	PPP2R2B
hemorrhoid	ISL1;SRBD1;EYA1;EXOC2;AMPD3;SOX5;CDKN2A;DCBLD1;HOXD12;SUGCT;SERTAD2;STKLD1;ZC3H11B;ELN;TBX5;CAP2;ARB2A;FOXP1;KIAA1217;MYH11;BMPR1B;SLC44A3;ATP1B1;GDF7;PHLDB2;MCPH1;GSDMC;CDKN2B;NCAM1;MERTK;PLA2R1;BACH1;GREM1;TET2;TMEM270;FOXL1;MDM4;XKR9;XKR5;ESR1;ANGPT2;GMDS;CCAR2;SMAD3;ZFPM2;CNTNAP2;CTBP2;ABO;ZNF404;FBXL7;SND1;MUC12;IRAG1;MAP3K20;ZFHX4;BMP8B;EGFR;PRKCA;HHIP;CLMP;FEZ2;RGMB;BTC;PLEC;ZBTB20;PAPPA;D…
hepatitis A virus cellular receptor 1 measurement	HAVCR1
hepatitis A virus cellular receptor 2 measurement	HAVCR2
hepatitis A virus infection	BTBD3
hepatitis B virus infection	CDK14;GRIN2A;HLA-C;HLA-DPB1;HLA-DQB2;HLA-DPA1
hepatitis C induced liver cirrhosis	TSBP1;BTNL2
hepatitis C virus infection	MERTK
hepatocellular carcinoma	TLL1;CDK14;PNPLA3;STAT4;GRIK1
hepatocyte growth factor measurement	HGF;HGFAC;NR1D2;P2RY2
hepatocyte growth factor receptor measurement	ABO
hepatocyte growth factor-like protein measurement	DOCK3
hepcidin:ferritin ratio	CARMIL1;THEMIS;TMPRSS6
hepcidin:transferrin saturation ratio	TMPRSS6
hereditary ataxia	CHRNA9
hereditary hemochromatosis type 1	TF
hereditary motor and sensory neuropathy	MITD1
herpes virus seropositivity	SULF2;TMEM132C
high altitude adaptation	EPAS1;FGF10;ADH7;HCAR3;NEK7
high density lipoprotein cholesterol measurement	AOC1;FARP2;TFAP2B;MLXIPL;HIVEP2;PLAUR;CEP68;MTMR11;NR1H3;VIM;FUT8;GAB2;SLC18A1;MFAP3;AIFM2;ADRB1;ATOSA;NFE2L3;HERPUD1;DGAT2;SLC12A2;ANKRD44;PPP2R5A;ATXN3;IP6K2;PITX1;NUCKS1;BCL3;SNX13;SCARB1;IGF2BP2;GLI2;WSCD2;UBE2K;COBLL1;NUFIP1;APOB;SNX10;PGS1;CETP;PABPC4;RGS17;MAP3K1;PSMD5;CYP26A1;CRTAC1;C22orf31;RPS6KA5;ABHD12;HNF4A;LIPG;TNFSF13B;MGRN1;LMF1;AQP9;HERC1;EYA1;TRPS1;INTS10;LILRB5;PON3;PTPRZ1;PAX4…
high density lipoprotein particle size measurement	ALDH1A2;GCOM1;RNF111;LIPC;MYZAP
hip bone mineral density	TIMP2;FGFR2;ESR1;ATL2;HOXB3;KIAA1217;IDUA;PTH2R;SCLT1;NRG1;SOST;FOXC2;ENTPD8;AGPAT4;TMEM260;NEK11;C4orf33;ZIC1;TNFRSF11B;LINGO2;ALG10B;CEP295NL;GRID1;FBXO2;HSDL2;CCDC170;IGSF11;EN1;FOXL1;RGS6;ZBTB40;FAM3C;MEF2C;SUCLA2;ARL4C;SPON1
hip bone size	UQCC1;FBXO2;HOXB3;SUCLA2;SCLT1;TM2D1;FGFR2;TMEM260;NEK11;ATL2;KIAA1217;HHIP;AGPAT4;COL11A1;HSDL2;TBX4;A4GALT;LINGO2;ALG10B;ERC2;ARL4C;ENTPD8;TIMP2;SOX9;C4orf33;ZIC1;CEP295NL;FZD2
hip circumference	CAMK1G;TFAP2B;NRXN3;CPS1;ATP2B4;MAST4;ESR1;UQCC1;DOT1L;CRTC1;FAM184A;OPRM1;PHACTR1;LY86;CPEB4;EFEMP1;WARS2;FOXO3;CCDC92;SLF2;SEC16B;SNX19;EMILIN2;DDC;AP3B1;SLC39A11;ADCY3;IGF1R;FTO;NPC1;SYT14;RBMS3;GNA12;HSD17B12;HMGA2;TMEM18;POC5;BCL2L11;CAST;KIT;AGAP1;ADCY9;SPATA17;DCST2;TMEM161B;SPATA19;MC4R;LDLRAD4;CEP120;NLGN1;CXXC5;NEGR1;CTBP2;CADM2;BDNF;ZBTB38;DHFR2;C12orf42;PLAG1;HAPSTR1;SBK1;OPTC;NCOR2;I…
hip fracture	BMS1
hip geometry	NKX3-2;SOX9;MANSC4;GSC;WWOX;FGFR4;KLHL42;RUNX2
hippocampal CA1 volume	HRK;MSRB3;DACT1
hippocampal CA3 volume	MSRB3;HRK
hippocampal CA4 volume	PARP11;HRK;MSRB3
hippocampal amigdala transition area volume	HRK
hippocampal atrophy	TOMM40;F5;GCFC2;LHFPL6
hippocampal fissure volume	MSRB3
hippocampal sclerosis of aging	ABCC9
hippocampal tail volume	MAST4;HRK;ENPP6;DACT1;ARRDC3;ARB2A;STOX2;FOXD2;NEUROD6
hippocampal volume	PDGFRL;PARP11;HRK;MSRB3;MAST4;APOE;SHH;DPP4
hippocampus molecular layer volume	PARP11;HRK;MSRB3
histidine measurement	ASPG;PRKAR1B
histidine-rich glycoprotein measurement	KNG1;HRG
homocysteine measurement	NOX4;CBS;C1orf167;ATOH8;CPS1;CUBN;MMUT;MTHFR;POLR1F;TRDMT1;MTR;ALDH1L1;PSPH;CD2AP
hormone measurement	PRDM11;GLIS3;AADAT;PDE10A;VEGFA;PDE8B;AIPL1;TP53;NRG1;INSR;MICOS10;ABO;DIO1;IGFBP5;MAF;LHX3;SASH1;CYP2C9;NR3C2;ARL14EP;HHEX;NFIA;FOXE1;LPCAT2;SOX9;BCL2L11
human papilloma virus infection	ABTB3;FAM227B;ADH1B
hydronephrosis	VCAN
hydroxy-leucine measurement	NAT8
hyperemesis gravidarum	GDF15
hyperlipidemia	MYLIP;ZPR1;APOE;TIMD4;PCSK9;LPA;TOP1;SCARB1;APOB;LDLR;HNF1A;ABCA6;ONECUT1;TRIB1;ABO;FES;UGT2B17;UBXN2B;SMAD7;APOA5;CDKN2B;ABCA1;SLC22A1;MAFB;TM6SF2;GCKR;HAVCR1;CELSR2;ABCG8;CDKN2A;TDRD15;HPR
hyperopia	LAMA2;GJD2
hyperparathyroidism	GCM2
hypertension	JARID2;HFE;CLCN6;SLC4A7;ADRB1;HIPK2;CALCRL;NHERF2;ZFAT;SYT1;MEF2A;RNF126;ATP2B1;PDE8A;FOSL2;MECOM;ZC3HC1;TGFB2;FGF9;CLUAP1;EHD4;SNX16;PIK3CG;HOXA13;EVX1;C1GALT1;PRKAG2;SH3PXD2A;RNF43;GOSR2;TBC1D19;ST3GAL4;CCND1;SOX6;ADGRG6;PDE10A;NPR3;KAT2B;TCF21;OGFRL1;CCDC170;PLEKHG1;TBX2;BICC1;ZNF831;FOXP2;ZBTB46;LSP1;CASZ1;RXFP2;SWAP70;WNT2B;TBX3;AGT;USP8;ARHGAP24;FGF5;ENPEP;SLC39A8;FBN2;SLC7A1;CERS5;FTO;SIK1…
hypertension, pregnancy-induced	TNS2;NPR3;PREX1;ZNF831;FGF5;MECOM;ID2;CLCN6;PLCE1
hypertensive heart disease	CASZ1;FGF5;WNT2B;KCNK3
hypertensive nephropathy	WNT2B;FGF5;CASZ1
hyperthyroidism	PDE10A;CTLA4;TSHR;MAF;FOXE1;PRDM11;SDCCAG8;PTPN22;FAM227B;RNASET2;CCN4;BACH2;PDE8B;FGF7;LPP;CHRNA9
hypertrophic cardiomyopathy	FNDC3B;CDKN1A;BAG3;PRKCA;ACTBL2;HSPB7;LINC02210-CRHR1;ADPRHL1;PLEKHO2;MTUS2;FHOD3;VTI1A;DGKZ;GLYATL2;TRIM51G
hyperuricemia	GNAS;CNTN5;PKD2;BCAS1;SLC2A9
hypopharynx cancer	RTTN
hypopituitarism	CALB2
hypospadias	DNAH6;GSDMC;IRX6;PKDCC;HAAO;GREM1;IRX5;EYA1;EEFSEC;ZFHX3;DAAM2;KCNMA1
hypothyroidism	SH2D2A;TG;TRIB2;ACAP1;FAP;SESN1;TCF7;LRRFIP2;RAB2A;CCN4;PLGRKT;GLIS3;CLNK;SLC1A2;CD69;SH2B3;IFNG;SASH1;BACH2;PDE10A;PDE8B;TPO;MYB;NKX2-3;TNFSF11;C1QTNF6;BHLHE40;VAV3;PTPN22;IL2RA;UBAC2;PIK3R5;MYH15;LPP;FGD2;CCDC102B;CAMK4;TNFRSF14;VANGL2;CTLA4;TLR3;TERT;TAGAP;TNFRSF11B;RBPJ;CX3CR1;B3GNT2;NINJ2;RASGRP1;PTPN2;ZNF366;MAF;FOXE1;C12orf42;MB21D2;MACIR;RTKN2;RAD51B;SPATA13;IFNE;EDARADD;CD247;HLA-DOB;FYN…
hysterectomy	ARL14EP;ARHGAP15
idiopathic dilated cardiomyopathy	BOC;CACNB4
idiopathic osteonecrosis of the femoral head	CUX2
idiopathic pulmonary fibrosis	ZKSCAN1;MUC5B;SPPL2C;DSP;DPP9;TERT;TTYH1;KLHL25;AKAP13;TOLLIP;IVD;FAM13A;DEPTOR
ileus	UNC5D;ADAR
illegal drug consumption	CRYGS
immune system disease	ID2;STAT4;ELMO1;UBASH3A;PTPN2;JAK2;RNF43;IL18R1;TSLP;ALOX15;TMEM232;SPRED2;LBH;IL33;SMAD3;TLR1;CD247;TRAF1;ANXA11;FAM117B;IL7R;MTFP1
immunoglobulin isotype switching measurement	TRAF3;PXK;TMEM121;RIN3;PAX5;HLA-B;ATP2B4;PAPOLG;TLR1;IRF8;TAP2
indole-3-propionate measurement	DGKB
indoxyl sulfate measurement	RYBP
infant body height	UQCC1;ACAN;MTMR11;HMGA2;SPAG17;HHIP;LCORL;PTCH1
infant expressive language ability	ROBO2
infant grey matter volume measurement	IGFBP7
infant head circumference	EPAS1;ADRB1;IGF2BP3;CDKAL1;HMGA2;ZBTB38
infant white matter volume measurement	WWOX
infantile hypertrophic pyloric stenosis	BNIP1;MBNL1;CREBRF;NKX2-5;BARX1
infection	IL18R1;IRF1;IL33;TSLP;SMAD3
infectious disease	PLPPR1;ANK3
inflammatory biomarker measurement	PDGFRB;SERPINE2;PCSK6;ZNRF2;CENPF;UBASH3B;JMJD1C;UNKL;KCNV2;FSTL5;TRIB1;ABO;ERCC6L2;VDR;PITPNC1;ZFYVE28;F5
inflammatory bowel disease	SYT13;AKAP11;LY75;GALC;CUL1;SBNO2;IMPG2;CYLD;DLD;TGFB2;JAK2;PDGFB;HNF4A;FERMT1;SMAD7;TSPAN14;RPS6KB1;IFNG;DAP;IL12B;LNPEP;IFIH1;IL18RAP;THADA;NR5A2;KIF21B;DNMT3A;NKX2-3;TNFSF18;PLAU;SOX4;IRF1;LSP1;NDFIP1;GPR65;FGF7;CRTC3;IRF8;KSR1;FCGR2A;HORMAD1;FAM171B;OSMR;GNA12;SLC2A13;KAT6B;IFNGR2;IL23R;PUS10;CXCL5;SPMIP7;FAM227B;PRKCB;SMAD3;NOD2;STAT3;RGS14;FOS;RASGRP1;PTPN2;OLIG3;GPR35;RNF186;HLA-DQB1;CIITA…
inflammatory skin disease	NXPE1
inflammatory spondylopathy	BTN3A1;TNRC18
influenza	PTPN2;CRP
influenza A (H1N1)	SPINK4;LRP1B;LINGO2;MITF;SPRED2;GTF2IRD1;PXDNL;ADAM12;ARAP2;CEP128;GIPC2;CFAP74;TMEM263;ENPP6;TEKT1;AGFG1
information processing speed	INSC;APOE
initial pursuit acceleration	LMO7
injury	BCKDHB;ADAMTS18;TGFA;ABCG2;HTRA1;WNT16;SLC39A8;RSPO3;OSTN;SLC2A9;BMAL1;RNF150;CHD9
inosine-5'-monophosphate dehydrogenase 2 measurement	TECPR2
insomnia	MTMR7;CACNG5;OLFM4;NRF1;APBA1;SLC27A6;ACADL;PAX8;DSG1;PCDH10;PML;MEIS1;TENM4;NAB2;CCDC126;DSG4;DOK7;PITPNB;ADO;PCDH9;WDR27;SGCZ;ZNF420;GALP;ERP44;DDHD1;FOXP2;LRPPRC;KANSL1L;NGLY1;KLF15;TMEM161B;SCFD2;NDUFA12;ANKS1B;NTF3;HEXIM1;DOK6;ST3GAL1;TP73;IL5RA;TDRD1;TSPAN15;CUL9;GHR;SLC6A3;MR1;CCDC186;CXXC4;ZEB2;SCUBE2;EDARADD;FAM120AOS;TCF4;MBP;RASGEF1A;CD200R1L;FAM120A;SCD;SEC16B;EGR2;MAP2K5;ARHGAP24;NOV…
insomnia measurement	PIK3C2A;ISL1;ZPBP;SNX29;FAM120A;TRPC7;DUSP13B;TOX3;DNAH11;CHCHD3;MDGA1;PACRG;RASGRF2;FOXP1;KLF7;MFSD1;PAX8;KDM4B;PRKRIP1;FOXP2;SLC39A8;PML;SYT14;MEIS1;TEX29;AK5;CA10;ATP2B2;IGF2BP1;BRINP3;NAB2;GRM5;TANC2;NEGR1;RASGRP1;LRRTM4;ZNF784;TMEM64;MACIR;BTBD9;EFNA5;PDE4B;PDE2A;LIN28B;NDUFA4;NOL4L;PHF2;ZNF536;KIF2A;ARHGAP10;MAP2;OLFM4;SALL1;PTN;ASCC3;PLCH1;BCL11A;TGFBI;APOE;FIBCD1;RNASEL;LRPPRC;TCF12;SGSM2…
insulin like growth factor measurement	TMEM176A;CUL3;WNK1;HAGH;NUCKS1;ARHGAP10;IL4R;UBE2K;EXD2;DNAAF9;KIZ;DEPDC5;SALL1;XYLT1;TRPS1;CUX2;CPEB4;BBX;WLS;CD46;FOXO3;GHSR;ZNF644;OPRL1;KDM4B;ATXN10;SLC39A11;MYCN;CYP19A1;SCAF11;IGF1R;ADCYAP1;GIN1;SLC22A3;CDKN2A;FOXO1;UBP1;NAT2;SMC6;CHCHD4;STXBP5;COL1A2;MC4R;IRF2BP2;INSR;INSM1;CHD2;ACER2;CHD9;ZBTB38;TGIF1;PLEC;C14orf39;SERTAD2;SKIDA1;SSTR2;GPR157;DLK1;DCC;LAMA2;ADH4;ZNF536;AKR1C4;MAFB;ASB14;G…
insulin measurement	IGF1;TLE4;MADD;QKI;PEPD;MTNR1B;CDKAL1;TCF7L2;HMGA2;ARL15;IRS2;ARAP1;C2CD4A;EYA2;SH2D4A;GRB10;CCDC92;SGSM2;PDGFC;SNX7;BCL2;JMJD1C;PCSK1;GIPR;KANK1;VEGFA;EAPP;PPARG;TMEM18;AXDND1;ADCY5;PPP1R3B;ZNF726;KLF14;GCKR;GYS2;RSPO3;HHIP;SLC30A8;SGSM1;TET2;PTEN
insulin receptor measurement	ABO
insulin resistance	DOCK1;MSMO1;EYA1
insulin response measurement	HHEX;GRB10;MTNR1B;CDKAL1
insulin sensitivity measurement	SLC6A12;DMGDH;ADAMTSL1;TOX;RETREG1;CPS1;HHEX;ADAMTS3;PHGDH;FGF9;MTNR1B;GP2;NRG3
insulin-like growth factor-binding protein 7 measurement	IGFBP7
integrin alpha-I: beta-1 complex measurement	ZFPM2
intelligence	METTL13;DEPDC1B;EPHA3;FAM120A;MCUR1;FNIP2;FOXN3;ANAPC4;SDCCAG8;MTFR1;SYT1;ZNF638;ARHGAP15;CARMIL1;KCNN2;CNOT4;MEF2C;CYLD;DDX18;CACNA1I;PCNX1;OLFM4;SMPD3;APBA1;ERLIN1;MAN2A1;PDE4D;CLCN2;FOXP1;GPD2;PLCL1;STAG1;FOXO3;PCDH17;SATB2;BCL11A;SNX19;TSHZ3;HCRTR1;ZMIZ2;EXOC4;CD180;TANK;SLC22A23;SEMA6D;CENPO;ZNF365;SPPL2A;MBNL2;DCAF5;KCNH5;DISP2;NTRK3;EFL1;BARHL2;SFXN5;AFF3;THSD7B;MYH15;SREK1IP1;RBMS1;BTG3;P…
intercellular adhesion molecule 2 measurement	ABO
intercellular adhesion molecule 5 measurement	ICAM1;PDE4A;ABO
interferon alpha measurement	PRKG1
interferon gamma measurement	PLCL2;PCSK6;ABO;PDGFRB;SERPINE2;SCG2;ZFPM2;F5
interleukin 1 Receptor accessory protein measurement	IL1RAP
interleukin 1 receptor antagonist measurement	IL1F10;NLRP12;IL36RN;PAX8;CFH;IL1RN
interleukin 1 receptor-like 1 measurement	IL1R1;IL1RL1;IL18R1;ABO;DCPS;ST3GAL4;SLC9A4
interleukin 1 receptor-like 2 measurement	IL1RL2
interleukin 10 measurement	PCSK6;CDYL2;ZFPM2;DYNC2H1;F5;PDGFRB;ABO;SERPINE2;PLCL2;SCG2;TBX1;MYLIP;ESR1;YWHAZ
interleukin 12 measurement	PCSK6;ABO;VEGFA;KCNV2;ZFPM2;F5;IL12B;PDGFRB;SERPINE2;SCG2;JMJD1C
interleukin 15 receptor subunit alpha measurement	IL15RA
interleukin 16 measurement	KLKB1;IL16
interleukin 17 measurement	ZFPM2;ABO;SERPINE2;PDIA5;PCSK6;PDGFRB;SCG2;F5
interleukin 17 receptor A measurement	ADA2;IL17RA;TMEM121B;HDHD5
interleukin 17 receptor B measurement	CHDH;IL17RB
interleukin 17 receptor D measurement	IL17RD
interleukin 18 measurement	SPAST;NLRC4;BCO2;NFE2L3;NLRP12;IL18;RAD17
interleukin 18 receptor 1 measurement	SLC9A4;IL1RL1;IL18R1;IL18RAP;IL1RL2;CFB
interleukin 19 measurement	COLEC11
interleukin 2 measurement	PLCL2
interleukin 2 receptor antagonist measurement	IL2RA
interleukin 23 receptor measurement	IL23R
interleukin 25 measurement	OAF;POU2F3
interleukin 27 receptor subunit alpha measurement	ABO;IL27RA
interleukin 4 measurement	PCSK6;FBXO25;ZFPM2;TDRP;SERPINE2;PDGFRB;ABO;SCG2;F5
interleukin 5 measurement	SLC46A1
interleukin 5 receptor subunit alpha measurement	IL5RA
interleukin 6 receptor subunit alpha measurement	AQP10;ADAR;IL6R;TDRD10
interleukin 6 receptor subunit beta measurement	MUC4;ST3GAL6;IL6ST;ABO;ASGR1;FUT8;SIGLEC1;ST3GAL4
interleukin 7 measurement	IL7;CCDC71L;PF4
interleukin 7 receptor subunit alpha measurement	IL7R;CFH
interleukin 8 measurement	SATB2
interleukin 9 measurement	COLEC11
interleukin-1 alpha measurement	SMAD1
interleukin-1 beta measurement	BCO2;SPAST;IL37;COLEC11;PLCL2
interleukin-1 receptor type 1 measurement	IL1F10
interleukin-10 receptor B measurement	IL10RB
interleukin-11 receptor subunit alpha measurement	GALT
interleukin-12 receptor subunit beta-1 measurement	IL12RB1;IL12B
interleukin-12 receptor subunit beta-2 measurement	IL12RB2
interleukin-2 receptor subunit alpha measurement	IL2RA
interleukin-22 measurement	HRG
interleukin-22 receptor subunit alpha-1 measurement	PM20D1
interleukin-27 measurement	EBI3;YJU2;CPN1;ASGR1;MGAT5;ERGIC2;TLR10;CPN2;ZNF799
interleukin-3 receptor subunit alpha measurement	ABO
interleukin-6 measurement	PDGFRB;PCSK6;ADAR;ZFPM2;ABO;PROX1;IL1RN;IL6R;SCG2;LEP;F5;SERPINE2;WT1;TRPC7;CHRM3;SORBS2;PLCL2;TRAPPC9
interleukin-6 receptor measurement	IL6R
interleukin-8 measurement	GDNF;CXCL8
intermediate coronary syndrome	PHACTR1;CDKN2B;SLC22A1;LPA;CDKN2A;LRATD2;HHIPL1;CHRNA4
intermediate density lipoprotein measurement	TOMM40;TMEM61;FAM151A;USP24;TDRD15;LDAH;SSBP3;PCSK9
intermittent Staphylococcus aureus carrier status	KAT2B
interstitial collagenase measurement	MMP1
interstitial lung disease	HBQ1;DSP;DOCK2;DPP9;TERT;MUC2;UMAD1;SPDL1;IL21R;MUC5B;FAM13A;IL19;ZNF462;ANKRD55;IL7R;RPA3;IRF5;ELMO1;GPR35;TNRC18;PTPRC;STN1;IVD;CRP;PRR5L;IL23R
interstitial nephritis	CRP;RANBP3L;SLC1A3
intertrochanteric region size	UQCC1;ERC2;SOX9;COL11A1;TBX4
intestinal cancer	NRBF2;PFKP
intestinal disease	ELN;GRIP1
intestinal impaction	UNC5D;ADAR
intestinal obstruction	ADAR;UNC5D
intra-individual reaction time variability measurement	HDAC4
intracerebral hemorrhage	ADGRG1;PIRT
intracranial hemorrhage	PWWP2B
intracranial volume measurement	SEMA6D;HMGA2;GMNC;FOXO3;KANSL1
intrahepatic bile duct cancer	PNPLA3
intraocular pressure measurement	GAS7;IGF1;SYT13;ADAMTS6;DGKG;TRIB2;SEMA3C;FNDC3B;CTTNBP2;TYR;SYNJ2;COL16A1;MECOM;FOLH1;CPXM1;ANGPT2;TGFB2;PRTFDC1;ZNF516;TFEC;CAV1;GLIS3;GMDS;PARD3B;SEC16B;BBS9;RUNX2;COL5A1;TES;RALGPS1;LMX1B;MYOF;CDH11;BCAS3;ATP1B1;MEIS1;LPP;TCF7L2;PRSS23;GPR158;NPAS3;ME3;FER;ZFP36L2;HHEX;ANAPC1;PTPRR;ANKH;ANGPT1;ABCA6;NDUFAF6;FBXO32;IL34;ETS2;FMNL2;WNT9B;COL6A3;STT3B;EMCN;MOCS2;ABCA1;MAMDC2;JCAD;SMAD3;AKAP13;PK…
intrathoracic organ injury	PHLDA1
intrinsic cardiomyopathy	PITX2;BAG3
iris disorder	ROBO1;TNRC18;COL4A3;TCF4;HLA-DMB
iritis	ERAP1;MICA;HS3ST5
iron biomarker measurement	HFE;TF;SLC40A1;TMPRSS6;BMAL1;ABO;NAT2
iron metabolism disease	H2BC4;H1-6
irritability measurement	MLN;BBX;ALCAM;CADM2;DPYD;CELF4;SIM1;TLR4;TCF4;CDH7;MEF2C;SIX3;LRP12;MMP16;AUTS2;MSRA;LYRM9;PAX6;VRK2;FOXP2;FBXL17;NIFK;ARPP21;CFAP77;TSN
irritable bowel syndrome	CADM2;HLA-C;BAG6;PDZRN3;NCAM1;SLCO3A1;DOCK9
job-related exhaustion measurement	MTNR1A
joint damage measurement	KCNN2;HUNK;NAV2
joint disease	UQCC1;ABCG2;SOX5;USP8;TGFA;TGFB1;SLC2A9;SLC17A1;SLC39A8;TACC3;NEBL;SCPEP1;MAMDC2
joint hypermobility measurement	SMURF2;VCAN;NEDD4;UQCC1;ABI3BP;KCNE2;FNDC1;BCKDHB;PIEZO1;NOTCH4;CROCC2
juvenile idiopathic arthritis	ADCY7;EGR2;AHI1;IL21;ATP8B2;ANKRD30A;TNFSF15;ATG16L1;FOXP1;IL2RA;STAT4;ADO;IL12B;TNFSF11;CXCR4;IL23R;ERAP2;ANKRD55;SMAD3;C1orf141;ADGRL2;NKX2-3;FUT2;ZFP36L1;LRRK2;TSBP1
kallikrein-11 measurement	KLK11;GAL3ST2
kallikrein-7 measurement	KLK7
kallikrein‐6 measurement	KLK6;LILRB5
kallistatin measurement	SERPINA5;SERPINA4
keratinocyte carcinoma	CASP8;ST3GAL6;TYR;BACH2;FOXP1;RHOU;TGM3;TICAM1;IRF4;CDKN2B;ZBTB7B;CTLA4;TERT;SPMIP7;RCC2;COLEC10;KRT5;SLC6A17;CELF2;HAL;RPP40;PPARGC1B;BNC2;TSPYL5;RIPK4;ZBTB10;CEP43;MC1R;CLPTM1L;EPB41L1;CPVL;SMC2;FLACC1;KLF14;ZFHX4;STRN;RGS22;TNS3;CYP1B1;BRCA2;JDP2;LPP;MAL2;ZNF276;SLC45A2;CCDC88B;EXO1;SOX11
keratitis	TCF4;ALPK3;ROBO1;COL4A3;DIO3
keratoconus	FNDC3B;KLF5;COL1A1;FOXO1;TNFAIP8L3;TFAP2B;RORA;STK35;COL5A1;RAB11FIP4;SKAP1;ATP1B1;NDUFAF6;MAP3K19;ALDH3A1;COL12A1;CD46;MOCS2;SMAD3;EIF3A;LOX;GALNT6;ACTL7B;AIFM3
kidney cancer	PLAC1;NRG3
kidney disease	PSMB8;HORMAD2;DCT
kidney failure	PDILT
kidney injury molecule 1 measurement	TIMD4;HAVCR1;ABCA8;LIPC;ALDH1A2;PDILT;TRIB1
kidney neoplasm	NRG3;ANKRD30A
kidney volume	RAPGEF1;FTO;STC1;HHIP;DDX1;HOXD10;CCDC171;PTCH1
killer cell immunoglobulin-like receptor 2DL4 measurement	FCAR
kin of IRRE-like protein 3 measurement	APOE;ABO
kininogen-1 measurement	KNG1
knee injury	UQCC1;SMG6
kynureninase measurement	KYNU
kynurenine measurement	RYBP;SPATA7
labyrinthitis	FOXP2
lacrimal apparatus disease	PHLDB2
lactadherin measurement	ALDH1A2;MS4A6A;MFGE8;LIPC;ZPR1;BCHE
lactate measurement	GCKR;PPP1R3B
lactose intolerance	MCM6;XYLT1;LCT
language impairment	NOP9
language measurement	GLI3;PAX8;THBS1;SMIM21;TBC1D22A;VRK2;TBC1D5;DACT1;UFL1;EPHA3;INPP5A;KANSL1;SLF1;PLCE1;ZIC4;BLID
large artery stroke	ZPR1;PHACTR1;TCF21;TWIST1;PLPP3;ZC3HC1;CHRNB4;CDKN2A;MMP3;EDNRA;SERPINA1;SLCO1B1;CDKN2B;ABO;LPA;MMP12;TSPAN2
laryngeal disease	SMAD3
laryngeal squamous cell carcinoma	RTTN;RBM19
late-onset Alzheimers disease	TSPOAP1;CLU;APOE;SORL1;APH1B;APP;ACE;LILRA5;CD2AP;CR1;FERMT2;PICALM;CD33;ECHDC3;BIN1;ADAM10;USP6NL;IQCK;ABCA7;PILRA;CASS4;CCDC6;SLC10A2;HAVCR2;SLC24A4;INPP5D;TMEM106B;LRIG1;EPHA1;HLA-DQA1;ZNF652
late-onset myasthenia gravis	CHRNA1;TNFRSF11A;ZBTB10
latent autoimmune diabetes in adults	PFKFB3;PTPN22;INS;INS-IGF2
lateral epicondylitis	NEK7
lateral ventricle volume measurement	NUAK1;GMNC;C16orf95;TRIOBP;POU2AF2
laterality measurement	HTRA1;LHCGR;ARMS2
lean body mass	RAD52;CALCR;TFAP2B;PKD1;GIPR;SCMH1;HIVEP2;TSPAN9;ISL1;IGF1;NRXN3;VCAN;RAB27B;JADE2;HDAC9;LTBP1;ANAPC4;KCNQ1;KCNH2;RASGRF1;PARP12;WNK1;SLC12A2;MPPED2;ZFAT;PITX1;NUCKS1;HDHD5;SMG6;CYBRD1;IGF2BP2;GLI2;FNDC3B;RARB;CAPZB;TNS1;EPB41L2;CNOT4;MEF2C;BCKDHB;PDS5B;REST;GCKR;NOX4;DOCK9;KIZ;ZFHX4;ESR1;TGFB2;EPB41L4B;CRTAC1;IL11;PRTFDC1;SOS2;RIN3;RPS6KA5;PRORP;NFKBIA;NFATC4;UQCC1;SAMHD1;SMCHD1;DGKH;NFAT5;FOXF1…
lean mass-adjusted fat body mass	CCDC92;RIN2;RFLNA
lectin-like oxidized LDL receptor 1 measurement	TMEM52B;ZBTB38;P2RY2
left atrial volume measurement	EIF2D
left inferior lateral ventricle volume measurement	FTMT
left ventricular diastolic function measurement	VCL;IQCH;GAREM1;TTN;SQLE;ZNF572;DENND3;MTSS1
left ventricular ejection fraction measurement	SQLE;BAG3;MTSS1;TMEM40;ZNF572;TTN
left ventricular hypertrophy	NCAM1
left ventricular structural measurement	SMG6;GOSR2;CEP85L;PDZRN3;NFIA;MTSS1;ZNF572;WT1;ZNF358;SQLE;HAND1;TNNT2;CDKN1A;SIPA1L1;PLN;IGF1R;NKX2-5;GJA5;MECOM;FHL2;MYO18B;TBX3;TTN
left ventricular systolic function measurement	GAREM1;CCDC141;ZNF572;SQLE;BAG3;MTSS1;TTN
lens disease	QKI;CREB5;HTRA1;ZNF800;LOXL1;SMIM38;UTP6;KYNU;MMAB;CASP7;SOX2;SLC24A3;ARMS2;BAMBI;OCA2;IGFBP3;EMID1
lentiform nucleus measurement	FMO3
leprosy	CYLD;RIPK2;IL12B;BBS9;BATF3;CDH18;SNX20;TNFSF15;ADGB;CTSB;LACC1;SIGLEC5;IL1RL1;NOD2;ADO;TNC;IL18R1;CCDC122
leptin measurement	FTO;LEP;KLF14;SPC25;TIMP4;GLIS3;SLIT3;KCNJ11;TCF7L2;CDC123;HHEX;SYN2;ARL15
leptin receptor measurement	LEPR
lesion of sciatic nerve	HELT
leucine carboxyl methyltransferase 1 measurement	PON1;KNG1
leucine measurement	SPTSSB;NAV3;PRODH
leukemia inhibitory factor receptor measurement	ABO
leukocyte count	MPO;ITGAL;ETV1;E2F2;MLXIPL;TSPAN9;PLAUR;EHD3;RUNX3;CPS1;SLC45A4;SLC39A9;RAI14;HDAC9;LY75;ATP2B4;DGKG;PARP12;COL11A1;GUCY1B1;VMP1;CASP8;TSPAN32;CNN2;CHI3L2;SBNO2;CALCRL;ZNF76;BLTP3A;ADGRF5;ATP1B3;MAP4K4;SNX13;TRIB2;LIMS2;SREBF1;GSDMB;MARK3;ARHGAP15;GTF3C1;FAP;TULP3;AP4E1;PTPRC;XPO1;REST;FCN1;SLC25A24;SMOX;ICAM1;ZC3HC1;PPP2R3C;FMO2;EFHC1;PRTFDC1;TSPO;CBX7;RIN3;ITPK1;NFKBIA;SGK2;HNF4A;JAG1;ZNF516;RB…
leukocyte disorder	ROBO2
leukocyte immunoglobulin-like receptor subfamily B member 1 measurement	LILRB1
leukopenia	NUDT15;MCPH1;MED4
lifestyle measurement	ISL1;NGEF;TESC;MLN;CELF4;WWC1;FOXP1;PCDH17;SOX5;TLR4;LRPPRC;SGSM2;AUTS2;RGS12;SPMIP2;HTR4;PDSS2;TET2;ANKK1;PRIMA1;SOX11;EXT1;NTM;FHIT;HELZ;ANAPC4;ADCY2;AMBP;ZBTB16;PDE10A;BCHE;PMFBP1;BCL11A;ARAP3;ST3GAL3;BTBD3;IPO8;EMP1;AFF3;ZNF608;ZNF804A;PURG;CTBP2;ALG10B;CABCOCO1;SLITRK6;DPYD;PRMT6;POU3F3;PPP3R1;BLID;HIVEP2;RORA;SGIP1;CCDC92;TANK;SEMA6D;PRKG2;SLC39A8;FBXL17;HMGA2;MCHR2;CA10;MED27;HNF4G;ONECUT1…
limited scleroderma	TNPO3;IRF8;STAT4;DNASE1L3;CPNE4
linoleic acid measurement	DAGLA;DAB1;C22orf42
linolenic acid measurement	FADS2
lip morphology measurement	PRRX1;LSP1;SIX2;RAD51B;NOG;KCNQ1;FREM1;CALCRL;NAV3;RPGRIP1L;NFIB;LRMDA;CD96;MSX1;ZNF217;NDNF;ALX1;FGFR2;FOXF1;SATB2;CRB1
lipid measurement	BCL3;CETP;ALDH1A2;CELSR2;ABCG8;NTAN1;LPL;PDXDC1;TDRD15;APOB;GCKR;LIPG;ABCA1;TRIB1;FCGR3A;APOA5;FADS2;CPT1A;APOE;USP24
lipid or lipoprotein measurement	APOB;LPA;APOE;ZPR1;CETP
lipoma	F5
lipoprotein A measurement	BAZ1B;APOB;CETP;OPRM1;SLC22A2;PLG;TULP4;SNX9;SLC22A3;SYTL3;FNDC1;AFF1;DSCAML1;PRKN;IGF2R;LPA;CPS1;AGPAT4;NFE2L3;PGS1;CLEC4M;APOE;MAS1;PSRC1;MAP1A;ARID1B;MAP3K4;APOH;SERAC1;PPP1R3B;SLC22A1;LPL;HPR;ALDH1A2;CNKSR3;TMC4;MAMSTR
lipoprotein measurement	MLXIPL;SCARB1;ALDH1A2;ABCG5;LIPC;TRIB1;APOB;LIPG;GALNT2;LPL;LPA;MAFB;TDRD15;CETP;DNAH11;APOE;ADAM10;TTC39B;ABCA1;TRIO;ZPR1;ABCG8;DOCK1
lipoprotein-associated phospholipase A(2) change measurement	APOE;CELSR2;PLA2G7
lipoprotein-associated phospholipase A(2) measurement	CETP;ZPR1;APOE;PLA2G7;MS4A4E;SCARB1;ABCG2;CELSR2;FRMD5;TDRD6;LPA
liver amyloid deposition measurement	ALKAL1
liver cancer	PNPLA3
liver disease	MSN;HSD17B13;PNPLA3;DHX37;TM6SF2
liver disease biomarker	TMPRSS6;PNPLA3;APOE;SLC39A8
liver enzyme measurement	JMJD1C;PNPLA3;ALPL;GPLD1;CPN1;CACFD1;ABO
liver fat measurement	APOE;IL12RB1;PNPLA3;TOR1B;SLC39A8;MTTP;TMPRSS6;TM6SF2;GPAM;MTARC1;LMBRD1
liver fibrosis measurement	EHD3;BAK1;PNPLA3;APOE;TAOK1;JMJD1C;F2R;DNM3;CCDC71L;CARMIL1;TMPRSS11E;HBS1L;CFAP251;TPM4;TDRD15;GOT2;CELSR2;ZFPM2;HSD17B13
liver iron measurement	HFE;CARMIL1;TMPRSS6;ASDURF
liver neoplasm	PNPLA3;HLA-B
liver volume	FTO;TNKS2;TNFSF10;JMJD1C;PPP1R3B;GCKR;GSTA2
lobar intracerebral hemorrhage	APOC1
lobe attachment	ELAC2;ATP8B4;EPM2A;WARS2;HAO2;COL21A1;ADAMTS9;ROBO1;SEMA3E;RSRC1;LRBA;SP5;CUX1;JARID2;HDAC9;FECH;ITGA8;KIF21B;PDGFRA;PHLDB2;GRM1;AQP4;FLRT2;FMN1;TRIL;DLX6;ATG5;MYO3B;LNX1;TBX15;PRRX1;KIAA1217;NCKAP5;HIVEP2;NFATC2;DLX5;ZEB2;SLC25A21
lobe size	SP5
loneliness measurement	EPB41L2;HIVEP1;GBE1;NMUR2;KPNA2;TCF4;TAOK3;AMZ2;PHF2;BPTF;OPCML;MBD5
longevity	APBA2;STEAP1B;APOE;TOMM40;IL6;CDKN2B;TCF7L2;HSD17B12;RABGAP1L;FGD6;FES;PRDM13;CDKN2A;BMPER;KCNK3;PURG;LPA;SLC4A7;TYR;IRF4;DEF8;FLACC1;HTT;TOX3;FOXO3;ECHS1;ALDH1B1;MYO5B
longitudinal BMI measurement	TFAP2B;FTO;MC4R;LEPROT;LEPR
longitudinal alcohol consumption measurement	KLB;FTO;DCLK2;PPP1R3B;GCKR;ZMYM5;LRPPRC;IGF2BP1;SPATA31C2;ADH1B;BAHCC1;ISL1;VRK2;SIX3;SLC39A8;SCN8A;ADH1C;FUT2;KCTD16
low affinity immunoglobulin epsilon Fc receptor measurement	FCER2
low affinity immunoglobulin gamma Fc region receptor II-a/b measurement	FCGR2B;FCRLA;FCGR3A;FCGR2A
low density lipoprotein cholesterol measurement	GCLC;M6PR;PLXND1;ABCB4;BAIAP2L1;MYLIP;MLXIPL;HFE;NR1H4;NPC1L1;HGF;ADRB1;LTBP1;NFE2L3;SYNE2;DCBLD2;BCAS1;TRAM2;EVI5;BCL3;LNX1;SCARB1;ABCB11;GLI2;SEMA3C;ATP8B1;GSK3B;TNPO1;APOB;TMPRSS11E;CETP;CMTM6;APOH;COMT;MAP3K1;EPB41L4B;CYP26A1;PCSK5;HNF4A;NTSR1;LIPG;DHODH;RP1;TRPS1;SLC1A5;SUGP1;DNAH11;PKD2L1;CYTH1;DPH1;HGFAC;ZPR1;ST3GAL4;CPT1A;APOA5;APOA4;FRK;ADTRP;SLC22A2;HMGCR;CERT1;KPNA1;FN1;EHBP1;SDC1;THAD…
low density lipoprotein particle size measurement	C1orf94;CCNB2;ABCA1;ALDH1A2;POLR2M;CDO1
low density lipoprotein triglyceride measurement	HIVEP2;MTMR11;RORA;PDS5B;HIVEP1;STK24;PRDM4;EDEM3;PMFBP1;PEPD;PPARG;UNC79;FAIM2;RALGPS1;TEX10;SLC39A8;SSH2;PIK3R1;RSPO3;TCF7L2;HSD17B12;ACMSD;LRFN2;ACAN;AUTS2;ADCY9;TRIM66;KLF13;CYTL1;PDE3A;TNKS;TRIB1;RSRC1;CADM2;ABO;RUFY1;DHFR2;CMTM4;RTN4RL1;OPTC;CPNE4;PRMT6;POU3F3;KCNU1;TAFA5;TRIB2;WSCD2;ABHD12;NUP88;GADD45G;TRAF3;EMILIN2;AMPD3;ADCY3;TET1;SYT16;RPTOR;DUSP10;GALNT2;FBXL17;MCHR2;POC5;TRIP12;AK5;P…
low molecular weight phosphotyrosine protein phosphatase measurement	SH3YL1;ALKAL2;ACP1
low tension glaucoma	ABCA1;ZFPM2;CDKN2B;C14orf39;SIX6;GMDS;CDKN2A;FLNB
lower extremity fracture	RSPO3
lower face morphology measurement	NAV3;TBX15;CPED1;SLC27A6;PRRX1;SEM1;CRB1;HLX;OSR1;CEP44;ANAPC1;GREM1;BCAS3;HAND2;FBXO8;TRPS1;HAO2;STX18;THSD4
lower respiratory tract disease	RORA;IL1RL1;IL33;BCL2L11;ARFIP1;DOCK4;SMAD3;IL18R1;IRF1;IL4R;BACH2;TSLP;CHRNA5;ZNF652
lower urinary tract calculus	RSPH14;DGKH;HIBADH;ALPL
lower urinary tract symptom	FGFR2;BCL11A;TBX3;GATA6;DLEU7;EBLN1;HNF1B;CLPTM1L;GATA5;TERT;CIMAP1A;TBX5;MACROH2A1;WDR11;RNASEH2B;CTAGE1;DNAJC1
lumbar disc degeneration	CHST3;PRKN
lumbar disc herniation	CHST3;GSDMC;SOX5
lung adenocarcinoma	TP63;MTAP;ACVR1B;FOXP4;MPZL3;NEK10;TERT;KRT8;BPTF;BTNL2;CLPTM1L;MAP3K1;ACTR2;SECISBP2L;CDKN2B;CDKN2A;AK5;NRG1;TET2;CHRNA5;BAZ1A;CYP2A6;SMIM38;FGFR2;RALY;CHRNA3;FAM227B;MYEOV;RAD51B
lung cancer	CHRNA4;CHRNA5
lung carcinoma	CLPTM1L;FGFR2;CHRNA3;DNAH11;EPHX2;ASS1;FOXP4;SEMA6D;CDKN2B;AK5;TERT;HCN1;CHRNA5;ZFP57;CYP2A6;RAD52;RNASET2;TP63;ACVR1B;CDKN2A;NEK10;DCBLD1;MYEOV;DLEU7;SMIM38;MIPEP;WNK1;MAP3K1;CHRNA4;RALY;TNFRSF19;TET2;KRT8;RD3;BRCA2;LRFN2;RAD51B;HIBCH
lung disease associated with cystic fibrosis	SLC9A3
lung volume	ADGRG6;HMX3;PTCH1;HMX2;IGF2BP2;LCORL
lutein measurement	BCO1
luteinizing hormone measurement	ARL14EP
lycopene measurement	SETD7
lymphangioma	WSB1;OTOGL
lymphatic system disease	MAP2K3;SLC12A2;NFATC2;PIEZO1;ADAM23;TSPAN2;ARID5B;FGG;HORMAD2;ADSS1;PPP3R1;LY75;HDAC7;F11;POF1B;CASZ1;DUSP10;SYTL5;WNT9B;SLC45A1;EBF1;FGA;TCEA2;ZBTB7A;SLC12A8;PROX1;ELL2;POSTN;FTO;TET2;SRPX;KCNJ2;ADAM15;NEK7;ZNF417;ARHGEF28;TNFRSF13B;LY75-CD302;XKR5
lymphedema	ZNF516
lymphocyte count	ITGAL;BAIAP2L1;ETV1;ADIPOR2;JARID2;NFIX;PPP5C;ELOVL5;CD6;RUNX3;SLC45A4;GRAMD1B;HSF2;SH2D2A;ANK1;ARHGAP31;FUT8;PIAS1;SLC4A7;NSMAF;PREX2;NFE2L3;TAB2;TRAF1;ATP2B4;HDAC7;VMP1;CASP8;SLC12A2;SBNO2;CALCRL;TBC1D1;CDK13;PPP2R5A;PLPP1;ERLEC1;PITX1;CLEC2D;ATP1B3;DAPP1;SMG6;MS4A12;TRIB2;IGF2BP2;ST6GAL1;ARHGEF10L;ZNF638;MARK3;ARHGAP15;NFKB2;APBB1IP;MCCC1;FAP;EDN1;FDFT1;PTPRC;CACNA1S;TNPO1;REST;CD82;FOLH1;MYBP…
lymphocyte percentage of leukocytes	ITGAL;BAIAP2L1;ELOVL5;EHD3;AKAP11;SLC39A9;ANK1;LY75;TSPAN32;SLC12A2;SEL1L;CHFR;ARHGAP15;CXCL2;PTPRC;PTPN4;LYZ;HIVEP1;RIN3;SAMHD1;EHD4;ZC2HC1A;ARRDC2;ADAP1;TLE4;PIGL;MANBA;KLF3;CD69;SH2B3;TENT5A;DAP;TARS1;LNPEP;FOXP1;ITGA4;KIF21B;CSF3R;DNMT3A;ELF1;FLT3;BATF3;PREX1;ZNF831;CXCL6;CCR7;YEATS4;KLF2;PNKD;NFATC1;CHSY1;ZSWIM4;TBC1D14;OSER1;COG6;IL2RA;ETS1;ADAM19;CD164;AHI1;KDELR2;IL1RN;IRF4;IQGAP1;NLRC5;A…
lymphocyte:monocyte ratio	ZPBP;EHD4;ARHGEF18;CDK6;CAV1;MANBA;IL18RAP;CXCR4;AKR1D1;OSER1;HS6ST1;PDX1;BCL2A1;LYST;NFKBIE;FOXO1;PTH1R;ANTXR2;STXBP6;ARID5A;S1PR3;CEBPA;TBC1D1;APBB1IP;ICAM5;CD69;IFIH1;IVNS1ABP;KLF12;NEK6;KANSL1;IL2RA;DOCK10;MYO1G;NLRP12;GSDMC;FBXL18;PIK3AP1;EBF1;IRF2BP2;IL7R;S1PR1;CMKLR1;METRNL;NOS1AP;ITGAL;EHD3;FAP;LYZ;TNFSF13B;ZC2HC1A;TRPS1;CCND3;ITGA4;DNMT3A;S1PR4;IRF8;RBMS1;JAZF1;WBP1L;CEBPB;ABO;CYP8B1;CSF…
lymphoid leukemia	GRAMD1B;SP140L;ZNRF3;BMF;IRF4
lymphoma	BCL6
lysine measurement	ASPG;SLC7A9
lysophosphatidylcholine 22:6 measurement	FADS2
lysophosphatidylcholine measurement	APOB;CETP;PKD2L1;ALDH1A2;NTAN1;SPTLC3;MAF;FIGN;FADS1;TMEM229B;MYCL;FADS2;TMEM258;LPA;DGAT2;UBL3;LIPC;LPL;TM6SF2
lysophosphatidylethanolamine 16:0 measurement	ALDH1A2
lysophosphatidylethanolamine 18:0 measurement	ALDH1A2
lysophosphatidylethanolamine 20:4 measurement	SLCO1B1
lysophosphatidylethanolamine measurement	GCKR;CETP;SLCO1B1;LIPC;FEN1;SPTLC3;ALDH1A2;FADS2;NTAN1;SERPINA1;LPA;TMEM258;DHRS12;MYCL;SHTN1
lysosomal protective protein measurement	GNPTAB
lysozyme C measurement	LYZ
macrophage colony stimulating factor measurement	CSF1
macrophage inflammatory protein 1b measurement	DHRS11;MRM1;CCRL2;TMEM158
macrophage metalloelastase measurement	MMP12
macrophage migration inhibitory factor measurement	ZC3H13
macrovascular complications of diabetes	RPS6KA2;F5;CCDC146;ZNF519
macula measurement	SNAP91;TYR;LRP2;MTMR3;ARHGEF7;TTK;MREG;INVS;KANSL1;CGNL1;EOMES;CDCP1;NAV2;BPTF;ABLIM3;STOX2;METRNL;AEN;IFNE;USH1C;LIMCH1;COL4A4;FAT1;COBL;PROX1;TJP2;ARHGAP22;ARHGAP32;RDH5;IRAK1BP1;RSPO2;NCAM1;SLC16A1;NDUFAF6;LMX1A;ADAMTS9;FBN1;COL4A3;CTNND2;MAB21L3;C14orf39;RAD51B;CFAP299;RORB;SCD;OCA2;GLCCI1;TULP1;EFEMP1;PRRX1;DENND1A;KCNJ2;RHPN2;RAX;SORL1;MEAK7;LHFPL2;CDKN2B;SLC6A20;ANKRD55;SHH;PLEKHA7;TMEM72;…
macular degeneration	ARMS2
macular telangiectasia type 2	CPS1;PHGDH;TTC39B;EOMES;SLC1A4;SLC6A20
magnesium measurement	C9orf40;SHROOM3;MECOM;TRPM6;MUC1
magnesium:calcium ratio	SLC30A10
magnesium:creatinine ratio measurement	C9orf40;ARL15
major depressive disorder	CTTNBP2;NRDC;CELF4;ESR2;DRD2;SORCS3;CCDC68;AGBL4;PCLO;DCC;WNT7B;TCF4;VRK2;TMEM106B;SEMA6D;RBMS3;NCAM1;MEGF11;LRFN5;NEGR1;KCNG2;FES;PPARA;FHIT;FAM120A;AMPH;KLF7;FOXP2;TRAF3;ACVR1B;ZCCHC7;ASTN2;HS6ST3;BTN3A2;B3GLCT;EYS;METTL9;ACTL8;AREL1;DAGLA;GRM5;RSRC1;ERBB4;PDE4B
malabsorption syndrome	LPP;BAK1;OLIG3
malaise	SULF2
malaria	ATP2B4;ABO;FBXO34;ARL14;MVB12B;HBB
malate measurement	SULT1C2
male breast carcinoma	CCND1;ESR1;CCDC170;RAD51B;TOX3
male homosexuality	SLC8A1;ZNF536
male infertility	LEPROTL1
male reproductive organ cancer	EEFSEC;MMP7;ANO7;HOXB13;MYEOV;PLCB1;NUDT11;POU5F1B;MSMB;ABI3;SKIL;KLK3;JAZF1;NKX3-1;AR;MAPT;HNF1B;FGFR2;TBX5;SP8;SPDL1;IRX4;TERT;SLC22A1;GJC1
male reproductive system disease	STON2
malignant endocrine neoplasm	SMAD3;FOXE1
malignant epithelial tumor of ovary	TIPARP;DNALI1;CHMP4C;SYNPO2;GPX6;SKAP1;TERT;BNC2;COL15A1
malnutrition	ISM1
mammographic density measurement	TBX15;PPARG;BMAL1;ADAMTS8;ADCY3;ZNF365;MKX;ADAMTS9;BCL2;AREG;LMNB1;CCDC170;SSPN;ATXN1;OSR1;ADAMTSL3;FUT2;IGF1;LY86;BOLA3;CEBPB;KCNU1;PRDM6;SPAG17;RAD51B;TMEM184B
mammographic density percentage	ZNF365;ADAMTS8;TMEM184B;PRDM6;DUSP4;ADCY3;KCNU1;ATXN1;PPARG;OSR1;FUT2
manic or hypomanic episode	OGFRL1
mannan-binding lectin serine protease 1 measurement	ZNF385B
mannose measurement	GCKR
mannose-binding protein C measurement	MBL2
marginal zone B-cell lymphoma	BATF;RGS1;FBXW8;BTNL2;KALRN;IL2RA;MGAT5
mastiha supplement exposure measurement	TRPC7;ESR1;GSG1L;CD82;LSS;MLLT3;ARHGAP15;LEP;PRR18
mathematical ability	SEMA3F;MAD1L1;THSD7A;PDK2;NFIX;VRK2;ARID4A;EPHA3;USP28;FAM120A;NEDD4L;LY75;SDCCAG8;CCDC85A;WAPL;GSTO2;NGEF;SYT1;MYO3B;NOX3;ARHGAP15;JADE1;RUNX1T1;CNOT4;CDH7;MEF2C;SCAMP1;PHACTR3;GANAB;GOLGA3;G2E3;ARVCF;DMC1;CD40;PAK5;SMCHD1;NOL4;STK24;ZNF423;CORO7-PAM16;SALL1;TOX3;TGM5;TRPS1;NEFM;TUSC3;CACNG7;GLCCI1;POU6F2;CHCHD3;GLI3;KDM4C;ELAVL2;GBF1;CPD;ASIC2;CHORDC1;ASF1A;QKI;MAN2A1;CDH9;PDE4D;DBN1;HHLA2;FOXP…
matrilysin measurement	MMP7
matrix metalloproteinase 1 measurement	MMP3;MMP1;NT5DC4;CKAP2L;ZFPM2
matrix metalloproteinase 10 measurement	MMP10;MMP3;MMP27;FUT2
matrix metalloproteinase 12 measurement	LILRB5;MMP3;MMP12
matrix metalloproteinase 7 measurement	LILRB5;ANKRD30BL;MMP7;MMP20;ELF3
matrix metalloproteinase 8 measurement	CFH
matrix metalloproteinase measurement	MMP3;MMP27
matrix metalloproteinase–degraded type I collagen measurement	APOE;TOMM40
mature T-cell and NK-cell non-Hodgkin lymphoma	UNC5C
maximal oxygen uptake measurement	NUP93;ERBIN;AK7;CCDC141;KCND3;LINC02210-CRHR1;PAX2;SCN10A;KIAA1755
mean arterial pressure	ADRB1;HIPK2;BORCS8-MEF2B;KIF2A;PTPN3;ATP2B1;CFHR2;MECOM;TNRC6A;COL9A3;PALS2;EVX1;SOX6;PDE10A;NPR3;PDE1A;MAPKAP1;TBX2;IFT81;DBH;ZNF831;HIVEP3;LSP1;SWAP70;WNT2B;NGF;CFHR4;BLK;ARHGAP24;FGF5;SLC39A8;POC1B;SLC4A10;PLK2;JPH2;MERTK;FGD5;CACNA1D;PALM2AKAP2;GUCY1A1;NOS3;ARHGAP42;CACNB2;WBP1L;PLEKHA7;ROBO1;XKR6;KCNK3;PDE3A;HECTD4;YES1;PTPN11;FIGN;FES;RGS6;CABCOCO1;TMEM72;HOXC4;SMOC1;LRRC10B;RGL3;SIPA1;MEF2…
mean corpuscular hemoglobin	SLC4A1;PRKAR2B;JARID2;MPND;TRAF3IP3;HFE;CLCN6;CPS1;RTEL1-TNFRSF6B;CDH1;MYO16;RRM2B;ZNF800;KITLG;CTDP1;CDH3;PKN2;ZFAT;FECH;KLF6;ATP11A;STON1-GTF2A1L;SMG6;PABPC1;SNX13;TFRC;EIF4G3;FNDC3B;EPB41L2;SESN1;MEF2C;PTPRC;TNPO1;PDS5B;YTHDC1;RAB10;EIF2AK1;PPP1R15A;AURKA;XRN2;SLC23A2;TFAP4;PABPC4;TF;NUP50;BAMBI;GGT5;FBXO7;PNPLA3;MYH9;SUSD6;PPP4R3A;MYBL2;CDC25B;SMAD7;ANKRD12;ZNF423;ABCC1;SLC7A5;MEFV;MCM4;PDCD5…
mean corpuscular hemoglobin concentration	RAD52;SLC4A1;PRKAR2B;ABCB4;JARID2;TRAF3IP3;HFE;HEBP1;CPS1;ARID4A;RFC1;CDH1;RAI14;MYO16;HDAC9;KITLG;ARID1B;LY75;PUM2;ATP11B;ATP2B4;WNK1;INTS13;TSPAN32;ZFAT;FECH;KLF6;NEO1;MEF2A;ATP11A;KIF2A;ERLEC1;RORA;SPTB;SNX13;TFRC;SCARB1;ABCB11;IGF2BP2;PICALM;HACD3;EIF4G3;ZNF638;FNDC3B;HOXA9;EPB41L2;STX7;SESN1;IMPG2;MEF2C;PTPRC;TNPO1;FAT1;YTHDC1;RAB10;PGS1;SMOX;SLC23A2;TF;MYO15A;NUP50;MAP3K1;PGC;JAK2;MYO9B;BCL…
mean corpuscular volume	SEMA3F;RAD52;CFLAR;SLC4A1;ABCB4;E2F2;JARID2;NFIX;UBE3C;TRAF3IP3;GIPR;HFE;CLCN6;ANLN;MAP4K5;HEBP1;SLC38A5;CPS1;RTEL1-TNFRSF6B;FAS;ANK1;CENPQ;RFC1;ZZZ3;CDH1;MYO16;HDAC9;CC2D2A;KITLG;LY75;HDAC7;INTS13;ABCA7;PPP2R5A;ZFAT;FECH;KLF6;SPTB;WIPI1;ATP2B1;TFRC;IGF2BP2;ZNF638;PLD1;JADE1;RBFOX1;CLUL1;REXO1;STX7;PTPRH;SESN1;MEF2C;PTPRC;STK17B;FYB1;CCNT2;MRPL22;PDS5B;YTHDC1;REST;RAB10;MYNN;PPP1R15A;TMPRSS11E;GP…
mean fractional anisotropy measurement	ACKR3
mean platelet volume	CASP10;SLC22A16;CDC27;POLR2J;ITGA2B;PAFAH1B1;ST7L;METTL13;CD9;HIVEP2;CLCN6;ELOVL5;EHD3;CPS1;SLC45A4;RABEP1;BAK1;PNPLA6;JADE2;LCP2;POLQ;METTL24;LY75;KIF1B;SYNE2;MXD1;TM7SF3;SNX24;FAR2;BCAS1;CHI3L2;PDIA5;FOXJ2;ASPM;PFKP;KLF6;KIF2A;ADGRF5;TESK2;NCK2;SNX13;ACTN1;ALDH3A2;SIDT1;IRAG1;FRY;MARK3;SEC31B;ARHGAP15;CARMIL1;TCF7;EXD2;TNPO1;PDS5B;SMAP2;REST;MECOM;GMCL1;PHACTR3;ERGIC2;RFX2;GP6;KIF16B;FXYD5;RCOR…
mean reticulocyte volume	SLC4A1;ABCB4;E2F2;CLCN6;ANLN;ELOVL5;DDX11;HEBP1;ANK1;ARID4A;CDH1;MYO16;WNK1;PFKP;KLF6;SPTB;TFRC;RAP1GAP;JADE1;MEF2C;PTPRC;XPO1;GCKR;SNX10;AURKA;TPX2;RCOR1;G2E3;WAC;JAK2;PRTFDC1;SUSD6;PPP4R3A;MYBL2;ABCC1;SLC7A5;ACSBG1;MCM4;SP4;CDC37L1;SEC23IP;ZMIZ1;NFKB1;SRSF3;HBS1L;SLC16A10;CCND3;DAP;CNOT6;FOXP1;ITGA4;ASB3;ID2;LEPR;SLC2A1;RNF146;CCND2;ATAD2B;BCL11A;HELLS;RCL1;ELF1;ACADS;ATP7B;NFE2;SPECC1;TMOD2;CS…
medical procedure	TACC3;KLHL42;SENP6;LPA;METTL4;KCNN3;PSMG4;NCOR2;PAX9;STARD13;TTC9;TLN2;COL11A1;CAV2;MAP2K6;ECRG4;SOX5;LMX1B;FTO;ABCG8;PITX2;ANO5;COLGALT2;MANSC4;C17orf67
melanoma	TYR;CHMP4B;OCA2;CCND1;IRF4;SLC45A2;CLPTM1L;SPATA33;MTAP;AHR;FLACC1;MX2;PLA2G6;MC1R;DBNDD1;STN1;DEF8;CDKAL1;GRM5
melanoma-derived growth regulatory protein measurement	MIA-RAB4B
melusin measurement	CCDC71L
membrane-bound aminopeptidase P measurement	MAF;HNF4A;EFCAB13
membranous glomerulonephritis	NFKB1;PLA2R1;WDR62;TSBP1
memory impairment	APOE
memory performance	GLI3;SLAMF1;APOE;TOMM40;ZNF804B
meningococcal infection	IRX4
menopause	MCM10;SLCO4A1;ARL14EP;SYCP2L;ZNF728;TDRD3;ELAVL2;HELB;ZFP42;GSPT1;PIWIL1;MCM8;EXO1;NLRP11;TNRC18;C5orf47;PRIM1;FRYL;ACSL1;TMEM150B;FANCA
menstrual cycle measurement	PGR;FSHB;RHBDD1;GNRH1;ARL14EP;IGF2;NR5A2;SMAD3
mental development measurement	WWTR1
mental or behavioural disorder	SLC9A7;EDN3;APOE;AMPD3;FLRT2;FOXN3;SEMA6D;SYT12;WNT3;SORCS3;RNGTT;COL26A1;ADH1B
mental process	ONECUT1;PTPRO
meralgia paresthetica	SLC16A9
mesial temporal lobe epilepsy with hippocampal sclerosis	SCN1A
metabolic disease	BACH2;PHTF1;NEUROG3;EDA2R;STAT4;FTO;CELSR2;CDKN2B;CDKN2A;TCF7L2;AMPH;KLHL42;PDE8B;PTPN22;LPP;FOXE1;MAFB;ANAPC4;APOB;APOE;VAV3;BUD13;MEIS1;SLC22A3;SERPINA1;GLIS3;CCND2;CDKAL1;CTLA4;PCSK9;TRIB1;ABO;SPATA13
metabolic syndrome	KCNH2;APOB;PGS1;CETP;APOH;GCK;ZPR1;APOA5;MYL2;SEC16B;ALDH1A2;MTNR1B;CDKAL1;G6PC2;CMIP;NTAN1;CITED2;ABCA1;LIPC;LPL;BDNF;PDXDC1;CEP68;MLLT10;CRTAC1;LIPG;TRPS1;VEGFA;SLC39A8;FTO;GALNT2;CDKN2A;TMEM18;SPC25;POC5;CD300LG;DCLK2;BPTF;PPP1R3B;LPA;MAFB;HLA-B;SLC18A1;COBLL1;SNX10;PABPC4;MAP3K1;KMT2A;DGKB;NPC1;TIMD4;MC4R;RGS19;JMJD1C;TRIB1;KLF14;ARAP2;TYRO3;HNF4A;OPRL1;APOC1;GADD45G;BMAL1;HNF1A;ABCG8;RSPO3;C…
metabolite measurement	REV3L;LRRC7;ARAP2;BCAS1;TRPM3;TGFB2;PRODH;TTC28;FOXF1;CEMIP;SFRP1;ERI1;TUSC3;PHF14;CHCHD3;TLE4;GALNT18;PECR;ALMS1;PROX1;MREG;DNAI7;RAB32;PYROXD2;ATXN1;TWSG1;ALDH1A2;NOL11;MTNR1B;COL4A2;TMEM60;MYPN;BARD1;NDST4;BMPR1B;CDH13;THSD7B;CNTN4;RBMS3;EPHA5;FADS1;MPP7;G6PC2;NCAM2;APCDD1;NAT2;ALDH4A1;KLKB1;GRIK2;ARMC3;LARP6;NETO1;EMB;DPP10;CHD9;NSUN3;LDLRAD3;GABRG3;CLN8;HS3ST4;CSMD1;CTNNA3;RALYL;NRG3;FNBP1;C…
metalloproteinase inhibitor 3 measurement	TIMP3
metastasis measurement	YY1;ARHGAP42;SGCD;ELOVL5;CECR2;ASTN2;RIT2;RBFOX3;ATOH8;PIK3AP1;BRINP3;FHIT;SP9;HAPLN3;NFIB;EPHB1
metastatic colorectal cancer	MGAT4A
methionine measurement	ASCL1;ASPG;PAH
metopic craniosynostosis	BMP7;BBS9
microscopic polyangiitis	SDK2
middle ear disorder	CDHR3;TBX1
midregional pro atrial natriuretic peptide measurement	C1orf167
migraine disorder	ARID4A;IRAG1;ITPK1;FGF6;PHACTR1;FHL5;NGF;YAP1;PLCE1;PRDM16;TRPM8;GJA1;CFDP1;KCNE2;TGFBR2;KCNK5;SDR9C7;RNF213;SUGCT;CALCB;SLC24A3;KIAA0040;UFL1;MPPED2;REST;ZMYND8;MEF2D;HJURP;TSPAN2;PHB1;HPSE2;COL4A1;NCOR2;SPATA31D1;IGSF9B;PABPC4;NRP1;HEY2;ZCCHC14;ARL14EP;POC5;GPR149;MRGPRE;ITGB5;NMUR2;PDE9A
migraine with aura	UFL1;IRAG1;FHL5
mineral metabolism disease	H2AC12
mitochondrial DNA measurement	UBE2D1;CXCL2;MEF2C;BIK;TWNK;TFAM;YEATS4;POLG;GSDMC;CD226;SETBP1;BANK1;NUP205;TERT;JMJD1C;PPP1R3B;PCGF3;PNP;TINCR;MRPS35;GP6;MCAT;SIRPB1;HBS1L;GNB4;DGUOK;MEF2D;RCL1;NFE2;MGME1;NR1D1;USP30;MDFIC;TBRG4;CFAP251;ADAP2;LONP1;DNM3;SIRPA;DEFA3;LY75-CD302;SLC25A5;CD9;BAK1;LY75;CETP;CDK6;RASL11A;CXCL6;APOE;PRDM16;ANKLE1;TAOK1;TRIM58;USP7;SAMD11;PHETA1;CCDC71L;PLEKHA5;FAR2;H2AZ2;GRIN3B;PTK2B;IRF1;OVOL2;CD36…
mitochondrial heteroplasmy measurement	KLF5;PRKAB1;PPP1R3C;CYP26B1;CCZ1B;TFAM;IL1RN;SLC6A7;NDUFS4;HECTD2
monoclonal gammopathy	PREX1;HS6ST3;TNFRSF13B;ULK4;TAFA1;RORA;DNAH11;CDCA7L;ELL2;FRMD4A;CRYL1
monocyte chemotactic protein 1 measurement	CCL11;CYP8B1;ACKR1;CCL2;CCR3;CCR2
monocyte chemotactic protein 3 measurement	PLCL2
monocyte chemotactic protein-2 measurement	CCL8;PROM1
monocyte chemotactic protein-4 measurement	ACKR1
monocyte count	TSPOAP1;MPO;ITGAL;MAP3K14;BAIAP2L1;PKD1;NR1H3;ANK1;HDAC9;PARP12;CTDP1;WNK1;VMP1;PACC1;TBC1D1;SP100;KLF6;EVI5;NCK2;TRIB2;PVR;SCARB1;MARK3;ARHGAP15;PAG1;CARMIL1;AP4E1;MEF2C;PTPRC;XPO1;REST;NCOA1;CETP;LYZ;FLT3LG;GLG1;CAPN3;SH2D3C;HIVEP1;PRTFDC1;ARVCF;GGT5;APOBEC3H;TSPO;RIN3;ITPK1;ASB2;SGK2;JAG1;BPI;ZNF516;TNFSF13B;DHRS12;PIEZO1;EHD4;RAB2A;TRPS1;TNFRSF10A;KCNN4;LYL1;CLEC4M;CD33;ARRDC2;PIK3CG;HOXA3;AH…
monocyte percentage of leukocytes	GCLC;MPO;IFRD1;JARID2;TSPAN9;PLAUR;MYO16;ZPBP;JADE2;SNX29;HDAC7;TBC1D1;PPP2R5A;TRIB2;APBB1IP;CXCL2;LYZ;CEBPE;CAPN3;SH2D3C;HIVEP1;TSPO;TNFSF13B;ZC2HC1A;TRPS1;TNFRSF10A;KCNN4;FCER2;CCNE1;CDK6;CAV1;AHR;PIGL;TMEM104;NFKB1;CTSC;ZBTB16;CD69;FBXO5;BACH2;TENT5A;ITGA4;IFIH1;ID2;LEPR;CCR2;TNFSF10;TMEM156;CXCR4;FLT3;EEPD1;AKR1D1;EGR2;MED13L;RREB1;ATXN1;CXCL6;S1PR4;PNKD;SIGLEC9;CHSY1;EEFSEC;TBC1D14;OSER1;SLC…
monocyte:lymphocyte ratio	ITGA4
monokine induced by gamma interferon measurement	SDAD1;PLCL2
mood disorder	RBFOX1;CELF4;STAG1;KIF3A;GPM6A;VWC2L;BAIAP2;ERBB4;DPY19L3;PRKD1;DCC;TCF4;VRK2;NCK2;TMEM106B;ELAVL2;TLR4;SEMA6D;NCAM1;DRD2;RABGAP1L;PLCL2;EMCN;PRR16;TMEM121;PRMT6;MEF2C;SOX6;ATAD2B;BLTP1;NEGR1;ARPP21;ROBO2;LSAMP;BBX;KIRREL3;SORCS3;LINGO1;PDE4B;EYS
mood instability measurement	VRK2;TMEM106B;BBX;BLTP1;DRD2;EPHB1;SORCS3;NEGR1;TMEM120B;LINC02210-CRHR1;RABGAP1L;PLCL2;DCC;SLC15A5;TCF4;HIVEP2;ARHGAP15;CELF4;SOX6;PLCL1;AGO2;TLR4;SLC7A11;CMTR2;EYS;EP300;FBXO31;LSAMP;CFAP77;SIPA1L1
mortality	APOE;CHRNA5;CETP;GPM6A;MX1;LPL;ZBTB18;MAML3;RAB12;SEMA5B;ALDH1A2;ZFHX3;CELSR2;TCF7L2;ARID5B;LIPC;TDRD15;BCL3;ITPK1;ZPR1;FTO;CLMP;TRIB1
mosaic loss of chromosome Y measurement	MAD1L1;HOXA9;TCL1A;KRBA1;NREP;CD164;RBPMS;ADGRG5;TERT;STMP1;ZNF462;EIF4E3;STXBP4;APOLD1;DLK1;TSC22D2;FAM117A;SENP7;SETBP1;RPN1;IKZF1;NSMAF;KANK1;NCAPG2;ATM
mosquito bite reaction itch intensity measurement	CSF2RB;IFNG;ID2;IRF1;IL19;FOXK1;BBS12;HLA-C;RUNX3;IL10;SOX13;FUT6;STAT3;IKZF1;FASLG;RUNX2;ETS1;LPP;RAPGEF6;STAT6;SATB1;IL6R;HLA-DRA;SLC44A4;TRIM39-RPP21
mosquito bite reaction size measurement	CSF2RB;IFNG;FUT6;BBS12;IKZF1;RUNX2;LPP;RAPGEF6;FOXK1;HLA-DRA;HLA-C
mother's age at death	CNTN5
motion sickness	SLC35B3;RGS5;PDZRN4;GXYLT2;RWDD3;ST18;AUTS2;CPNE4;SMIM21;POU6F2;MAP2K5;PRDM16;ZNF385D;LRP1B;NLGN1;TUSC1;CELF2;GPD2;SDK1
motor neuron disease	MOB3B
mouth morphology measurement	PCDH7
mucocutaneous lymph node syndrome	PLXNA2;BLK;PGBD1;FCGR2A;CASP3;TSBP1;CD40;NAGPA;CENPU
multi-infarct dementia	APOE
multinodular goiter	SYT13;ITPK1;SALL1;SOX9;BMP2;PRDM11;TG;CAPZB;TGFB2;NFIA;FAM227B;INSR;P2RY2;HES1;FOXA2;HMGA2;MBIP;MAF;CHEK2
multiple gestation	SMCO4
multiple myeloma	CBX7;DNAH11;ELL2;EOMES;CDCA7L;ULK4;RFWD3;CEP120;POU5F1B;TNFRSF13B;CCND1;KLF2;CEP20;CDKN2A;NCK1;CCDC71L;ATG5;SP3;GRAMD1B;BAK1;PREX1
multiple sclerosis	MAP3K14;CD6;CYP24A1;RUNX3;CLEC16A;GALC;VMP1;TNFRSF1A;CLEC2D;TXK;SP140;RGS1;GRAP2;CTSH;ZC2HC1A;HOXA1;RPS6KB1;PHACTR2;TENT4A;CD86;CBLB;CD58;MYB;TOX2;RREB1;SLC44A2;TRAF3;NDFIP1;IL2RA;AHI1;MYC;CENPO;GPR65;IRF8;TBX6;JAZF1;WNT9B;IKZF3;REL;SANBR;ANKRD55;TAGAP;STAT3;IL7R;IL12A;PKIA;MALT1;AFF1;NADSYN1;BRD10;CMC1;HLA-DRA;MPV17L2;SKAP2;BAK1;JADE2;PHGDH;SYDE2;CD40;FOXP1;EGR2;BATF3;ATXN1;TNFSF14;EPS15L1;RRAS2…
multisite chronic pain	PPP1R13B;SP4;SLC39A8;CA10;SOX11;VPS33B;PTP4A3;SLC25A13;FAM120A;ANAPC4;DDX20;SOX6;BBX;AFF3;GABRB2;HSD17B12;SETBP1;UTRN;EXD3;CRTAC1;SOX5;SDK1;SORCS3;DCC;ILRUN;FOXP2;DYNC1I1;LEMD2;CEP120;KNDC1;FAM120AOS;MAML3
muscle measurement	RIF1
muscle strain	C7orf57;ESRRG;UNCX;ATG4D
muscular disease	PRKRA;LRATD2
muscular dystrophy	COL6A5;TFPI;CCDC141;OLA1;GKN1;ANO5
musculoskeletal system disease	SOX5;SLC39A8;OPCML;DCC;ZNF775;SLC2A9;CHST3;BMAL1;LMX1A;TGFA;C8orf34;GABRB3;GABRA5;TMEM200C;SLC24A3;ABCG2;NEK6;NSG2;LVRN;SHISA6;TAFA2
myelodysplastic syndrome	IRF4
myeloid cell surface antigen CD33 measurement	CD33
myeloid white cell count	ITGAL;MAP3K14;ETV1;E2F2;TSPAN9;PLAUR;EHD3;GABRA1;SLC45A4;AKAP11;IKZF2;PREX2;KITLG;KIF1B;TRAF1;ATP2B4;DGKG;PARP12;HDAC7;VMP1;CASP8;LIMCH1;ST3GAL6;CHI3L2;TBC1D1;ADGRF5;ATP1B3;TRIB2;LIMS2;ENO1;RASAL2;GTF3C1;SLC25A24;BAX;DOCK9;SMOX;GRAMD1A;ICAM1;ZC3HC1;ABL1;PRTFDC1;GGT5;TTC28;APOBEC3H;PNPLA3;PRORP;KLF5;EHD4;RP1;RAB2A;IL7;DOT1L;CLEC4M;CD33;CDK6;ZC3HAV1;MET;GLCCI1;CXCL12;TBC1D12;NHERF1;SLC2A9;ZBTB16;HS…
myeloperoxidase (MPO)-DNA complex measurement	MPO
myeloperoxidase measurement	MPO;NUCB2;SMG8;CFH;RRBP1;GSDMC;NOTCH4;ACTA1;SIRPB2
myeloproliferative disorder	MECOM;JAK2;TERT;CHEK2;IFT80;MKLN1;MRPS31;TET2
myelosuppression	NHLRC1
myocardial infarction	ATP2B1;REST;TGFB1;ALDH2;PHACTR1;HDGFL1;HAVCR1;CHRNB4;TCF21;VAMP8;PLG;LDLR;APOE;COL4A2;FDX1;RASGEF1B;FGF5;ABHD2;SLC44A3;CELSR2;SLC22A3;CDKN2B;CDKN2A;EDNRA;PID1;MIA3;PLCL2;CD109;GPSM1;IL6R;PLPP3;PDLIM5;GUCY1A1;NOS3;JCAD;ARHGAP42;DENND2B;PDE3A;TRIB1;LPL;HHIPL1;FES;TTC32;MORF4L1;COL4A1;LPA;PARP12;RNF13;ZC3HC1;DNMBP;LIPA;FHL5;PDE1A;FN1;ZNF831;TOMM40;HNF1A;ADAMTS7;DAB2IP;RDX;MFGE8;PRDM16;FGD5;KCNE2;KCN…
myoglobin measurement	BAG3
myopathy	SLCO1B1;PALLD
myopic maculopathy severity measurement	CCDC102B
myositis	TNPO3;PRDX6;PTPN22;IRF8;BCL2L15;IDUA;PALLD;STAT4;ATP6V1G2-DDX39B;TNFAIP3;TNIP1;HECTD4;HLA-DRA;IL12RB2;BLK;NAB1;MICB
myotonic syndrome	PLXNA1;COL6A6;CLCN1;KY
myxedema	SLC66A1;FAP;GLIS3;SLC1A2;CD69;CD86;IFIH1;TPO;CAMSAP2;FLT3;IRF4;PNPT1;MMEL1;GIGYF1;VANGL2;CTLA4;PFKFB3;RASGRP1;HORMAD2;C12orf42;RAD51B;SPATA13;TCF7;RAB2A;PLEKHA1;NFKB1;BACH2;PDE8B;ID2;NKX2-3;ADCY7;IL2RA;STAT4;TIMP4;CX3CR1;CCR8;MACIR;EDARADD;RNASET2;TRIB2;CCN4;CLNK;SH2B3;PDE10A;CBLB;TNFSF11;AGO2;IQCN;NFATC1;C1QTNF6;MYC;LPP;CD226;ELMO1;SLAMF6;TLR3;RBPJ;INSR;MICOS10;RTKN2;TMEM121;CD247;SH2D2A;TG;PLGR…
n-acetyl neuraminic acid measurement	NAT8
narcolepsy-cataplexy syndrome	IFNAR1;TNFSF4;HLA-DRB1;HLA-DQA2;CTSH
nasal cavity cancer	BRCA2
nasopharyngeal neoplasm	EPC1;TNFRSF19;ZFHX3;ZNF507;CBY2;CIITA;C6orf15;GAS7;SLC26A3;OLFM4;IRAG2;SMAD3;NRG3;NALF1;TAFA5;CLPTM1L;ADD2;MECOM;TOX3;DPP6;PRPF38B;PCDH8;IMPACT;CPA6;FLT4;RHOT1;CDKN2B;ADAM12;BTG3;ERG;ZNF716;HLA-A
nausea and vomiting of pregnancy severity measurement	USP38
neck circumference	FTO
neck injury	BRINP1
neoplasm	OCA2;CRBN;DEF8;ARRB1
neoplasm of mature B-cells	ETS1;LPP;DEFA5;GRAMD1B;BCL2
neoplasm of mature T-cells or NK-cells	UNC5C
nephritis	HDAC9;CRP
nephrolithiasis	CYP24A1;BCAS1;DGKD;RSPH14;HIBADH;CLDN14;ALPL;WDR72;SCNN1B;PDILT;AQP1;MINDY4;POU2AF1;ABCG2;SOX9;RGS14;UGT8;DGKH;CASR;SLC22A2;PTGER1;KCNK5;UMOD;INMT-MINDY4
nephrotic syndrome	BTNL2;PARM1;HLA-DQB1;TNFSF15
nerve plexus disease	CXCR4
nervous system benign neoplasm	CDKN2A;CDKN2B
nervous system disease	METTL4;ADGRD1;FHL5;TSPAN2;SYN2;RFC1;CDK6;PRDM16;NCAM1;PHACTR1;APOE;TRPM8;SRD5A1;TAFA5;ZCCHC2;CREB3L1;STAT6;DCC
netrin receptor UNC5C measurement	UNC5C
neurexophilin-1 measurement	C8B
neuritic plaque measurement	GALNT7;ID2;ECRG4;APOE;RETREG1;SPOCK3;LARGE1;AQP4;NEGR1;JAKMIP3;SLC29A3;TMCC3;ALPK1;RREB1;CGNL1;LMX1B;DUSP6;GRIK4;CDH22;ABCG1;SLITRK5;CDYL2;IL20RB;HELT;UGT2B11;TAFA5;HS3ST1;NRXN3;INPP4A;ARG1;SLC24A3;TRIM69;PLXNA4
neurobehavioral manifestations	APOE
neuroblastoma	BARD1;HTR7;CRIM1;PARP8;LMO1;PRL;UMODL1;LIN28B;L1TD1;CPZ;ANO7;HSD17B12;GPR78;HACE1;LAMA5;MMP20
neurodegenerative disease	APOE
neurodermatitis	LRRC43
neurofibrillary tangles measurement	IKZF2;CDH10;FAM107B;CTNNA2;FGFR2;STK10;ATP12A;MSH2;KCNK10;FLT1;LIG1;TMEM106B;ELK3;SOBP;QKI;SMOC2;SLC1A4;TNP1;LYZL1;NPY;RREB1;SLC10A2;KTN1;A4GALT;SEC14L1;APOE;HHLA1;RSAD2;NREP;KCNK1;BZW2;BRIP1;GALNT5;ARMH4;GAREM1;MEIS1;POMGNT2;CAMK2D;RNF145;VWDE;ACTL7B;USP6NL;LRMDA;HABP2;LRRC4C;KIRREL3;KLHL1;NPAS3;DAB2;ABCA6;PDE1C;PTPDC1;CLSTN2;NFIA;KCNJ3;NEUROD1;CLHC1;CCNL1;ABLIM2;IL15;FOXQ1;DLC1;NFIL3;SVEP1;BMER…
neurofilament light chain measurement	CD1A
neurogenic locus notch homolog protein 1 measurement	ABO
neuroimaging measurement	ST7L;NFIX;CCDC88C;VRK2;JADE2;EPHA3;DKK3;CALCRL;ANKS1A;FAM107B;EML1;ATP1B3;NUAK1;SEMA3A;CTTNBP2;KCNK2;SEMA6A;NRP1;DAAM1;ABHD12;JAG1;CELF4;NDFIP2;SLC38A7;TOX3;TRPS1;NEFM;CDK6;DNAH11;GRB10;PSMA2;MRPL32;GLIS3;RPS6KB1;CHIC2;PARP11;VEGFA;STRN;WLS;WARS2;AKT3;FOXO3;GNA13;KANSL1;SOCS2;BBS9;CCDC91;RREB1;RUNX2;BMP4;KTN1;BCL11B;GAL3ST1;FOXP2;ALDH1A2;KCNA5;ACTN4;ZNF236;RHPN2;SEC61G;ARHGEF11;SLC41A1;ADAMTS8;LR…
neuromuscular disease	COL6A5
neuropathic pain	KNG1;SNX8;TMPO;RORA
neurotic disorder	FANCL;NR4A2;GRM5;LINGO1;ZNF804A;BAIAP2;DNM3;GRM3;HIVEP1;CELF4;BBX;ATF4;TLR4;SLC7A11;XKR6;GRM8;TMEM106B;BMAL1;ASXL3;BARHL2;FBXL17;CCSER1;PTCH1;TENM3;PAX6;FAM120A;CTTNBP2;NOS1;ZNF184;GLIS3;SOX6;MYCN;DRD2;PLCL2;ARPP21;MYO1H;CSMD1;DCC;FAM120AOS;SIPA1L1
neuroticism measurement	PAX6;PRDM11;VRK2;GAB2;ZPBP;CELF2;GPC1;NTN1;HDAC4;TRHDE;ARHGAP15;CTTNBP2;RBFOX1;EPB41L2;IGSF9B;EXD2;MEF2C;COL19A1;IPO11;GNAO1;NOS1;HIVEP1;ZNF184;ARVCF;ZMYND8;CELF4;STK24;TRPS1;MTMR9;SP4;PTN;TMEM106B;GLIS3;SOX6;SPRING1;ASCC3;BBX;FANCL;KDM3A;KLF7;SNAP25;BMAL1;MBD2;SOX5;TAOK3;TLR4;SEMA6D;ETNK1;PPFIA2;ZCCHC14;ASXL3;VPS54;NYAP2;RBMS3;SNCA;SDK1;TTC12;NCAM1;DRD2;GPM6A;ITPR1;SLC7A11;RABGAP1L;TMEM163;OBI1;…
neutral ceramidase measurement	ASAH2
neutrophil collagenase measurement	HSPA1L
neutrophil count	KMT2E;ITGAL;E2F2;PKD1;TRAF3IP3;MLXIPL;FMO1;EHD3;CPS1;SLC45A4;RTEL1-TNFRSF6B;FAS;SLC39A9;RAI14;ADRB1;PREX2;KITLG;LIMA1;LY75;DGKG;VMP1;LIMCH1;TSPAN32;ST3GAL6;ZNF76;CD84;ADGRF5;ATP1B3;SMG6;MAP4K4;SNX13;TRIB2;P4HA2;FCGR2B;RAB21;CXCL2;GCKR;MECOM;SLC25A24;SMOX;LYZ;THPO;GLG1;ZC3HC1;JAK2;PRTFDC1;TSPAN15;ARVCF;PRODH;TSPO;PNPLA3;SAMD15;RIN3;ITPK1;PRORP;HNF4A;JAG1;ZNF516;TNFSF13B;KLF5;DGKH;ZNF423;SALL1;EHD4…
neutrophil percentage of granulocytes	RAD52;CPS1;IKZF2;APBB1IP;CEBPE;JAK2;ASB2;NFKBIA;N4BP1;STEAP1B;KLF3;ACVR2A;CXCL6;S1PR4;MKLN1;NDFIP1;COG6;LRRC32;IFITM3;LYST;AUH;FOXO1;CHD1;ALOX15;EXTL2;PLB1;TERT;CSF2;GFI1B;IL7R;SPSB1;BCL2;TNFRSF10C;KLHL25;ZNF652;ATXN2;RHBDD2;FARP2;PLAUR;ZPBP;CXCL2;PTPRC;BAX;CD200;CDC7;CLC;CCL24;LARP4B;NFKB1;ZPR1;HBS1L;IL18R1;IL18RAP;ID2;ORC4;PLAGL1;TNFRSF8;EGR2;TRERF1;PPARG;WDR36;MYC;SENP7;CRTC3;HHEX;BATF;EMSY;JA…
neutrophil percentage of leukocytes	MPO;AKAP11;SLC39A9;ANK1;ZNF800;HDAC7;SLC12A2;PSME4;ARHGAP15;GTF3C1;CXCL2;GCKR;LYZ;BCL2L13;ISM2;ZNF516;TRPS1;BNIP3L;IL27RA;CDK6;CAV2;GLCCI1;TNFSF8;DOCK8;LIPA;CSF3;KLF3;ZBTB16;EYA4;TENT5A;ITGA4;IL1RL1;IL18R1;SLC2A1;PLAGL1;KLF12;NEK6;CSF3R;DNMT3A;RCL1;ELF1;TMPO;TENT4B;CXCR4;BATF3;PREX1;NCLN;EPS15L1;KDM4B;PNKD;NFATC1;PPARG;OSER1;SLCO1B1;CLOCK;ETS1;LRCH1;IL1RN;IL33;CYP2C8;EGF;COL2A1;ULK3;PCSK6;IQGAP1;…
neutrophil-to-lymphocyte ratio	HIVEP1;CFAP92;ITGA4;KANSL1;ZNF831;KLF2;GIMAP4;IL2RA;IQGAP1;CREB5;ZFP36L2;JAZF1;KIT;IKZF3;TET2;ADRB2;S1PR1;CHD7;PPP1R3B;GRK5;HLA-C;HLA-E;KLRF2;PLAUR;KYNU;CSF3R;ATAD2B;LY9;CXCL6;TBC1D14;SCML4;CDKN2A;ARHGAP25;ANTXR2;IL7R;ARHGAP45;IFITM2;BTNL2;HLA-G;ARHGAP19;ITGAL;ZBTB25;ZC2HC1A;IL7;CDK6;PIGL;MANBA;CUX2;KLF12;DNMT3A;NR1D1;TRAF3;RAP1GAP2;KDELR2;UBASH3B;BATF;PLPP3;UBE2E3;HORMAD2;PRF1;SIRPA;S1PR3;ARHGAP…
nevus count	GPRC5A;CLPTM1L;GDI2;HDAC4;TYR;MTAP;DOCK8;STN1;TASOR2;AKAP12;MPHOSPH6;OSMR;CDKAL1;SLC45A2;ADGRV1;SLC30A1;MSC;FANCA;KITLG;TRPA1;AHR;HDGFL1;NOTCH2;CYP1B1;NFIC;PARP1;PPARGC1B;FOXQ1;MX2;ANO9;PLXNB2;RD3;JARID2;TFAP2B;SYNE2;ATP11A;KIAA0930;TYRP1;RAPGEF1;IRF4;DTNB;C4orf19;ZFP90;MITF;CASP8;CCND1;SOX6;MED13L;MKLN1;IRX6;DCST2;ZFP36L1
nicotine dependence	PPP1R13B;CHRNA4;FOXP2;CYP2A6;GNAI1;SEMA6D;CHRNA5;HYKK;TMEM275;DNMT3B;CHRNB3;CACNA2D3
nicotine dependence symptom count	DLC1;GRIA4;CHRNA5;KLHL28;TOGARAM1;C14orf28
nicotine glucuronidation measurement	SEM1;UGT2B10
nicotine metabolite ratio	CYP2A6;NUMBL;TMPRSS11E;MTDH;SPTBN4
nicotine withdrawal symptom count	SLC14A2
nidogen-1 measurement	PLXDC2
nitric oxide exhalation measurement	NOS2;DLC1;LYRM9;ANK2
nodular goiter	TG;FOXE1;FOXA2
nodular sclerosis Hodgkin lymphoma	GATA3;LPP;AHI1
non-Hodgkins lymphoma	CXCL12;DDX6;CD53;BCL2L11;HLA-DRA
non-alcoholic fatty liver disease	MAP3K1;PNPLA3;RSPO3;CDKN2A;DLG5;ZNF827;JAZF1;HK1;HHIP;TRIB1;ARL15;MTARC1;MICAL3;ARHGEF19;IRS1;MLXIPL;SAMM50;APOE;HNF1A;CDKN2B;HSD17B13;BCL2;SMIM29;ALPK2;L3MBTL3;EXOC3L4;EYA2;COBLL1;EYA1;AKNA;ZMIZ1;VEGFA;CDH6;CPN1;PPARG;FTO;LPL
non-alcoholic fatty liver disease severity measurement	PNPLA3
non-alcoholic steatohepatitis	PNPLA3;LEPROT;LEPR
non-dense area measurement	KCNU1
non-grapefruit juice consumption measurement	FTO
non-lobar intracerebral hemorrhage	COL4A2
non-melanoma skin carcinoma	ZFHX4;TANGO6;CPVL;BACH2;FOXP1;RHOU;BCAS4;RALY;IRF4;CYP1B1;JDP2;LPP;BNC2;RCC2;RIPK4;ZBTB10;DEFB136;MC1R;ANKRD20A1;KLF14;SPDL1;CELF2;CLPTM1L;CASP8;TYR;DLGAP4;TGM3;TICAM1;RGS22;KRT5;SLC24A5;CUX1;RNASET2;SMC2;THNSL2;FLACC1;CTLA4;SLC45A2;CCDC88B;GRM5;OCA2;XPA;CDKN2B
non-proliferative diabetic retinopathy	INS;INS-IGF2
non-small cell lung adenocarcinoma	CHRNA5
non-small cell lung carcinoma	TP63;CHRNA5;FOXP4;NRG1;MPZL3;XXYLT1;CLPTM1L;SEPTIN7;TNS3;SLC17A8;CYP2A6;CASP8;MTAP;TERT;BAZ1A
non-suppurative otitis media	TBX1;CDHR3
non-typhoidal Salmonella bacteremia	STAT4
nonischemic cardiomyopathy	BAG3
nontoxic goiter	FOXA2;SECISBP2L;FOXE1;NFIA;FAM227B;FGF7;MICOS10;MAF;INSR
nose morphology measurement	TFAP2B;HGF;GLI3;RPE65;SOX9;PAX1;ANKEF1;PAX3;SFRP2;ARID5B;KCTD15;RNASE3;PWWP2A;DMRT2;PTGR3;SUPT3H;PAX7;PABPC1;BMP7;SFRP1;ADGRL2;TBX3;LEF1;PKHD1;GLIS1;IRS2;HDAC9;COL23A1;SORBS1;FOXP1;SOX21;PKDCC;KIF6;ROR2;ROBO1;SIX2;RCAN2;BNC2;PPP1R3B;PTCH1;SRGAP3;RUNX2;GSC;OSR1;ADAMTSL3;LAPTM5;NFIA;TMEM74;RAD51B;EPHB3;SLC24A5;ZC3H11B
nucleus accumbens volume	SLC39A8;KTN1;MAST4;GMNC
number of children ever born measurement	EFNA5
number of children fathered measurement	MDFIC;CADM2
number of pregnancies measurement	CCDC141
number of siblings	SPMIP3
nutritional deficiency disease	MC4R;SPDYE18;GIPR;FTO;TFAP2B;ISM1;BDNF
nutritional disorder	GLIS3;BACH2;EDA2R;PTPN22;FTO;MEIS1;LPP;CDKN2A;ANAPC4;AMPH;RNF43;PDE8B;NEUROG3;APOE;VAV3;STAT4;CDKAL1;CDKN2B;TCF7L2;KLHL42;CCND2;CTLA4;FOXE1;SPATA13
obese body mass index status	FAIM2;MC4R;CEP120;FTO;TMEM18;DNAJC27;ADCY3;PITX2;TSN;SEC16B;SLC39A8;NIFK;SULT1A1
obesity	TFAP2B;GIPR;ADCY3;FTO;TMEM18;POC5;GPRC5B;FUT10;LINGO2;BDNF;MAF;HS6ST3;SPDYE18;ETV5;NRXN3;PRKCH;SEC16B;KCNMA1;HNF4G;MC4R;NEGR1;MSRA;SLC35G5;SKOR1;PAX5;GGCT;LEPR;FAIM2;RPTOR;NCAM2;ADCY9;PTPRM;CADM2;NALF1;FANCL;TRIM66;ZC3H11B
obsessive-compulsive disorder	VRK2;MEF2C;CACNA1I;ZSWIM6;SOX5;RTN1;ESR2;CNTN4;CACNA1C;AKAP6;NPAS3;ATP6V1G3;SORCS3;MOCS2;TMEM161B;HCN1;KCNV1;TSNARE1;NEGR1;GRIN2A;MAD1L1;PAX6;TFAP2B;MRPS33;PPP1R16B;GSDME;LMAN2L;PLCL1;SLC39A8;PXDNL;NAA11;CNNM4;DCLK3;ZNF608;RASGRP1;RSRC1;RGS6;IMMP2L;DPYD;TCF4;GRM3;SNAP91;KIZ;ENOX1;SRPK2;GID4;RPTOR;DRD2;NR4A2;PPP2R2B;KCNB1;ZNF804A;PTP4A3;SLC30A9;NGEF;IGSF9B;NOX4;PPP1R13B;OLFM4;MANBA;UNC5A;STAG1;SNX…
obsessive-compulsive symptom measurement	MEF2B;BORCS8-MEF2B
obstructive sleep apnea	IZUMO1R;CD164;FTO
ocular sarcoidosis	MAGI1;TAFA5
odontogenesis	TNP1;KCNJ2;CALU;ADK;CACNB2;MSRB3;DLEU7;IGF2BP1;HMGA2;RAD51B
oleic acid measurement	SLC7A14;FADS2;TRIM58
omega-3 polyunsaturated fatty acid measurement	FADS2;AMIGO2;MYRF;TMEM258;PCED1B
omega-6 polyunsaturated fatty acid measurement	FADS2;JMJD1C;PDXDC1;FADS1;NTAN1
omega-6:omega-3 polyunsaturated fatty acid ratio	FADS2
open-angle glaucoma	THSD7A;GAS7;FOXC1;DGKG;COL11A1;SEMA3C;FNDC3B;CTTNBP2;POU6F2;LHPP;EXOC2;LTBP2;BICC1;LOXL1;ETS1;LMO7;LMX1B;PLCE1;CDH11;MEIS1;CDKN2B;CDKN2A;ME3;ANKH;ANGPT1;FMNL2;VCAM1;ABCA1;ALCAM;PKHD1;PDE7B;C14orf39;CHEK2;SIX6;AFAP1;ARHGEF12;ZC3H11B;IKZF2;MYOC;EYA2;DGKD;CAV1;SRSF3;GMDS;CCDC91;PNPT1;TCF12;LPP;FBXO32;CREBRF;SVEP1;SCFD2;GNB1L;TSC22D2;FERMT2;TMEM181;ACOXL;DDR2;APBB2;ANTXR1;TMTC2;TLCD5;CRYGS;CELF2;MECO…
opioid dependence	CNIH3;ADGRV1;RGMA;RPL17-C18orf32
opioid use disorder	DEFB131A;OPRM1
optic choroid disorder	CFH;ARMS2;INS;ZFAND5;INS-IGF2
optic cup area measurement	COL11A1;TRIB2;PYGL;NFAT5;DPYSL3;BMP2;MEIS1;CDKN2B;CDKN2A;F11R;RFLNA;SIX6;HNRNPA1L3;ITGA8;CRISPLD1;ABHD12B;DCLK1;MYCN;FLNB;LRMDA;KIF6;PNOC;C14orf39;PRR16;CRACD;EFEMP1;LMX1B;TIAM2;ARHGAP39;MRPL13;HORMAD2;FZD8;TMTC2;ATOH7;CHEK2;FNBP1;CLEC6A;TAFA5;SMIM28;INTS6;FOXF1;NCS1;PBLD;MED13;RIPOR2;FBRSL1;DUSP1;GPCPD1;ADORA2A;ETNK2;HSPA12A;NLGN1;SPSB4
optic disc area measurement	TNS1;ELP4;CDC42BPA;COL8A1;HORMAD2;ATOH7;F5;ARHGAP21;ABI3BP;HSPA12A;UGT8;DCAF4L2;NOL4L;TTC28;INTS6;TMTC2;HNRNPA1L3;RBP4;KIF6
optic disc measurement	ATOH7;PBLD
optic disc size measurement	TSPAN9;LTBP1;TNS1;CYP26A1;ARHGEF10;MAP2K6;EFEMP1;PAX8;PSD4;PLEKHG3;PDZD2;LRCH1;PRDM16;RSPO3;ABI3BP;ADAMTSL3;MOCS2;KIF6;FILIP1L;TANC2;VANGL1;CLVS1;C14orf39;TMTC2;ATOH7;CHEK2;KCNQ5;NOL4L;F5;CENPW;HNRNPA1L3;NAV3;RAPGEF1;ADGRL2;ISLR;RHPN2;OSR1;CDKN2B;ZEB2;WNT7B;CYRIA;TYR;ARHGAP21;PBLD;TSPAN11;GMDS;CLDN16;DUSP1;BMP4;DCLK1;NAV1;ADAMTS14;FBLN5;ZNF385D;CLDN1;ATOH8;CDH2;NCKAP5;TMEM119;CMSS1;SIX6;PTCH1;FOX…
optic nerve disorder	CIITA
optic neuritis	SSTR4
oral cavity cancer	ADH1B;LAMC3;CDKN2B;FAM227B;CDKN2A
organochlorine pesticide measurement	CYP2B6
ornithine measurement	SLC7A2
oropharynx cancer	CAPN13;ABTB3;ADH1B
orotic acid measurement	UMPS
orthopedic nursing	HHIPL1
ossification of the posterior longitudinal ligament of the spine	CCDC91;PDE3A;HAO1;RSPO2
osteitis deformans	EPS8L3;OPTN;RIN3;PML;TNFRSF11A;DCSTAMP
osteoarthritis	TNC;COL11A1;KLHL42;IL11;TGFB1;BMP5;FILIP1;ECRG4;NCOA3;RUNX2;FOXP2;ALDH1A2;SOX5;PRDM5;SLC39A8;VGLL4;PLOD2;ERG;KIF26B;TGFA;HHIP;CEBPB;COLGALT2;KRTAP5-11;MANSC4;C17orf67;ZC3H11B;MPPED2;NEBL;UQCC1;MAP2K6;TMEM241;FTO;HMGA2;PITPNC1;DYNC1I1;PPP1R3B;SPDYE18;NACA2;DPEP1;LTBP1;ANAPC4;CAMK2B;SMG6;NTN4;PTHLH;CHST3;ILF3;LMX1B;LRIG3;GSDMC;RABGAP1L;C8orf34;CRADD;TSKU;TRDN;TSEN15;RAP1GAP;GLIS3;HAO2;MCF2L;KLF4;RF…
osteoarthritis, hand	CCDC91;ALDH1A2;RNF144B;LVRN;CIMAP2;ZNF678;TEAD1;SPRY4
osteoarthritis, hip	KLHL42;P3H2;UQCC1;GLIS3;MAP2K6;SENP6;FILIP1;ECRG4;TCP11;LMX1B;LRIG3;FTO;GSDMC;TMEM18;PDE1C;FGF18;TGFA;SMAD3;CAVIN2;TLN2;MLXIP;RFLNA;TSKU;CPNE4;COLGALT2;TSEN15;MANSC4;C17orf67;ZC3H11B;TNC;HDAC9;LTBP1;COL11A1;BMP5;RUNX2;TLR4;RDX;TOB1;SPAG17;ERG;CRADD;PLEC;NOG;SOCS3;MAPT;NACA2;ITIH1;IL11;KCNMA1;MAML2;NCOR2;COL27A1;TGFB1;SOX5;RALGPS1;DYNC1I1;PTCH1;NF1
osteoarthritis, knee	AOC1;TACC3;AKAP11;COL11A1;KLHL42;UQCC1;GLIS3;TCP11;SOX5;USP8;FTO;RERE;TGFA;CRADD;CPNE4;WWP2;C17orf67;ZC3H11B;MAP2K6;SOX9;HMGA2;FGF18;MN1;RFLNA;MAML2;COL27A1;BTNL2;LTBP1;NEBL;CDH6;TTC9;TMEM18;ERG;TSKU;NOG;PTCH1;NCOR2;AP3D1;WSCD2;TGFB1;RNF32;TNFSF11;AP3B1;IGF1R;KCNMA1;DYNC1I1;CAVIN2;NF1;COLGALT2;PAX9;MANSC4
osteoarthritis, spine	MEF2C;TSPAN8
osteocalcin measurement	SPTLC3
osteochondrodysplasia	ROBO1;SLC1A4;LDLRAD4
osteoporosis	STARD3NL;ESR1;JAG1;CCDC170;MEPE;LRP5;PKDCC;ALDH7A1;FAM3C;AQP1;WNT16;SFRP4;WLS;NFATC1;RSPO3;ETS2;COLEC10;ZBTB40;FTCDNL1;MECOM;GALNT3;SMOC1;AKAP11;PPP6R3;SOX6;SEM1;TNFRSF11B
osteoprotegerin measurement	SAMD12;COLEC10;SAMM50;TNFSF10;MAL2;SERPINA1
osteosarcoma	GRM4;GLDC
otosclerosis	KDR;RELN;MEPE;FAM20A;COL4A2
ototoxicity	WFS1;TCERG1L
outer ear morphology trait	HAO2;CUX1;LRBA;SP5
ovarian cancer	CDH18
ovarian carcinoma	ARHGEF5;FGFR2;RALY;SKAP1;JAZF1;TIPARP;TERT;CHMP4C;TET2;BNC2;MYC;CDKN2A;HABP2;NEK10;MYEOV;ABO;RAD51B;POU5F1B;PLEKHM1;HNF1B;SMIM38;SFSWAP;MAP3K1;DNAJC1;SLC22A23;STXBP4;TRIM61;BCL2L11;KRT8
ovarian clear cell adenocarcinoma	HNF1B
ovarian dysfunction	ERBB4
ovarian endometrioid carcinoma	MYEOV;RAD51B;SMIM38;NEK10;TET2;FGFR2;KRT8;MAP3K1;RALY;TERT
ovarian mucinous adenocarcinoma	PSD4
ovarian neoplasm	CDH18;MARCHF6;SLC39A8
ovarian serous carcinoma	STN1;TERT;RAD51B;GMNC;HNF1B;LAMA3;MAP3K1;TTC28;RALY;SKAP1;TET2;ABO;SMIM38;NEK10;CHMP4C;MYEOV;FGFR2;TIPARP;KRT8;BNC2
overall survival	OSMR;PCDH9;RAB38;CEP20;IL17F;SLC2A13;GLDC
overweight body mass index status	NIFK;TSN;PITX2
oxygen saturation measurement	TICRR
p-tau measurement	APOE;GLIS3
p-tau:beta-amyloid 1-42 ratio measurement	APOE;TOMM40
pack-years measurement	CYB5B;CHRNA5;LRP2;TENM2;MN1
pain	KYNU
pallidum volume	NEFM;SLC20A2;ALPL;BIRC6;KTN1
palmitoleic acid measurement	SEC31B;PKD2L1
pancreas disease	FOXB1;ABCB4;SULT2A1;SLC10A2;ABCG8;TTC39B;ADAR;SLC26A3;HNF4A;TBX18;HNF1A;MARCHF8;SERPINA1;LRBA;IFITM10;ABCG5;LINGO1;TM4SF4;SPTLC3
pancreas fat measurement	PLEKHM3;PEPD;CBFA2T3;PARP11;FRMPD2;CEBPB;ABO
pancreas volume	GRP;RSPO3;WNT7B;ADCYAP1;RTL1;CBFA2T3;ABO;RNLS;YES1;TWIST2
pancreatic carcinoma	IL17F;NR5A2;MKLN1;PDX1;TFF1;TERT;HNF1B;CLPTM1L;GRP;MYC;ETAA1;ST7L;TP63;PRLHR;DOK2;DAB2;CKB;CCDC68;ABO;TAFA5;C9;SPAG17;BACH1;HNF4G;SUGCT
pancreatitis	NIBAN2;PRSS2;ABCG8;PRSS1;HECTD4
panic disorder	ANO2;PKP1;IQCE
papillary thyroid carcinoma	NRG1
pappalysin‐1 measurement	PAPPA;CHST12;SLC39A8;PRG2;NBEAL2;CHST13
paralytic strabismus	CA8
paranasal sinus disease	IL33;DYSF;GALNT10
parapsoriasis	SEMA6A
parathyroid disease	GCM2;TTC39A
parathyroid hormone measurement	CYP24A1;BCAS1;CLDN14;RASGEF1B;RGS14
parental genotype effect measurement	JADE2;CELF2;KCNQ1;ABCC9;RARB;MECOM;ESR1;EPAS1;EEFSEC;RBM17;PLCE1;FGF5;SFXN5;AUH;G6PC2;PTH1R;HHIP;LMO1;SOCS5;ADCY5;USF3;LCORL;ZNF804B;KLHL25;COL27A1;L3MBTL3;IGF1;STEAP1B;GCK;GLIS3;GADD45A;PREX1;ZNF831;RREB1;MTNR1B;IGF2BP3;IL6;YAP1;FTO;KCNN3;TCF7L2;CFDP1;FGD5;NOS3;TET2;KCNAB1;COL24A1;NLRP11;FES;SND1;ADRB1;SESN1;PLEKHA1;PMP22;ADGRG6;DUSP1;ARAP3;ATP8A2;COG3;VGLL4;HMGA2;ADAM17;ZFP36L2;HKDC1;SMAD1;NLRP…
parental longevity	CDKN2B;CDKN2A;KCNK3;FES;PARVB;LPA;SLC4A7;TYR;TOX3;TNNI3K;CLU;APOE;IRF4;SEMA6D;DEF8;TCF7L2;CHRNA5;IGF2R;HTT;AP5Z1;CHRNA3;CHRNA4;FOXO3;LPL;HYKK;FPGT-TNNI3K;PHTF1;PLG;STYXL1;CELSR2;MDH2;FLACC1;BEND3;FGD6;MC2R;TOX
parietal lobe volume measurement	ZIC4
partial epilepsy	TBC1D32;SCN1A;SLC33A1
partial thromboplastin time	F11;AGBL1;KNG1;HRG;FGG;APOH;PLXDC2;KLKB1;F5
particulate matter air pollution measurement	COBL;CXCL12;NFAM1;MSRA;STK10
pathological myopia	MIPEP;SFRP4;PTPRN2;SNTB1;CADM2;RNF135;DIPK2A;TRIML1;ADCY2;ASPA;DHX15;CLNK;SPATA22;HABP2;CDH8;FABP5;ZNF536;SAMD5;NAV3;TPT1;PML;SCML4;FLI1;ZEB2;DAOA;VIPR2;KNG1;PLPPR5;CRB2;TMEM68;ZNF285
peak expiratory flow	PKD1;ISL1;COL11A1;STOML1;IGF2BP2;FRY;ARHGAP15;CAPZB;ESR1;TGFB2;ELAVL2;KHDRBS2;GMDS;FN1;MFAP2;CCND2;BMP4;CHRM3;BMAL1;MYCN;SOX5;COL4A2;DYSF;HMGA1;SORL1;CYP1B1;GLCE;SNRPF;SSH2;FBN3;PLEKHA6;HAPLN1;CDC123;MFSD6;PRKCA;STC1;RUNX1;LAPTM5;NKX6-1;PRICKLE2;HHIP;JCAD;PCMTD1;NPNT;SDC2;HSPA4;CYTL1;ID4;PDE3A;SLC26A9;NOG;KCNQ5;WWOX;PCLO;AKR1C1;LIN28B;CTAGE1;SOX8;TACC3;ALX4;SEMA3A;TOP2B;MECOM;LTBP4;ITPK1;MMP15;US…
peak insulin response measurement	CDKAL1;MTNR1B;BLVRA;FOXN3
pelvic organ prolapse	EFEMP1;TBX5;WNT4;GDF7;HNRNPA1L3
pelvis bone mineral density	SFRP4
pemphigus foliaceus	RAN;HLA-G
pemphigus vulgaris	UBASH3B;HLA-DQB1
pentraxin-related protein PTX3 measurement	CHST13;ITIH2;C3orf22;VEPH1
pepsinogen I/II ratio	ARC
peptic ulcer disease	CA10;MUC6;FOXP1;TRAF3;AFF3;FUT2;URAD;PDE4B;MUC1;DPYD;ELFN1;MAML3
[truncated: 706 more rows]
