# Supplementary material for: A tissue-specific atlas of protein–protein associations enables prioritization of candidate disease genes
Source: Nat Biotechnol. 2025 May 2;44(4):654–67. doi: 10.1038/s41587-025-02659-z (PMC13090126; doi:10.1038/s41587-025-02659-z)
Supplement: Supplementary file 3 — All supplementary tables and file descriptions. [file 41587_2025_2659_MOESM3_ESM.zip › TableS17_[fig3b]_ot_genetics_portal_score<0.5.csv]

disease_name	genes
1,5 anhydroglucitol measurement	MGP;RERG;GRAP;RPP14;DNASE1L3;PXK;ACOX2;EFNA1;FAM83G;HTD2;OR8K3;ART4;CD83;ERP27;OR8K1;RNF182;MUC1;ARHGDIB;RFPL2;PDE6H;KCTD6;THBS3;OR5T1;MGAM2;RANBP9;MCUR1;YWHAH;FLNB;PTPRO;ABHD6;PDHB;SLC50A1;OR9G4;OR8J1;C22orf42
17-hydroxyprogesterone measurement	HLA-DRA;MICA;HAO2;POU5F1;HLA-DQB2;HLA-DQA2;MUC22;FBXO15;CYB5A;FAM161A;HSD3B2;NCR3;CCHCR1;TIMM21;CCT4;COMMD1;HLA-DQA1;MCCD1;DDR1
2-hydroxyisobutyrate measurement	PSMD9;CFAP251
3-aminoisobutyrate measurement	SLC6A12;ALMS1;DNAJC21;NAT8
3-hydroxy-1-methylpropylmercapturic acid measurement	FMO1;CTPS2;ITM2A;KCNN2;LGALS3BP;TBX22;MAPK4;GPR174;CXXC1;MSX1;PINX1;ASB2;PLCB4;NDRG1;MBD1;SUMF1;PTCHD1;ENGASE;STX18;NSG1;SOX7;CANT1;C1QTNF1;XXYLT1;DDX53;NHS;SERPINA1;TXLNG;BHLHE40;TRIM36;ASB11;REPS2;EFCAB9;FBXW11;RBBP7;SKA1;PGGT1B;PRIMA1;PLCB1;MAGEE2;MAGEE1
3-hydroxyisobutyrate measurement	SLC6A12;DNAJC21;ERBB4
3-hydroxypropylmercapturic acid measurement	GSPT1;USP31;MAPK4;CXXC1;SKA1;ENGASE;KIR3DL1;SCNN1B;C1QTNF1;TRAF6;MRPS22;PRR23B;ELAVL3;PRR23A;NLRP2;CPPED1;LGALS3BP;MBD1;SCHIP1;MYO5B;TEX26;OR5AN1;ZNF441;ZNF627;IZUMO3;KIR3DL2;ACP5;HS3ST2;PRR5L;KIAA1328;RAG1;ATF7IP2;SCNN1G;RAG2;FOXL2;KIR2DL4;FOXL2NB;PRR23C;NPIPB2;IQCJ-SCHIP1;ZIC2;TNFRSF17;PIK3CB;ZIC5;NUP35;CANT1;RGL3
3-ureidopropionate measurement	LRP12
5-HIAA measurement	CLEC14A
5-oxoproline measurement	PEX2;PRR23E;PLXNA1;PRR20G
ACPA-negative rheumatoid arthritis	HECTD4;TMEM116;ATXN2;RSBN1;PHTF1;TRAFD1;BRAP;ALDH2
ACPA-positive rheumatoid arthritis	PRDM11;RSBN1;SH2B3;PHTF1;PTPN22;TRAFD1;RAVER1;YPEL4;HLA-DQA1;HLA-DRB5;PSMB8;TAP2;HLA-DQA2;HLA-DOB;FDX2;ALDH2;SERPING1;CLP1;HLA-DQB2;PSMB9;SMIM20;TYK2;STAT1;MYO1B;TAP1;RTKN2;HLA-DRA;BTNL2;CEP43;SYT13;SEL1L3;HECTD4;CHST1;ATXN2
ADAMTS13 activity measurement	VAV2;RUNX2;SURF1;REXO4
ADAMTS13 measurement	REXO4;CACFD1;SURF1;VAV2;ADAMTS13;SLC2A6
ADP-ribosyl cyclase/cyclic ADP-ribose hydrolase 2 measurement	CC2D2A;BST1;FBXL5;CD38;FAM200B
AIDS	MICB;MICA;HLA-B
AL amyloidosis	LTO1;NBEA;ST18
ANGPTL8 measurement	DOCK6
APOE carrier status	RSPH10B2;CCZ1B;PRIM2
APOL1 risk genotype carrier status	SCML4
AQP4-IgG-positive neuromyelitis optica	HLA-DQA1;TSBP1;SLC44A4;VWA7;HLA-DRB1;VARS1;ATF6B;CLIC1;TNXB
AR-C124910XX measurement	SLCO1A2;UGT2B7;UGT2A1;UGT2A3;UGT2A2;UGT2B10;UGT2B15;IAPP;UGT2B28;UGT2B4;UGT2B11
Abdominal Aortic Aneurysm	RTEL1-TNFRSF6B;MTAP;RBBP8;SPATA6L;SLC1A1;RLN1;SF3B1;HSPE1;CHRNB4;LDAH;RCL1;INSL6;INSL4;CD274;NEURL2;SORT1;PTPN14;IFIT5;ADAMTS15;PDCD1LG2;GGTA1;PLPP6;TYR;CHRNA3;JAK2;PLTP;RLN2;COQ10B;IFIT3;PLG;SMARCA4;PSRC1;CELSR2;MEPE;RFTN2;STAT6;HYKK;CTAGE1;PCIF1;CDC37L1;PLGRKT;APOA5;SPP1;IFIT2;TOMM40;ZBTB46;BUD13;CH25H;HSPD1;KCNJ6;KCNJ15;CHRNA5;STMN3;RTEL1;IBSP;MOB4;PKD2;LDLR;APOC1;KIAA0513;ZNF335;HSPE1-MOB4
Abdominal pain	PPP2R5A;ABCG5;LRP1B;SND1;TMEM244;PCYT1B;PPP6R3;BATF3;TESMIN;NKAIN3;NENF;PCLAF;RBPMS2;CPT1A;ANKDD1A;PLEKHO2
Abdominal symptom	PHYH
Abelson tyrosine-protein kinase 2 measurement	IFT20;SEBOX;TMEM97;POLDIP2;TNFAIP1;TMEM199
Abnormal abdomen morphology	TPGS2;SLC66A2;PARD6G
Abnormal bleeding	MPPED2;ASB3;PSME4;FSHB;ERLEC1
Abnormal circulating lipid concentration	SMARCA4;LDLR
Abnormal cornea morphology	NUDT4;COL4A4
Abnormal delivery	TLL2;OPALIN;SLC66A2;PARD6G
Abnormal heart morphology	SLC22A3;FRRS1;PLG
Abnormal jaw morphology	NLRP9;RFPL4A
Abnormal lung morphology	HYKK;PSMA4;CHRNA3;CHRNB4
Abnormal mastoid morphology	IL4I1;LTBR;MYH14;SYPL1;SCNN1A;GNB1L;NUP62;RNF216;FAM220A
Abnormal meniscus morphology	SBNO1;RILPL2;MPHOSPH9;PITPNM2;CDK2AP1;KMT5A;MTRFR
Abnormal nasolacrimal system morphology	FAM98A
Abnormal renal pelvis morphology	DIAPH2
Abnormal systemic blood pressure	ITGA8
Abnormal thrombosis	MMP24;EDEM2;PROCR;MMP24OS;ILF3;MDK;LRAT;FAM83C;DDB2;CYP4V2;PACSIN3;FGA;FGB
Abnormal urine sodium concentration	SYT1;NAV3;XPO1;UPB1;ADORA2A;DNAJC1;CYP1A2;ZNF385D;DNAJC24;AGR3;ADGRB1;PRKD1;ADH1A;ADH1C;NEBL;GCKR;RPGRIP1L;TSPAN13;FNDC4;SNRPD2;NRBF2;MPZL2;ARID5B;ZNF513;DCTPP1;CYP2A7;CENPW;CYP2A6;AGR2;LHX3;USP34;SIX1;PIK3C2B;SLC38A6;CYP1A1;QSOX2;PKHD1;ZNF771;SKIDA1;SIX6;MDM4;SPECC1L-ADORA2A;MLXIPL;BAZ1B;MLLT10;GDPD3;BCL7B;TBL2;DDX6;SNX17;CHST10;SCN2A;TINAG;MLIP;FARP1;REEP3;TRPV3;FUT1
Abnormality of refraction	ARF5;DNAH9;ZBTB32;ATP2C1;SERPINB1;RTEL1-TNFRSF6B;SH3YL1;STAU2;HDAC9;RAD51;TTC17;IL17RB;RASGRF1;ST3GAL6;STON1-GTF2A1L;PHRF1;NFATC3;MCM2;KDM5A;ZZEF1;FAM76B;CST7;TINF2;TRPM7;PSMD5;CABP7;EP300;GALNT16;CPQ;LYL1;SUGP1;POLR1F;CAV2;GRB10;LHX3;TBC1D9;GALNT7;IL10RA;CDCA3;FGFR1OP2;CCNC;ZBTB24;IFT57;PAPOLG;MXI1;ZFP30;AKR1D1;USP45;SLC12A4;GCNT7;WRNIP1;SOX4;RREB1;SSR1;NKX2-4;RALY;CRYGN;DOCK4;HAT1;ACKR4;MAU2;PL…
Abnormality of the digestive system	ABCG5;PACRGL;WDR4;INMT;MAGED2;GARS1;NDUFV3
Abnormality of the immune system	CPD;ATAD5;CRLF3;ADAP2;GOSR1;TEFM
Abnormality of the tongue	RTL6
Abnormality of the urinary system	WWC2;ENPP6;TRAPPC11;CDKN2AIP;RWDD4;CLDN24;ING2;STOX2;CLDN22
Achalasia	HLA-DPB1;HLA-DPA1
Achilles tendon injury	ODAD2
Acute kidney injury	GPRIN3
Age-related cataract	TDP1;CUBN;NEK11;VSTM2L;KERA;CSGALNACT1;ST8SIA6;PLEKHS1;GLB1L2;KCNK13;PSD3;TPCN2;NAV2;FOXI1;MYEOV;CCER1;BPI;STK3;SORCS1;KCTD10;MVK;RHOT1;HERC2;IGFBP1;KIAA1755;UBE3B;OSR2;GLB1L3;RAPH1;ARL4D;LRRC37B;LRBA;ARMS2;FOXN3;SH2D4A;UTP6;VPS13B;RIN2;LUM;DVL3;ADCY1;BAALC;HTRA1;ETV4;SUZ12;CCDC201;DCN;NEDD4L;DGKG;DHX8;EPYC;NRDE2;ATP6V1C1;COPRS;CD28;HTR3E;PRSS48;C5orf58
Age-related nuclear cataract	BICRA;CCT4;SSR3;DRD2;FAM161A;EHD2
Agents acting on the renin-angiotensin system use measurement	CREBBP;TSPOAP1;ST7L;DNAJC11;CYB561;HFE;NR1H3;THAP3;HDAC9;PRSS8;ZFR;HDAC7;GUCY1B1;LTK;PKN2;TBC1D1;ZZEF1;SMOX;KDM2B;ECHDC1;MAP3K1;MTAP;TUBB1;RASSF2;FERMT1;JAG1;MAPK3;GDPD3;RPGRIP1L;CEMIP;OIP5;GML;ARHGEF18;WNT3;SEPTIN4;YWHAE;UBE2D3;TBC1D19;STIM2;KLF3;CPSF6;SUB1;PCCB;SLC5A7;PHF13;ELAPOR1;RNF146;WDR11;TWIST1;EGR2;EDN3;NPBWR2;LRRN4;MCM8;KDM4B;KLHDC10;INO80;APOC1;CHMP1A;HAUS8;KDM6B;OSER1;MYBPC3;CAPN9;CO…
Agouti-related protein measurement	SLC7A6OS;HOXD1;MTX2;TPPP3;AGRP;KCTD19;CMTM4;PLEKHG4;CKLF-CMTM1;CDH1;RIPOR1;PRMT7;LRRC36;ATP6V0D1;HSD11B2;CTCF;FHOD1;CMTM3;CKLF;CMTM1;CMTM2;BEAN1;TK2;MATCAP1
Alzheimer disease	HS3ST1;CYB561;NR1H3;RABEP1;GRN;ABCA7;EED;CA12;SEMA3C;ZCWPW1;HSD17B2;AURKA;RBM27;SMIM24;NCR2;FBXL19;RIN3;TRIM35;CLPTM1;RELB;UCP1;TBC1D9;CLNK;MS4A6A;MS4A4A;ACCS;IMPG1;WWC1;PDCL3;QPCT;GRIN3B;ONECUT2;PILRB;FAM210B;SNRPB;PLD2;NECTIN2;APOE;TOMM40;APOC1;SERPINF1;MTSS2;LARS1;CCDC90B;SULT6B1;SPPL2A;BCAS3;UFC1;PPOX;USP21;CCZ1B;PROSER2;HIKESHI;MS4A2;PPP4C;CCDC83;EXT2;NIT1;ADAMTS4;NDUFS2;ZYX;CCDC116;FAM171A2…
Alzheimer's disease biomarker measurement	CYB561;APOC1;DCAF16;SHE;LTF;CCR2;MMP10;CCR3;ACKR2;MMP1;KRBOX1;CCR5;TDRD10
Alzheimer's disease neuropathologic change	TOMM40;NECTIN2
Anal fissure	TCL1A;TCL1B
Anilide use measurement	LRP1;STAT6;GPR52;VWA7;MSH5;MICA;MICB;STK25;RABGAP1L;SAPCD1;MSH5-SAPCD1
Aniseikonia	MARVELD2;TAF9;AK6;RAD17
Anisometropia	RAD17;TAF9;AK6;MARVELD2
Anti-Toxoplasma gondii IgG measurement	SRFBP1;FTMT
Anti-cytomegalovirus IgG measurement	ST3GAL1;CNPY1;TG;CCN4;NDRG1
Anti-hepatitis B virus surface antigen IgG measurement	HLA-DPA1
Anti-herpes simplex virus 2 IgG measurement	TENM2
Anti-rubella virus IgG measurement	HLA-DPA1;HLA-DPB1
Anti-varicella zoster virus IgG measurement	PGBD1;ZSCAN26;ZKSCAN8P1;ZKSCAN4;ZSCAN31;HFE;ABT1;H4C8;ZSCAN9;ZSCAN12;OR2B2;ZNF322;H1-5;ZNF165
Antiglaucoma preparations and miotics use measurement	MTAP;FERMT1;SIX1;UCK2;PTPRJ;HUS1B;NDUFS3;MADD;PTPMT1;KBTBD4;BMP2;TMCO1;CDKN2A;CELF1;CFAP36;SLC39A13;RAPSN;AGBL2;NUP160;SPI1;FNBP4;PPP4R3B;MTCH2;ALDH9A1;C1QTNF4;FAM180B
Antihistamine use measurement	GAL3ST2;EMSY;NEMP1;NAB2;STAT6;TPD52L3;RDH16;WDR36;TSLP;CAMK4;ZBTB39;HLA-DQB1;PDCD1;HLA-DQA1;SLC25A46
Antihypertensive use measurement	RSPO3;CACNA1D;TKT;TANGO2;RNF146;AMIGO2;CIB4;NEK10;GALNT4;DCP1A;PRR33;TNNT3;TNNI2;EOMES;CENPW;ECHDC1
Antimigraine preparation use measurement	FHL5;FGF23;TRIM32;TBC1D32;ASTN2;STAT6;MPLKIP;PAPPA;TRIQK;LRP1;MEF2D;ACTRT2;TIGAR
Antithrombotic agent use measurement	RPGRIP1L;TGFB1;ZPR1;SMARCA4;LDLR;COL4A2;ABCG5;TMEM184C;TMEM170A;TCEA2;CFAP299;HLA-B;STH;BCAR1;MTAP;PLG;TWIST1;B9D2;TOMM40;APOC1;TRAFD1;TMEM91;SLC22A3;SPPL2C;HDAC9;APOA5;ALDH2;NAA25;PSRC1;SORT1;BUD13;FURIN;FERD3L;PRDM8;CFDP1;LKAAEAR1;MAPT;COL4A1;HLA-G;HLA-F;LINC02210-CRHR1;ERP29;KANSL1;OPRL1;ENPEP;ZC3H12C;ENPP6;HECTD4;MYT1;ZFP57
Aortic dissection	DUT
Aplastic anemia	TEX14;PIK3R1;HSF5;RNF43;CCNB1;SLC30A5;PPM1E;RAD51C;IGBP1C
Arterial occlusion	GZMK
Arterial stenosis	GZMK
Arthralgia	DCST2;SMC2;ADAM15
Arthropathy	RRP15;ITPR3;SHC1;COL27A1;EFCAB2;HLA-DMB;PLCZ1;SMARCC2;SKIDA1;RNF41;ACP3;AMBP;GDF5;RASGRP3;LENEP;TIPARP;PLEKHA5;MLLT10;AEBP2;NABP2;ZNG1E;FOXD4L5
Astigmatism	HERC2;PRL;FAAP100;HDGFL1;NPLOC4;TSPAN10;SLC25A10;OCA2;SOX4
Atrophy/Degeneration affecting the central nervous system	OPHN1;CRYBB3;JADE3;CRYBB2;LINGO2;YIPF6;AKAP4;CCNB3;KIAA1671;STARD8;PIWIL3
Autoimmune Hepatitis	TSBP1;HLA-DQB1;BTNL2
B-cell acute lymphoblastic leukemia	OAT;ATXN3;SPAG6;MTAP;FIGNL1;CDKN2B;CDKN2A;ABRAXAS2;FAM53B;EEF1AKMT2;COMMD3-BMI1;SLC7A8;DDC;BMI1;IFNE;COMMD3;KCNJ6;KCNJ15;CPSF2;DMRTA1;NDUFB1;NKX1-2
B-type natriuretic peptide to N-terminal pro B-type natriuretic peptide ratio	POC1B-GALNT4;PPP3CC;SLC39A14
BMI-adjusted adiponectin measurement	ITIH4;NT5DC2;UQCC5;SPCS1;ITIH3;GNL3;STAB1;GLT8D1;ITIH1;NEK4;PBRM1
BMI-adjusted fasting blood glucose measurement	YKT6;FNDC4;MYRF;MKKS;MYBPC3;FADS1;EIF5A2;RAD21;FEN1;GCKR;SNX17;SSR1;VPS13C;TMEM258;ZNF513;ATG16L2;AARD;MAPK8IP1;FADS2;PDE2A;C2CD4B;STARD10;ABCB11;MADD;DDC;VTI1A;CAGE1;SPATA31H1
BMI-adjusted fasting blood insulin measurement	ERI1;IRS1;MAP3K1;FNDC4;ATAD1;NYAP2;MFHAS1;MIER3;ANKRD55;HSPB3;TNKS;GRB14;SETD9;KLLN;COBLL1;KRTCAP3;NDUFS4;PTEN;ZC3H11B;SPATA31H1
BMI-adjusted hip circumference	LAP3;DBNDD1;TFPI;TACC3;GRAMD1B;PHF20;CLEC16A;ADAM28;ADAMTS6;H6PD;EPN3;LIMA1;AKR7A2;KCNQ1;KIF1B;CROCC;TBXAS1;SPAG4;AP3D1;WDR3;SMARCD1;TRAM1;PTPN3;VPS9D1;SLC25A3;KIFAP3;EXOSC5;CAPZB;CBFA2T2;TP53INP2;COBLL1;EFR3B;SNX10;PSMC5;MAPKAPK5;MLF2;PITPNM2;SEL1L3;CDC6;SUCO;DDX17;CBY1;TOMM22;TOM1;HMOX1;CABP7;TRIP11;PRORP;UQCC1;CTSZ;FERMT1;PXMP4;SMAD7;CIAO3;RBL2;AAGAB;DOT1L;LYL1;KCNN1;NPVF;HOXA13;BCL7B;SPIN1;EC…
BMI-adjusted leptin measurement	GCKR;FNDC4;GRB14;ARHGAP40;TIPARP;ZNF513;LEP;TSGA13;COBLL1;CCNL1;ADIG;LEKR1;ACTR5;SNX17;COPG2;SPATA31H1
BMI-adjusted neck circumference	DGKE;C17orf67;TRIM25
BMI-adjusted waist circumference	DBNDD1;TFPI;BAIAP3;STAB1;PIK3C2A;MTMR11;GLT8D1;PHF20;VRK2;HOXC8;RIPOR1;ADAM28;YTHDC2;TNFRSF9;NFE2L3;KCNQ1;KIF1B;ITIH4;ITIH1;DCBLD2;CROCC;CCAR1;OGFR;GNA15;AHRR;ZNF76;PKN2;PACC1;ATXN3;GAL;HES2;FBXW11;SDHA;PPP2R3A;ZZEF1;SLC12A1;PTPN23;CBFA2T2;MYH7B;FDFT1;COBLL1;BCKDHB;GSTP1;EFR3B;WDFY1;SNX10;ADAMTS2;PSMC5;DOCK3;RPH3A;IRAK3;TMEM38B;SF3A1;SEC14L2;PIK3IP1;C22orf31;TRIP11;FERMT1;JAG1;CHMP4B;TSNAXIP1;SLC…
BMI-adjusted waist-hip ratio	CFTR;WNT16;HECW1;M6PR;TFPI;PLXND1;RBM6;HOXA11;KMT2E;PHTF2;SCN4A;NFIX;MLXIPL;BAZ1B;STAB1;SLC6A13;HFE;ABHD5;GLT8D1;SYT13;ZFP64;HSD17B6;NR1H3;ARID4A;HOXC8;BOD1L1;RIPOR1;ZIC2;CC2D2A;NFE2L3;MPHOSPH9;ITIH4;ITIH1;CROCC;ATP2B4;ANKS1A;AP3D1;PACC1;SPI1;STOML1;IP6K2;STON1-GTF2A1L;PTPN3;SMG6;CDC42;SREBF1;NFATC3;NSF;NUP37;ACTB;DLG1;KIFAP3;PTPN23;DNM2;COL5A3;CFHR2;IMPG2;PCNP;C1QTNF3;COBLL1;GSTP1;SNX10;ASAP3;KI…
BNP measurement	NPPB;CYP4V2;CLCN6;F11
BRCAX breast cancer	ESR1;CCDC170
Back pain	NCAPD2;MRPL51;AKR1D1;CD27;SURF4;SURF1;DCT;SPOCK2;TAPBPL;DGKI;RAPGEF2;SURF2;HTR7;PELO;GPC6;ITGA1;VAMP1;ARMS2
Barrett's esophagus	LRRC23;PKN2;MTHFSD;AQP9;NCS1;P3H3;LDAH;PRDM12;TBX3;BLK;ZFHX3;HMCN2;ASZ1;PTPDC1;PXDC1;TPPP;FOXL1;PRSS55;LPA;H2BC15;SLC9A3;CTTNBP2;ABL1;MTMR9;CRTC1;WNT2;HS1BP3;SATB2;RBM19;ZNF391;ASS1;SLC22A23;FAM167A;XKR6;TNKS;FOXC2;RP1L1;FNBP1;PNMA2;CFTR;CD4;ZNF184;SLC22A2;GTF2B;CD27;FAM50B;SLC22A3;KLHL26;H2BC13;PPP4R3B;CRLF1;OR12D3;UBD
Bartholin gland disease	CHST8;CEBPA;PEPD
Behcet's syndrome	ENOX1;EGR2;IL19;MAMSTR;FUT2;KLRC4;PRKG1;C1orf141;CDSN;KLRC2;HLA-B;RASIP1;CCR2;CAST;IL23R;CCR1;PSORS1C2;PSORS1C1;KLRC4-KLRK1;KLRC1;NTN5;CCDC122;SCHIP1;IL22RA2;XCR1;CCR3;KLRC3;KLRK1;CCRL2;IL10;IQCJ-SCHIP1
Bell's palsy	CDC5L;SPATS1
Benign Brain Neoplasm	MTAP
Benign Ovarian Neoplasm	ZNRF3;CHEK2
Beta blocking agent use measurement	ST7L;CHDH;GLRX2;SMG6;NT5C2;GRHL2;ECHDC1;PRELID3B;PLCB4;RPGRIP1L;C11orf58;ALDH2;NPR3;MFN2;RNF146;LRIF1;PLG;TOMM40;APOC1;TNNT3;CDC73;COG2;ENPEP;POC1B;LMAN1L;FURIN;BCAS3;RSPO3;ARID5B;CWF19L2;CTSS;NEK10;CDC25A;ZNF589;MICU2;BORCS7;SPATA33;SRR;UMOD;SIK2;SIGLEC15;CFAP299;SVIP;LAYN;MICB;ATXN2;TSGA13;CPLX3;C1orf167;BAHCC1;BORCS7-ASMT;CYB561;CLCN6;DPEP1;MTAP;TUBB1;HBP1;SH2B3;SLC27A6;THADA;ELAPOR1;RO60;MTHF…
Bicuspid aortic valve	FRRS1
Brain atrophy	C9orf72;IFNK;EQTN
Breast hypertrophy	ESR1;EREG;MCHR1;BTC;NTN4;USP44;PARM1;PAH;EPGN
Breslow thickness	COMMD9;PRR5L;PAMR1;TRAF6;TRIM44;LDLRAD3;FJX1
Bronchiectasis	MAP4K5;L2HGDH;CDKL1;DMAC2L;NIN;SORL1;BLID;PRDM8;ANTXR2;LRRTM4;GK2
Brugada syndrome	GATA4;FTO;NEIL2;IRX5;IRX3;SCN5A;ZNF397;GRK3;HEY2;EXOG;ZSCAN30
C-C motif chemokine 1 measurement	C8A;FYB2
C-C motif chemokine 14 measurement	CCL16;CCL15-CCL14;CCL14;RDM1;CCL23;CCL15;CCL4;LYZL6;MMP28
C-C motif chemokine 15 measurement	CCL15-CCL14;CCL15;CCL23
C-C motif chemokine 16 measurement	CCL16;CCL14
C-C motif chemokine 17 measurement	SS18L2;ZBTB47;NKTR;ACKR2;CYP8B1;CCDC13;SEC22C;VIPR1;HIGD1A;KRBOX1
C-C motif chemokine 18 measurement	CCL15;CCL3;CCL16;CCL18;CCL23;CCL15-CCL14;CCL14
C-C motif chemokine 20 measurement	APOBEC2;TSPO2;OARD1
C-C motif chemokine 21 measurement	NPHP3;ACKR4;UBA5;DNAJC13;ACAD11;NPHP3-ACAD11
C-C motif chemokine 23 measurement	CCL15-CCL14;CCL14;CCL16;CCL23
C-C motif chemokine 25 measurement	CCL25
C-C motif chemokine 3 measurement	ANKS3;TLR6;ATXN2;ZNHIT3;CCL23;CCL4;CCL4L2;ROGDI;FAM114A1;CCL16;CCL15-CCL14;CCL15;CCL3L3;CCL3;MGRN1;UBN1;GLYR1;SMIM22;TBC1D3B;CCL18;CCL14;HSD17B2;CDIP1;SH2B3;SEPTIN12;NUDT16L1;TLR10;SDR42E1;MYO19
C-C motif chemokine 3-like 1 measurement	CCL18
C-C motif chemokine 5 measurement	CCL5;RDM1
C-C motif chemokine 8 measurement	CCL13;CCL1
C-X-C motif chemokine 10 measurement	NPFFR2;AFP;YTHDC1;GNRHR;GRSF1;UGT2B28;NT5E;FRAS1;TMPRSS11D;ADAMTS3;UGT2B7;THAP6;TMPRSS11A;UGT2B15;UBA6;UGT2B10;UGT2A3;SYNCRIP;G3BP2;CNOT6L;CENPC;EPHA5;GC;UGT2B4;NAA11;COX18;ALB;RCHY1;CCDC158;MRPL1;UGT2A1;TMPRSS11B;GK2;UGT2B17;TMPRSS11F;STAP1;SLC4A4;TMPRSS11E;STBD1;ANKRD17;SNX14;USO1;ANTXR2;SULT1B1;ODAPH;UGT2B11;SULT1E1;CCNI;CCNG2;CDKL2;DCK;CXCL13;PARM1;MOB1B;UGT2A2
C-X-C motif chemokine 11 measurement	CXCL10;CXCL11;ART3;CXCL9
C-X-C motif chemokine 16 measurement	ZMIZ1;PPIF;SH2B3;EPS15L1;KLF2;ARRB1;KLHL35;RPS3;ABCA9;CXCL16;GLTPD2;ARRB2;JPH2;ACOXL;FYCO1;BUB1;C10orf105;MED11;ZCCHC24;CXCR6;VMO1;ATXN2;C19orf44;CDH23;ALDH2;OSER1;ZMYND15;TM4SF5;BCL2L11;XCR1
C-X-C motif chemokine 5 measurement	PF4;NRBF2;REEP3
C-X-C motif chemokine 6 measurement	CXCL6;CXCL2;PF4V1;CXCL1;CXCL8
C-peptide measurement	HLA-DQB1;HLA-DRA;FNDC4;TNKS;GCKR;ZNF513;SPATA31H1;ERI1;SNX17;MFHAS1
C-reactive protein measurement	RAD52;RBM6;HEATR5B;MLXIPL;BAZ1B;HFE;AGPS;NR1H3;ARID4A;MFAP3;CTNNA1;FAM114A2;TBXAS1;DGAT2;VMP1;TBC1D1;COASY;AFF4;RHOBTB1;NFATC3;CYP2W1;PPP2R3A;ABCB11;FOSL2;PTPN23;MLH1;TP53INP2;DNM2;MEF2C;GCKR;MAPRE3;PGS1;DOCK3;KIF9;PXN;STRN4;HNRNPC;RPGRIP1;CAPN3;ECHDC1;PGC;ZNF184;DDX17;DMC1;TOMM22;JOSD1;GTPBP1;TSPO;SLC25A17;RBX1;POLE2;PCIF1;GINS1;ARFRP1;MAP1LC3A;PIGU;GUCY2F;NME3;NDRG4;ESRP2;MLYCD;SALL1;RPGRIP1L;E…
C3a anaphylatoxin des arginine measurement	STK19;CFHR3;DXO;SKIC2;C4A
C4BP measurement	C4BPB
CC16 measurement	PDHX;ELF5;KRTCAP2;TERT;SCGB1A1;ASRGL1;CLPTM1L;AHNAK;EHF;THBS3;MUC1;TRIM46;MTX1
CCL11 measurement	ACKR2;CYP8B1;KRBOX1;CCDC13;CCL24;GASK1A
CCL15 measurement	CCL15-CCL14;NTN5;MAMSTR;CCL15
CCL17 measurement	POLR2C;ACKR2;CYP8B1;CIAPIN1;KRBOX1;CX3CL1;COQ9;VIPR1;NKTR;HIGD1A;CCDC13;SS18L2;SEC22C;CCL17;ZBTB47;PRDX3
CCL19 measurement	ZBTB47;ACKR2;CYP8B1;SLC44A4;CCDC13;SEC22C;HSPA1L;NKTR;HIGD1A;VARS1;KRBOX1;SS18L2;VIPR1;HLA-DQB1;HLA-DQA1;DDAH2
CCL2 measurement	AMBP;ACKR2;CADM3;AIM2;CCR3;OR10J1;ACKR1;CCR2;ZNF618;LZTFL1;FYCO1;OR10J5;KRBOX1;CCR5;CCR1;CLDN11
CCL21 measurement	DNAJC13;ACAD11;ACKR4;UBA5;NPHP3;NPHP3-ACAD11
CCL23 measurement	CCL23;CCL16;CCL18;CCL15-CCL14;CCL14;CCL15
CCL24 measurement	CCL24;RHBDD2;DTX2;ABHD11;CLDN3;SPDYE16;SPDYE17;PTPN12;CCDC146;TMEM270;CLDN4;POMZP3;SPDYE18;UPK3B
CCL25 measurement	MAMSTR;ELAVL1;NUCB2;CCL25;NTN5;RPS13
CCL28 measurement	INO80D;NFE2;CMKLR2;EEF1B2;GPR84
CCL3 measurement	PAQR5;CCL18;RPLP1;TLE3;KIF23
CCL4 measurement	CCR2;PTH1R;CCR1;RTP3;TLR10;P4HTM;SETD2;KLHDC8B;ZNHIT3;CCL15;CCL3L3;GGNBP2;LTF;PTPN23;SCAP;CCR5;MYL3;LZTFL1;ELP6;TLR6;TBC1D3F;CCL4L2;MYO19;KIF9;TRPC4;CCR3;FAM114A1;TBC1D3B;CCL16;CCL4;DHRS11;CCRL2;CCDC12;SLC6A20;FYCO1;LRRC2;CSNK1A1L;SACM1L;CCL23;CCL15-CCL14;CCL14;ACACA
CCL5 measurement	HEATR9;CCL5;TAF15;MMP28
CD209 antigen measurement	STXBP2;CD209;FCER2;TRAPPC5;GBGT1;CLEC4G;MCEMP1
CD27 antigen measurement	SARM1;SERPINA4;SEBOX;VTN;TMEM97;SERPINA3;TMEM199;POLDIP2;TNFAIP1
CD4:CD8 lymphocyte ratio	HLA-C
CD5 measurement	PF4V1;DCBLD2;PPBP;SIGLEC7;ST3GAL6;CXCL5;PTAR1
CD8-positive T-lymphocyte count	HLA-C
CHGA cleavage product measurement	F11;GRK6;F12;CYP4V2
CMRF35-like molecule 6 measurement	POC1B;POC1B-GALNT4;GALNT4
COVID-19	OAS1;ICAM1;NUCB1;TYK2;OAS3;OAS2;FAM117A;KAT7;KCNMA1;IFNAR2;SLC6A20;LZTFL1;SLC50A1;PAH;CXCR6;CCR9;ABO;CEP97;CCR3;PARPBP;LCE4A;PSORS1C1;C6orf15;FDX2;DLX3;ZBTB11;PPP1R15A;TULP2;PLEKHA4;TCF19;NXPE3;RAVER1;TRIM46;EFNA1;XCR1;TAC4;MUC1;LCE2D;HMGN5;IL10RB;ICAM3;SH3BGRL;NFKBIZ;FYCO1;BRWD3;MTX1;ZGLP1;EFNA4;PCNP;RPL24;SENP7;ADAM15;EFNA3;GBGT1;LCE2B;KRTCAP2;LCE2A;POU5F1;CCHCR1;PSORS1C2
CX3CL1 measurement	CX3CL1;POLR2C;PLLP;CYP4V2;CIAPIN1;COQ9;F11;CCL22;CCL17
CXCL1 measurement	VTN;TNFAIP1;PF4;SARM1;TMEM97;CXCL3;SEBOX;POLDIP2;PF4V1;CXCL6;TMEM199;PPBP
CXCL11 measurement	SH2B3;NAAA;ATXN2;CXCL11
CXCL5 measurement	NRBF2;PPBP;PF4;REEP3
CXCL6 measurement	CXCL8;PF4V1;CXCL6;CXCL1
CXCL9 measurement	GRM8
Calcium channel blocker use measurement	FKBP4;ST7L;CLCN6;NRIP2;GUCY1B1;FRY;NT5C2;AKR1B1;ANAPC5;MTAP;NELFCD;RPGRIP1L;GML;HOXA13;RHEB;GAB1;CPSF6;CLINT1;GRB14;RNF146;MTHFD1L;LRRN4;MCM8;SHBG;MPDU1;APOC1;DHX30;SBF2;TMEM106C;SLC22A7;LEF1;HADH;CYP1A2;SMAD4;ABCG8;CRIP3;RSPO3;EIF3M;CACNA2D4;TRIM36;PRDM8;CAST;CYP2U1;CIB4;WASF2;SIK3;PCSK7;PRKAA2;TRIM46;KRTCAP2;NEK10;PGGT1B;GPER1;MICU2;ARL5B;PLEKHA7;B4GALNT2;THBS3;HSPB3;SHLD1;OR5B12;KAT5;CD164L2;M…
Cannabis use	NT5C2;RUNX1T1;MDFIC;PTPRF;BORCS7;ATXN2L;TUFM;TMEM161B;NIM1K;ANXA2R;AS3MT;BORCS7-ASMT;PTBP2;SH2B1;EIF3C;ATP2A1;KDM4A;MEF2C;PPP1R3A;SRR;ZNF131;CD19;NRG3;ZBTB10
Central Nervous System Neoplasm	MTAP
Central precocious puberty	ITIH3;IL12RB2;IL23R;MUSTN1;ITIH4;STIMATE;MITF;STIMATE-MUSTN1
Cervical Intraepithelial Neoplasia Grade 2/3	PSD4;TERT;HLA-B;SLC6A3
Chagas cardiomyopathy	SNX15;NAALADL1;SAC3D1;ARL2-SNX15
Chest pain	BLTP3A;PACSIN1;PRR14L;ILRUN;DEPDC5;SNRPC;SYN3
Chlamydia pneumoniae seropositivity	L3MBTL1;SRSF6
Chlamydiaceae Infections	KIF1B;PGD
Cholecystitis	R3HDML;SNX17;DCLK2;FDFT1;GCKR;ABCB1;FNDC4;C12orf43;EIF4E3;ZNF513;GALNT17;UGT1A8;TTPAL;ABCG5;KRTCAP3;CALN1;UBXN2B;UGT1A9;UGT1A10;UGT1A7;UGT1A6;SPATA31H1;UGT1A1
Cholecystitis, Acute	DNAH5;ABCG5;LRPPRC
Chronic Obstructive Asthma	IQCH;TNFSF18;ICE2;DLL4;INTS12;CREG1;GAL3ST2;GNGT2;CTPS1;SOCS1;SCMH1;SUCO;RIMS3;PRM2;EMSY;ORMDL3;TNP2;PDCD1;CEBPA;CLEC16A;GSDMB;SMAP2;RSPH6A;ZNF684;KCNQ4;KNL1;RTF1;ACOXL;GSDMA;PRM3;TSKU;SLC22A5;LRRC3C;NFYC;AAGAB;IL18RAP;SYMPK;INO80;SLC7A10;LRRC32;TLE3;IKZF3;STXBP6;NSMCE1;PHOSPHO1;RMI2;ZPBP2;ZFP69B
Chronic pain	BNC2;RNASE1;KLHL33;CCDC171
Churg-Strauss syndrome	OTOGL;ACOXL
Ck-beta-8-1 measurement	CCL23
Cleft palate	CREBBP;TRAF3IP3;BIRC3;FGFR1;RPL6;MAPKAPK5;BRAP;DEPDC5;BIRC2;CUX2;NAA25;UTP25;SPRY2;MMP27;UBL7;LGR5;SUOX;ETFA;SCAPER;PLPP5;TMEM123;DGKE;BAG4;SNRK;CLMN;CCDC63;FOXL1;PTPN11;CLK3;GCC1;ENO4;C17orf67;DDHD2;SUGP1;CEP126;KRT18;IRF6;CISD1;YAP1;NSD3;VAX1;JPH3;C1orf74;VIRMA;GATAD2A;HECTD4;TSSK6;EIF4ENIF1;SND1;TM6SF2;PISD;ERP29;P3H2;DICER1;MTHFSD;FSCN3;MYL2;RAB5B;NNT;IKZF4;MAU2;BTBD2;TRPC6;CFAP300;SYT14;COL8…
Cluster headache	PRRC1;HS6ST3;CTXN3;DUSP10;ANAPC1;C2orf69;CCDC192;TMEM87B;FTCDNL1
Cognitive impairment	NECTIN2;APOC1;APOE;TOMM40
Coma	SCGN;PHTF1;PTPN22;TH;HLA-DMB;RSBN1;VTI1A;IGF2
Combined hyperlipidemia	GCKR;BUD13;APOA5;KRTCAP3;SPATA31H1;ZNF512
Combined immunodeficiency	HMGN3;LCA5;SH3BGRL2
Conjunctival Disorder	IL18RAP
Constipation	OSBPL7;NFE2L1;CBX1;LRRC46;OSBP2;SNX11;SKAP1;HOXB3;SCRN2;SP6;TUG1
Corneal astigmatism	OCA2;PRL;SOX4;HERC2;NPLOC4;TSPAN10;SLC25A10;PDE6G
Cough	SLCO4A1;SOD3;LGI2;NTSR1
Creutzfeldt Jacob Disease	VPS37A;PRND
Crohn's disease	CNTN1;RNASET2;ATP6V0A1;TNPO3;DDX20;SBNO2;TBC1D1;SP100;RHOA;P4HA2;GSDMB;IL4R;RSBN1;CYLD;SEH1L;RPL6;RPH3A;SUCO;CREM;HSD3B7;ASCC2;EP300;ACO2;PSMA6;ARFRP1;MAPK3;GDPD3;AAGAB;IQCH;RIPK2;RASIP1;AGR2;TNFSF8;MTPAP;CUL2;ZMIZ1;PPIF;TSPAN14;KPNB1;CCL7;CCL8;NAGLU;IL2;KLF3;SH2B3;SCNN1A;RAB5B;C7;TTC33;DNAJC27;SNX17;PLCL1;THADA;ASH1L;ARHGEF2;PHTF1;KIF21B;FASLG;TNFAIP3;RNF146;GPAM;SMNDC1;ENOX1;ADCY7;GTDC1;IKZF4;T…
Cystic Kidney Disease	ANKRD1;DMP1;TIGD7;ZNF75A;STPG2;ZNF735;IBSP;ZNF727;ZNF736;SLC4A4;ZNF722
D dimer measurement	CATSPERG;ABCD3;C19orf33;PSMD8;SLC19A2;RFK;SPINT2;FGB;PLRG1;GGN;KCNK6;FGG;FAM98C;FGA;RASGRP4;SPRED3;F5
DDT metabolite measurement	CYP2A13
DNA methylation	RNF14;TRIO;DNAH5;MYO16;SPO11;TMEM161A;ELP1;LNX1;CRMP1;EVC;SDHA;NEBL;MLLT10;SMARCA2;DOP1A;XRN2;RBBP9;C22orf31;TOM1;BRD1;CINP;SALL4;BMP7;RAE1;WFDC1;OCA2;ZNRF4;TNFSF8;P2RX3;UBE3D;CTNNAL1;VPS4B;TCTN3;HMGB1P1;PCK1;CD93;CST8;DTD1;TMX4;IPPK;FGD3;DCTD;MIS18BP1;ART1;NDUFA10;TNNT3;SCP2D1;POLR3F;SSTR4;LPIN3;RBM38;MACROD1;TNS3;PRDM5;PRICKLE1;CDH13;GNAL;TTYH2;APP;CCN1;FIP1L1;LYAR;SRD5A1;LGSN;TPBG;SLC18B1;SLC2…
DNA repair protein rad51 homolog 1 measurement	C2;SKIC2;CFHR3;CFB;NELFE;MROH2B
Dementia	NECTIN2;APOC1;CYP27C1;NRAP;TLL1;NEDD4L;FECH;TOMM40;MSMO1;ONECUT2;APOE;NARS1;CCDC90B;PPOX;DLG2;B4GALT3;FAM171A2;ATP8B1;ADAMTS4;NDUFS2;CASP7;ST8SIA3;GK3
Dengue Hemorrhagic Fever	PLCE1;NOC3L
Dental crowding	IGFBPL1
Dental enamel hypoplasia	KIRREL2;NPHS1
Dental malocclusion	CCZ1B;ZNF316;C1GALT1;SMTNL1;GRID2IP;DAGLB;ZNF12
Diarrhea	SMARCA1;PRUNE2;HACL1;CAPN7;NTN5;UMAD1;ELF4;BTD;FAM114A1;MAMSTR;FUT2;VPS13A;FOXB2
Dickkopf-related protein 3 measurement	USP47;MICAL2
Dickkopf-related protein 4 measurement	PRKG1;APOH;PRKCA;CEP112;CSTF2T
Disorder of bilirubin metabolism and excretion	UGT1A1;UGT1A6;UGT1A9;UGT1A8;UGT1A7;UGT1A5;MROH2A;UGT1A10;UGT1A4;UGT1A3
Disorder of lipid metabolism	TOMM40;PSRC1;ABCG5;CXCL8;RTL9;SUGP1;APOA5;POLK;MAU2;LDLR;GNG5B;SORT1;SLC22A3;LPA;CRIPTO3;MTAP;CERT1;LEPR;ANKDD1B;CHAMP1;TOP1;CFAP97D2;AMMECR1;SLC22A2;HMGCR;SMARCA4;NCAN;UPF3A;NR2C2AP;HAPLN4
Diuretic use measurement	YBX2;HDAC7;TBC1D1;ACAP1;YPEL3;ECHDC1;HNF4A;JAG1;KLF5;GDPD3;RPGRIP1L;CSK;CEMIP;GML;HOXA13;GAB1;C11orf58;CDKN1B;GRB14;RNF146;GTDC1;PEDS1-UBE2V1;BMP2;TNNT3;OSER1;CDC73;INTS12;POC1B;CYP1A2;LMAN1L;FBXO38;DGKZ;DOC2A;TRIM48;ARID5B;GUCY1A2;TRIM36;PRDM8;MOV10;CREB3L1;SPATA2L;CYP11B1;B3GALT2;ZNF589;PITX2;MICU2;SLC39A13;PSMC3;ARL5B;WEE1;PLIN1;C16orf92;SPATA33;SHLD1;CEBPB;TLR1;MSRA;CTDNEP1;MTHFR;CYP11B2;H2BC…
Drug-induced agranulocytosis	AGER;MICA;CDSN;PSORS1C1;HLA-B;PSORS1C2;C6orf15;FMN2;HLA-DRA;MICB;RNF5;EHMT2;SLC44A4;MUC22
Drugs affecting bone structure and mineralization use measurement	IBSP;DGKH;SPP1;TNFSF11;TESMIN;MEPE;LRP5;DIRAS3;CTNNB1;HLA-DQB1;SH3BGR;HOXC6;CPTP;CFAP97D1;ANKRD65;MRPL20;SLC25A13;PKD2;FMN2;TAS1R3;HOXC5;GREM2;BRWD1;CCNL2;WNT16;MEOX1;GAL;DUSP3;PPP6R3;INTS11;MXRA8;AURKAIP1;PSMG1;SOX6;ACAP3;HLA-DQA1
Drugs used in diabetes use measurement	ABCC8;USH1C;TFAP2D;MAN2B2;NUP160;KCNQ1;SEC61A2;NUP133;NUCB2;EVC;RSBN1;GCKR;MTAP;RPGRIP1L;CRYBA1;MLX;FNBP4;SLC22A18;SNX17;PHTF1;WDR11;CSTA;DNAH8;EML2;TSPAN8;VPS13C;SERGEF;RAB11FIP4;PSMC3IP;PTGFRN;HNF1A;RAB1A;EXOC6;PMAIP1;NRBF2;VTI1A;POC5;PTPRR;SETD9;DCK;AP3S2;C12orf43;KRTCAP3;FGFR4;CDS1;PSMD6;ZNF513;ANKRD55;HTRA1;RCCD1;DNAAF3;CTRB2;RAB24;PRELID1;KIAA0232;PEAK1;CMKLR1;MRFAP1L1;HLA-DQB1;NQO1;C4orf50…
Duchenne muscular dystrophy	LTBP4;SHKBP1;SPTBN4;SPRED1;FAM98B;RASGRP1
Dupuytren Contracture	ST7;DMRT3;NME8;EPDR1;TSC22D1;EIF3E;WNT2;DMRT1;SLCO5A1;CFDP1;C8orf34;DGAT1;HSF1;SCX;SULF1;RSPO2;ISG20;AEN;CHST6;PPARA;EPHA8;SAV1;ACAN;DLGAP2;MAFB;CDPF1;BOP1;CFTR;MAP4K5;HSD17B7;PRTG;TMEM170A;TXNDC2;FEM1B;CLN8
Dyspnea	SLC27A5;MZF1;ZNF584
Eczematoid dermatitis	TFPI;HFE;CD6;RTEL1-TNFRSF6B;CLEC16A;H6PD;MPHOSPH9;EYA2;BCAS1;ERBB3;FAM76B;PITPNM2;PPP2R3C;ZC3H7B;ACO2;MTHFD1;PSMA6;NFKBIA;PFDN4;ARFRP1;IL21R;AAGAB;ITGB8;SUFU;MLX;IL2;CD5;RAB5B;MDM1;RAD50;HSPE1;IL1RL1;IL18R1;ATP10B;KLF12;MLANA;TNFSF18;EGR2;ACADS;NCOA3;MTRFR;TBC1D5;CARD6;KIDINS220;RBM17;LRRC32;NUSAP1;ACTR1A;ZNF365;PPCDC;IL21;BLTP1;ELAC1;RERE;PPOX;RIT1;HSPD1;LPP;EAF2;ILDR1;TSLP;C1QTNF2;GFRA3;ABCB9;R…
Emotional lability	E2F6;GREB1;ABCC3
Epidermal Inclusion Cyst	ACYP1;ZC2HC1C;CRYBA2;DLEC1;MLH3;EIF2B2;NRBF2;TMED10;PLCD1;FEV;CTDSPL;TERT;REEP3;CDK5R2;JMJD1C
Epithelioid Cell Uveal Melanoma	KCNK13;EFCAB11
Epstein Barr virus nuclear antigen 1 IgG measurement	EOMES;HLA-DQB1;HLA-DRB1;HLA-DRB5;ILDR1;AZI2;HLA-DQA1;ZCWPW2;EVI5;HLA-DRA;PJVK
Epstein-Barr virus infection	HLA-DQB1
Epstein-Barr virus seropositivity	C13orf46;CFAP97D2
Erythema	ACAA1;OXSR1;GCSAML;OR2G2;PLCD1;OR2C3;DLEC1;CTDSPL
Erythema nodosum	TRAM1L1
Esophagitis	PKN2;P3H3;LRRC23;FAM50B;GTF2B;PXDC1;CD4;SLC22A23;CD27
Esotropia	GET1-SH3BGR;GET1
Ewing sarcoma	XRN2;BMF;RREB1;ADO;PAX1;SRP14;NKX2-4;EIF2AK4;CAGE1;LY86
Eye Burns	SATB2
FEV change measurement	HTATIP2;BLOC1S2;TIMD4;NAV2;PRMT3;FOCAD;PPP1R2B
FEV/FVC ratio	SNX11;COPZ2;FARP2;ARHGAP44;CDKL3;DNAH9;TSPAN9;CHDH;IGF1;CD44;VEZT;TBPL1;RNF19A;BOD1L1;CLEC16A;SOX30;SLC66A1;RETSAT;JADE2;TRIT1;ROS1;H6PD;BCAR1;RELT;CYFIP2;USP36;CCDC85A;QSER1;LTK;CDON;CHI3L2;ZNF76;MAP2K4;SLC9A3;FGFR2;STAG3;EVI5;RRP15;HDAC4;TGFBR3;SMG6;TESK2;CYBRD1;SPEG;LLGL2;SEMA3A;RARB;HOXA9;PCM1;RIF1;SESN1;CHRNA3;PGR;NFE2L1;TUT7;HAL;GNAO1;PTPN4;GANAB;ICAM1;MYO15A;TGFB2;SMIM24;MLN;CDC7;KLHL22;ME…
Facial wrinkling	DAAM1;AEBP2;RXFP3;SMIM13;ERVFRD-1;NEDD9
Fasciitis	DMRT3;NME8;EPDR1;ELL;WNT2;EPB41L5;SULF1;HSF1;MAFB;SCX;IKBKE;FGFR2;ISYNA1;ATE1;DSTYK;DET1;SAV1;ACAN;TMEM170A;TXNDC2;NTSR2;ZC3H12D;AEN;PRKAR1B;BOP1;EIF3E;TMCC2;MYO1E;C8orf34;ISG20;DGAT1;PDGFA;ATL1;SCRT1;CFTR;MAP4K5;TAB2;DMRT1;SLCO5A1;REM2;CFDP1;SLC7A7;PRTG;MRPL52;LRRC25;SUMO4;SRGAP2
Febrile seizure (within the age range of 3 months to 6 years)	IFI44;CD34;ATP2B1;TTC21B;SCN1A;CSRNP3;CR1L;GALNT4
First degree atrioventricular block	ACVR2B;SCN10A;XYLB;SCN5A;EXOG
Flushing	ALDH2;NAA25;TRAFD1;SH2B3;ERP29;BRAP;ACAD10;HECTD4
Follicular Cyst	C22orf31;MYD88;FERD3L;DLEC1;HDAC9;RRP15;VILL
Forceps delivery	SLC14A1;CCDC170;SLC14A2
Fuchs endothelial corneal dystrophy	LAMC2
GDNF family receptor alpha-2 measurement	DOK2
Gastrointestinal obstruction	ABHD13;ZBTB46;TPD52L2;SLC2A4RG;ABHD16B;ZGPAT;LIME1
Genetic chronic primary adrenal insufficiency	HAS1;ATXN2;SH2B3;PHTF1;RSBN1
Genetic renal or urinary tract malformation	IBSP;SLC4A4;RPP30;TIGD7;HTR7;ZNF75A;SPP1;DMP1
Genetic thrombotic microangiopathy	DMRT1;DMRT3
Genetic visceral malformation of the liver, biliary tract, pancreas or spleen	STX10;IER2;ZNF121;SHFL;ZNF426;PPAN-P2RY11;MAST3;ISYNA1;ELL
Gilbert syndrome	UGT1A6;UGT1A9;UGT1A10;UGT1A8;UGT1A7;UGT1A4;UGT1A1;UGT1A3;UGT1A5
Gingival bleeding	PIBF1;KLF5
Gleason score measurement	CCNH;RASA1;KLK2
Glucocorticoid use measurement	ERBB3;RAB5B;ICE2;IL33;CREG1;CAPSL;GAL3ST2;EMSY;TCHH;IKZF3;S100A11;PHB1;NSMCE1;ZPBP2;PDCD1;HRNR;LRRC3C;H3C8;H2BC10;CLEC16A;IL21R;AAGAB;RAD50;SUOX;TSLP;IL13;ORMDL3;BRD10;SOCS1;RPS26;GSDMB;IQCH;IL5;IL18RAP;MLANA;PRM2;IKZF4;BTN2A2;RANBP6;RMI2;TNP2;CCR4;TMPPE;ZNF652;CEBPA;TPD52;ITGB8;IL1RL1;SLC7A10;H4C8;CRTAP;TPD52L3;PRM1;PRM3;TCHHL1;LINGO4
Glycosuria	SLC5A2;ARMC5;ITGAD;OR2J2;RUSF1;VTI1A;COX6A2;ZNF843;ZNF311;OR5V1;OR12D3;ITGAX;TGFB1I1;NFIL3
Granulomatosis with Polyangiitis	HLA-DPA1;ARL14EPL;LVRN;SEMA6A
Graves disease	TAF11;ANKS1A;RPS6KA2;RSBN1;FBXL19;STX1B;HSD3B7;SETD1A;IL2RB;CEP128;STX4;STAT1;PHTF1;SLC12A5;SNRPC;COX7B;FCRL2;PTPN22;ITGAX;GPR174;LPAR4;VANGL2;SLAMF6;FCRL1;CEP57;VKORC1;CYSLTR1;NSUN7;HLA-DQB1;WWOX;TAF9B;CDSN;HLA-DPB1;PGAM4;HLA-DPA1;HLA-B;RNASET2;BLTP3A;FAM76B;PGK1;MAGT1;ACAD10;CCR6;SPDEF;TCP11;TMPRSS3;ICOS;RHOH;CHRNA9;RTKN2;FGF16;HLA-DQA1;MICA;PSORS1C1;TG;ITM2A;MAPKAPK5;NCOA5;SESN3;KCNJ16;LEMD2;R…
Guillain-Barre syndrome	ITGBL1
HDL cholesterol change measurement	RBM5;RBM6;EDC4;HERPUD1;PIGV;DGAT2;SLC12A3;CETP;R3HDML;CENPT;TSNAXIP1;MADD;ARID1A;TOMM40;LILRB2;DDB2;TRAFD1;FNBP1L;AKT1;UBE3B;ITGB2;CCDC116;MST1R;ACAA2;HECTD4;TCAP;HCAR2;BMP8A;UBE2L3;HCAR1;UVRAG;TEDDM1;LILRA4;GPIHBP1;NR1H3;LILRB5;APOC3;NAA25;GRB14;DR1;BUD13;NLRC5;PSKH1;YDJC;THAP11;IRS1;FPR1;TNKS;ZBTB42;SOCS3;TRIM64C;NUTF2;APOA5;KCTD10;TMED5;TECTB;TTPAL;NEURL2;STARD3;PPP1R1B;PNMT;GPN2;MFHAS1;ZNF577…
HER2 Positive Breast Carcinoma	PALB2;MAP3K1;IGFBP5;ERN2;FGF19;ZNRF3;KREMEN1;CHEK2;RPL37A;SLC4A7;FGF10;FGF4;C22orf31;USP44;NBEA;IGFBP2;RFC3;LTO1;DCTN5;MYEOV;SMYD4;NTN4;RPA1;SETD9
HER2 negative breast carcinoma	SLC4A7;FGF4;C22orf31;IGFBP2;USP44;LTO1;FGF19;NBEA;MYEOV;KREMEN1;CHEK2;RPL37A;APOBEC3D;FGF10;PALB2;ESR1;MAP3K1;MIER3;NTN4;HLF;IGFBP5;TNNI2;RFC3;ERN2;APOBEC3B;CBX6;PRR33;TTC28;SETD9;COX11;DCTN5;ZNRF3;APOBEC3C
HIV infection	CCDC191;ZDHHC23;QTRT2;DRD3
HIV-1 infection	MICB;HLA-C;CDSN;C6orf15;HLA-B;DUSP22;CCR5;SLC44A4;PRRC2A;MICA;PSORS1C1;RNF39;PPP1R11;PRPS1L1;ANGPT4;RSPO4;DDX39B;CLIC1;MUC22;IRF4;GPANK1
HMG CoA reductase inhibitor use measurement	DNAJC11;ZC3H3;SLC18A1;TARBP1;GUCY1B1;MAPKAPK5;FBXL19;SETD1A;BCL7C;MTAP;ARVCF;CDK5RAP1;DHODH;GSDMD;TBL2;KPNB1;ACAD10;CERT1;KLHL18;SCAP;FANCL;OTX1;ALDH8A1;PMFBP1;PLG;PLCG1;MGME1;BANF2;DOCK6;LPIN3;ANGPTL3;PSRC1;SDCBP;NOB1;NPEPPS;NTN5;RHOB;C7orf50;NAPRT;FERMT3;VTI1A;MCU;PEX10;SKI;TMED4;RGS12;USP24;BROX;GPR146;NIPSNAP3B;ZNF23;CYP7A1;COA6;CTRB2;PCSK9;TCEA2;OR5B12;OR5B2;ZHX3;MAMSTR;FUT2;NAP1L5;GRINA;EFC…
HOMA-B	NR1H3;GCKR;MYL7;YKT6;FADS2;G6PC2;RAD21;PDZD8;PARVA;SPATA31H1;USP34;MYBPC3;DDB2;TMEM258;ZNF513;ABCB11;RAB11FIP2;FNDC4;FADS1;VTI1A;PARP8;EMX2;SLC35C1;AARD;ISL1;SHOC2;SLC1A2;MADD;SNX17;MAPK8IP1;MYRF;TCF7L2;NOSTRIN;FEN1;OR1L3;OR1L1;BBIP1
HOMA-IR	GCKR;SNX17;ZNF513;LRRC70;IPO11;KRTCAP3
HPV seropositivity	HLA-DQB1
Hallux valgus	CLCA1;THG1L;GDF5;SPCS3;NGF;ZFPL1;EBF1;RRP15;SAC3D1;CCDC88B;VANGL1;ODF2L;LSM11;SF1;SNX15;CLINT1;SMARCC2;SPATA4;NAALADL1;APOF
Hammer Toe Syndrome	BMP5;COL21A1
Hashimoto's thyroiditis	CREBBP;ERBB3;FAM76B;RSBN1;BLVRB;MTMR3;CEP128;ICAM4;KAT2A;SH2B3;ALDH2;STAT1;PHTF1;APOA1;FLT3;IKZF4;LIF;GSE1;GINS2;HEMGN;TRMO;XPA;NCBP1;SUOX;PARN;NPEPPS;SIDT2;WIPI2;PCSK7;RAVER1;ICOS;BRD7;PRR15L;PAFAH1B2;ITGAM;RSPH9;RTKN2;CEP57L1;WWOX;RPS26;IFNA1;MYL4;VDAC1;NEURL4;HLA-DPB1;IFNA13;ITGB3;PRAG1;TMEM131;MTMR2;KCNH4;IL2RB;BFAR;PRX;PNPO;CDK5RAP3;RAB5B;DUSP22;TNP1;ARMC2;ELF1;SOX4;MAP3K10;KLF4;FOXO1;NR3C2;…
HbA1c measurement	SNX11;SCN4A;LUC7L;MLXIPL;BAZ1B;HFE;VIM;ANK1;DCUN1D1;FAM184B;BCAR1;AKR7A2;USE1;KCNQ1;MTA3;CAMK2B;TSPAN32;CHI3L2;SEC61A2;NUP133;TGFBR3;ABCB11;TACR2;MKRN2;NT5C2;TNRC6C;SENP1;CARMIL1;MEF2C;COBLL1;BCKDHB;GCKR;PILRA;ATG16L1;HBQ1;ATXN7L3;ZBTB25;MAP3K1;CRAT;SCD;PRTFDC1;TSPAN15;OCEL1;MYO9B;MTAP;CYB5R3;KCTD17;MTHFD1;PRORP;PXMP4;COTL1;RPGRIP1L;RAB11A;GSDMD;PYCR3;ANKRD27;TGFB1;DNASE2;BCL7B;YKT6;CUBN;ARHGAP21…
Headache	BTN3A1;SDCCAG8;FECH;WDR1;PPP6R3;RNF141;MDK;AMBRA1;MVK;ARPC3;GPN3;VPS29;LANCL1;LEPR;CCND2;FGF23;CRHR1;IFT81;LRP1;BTN2A2;BTN1A1;TSHB;NGF;NMT1;FHAD1;ADAMTSL4;PLCD3;RPRD2;HTRA1;MPLKIP;HEXIM2;DRD5;ACTRT2;AFF1;HARBI1;ZNF322;STAC3;OR9Q1;PPTC7;SND1;TMEM244;ZKSCAN8P1;ARMS2;MRPS21;NOA1;ERI1;EXPH5;KCTD10;IFT43;HVCN1;GPR12;BRDT;TARS2;TBC1D32;KIRREL3;CFDP1;ZDHHC5;ARHGAP27;STAT6;ASXL1;C12orf76;DHX36;PAPPA;CHST…
Hearing abnormality	PHLDB1;ATP11B;PKN2;NOX4;CSK;KLC1;XRCC3;GTF2B;ULK3;LMAN1L;CRIP3;TRMT61A;OR2B2;GRM5;ZNF318;SPPL2C;GRM3;COA8;LINC02210-CRHR1;H4C13;ZNF184;COPS7A;SLC22A7;RASA1;SLC45A3;PM20D1;CKB;MAPT;ARL17B;STH;H2AC14;LAP3;PAFAH1B1;ZRANB1;CCNH;ANKRA2;BAG5;LRRC37A;H1-5;ZNF165;CPLX3;MLF2;RAB29;CRHR1;ZNF391;CLUH;SLC41A1;SCAMP2;CYP1A2;QDPR;PTMS;TMEM161B;UTP15;PTK2;LCORL;H2BC13;PLEKHM1;H2BC15
Helicobacter pylori infectious disease	TMEFF2;GRAMD2B;C5orf63;ALDH7A1;MARCHF3;MTSS1;SPMIP10;LMNB1;KALRN;WASHC5;ITGB5;MEGF10;NSMCE2;TMEM65;HEG1
Hematochezia	MYBPC1;CLINT1;CHPT1
Hematuria	TGFB1;CCDC97;RHBDD1;SPMIP8;ZSCAN26;CX3CL1;COL4A4;MMP15;HNRNPUL1;SC5D;CAPN9;PGBD1;H4C8;H1-5;ZKSCAN4;H2BC15;ZSCAN31;USB1;COG2;ZSCAN9;ZKSCAN8P1;BLID;NYAP2;ZSCAN12;MFF;ZKSCAN3
Henoch-Schoenlein purpura	HLA-DQB1;HLA-DRA
Hepatic failure	ADAMTS1
Hepatic fibrosis	SLC24A2;RPS6;CAV3;CDH3;ZFP90
Hepatitis	TPST2;MYO18B;ZNF438;SEZ6L;CRYBB1;HDGFL1;PRM2;XCL2;TEX29;GABRB3;RMI2;CRYBA4;SNAPC1;ADCK1;HPS4;XCL1;PRL;TNP2;SNN;SOCS1;LITAF;SPTLC2;ASPHD2;PRM1;PRM3
Hernia	HDAC10;TRIM23;COX11;VGLL2;PIK3CD;ALDH1A3;H2AP;TMEM201;LHX2;WDR35;RREB1;TOM1L1;SREK1IP1;CWC27;STXBP4;PLXNB2;CC2D2A;ADAMTS6;MAP2K4;MLC1;MYOCD;SRFBP1;ZNF18;TTC32;MAPK12;H2AL3;DNAH9;H6PD;AAGAB;IQCH;OSR1;CRB2;ICE1;SNAPC3;SPSB1
Hernia of the abdominal wall	FOXN3;RRP15;LIMK1;ZNF391;GRID1;GC;ADAMTS16;ICE1;ZNF184;ADAMTS3;ADAT2;PPP4R3B;NPFFR2;EFEMP1;POM121L2
Herpes Zoster	NECAB2;PCK1;MBTPS1;CDH13;SLC38A8;HTR1E;ACSF3;HLA-B;SLC22A31;ATP2C2;PMEPA1;IZUMO3;WFDC1;ZBP1;PLAAT1;ATP13A5;HSBP1
Herpes simplex infection	PDHA2;SYNE3;TCL1B
Herpes simplex virus 2 seropositivity	ATP1B3;NCBP3;ITGAE
Hiatus hernia	ADGRE2;CLEC17A;ADGRE3
Hip pain	HDAC4;PRPF3;TARS2;SLC29A4;NUP43;LRP11;PCMT1;GINM1;ECM1;LATS1;RPRD2;DNAJC24;TNRC18;KATNA1;MRPS21
Hirschsprung disease	SLITRK6;SEMA3D;FANCL;RET;HNRNPF;CSGALNACT2;ZNF485;RASGEF1A;ZNF239
Hirsutism	WARS2;KDSR;CFAP299;FGF5;GCC2;PRDM8;ANTXR2;LIMS1
Hodgkins lymphoma	CORO1A;MAPK3;CD69;PERP;EXOC2;TNFAIP3;PZP;IRF4;DTNB;BCL2L11;IL20RB;TRAK1;ACTRT3;BTNL2;KRTAP5-9;YPEL3;IL4;PAPOLG;STAG1;NCOA5;SLX1A;ACOXL;IP6K3;SLC35G2;BOLA2B;HLA-DRB1;HLA-DRB5;HLA-DRA;IFNGR1;CLEC2D;CD40;KLRB1;MYB;PTPRK;SHANK2;IL22RA2;SCN3B;IL13;LRRC34;DHCR7;MICB;KRTAP5-10;KRTAP5-8;SULT1A3;MYNN;ITPR3;GDPD3;DNMT3A;SLC12A5;UQCC2;PTPRG;PUS10;NADSYN1;HLA-DQA1;NPIPB13;KRTAP5-11;POU2AF3;KRTAP5-7
Hodgkins lymphoma, mixed cellularity	TSBP1;NOTCH4
Huntington disease	SOSTDC1;DHFR;MSH3
Hydrocephalus	DAPK1;GAS1;CTSL
Hypercholesterolemia	BAZ1B;SCARB1;MKRN2;SENP1;TMPRSS11E;CYP26A1;MTAP;DHODH;ERI1;SUGP1;DNMBP;DCPS;APOA5;HMGCR;CERT1;PCCB;FNDC4;SUMO1;DHDDS;MYB;ALDH8A1;PMFBP1;RRBP1;SMARCA4;APOC1;WBP2;TMEM258;ABCG5;TXNL4B;ASGR1;DYM;GPN2;SLC22A3;MFHAS1;GLYAT;FADS1;UBC;ABCA10;TMED4;BSND;USP1;LIPC;OR10AD1;KAT5;PHOSPHO1;ZHX3;MSL2;MAMSTR;FUT2;EMILIN3;TMEM255B;CLCNKB;HAPLN4;UGT2B17;TOP1;ZDHHC18;MACO1;RPL17-C18orf32;CNTF;ZNF512;HP;SLC18A1;NOP…
Hyperhidrosis	ABCC11;PLB1;SIAH1;PPP1CB;SPDYA
Hypermetropia	DNAH9;SPSB2;SIX1;HAT1;ITGA7;PRKG2;RASGEF1B;RBM45;PXYLP1;CDYL2;PCBP3;SHISA6;GOLGA8B;RASGRF1;CTSH;ABI3;SOX4;CD63;CHRND;ARHGAP18;GJD2;NFIA;PRL;CFAP299;TMEM98;LRRC23;CDCA3;HDGFL1;SLC25A12;C4BPA;COL6A1;DLG5;BMP3;ACTC1;ZNF281;TMED3;METAP1D;PHOSPHO1;DYNC1I2;GNB3;BLOC1S1;RASA2;DYNLRB2;ANKRD34C
Hypertriglyceridemia	MLXIPL;BAZ1B;BCL7B;ZPR1;BUD13;KRTCAP3;ZNF513;APOA5;SPATA31H1;GCKR;TBL2;APOA4;FNDC4;FZD9;APOC3;SNX17
Hypocholesterolemia	SLC12A3
Hypoglycemia	UQCC2;STAC;BRD2;SCGN;ITPR3;PHTF1;IGF2;TH;VTI1A;BAK1;RSBN1;PTPN22
Hypovolemia	AKAP10;SPECC1;ULK2
ICAM-1 measurement	ICAM1;ICAM4;ICAM5;PPAN;ZGLP1;P2RY11;EIF3G;SHFL;EXOC4;FDX2;TYK2;ANGPTL6;DNMT1;PPAN-P2RY11;S1PR2
IGA glomerulonephritis	CFHR2;ASCC2;MTMR3;LIF;SOX15;SHBG;MPDU1;ITGAX;FCRL4;FCRL1;RPL39L;DEFA4;TAP1;ITGAM;HORMAD2;HLA-DQB1;HLA-DRB1;COL11A2;HLA-DPB1;HLA-DQB2;HLA-DQA2;DEFA3;CFHR1;CFH;STX4;TGFB1;SC5D;FCRL2;CFHR4;SAT2;EXT2;KLF10;ITGAD;FCRL3;DEFA6;SNAPC4;ALKBH3;CARD9;HLA-DQA1;HLA-DRB5;DEFA1;HLA-DPA1;TNFSF12;DEFA1B;SENP3-EIF4A1;UBR5;CFHR3;FXR2;IRF4;SENP3;EIF4A1;DEFB1;PSMB8;ACCSL;HLA-A;PSMB9;TNFSF12-TNFSF13;HNRNPUL1;CCDC97;AX…
IGF-1 measurement	RAD52;ZNF263;ETV1;RPUSD1;STAB1;BTBD7;ZBTB32;CCDC28A;RTEL1-TNFRSF6B;TBPL1;RIPOR3;TRIT1;MAP4;FAM120A;NEDD4L;MRPL43;PIGV;ELOVL1;ZBTB11;BUD23;SREBF1;TACR2;NUP37;FNDC3B;RBM7;ICAM3;RAP1GAP;MLLT10;PCNP;EPB41L3;GSTP1;AGBL5;EFR3B;F11;NUDC;CAPN3;PDE6C;TOMM22;ACO2;GALNT16;TM9SF1;CRNKL1;USP14;CDADC1;MSLN;NME3;NECAB2;MEFV;PIEZO1;CORO7-PAM16;IQCH;ZNF106;RASIP1;LMBR1;CHCHD2;NUDT1;TMEM176B;RHEB;TGFBR1;UBE2R2;RPS…
IGFBP-3 measurement	HAGH;IGFALS;IGFBP1;NUBP2;FAHD1;MAPK8IP3;SPSB3;MEIOB;EME2;CCDC201
IgG bisecting N-acetyl glucosamine measurement	TAB1;MGAT3;C22orf15;KIF3C;ASXL2;MMP11;SYNGR1;SMARCB1;CRIP2;TEDC1;CHCHD10
IgG digalactosylation measurement	MMP11;SYNGR1;MGAT3;GLRX;CHCHD10;SMARCB1;DERL3;TAB1;C22orf15
IgG disialylation measurement	SYNGR1;MGAT3;TAB1
IgG fucosylation measurement	MMP11;CEP131;AATK;SMARCB1;TEDC1;C22orf15;CRIP2;CHCHD10;SYNGR1;CRIP1;NDUFAF8
IgG galactosylation measurement	SMARCB1;SLC38A10;DERL3;SYNGR1;C22orf15;TEDC1;MMP11;TAB1;CRIP2;NDUFAF8;CHCHD10;MGAT3;TEPSIN
IgG index	TEX22;CRIP2;TEDC1;HLA-DQB1;MTA1;CRIP1
IgG isotype profile measurement	LTO1;NBEA
IgG monogalactosylation measurement	MMP11;C22orf15;CHCHD10;CRIP2;TEDC1;SMARCB1
IgG monosialylation measurement	CRIP2;CRIP1;TEDC1
IgG sialylation measurement	MGAT3;CRIP2;SYNGR1;TAB1;GLRX;CRIP1;TEDC1
Immature Reticulocyte Fraction Measurement	TMEM98;MARK4;STAB1;ALOX5;SLC11A1;RNF10;BAK1;CDH1;TNFRSF17;SPHK2;TAF11;DIP2B;SPI1;TESK2;TACR2;MKRN2;NT5C2;RAP1GAP;APBB1IP;RAPGEF3;DNM2;TUT7;PILRA;DDHD2;ATG16L1;HBQ1;PPP1R15A;PGS1;ATRN;NSFL1C;RPL6;GRAMD1A;CDIP1;USP48;CBX5;SUCO;SRPK1;JAK2;STX1B;HSD3B7;SETD1A;CABP7;ASCC2;MIEF1;KCTD17;TIMM9;C14orf93;PLTP;RAE1;DNAJC5;DGKH;SLC7A5;HMOX2;STX4;ERI1;TULP2;DENND3;MAST1;KCNN1;MET;PDAP1;PTCD1;MOSPD3;FBXO24;MES…
Immunosuppressant use measurement	PHTF1;PTPN22;TCTE1;RSBN1;STAT1;AARS2;TMEM151B;ZNF322;CEP43;SLC17A3;SLC17A1;H2BC5;HLA-DRB1;BTN3A3;HLA-DRB5
Impacted tooth	BEND5
Inguinal hernia	DNAH9;PEX3;ROS1;ADAMTS6;SPO11;CS;EFR3B;STC2;CPEB4;EFEMP1;RREB1;CPA4;TMEM204;CPLANE2;PRRG4;PGBD1;CENPO;NABP2;SMARCC2;MYOCD;ARHGEF19;AIG1;CRB2;CWC27;CPA2;ICE1;PDZD8;CYTL1;SPSB1;FAM131C;BTN3A2;UBE2H;SPATA21;H2AP;SLC30A10;SLC6A14;H3C1;H2AC14;H2BC3;FBXO42;H6PD;MAP2K4;SLC6A15;P2RX6;PLS3;LIMK1;TRIM38;DNAJC27;RBM38;PNPT1;SRFBP1;STK32B;CPA5;HMGB2;SCRG1;NSG2;RNF41;THAP7;PTRHD1;C5orf47;ERC2;LRRC74B;ZC3H11B;…
Inhalant adrenergic use measurement	RBM5;CLEC16A;GSDMB;TPD52;IL4R;L3MBTL2;AAGAB;IL2;IL18RAP;IDE;MLANA;FADS2;MFSD9;KIF11;IL21;LGR5;CREG1;PPOX;HHEX;PTPRR;OTULIN;GAL3ST2;EMSY;B4GALT3;CLIC6;PIGX;MST1R;ADAD1;HTR4;NEMP1;NAB2;IL13;GPR183;ORMDL3;RMI2;PRM1;SLC9A4;MUC16;ZPBP2;TMPPE;HRNR;ZNF652;MUC2;BTNL2;CEBPA;SEMA3F;ERBB3;RANGAP1;RAB5B;RAD50;IKZF4;NDFIP1;KIDINS220;WDR36;RANBP6;ESYT1;TOMM40L;IKZF3;SLC45A1;EN1;SLC25A46;ZNF704;SMAD3;PHB1;NIPAL…
Insulinogenic index measurement	PAM;GIN1;HNF1A;PPIP5K2;C12orf43;MACIR;DNLZ;CARD9
Intellectual disability	RGS22;PABPC1;VPS13B
Intrahepatic cholestasis of pregnancy	R3HDML;TMEM147;SNX17;ABCG5;KRTCAP3;ZNF513;SBSN;ABCB1;GAPDHS;IFT172;DMKN;UBXN2B;SPATA31H1;ABCB11;GCKR;ATP4A;FNDC4;SUPV3L1;CYP7A1;TTPAL
Intussusception	SPMAP2L;ARL9
Iridocyclitis	H4C8;CAST;ERAP2;BTN3A2;ZNF717;PDE6D;BTN2A2;PTMA;VPS52;RPS18
Iron deficiency anemia	ANLN;MATCAP2;SUPT4H1;TRPM5;EEPD1;GNG13;PTGER4;HSF5;TSSC4;TTC33;CHTF18
Irritability	TP53INP2;FBXL19;HSD3B7;EP300;MAP1LC3A;KCTD10;MVK;ASCC3;USP4;FANCL;CRHR1;MRM2;MMAB;SETBP1;ZFP36L2;ARL17B;RORA;CHADL;ZC3H7B;NUDT1;GBE1;VPS13C;GGT7;NMUR2;MDFIC;MYO1H;KLHDC8B;MAPT;LINC02210-CRHR1;MAD1L1;SETD1A;PIGU;STX4;THADA;KANSL1;TTF1;UBE3B;NIFK;CCDC68;TEF;NCOA6;CLDN23;RCN1;CLASP1;RANGAP1;RPTOR;FBXL17;PLEKHH2;TMEM161B;ZNF668;IHO1;LRRC37A;CCDC71;PCDH9;TCF4
Ischemic stroke	HDAC9;DNM2;TMED1;SH2B3;ACAD10;MMP24;FAM83C;ILF3;DDB2;COL4A2;BRDT;ENPEP;ESD;FURIN;MARCHF1;CYP4V2;MMP3;PRDM8;CIB4;SLC25A44;ALB;MMP10;CTNNB1;PLRG1;TMEM51;HECTD4;FES;USP18;COL4A1;NRAP;GLYATL3;C19orf38;SMIM31;SCARF1;MAPKAPK5;BRAP;MTAP;STN1;ALDH2;NAA25;LRAT;TWIST1;CDKN2C;FOXF2;ZGRF1;MMUT;FERD3L;HABP2;PMF1;FOXQ1;FGB;TRIM60;FAF1;CALHM1;CFAP299;APELA;MMP12;CDK6;NEURL1;LOX;MMP24OS;ANK2;TCF7L2;PACSIN3;RILP;…
JT interval	PATJ;RAB44;CDKN1A;TENM3;GLS;STAT4
Jaundice	SMIM36
Juvenile glaucoma	GMDS;TBCCD1;VAMP4;FOXF2;ALDH9A1;CDKN2A;METTL13;MYOCOS;SIX1;ZNF280D;UCK2;CRYGS;MNS1;TMCO1
KANNO antigen measurement	PRND
Kashin-Beck disease	INTS13;SSPN;BHLHE41;FGFR1OP2
Keloid	TAF1A;HHIPL2;ANKMY1;PRR23A;PRTG;MRPS22;DUSP10;PRR23B;PRR23C
Ketonuria	RIMOC1;FBXO4
Knee pain	CEP250;DLGAP5;KIF12;ACKR2;SOCS4;AMBP;GDF5;FBXO34;CYP8B1;KRBOX1;UQCC1;ILF3;SLC44A2;AQP9;LGALS3;WDHD1;EIF6
Kunitz-type protease inhibitor 1 measurement	RHBDL2;RRAGC;MYCBP
Kunitz-type protease inhibitor 2 measurement	CATSPERG;YIF1B;KCNK6
L lactate dehydrogenase measurement	NUP160;PTPMT1;LILRB2;CARD19;CD163;CFHR1;LILRB5;CFHR3;USP35;FGD3;LDHA;AGBL2;FAM180B;NDUFS3;MTCH2;FNBP4;FNDC4;PTPRJ;KRTCAP3;KCTD21;TSBP1;CFHR4;CELF1;C1QTNF4;SPATA31H1
L-Selectin measurement	SELP;FIRRM
L-arginine measurement	ACADL;F12;F11;FAM149A;LANCL1;ARG1;CYP4V2;ENPP3;SORBS2;KLKB1;GRK6;FAT1;PDGFRL;TLR3;MTNR1A
LDL cholesterol change measurement	SUGP1;PBX4;ATP13A1;CERT1;PLG;TOMM40;APOC1;ANKDD1B;TM6SF2;PKD1L3;SPP1;APOE;PSRC1;PPM1K;HAPLN4;TDRD15;GMIP;PKD2;POLK;MAU2;GATAD2A;ZNF101;HMGCR;NCAN;SORT1;CELSR2;TSSK6;NDUFA13;YJEFN3
LDL cholesterol:HDL cholesterol ratio	TYW5;FTCDNL1;TOMM40;APOC1;APOE;C2orf69
Left ventricular mass to end-diastolic volume ratio	WDR73;MIF;SMARCB1;GRK3;ALPK3;SEC11A;NMB;MMP11;DERL3;ZNF592;ZSCAN2
Lewy body dementia	STX1B;SETD1A;TOMM40;PKLR;FDPS;GAK;STX4;ASH1L;FGFRL1;APOC1;RUSC1;CCSER1;HSD3B7;BCL7C;APOE;MMRN1;HCN3;SNCA;TRIM46;CYP27C1;IDUA;DGKQ;SLC26A1
Lewy body dementia measurement	TOMM40;APOC1
Lewy body measurement	COL5A2
Limb dystonia	SLC16A6;WIPI1
Limb pain	CPT1A;TESMIN;SLC19A2;NME7;TMEM244;CCDC181;LRP1B;SND1;PPP6R3;CFAP52;F5
Lobular Breast Carcinoma In Situ	EIPR1;TRAPPC12
Lower limb pain	GMPPB;RNF123;CAMKV;UBA7;MON1A;MST1R;TRAIP;CDHR4;SLC38A3;SEMA3F;RBM5;RBM6;GNAT1
Löfgren’s syndrome	TRIM38;H2BC15;H1-5;H2BC13
MAP kinase-activated protein kinase 2 measurement	EIF2D;IL10;IL19
MAP kinase-activated protein kinase 3 measurement	CPB2;TASOR;ZC3H13;ARHGEF3
MHC class I polypeptide-related sequence A measurement	OR2W1;OR12D2;TRIM27;GPSM3;OR12D3;MICA;NOTCH4;OR11A1
MHC class I polypeptide-related sequence B measurement	BTN1A1;HLA-DQA1;DDX39B;MICB;HLA-E;TRIM39;ZSCAN31;HLA-DQA2;ATP6V1G2-DDX39B;BTN3A3;ZNF322;MCCD1;MICA;ATP6V1G2;LTB;TNF;TRIM39-RPP21;PGBD1;ZKSCAN4;LST1;NFKBIL1;OR14J1;LTA;RPP21;BTN2A1;HLA-DQB1;NKAPL;NCR3;CDSN;PSORS1C1;HLA-DQB2
MHPG measurement	CLEC14A
MMR-related febrile seizures	CR1L;IFI44;CD34
Malabsorption	BAK1;CUTA;FRMD4B;IL1RL1;TNFAIP3;UBA3;SCHIP1;ZSCAN12;LMOD3;IL22RA2;CCR3;SYNGAP1;ZBTB9;ZSCAN31;SEH1L;ITPR3;ZNF184;TRIM38;ITGA4;IL18R1;IL21;ARL6IP5;TMF1;IP6K3;OR2B2;IL2;PRSS16;CCR1;HLA-DQB1;SLC9A4;H2BC17;IQCJ-SCHIP1;IFNGR1;PERP;BLTP1;ADAD1;IL12A;ZSCAN23;ZKSCAN3;ZSCAN26
Malignant Urinary System Neoplasm	SLURP1;EGLN1;THEM6;LY6K;AMY1C;TSNAX;RNPC3;DISC1;PSCA;JRK
Mandibular prognathia	COMT;ARVCF;ZDHHC8;TBX1
Mastocytosis	FXR1;ZNF211;ZNF530;HLA-G;HBE1;AP5M1;EXOC5;COL6A2;HLA-F;SLC7A10;LRP3;MSH5-SAPCD1;OR51B5;HBG2;PRRC2A;DNAJC19;CEBPA
Meniere disease	AGBL1;GLRX3;C10orf143
Menorrhagia	MPPED2;NT5C2;TRMT6;SLC19A2;CCDC170;FSHB;CNNM2;PDCD11;F5;CCDC181;MTHFD1L;BHLHE41;NME7;ARMT1;WBP1L;BORCS7-ASMT;CYP17A1;RMND1;DYNC1I2;ESR1;AKAP12;BORCS7;ZBTB2;AS3MT
Mental deterioration	NECTIN2;APOC1;APOE;TOMM40
Mitral regurgitation	GSE1
Mitral valve prolapse	IGFBP5;MAP3K9;RUNX1;SRR;PITPNB;SMG6;IGFBP2;CBR1
Moderate albuminuria	ABCC8;NUCB2;BMP7;RPGRIP1L;STIL;SKIL;CYP1A2;PRKCI;CDK12;AGR3;ARID3B;KCNJ11;GTF2H4;PIK3C2A;GCKR;AGR2;FBXL20;RPS13;PPM1G;PCK1;MED1;RSU1;NCR3LG1;SFTA2;DDR1;SPO11;ARHGAP10;TSPAN13;SOX6;C11orf58;EIF2B4;SNX17;ZBP1;RBM38;CCDC158;CCT2;PLEKHA7;EDC3;STBD1;CTCFL;HMGB1P1;PMEPA1;VARS2;CYP1A1;CMPK1;ZNF513;MUCL3;FOXE3
Moyamoya disease	CLCN6;SWAP70;TMEM258;GATA6;XKR8;STAT6;HDAC9;MTMR3;ISM1;LIF;SMPDL3B;FERD3L;SPTLC3;BAIAP2;TSC22D2;C1orf167;OSM;TWIST1;MYRF;WNT3A;NPTX1;CHMP6;SBF2;ENDOV;MTHFR
Mumps virus infectious disease	LRRC2;LRRTM4;CRIPTO
Mutism	GJB6;GJB2
Myalgia	ARPP21;STAC
Myasthenia gravis	RHOBTB3;MICB;GLRX;PTPN22;HLA-DQA1;MICA;RSBN1;PHTF1
Mycobacterium avium complex disease	PRKCB
Myelodysplastic/Myeloproliferative Neoplasm	H2BC4;SLC17A2;H2AC6;HFE;SLC17A3;H1-6;INSL6;H4C3
Myocardial Ischemia	HDAC9;EML1;SMG6;MNT;FAT2;APOA5;RAB23;PCCB;CHRNB4;VAMP8;SMUG1;TOMM40;PSRC1;SORT1;CARF;RAB20;NBEAL1;FBXL17;PRIM2;ICA1L;TMEM184C;AKAP13;DDI1;SLC22A1;MTHFR;HIC1;NCOA6;SLC5A3;INPP5B;ATXN2;SMIM11;C21orf140;SMIM34;MRPS6;MCUB;TBPL1;CYP46A1;PDE8A;FAP;MTAP;PIGU;GGCX;SMARCA4;MAP7D3;GGT7;DSCC1;WDR12;HAPLN3;SGSM2;NCK1;ESYT3;USP24;BROX;VAMP5;SLC35G2;PDGFD;MSL2;TLCD5;KLHL25;TTC32;MORF4L1;AIDA;DYNC2H1;COL4A1;ZNF…
Myopia	TMEM98;COX10;TFAP2B;LRRC23;SERPINB1;RASGRF1;DYNC1I2;CHERP;CENPT;CTSH;C19orf44;SUGP1;MAPK8;FBXL20;P3H3;GNB3;CDCA3;USP5;SPSB2;C2CD5;EBPL;COL10A1;C4BPA;SLC12A4;CHST8;ZNF391;SOX4;SSUH2;PIWIL1;EIF2S2;PDE11A;CD63;BLOC1S1;SLC9A5;CHRND;PHF11;ZSCAN9;PGBD1;PRKG2;RASGEF1B;FGF5;ZIC5;DEF8;CIB3;COL6A1;SUMF1;UBA3;LACTB2;LRIT1;DNAJB12;DLG5;ARL11;PRDM8;BMP3;SAXO1;PXYLP1;CCT8;PAXIP1;HTR5A;ZSCAN12;GJD2;ACTC1;ANTXR2…
N-acetyl-D-glucosamine kinase measurement	MPHOSPH10
N-acylethanolamine measurement	NSUN4
N-acylethanolamine-hydrolyzing acid amidase measurement	CXCL9;NAAA;SYCP3;PPEF2
N-glycan measurement	FUT8;DERL3;BAG1;MAX;HNF1A;RAB15;FUT6;C12orf43;CHST2;SLC9A9;B4GALT1;MMP11;SMU1;CHCHD10;CHURC1-FNTB;SMARCB1;OASL
N-terminal prohormone brain natriuretic peptide measurement	CLCN6;NPPB
NAD-dependent protein deacetylase sirtuin-2 measurement	PRKCA;CEP112;APOH
NADPH--cytochrome P450 reductase measurement	RHBDD2;CAPN1;POR;SYVN1;SPDYC;SAMM50;TMEM120A
NG-monomethyl-arginine measurement	SLC7A9;BCL10;C1orf52;CEP89;CCN1;DDAH1
NKG2-D type II integral membrane protein measurement	KLRC2;KLRC1;KLRK1;KLRC4;KLRC4-KLRK1
NSAID use measurement	EFL1;SAXO2
NT-proBNP measurement	CLCN6;NPPB;C1orf167;NPPA;MTHFR
Nasal Cavity Polyp	NGEF;P4HA2;PRM2;EGR2;IKZF4;MYRF;IRF1;SUOX;RAPGEF6;RMI2;PRM1;SLC9A4;SNORC;SOCS1;PMEL;GNB1L;HLA-DQA1;SLC22A4;RPS26;C13orf42;ISL1;ERBB3;RAB5B;KCNJ13;IL18RAP;PDLIM4;ZNF365;FADS1;CTSS;IL3;AXL;LUZP2;SMTNL2;HLA-DRB1;SLC22A5;BTNL2;SERPINE3;CLEC16A;FADS2;TMEM258;CERS2;ARNT;ALOX15;CSF2;TNP2;DLEU7;GIGYF2;MEIKIN;AKAP11;SBNO2;INTS6;IL1RL1;IL18R1;CTSK;FEN1;PRM3;ADO
Neck pain	DHODH;NFKB1;PMFBP1;DHX38;IST1;ATXN1L;TXNL4B;HP;NMRK1;PPP1R3A;HPR;ZNF821;TRPM6;C9orf40
Nephroblastoma	RAI2;PES1;DUSP18;TCN2;NHS;SCML1;SLC35E4;BEND2
Nephropathy	SPTSSA
Non-accomodative esotropia	GET1;GET1-SH3BGR
Non-steroidal anti-inflammatory and antirheumatic product use measurement	CYP1A2;NAB2;LRP1;NDST1;ULK3;SCAMP2;LMAN1L;HLA-DRB1;HLA-DQA1;TRIM26;HLA-DQA2;CSK;HLA-DQB1;CPLX3
OCIA domain-containing protein 1 measurement	POLDIP2;IFT20;TMEM97;SEBOX;TNFAIP1;TMEM199
Obesity Hypoventilation Syndrome	RPGRIP1L
Ocular pain	SMAD7;C18orf32;DYM
Oligomenorrhea	MTHFD1L;CCDC170;ARMT1;CNNM2;WBP1L;ZBTB2;NT5C2;CCDC181;FSHB;BRDT;RMND1;BORCS7;GLMN;F5;NME7;AS3MT;BORCS7-ASMT;MPPED2;ESR1;SLC19A2;BHLHE41;AKAP12;CYP17A1
Opioid use measurement	SEMA3F;RBM5;RBM6;CAMKV;NLRP7;KCND3;INKA2;MST1R;NLRP2;MAPKAP1;NCR1
Oppositional defiant disorder	STIM1;RRM1
Oral ulcer	CFHR2;CCRL2;CCR2;GIMAP6;KCP;FLOT1;ENSA;HLA-DQB1;HCAR1;GNL1;HLA-DQA2;REX1BD;CRLF1;DEPDC1B;MAST3;SNAI1;SSR1;FEM1A;IL19;NAPRT;CCDC8;GIMAP7;ABCF1;RNF39;MROH6;HLA-B;PEDS1;TNPO3;DSP;PEDS1-UBE2V1;RNF114;GIMAP4;CRB1;NSMCE2;IKZF3;CCR1;OSGIN2;TNXB;ORMDL3;PTPN1;CYP21A2;RIPOR3;GSDMB;CYLD;YEATS4;EMC8;MCL1;UGT3A1;CAPSL;CCR5;SNX20;TRIB1;CCR3;ZPBP2;HLA-DQB2;UBE2V1;HCAR3;IQCJ-SCHIP1
Orofacial cleft	TRAF3IP3;IRF6;VAX1;C1orf74;ENGASE;C1QTNF1;UTP25;LGALS3BP;HSD11B1;TRMO;ENO4;CANT1
Osteopenia	PCDH15;GPM6A;CYP2U1;WHAMM;SPATA4;DKK2;AUTS2;SGMS2;LEF1;PAPSS1;HADH;WDR17;FSD2
Other immunodeficiency syndrome with predominantly antibody defects	MYCBP2;PAXIP1
Otitis media	SERTAD1;SERTAD3;PLD3;KLHL38
Ovarian Endometriosis	VEZT;CDC42;PAEP;LPIN1;FGD6;MPPED2;SLC19A2;OBP2A;WNT4;NTSR2;DMRTA1;F5;MTAP;FSHB;CELA3A;ATP1B1;NME7;CDH7;BLZF1;CCDC181;E2F6
Ovarian cyst	FSHB;LPIN1;TTC28;NTSR2;E2F6;CHEK2;MPPED2;IFNL3
P wave duration	MRPL37;MYRF;IL25;CMTM5;DDX20;TMEM40;CAV2;FADS1;EXOG;SCN5A;CYB5RL;TMEM258;ANK2;SSBP3;INKA2;FADS2;FEN1
P wave terminal force measurement	SERPINB1;GMDS;SERPINB6;NQO2;WDR73;DACT3;PNMA8B;MYLK4;PTGIR;NMB;WRNIP1;ALPK3;SEC11A;CMTM5;ZNF592;GNG8;ZSCAN2
P-Selectin measurement	SELP
P-selectin glycoprotein ligand 1 measurement	SELPLG;IER3IP1;RFK;THBS3;MUC1;SART3;CORO1C;ISCU;ST6GALNAC6;HDHD2;AK1;ST6GALNAC4;GBA1;ELOA2;PRUNE2;NPAS3;MTX1;TMEM119
PCSK9 protein measurement	KCNA1;TNRC18
PHF-tau measurement	SCYL3;HS3ST1;RPAP3;SELE;PRSS3;CHDH;AGPAT4;PEX3;ZZZ3;SOX30;ATOSA;ANO2;HEXB;DKK3;COL23A1;PLEKHA5;TBC1D22A;CYFIP2;CDK14;TBXAS1;ST3GAL6;FAR2;IPO5;KARS1;KDM4A;SPI1;RRP15;TTC7A;SRBD1;PTPN3;RAD18;CYBRD1;TRNT1;NOX3;ZNF638;TIMM21;DLG1;USP33;ADCY2;THOC1;DDX1;MRPL22;GEMIN5;DOP1A;NOA1;DNAJA1;ZW10;TGDS;SIGLEC1;XRN2;ANAPC5;CCNK;IRAK3;ANGPT2;TREM2;IFT74;CRYBB3;SRRD;TTC28;CYB5R3;HMOX1;PLEK2;VTI1B;KIAA0586;PYGB;S…
PR interval	SPATA20;MAP3K9;CD79B;SERPINB1;HDAC9;TRAPPC3;IL17RB;FGFR2;IP6K2;SLC6A15;ASIC4;NDE1;MARK3;LXN;TTC39A;EPS15;ALG9;PSMC5;IRAK3;CBARP;MMP11;SMARCB1;EP300;L3MBTL2;CHADL;ACO2;GNPNAT1;TCFL5;RNF24;RPRD1B;BPI;NDRG4;SETD6;FOXF1;TMEM59L;CHRNE;SLC6A4;SMARCD2;ABCC3;NMU;DBX1;SCGB2A2;MVK;RFX4;MDFI;BNIP1;PRKAR2A;USP4;IGFBP2;MRPL37;MTARC2;MSX2;GLT8D2;SEPTIN7;BHLHE23;GLIS2;NSRP1;FAM78A;SRD5A3;EMC8;PATJ;PSRC1;DTNA;CL…
PR segment	TBX3;ESD;ZDHHC20;SCN5A;XPO4;EEF1AKMT1;IL17D
Palmar Fibromatosis	MAP4K5;DMRT3;EPDR1;ABHD4;NSMCE4A;EPB41L5;DAD1;TLR2;SULF1;DET1;SLC7A7;LRRC25;SRGAP2;TAB2;NME8;ISYNA1;ELL;WNT2;SLCO5A1;RSPO2;SAV1;MYO1E;C8orf34;PRTG;TMEM170A;TXNDC2;DGAT1;WNT7B;ATL1;MAFB;SCX;EIF3E;DMRT1;CFDP1;MMP14;ACAN;EBF1;NTSR2;ISG20;SUMO4;AEN;CNTN2;PRKAR1B;RAB44;IKBKE;CFTR;EMC2;RBBP5;DSTYK;TMCC2;SFRP2;RNF175;FBXL17;FER;MRPL52;ZC3H12D;ALDH1A3;HSF1;PDGFA;OR6J1;BOP1
Paralytic ileus	CHRNB2;DCSTAMP
Parkinson disease	CD38;SLC4A1;GRN;MYOC;TUBG2;MSR1;DCUN1D1;CNTLN;FAM184B;ERCC8;PRSS8;PLEKHH3;IP6K2;NUCKS1;RORA;NFKB2;MCCC1;FDFT1;CYLD;PGS1;FBXL19;STX4;KAT8;ZDHHC2;PITX3;WNT3;INTS2;MLX;VNN2;PACRG;FAM162A;PRKAR2A;NEK4;ASH1L;GON4L;FBXL5;OLFM3;FCF1;DLST;CRHR1;ASL;SBDS;IDUA;VPS13C;FOXA1;APOC1;HIP1R;PSMC3IP;KHDC4;SLC41A1;NUP42;BRIP1;UBAP2;CCDC90B;MMRN1;TTC6;RETREG3;MRPS5;DGKQ;SLC26A1;IQGAP2;DDX46;BIN3;DLG2;PRSS53;MIPOL1;…
Patellar dislocation	DACH1;MPHOSPH9;GDF5;SBNO1;KMT5A;MTRFR;RILPL2;CDK2AP1
Pathologic fracture	PPP6R3;GAL;LRP5
Peptic ulcer	GJA8;GPR89B;PAPOLA;AK7
Peptic ulcer and gastro-oesophageal reflux disease (GORD) drug use measurement	SEMA3F;ERBB3;CCKBR;CEP72;GNAT1;REV1;SUOX;ETAA1;TERF1;SBSPON;CCHCR1;ATP6V1G2-DDX39B;CRLF1;RAB5B;IKZF4;SETD7;AMN;KLHL26;LONRF2;KCNB2;SLC38A3;H3C12;C1D;MAD1L1;RBM5;FHIP1B;MGST2;CRTC1;CDK2;CLGN;PMEL;MAML3;RPS26;MGAT4D;HLA-B;RBM6;SLC9A3;MTAP;COMP;CNGA4;TCF19;EIF3M;SCOC;C7orf33;TPPP;CNTNAP2;H2BC17
Personality changes	FOXF1;FOXL1;FOXC2;MTHFSD
Personality disorder	DRAM2;KCNA2;TRAK1
Phlebitis	PROCR;SLC19A2;GBGT1;HSP90B1;F2;EDEM2;MDK;CCDC181;LRAT;MMP24;MMP24OS;KLKB1;FGB;F5;UQCC6;HCFC2;LRP4;PLRG1;GLT8D2;SLC41A2;TDG
Pilonidal abscess	S100A11;TCHHL1;FBN2;FERD3L;PRKAR1B;HDAC9;SLC27A6;TCHH;PDGFA;S100A10;ISOC1;TWIST1;THEM4
Pituitary Gland Adenoma	NEBL;PLXDC2;RNF6
Plantar Fasciitis	NOB1
Plantar Fibromatosis	EPDR1;NOB1
Pneumothorax	PRMT6;BTNL8;NTNG1;BTNL9;FLT4;VAV3
Polycystic Kidney Disease	SMOX;PRND;PRNP;RNF24
Polymenorrhea	NT5C2;ESR1;NME7;ZBTB2;AS3MT;BORCS7-ASMT;MPPED2;MTHFD1L;BHLHE41;AKAP12;CYP17A1;CNNM2;WBP1L;CCDC181;CCDC170;SLC19A2;FSHB;ARMT1;RMND1;BORCS7;F5
Postural instability	TSHZ3
Prosthesis-Related Infections	PTGER4;TTC33
Proteinuria	DHRS9;SERINC1;PKIB;ABCB11;RSU1
QRS amplitude	DSP;TRPC4AP;RNF11;POM121L2;CAGE1;RPRML;H1-5;H2BC13;PRKG1;C1orf167;RAB44;CDC27;TTC39A;FERMT1;GOSR2;ZNF391;BMP2;LRRN4;TBX3;C1orf185;C1orf226;STH;EDN1;CRLS1;ZNF184;GSS;SLC6A4;RIOK1;TM2D1;OLFML2B;ARL5B;C5orf47;SLC35F1;LTN1;NSUN6;H4C13;CLCN6;EPS15;APOH;CDKN1A;MCM8;PATJ;ESD;SLC30A2;SAP30L;OR2B2;PDIK1L;EFCAB5;MTHFR;H2BC15
QRS complex	CDC27;CLCN6;EDN1;TTC39A;EPS15;CRLS1;APOH;FERMT1;SLC6A4;STRN;RNF11;CDKN1A;MYRF;BMP2;FADS2;TBX3;SLIT2;FADS1;CACNA1D;TM2D1;CAGE1;SAP30L;OR2B2;NHLH2;RPRML;C1orf185;NSUN6;RAB44;GOSR2;ZNF391;RIOK1;LRRN4;ARHGEF16;PATJ;FHOD3;TPGS2;PNLDC1;KIAA1328;VTI1A;SLC30A2;ARL5B;FEN1;EFCAB5;SLC35F1;C1orf167;STH;H4C13;HEATR5B;ZNF184;GSS;TRPC4AP;CEP85L;MRPL18;MCM8;PRDM16;SLC25A26;WTAP;TCF7L2;POM121L2;FNDC1;SCN5A;H1-5;C…
QRS duration	HEATR5B;ZDHHC6;TRMT11;TRMT6;CHGB;XYLB;SRPK1;GSS;TRPC4AP;FERMT1;GOSR2;PTGES3;CEP85L;MAPK14;STRN;MYL12B;CDKN1A;MYRF;BMP2;LRRN4;ARHGEF16;PATJ;FHOD3;TBX3;SLC25A26;PNLDC1;FADS1;CACNA1D;CD1B;NFIA;TM2D1;RPRML;SCN5A;SCN10A;IGF2R;RAB44;BAZ2A;EPS15;EDEM2;ACVR2B;RNF11;PRDM16;SLIT2;RSPO3;TCF7L2;VTI1A;TTN;MAPK13;SAP30L;FNDC1;PPIC;NHLH2;PRKG1;SLC35F1;PLN;C1orf185;SRXN1;CDC27;ARHGAP44;TTC39A;CRLS1;SLC52A3;MYOM1…
QT interval	LIG3;CREBBP;FAM13B;KCNQ1;TSPAN32;ISOC1;TRPM5;PREP;ASAP3;KIF9;APOH;RFFL;CDC7;NDRG4;SETD6;PITX3;CARS1;CD81;ARPC3;GPN3;VPS29;CEP85L;ACVR2B;ICMT;RPL22;BLZF1;CCDC181;KDM3B;IFT81;MYRF;CNOT1;CCT6B;FADS2;TMEM258;NUDT15;BRDT;NME7;FADS1;RAD9B;KCNJ16;EXOG;NBEAL2;OLFML2B;CCDC141;NOS3;FEN1;SPATA46;ATP2A2;TUFM;SCN5A;SNN;SLC35F1;ANAPC7;TECPR2;PPTC7;PLN;ZNF830;TGM2;FAM216A;NAP1L4;SMIM11;DHFR;C1orf226;SMIM34;RAB4…
RR interval	FOSL2;ACHE;RPRD1B;TBC1D32;SLC12A9;GJA1;RBKS;TRIP6;RAN;TGM2;SRRT;UFSP1;BPI
Rectal abscess	RMDN2;CDC42EP3
Rectal prolapse	CLEC3A;VAT1L;ADAMTS18
Recurrent aphthous stomatitis	SLC52A3;SRXN1;TCF15;SCRT2
Recurrent tonsillitis	PRX;SERTAD3;SERTAD1;BLVRB
Red cell distribution width	HSPB6;ARHGAP33;SKAP2;TSPOAP1;MPO;CROT;TMEM98;AP2B1;ADIPOR2;MARK4;ST7L;LUC7L;MLXIPL;BAZ1B;IFFO1;STAB1;HFE;CLCN6;ZBTB32;ALOX5;SLC25A39;TTC27;RNF10;ZNF839;HSD17B6;NCAPH2;VIM;SH2D2A;ANK1;ARID4A;DAPK2;RFC1;ZZZ3;MFAP3;R3HDM1;DKK3;LIMA1;THOC3;USE1;SDCCAG8;PTPRN;SPO11;USP36;ITIH4;MTA3;ACAA1;CDH3;VMP1;SPHK2;CA11;AHRR;CNN2;ABCA7;BCAS1;PMS1;ANKS1A;BLTP3A;PACC1;DIP2B;SLC9A3;SPI1;ISOC1;RHOA;ATP11A;IFT80;ERLEC…
Reduced consciousness	NFKBIA;PRORP;INSM2;RALGAPA1
Renal insufficiency	CACNA1I;FAM83F;GRAP2
Retinal dystrophy	PTP4A1;NEUROD1;SMIM28;HFM1;HEBP2;PHF3;KIFC3;EYS
Retinal hemorrhage	COL21A1;BMP5
S-formylglutathione hydrolase measurement	HTR2A;ESD
S100 calcium-binding protein B measurement	SPATC1L;S100B
SAPHO syndrome	PEX16;ESD;KLHL6;MCF2L2;GBX1;FREY1;IQCA1L;SLC37A1;LARGE2;PPP2R2D;JAKMIP3;MAPK8IP1;LOXL1;ASB10;BNIP3
SIR2-like protein 2 measurement	NFKBIB;SIRT2;RINL;SARS2
SLAM family member 7 measurement	CD244
SPARC measurement	POLDIP2;TNFAIP1;SEBOX;SARM1;VTN;TMEM97;TMEM199
SPARC-like protein 1 measurement	SPARCL1;DSPP;DMP1
SSRI use measurement	MAF
ST2 protein measurement	IL1R1;IL18RAP;SLC9A2;KIRREL3;ELP5;CREG2;SLC9A4;CLDN7;TNFSF12;DVL2;PHF23;MAP4K4;ACADVL;IL18R1;DLG4;GABARAP;YBX2;NFKB1;IL1RL2;IL1RL1;MFSD9;ASGR1;TMEM182;CTDNEP1;ST3GAL4;IL1R2;TIRAP;SLC2A4
Sacroiliac arthritis	PHF1;CUTA;BTN2A2;H4C8;SYNGAP1;BTN3A2;KIFC1
Sciatica	ARMC1;TRIM55;EYA3;PDE7A
Self-injurious behavior	ADAMTSL3;BRINP1;SH3GL3;MECOM
Sepsis	GSDMB;IL1RL1;CCR4;TMPPE;SREK1;IKZF3;ORMDL3;ATP6V1G2;UPK3B;ERBIN;IL18RAP;MAST4;GLB1;CRTAP;TPD52L3;SLC9A4;ZPBP2;NFKBIL1;TRIM27
Shoulder pain	DHODH;ZNF821;NMRK1;TRPM6;C9orf40;DHX38;TXNL4B;IST1;HPR;NFKB1;PMFBP1;PPP1R3A;HP;ATXN1L
Sjogren syndrome	TNPO3;ZNF184;STAT1;ESYT1;HLA-DQB1;TSBP1;GPX3;HLA-DPA1;HLA-B;PAX6;PRSS16;ZNF391;SMARCC2;NCF1;POM121L2;H1-5;HLA-DQA1;MICA;H4C13;CS;BAZ2A;IRF5;KCP;TSPAN33;CXCR5;PYM1;BTNL2;SARNP;H2BC15;SPMIP1;H4C12;DDX6;MMP19;FAM167A;OR2B2;HLA-DPB1;RPL41;H3C11
Skull Fractures	HEATR5A;MYRFL;CNOT2;NUBPL;DTD2;COCH
Sleep Disorder	ASTN2;CFAP54;GTF2IRD2;CASTOR2;TRIM32;KANSL1;ARHGAP27;CASP3;PRIMPOL;SLC18A2;PLEKHM1;MAPT;MLN;RPGRIP1L;NEDD1;CENPU;SPDYE12
Snoring	CRAMP1;TRAM1;BAZ2A;FBXL19;STX1B;CBX1;PTGES3;HOXB1;SHBG;FXR2;MAPK8IP3;SKAP1;PRSS53;CATSPER3;CETN3;WNT9B;EIF4A1;FBP1;TRIM66;JPT2;SNX11;PRSS8;SMG6;RBMS2;SETD1A;RPGRIP1L;WNT3;CDK5RAP3;PTBP2;ATP8A1;ATP1B2;CTF1;ZNF646;GRM5;METTL15;LYSMD3;MBLAC2;KLHDC8B;ANKDD1B;NACA;TRIM13;L1TD1;COPZ2;CELSR3;ZFHX4;BMP8B;MYCL;PCBD2;LACTB2;VKORC1;ALG10B;HIC1;SLC25A20;KCNRG;TNFSF12;HSD17B6;IP6K2;NSF;TYR;STX4;DPH1;POLR3G;GP…
Soft Tissue Neoplasm	DENND4A;MEGF11
Spirochaetales Infections	SCGB2A2;SCGB2A1
Spontaneous pneumothorax	GLIPR1;KRR1
Stevens-Johnson syndrome	NPTN;MOG;ATP6V1G2-DDX39B;SMC2;TCF19;MICA;CCHCR1;HLA-F;HLA-A;SPMIP7;PSORS1C2;CDSN;RNF39;HLA-G;CNEP1R1;RPA3;HLA-C;POU5F1;PSORS1C1
Strabismus	CCDC68;SLC25A10;TSPAN10;NPLOC4
Stress urinary incontinence	LOXL3;SLC4A5;DCTN1;RTKN;MRPL53;WDR54;TTC31;PCGF1;LBX2;WBP1;INO80B;MOGS;TLX2;CCDC142;C2orf81
Subdural hemorrhage	PRDM16;MEGF6
Susceptibility to viral and mycobacterial infections	LZTS1;ATP6V1B2;SLC18A1
Syncope	IGDCC4;MEGF11;RAB11A;RRBP1;ZNF804A;DPP8
T wave morphology measurement	TRPM5;MRPL37;ICMT;POPDC3;RNF207;NOS3;ANKUB1;BVES;OLFML2B;SCN5A;TSC22D2;CYB5RL;C1orf226;PFN2;KCNJ16;SSBP3;RPL22
T-cell immunoglobulin and mucin domain 1 measurement	MED7;GARIN3;SGCD;NIPAL4;CYFIP2;ADAM19;PPP1R2B;TIMD4
TNF-related activation-induced cytokine measurement	VTN;TNFAIP1;MAL2;LRRC15;SEBOX;GHSR;NCEH1;SARM1;POLDIP2;AKAP11;TNFRSF11B;TMEM199;TOP1
TNF-related apoptosis-inducing ligand measurement	FNDC3B;CADM4;TTR;GHSR;DSC2;DSG3;DSC1;MEP1B;SLC25A52;GAREM1;DSG4;KLHL14;RNF125;TNFSF10;CFHR4;DSG1;DSC3;NCEH1;TRAPPC8;CHST9;CCDC178;CFHR1;CFHR2;CFHR3;B4GALT6;ZNF428;RNF138;PRKCA;ECT2;CEP112;CDH2
TNF-related apoptosis-inducing ligand receptor 2 measurement	RHOBTB2;PEBP4;TNFRSF10B;NCEH1
TPE interval measurement	HEATR5B;KDELR3;ABHD12;CEP85L;MRPL37;RPL22;CCT6B;ANK2;NAF1;KCNJ16;ATP6V1C1;SSBP3;NOS3;KCNJ4;SNN;PRSS55;SLC35F1;ENTPD6;DEFB115;CYB5RL;PRAG1;PYGB;NINL;KIF3B;KCNJ2;RUFY1;DEFB119;RAD51D;DEFB121;GINS1;CAV1;TXNDC11;ACSS1;SKI;RNF207;MSRA;GINS3;PSMG1;BRWD1;PLN;ZNF830;DEFB116;PRSS51;LIG3;KCNH2;RFFL;MAPRE1;CAV2;AFTPH;DEFB118
Takayasu arteritis	FCGR2A;FCGR3B;RPS9;HLA-DQB1;PSMG1;BRWD1;LILRA5;TXNDC8;TAP2;NCR3;MICA;CDSN;PSORS1C1;C6orf15;MUC21;RNF39;HLA-G;HLA-A;TNF;HLA-B;MUC22;TRIM35;IRF4;TCF19;ETS2;UBLCP1;TSEN34;HSPA6;HLA-DQA1;FCGR3A;VWA7;LST1;POU5F1;LILRB3;HLA-F;ZFP57;LTB;LILRA4;POLR1H;LILRB5;MBOAT7;DDX39B;HSPA1L;MCCD1;HLA-C;PSORS1C2;LTA;ATP6V1G2-DDX39B;STEAP1B;SVEP1;NFKBIL1;CCHCR1;TRIM31;PPP1R11;MOG;ATP6V1G2;SAPCD1;LILRA6
Tendinopathy	FNDC3A;HMGCS1;PAIP1
Testicular Germ Cell Tumor	DMRT3;GLG1;LZTR1;NUDT1;RAD51C;USP35;TEX14;RFTN1;TXNDC11;MPV17L;MCM3AP;C21orf58;PMF1;TIPARP;SLC9B2;RSL1D1;RPL4;SNAPC5;PPM1E;FBXO34;TRIML2;ZFP42;NPIPB2;PMF1-BGLAP;RPSA2;SEC62;CLPTM1L;TIPIN;NUP43;PLBD1;MRM2;PAIP2B;ATG14;GATA4;TMCO1;TMEM218;HPGDS;DIS3L;MLKL;KCNAB1;MYADM;ZNF730;TRIML1;KCTD21;ZNF681;ZNF254;ELFN1;NKX1-2;IGBP1C;OAT;FDFT1;PCMT1;TENT4B;ADCY7;DLGAP5;LATS1;LGALS3;NEIL2;SLC28A1;TMEM79;BDH2;MA…
Tetralogy of Fallot	ACAD10;TRAFD1;BRAP;SH2B3;ALDH2;NAA25
Thrombocytopenia	HYCC1;TOMM7
Thromboembolism	LRAT;ABO;F5;KLKB1;FGA;SLC19A2;NT5DC3;CCDC181;FGB
Thrombophlebitis	EDEM2;PROCR;CCDC181;LRAT;FGB;SLC19A2;MMP24;TDG;PLRG1;F2;UQCC6;HCFC2;MMP24OS;GBGT1;KLKB1;HSP90B1;F5;GLT8D2;LRP4;SLC41A2
Thyroid preparation use measurement	TNPO3;ANKS1A;BLTP3A;ERBB3;ACAP1;RSBN1;TCF7;KCNH4;MTMR3;POLR3H;CTCF;TYK2;DHX58;UBE2D3;FAM149A;NAA25;HAVCR1;STAT1;IFNA8;ADCY7;IKZF4;MYRF;OVOL2;GSTM1;GSTM3;KIDINS220;MYBPC3;FADS2;HAVCR2;TRMO;IL21;SLC39A8;FEM1A;IFITM3;GOLGA4;KLHL8;CISD2;GIGYF1;ZAN;SESN3;SIDT2;TAGLN;USP25;MED7;TSPAN33;AGRP;TMPRSS3;SIK3;RPS6KA4;AKR7A3;TTLL10;INAVA;POGLUT1;NKX3-1;TEF;PAFAH1B2;CX3CR1;SEPTIN2;RHOH;FEN1;PFKFB3;CSDC2;COMMD1…
Thyrotoxicosis	CAPZB;CEP128;TNP1;KLF9;PTPN22;ZSCAN9;PGBD1;NAA38;PRAME;IGLL5;RRP15;TRIM38;IGFBP2;PHTF1;SLC12A5;KDM6B;ZNF280A;HLA-DQB1;ZKSCAN3;HLA-DQA1;HLA-DQA2;RSBN1;PHF20L1;ICOS;TMEM88;CHD3;CYB5D1;DNAH2;SMC5;ZSCAN31;ZSCAN12;ZKSCAN8P1
Tinnitus	RCOR1;NCS1;HBEGF;HMCN2;ABL1;HARS2;OLFM3;HARS1;NRG2;PCDHA2;ASS1
Torticollis	COL18A1;GABRG1;POFUT2;ADARB1
Tourette syndrome	TFAP2D;SYNE2;ITIH1;RORA;MARK2;SLC25A3;FGFR1;CHRNA3;MEF2C;DDHD2;CMTM1;PITPNM2;MYO15A;SEPTIN3;TCF20;SLC32A1;DENND3;SUGP1;AMBP;SUFU;MLEC;FOXM1;GPN3;GPD2;FANCL;COQ10B;SF3B1;MOB4;OSCP1;PMFBP1;MFSD1;DLST;KDM3B;APAF1;ACADS;KLC1;XRCC3;VPS13C;FAM186B;KCNH3;ARL3;FURIN;HSPD1;SPAG16;PLPP5;FADS1;ESAM;TAOK2;DCP1B;RAD9B;NPAS3;TLCD4;SFXN2;BAG4;BRAF;NCK1;FMNL3;ITIH3;SLC45A1;PSMD6;TMEM161B;LETM2;JAM3;CKB;TRMT61A;B…
Toxic Nodular Goiter	FGF7;COPS2;SECISBP2L;FAM227B;DTWD1;GALK2
TpTe measurement	PPP2R3A;STAG1;NCK1;SLC35G2;MSL2;SLC25A15
Trichiasis	FLI1;H2AL3;H2AP
UMP-CMP kinase measurement	SARM1;POLDIP2;TMEM199
Umbilical hernia	RCN1;CTSC;WDR35;RAB38;SLC2A12;ZNF462;WT1;TBPL1;KLF4;GREM1;TTC32;ALDH1A3;EYA4;SATB2;MATN3;PLCL1;RAD23B;AGBL3;ACOXL;ZC3H11B
Urinary incontinence	RBM19;AKIRIN1
Urinary retention	REEP6;CCR3;MEX3D;CCR1;PLK5
Uterine leiomyoma	SH3PXD2A;SULT1E1;MYCT1;SPRYD7;RAP2C;STK26;MEIS1;FIP1L1;BET1L;POGLUT3;DLEU7;KCNRG;TRIM13;CNEP1R1;ADSL;TXK;MYNN;TTC28;GMEB2;TP53;KDM6A;ATM;CCDC117;E2F6;UGT2A1;SCGB1C1;STMN3;LNX1;ACAT1;XBP1;SGSM3;CDKN1A;SUMF1;DIPK2B;NIPAL1;BMERB1;SCFD2;CNGA1;RAB44;SLK;CDC42;EFR3B;MAP3K4;HSCB;DNMT3A;ATP1B2;COG6;WRAP53;FOXO1;C11orf65;LRRC34
Uveal Melanoma	KCNK13;HERC2;OCA2;EFCAB11
Varicose veins	SLC7A14;CLDN11;RPL26L1;ARHGAP6;DCBLD2;ST3GAL6;POLR1H;RAB7A;ITM2A;RAPGEF3;ZNF184;SNAP29;GRAP2;CTSZ;PIEZO1;TMEM87A;TBC1D19;STIM2;CAMKK2;HBS1L;HBEGF;PNO1;MFAP2;ALDH8A1;DUSP1;ATF1;AMPD3;ETS1;HNF1A;IGFBP4;ADAM15;FBLN7;DYNC1LI1;CRHBP;RNF145;SYTL5;AUH;KCNJ16;C12orf43;H4C8;RNF166;TIPARP;CCNL1;MAPRE2;ROR2;HINT1;FOXD4;CHRNB1;AKAP13;SOX7;METAP1D;ABO;RMDN1;GATA2;DNAJB8;RTKN2;IZUMO1;GJD3;LYRM7;ZNF512B;PDGFA;C…
Vasodilators used in cardiac diseases use measurement	LAPTM4A;NT5C2;MTAP;ACAD10;GGCX;ADAMTS7;HAPLN3;ZC3H12C;MIA3;BROX;BORCS7;VAMP5;IRX1;PDGFD;DDI1;IGF2R;LPA;GALNT4;BRAP;WDR35;RLBP1;MFGE8;CFDP1;TMEM184C;TMEM170A;SLC22A1;AIDA;DYNC2H1;AS3MT;HLA-B;BORCS7-ASMT;BCAR1;GUCY1B1;MAP3K4;ALDH2;PLG;MATN3;SLC22A3;FERD3L;CHST6;FAM177B;HLA-C;ASIC5;HDAC9;MAPKAPK5;TWIST1;RDX;MAT2A;NPY2R
Venous thrombosis	LLPH;HMGA2;MUC17;RAB38;TMBIM4;TMEM135;TBL1XR1;IRAK3
Ventricular arrhythmia	ENPEP
Vertigo	CTBP2;ADIPOR2;LHPP;SORCS2;ZNF724;USH1C;PTPRQ;TBCEL;FBXL14;AFAP1;ZRANB1;LYPD6B;OTOP1;PSAPL1;TBCEL-TECTA
Visual field defect	PCDH9
Visual impairment	ANO2
Visual loss	C8B;CDC14A;MTARC2;SASS6;TRMT13;C1orf115;DAB1;MARK1;PLPP3;PRKAA2;HLX;C8A;MTARC1;FYB2
Vitiligo	CD44;ERBB3;POLR1H;RSBN1;SUCO;MAGEB2;ZC3H7B;POLR3H;DDX6;STK25;NEK6;IKZF4;SERPINB6;EIF2S2;PRDX5;HERC2;PSMB7;SUOX;FTO;RERE;SESN3;PLCB3;KCNJ1;ACOXL;SPATA2L;SLC45A1;PIGX;C2;MEI1;CCDC88B;SEPTIN2;ESRRA;FBXO45;KCNK4;NRAP;PHETA1;BTNL2;TSBP1;CATSPERZ;FARP2;RIPOR3;FAM76B;IL2RB;ACO2;OCA2;KAT2A;RAB5B;PRMT1;PNPT1;PLEKHS1;CFAP36;IL1RAPL1;TRMT112;TOB2;FANCA;HLA-DQA1;RPS26;ATXN2;CEP43;CFB;BAD;MTMR2;KCNH4;SNU13;CC…
Vogt-Koyanagi-Harada disease	IL23R;HLA-DQB1;HLA-DQA1;HLA-DRB1;C1orf141
Von Willebrand disease	ANO2
WAP, Kazal, immunoglobulin, Kunitz and NTR domain-containing protein 2 measurement	TOB1
WNT1-inducible-signaling pathway protein 1 measurement	SARM1;POLDIP2;TMEM199
Waldenstrom macroglobulinemia	HUS1B;IRF4;SYNE3;GLRX5;TCL1B;TCL1A;EXOC2
X12063 measurement	ATP5MF;TMEM225B;IAPP;ZNF394;ZNF789;FAM200A;ATP5MF-PTCD1;PTCD1;CPSF4;ZNF655;CYP3A5
YKL40 measurement	TSR3;PHLPP1;GNPTG;NRP1;ZNF45;IPPK;MYBPH;RELCH;PTCH1;CENPP;LIPI;PSMD12;CFAP99;PLEKHA8;ASPN;UBE3A;FNDC4;ICE2;CHI3L1;ZCCHC2;CCDC102B;NSMCE2;FANCC;ROR2;MTURN;FBXL22;ZNF155;SPATA31H1;BAIAP3;HERC1;OGN;CHIT1;PKDCC;ADORA1;TMX3;ECM2;OMD;USP3;TNFRSF11A;PARD3;PTPN14;BTG2;ZNF221;POTED;BCL2;ZNF404;RBM11;PIGN;SNURF
Young adult-onset Parkinsonism	IFRD1;PCBP3;PJA2;SULT1A4;SRFBP1;SLX1B;ZNF729;BOLA2-SMG1P6;DOCK4;BOLA2;LOX;FER;RALGDS;CEL;MAF;WWOX
[Pyruvate dehydrogenase acetyl-transferring] kinase isozyme 1, mitochondrial measurement	ITGA6
a disintegrin and metalloproteinase with thrombospondin motifs 13 measurement	MED22;SURF1;ADAMTS13;CACFD1;STKLD1;SURF4;SURF2;REXO4;RPL7A;SURF6;SLC2A6;RIPK4
a disintegrin and metalloproteinase with thrombospondin motifs 5 measurement	ADAMTS1;ADAMTS5
abdominal aortic calcification measurement	HDAC9;FERD3L
abdominal injury	SOCS2;RAD18
able to hear with hearing aids	ANKRA2;UTP15;GNG2;CYP26A1;EXOC6;CYP26C1;EML6
abnormality of serum enzyme levels	HOXB13;HOXB7;KLK2;RUVBL1
abortion	FBXO8;VAX1
abscess	PEPD;CEBPA;RMDN2;CHST8;CDC42EP3
acalculous cholecystitis	ABCG5;C14orf180;RBM19
acid sphingomyelinase-like phosphodiesterase 3a measurement	FABP7
acne	ATG5;FGF4;TNPO1;SPECC1L;TIMP3;DUSP16;CRYBG1;RFPL3;LAMC1;LYPLAL1;ARFGAP2;SETD9;TIMP4;AXDND1;ITGA2;ANKRD55;PACSIN3;RNASEH2C;DEXI;MRPL21;SLC22A5;SIPA1;CLDN23;PINX1;AP5B1;PRDM1;RRP15;P4HA2;DLG1;UBE2T;MAP3K1;SAMM50;ADNP2;IRF1;PDLIM4;LGR6;BMAL1;FST;DDB2;SPPL2A;AFG2A;CSTPP1;TPCN2;FGF19;SLC45A1;SPRY1;NDUFS4;IL31RA;C8orf48;GPR25;SOX7;MYEOV;MRGPRD;MAP3K11;GDPGP1;BPIFC;SELL;PCNX3;SLC22A4;PIM3;H2BC15;SPECC1L…
acoustic startle blink response measurement	PARP15;TNS1;SLC49A4
acquired neutropenia	C4orf36;KLHL8
actinic keratosis	ASIP;RALY;KRT85;N4BP2L1;DEF8;GAS8;KRT86;TUBB3;DBNDD1;PIK3C2B;GRM5;RXFP3;FANCA;FRY;ITCH;TCF25;KRT75;KRT83;ZAR1L;MDM4;KRT81;AMACR
activities of daily living score measurement	NPHS1;KIRREL2
acute graft vs. host disease	UMPS;FAM124B;LEMD3;HLA-DPA1;MYSM1;FGGY;TACSTD2;HLA-DPB1;GNS;WIF1
acute insulin response measurement	GPSM1;PMPCA;CARD9;REG1A;ENTR1;REG1B;REG3G;DNLZ
acute lymphoblastic leukemia	DNAH11;FIGNL1;CDKN2A;ORMDL3;GSDMB;SPAG6;SLC7A8;INTS10;OR8U3;ABHD12B;CSGALNACT1;ZPBP2;IKZF3;IKZF1;LRRC3C
acute myeloid leukemia	CCDC27;KRTCAP2;EFNA1;GBA1;NPIPB8;TRIM46;SLC50A1;APOBR;EIF3CL;SMIM1;HLA-DQA2;WRAP73;MUC1;SBK1;THBS3;NPIPB6
acute myocardial infarction	PLG;APIP;MTAP
acute orbital inflammation	KCNK10
acute pancreatitis	CELA2A;EFHD2;RIPPLY1;CLDN2;EPHB6;TBC1D8B;ABCG5;PRSS2
acute pharyngitis	HMX2;GPR26;ACADSB;CPXM2;BUB3;HMX3
acute respiratory distress syndrome	SMC3
acylcarnitine measurement	ACADVL;MYRF;FADS2;CPT2;LRP8;GPR153;DDO;MRLN;DVL2;MSH4;P4HA2;PDLIM4;DLG4;SLCO1B1;SLC44A5;KANSL1L;MAGOH;PPID;ETFDH;SLCO1B3;THEM4;CZIB;FEN1;SLC22A4;SLCO1B3-SLCO1B7;TECTB;GPAM;TMEM258;HNF1A;FADS1;SLC22A5;S100A10
adenomatous colon polyp	ACSS1;SYNDIG1;CEP131;HGS
adenomyosis	FSHB
adenosine deaminase measurement	PKIG
adhesion molecule measurement	ICAM1;ICAM4;FIRRM;SELP;ZGLP1;ICAM5;ABO;F5
adiponectin measurement	STAB1;GLT8D1;ITIH1;FBXL17;EIF4A2;TIPARP;RFC4;GNL3;PBRM1;UQCC5;IRS1;ZC3H11B;CEBPA;ITIH4;FGFR2;WDR11;PEPD;CLIP1;GIMAP6;NYAP2;CEBPG;GIMAP8;SETD4;NEK4;ITIH3;NDUFS4;NT5DC2;HSPB3;NAP1L5;GIMAP7;LEKR1;KNG1;FAM13A;VPS33A;CBR1;CCNL1
adolescent idiopathic scoliosis	CFH;FUCA2;ACSM3;MSL3;MGST1;TRAF3IP3;STARD3NL;MTMR11;MARCO;NDUFS1;VRK2;VCL;TLL1;RAI14;MAPK9;ANAPC4;LRRC40;KCNAB2;DRD4;EXOC5;TRNT1;NOX3;RASAL2;JADE1;AMPH;FAP;TIGAR;ITM2A;TNRC6C;SLC4A4;PGR;KIF4A;IL5RA;SEL1L3;RGS17;ANGPT2;WAC;SLC7A4;SLC5A4;FBXO7;PAPLN;YY1;SLCO4A1;NXT2;FMR1;ZNF423;NPRL3;NECAB2;FOXF1;GSPT1;BRF2;BPNT2;KCTD9;ITGB8;DNAJB6;ANKRD7;TAX1BP1;GALNTL5;AMBP;KANK1;PIP5K1B;ABHD17B;GLRX3;KLHL2;CPE;A…
adrenal gland disease	CFAP410;TRAPPC10
adrenal gland hyperfunction	CEPT1;DRAM2;CHI3L2;DENND2D
adrenal suppression measurement	DDI1
adrenocortical insufficiency	NKX2-3;ENTPD7;DNMBP;SLC25A28;TRAPPC10;CFAP410;CUTC;GOT1;BLVRB
adrenogenital syndrome	MADD;NR1H3;MYBPC3;DDB2;ACP2
adrenomedullin measurement	GCA;AMPD3;KLKB1;FAP;F11;ADM;SBF2
adult onset asthma	CLEC16A;CYFIP2;ERBB3;RAPGEF3;GATA3;GALK1;USP46;SCGB2A2;IKZF4;MYRF;TM9SF2;SYMPK;ICE2;APOC1;FADS2;TMEM258;UBAC2;IL21;BLTP1;SUOX;FADS1;CAPSL;ACOXL;CLIC6;RUNX1;NEMP1;PHB1;RMI2;TNP2;HLA-DQB1;TSKU;MUC6;SOCS1;SLC22A4;RPS26;MUC5AC;MSH5-SAPCD1;TPD52;UNC13D;IL21R;AAGAB;IQCH;DMPK;IL2;IL18RAP;MLANA;ADGRB2;PRM2;SCGB1D2;SCGB2A1;GPR18;IRF1;TOMM40;TRIM47;IL33;KIF11;EXOC6;CREG1;GAL3ST2;EMSY;ASRGL1;NAB2;SMAD3;LTBP…
adult-onset Still's disease	RSBN1;PHTF1;HECTD4;BRAP;ALDH2;IL6ST;TRAFD1
advanced glycosylation end product-specific receptor ligand measurement	ZNF184;TBX3;SH2D4B;H2BC15;PRSS16;SNRNP48;NAP1L5;H1-5;H2BC13;OR2B2;TIGD2;H4C13
adverse effect	STAC;RPIA
afamin measurement	CXCL8;AFP
age at assessment	GLT8D1;NFE2L3;ITIH4;SNX10;EDEM2;TBX15;C22orf31;RPGRIP1L;PRRX1;GORAB;CBX3;BMP2;GDF5;APOC1;PPARG;FIGNL1;FAM13A;CEBPG;TSEN2;MIER3;ZBTB7B;FGFR4;TIPARP;PBRM1;ANKRD55;NSD1;TRIM66;UQCC5;RAB24;ZNF664;BTNL2;STAB1;ITIH1;HOXA9;WARS2;HNRNPA2B1;BHLHE41;ADAM15;LRRC53;DCST1;PDCL2;CCNL1;GNL3;NKX3-1;PRELID1;NAP1L5;C5orf47;SLC30A10;EIF6;FPGT-TNNI3K;KIFAP3;MYH7B;COBLL1;NMU;SPCS1;NEK4;GRB14;TNNI3K;RNF146;CCDC92;HOXC…
age at death	ZDHHC6
age at diagnosis	COASY;FRY;TMED1;ZC3H7B;POLR3H;SPDEF;MDC1;PTPRJ;TRIM36;NCF1;IKZF3;WRN;OR4X1;NME9;NCOR2;HSPA1B;HLA-DQB2;ATP6V0A1;GSDMB;DNM2;DESI1;HSD17B1;PSMC3IP;IER3;RAB20;OTULINL;RTP3;LRRC2;PGGT1B;TEF;C8orf74;ORMDL3;HLA-DQB1;TOB2;CHP1;ILRUN;IGF2R;LY6G6C;PSORS1C1;TUBG2;TRIO;KCNN2;CCDC134;MLX;GMDS;SNRPC;INO80;KLF16;ERBB2;GRB7;MIEN1;MUCL3;XKR6;EXD1;SKIDA1;RP1L1;ZPBP2;HSPA1A;VARS1;VWA7;MSH5;HLA-C;HLA-G;DDAH2;SAPCD1;…
age at first birth measurement	MAD1L1;DBNDD1;RBM5;MPHOSPH9;PKN2;MPPED2;CDC42;UBA5;COL16A1;MGST2;PITPNM2;NUDT1;SEPTIN4;MTMR4;HGFAC;CDK2AP1;RAB5B;MRPS30;ARTN;KANSL1;CRHR1;MRM2;IKZF4;SRSF6;PAX1;ST3GAL3;TRAF3;DPH2;OASL;MDFIC;FAM186B;SUOX;TCF25;PTPRF;SYT14;SLC39A1;GATAD2B;AFF3;FAM167A;PPP1R3A;SPPL3;CCDC24;RGS12;CRTC2;FOXH1;RPL29;WNT4;CAMKV;POC1A;RELL2;AMN;CXCL11;XKR6;IHO1;SMARCC1;HSF5;CRLF3;CCDC71;CSRNP3;UBA7;RGS6;CDK10;L3MBTL1;KLH…
age at first facial hair	SYT13;SLC44A1;GCKR;DOCK3;APOH;TMEM38B;SEMA4G;UPK3A;FKTN;EFHD1;FARSB;SATB2;USP45;CHMP1A;NKX2-1;ATAD1;CENPE;EXOC6B;MANF;DDX46;TENM2;NRBF2;SAR1B;SGPP2;FEV;RAD54L2;GRM2;USP49;ABCA1;HNRNPK;PTEN;JMJD1C;GJD4;TIGIT;PRKG1;TAL2;MAPT;ATG7;TSTD3;DPEP1;PRDM1;VPS9D1;MCCC1;EPYC;OCA2;COBL;TWNK;C11orf58;ALMS1;WARS2;KANSL1;MOGAT1;PODXL;SCP2D1;SDS;DYSF;KERA;SDSL;FBLN7;ZC3H8;VGLL4;PLBD2;TMEM87B;SPATA2L;ARHGAP27;TEX2…
age at first sexual intercourse measurement	DBNDD1;HSPB6;TFAP2B;BTBD7;ZBTB32;DPEP1;TTC27;ZDHHC6;UBA6;DEPDC1B;STAP1;ATP6V1H;FAM120A;VAMP3;PER3;UTS2;IL17RB;CTDP1;ZNF76;BLTP3A;PKN2;ERBB3;KARS1;PSME4;ERLEC1;NT5C2;PIK3C3;FDFT1;MEF2C;DPYSL2;BLNK;HCK;AP3B2;ERI1;AVL9;PTCD1;NUDT1;ELAVL2;CCNJ;MDK;AMBRA1;MRPS30;SELENOK;ACTR8;IFT57;UPK1B;CENPA;TNNI3K;B4GALT2;BCL11A;SLC66A2;FKBP9;NECAB1;IKZF4;SMUG1;TCP11;PLAGL2;FBXL16;HIP1;ZSWIM6;CHMP1A;SH3BP5;TBC1D5;M…
age at last pregnancy measurement	RBM6;GKAP1;QNG1;TRAIP;KIF27;LONRF2;MST1R;AFF3;CAMKV
age at menarche	RBM6;HSPB6;UTP18;BRCA1;HSD17B6;LMO3;NOP58;DGKG;HDAC7;KDM4A;RHOA;RORA;ELP1;RAPGEF3;UBA5;CADPS2;OPRK1;ZNF446;HACE1;CPNE3;PDPR;ZFHX4;TMEM38B;SEMA4G;MAST3;BRD1;SLC32A1;ACTR5;MAPK3;GDPD3;NFAT5;KCTD9;UPK1A;ZC3HAV1;FKTN;PTGR1;VAT1;HLF;HGFAC;JHY;HSPA8;CCNC;CCND3;BYSL;ITK;BCL6;CLCN2;ADAM23;PIKFYVE;PLCL1;MRPL37;TNNI3K;RGS4;USP35;TRPM6;ABITRAM;FAM53C;MYOT;KDM3B;MTIF3;MRM2;USP45;MED20;GCM2;CLYBL;RAP2A;FEZF1;…
age at menopause	DPM1;DNAJC11;BRCA1;HSD17B6;RTEL1-TNFRSF6B;THAP3;NOP58;OGFR;BTBD1;YBX1;MPPED2;STAG3;TP53BP1;VPS35;CDHR2;VPS9D1;FOSL2;NT5C2;NMRK2;GCKR;RAD54L;DNAJA1;B4GALT1;UIMC1;TRMT6;PITPNM2;NLRC4;DDX17;CBY1;TOMM22;JOSD1;SUN2;VRK1;APEX1;GINS1;NINL;DIDO1;GID8;SLC17A9;GMEB2;RPGRIP1L;KCTD9;IL4I1;PKD2L1;NUP88;C1QBP;DDX5;RND2;DCUN1D4;NKX3-2;FAF2;ZNF346;GTF3C2;NRBP1;FNDC4;BIRC6;PLCL1;KISS1R;SUMO1;OSCP1;MRPS15;RRAGC;NS…
age at onset	MAP3K14;COX10;LRRC23;CLEC16A;IL17RB;ERBB3;LMCD1;ZFYVE26;GSDMB;MEF2C;TRPM3;RBM27;SUCO;ZNF184;FBXO7;ARFRP1;ACD;MICU1;SUFU;GABRA4;UCP1;IL2;SH2B3;CDCA3;SPSB2;IL5;PDCL3;SLC25A12;KLF9;TNFSF18;EPC1;GHSR;SLITRK3;EBPL;SOX4;SSUH2;TMTC4;EIF2S2;HAT1;ICE2;GALNT15;KIF3A;ANO3;CD63;BLOC1S1;FAM13A;FGF5;IL21;BLTP1;ABT1;CDKN2A;HSD17B12;DLG5;EIF4E;NPAS3;ARL14EP;CAMK4;BMP3;GAL3ST2;PXYLP1;EMSY;ZSCAN12;IKZF3;ZNF281;GAB…
age at voice drop	TMEM38B;BFAR;OCA2;FKTN;HSPA8;TNNI3K;AKAP1;PODXL;HERC2;DDX46;TENM2;LRRC53;RMI1;PDE4B;TAL2;VCX3B;CASTOR2;DPEP1;JADE2;PTGR1;SEC24A;LEPR;USP45;PARN;IGSF1;QNG1;OR13H1;ANXA2;LRRC37A2;FPGT-TNNI3K;RORA;HACE1;CCNC;SAR1B;MSI2;KIF27;HNRNPK;SPATA33;FAM9B;FAM9A;ARL17A;MAPT;FANCA;BSX;TSTD3;ANOS1;KANSL1;CRHR1;FAM210B;ICE2;CHMP1A;ARHGAP36;ENOX2;LRRC37A;C5orf24;GTF2IRD2;LGR4;LEPROT;ARL17B;LINC02210-CRHR1
age-related hearing impairment	SPDL1;PHF23;PSMA4;ATP11B;HMMR;CHRNA3;MAST2;LPCAT2;OSM;ST8SIA5;ATP6V0A4;PCNX4;CLUH;DLG4;NASP;RTN1;ARK2C;RXRG;ILDR1;CRIP3;TRIM48;QDPR;CCDC122;CD96;SPAG17;TRIM42;ACAN;ZNF276;CCDC17;GPBP1L1;SLC15A2;C8orf48;KATNAL2;FAM83B;PRELID1;ZNF32;NUDCD2;ZNF318;ZBED2;SAMD12;OR4A15;OR4A16;EXT1;SGCZ;GDAP2;IPP;FANK1;POM121L12;SLC10A5;DVL2;MAT2B;TBC1D10A;RNF215;XYLT1;RPGRIP1L;CD86;SPTBN1;KLF7;MAPKAP1;RNF144B;TCF25;MG…
age-related macular degeneration	CFH;POLDIP2;POLR2B;HERPUD1;SLC12A3;ZFYVE26;IFT20;CFHR3;KLF9;KIAA1217;HSPH1;PLA2G12A;VAPB;CIMIP1;ZBP1;BAIAP2L2;HERC2;CFHR4;CD63;BLOC1S1;FLOT1;MDC1;MEPCE;HTRA1;LIPC;C2;CMSS1;SYN3;APCDD1L;SMC5;FKBPL;SKIC2;SLC44A4;CFI;GPSM3;GTF2H4;CFB;TMEM199;CFHR1;CFHR2;COL4A4;TRPM3;NOA1;PILRA;PICK1;OCA2;PLEKHA1;VTN;PILRB;COL10A1;RAB22A;PMEPA1;ANKRD60;APOC1;KLHL8;KCNT2;C4orf36;NIPSNAP3B;MTMR10;FUT3;SFTA2;PBX2;NELFE;…
agoraphobia	HDAC7;AAGAB;IQCH;MAP2K5;C15orf61;RIMBP2;STX2;RAN;PIAS1;ENDOU;VDR;SKOR1;RPAP3;RAPGEF3;SLC48A1
airway imaging measurement	MAPK9;SEH1L;SPIRE1;DMRTA1;MVD;PTPN2;PITRM1;KCTD20;STK38;SNAI3;PAX9;SORCS3;LDLRAD4;PXT1
airway wall thickness measurement	AP1S3
alanine measurement	ZNF513;GCKR;KRTCAP3;DGCR6;SPATA31H1;FNDC4;SNX17;DLGAP1;TGIF1
albumin:globulin ratio measurement	NFKB1;MANBA;UBE2D3;TMEM258;SLC39A8;SBNO1;SAT2;CBX8;MCL1;ENSA;CISD2;SENP3;FCRLB;PAQR3;SLC9B1;SLC9B2;CITED2;FEN1;OVOL1;GLRX;PLD6;BCL9L;MOG;HLA-DPA1;TNFSF12-TNFSF13;DUSP12;FAM98A;CD68;MPDU1;DPM2;BANK1;TNFSF13;FCGR3B;RPL39L;SPMIP7;EEIG1;COL11A2;ZFP57;TNFSF12;SENP3-EIF4A1;FCGR2B;PITPNM2;DUSP22;KDSR;MYRF;MTRFR;FCRLA;FADS2;IL6;ANXA3;CCDC40;UBAP2L;SLC25A25;FADS1;FLI1;DAB2;BCL2L11;CXCR5;HORMAD2;KMT5A;ECT2…
albuminuria	VIM;ZZZ3;EXOC1;RASIP1;FGF21;TSPAN13;TRDMT1;EIF2B4;SNX17;NR5A2;PRRC2C;VAMP8;EGR2;STIL;AMPD3;FST;USP3;CYP1A1;RHBDD1;RSU1;CWC27;KRTCAP3;ZNF362;PLXDC1;ZNF281;ICA1L;C15orf48;MFF;AFG2B;MGA;ACTG1;A3GALT2;FOXE3;FBXL22;LRRC10;FRG2;CLDN11;ARHGAP10;USP33;GCKR;TYRO3;STEAP1B;RHEB;PRKAG2;NMU;LANCL1;SBF2;TMEM165;CLOCK;RAPGEF5;ADAM15;NYAP2;MYL3;PDCL2;CCDC158;MAT2A;SLC50A1;TRIB1;MIGA1;SPATA31H1;CEP128;RPAP1;SLC30…
alcohol abuse	ZNF831;SHISA9;ADH1C;ADH1A;PHACTR3;ERCC4
alcohol consumption measurement	MAD1L1;RBM6;KMT2E;ZNF195;MLXIPL;BAZ1B;DCN;SLC30A9;NUP160;ARID4A;STAP1;CUL3;TUBG2;PTGER3;TNIP3;HERPUD1;MPHOSPH9;GATB;BLTP3A;SPI1;IP6K2;BCL3;NFATC3;FOSL2;PAX2;CTTNBP2;CST7;SLC4A4;IGSF9B;CXCL2;MEF2C;COBLL1;GCKR;FOLH1;SNX10;ZW10;MAPKAPK5;OAS1;GMIP;TNRC6A;PITPNM2;CAPN3;TMEM38B;CWF19L1;SEMA4G;SPECC1L;UPB1;CCDC134;TTC28;ACO2;POLR3H;PSMA3;ZFYVE21;VSX1;PRELID3B;SEC23B;MAPK3;CYB5B;RPGRIP1L;ZNF106;EIF3J;INT…
alcohol dehydrogenase [NADP+] measurement	CCDC17;GPBP1L1;MAST2;NASP;TMEM69;IPP
alcohol dependence	BRAP;ACAD10;FNDC4;MREG;AVPI1;FABP3;PARP9;BMP2K;ANXA3;EIF4E;LINGO1;ANKK1;SIX2;ERCC4;ADH1A;WDR5B;ADH1C;NKAIN1;KPNA1;MDFIC;TIFA;MARVELD1;MIX23;PAQR3;TMPRSS5;FAM241A;ADH1B;ADH5;POU5F1B;CLDN25;NKX1-2;SHISA9;ATP6V1G2-DDX39B;GCKR;RPGRIP1L;ALDH2;CCDC88A;ARL1;ZCCHC17;AP1AR;TTC12;TMEM86A;ZNF513;HSPB3;SEMA3E;PEAK1;DDX39B;SNRNP40;OAT;MTIF2;SNX17;PECR;SLITRK3;GARIN6;MICB;SPATA31H1
alcohol dependence measurement	SH2B3;PPP1R18;METAP1;LRATD2;PRKG1;ADH1C;DKK1;NRM;EIF4E;ADH1A;ADH7;ACAD10;MKLN1;TSPYL4;ADH1B;BRAP;ALDH2;C4orf17;TSPYL1;ADH5;ADH4
alcohol drinking	RBM5;RBM6;IBTK;ST7L;MLXIPL;BAZ1B;HFE;CLCN6;SYT7;BTN3A1;SLC4A7;HERPUD1;GUCY1B1;NUCB2;LNX1;NFATC3;PPP2R3A;DHRS9;NSF;PLOD1;APLP2;MYNN;FOLH1;SNX5;MAPKAPK5;OAS1;BRAP;GMIP;PABPC4;ECHDC1;C22orf31;PLTP;PCIF1;R3HDML;JAG1;DHODH;RPGRIP1L;CSK;EIF3J;INTS10;ERI1;HOXA13;TBL2;CORO2A;KPNB1;DUSP3;APOA5;APOC3;MADD;C11orf58;RPS13;MVK;MYL2;SH2B3;ACAD10;ALDH2;NAA25;CDK2AP1;OAS2;APOBEC1;SIM1;SLC17A2;TRIM38;TENT5A;NPR3;…
alcohol use disorder measurement	MLXIPL;SLC4A8;CBLN4;DAPP1;GCKR;PPP1R13B;SUSD2;ACO2;PMM1;RPGRIP1L;ERI1;RASIP1;PDAP1;ERLIN1;NFKB1;FNBP4;MDK;FNDC4;KANSL1;OMG;PKDREJ;C4orf17;MTTP;GALNT6;TXNL4B;DDIT4L;MFHAS1;ZNF462;TBX6;DOC2A;HIRIP3;CACNA2D4;EIF4E;RABGAP1L;C16orf74;ATP5MJ;TDRD9;ZDHHC5;MED19;KRTCAP3;ZNF513;DNAJB14;AGBL2;TMPRSS5;TEF;IRS1;SIX2;ADH6;TNKS;NUPR1;TCP11L1;MAMSTR;HARBI1;ACTG1;KPNA4;ADH1A;ADH1B;TOMM20L;ADH5;ADH4;CTNND1;SELENO…
alcohol withdrawal	PSAPL1
alcohol-induced disorders	ADH1B
alcohol-induced mental disorder	ADH1B;ERCC4;SHISA9
alcohol-related disorders	RHOXF1;RHOXF2;ERCC4;RHOXF2B;TMEM167B;ATP1B4;ELAPOR1;ADH1A;ADH1B;PJA2;ADH1C;PHACTR3;ZNF831;UPF3B;SHISA9
alcoholic liver cirrhosis	PBX4;MAU2;KLHL8;GATAD2A;HSD17B11;TM6SF2;LPAR2;NDUFA13;SAMM50;SUGP1;NCAN;HAPLN4;YJEFN3;ATP13A1;MBOAT7
alcoholic liver disease	SNRPD3;GGT1;SPECC1L;UPB1;LRRC75B;C4orf51;SPECC1L-ADORA2A
alcoholic pancreatitis	PRSS1;SCGB3A2;PRSS2
alkaline phosphatase measurement	FIRRM;SNX11;TMEM176A;YBX2;BAIAP2L1;FARP2;MARK4;JARID2;PKD1;MLXIPL;BAZ1B;STARD3NL;ALOX5;DPEP1;PHLDB1;BIRC3;BMAL2;IBSP;PHF23;HSPA5;DTNBP1;ZNF800;NEDD4L;MRPL43;ITIH4;CAMK2B;GATB;TNPO3;BCAS1;ZNF76;ASPM;TP53BP1;TTC7A;IP6K2;CPSF1;FCGR2B;NFATC3;PPP2R3A;NSF;ZNF532;EIF4G3;SEMA3C;BCAP29;GPATCH1;RAP1GAP;PSEN1;CFHR2;PCNP;UBA5;DUSP12;WDR70;XPO1;PDS5B;ATG16L1;SNX10;TRIP6;ACHE;SRRT;MMP2;EDEM2;TGDS;CRLS1;LZTS3;D…
allergic asthma	GSDMB;TESPA1;GAL3ST2;EMSY;IKZF3;GNGT2;D2HGDH;PDCD1;NEU4;LRRC3C;ORMDL3;ABI3;TSLP;TPD52L3;PHOSPHO1;ZPBP2;ZNF652;LRRC32;NSMCE1;OR6C3
allergic conjunctivitis	HMOX2;IL1R1;IL1RL2;GLYR1;TLR10;DDX6;NMRAL1;FAM114A1;CORO7-PAM16;SLC25A46;TLR6;IL18RAP;CXCR5;CORO7
allergic disease	BAK1;CLEC16A;MPHOSPH9;EVI5;SMARCE1;GSDMB;RCOR1;SUCO;ERMP1;CCDC134;ARFRP1;IQCH;BPNT2;NFKB1;IL2;DDX6;COMMD9;TTC33;IL1RL1;IL18RAP;MLANA;PRM2;SLC2A4RG;CCR7;INO80;ICE2;FOXA1;TRAF3;KIF3A;KIDINS220;RBM17;WDR36;CCNJL;OASL;DNAJB5;NUSAP1;NDUFAF1;BLTP1;RDH16;RERE;CREG1;TSLP;KLHL3;RILPL2;MIPOL1;FLI1;BOLL;CAMK4;GAL3ST2;EMSY;B4GALT3;FCER1G;APOA2;TOMM40L;PKN3;CXCR5;IKZF3;SLC45A1;PLB1;PIGX;ADAD1;SLU7;C18orf54;ZB…
allergic rhinitis	MAP3K14;AKAP11;CLEC16A;H6PD;ATP9A;LTK;EYA2;ERBB3;ZFYVE26;SMARCE1;GSDMB;TPD52;MCAM;ZNF586;DOCK3;BRAP;PITPNM2;MLN;ITPR3;ACO2;PSMA6;NFKBIA;AAGAB;IQCH;POLR1F;C5;IL2;DDX6;C11orf21;SH2B3;CDK2AP1;RAB5B;TRIM38;TTC33;CCL20;COQ10B;MOB4;IL18RAP;PLCL1;ATP10B;MYB;PHF19;NEK6;TNFSF18;PRM2;TWIST1;ACADS;IKZF4;MAX;CCR7;ICE2;INS-IGF2;KIDINS220;CCNJL;UQCC2;ZNF365;PPCDC;BLTP1;SLC39A8;SUOX;SBNO1;ELAC1;RERE;CREG1;PPOX;…
allergic sensitization measurement	IL2;SLC25A46;ZBTB39;NEMP1;NAB2;TLR10;TLR6;HLA-DQA1;MANBA;IL18RAP;KIDINS220;IL21;BLTP1;SLC39A8;EMSY;ADAD1;SUCO;TSLP;STAT6;FAM114A1;HLA-B;RDH16
alloimmunization	ADRA1B
alopecia	RUNX3;ATG5;ATP11B;TFAP2C;TBX15;EIF3E;EMC2;CCDC34;AADAC;NFE2L2;MROH9;KANSL1;TWIST1;BHLHE41;HOXD3;HOXD10;CASZ1;TFAP2A;OLA1;TCF12;IQGAP1;CRTC3;DMRTA2;SOX13;CDCA7;PIK3R1;RSPO2;RNF144A;CIBAR2;CLIC6;DFFA;CFAP100;MFSD4B;MRPS22;HOXD8;ANXA2;TCHHL1;EMILIN3;NCMAP;AADACL2;REV3L;DCUN1D1;CD82;PREP;CASS4;NLRC4;VAPA;GCNT2;SLC16A10;THADA;C2orf42;TIA1;SYF2;RSRP1;AKAP7;BCL11A;GCNT7;FAM210B;MYRF;PAX1;CGNL1;ICE2;NAPG…
alopecia areata	IKZF4;ULBP2;ESRRA;PPP1R14B;HLA-DQB2;ULBP3;BLTP1;SUOX;EMSY;RPS6KA4;RPS26;HLA-DQA2;IL21;ADAD1;GPR137;HLA-DQB1;ERBB3;IL2;RAB5B;PRDX5;BCL2L11;BUB1
alpha globulin measurement	TXNL4B;PMFBP1;DHX38;CEP112;HPR;HP
alpha synuclein measurement	C16orf90;NLRC3;CLUAP1;CTNNA3
alpha-2-HS-glycoprotein measurement	FETUB
alpha-2-macroglobulin receptor-associated protein measurement	TAP2;MICA;RNF39;MOG;GABBR1;HLA-DOB;HLA-DRA;HLA-C;TAP1;HLA-DMA;PSMB8;HLA-B;PSMB9;ZFP57
alpha-carotene measurement	CAPN2;CAPN8;TP53BP2;EPAS1;PRKCE
alpha-hydroxybutyric acid measurement	GCKR;SNX17;ZNF513;SPATA31H1;FNDC4;KRTCAP3
alpha-linoleic acid measurement	FMN2
alpha-linolenic acid measurement	TMEM258;FADS1;ZFYVE27;GOLGA7B;SYT7;MYRF;FADS2;FEN1;FADS3;SFRP5
alpha-tocopherol measurement	MAU2;NCAN;BUD13;HAPLN4;TM6SF2;SUGP1;APOA5;GATAD2A
amblyopia	UBE3A;NPLOC4;TSPAN10;ATP10A;FAAP100;SNURF
amenorrhea	PPCDC;SCAMP5
amino acid measurement	REV3L;CPS1;CAMK2B;KIF26A;RBMS2;GCKR;AARS1;PDGFRL;ERI1;CHCHD2;GCK;LTA4H;FNDC4;LANCL1;CCT4;TBX2;SUMF2;HMGCS2;GLS2;MIP;BCAS3;CYP4V2;NIPSNAP2;PSPH;PI4K2A;CLEC18C;ZNF513;PHKG1;DNAAF5;ASPG;CENPN;NMD3;AFG2B;SPRYD4;TPPP2;DGCR6;NUPR2;GRK6;WWP2;SPATA31H1;MRPS17;HPR;CLTCL1;RHEB;ACADL;REG4;HERC6;ASCL1;CCT6A;CLEC18A;DDX19B;KRTCAP3;SLC39A2;CKB;ATMIN;C16orf46;PAH;COMMD1;MFSD4B;TNKS;TGIF1;ERBB4;C10orf62;C17orf10…
amygdala volume	WASHC3;IGF1;PMCH;PARPBP
amyloid-beta measurement	STRAP;YBX3;CCNG1;NECTIN2;APOE;TOMM40;BTBD3;RPP30;BMI1;PPDPFL;CEP57L1;PTRHD1;KIAA0825;HMMR;C22orf31;APOC1;SLF1;ADCY3;HTR7;EPS8;FAM81B;LRRTM1;CASP7;KRT24;HAO1;FGL2;GCOM1;CENPO;PTER;C1QL3;NUDCD2;EXT1;SMARCE1;SPAG6;ABCC4;TMX4;SYT4;SNTG1;NCAM2;GSAP;NAP1L1;KRT222
amyloidosis	BRINP1;TOR1B;USP20;PTGES;FNBP1
amyotrophic lateral sclerosis	G0S2;IFNK;PAXIP1;TYW3;XPOT;C12orf56;SLC46A1;SUSD2;MOB3B;C9orf72;RASSF3;SPATA2;LAMB3;SARM1;ZDHHC6;CABIN1;VTN;ATP6V0E1;TRPM2;RESF1;HLA-DQB1;ZNF777;ANXA6;GPX3;RPL26L1;KIFAP3;GGT5;EQTN;RNF114;COLGALT1;TNIP1
anal neoplasm	SKP1;C5orf15;TP53;GAN;UBE2B;KREMEN1;VDAC1;TTC28;C22orf31;ATP1B2;LAMA5;WRAP53;CABLES2;ZNRF3;CHEK2
androgenetic alopecia	ARHGAP44;HDAC9;CD82;BFAR;AADAC;NFE2L2;SYF2;RSRP1;PAX1;NKX2-2;PODXL;HOXD9;HOXD10;TNS3;KIF23;RPLP1;PAQR5;OLA1;RASGEF1B;FERD3L;RNF144A;RANBP2;AUTS2;RCAN1;CMPK1;AR;MRPS22;LRRC37A;FAM9B;FAM9A;FAF1;FOXE3;SUPT3H;C1D;CFAP299;PRR23A;RUNX3;PREP;EIF3E;EMC2;LHPP;PNO1;HOXD3;EDAR;GCC2;GLCE;PARN;CDCA7;KCNMA1;CLIC6;FAAH2;ABRAXAS2;LIMS1;SP3;TMEM50A;COPB2;RHD;DNAAF10;DIP2B;OPHN1;TWIST1;BHLHE41;ATF1;MTX2;TLE3;DMRTA…
androstenedione measurement	GML;CYP11B1;CYP11B2;LY6E;LYNX1
anemia	RNF43;TRIM38;TST;PTPN22;C9orf78;SLC17A4;HSF5;RSBN1;KCTD17;SLC17A3;SCGN;RAD51C;PHTF1;TOR1A;C3orf70;SUPT4H1;MAGI3;TEX14;USP20;PPM1E;IGBP1C
anemia (phenotype)	RSBN1;PPM1E;GREB1;RNF43;PHTF1;TEX14;HSF5;DDRGK1;RAD51C;SUPT4H1;IGBP1C
aneurysm	FGF2;TMEM170A;BBS12;ADAMTS7;AFG2A;CFDP1;CHST6
angina pectoris	ST7;CYP46A1;BCAR1;GUCY1B1;NT5C2;MAPKAPK5;MTAP;MAP1LC3A;PIGU;DHODH;HNRNPUL1;PBX4;ABI3;SLC22A2;GRB14;GGCX;CHRNB4;WDR35;NR2C1;PLG;B9D2;MED20;SMARCA4;LOXL1;LDLR;TOMM40;APOC1;PSRC1;SORT1;ADAMTS7;IER3;MDC1;VARS2;BUD13;RDX;CARF;HAPLN3;RLBP1;MFGE8;FURIN;DHX38;TXNL4B;CCDC97;TMEM91;SIRT3;TAF1A;SLC22A3;CDKN2A;CYP17A1;ZC3H12C;PRDM8;CFDP1;PRKAA2;BROX;TMEM184C;WBP1L;BORCS7;TMEM170A;SFTPC;VAMP5;ZNF32;PDGFD;DDI1…
angioedema	BDKRB1;C14orf132
angiogenin measurement	OR6S1;ANG;RNASE4
angiopoietin-1 receptor measurement	DCBLD2;EQTN;SURF1;REXO4;ADAMTS13;CACFD1;AK8;OBP2B;ABO;CFAP77;BARHL1;TCF19;GBGT1;KIRREL3;GPR15;RALGDS;NTNG2;DDX39B;STKLD1;MICA;HLA-B;CPOX;GTF3C4;SLC2A6;MYMK;ATP6V1G2-DDX39B;SETX;DCPS;TTF1;DDX31;SURF4;SURF2;SURF6;SPACA9;MICB;C6orf15;ATP6V1G2
angiopoietin-1 receptor, soluble measurement	EQTN
angiopoietin-2 receptor measurement	EQTN
angiostatin measurement	PLG;LILRB2;SLC22A2;LPA;GALNT4;BHLHE41;SSPN;POC1B-GALNT4
angiotensin-converting enzyme measurement	KCNH6;CYB561
angiotensinogen measurement	CAPN9
anhedonia measurement	LRRC4C;EVI5L
animal viral hepatitis	CLEC16A
ankle brachial index	MTAP
ankle fracture	PRKDC
ankle injury	COL6A1
ankylosing spondylitis	RTEL1-TNFRSF6B;TNFRSF9;PTCD2;PDE4A;RHOA;TBX21;SDF4;SEH1L;SUCO;HSD3B7;MTMR3;PSMA6;ARFRP1;MAPRE1;MAPK3;IQCH;TYK2;MTPAP;CUL2;PPIF;ICAM2;CCL8;LPXN;SCNN1A;IL26;RAB5B;RFX4;RIC8B;TTC33;IL18RAP;ERRFI1;PHTF1;RPL21;CD244;SLC12A5;PRDX5;INS-IGF2;RSPH3;PDLIM4;CRB1;UBAC2;IL10;ZNF365;SUOX;DNMT3L;CAPN10;AMT;HAPLN1;CDKAL1;FADS1;SLC2A13;FLI1;CAST;DGKE;ETS2;EMSY;TFF1;GATD3;IL23R;INAVA;CXCR1;ZNF513;APEH;UBLCP1;SNAPC…
annexin A1 measurement	ALDH1A1
annexin A2 measurement	ANXA2;FOXB1
anorectal malformation	MUC5B;CRACR2B;ICOSLG;TSPEAR;MUC2;CTSD;TRPM2;MOB2;PFKL;AIRE;TALDO1;MUC6
anorexia nervosa	CELSR3;GLT8D1;VSIG2;RAB27B;MPHOSPH9;KDM4A;ELOVL1;RORA;PITPNM2;MYO15A;TCF20;ZFYVE21;SLC32A1;DHODH;SUGP1;NUDT1;SUFU;CRYBA1;MDK;AMBRA1;MLEC;ARPC3;FXR1;COQ10B;SF3B1;OSCP1;MPL;CHRNB4;MFSD1;GPR75;FAM53C;MRM2;IFT81;LRP1;PTGIS;KLC1;VPS13C;MTRFR;NMUR2;FADS2;VPS45;CCDC90B;SBNO1;TXNL4B;RERE;NUF2;ARNT;NAT8;NSD3;CYP17A1;FADS1;DOC2A;ABCB9;CACNA2D4;NPAS3;CCDC122;JAZF1;SPHKAP;CACNA2D1;CABP1;TNFRSF13C;CILP2;RFTN2…
anterior uveitis	MICA;HLA-B;CAST;IL23R;TMEM17;COMMD1;C1orf141
anthropometric measurement	LAP3;AOC1;RRP15;COBLL1;NCOA1;E2F1;BNIP3L;TMEM176B;TTK;SUB1;POMC;MED28;NECAB3;ZNF341;PDLIM4;MYBPC3;CENPO;LLPH;HAPLN3;MFGE8;TMBIM4;DCAF16;SLFNL1;C1orf105;PTRHD1;TSEN15;PRRC2A;AIF1;RPL17-C18orf32;LY6G5B;OTUD7B;NUDT3;TMEM176A;FAM184B;AP3D1;SPI1;P4HA2;LYZ;DOT1L;CDK6;NPR3;TBX4;SPRYD7;BMP2;SIX1;YEATS4;AAR2;PIGC;HMGA1;N4BP2L1;GNA12;PXYLP1;ATP13A2;RFT1;DCBLD1;ZNF367;NMUR1;CTPS1;MLF1;LCORL;SMIM29;SLC22A5;K…
anti-BK polyomavirus antibody measurement	NTN5;MAMSTR
anti-Epstein Barr virus antibody measurement	BTN3A1;BTN3A3;MED12L;BTN3A2;H4C11;H1-5;NDUFA4;BTN2A2;P2RY12;H3C12;H2BC15
anti-Helicobacter pylori serum IgG measurement	FAM114A1;TLR6
anti-Mullerian hormone measurement	TRMT6
anti-WU polyomavirus antibody measurement	THBS3;MTX1;GBA1
anti-anoctamin 2 antibody measurement	BTNL2;TSBP1;PPT2;PPT2-EGFL8;AGER;HSPA1L
anti-centromere-antibody-positive systemic scleroderma	STAT1
anti-chlamydia trachomatis antibody measurement	ATP2C2;SLC5A4;SGK3;CRX;RAB11FIP2;FRG1;SSTR4;DHX34;ADAD2;NUP210L;COL8A1;TPRX1;ZAR1L;C22orf42;SPDYE21;C8orf44-SGK3;RARB;TOP2B;MEIS3;ERMARD;SYT4;N4BP2L1;CPA6;THBD;WDR27;C6orf120;TYW1;PSG5;FRY;NAPA;FAM120B;SLC8A2;FOXA2;YWHAH;RFPL2;NEK3;BRCA2;NPR1;CMSS1;S100A16;PSG2;SLC5A1;WFDC1;CSPP1;CD93;MBTPS1;CDH13;UBAP2L;GATAD2B;FAM204A;FILIP1L;MCMDC2;DYNLT2;NEK5;DLL1
anti-drug antibody measurement	ZC3H12A;PYGO1;TMEM196;MACC1;HLA-DRB1;HLA-DRB5;ITGB8;GRIK3;HLA-DQB1;HLA-DQA1;CCHCR1;BTNL2;PSORS1C2;PSORS1C1;POLR1F;HLA-DRA
anti-human herpes virus 6 antibody measurement	ITGA9;CTDSPL
anti-human herpes virus 7 antibody measurement	TBX21;BCL9L;UPK2;TBKBP1;ITGB3;CXCR5;TRAPPC4
anti-merkel cell virus antibody measurement	ZNF391;H2BC15;SMIM33
anti-neutrophil antibody associated vasculitis	FMR1;MAGEC3;HLA-DPB1;MAGEC2;SERPINA1;HLA-DPA1;PHTF1;PTPN22;MAGEC1;FMR1NB;PCDH11X;PABPC5
anti-polyomavirus 2 antibody measurement	NTN5;FUT2;MAMSTR
anti-tetanus toxoid IgG measurement	MICB
anti-thyroglobulin antibody measurement	GRIN3A;PGAP4;PPP3R2;RNF20
anti-topoisomerase-I-antibody-positive systemic scleroderma	IRF5
antibody measurement	HLA-DQB1;KIAA1755;TGM2
antinuclear antibody measurement	SKIC2;HLA-DQB1;HLA-DRB1;HLA-DQA1;NELFE;STK19;DXO;HLA-DQB2
antioxidant measurement	SPOCK3
antiphospholipid antibody measurement	PRKCSH;CEP112;APOH;FLRT3;ECSIT;CNN1;PRKCA;ZNF653;ELAVL3;ODAD3;RGL3
antipsychotic drug related weight gain	PMAIP1;MC4R
antisaccade response measurement	B3GNT7;NCL;ARMC9
antisocial behaviour measurement	PHTF2;DNAJC11;ACP3;CHDH;BAK1;GABARAPL2;RAB27B;THAP3;ZIC2;ERCC8;VAMP3;GATB;REEP1;PIK3C3;CADPS2;PPIE;MGST2;MAEA;GOLGA3;ALKBH5;MLN;CELF4;AQP8;HERC1;DECR1;ARMC1;ELL;PTCD1;ABHD17B;CRYBA1;STIM2;IL26;ST8SIA1;RNF8;FBXO9;ASCC3;PHF1;CUTA;BICRAL;MRPS30;WWC1;RBP1;ITGA4;KDM3A;RAB29;DENND1A;ALG2;YIPF4;ACO1;NMI;AGO2;SRSF6;ZNF391;TMTC4;L3HYPDH;LRRC4;PLD2;PHF10;SSBP4;TBC1D5;PATJ;SLF1;PHC2;PSAT1;MDFIC;PRRG4;FAM186…
antitragus size	HSD3B2
anus disease	OXCT2;TRIT1;BMP8B
anxiety	AURKC;PROC;PLCG1;PGBD1;ACTA1;CPA3;OR2B2;MAP3K2;ZNG1A;ZSCAN26;RPE;ZNF805;PLXNA4;CTAGE9;H4C13;ZNF184;RHEB;OR12D3;SEMA5A;ABCB10;ENPP3;IWS1;H2AC14;ARAP2;SEC23A;GALNTL5;ZNF391;SSTR1;AGTR1;CPB1;POM121L2;CLEC14A;EMILIN3;H1-5;H2BC13;ZKSCAN4;NKAPL;ZKSCAN3;TOP1;TRIM27;H2BC15;NUP133;ZNF264;CRYGN;LPIN3;ERCC3;OR2A4;ENPP1;ZSCAN31
anxiety disorder	IFT57;HECW2;NFKBIZ;SLC39A10;STK17B;HHLA2;DNAH7;NXPE3;BRAT1
anxiety disorder measurement	PREPL;SLC3A1;CAMKMT
anxiety measurement	GLT8D1;VRK2;SH3YL1;HSPA5;MEF2C;EP300;CHADL;FCF1;OPRL1;FBXO21;TMEM219;ZDHHC5;MED19;FANCC;ITIH3;GRIK3;LLCFC1;SOX7;ADGRB1;LSM10;KCNH8;FAM120AOS;ALKAL2;STIMATE;RPP21;PINX1;PAFAH1B1;NT5C2;FBXO31;NUDT1;SPCS1;FANCL;CSF3R;CLUH;RABEPK;MAP1LC3B;PMAIP1;WDPCP;MC4R;NT5DC2;ANKK1;SCAI;CMKLR1;H2BC13;STK40;H4C11;PRRC2A;TRIM39;LGR4;H2BC14;L3MBTL2;SIM1;GPD2;YLPM1;DLST;MRM2;MMRN1;SFMBT1;UQCC5;TMEM182;RPS6KL1;PBX2;AG…
aortic aneurysm	MTAP;PPIC;ZBTB44;RRP15;CEP120;LRP1;STAT6
aortic measurement	ISL1;H6PD;SNX24;MPPED2;FGF4;CTTN;JAG1;ANXA13;GOSR2;NPR3;GRB14;CHRNB4;TCTN3;KCNJ8;MKKS;PTPRB;SYNE1;ANO1;SNAP25;ENTPD1;PGGHG;ANP32E;SLX4IP;LTO1;ATG10;CLEC18A;SHANK2;FGF19;ADAMTS15;FADD;CEP120;PCSK1;RPRML;RTKN2;TTC32;RPS23;CC2D2B;WWP2;RAB44;OVCA2;USH1C;MUSK;DIP2B;SMG6;OTUB2;TNRC6B;UTP6;CCND1;ELL2;OGFRL1;SNX19;ATF1;ANKEF1;MYOCD;ARL14EP;ZNF18;AMFR;SSTR5;RPRD2;JCAD;NDEL1;PPIC;MSRA;HIC1;FGF3;ADAT2;CDC27…
aortic root size	SPRYD7;HMGA2;SIRPA;CDC27;SMG6;ANO1;AEBP2;LLPH;TMBIM4;FRRS1;TMEM170A;PPIC;RPRML;CHST6;TRIM13;BCAR1;IRAK3;GOSR2;SRR;FADD;KCNRG;HERC1;USP3;DCP1B;PDE3A;DLEU7
aortic stenosis	MYRF;FADS2;TMEM258;FRRS1;FEN1;FADS1;PLG
aortic valve calcification	FRRS1;PLG
aortic vascular smooth muscle cell calcification measurement	THUMPD2;TMEM178A;LIPF;RNLS;METTL14;SEC24D;SYNPO2;SLC8A1
aortic vascular smooth muscle cell proliferation measurement	HMMR;NUDCD2;MAT2B
apolipoprotein A 1 measurement	SARM1;POLDIP2;RBM6;SOX8;VPS41;IFFO1;STAB1;CAPN1;DEF6;RTEL1-TNFRSF6B;AGA;RETSAT;POLR2B;R3HDM1;PTCD2;MPHOSPH9;ITIH4;ITIH1;LAMC2;DGKG;PIGV;PTPRU;ZNF76;BLTP3A;DIP2B;FGFR2;RORA;CYP2W1;ABCB11;TOP2B;ITCH;TP53INP2;MYH7B;CNOT4;GSK3B;GCKR;NID2;DOCK3;SEL1L3;ECHDC1;CYP26A1;SMIM24;ZNF184;NRP1;SEC14L3;CBY1;SAMM50;ISM2;TRIP11;TM9SF1;PLTP;HM13;MAP1LC3A;PIGU;LIPG;MRPS31;KATNAL1;MT4;NUP93;CENPT;TSNAXIP1;SLC7A5;HER…
apolipoprotein A-IV measurement	F11;APOC3;CYP4V2;SORBS2;FAT1;APOA5;KLKB1;FAM149A;TLR3;ZPR1;MTNR1A
apolipoprotein B measurement	SARM1;PAX6;SLC18A1;NFE2L3;ITIH4;LPAR2;EVI5;DHRS9;TBX21;TACR2;MCM6;AFP;UBA5;APOB;RAB10;PIGS;DDX18;CRLS1;SNX5;CHGB;ALKBH5;TMEM101;UNC13D;CYP26A1;KCNK16;STX1B;MIOX;SLC25A17;CDS2;PROKR2;CSK;DTWD1;INTS10;SUGP1;TFR2;PCOLCE;TBL2;PITX3;SUPT6H;ZPR1;GLI1;BTN3A3;SIM1;SLC17A2;ZBTB24;PPP2R5D;BTN2A1;CERT1;NPHP3;FAM162A;DNAH1;HDLBP;STK25;DOCK7;STAG1;RNF146;PROX2;PLG;CBX3;HNRNPA2B1;COL10A1;TTPAL;SLC12A5;PLCG1;PE…
apolipoprotein E isoform E2 measurement	APOE;APOC1
apolipoprotein E measurement	APOE;APOC4;TOMM40;APOC1;APOC4-APOC2;APOC2
appendicitis	SCNN1A;ENPEP;CCDC149;ALPK2;LTBR;ADAMTSL1;DLEU7;TUBB8;ZMYND11;SRBD1;TNS1;KRT74;MALT1;KRT2;SAXO1;RIC3;KRT72;KRT73;KCNRG
appendicular lean mass	MAD1L1;SNX11;TMEM176A;M6PR;CFLAR;KDM1A;SLC4A1;CALCR;SKAP2;SCN4A;RPUSD1;CACNA2D2;DNAJC11;CDK11A;NADK;ADAM22;MLXIPL;STARD3NL;STAB1;MRC2;TSPAN9;DPF1;MAP4K5;SLC25A39;TACC3;POLA2;CAPN1;MTMR11;YAF2;IGF1;TTC27;ZRANB1;ZFP64;RUNX3;PHF20;HSD17B6;IBSP;MUSK;IFT88;CLXN;SH3YL1;STAU2;SLC66A1;THAP3;RIPOR3;ZIC2;DTNBP1;FAM184B;HDAC9;FAM120A;ERCC8;H6PD;NFE2L3;KCNQ1;THRAP3;ARID4B;SYNE2;KCNH2;ITIH4;ITIH1;DCBLD2;CROCC…
arachidonic acid measurement	MYRF;FADS2;FADS1;FEN1;TMEM258;PAQR9
arterial disorder	STK32B;IGF2R;LPA;SLC22A2;SLC22A3;CYTL1
arterial stiffness measurement	MAP3K9;VRK2;SPATA7;CALCRL;ANKRD44;PLXNA2;RARB;CHMP4B;LAPTM4B;PPP6R1;RPL28;RNF141;COPS7A;UMPS;NFE2L2;C1orf21;PLCG1;ATP8A1;AHNAK;PIWIL1;TSPAN8;EXOC4;COL4A2;AOAH;KIF12;CMTR1;CPEB2;GPR65;DPT;DDIT4L;ZNF92;NCAPG2;MTDH;PTPRK;CETN3;C16orf74;SLC24A2;ZFAND3;TIMP4;NCK1;ASRGL1;OXER1;CCDC74A;EMCN;HCN1;ADAMTS15;LMBRD1;ADAM9;GSX1;ZFPM2;MANEA;OXSR1;CSRNP3;TMEM86B;KCTD2;GPR3;TNRC18;HS3ST4;PTTG1IP;LHFPL6;SUMO3;CHR…
arthritis	WDR1;PKD2;SPP1;RHOQ;IL6ST;CCM2;MYO1G;DRD5;ATXN2;HECW1;FLT3LG;SH2B3;PIGF;PPM1K;PRKCE;TTC7A;ICAM3;RSBN1;TYK2;PHTF1;CLPS
artificial cardiac pacemaker	ENPEP;SLC10A7;POU4F2;DNAI2;ZSCAN20;CSMD2;RPL38;TTC29
asparaginase hypersensitivity	ACTBL2;GPBP1;CNOT3
asparagine measurement	KIF26A;ATP5MJ;ASPG;NEIL3;RD3L
aspartate aminotransferase measurement	TFPI;HOXA11;CROT;RALA;MMP25;MLXIPL;BAZ1B;HFE;PTBP1;TTC27;SNAPC1;NR1H3;VIM;NSMAF;ZZZ3;CLEC16A;RETSAT;VAMP3;NEDD4L;TTC17;LY75;MTA3;TNPO3;CHI3L2;TAF11;ZNF76;ERBB3;FECH;MYO9A;STON1-GTF2A1L;SMG6;CFAP20;SLC12A3;RPL31;DAZAP1;FCGR2B;AP1M1;SCARB1;DHRS9;MKRN2;EDN1;FKBP7;CFHR2;IMPG2;NFE2L1;TRPM3;TNPO1;MGST2;MAVS;RPL6;GANAB;STRN4;MYO15A;APOH;SLC17A6;ECHDC1;STX1B;SAMM50;UPK3A;SLC8A3;APEX1;TRPC4AP;PYGB;RNF24;P…
aspartate aminotransferase to alanine aminotransferase ratio	SEL1L3;MLYCD;FGF21;TMEM147;MEGF9;AKNA;TRDMT1;GBF1;HGFAC;SH2B3;HMGXB3;GRB14;NCF2;PHTF1;ARID1A;DCLRE1B;ATF1;PTPRB;PPARG;PTPN22;SDCBP;SBNO1;HUNK;PRKCA;CEP112;MIER3;USP16;MAP3K7CL;SCAF4;FCHO2;FGF19;ANKRD55;CDX2;TRANK1;GIMAP8;HECTD4;TRIB1;CSF1R;KMT5A;MSANTD1;COLGALT2;ALPK2;ATXN2;MPV17L2;UHRF1;MAP4K5;NEDD4L;CBFA2T2;NUDC;TTC28;SAMM50;NIN;SLC38A7;ATP4A;CDK2AP1;PPP2R5D;CDH6;PFKFB2;PEPD;MTRFR;ZNF341;SOD1;G…
asphyxia	ERLEC1;CHAC2
aspirin use measurement	VEZT;MTAP;TGFB1;ACAD10;ALDH2;NR2C1;PLG;TWIST1;LDLR;PSRC1;COL4A2;BUD13;FERD3L;MIA3;COL4A1;APOA5;B9D2;SMARCA4;TOMM40;APOC1;TMEM91;CFDP1;CHST6;NDUFA12;AIDA;PCNX3;HLA-B;HDAC9;BCAR1;BRAP;SORT1;EFL1;CDKN2B;CDKN2A;ZC3H12C;BROX;TMEM184C;TMEM170A;DMRTA1;SAXO2;SIPA1;SLC18A1;RDX;CELSR2;SLC22A3;RNASEH2C;RELA;FAM177B
asthma	OSBPL7;MAP3K14;SYPL1;MED24;DEF6;RTEL1-TNFRSF6B;CLEC16A;RAB27B;KIF1B;CYFIP2;ATG5;TNK2;ZNF76;MAP2K4;EVI5;P4HA2;SMARCE1;GSDMB;TPD52;MYH7B;IMPG2;MTMR2;DOCK3;PITPNM2;ITPR3;ERMP1;SNU13;CCDC134;CYP2D6;ACO2;POLR3H;PMM1;DESI1;HIF1A;ARFRP1;POLI;IL21R;AAGAB;IQCH;DMPK;RSPH6A;ITGB8;TGFBR1;SEC61B;C5;GATA3;SUFU;MTPAP;GALK1;ABI3;INPP4B;IL2;KLF3;RNF141;DDX6;COMMD9;SH2B3;RAB5B;PPARD;HSPA9;MRPS27;ITK;IL4;RAD50;IL5;…
asthma exacerbation measurement	SYPL1;SNAPC1;ERMP1;MED1;RANBP6;IZUMO1;BRD10;PRKCH;IL18RAP;SYT16;CDK12;ORMDL3;MAMSTR;FUT2;HLA-DQA1;RASIP1;IL33;NTN5;TSLP;GSDMB;FBXL20;IL1RL2;HLA-DQB1
asymmetrical dimethylarginine measurement	C1orf52;DDAH1;BCL10
atazanavir measurement	PSAPL1
atherosclerosis	ALDH2;FERD3L;EDNRA;TMEM184C;ZHX2;RP1L1;RAB44;HDAC9;MTAP;PLG;LDLR;SMARCA4;APOE;SLC22A3;PRMT9;HECTD4;PTPN11;PINX1;ARHGAP10;APOC1;TMEM116
atopic asthma	ACO2;SLC7A6;PLA2G15;ESRP2;ITGB8;C5;DDX6;CRYBG1;SLC7A10;TRPC3;CREG1;PPOX;BOLL;HHEX;ANAPC1;FCER1G;ZDHHC12;CXCR5;RFTN2;TEF;RMI2;FMNL1;SOCS1;ZPBP2;COL11A2;PSMB10;HLA-DPA1;HLA-B;CEBPA;MAP3K14;ERBB3;GSDMB;TPD52;WDFY1;SLC7A6OS;AAGAB;IQCH;IKZF4;STAT5A;ICE2;ILDR1;MERTK;SPPL3;B4GALT3;TOMM40L;CLIC6;RUNX1;DPEP2;DUS2;NSMCE1;ORMDL3;PHOSPHO1;TLR6;PRM1;CAVIN1;TNP2;DDX28;CHP1;PDCD1;RXRB;HLA-A;MARS2;AP5B1;CLEC16A;…
atopic eczema	RTEL1-TNFRSF6B;CLEC16A;BCAS1;ERBB3;SLC6A15;ATG16L1;PRORP;PSMA6;ARFRP1;SH2D4A;RASIP1;ITGB8;SH2B3;IL4;RAD50;IL1RL1;IL18R1;ATP6V1B1;MFN2;SLC2A4RG;KIF3A;IL2RA;ETS1;PIGC;TLR2;LRRC32;ZNF365;BLTP1;SUOX;FLG2;CRNN;MBOAT2;CNTN4;ATG3;PHIP;ASB6;NTMT1;SH3GLB2;FAM177A1;FLI1;CAMK4;CAPSL;CLEC4F;NSMCE2;EMSY;CPAMD8;CXCR5;SPATA17;ADAD1;ZNF704;SERPINB8;TUB;NEMP1;TNXB;IL13;SHE;CRCT1;SIK2;OR10A3;PLRG1;OVOL1;PHOSPHO1;T…
atopic march	GSDMB;KIF3A;CRNN;CRCT1;LCE3E;LCE5A;IL4;FLG2;PAQR8;ORMDL3;KCTD12;TRAM2;SLC6A15;EMSY;STXBP4;AP5B1;AADAT;KIDINS220;GRB7;MFAP3L
atopy	ERMP1;KDM4C;ARRDC3;IL33;GLDC;MLANA;TPD52L3;BRD10;UHRF2
atrial fibrillation	CDC27;ETV1;ARHGAP44;CEP68;ANGEL1;HSF2;DAPK2;MYO16;SYNE2;WNT8A;POLD1;DDX20;AP3D1;REEP1;SLC12A3;VASH1;GSDMB;KIFAP3;RBMS2;BAZ2A;PCM1;PKD2L2;FKBP7;APOB;CAD;EPS15;MGST2;GMCL1;TRMT6;LRRC74A;CHGA;FERMT1;TNFSF13B;SGCG;HERC1;INTS10;FGL1;HBP1;DUS4L;CAV2;TBL2;ANKRD26;NEURL1;MANBA;GALNT7;SLC2A9;DBX1;SC5D;ATP5F1B;PTGES3;KRR1;CEP85L;SERINC1;HMGCR;CERT1;PPM1G;USP34;PLEKHA3;RAB29;CCDC92;KCNIP2;GORAB;GJA8;POLK;MY…
atrial flutter	CDC27;CEP68;WNT8A;POLD1;AP3D1;CRLS1;MTHFD1;RPGRIP1L;DNAJC12;GOSR2;SERINC1;PLEKHA3;GORAB;KDM3B;MYOG;BMP2;LRRN4;OPN1SW;PPIL4;LRRC4B;PKIB;ENPEP;YARS2;GARIN5A;ABHD10;CAMK2G;PRDM8;PGAP3;EMC10;ADORA1;CREBRF;NDST2;MYOZ1;RPRML;CALHM3;FUT11;MSRB1;NTMT2;PJVK;ASPDH;ZSWIM8;PLCXD2;RAB44;FIRRM;FAM13B;TAB2;KIFAP3;FKBP7;KCNN2;CHGB;PLEKHJ1;DBX1;UST;BHLHE41;DEK;MED1;FLNC;CALU;PPP1R1B;GMPR;RAB1A;HSPG2;NRBF2;TRIM36;…
atrioventricular block	PJVK;FKBP7;PLEKHA3;PRKRA;TTN
atrophic gastritis	PSCA;JRK;LY6K
atrophic macular degeneration	ZCWPW1;COL4A4;TRPM3;PLA2G12A;PMEPA1;ANKRD60;CIMIP1;ZBP1;CD63;HTRA1;TSPAN10;CMSS1;FAAP100;SYN3;APCDD1L;RORB;CFI;GPSM3;KMT2E;SLC12A3;PILRA;TIMP3;VTN;TNFAIP1;CFHR3;RAB22A;MEPCE;TSC22D4;NRTN;NPLOC4;SMC5;PBX2;SKIC2;SEBOX;SARM1;POLDIP2;TMEM97;KIAA1217;HSPH1;PILRB;VAPB;CFHR4;KCNT2;FUT3;NELFE;SPDYE3;TMEM199;CFHR1;ZFYVE26;CFHR2;IFT20;KLF9;APOC1;BLOC1S1;NIPSNAP3B;LIPC;C2;NYAP1;TMEM259;SPACDR;CFB
attempted suicide	MFAP3;BTN3A3;PRSS16;ZNF391;MDFIC;BTN2A1;PREX1;ARFGEF2;ABT1;POM121L2;ZNF322;ALKAL2;H4C9;ACP1;SH3YL1;FAM114A2;BTN1A1
attention deficit hyperactivity disorder	FKBP4;ZNF263;PHTF2;DNAJC11;TFAP2B;MDH1;GLT8D1;VSIG2;SLC45A4;ZDHHC6;BAK1;CUL3;RAB27B;PSMA4;TG;PER3;UTS2;JKAMP;MPHOSPH9;SDCCAG8;ITIH4;ITIH1;LPAR2;CTNNA2;KDM4A;ELOVL1;PFN2;OSBPL3;HMMR;NSF;SLC12A1;NUP37;NT5C2;TYR;NAALAD2;PIK3C3;MLLT10;PUM3;MEF2C;MRPL22;COL16A1;MGST2;GMIP;PITPNM2;MYO15A;PITPNM3;EP300;L3MBTL2;SIRPB1;SLC32A1;UGGT2;OLFM4;NFAT5;CBLN1;MEFV;PBX4;DNAH11;PTN;NUDT1;LSM5;TMEM245;RIGI;VSIR;SUFU;…
atypical femoral fracture	HMHB1;CPNE8
autism	FLRT3;POU4F1;HUS1B;AMPD1;DENND2C;IRF4;OBI1
autism spectrum disorder	MAD1L1;FKBP4;KMT2E;PHF7;STAB1;GLT8D1;PLEKHO1;RAB27B;ITIH4;ITIH1;POLR1H;PPP2R3A;TYR;FGFR1;RIMS1;CHRNA3;MEF2C;DDHD2;KIZ;MYO15A;CYP2D6;EP300;CHADL;ZFYVE21;MTHFD1;SLC32A1;PTN;SUFU;CRYBA1;NFKB1;UBE2D3;STIM2;MLEC;FOXM1;OR12D3;BTN2A1;HSPA9;NEK4;FANCL;KCNJ13;OSCP1;CHRNB4;CSF3R;PROX2;FAM53C;CHRNA2;EPHX2;MRM2;CLTA;ACADS;ZNF391;NKX2-4;NKX2-2;KLC1;XRCC3;MTRFR;MACROD1;MEIS2;SRPK2;VPS45;PGBD1;GLTP;GIT2;TCHP;FU…
autism spectrum disorder symptom	TM2D1;GTF2IRD1;SSX2IP
autoantibody measurement	FCRL2;FCRL1
autoimmune bullous skin disease	HLA-DQA1
autoimmune disease	CLEC16A;TNPO3;ERBB3;PRKCQ;GTF3C1;FAP;RSBN1;MTMR2;SNX5;SUCO;MRPS31;AAGAB;PLIN3;TYK2;DHX58;KAT2A;IL2;RAB5B;PERP;ARFGEF3;STAT1;TNFAIP3;PHF19;IFNA8;ELF1;TENT4B;CDK2;IKZF4;GPR18;OVOL2;DCTD;EPO;SAG;EIF5A;IL2RA;XPA;IRF4;ZNF365;IL21;FEM1A;PPIP5K2;GIGYF1;ZAN;SESN3;SPEF2;TIMP4;PRXL2B;TSPAN33;TMPRSS3;SIK3;PCSK7;CXCR5;CCDC116;PEX13;POGLUT1;LZTFL1;BSN;APEH;UBLCP1;BRD7;SP2;CCDC88B;PXK;GPR183;PFKFB3;ORMDL3;XCR1…
autoimmune thyroid disease	LY75;RHOA;FAM76B;ZMIZ1;RAB5B;PHTF1;LGALS8;TENT4B;CD80;OVOL2;MGME1;RRAS;SCAF1;PRR12;INS-IGF2;PTPN22;AP4B1;PAX3;MARCHF7;BLK;HEMGN;PNPT1;ZNF365;IFITM3;ZAN;CAPSL;USP25;CFAP36;INAVA;ICOS;RPP14;APEH;UBLCP1;IGF2;PXK;ITGAM;PTGER4;NRIP1;CLDN7;PSMG1;PRSS55;APOBR;IFNE;CARD9;SULT1A2;VARS1;VWA7;NCR3;DDR1;ATF6B;TENM3;C1QTNF9;PRSS51;HTD2;NPIPB8;FDX2;RUNX3;AKAP11;CASR;METTL22;CLEC2D;FAP;RSBN1;FKBP5;STX4;AAGAB;MT…
autosomal dominant compelling helio-ophthalmic outburst syndrome	VAMP3;PER3;TNFRSF9;ANO3;CDK5RAP2;LMO4;BRWD3;SHMT2;NDUFA4L2;TGM2;UTS2;MEGF9;CBR4;TMEM218;SH3RF1;FJX1;NXPH4;KCTD16;BPI;PLXDC2;SLC35B3;AP1AR;NPAS3;KCNT2;RAG1;TENT5D;FAM241A;LRP1;MTNR1B;TMEM161B;TRAF6;HMGN5
axial length measurement	GNL2;FILIP1L;GOLGA8B;GJD2;ACTC1;CMSS1;ARHGAP18
azoospermia	SIRPG;SIRPB1;NSFL1C;PEX10;PDYN;SIRPD;NTNG1
bacterial disease	DUSP23;ARID5B
bacterial meningitis	CYP11A1
bacterial pathogen genotype measurement	UST;RNF113B;DPYSL4
balding measurement	ENPP4;FARP2;AGPS;RUNX3;HDAC9;PTCD2;TRAF3IP2;PRDM1;ATG5;ATP11B;CDK14;BICRA;DLX3;LRP6;ELP1;EIF4G3;EXOSC5;SMC1B;ITCH;OPHN1;XRN2;KIZ;ERMP1;NIN;JAG1;KLF8;TRADD;TSNAXIP1;BFAR;LEPROTL1;MCM4;MEGF8;CPVL;GATA3;LHPP;ZMIZ1;WNT3;USP46;NMU;CCND1;APOC3;SRSF9;NEDD9;NCOA7;CLIC5;ENPP5;CLINT1;ARB2A;CLDN16;HES1;EFEMP1;STK25;PNO1;KCNQ4;KIF17;RSRP1;APOA1;MYB;CTNNAL1;ABITRAM;KDSR;CNRIP1;GORAB;SOCS2;SLC25A51;LRP1;PLCG1;…
basal cell carcinoma	HDAC9;SBNO2;SNX13;DLGAP4;RSBN1;NOX4;GSS;SLA2;MYL9;PPP1R16B;OCA2;SPAG1;MYL10;STN1;SOX4;GPR18;STK35;RALY;EIF2S2;PRDX5;MKLN1;ULBP3;CHMP1A;PTPN22;MYCN;N4BP2L1;DEF8;TCF25;GAS8;WRAP53;ANXA9;SEMA6C;ARNT;HORMAD1;PIK3R1;POLR2K;CDKN2A;CNBD2;FLACC1;FBXO43;COPG2;RPS6KA4;RPRD2;FABP1;TIGD6;PRPF18;TGM6;GPX4;CCDC88B;GRM5;GPR183;EFEMP2;SNX32;OVOL1;PPP1R14B;TOP3A;RCC2;TMPRSS2;CDK10;FANCA;HUS1B;CYRIA;CEP43;TSGA13;E…
base metabolic rate measurement	SNX11;TMEM176A;M6PR;CD79B;NADK;TFAP2D;VTA1;RWDD2A;MTMR11;ZFP64;IBSP;ZCCHC8;SH3YL1;TUBG2;THRAP3;USP36;ITIH4;DDX20;AP3D1;GNAI3;ERBB3;PLEKHH3;NEDD4;DAPP1;SMG6;P4HA2;FBXW11;SDHA;MARK3;SEC31B;MAP2K7;SLC1A3;CDC14B;AACS;NFE2L1;GSK3B;TUT7;RAB11FIP3;NAT14;TGFB2;STX1B;HSD3B7;SYNGR1;PSMA6;VSX1;TRPC4AP;SLC17A9;FERMT1;MROH8;CDK5RAP1;CHMP4B;UGGT2;SLC7A6;CIAO3;HAGHL;METRN;CAPN15;RPGRIP1L;BCKDK;KAT8;IQCH;SPG11;S…
basophil count	TSPOAP1;MPO;RHBDD2;IBTK;E2F2;MED24;SEMA3B;ZDHHC6;NUP160;RNF19A;DAPK2;GALC;VMP1;TSPAN32;PACC1;HYAL2;RASSF1;CLEC2D;WDR1;P4HA2;FCGR2B;TRNT1;GSDMB;FGF4;RAB7A;PTPN23;NAALAD2;SESN1;BRAP;GMIP;IL5RA;PPP2R3C;CAPN3;BAMBI;WAC;MTAP;GCAT;BIK;PVALB;ACO2;LGMN;PRORP;PABPC1L;HM13;MYLK2;PDYN;PLCB4;MRPS31;COTL1;IGDCC4;TMEM87A;ZNF106;MCM4;CKM;C19orf44;PDE4C;ISYNA1;ELL;PBX4;CADM4;HOXA13;GTPBP4;TBC1D12;CYP2C18;CSF3;PS…
basophil percentage of granulocytes	RHBDD2;LPAR2;TRNT1;NAALAD2;IL5RA;CEBPE;STK25;CENPB;SLC7A10;LRP3;EEFSEC;TMCC2;KIDINS220;ETS1;ANXA3;FLI1;CYRIB;FAM131B;C4orf36;WDR88;AZU1;RGMB;GATA2;RYR1;RTP2;ZDHHC18;ZNF783;TRIM49D1;DEFA3;FARP2;TSPAN32;RAB7A;CDC25B;SLC7A5;HBS1L;ORC4;NID1;RBBP5;NENF;NCLN;DSTYK;FRAS1;SLC27A2;EPHA1;COMMD7;ANAPC1;MERTK;MTHFD2L;DEFA4;GFI1B;SPDYE5;SFN;ZNF101;CNTN2;SLIT1;PRTN3;ARHGAP19;DEFA1B;POM121C;FCGR2B;FAT2;SLC7A8;P…
basophil percentage of leukocytes	FARP2;MED24;SEMA3B;ZDHHC6;MAP2K3;RCN1;RRP12;INTS13;HYAL2;RASSF1;FCGR2B;TRNT1;RAB7A;NAALAD2;CAD;FAT2;GMIP;IRAK3;IL5RA;CEBPE;IL12RB1;MAST3;EP300;RAB11A;TMEM87A;PIK3R2;PBX4;RNF43;CRBN;NRBP1;THADA;MAD2L2;PHTF1;NID1;VPS26A;CIT;PEPD;CPNE5;DSTN;THRA;HP1BP3;LBP;RBBP8NL;SESN2;LRP3;TMCC2;KIDINS220;ETS1;MICAL1;TM6SF1;SLC39A8;INHBE;CELA1;CRTC3;GPN2;ECM1;CNIH4;SPAG16;KLHL8;TBC1D7;TPBG;ZAN;NRBF2;DUSP15;CABLES2…
behavior or behavioral disorder measurement	MDM1;IL22;ATXN10;DTL
behavioural disinhibition measurement	PKDREJ;NKX1-2;PPARA;CDPF1;OAT
benign colon neoplasm	FERMT1;SNAI1;MCM8;RAP1B;PRKAA1;TP53;CABLES2;PGM2L1;FEN1;KCNE3;ZNRF3;KREMEN1;GAN;RIPOR3;POLD3;TCF7;MYRF;LAMA5;PCBD2;PIK3C2B;FADS2;FADS1;POU2AF2;SCG5;LIPT2;FADS3;ARHGAP11A-SCG5;CRLS1;C22orf31;ATP1B2;TMEM258;WRAP53;GREM1;PTGER4;CEBPB;MAF;CHEK2;TTC28;TTC33;BMP2;LRRN4;EIF3H;UTP23;CATSPER3;PTPN1;UBE2V1
benign connective and soft tissue neoplasm	TTC22;TMEM61;TTC4;MROH7-TTC4;BSND;CIMAP2;ERCC4
benign digestive system neoplasm	GBA1;DPM3;MUC1;MKRN2OS;MKRN2;THBS3;KRTCAP2;EFNA1;MTX1;TRIM46;SLC50A1
benign lipomatous neoplasm	LIAT1
benign neoplasm	CLUL1;HELZ2;TP53;FIP1L1;CHMP6;BET1L;ZNRF3;KREMEN1;ACTRT3;SCGB1C1;ZNF257;ACAT1;C22orf31;KANK1;MYCT1;NPAT;C11orf65;LRRC34;CHEK2;ANXA8L1;LNX1;MYNN;FNDC11;ATP1B2;PIK3C2B;DMRT2;BAIAP2;POGLUT3;SCFD2;RCN1;DMRT3;CDC42;GMEB2;GABRA4;WRAP53;ATM;CUL5;YES1;TYMS;RTEL1
benign neoplasm of adrenal gland	ABL2;CSTL1;AXDND1;TOR3A;GZF1;NAPB;NXT1
benign neoplasm of anus	TP53;ZNRF3;GAN;C22orf31;CABLES2;CHEK2;TTC28;LAMA5;WRAP53;KREMEN1;TCF7;ATP1B2
benign neoplasm of parathyroid gland	SYCP2L;TMEM14B;MAK
benign neoplasm of rectum	ZNRF3;KREMEN1;C22orf31;EMID1;CHEK2;TTC28
benign neoplasm of salivary gland	UCHL3
benign neoplasm of skin	TTC28;C22orf31;GAS8;TP53;TUBB3;MYNN;DEF8;TCF25;TNFSF13;LRRC34;DLGAP2;TNFSF12;TNFSF12-TNFSF13;DBNDD1;CDKN2B;CDKN2A;ZNRF3;KREMEN1;LRRIQ4;MC1R;LRRC31;ATP1B2;WRAP53;CHEK2;ACTRT3
benign neoplasm of small intestine	CRYGC
benign prostatic hyperplasia	OGFR;SPAG6;CDK5RAP1;WDR11;RBM19;TCF12;TEX9;KLK2;BMI1;NKX2-6;H2AC13;E2F1;NECAB3;STARD4;RIC8A;H2BC13;KCNRG;DEFB130A;DCANP1;H2BC14;H2AC15;H2AC14;CBFA2T2;SNTA1;RBBP7;DNAJC1;GATA6;SIRT3;COMMD3;KLHL15;RFX7;TIFAB;H3C10;TSHZ3;RNASEH2B;SYAP1;BET1L;H4C11;H2BC15;RDH14;COMMD3-BMI1
benign vaginal neoplasm	EXOG
beta-2 microglobulin measurement	HLA-B;SH2B3;MICA;ATXN2
beta-aminoisobutyric acid measurement	KDM5A;CCDC77;TTC23L;SLC6A13;SLC6A12;RAD1
beta-amyloid 1-42 measurement	MARK4;PPP1R37;NECTIN2;TOMM40;APOC1;GLDN;CENPP;COL11A2;TRAPPC6A;APOE;NKPD1;NR2F2;IARS1;LZTS1;SPTLC1;C8orf48;IRX2;DLC1;TNFAIP8L3
beta-carotene measurement	GCSH
beta-endorphin measurement	APOA1;SIK3
beta-nerve growth factor measurement	CHST8
beta-secretase 1 measurement	ATP6V1H
bilateral oophorectomy	FSHB;CIMAP1A;SCGB1C1;E2F6;CDC42;BET1L;MPPED2
bile acid measurement	SDCBP;UBXN2B
biliary liver cirrhosis	GSDMB;RPL3;TNFSF8;NFKB1;SCNN1A;TIMMDC1;CD80;PRDX5;MIEN1;SERBP1;UGT3A1;IKZF3;POGLUT1;RMI2;TMEM39A;TNP2;HLA-DQB1;ZPBP2;IRF5;IL7R;PRM1;LBHD2;ARHGAP31;SYNGR1;PRM2;CCDC88B;PPP1R14B;PRM3;DEXI;TNFAIP2;SOCS1;HLA-DQB2;PDGFB;EMC8;CRB1;GRB7;ADPRH;RPS6KA4;ORMDL3;POU2AF3
biliary tract cancer	MRAP
biliary tract disease	BLK;FADS1;ARPC2;UGT1A6;FEN1;GPBAR1;STKLD1;UBXN2B;UGT1A8;UGT1A10;UGT1A7;UGT1A3;ABCB1;CRX;CTSD;AAMP;ABCG5;SURF1;RPL7A;C12orf43;VAV2;CHRNB2;UGT1A9;UGT1A4;R3HDML;TTPAL;MYRF;FADS2;REXO4;DCLK2;UGT1A1;DLD;PNKD;TMEM258;TMBIM1;MED22;FUT6;CYP7A1;FUT3;ABO;DEFB136;UGT1A5
bilirubin measurement	BAIAP2L1;TTC19;ALOX5;NSMAF;DGAT2;ZNF76;FGFR2;TRMT11;SPTB;SNX13;TRAF4;UBE2T;PPP1R12B;PGR;SLCO1A2;GCKR;ATG16L1;USP40;RPH3A;ERP29;UNC13D;CWF19L1;CYP26A1;KCNK16;OCEL1;STX1B;DDTL;TBC1D10A;TTC28;CYB5R3;KCTD17;MAPRE1;PIGU;PIEZO1;HERC1;CD33;SUGP1;SIPA1L3;AGR2;RHEB;TBL2;AKNA;TBC1D13;DNMBP;TUBD1;RPS6KB1;PIGL;SMARCD2;LUC7L3;DPH1;ZPR1;CCND1;KRT18;SH2B3;ALDH2;NAA25;IL26;SLCO1B3;LDHB;PPP2R5D;VEGFA;PRKAR2A;LANC…
bilirubin metabolism disease	UGT1A6;UGT1A7;UGT1A3;UGT1A5;UGT1A1;UGT1A10;UGT1A4;UGT1A9;UGT1A8
binge eating	PHF21B;PRR5
binocular vision disease	MYO7A;CAPN5;HDGFL1;OMP
bipolar I disorder	DNAH11;SCGB2A2;WDR55;SLPI;ILF3;MAU2;REEP2;FADS2;ALPK3;ZMAT2;DCP1B;RAD9B;CDC25C;STARD9;SFMBT1;PBRM1;ZNF592;GATAD2A;TRANK1;UQCC5;CDK1;FAM98B;PC;KLC2;WDR73;ZNF322;NMB;INSYN1;NSUN6;YJEFN3;ITIH4;APOB;ATXN7L3;SNAP23;VPS29;MRM2;IFT81;BTN1A1;MYRF;NCAN;USPL1;ADD3;GHRL;BABAM2;ITIH3;TMCO4;DCLK3;ANXA5;SMIM43;ADAD1;CACNB2;ARL5B;FEN1;TMUB2;CTSW;TSSK6;PLEC;GRINA;NDUFA13;HAPLN4;STIMATE;STIMATE-MUSTN1;MUSTN1;GGNB…
bipolar II disorder	MFSD14A;FRRS1;CSTF2T
bipolar disorder	DPM1;MAD1L1;FKBP4;TFAP2D;STAB1;PGM3;GLT8D1;BTN3A1;RAB27B;RCN1;ITIH4;ITIH1;DGKG;SEZ6;ANKRD44;ELOVL1;OSBPL3;SLC25A3;NT5C2;TYR;TULP3;CHRNA3;MEF2C;ATXN7L3;MYO15A;PPP2R3C;SNAP23;ZNF184;SLC25A17;ST13;EP300;L3MBTL2;SRP54;SEL1L2;VWA8;MAPK3;HOMER2;SUGP1;PBX4;PALS2;COBL;NUDT1;SUFU;XPNPEP1;CCDC6;CSF3;PSMD3;DRG2;HDAC5;IL2;DBX1;SCGB2A2;MDK;NAA40;MLEC;ITFG2;FOXM1;GPN3;CDK2AP1;BTN2A1;NPHP3;IFT57;SPCS1;NEK4;GPD2…
birdshot chorioretinopathy	ERAP2
birth measurement	RPS6KA2;IL1A;NT5DC4
birth weight	KDM1A;YBX2;TEAD3;MLXIPL;BAZ1B;CLCN6;RABGAP1;ELOVL5;IGF1;BIRC3;DEF6;ANK1;PHF23;FAM184B;KCNQ1;LY75;TRAF1;CDC42;TRPM5;FCGR2B;ACAP1;ABCB11;NT5C2;PIBF1;EDEM2;IRAK3;ANGPT2;PSMD5;CCDC134;CENPM;TCF20;TRPC4AP;SMPD3;SLC7A6;CSK;AKT2;PLIN3;LILRB5;CDK6;STEAP1B;PTCD1;CYP3A5;GCK;BCL7B;YKT6;TBL2;TBC1D12;RASD1;MTCH2;SLC22A18;SH2B3;DUSP16;FBRSL1;IL1A;THADA;CENPF;ITGB1BP1;CPSF3;FBXW2;COQ6;KLHL29;ATAD2B;PLS1;PRXL2A;…
bitter alcoholic beverage consumption measurement	POLR3H;PMM1;COX5B;ANKRD36;DHX38;CELF1;TEF;MEI1;NAA38;TOB2;ADH1C;NUP160;ZAP70;FNDC4;KDM6B;TXNL4B;EXOG;SENP3;SPATA19;ADH7;FAM180B;HP;CCDC134;ACO2;PMFBP1;ZNF462;AGBL2;NAB2;ADH1A;RELN;XRCC6;ADH1B;PLEKHM1;TNFSF12;MGAM;DESI1;FNBP4;ACTR1B;CRHR1;LRP1;RMC1;ARHGAP27;TMEM88;CSDC2;OLIG2;TNFSF12-TNFSF13
bitter beverage consumption measurement	GCKR;ZC3H7B;CYP1A2;ZNF513;EP300;AGR2;FNDC4;SNX17;PDS5A;CHADL;SPP1;STYXL1;CYP1A1;KRTCAP3;PPM1K;RANGAP1;TSPAN13;PKD2;RHOH;AGR3;TMEM120A;SPATA31H1
bitter non-alcoholic beverage consumption measurement	CCDC134;STYXL1;CYP1A1;GOLPH3L;CTSS;PMM1;CTSK;ANXA9;CERS2;ARNT;HORMAD1;MEI1;TOB2;AGR2;SETDB1;AGR3;TMEM120A;SNU13;ACO2;DESI1;TSPAN13;CYP1A2;CSDC2;XRCC6
bladder disease	MARK3;KLC1;H2BC17;H3C12;NPS;COA8;CKB;PTK2;CHRAC1;AGO2;H2AC17
bladder neck obstruction	COMMD3;SPAG6;EBLN1;COMMD3-BMI1;BMI1
blindness (disorder)	ANO2
blood coagulation disease	SERPIND1;AMBRA1;BLZF1;SLC19A2;ATP1B1;NME7;CREB3L1;SELP;F2;CHRM4;OR4C6;F5;VWF;CCDC181;PHF21A;FAM133A;OR4A15;OR4C16;CRKL;CRY2;TRIM48;OR4C11;NAP1L3;FIRRM;SNAP29;MDK;MAPK8IP1;TRIM51;PI4KA
blood glutathione peroxidase measurement	SLC24A2;SPATC1L;FOCAD;YBEY
blood group A	OBP2B;GBGT1;ADAMTS13;REXO4;ABO;ADAMTSL2
blood group AB	ADAMTS13;REXO4
blood group B	GBGT1;ADAMTS13;REXO4
blood group O	GBGT1;REXO4;ADAMTS13;OBP2B;ABO
blood lead measurement	HDHD3;BSPRY
blood metabolite measurement	ALOX5;SNAI2;NCAPH2;SLC18A1;HERPUD1;MSH4;CAMK2B;SLC12A3;P4HA2;MCCC1;RRN3;MAST2;PDPR;AARS1;SPAG7;CRAT;SORBS1;PLEK2;PIGH;SLC38A7;SLC7A6OS;CMC2;LACTB;RASIP1;KLF1;ISYNA1;PTCD1;CYP3A5;APOA5;HPS5;SLC6A12;HMGCR;FNDC4;LANCL1;DOCK7;PRDX1;ABCG2;TBX2;ZRANB3;ACADS;MYRF;IRF1;MBOAT7;SUMF2;LDLR;TOMM40;NCAN;F12;PDLIM4;LDHA;FADS2;TMEM258;GLS2;SLC44A5;TRIM54;HERC6;ASCL1;BCAS3;NBPF3;NAT8;CYP4V2;SLC17A4;GABRR1;NIPSNA…
blood osmolality measurement	NQO1;WWP2
blood phosphate measurement	CREBBP;PTBP1;CD22;IL20RA;CYP24A1;AKAP11;CREB3L3;TLE2;RAP1GAP;MLLT10;CHMP5;NFX1;MTMR2;MYO15A;ESR1;SEMA4G;FBXO7;RBM23;PABPN1;PFDN4;PSMA7;ZFAND1;TLE5;TGFB1;ISYNA1;MAG;HPN;ITGB8;TSPAN13;LZTS2;FBXL20;TUBD1;KPNB1;APOA4;MRPL3;SLC2A1;SPP1;FGF23;CRHR1;MTERF2;SPINK4;RUNX2;HIVEP3;TST;BCL2L2;GRHL1;CMPK2;OASL;UGT2A3;OS9;MIP;AHI1;PLXNC1;ZDHHC4;LMX1B;CAPN11;UQCC2;RNF144B;SMAD6;CCDC54;CYP1A1;CYP1A2;MISP3;CCDC97;…
blood pressure	NR1H3;DTNBP1;RRM2B;LIMA1;SDCCAG8;IL17RB;GUCY1B1;HIPK2;NHERF2;DIP2B;FGFR2;MARK3;PKD2L2;ME2;XPO1;ESR1;RPGRIP1L;KAT8;RNF40;SEPTIN4;HSD17B1;TBC1D19;STIM2;ZPR1;APOA5;CDKN1B;THG1L;SLC27A6;EIF4G1;PDE1A;CEBPZ;PRKD3;THADA;MFN2;STAG1;MTHFD1L;TEX14;CCDC18;IL1B;RRAS;ABHD17A;TOMM40;APOC1;LSP1;TNNT3;TNNI2;CHMP1A;KDM6B;DDB2;APLNR;TBX3;CALCOCO2;NMT1;BUD13;KYAT3;INTS12;POC1B;CYP1A2;LMAN1L;MCTP2;GLYR1;RETREG3;ARF1…
blood pressure change measurement	HMGB1;KATNAL1
blood protein measurement	SCYL3;FIRRM;CFH;SEMA3F;TFPI;SARM1;POLDIP2;RBM6;PON1;DLX6;PHTF2;CCL26;DBF4;SELE;MYLIP;JARID2;MGST1;RHOBTB2;NCAPD2;PHF7;SEMA3G;NISCH;STAB1;CD4;CLCN6;QPCTL;ZBTB32;MAN2B2;CAPN1;MDH1;GLT8D1;SPAST;OSBPL5;DERA;TOMM34;AGPAT4;MUSK;ARHGAP31;ALG1;ABCF2;GABARAPL2;MFAP3;RTN4R;CUL7;DTNBP1;ANO2;ELN;DKK3;RAD51;MRTO4;KCNQ1;CHRDL2;FAM168A;ITIH4;ITIH1;DCBLD2;MSH4;F7;GDI2;ALDH18A1;PIGV;SPAG4;NCKAP1;LTK;SLC6A16;TSPAN…
blood sedimentation	CR2;RSRP1;RHD;CR1;MACO1;HBE1;TMEM50A;CR1L;CD46;SYF2;RHCE;HBG2
blood urea nitrogen measurement	QPCTL;YAF2;VCL;FAM184B;PKN2;RBMS2;RARB;FYB1;PIBF1;GCKR;TTC39A;SEPHS1;PFDN4;KLF5;UGGT2;TSNAXIP1;ARL2BP;RPGRIP1L;TSPAN13;TWNK;FNBP4;CRTAM;GTF2H1;CUX2;ACAD10;ALDH2;NAA25;ARRDC3;BCL6;PCCB;SNX17;GALNT3;ELMOD3;ZNF142;DARS1;STAG1;TREH;RNF146;SUPT7L;CYSTM1;KCNJ5;LYZL1;TBX2;PDS5A;PRXL2A;FAM209A;OPRL1;NPBWR2;PSD4;SNRPD2;VIL1;INS-IGF2;NOL11;PHC2;HNF1A;OASL;USP37;IL1RN;SORL1;GIPC2;EXOC6;ITPRID2;ZCRB1;RAB20;C…
body fat distribution	HHATL;SH3YL1;LIMA1;CROCC;IP6K2;EFR3B;POMGNT1;ADAMTS2;CRLS1;TRMT6;MAP3K1;HSD3B7;CDKL1;UQCC1;FERMT1;RPGRIP1L;STX4;IQCH;EZH2;HDAC5;FNBP4;CCND1;RSRC2;CDK2AP1;CERT1;SLC27A6;PRKAR2A;EFEMP1;CAPZA1;MFAP2;POLK;ATF1;TSFM;H1-3;SPDEF;BMP2;MCM8;ZC3H4;NPAS1;MTRFR;AVIL;CDK4;TSPAN31;FAIM2;OS9;HAPLN3;ITGAX;LRRC46;DYM;PMAIP1;PGD;ACP1;SNAP47;CELF1;LTO1;ABCB9;PRSS53;RHOC;PPM1J;SETD9;MIER3;PXYLP1;RASA2;CLEC18A;H2BC5;…
body fat percentage	DPM1;SEMA3F;RAD52;BAD;MAD1L1;SNX11;DBNDD1;TFPI;RBM5;KDM1A;RBM6;SLC4A1;HOXA11;KMT2E;DLX6;PHTF2;VPS41;DNAJC11;CAMK1G;TFAP2B;TFAP2D;REV3L;PRSS3;BTBD7;MTMR11;BID;ISL1;AGPS;ZFP64;SNAPC1;RRAGD;ATP6V0A1;MAP2K3;NSMAF;ZZZ3;TUBG2;FBXO42;MFAP3;HOXC8;TNC;THAP3;LMO3;R3HDM1;VAMP3;DKK3;SZRD1;IL17RB;TRAF3IP2;DGKG;GATB;DDX20;ANKS1A;BLTP3A;GNAI3;ERBB3;ANKRD44;SEC61A2;MPPED2;TRMT11;NEO1;RHOA;COASY;STON1-GTF2A1L;MAP…
body height	SEMA3F;AOC1;SNX11;CYP26B1;CASP10;RBM5;KDM1A;ARHGAP33;ACSM3;REXO5;COPZ2;CREBBP;KMT2E;PHTF2;FARP2;PROM1;CD79B;SCN4A;ST7L;CACNA2D2;DNAJC11;IL32;RPS20;STARD3NL;STAB1;LRRC23;SCMH1;BTBD7;TTC19;PIK3C2A;ZBTB32;ELOVL5;MAP4K5;TACC3;POLA2;CAPN1;MTMR11;ISL1;GLT8D1;IGF1;WWTR1;TTC27;PHLDB1;ADGRA2;ZFP64;SAMD4A;SPAST;CPS1;SLC45A4;DEF6;PLEKHO1;HSD17B6;TFB1M;ZCCHC8;ABCF2;CHPF2;SLC4A7;NSMAF;ZZZ3;SLC66A1;SPATA7;ZPBP…
body height at birth	NUTM2F;HMGA1;KIF11;CNKSR1;PTPDC1;DCST1;STRBP;MEI1;ELP5;GABARAP;CTDNEP1;CATSPER4;LPAR1;RABGAP1;FAM184B;SNU13;TCF20;CDKN1B;KLHL29;IDE;CEP85;EXOC6;COMMD7;RASA2;FANCC;ZBTB7B;CCNL1;CLDN7;SREBF2;DVL2;YBX2;ACADVL;CENPM;DLG4;ADAM15;HHEX;TMBIM4;UBXN11;CD52;OR2K2;UBXN2A;CRYBG2;SLC2A4;ZBTB6;SMIM29;LEKR1;PHF23;RC3H2;CYP2D6;EDNRB;LLPH;SH3BGRL3;WDCP;DCAF16;TIPARP;ZBTB26;MFSD2B
body mass index	ENPP4;RAD52;SNX11;RBM5;KDM1A;RBM6;PDK4;CALCR;CREBBP;IBTK;TMEM98;ABCC8;RALA;PHTF2;MARK4;DNAJC11;TFAP2B;TFAP2D;CELSR3;MGST1;PKD1;CSDE1;TRAF3IP3;VTA1;GIPR;STAB1;BTBD7;ABHD5;TTC19;LARS2;QPCTL;PGM3;RWDD2A;ACP3;ISL1;CHDH;ZRANB1;ZFP64;C8B;SLC45A4;ZNF839;SNAPC1;UBR2;VRK2;RABEP1;NUP160;ZCCHC8;MAP2K3;SH3YL1;VCL;ZZZ3;SLC18A1;MFAP3;STAU2;THAP3;ZPBP;DCUN1D1;EPHA3;HSPA5;LMO3;R3HDM1;ADAMTS6;PER3;DKK3;PRSS8;TTC1…
body weight	BAD;KDM1A;CREBBP;CD79B;SCN4A;CAMK1G;NADK;TFAP2D;SCMH1;NME1-NME2;MBTD1;UTP18;PGM3;MTMR11;CLCA1;IGF1;ZFP64;OSBPL5;PHF20;BAK1;ZCCHC8;TUBG2;MFAP3;LMO3;KCNQ1;TRAPPC3;SDCCAG8;CBLN4;FAM114A2;DGKG;GATB;WNK1;AP3D1;ERBB3;ME1;NEO1;COASY;PSME4;ERLEC1;RAB27A;ELP1;CHFR;ALPK1;SDHA;NSF;ZZEF1;TTC38;GRAMD4;MARK3;FRYL;SEC31B;NT5C2;RARB;EXOSC5;GNB1;CBFA2T2;BRINP1;DUSP13B;EPB41L2;RBL1;MEF2C;COBLL1;SERTAD4;GSK3B;ERC1;…
body weight gain	FADS1;MUSK;FADS2
body weights and measures	TBX4;PRDM12;TMEM241;NPC1;SV2A;LMAN2;MXD3;UQCC1;CABLES1;HMGA1;RAB24;TEFM;CRLF3;HORMAD2;AOC1;MTMR11;RIOK3;TMEM176B;PRLHR;LIF;SF3B4;NOS3;PRELID1;SMIM29;TMEM176A;LAMA3;FOXC1;OSM;NUDT1;MRM2;IGF2;ATG9B;ADAP2;INS
bone density	WNT16;ALS2;POLDIP2;SLC25A13;HOXA11;DHX33;DLX6;ST7L;RHOBTB2;STARD3NL;MAP4K5;MARCO;GABRA1;AKAP11;DEF6;IBSP;NUP160;MAT2B;MTREX;RETSAT;CTNNA1;NFE2L3;LY75;KIF1B;TBC1D1;DHX29;HEATR6;MAST4;GAL;NUCB2;SMG6;CDC42;EPHA8;ING3;LMAN1;DGKD;SCGN;STX7;MAGI3;CDH7;CYLD;REST;GCKR;USP40;EPDR1;MRPL28;SLC15A1;CRLS1;DZANK1;TRMT6;ZNF302;ESR1;CDC5L;TECR;CABIN1;DDX17;SUN2;C22orf31;L3MBTL2;CHADL;BRD1;BPI;PPP1R16B;FAM83D;DGK…
bone disease	STARD3NL;PKD2;SPP1;BHLHE41;SEM1;POC1B;LIN7C;FMN2;CTNNB1;LGR4;POC1B-GALNT4;IBSP;DGKH;RNF146;MAPKAP1;TNFSF11;SSPN;EML4;GREM2;FAM3C;GALNT4;SLC25A13;EPHA8;ATP2B1;GHRHR;CCDC170;FATE1;LMNTD1;DIRAS3;CNGA2;MARCO;GAL;PPP6R3;PRRG3;MEPE;TNFRSF11B;PBX3;TSNAX-DISC1
bone fracture	STARD3NL;HAGHL;DKK1;DUSP3;FGFRL1;MPP3;FZD4;CFAP97D1;MEOX1;GAL;ESR1;CIAO3;METRN;FUBP3;ART4;RNF146;TMEM175;UVSSA;CTNNB1;PGBD5;GAK;C12orf60;PSMG1;PRKG1;FAM3C;SLC25A13;RNMT;DGLUCY;SLC26A1;CCDC78;ANTKMT;CPED1;PPP6R3;MGP;ARHGDIB;SOST
bone measurement	LMCD1;ATG7;GNG10;VRK2;FANCL;OXTR;CAV3
bone mineral accretion measurement	ACKR3;COPS8;IQCA1;ZC3H18;COL6A3
bone mineral content measurement	WNT16;ING3;CPED1;CDKN2B;FBXO8;FAM3C;IFNA1;PTPRZ1;IFNA13;PLEKHO1;CDKN2A;CA14;CEP44;IFNE
bone morphogenetic protein 6 measurement	VTN;TMEM199;RNF169;SEBOX;SARM1
bone morphogenetic protein 7 measurement	TASOR;ARHGEF3
bone neoplasm	TAFA5
bone quantitative ultrasound measurement	SEMA3F;WNT16;SLC25A13;HOXA11;MEOX1;ST7L;PKD1;STARD3NL;MARCO;SERPINB1;AKAP11;IBSP;MTREX;SLC66A1;FAM184B;NFE2L3;AKR7A2;SLC12A2;DDX20;SPEN;TBC1D1;RRP15;CBFB;SRBD1;TRPC7;GAL;SMG6;ATP2B1;LNX1;DPP8;GPATCH1;RARB;TOP2B;CBFA2T2;TP53INP2;EPB41L2;SERTAD4;DOP1A;FAM234B;EPDR1;ATXN7L3;MMP2;LPCAT2;ERGIC2;SLC15A1;CRLS1;CHGB;PABPC4;USP48;ESR1;EPB41L4B;GADD45B;GCAT;MICALL1;SOX10;CBY1;XBP1;SUN2;L3MBTL2;CHADL;GNPNAT…
bowel dysfunction	HEXIM1;NMT1;PLCD3;IP6K3;ACBD4;ITPR3;UQCC2;HEXIM2;DCAKD
bowel opening frequency	IRAK3;BRAT1;PCOLCE;FBXO24;CALCA;KANSL1;LLPH;LACTB2;MUC17;ARL17B;LRCH4;KDELR3;IQCE;NCOA7;FAM227A;MAPT;INSC;SAP25;MRPL22;GEMIN5;DMC1;CBY1;MOSPD3;STX16;TMBIM4;NPEPL1;KIF4B;SNX24;DDX17;TOMM22;JOSD1;GTPBP1;SUN2;HMGA2;CNOT8;PPIC;FAXDC2;LRRC37A;SNX2;XKR9
brain age measurement	INPP5A;KLF3;SUPT3H;NKX6-2
brain aneurysm	PLA2G10;CHRNA3;ASCC2;BFAR;CSPP1;NAPA;PTGR1;TBC1D12;HSPE1;HSDL2;RRBP1;DSTN;NDUFA10;KL;CMPK2;IREB2;PARN;SIRT3;HSPD1;WDR17;RFTN2;IL3;PDE3A;TMEM196;BET1L;RIC8A;PPP1R42;MCMDC2;PAPPA;CHST6;CTAGE1;PSMA4;ARFGEF1;MTAP;MTMR3;RBBP8;CHRNE;NANOG;NR2C1;TWIST1;IRF1;BANF2;SPCS3;PLD2;AEBP2;CUL4A;SPATA4;BOLL;CFDP1;TMEM184C;CSF2;CCDC171;SHOC1;CHRNA5;BNC2;HORMAD2;PCP4;UQCR10;MRTFB;RTP5;HYKK;NPIPA3;GNG10;GALNT4;TCF24…
brain cancer	TP53;NLGN2;TNFSF12;CDKN2A;FGF11;CHRNB1;POLR2A;SPEM1;CYRIB;TNFSF13;DNAH2;ZBTB4
brain connectivity measurement	FAT4;CFAP299;CHMP2B;MACROD2;HTR1F;TRNT1;IL5RA;ANTXR2;KIF16B;CRBN;FGF5;CNTN4;CDH18;PRDM8
brain disease	APOC1
brain infarction	APOC1
brain injury	SLC48A1;RAPGEF3;ENDOU
brain measurement	WNT16;TFPI;ITGA2B;MPND;MGST1;DPF1;RABGAP1;ZBTB32;PGM3;CCDC88C;ZMYND11;IGF1;SYT13;RTF2;HSF2;VEZT;TUBG2;RETSAT;TG;LMO3;ERCC8;HEBP2;SDCCAG8;HHAT;CHRDL2;GINM1;ITIH1;RC3H2;CCAR1;COL11A1;PRDM6;SNX24;DDX20;BCAS1;SLK;TIE1;CD84;TRPC7;NUCKS1;RORA;MAPK6;SREBF1;PPP2R3A;NSF;GPATCH1;MLLT10;PAFAH1B3;RFX3;CACNA1S;AACS;ULK2;HACE1;IGSF9;MRPL28;F11;ANAPC5;TFAP4;THPO;PITPNM2;APOH;ZFHX4;HAUS4;SEMA6A;TBX15;UNC13D;TGFB…
brain neoplasm	CDKN2A;DMRTA1;CYRIB;CDKN2B;MTAP
brain stem volume measurement	SLCO4A1;NTSR1;LRP11;LAMA5;BMP6;TPCN2;C1QTNF7;SPMIP9;KATNA1;SGTB;CRYBA1;RFX4;RIC8B;NUFIP2;PCMT1;WASHC3;ATP13A4;GATA5;LATS1;CABLES2;CHD9;BLOC1S5-TXNDC5;RIPOR3;GINM1;HES1;NUP43;RBBP8NL;RPIA
brain volume measurement	RBM6;HSPB6;SLC25A13;MGST1;HEATR5B;RABGAP1;CCDC88C;CYP24A1;MUSK;POLR2B;LMO3;ERCC8;JKAMP;MPHOSPH9;ITIH4;CROCC;OGFR;BCAS1;ERBB3;SLK;TIE1;ELOVL1;ATP1B3;GBA2;PANX2;NSF;NUP37;GPATCH1;NT5C2;FDFT1;XPO1;NOA1;KIF3C;CD82;MAST2;TPX2;KIF16B;PRTFDC1;ASCC2;CNIH1;DAAM1;LGMN;ABHD12;PFDN4;SLCO4A1;MYLK2;NFAT5;FBXO31;GDAP1;DENND3;SUGP1;GRIK5;DNAJC2;RNF32;ANKRD7;CREB3;STN1;CRYBA1;SLC6A4;FTSJ3;SGCA;NFKB1;KLF3;CEP164;R…
brain-derived neurotrophic factor measurement	CSRNP1;RUNX1;TTC21A;WDR48;GORASP1;CLIC6;VAV2;SCN11A;POGLUT3;KCNE1;NPAT;ATM;BRD3OS;RCAN1
breakfast skipping measurement	FGF21;YWHAB;CYP1A1;IZUMO1;RIMS4;TTPA;FUT1;YTHDF3
breast benign neoplasm	CYRIB;GSDMC
breast cancer	FGF10;FGF4;PALB2;IGFBP2;GPR68;LSP1;SYNE1;CDKN2A;LTO1;SETD9;SKIDA1;ZNRF3;KREMEN1;SLC4A7;IGFBP5;ERN2;CDKN2B;MIER3;NTN4;ESR1;TTC28;C22orf31;RPGRIP1L;CHST9;FGF19;DCTN5;NBEA;SLIT3;RPL37A;APOBEC3C;PRR33;TNP1;DOCK2;USP44;GLRA3;RNF145;EOMES;AQP4;MYEOV;APOBEC3B;CBX6;CHEK2
breast cancer anti-estrogen resistance protein 3 measurement	SEBOX;TNFAIP1;TMEM97;TMEM199;IFT20;POLDIP2
breast carcinoma	CYP51A1;NFIX;PLAUR;ISL1;SLC4A7;BARX2;LCP2;CASP8;FGF10;P4HA2;NSF;GLI2;NTN4;FGF4;NEBL;MLLT10;TNS1;PTHLH;SIRT4;ERP29;ESR1;MAP3K1;OSM;TTC28;SGSM3;PPP4R3A;ASIP;KLF5;RPGRIP1L;TRPS1;BABAM1;ISYNA1;ELL;NOBOX;WNT3;HLF;GCNT2;NNT;MRPS30;IL12B;DNAJC27;IGFBP2;IGFBP5;TRAK2;PIK3R3;TNP1;CCDC170;GHSR;CCDC91;PEDS1-UBE2V1;SNRPD2;RALY;ABHD8;MTERF1;CASD1;MKLN1;MAU2;PLVAP;USHBP1;DDA1;MRPL34;LSP1;TNNT3;ATXN10;BTBD3;BHLH…
breast carcinoma in situ	ZNRF3;CHEK2;TTC28;C22orf31;KREMEN1
breast cyst	TNNT3;LSP1;PRR33
breast disease	RNF146;MTHFD2L;PAH;BTC;EPGN;EREG;KIAA0408
breast ductal carcinoma in situ	TTC28;ZNRF3;KREMEN1;C22orf31;CHEK2
breast milk measurement	EVC;TMEM131;SEMA6A;GLRX3;SLC6A4;GOSR1;NEIL3;UMPS;OPN4;SSUH2;FADS2;ACRV1;SLC37A2;CPNE2;NTN5;EI24;RNF144A;FUT6;RSPRY1;ANO10;LRPAP1;HEPACAM;STX3;FEN1;TOPAZ1;GOLIM4;MAMSTR;GRID1;UPP1;FAM217B;C1orf53;NCOA4;ABHD5;EHD3;PREX2;PHACTR3;RASIP1;GHRHR;SCGB2A2;MSANTD2;CMPK2;CNPY1;FADS1;CCDC15;TMEM218;ADGRA3;CHD1;PKNOX2;MGMT;PATE1;FUT3;PSME3IP1;RGMB;DOK7;OLIG3;TRIML2;PCDH9;SYCP2;ANKRD36B;LTN1;LYRM4;CAPN14;MAGEL…
breast neoplasm	ESR1;TTC28;HLF;USP44;GSDMC;DCTN5;NBEA;CBX6;KREMEN1;PRR33;IGFBP5;ERN2;LTO1;SETD9;FGF19;EOMES;APOBEC3B;APOBEC3D;SLC4A7;FGF10;NTN4;MAP3K1;CYRIB;ZNRF3;CHEK2;APOBEC3C;FGF4;PALB2;C22orf31;IGFBP2;APOBEC3A;TNNI2;RFC3;MIER3;COX11;MYEOV;RPL37A
breast size	ESR1;EREG;BTC;EPGN;NTN4;NAV1;INHBB;CCDC170;USP44;IPO9;SHISA4;LMOD1;PARM1
bronchial disease	DRD3;IKZF3;PRMT9;TIGIT;LRRC3C;ORMDL3;ZNF80;ZPBP2;GSDMB
bronchiectasis	NOTCH4
bronchitis	GSDMB;CASP14;ORMDL3;CREB3L2;LRRC3C;PTN;IKZF3;ZPBP2
bronchus cancer	IREB2;DLC1;HYKK;CHRNA3;CHRNB4;TERT;PSMA4;CLPTM1L;TRMT9B
bulimia nervosa	PXDNL;PCMTD1
burn	ITCH;TRIM17;PIGU;TRIM11;H2BC26;CHMP4B;EIF2S2;OBSCN;H3-4;H2AC25
butyrylcholinesterase measurement	CYP20A1;RAPH1;ABI2;ELF3
c3d:C3 ratio	CFHR3
cGMP-specific 3',5'-cyclic phosphodiesterase measurement	C4orf3
caffeine metabolite measurement	AGR2;CYP11A1;AGR3;UBL7;CLK3;ARID3B;TSPAN13;CYP1A1;CYP1A2;SEMA7A
calcaneal bone quantitative ultrasound measurement	WNT16;SRR;FZD4
calcineurin measurement	PPP3CA
calcium measurement	AOC1;PRKAR2B;BAIAP3;PHF7;DPEP1;SYNE2;EIF2AK2;ITIH1;GNA15;BCAS1;TP53BP1;LLGL2;LMAN1;TIPIN;BCAP29;USP33;FGFR1;IMPG2;PCNP;COBLL1;XPO1;GCKR;TTC39A;ATG16L1;GNA11;ASAP3;CRLS1;CHGB;SLC26A4;SUPT16H;TRPM7;GPATCH2;SF3A1;SEC14L2;CBY1;TOMM22;JOSD1;CYB5R3;CHD8;PFDN4;MLYCD;NECAB2;UBE2I;DOT1L;RAB3A;ATP4A;SUGP1;ETHE1;CDK6;HBP1;DUS4L;MEOX2;ANKMY2;TMEM176B;RHEB;TBL2;FBXL20;UBTF;RNF167;SLC25A11;USP46;KLF3;MTCH2;FOL…
calcium/calmodulin-dependent protein kinase type 1 measurement	CCDC181;ENTPD7;DNMBP;SLC19A2;SLC25A28
calcium/calmodulin-dependent protein kinase type 1D measurement	SARM1;POLDIP2;TMEM199
calpain I measurement	SYVN1;SPDYC;CAPN1
calpastatin measurement	DNMBP
cancer	MLXIPL;PHF20;SLC18A1;CASP8;POU1F1;VPS9D1;MLLT10;PALB2;APOB;GCKR;CAD;NOX4;EPB41L1;CHGA;ITPK1;GMEB2;SAMHD1;ASIP;RNMT;SUGP1;BCL7B;TBL2;SH3PXD2A;HMGCR;CERT1;APOA1;MASTL;MYRF;GGT7;CHMP1A;DSC3;USP44;BUD13;BMPR1B;PPA2;NLRC5;GAS8;ANXA9;CERS2;ARNT;HORMAD1;GOLPH3L;TCF7L2;FADS1;TAGLN;CNBD2;LTO1;VTI1A;SPATA2L;INHBB;RCCD1;ANKRD11;SPINT2;PAFAH1B2;GRM5;CHRNB1;SCAND1;ZBTB4;MC5R;SKIDA1;TMEM102;TBPL2;RXFP3;MX2;CDK…
cancer aggressiveness measurement	CCNH;RASA1;KLK2
cancer antigen 125 measurement	MSLN;ZNF558;ING5;OR7G3;OR1M1;MBD3L1;GAL3ST2;MSLNL;OR7G1;D2HGDH;NEU4;CHTF18;OR7G2;PDCD1
cancer antigen 15.3 measurement	SYT11;THBS3;GON4L;MTX1;MUC1;TRIM46
cancer antigen 19.9 measurement	NTN5;FUT6;MAMSTR;FUT3
cancer biomarker measurement	KLK3;FUT6;OBP2B;MX2;CKMT1B;MAP1A;FUT3;INSL3;MSMB;AFM;JAK3;ALB;PPIP5K1;TP53BP1;FCHO1;STRC
candidiasis	ENAH;DNAH14;IRS2
cannabis dependence	EPHX2;MDFIC;CLU;CHRNA2;PPP1R3A;SCARA3
cannabis dependence measurement	TM4SF1;CP
carbohydrate intake measurement	RASIP1;CYP1A1;LMCD1;RARB;SSUH2;IZUMO1;FGF21;FUT1;GRM7;RPGRIP1L
carbon monoxide exhalation measurement	HYKK;CHRNA3;CHRNB4;CHRNA5
carbonic anhydrase 13 measurement	CA1;RBIS;CA2;E2F5;CA3
carbonic anhydrase 6 measurement	ENO1;SLC2A7
carboxypeptidase B2 measurement	CPB2;ZC3H13
cardiac arrest	MTAP
cardiac arrhythmia	SLK;ZFAND6;GALNT7;PRRX1;MYOG;CALU;ABHD17C;RAB1A;ENPEP;GARIN5A;DMRTA2;EXOG;EMC10;ADORA1;HMGB2;OR4X2;GALNTL6;OR4C5;OR4C3;SEC24C;FAF1;CALHM1;OR4A5;POLR2M;RAB44;ROS1;WNT8A;DDX20;KIFAP3;MYBPC2;RPGRIP1L;STN1;MYL2;EYA4;KCP;CALHM2;TMEM184C;OR4B1;OR4C46;FUT11;ZSWIM8;POLD1;PLEKHA3;GORAB;CCDC136;OPN1SW;GMPR;CAMK2G;TRIM36;SAP30;SCRG1;HAND2;CCDC112;NDST2;AGAP5;OR4S1;OR4X1;CALHM3;INKA2;PJVK;ASPDH;STH;SPIB;SPMI…
cardiac edema	MYOT;MYOG;DEK;TPMT;RNF144B;ENPEP;TTN;WNT8A;PKD2L2;FKBP7;ADORA1;KDM1B;PJVK;CEP68;FAM13B;CALHM2;KCNN3;CKS1B;CALHM1;CDIN1;SYNE2;REEP1;KIFAP3;PLEKHA3;DCST2;PRKRA;CALHM3
cardiac embolism	ENPEP
cardiac hypertrophy	COL17A1;STN1;CFAP43;SLK;GSTO1;ITPRIP;SFR1
cardiac troponin I measurement	F11;SLC17A6;VPS4B;TPGS2;ALPK3;CYP4V2;ANO5;WDR73;ZNF771;SEPTIN1;EXOC3L4;MOCOS;GAS2;KIAA1328;PRKCA;CPLX4;ZSCAN2;NMB;GRK6;HLA-DQB2;HLA-DQA2;VCL;APOH;CORO1A;KDSR;F12;SEC11A;ADK;FANCF;FHOD3;ZNF592;ZNF48;AP3M1
cardiac troponin T measurement	FAM149A;NCOA2;SORBS2;LAD1;TLR3;TRAM1;KDSR;VPS4B;CYP4V2;LACTB2;PTPRD;PDLIM3;KLKB1;ANO5;MYOG;WIPI2;ADORA1;XKR9;RBAK-RBAKDN;F11;SLC17A6;PPFIA4
cardioembolic stroke	ENPEP;FBXO31;RWDD3;CYP4V2;AMFR;CREBRF;SCAND1;ALG14;CPNE1;KCNN2;TRIM36;CCDC112;KLKB1;PHF20;TLCD4;PGGT1B;NKX2-5;RBM12;TLCD4-RWDD3
cardiomyopathy	FOLH1;SEC23IP;ENPEP;OR4C46;OR4A5;OR4C13;CELF4;MTFMT;DGKZ;KIAA1328;ZNF609;TRIM49B;OR4C12;RCN1;TRIM64C;TRIM51G;PLEKHO2;ELP4;DNAJC24
cardiovascular disease	ST7L;CYB561;BAZ1B;NR1H3;TBPL1;SLC18A1;IL17RB;F7;HDAC7;GUCY1B1;CALCRL;SLK;TBC1D1;SPI1;FGFR2;IFT80;PPP2R3A;FRY;MGLL;RGS11;RAPGEF3;SMARCA2;COBLL1;GRHL2;EFR3B;SMOX;NUDC;MAP3K1;HNRNPM;MTAP;C22orf31;TUBB1;RASSF2;PLCB4;JAG1;DHODH;ZNF821;RPGRIP1L;BCKDK;CKM;LFNG;EVX1;PKD2L1;STN1;TBC1D12;RNF43;SEPTIN4;STIM2;KLF3;CDKN1B;HDGFL1;HMGCR;THG1L;DNAJC27;GRB14;ST3GAL5;PRKAG3;WNT6;DOCK7;MFN2;CCDC181;SLC19A2;SYF2;RNF…
cardiovascular disease biomarker measurement	CLCN6;GALNT4;POC1B-GALNT4
cardiovascular event measurement	ANKRD50;CREBBP
cardiovascular measurement	PLN;CEP85L;TTC12
carnitine measurement	MRLN
carotenoid measurement	GCSH;ZFHX4
carotid artery intima media thickness	VCAN;NSFL1C;ANGPT2;PDYN;ANXA13;BACH2;HERPUD2;TGM3;APOC1;MAP3K7;PROK1;MCPH1;ATG10;AGPAT5;RNF149;JCAD;PRMT3;DYNC2H1;SIRPA;TOMM40;SLC6A5;NELL1;PDGFD;DDI1;DPY19L1;RPS23;HTATIP2;SEPTIN7;SIRPD;CNOT11;TGM6;SIRPB2;SIRPG;SIRPB1;KCNA10;HAPLN1;FBXL17
carotid atherosclerosis	MTAP;CFDP1;TMEM170A;CHST6;BCAR1;TMEM184C
carotid plaque build	IRF1;SLC22A5;P4HA2;SLC22A4;WBP1L;MTAP;ARL3
carpal tunnel syndrome	BOD1L1;ACOX3;POLD2;INTS2;MED13;NKX3-2;TBX18;DENND10;CASD1;MYO1F;RASGRP3;ZNF558;THBS3;FOXD4;HLA-DQA1;LRRC72;MS4A4E;MEOX2;MYL7;GCK;DOCK8;MS4A6A;MS4A4A;THADA;TNP1;TGFB3;SH3TC1;ERG28;LOXL4;TLK2;MS4A2;COL1A2;PRDX3;WASHC1;BMP8A;MINAR2;NANOS1;ITGB5;RPGRIP1L;IFT43;ZFP36L2;TRMT44;RAB28;NEUROD6;ZNG1A;PRF1;SFXN4;GRK5;MICB;KANK1;EIF3A;SGCE;SNX14;NT5E;MS4A3;KALRN;MBD3L1;SOSTDC1;MTX1;HLA-DQB1;MUC1;PEG10;NFILZ
cartilage disease	FATE1;PRRG3;CNGA2;MAPKAP1;PBX3
cartilage thickness measurement	AP3D1;DOT1L;SUPT3H;PIK3R1
caspase-3 measurement	ACSL1;CASP3;PRIMPOL;IRF2
caspase-8 measurement	CASP8
catalase measurement	ELF5;PSRC1;SORT1;ABTB2
cataract	GLT8D1;FGF4;FOSL2;TNS1;MTAP;ASCC2;MTMR3;TSPAN14;KCTD10;NEK4;CLIP4;CDKN2C;HERC2;RIN2;TESMIN;LPIN3;PRKG2;RHBDL3;SIRT3;EFNA3;CDC42BPA;PSEN2;LTO1;TLCD3B;UBE3B;MAT1A;GOLGA8F;CLEC18A;TPCN2;TRIM46;CXCR1;ATXN7;PLB1;VSTM4;HTRA1;THBS3;SLC50A1;EFNA1;FAM170B;MYEOV;ZHX3;DMRTA1;RIC8A;NQO1;NPLOC4;TSPAN10;SLC25A10;FAF1;PDE6G;CFAP299;HSPA1B;HSPA1A;VWA7;CCDC201;SMIM38;MARK4;ITIH1;ZMAT5;OCA2;BLVRA;TBC1D12;CPT1A;MVK…
cathepsin B measurement	FDFT1;NEIL2
cathepsin D measurement	FGF21;SUGP1;MAU2;SYCP3;TM6SF2;IFITM10;CHPT1;CTSD;FUT1;KRTAP5-6;KRTAP5-2;RASIP1;PBX4;IZUMO1;KRTAP5-5;KRTAP5-3;KRTAP5-1;KRTAP5-4;FNDC4;HAPLN4
cathepsin L1 measurement	DHPS;RAB3A;MOB3B;ZNF791;ZNF490;MPV17L2;TNPO2;RAB32;MAN2B1;WDR83OS;PDE4C;DAPK1;MALRD1;PIK3R2;WDR83
cathepsin S measurement	ANXA9;CERS2;SETDB1;HORMAD1;GOLPH3L;CTSS
cathepsin Z measurement	CHPT1;SYCP3
cation-independent mannose-6-phosphate receptor measurement	SLC22A1;MAS1
caudate nucleus volume	TPX2;MAP1LC3B;NYAP1;ATXN2L;BCL2L1;TUFM;ATP2A1;PILRA;MAPKAP1;PILRB;TMEM161B;SH2B1;MEF2C;MYLK2;FBXO31;PPP1R35;ACTRT2;RABEP2;EIF3C;SPDYE3;ZCWPW1;EVL
cecal benign neoplasm	ADAMTS8;ADAMTS15
cecal neoplasm	ADAMTS8;ADAMTS15
celiac disease	LTF;IFNGR1;BAK1;ERBB3;SUCO;ZNF184;PCIF1;IQCH;CSK;ZMIZ1;PPIF;IL2;DDX6;POU2AF1;SH2B3;NAA25;PERP;PRSS16;FRMD4B;STAT1;IL18R1;NCF2;KIF21B;TNFAIP3;YPEL5;CCRL2;CCR2;ZNF391;RSPH3;PDLIM4;PATJ;IL2RA;ZSCAN9;UQCC2;IL21;BLTP1;NTN5;UBA3;TMF1;POU2AF2;FLI1;CCDC116;LEMD2;REL;INAVA;LMOD3;POGLUT1;CTLA4;CCR1;ANXA5;ADAD1;UBLCP1;IL22RA2;ZCCHC24;IL12A;INPP5D;GPR25;THEMIS;DAG1;XCR1;OLIG3;FAM219B;TH;SLC9A4;CCR3;UBE2L3;ZS…
cellulitis	ERI1;BICDL1;CLDN23;CIT;MFHAS1;CCDC60;TMEM233;PTTG2;FOXK1
central corneal thickness	COX10;APOH;COMT;ARVCF;AAGAB;R3HCC1;PTGDS;FGF1;PCCB;GHSR;TNFSF10;HS3ST3B1;ASL;SBDS;COL5A1;CHSY1;GMPR;TDG;ATG12;TPBG;POU2AF2;CHST9;RABGEF1;FTCD;VAV2;TIPARP;ITGA2;RAPSN;AXIN2;COL4A3;CLIC3;GUSB;MSL2;CCNE2;TBL1XR1;ZFPM1;RTKN2;TSPAN10;ALDH1A3;PDE6G;SRL;THNSL1;RXRA;VKORC1L1;NRAP;OR5H2;LEKR1;POU2AF3;LCNL1;CDRT15;ZNF469;CRCP;KCTD7;IBTK;RASGRF1;ST3GAL6;RRP15;ARHGAP10;IQCH;MPDZ;POU2AF1;HCFC2;PPWD1;PRRX1;ADP…
central nervous system cancer	SOX8;RHBDF1;PHLDB1;MTMR2;MTAP;TREH;SLC2A4RG;BAIAP2L2;PHLDA1;EGFR;CDKN2A;CYRIB;HEATR3;NNMT;NAP1L1;ZGPAT;STMN3;LIME1;CNEP1R1;TNFRSF6B;RTEL1;FAM76B;ARFRP1;MPG;SH3PXD2A;ISL2;SNRNP25;JAK1;MAML2;ACSL5;ZDHHC6;RTEL1-TNFRSF6B;TCF7L2;TMEM266;NPRL3;SEC61G;PIK3C2B;GSDMC;NPAS3;LRRN2;LRRC34;FAM181B;LRRIQ4
central nervous system infection	BRINP3
central nervous system non-hodgkin lymphoma	IRF4;EXOC2;HUS1B
central nervous system organ benign neoplasm	MTAP
central serous retinopathy	GATA5
ceramide measurement	MAT2B;LDAH;SGPP1;DSC3;MMAA;FEN1;HMMR;MYRF;SCGB2A1;TMEM258;DEGS1;FBXO28;FADS1;RNF182;C4orf51;SCGB2A2;FADS2;NVL;ZNF827;ABCE1;OTUD4;SMAD1;SCGB1D2;DSC2;DSC1;ANAPC10
cerebellar volume measurement	PIBF1;CRAT;LMBR1;ATE1;USP4;PKD2;SLC17A3;BORA;XRCC4;RPIA;HHIP;SLC35G5;PAPPA;FAF1;H1-2;MZT1;DACH1;FGFR2;RNF32;RNF11;USP45;BLK;ZNF462;FAM167A;ANAPC10;OTUD4;MFSD2A;SPMIP9;TMEM167A;CCDC71;P4HTM;H2AC6;RPS23;IER5L;GOLGA6L10;DIS3;SLC17A2;SPP1;TRIM32;RSPO3;ASTN2;PPM1K;ABCE1;PRL;IHO1;WDR6;H2BC4;H2AC4;TSTD3;HFE;MTMR9;DENND3;CCNC;RAD23B;REEP5;DMRTA2;ATG10;SRP19;SHH;XKR6;RBM33;H1-6;SAXO2;H4C3;CENPW
cerebral amyloid angiopathy	TWIST1;MKLN1;APOE;TOMM40;APOC1;NECTIN2;FERD3L
cerebral amyloid deposition measurement	APOC1
cerebral microbleeds	APOC1;APOE;TOMM40
cerebral palsy	SPC24;DHRS3;VPS13D;KANK2;LDLR
cerebrospinal fluid biomarker measurement	KIF1B;KCNK6;LIPG;IL1RL1;IL18RAP;PRPF3;PMFBP1;FBXL5;SATB2;TOMM40;SDS;CAPN9;NUP42;PGD;TAGLN;ASRGL1;RPRD2;TDRD10;RTP3;YIF1B;NLRC3;PAFAH1B2;SIGLEC7;CST2;CATSPER1;CST6;EIF1AD;SPATA12;IARS1;FAM200B;HP;CCL15-CCL14;MIPEP;CST4;CLUAP1;RETN;C1orf54;YEATS4;TOB1;HAPLN1;LHFPL2;CYP39A1;RGS20;SIDT2;CAST;SLC25A27;FGF17;SHE;RLN3;MROH2B;SLC9A4;CSF1R;CNTN2;NR2F2;PCLO;ALKAL2;ZBED5;C1QTNF9;ZNF718;ATP6V1H;ASPM;CFHR2;SP…
cerebrospinal fluid otorrhea	GAL
cerebrovascular disorder	MTAP;SH2B3;ALDH2;EDN3;JUP;TUBB1;EIF1;ATXN2;ENPEP;HAP1
cervical artery dissection	FIP1L1;SCFD2
cervical cancer	ERBB2;MIEN1;GSDMB;TCAP;ZPBP2;PGAP3;ORMDL3;IKZF3
cervical carcinoma	PSD4;SLC6A3;PPP1R18;ORMDL3;DDX39B;PBX2;MCCD1;MICB;MICA;HLA-C;CDSN;MUC21;VPS52;HLA-DPB1;LTB;SAPCD1;HLA-DPA1;EXOC1L;GSDMB;ARRDC3;ATAT1;RNF5;CCHCR1;C6orf15;MOG;LRRC3C;ATP6V1G2;EGFL8;ATP6V1G2-DDX39B;IKZF3;ADGRV1;TNXB;CEP135;HLA-DQA1;COL11A2;NOTCH4;NFKBIL1;GABBR1;OR11A1;HLA-B;PRDM16;TERT;ACTRT2;ZPBP2;NCR3;OR2H2;TAPBP;HLA-DQB2;TNF;HLA-DQA2
cervical disc degenerative disorder	RGS7
checkup	NPHP3;ANP32D;OR5H2;NPHP3-ACAD11;DCBLD2;ST3GAL6;TMEM108;C12orf54;OR5K4;OR5H6
chemerin measurement	ACTR3C;RARRES2;REPIN1;HLA-DQB2;LRRC61;HLA-DQB1;ZNF775;HLA-DQA2
chemokine (C-C motif) ligand 27 measurement	SIGMAR1;CCL27;IL11RA
chemokine (C-X-C motif) ligand 1 measurement	AFP;PF4V1;ALB;RASSF6;ANKRD17;REEP3;CXCL6;NRBF2;CXCL8
chemotherapy-induced alopecia	RUNDC3B;CACNB4;STAM2
chemotherapy-induced cytotoxicity measurement	IL5RA;SLC38A4;CRBN;CNTN4;TRNT1
chickenpox	KCNMA1;TMC5;LRMDA;GPRC5B;VPS35L;SMG1
childhood gender nonconformity	CDKL3;SAR1B;GRID1;JADE2;WAPL;PPP2CA;UBE2B;CDKN2AIPNL
childhood onset asthma	SYPL1;PTCD2;PRDM1;TRAM2;ERBB3;MAP4K4;SLC6A15;GSDMB;TPD52;CYLD;ZC3H7B;POLR3H;IL21R;IQCH;ITGB8;TNFSF8;KDM4C;GATA3;IL2;KLF3;DDX6;SH2B3;OGFOD2;CRYBG1;CRBN;IL1RL1;IL18RAP;KLF12;MLANA;TNFSF18;PRM2;GPR18;MED1;CCR7;INO80;ICE2;KIF3A;EEFSEC;MYBPH;LYVE1;KIDINS220;IL33;LRRC32;NUSAP1;BLTP1;SUOX;GRB7;PPFIA4;SUMF1;ILDR1;UHRF2;CAMK4;HHEX;PTPRK;ANAPC1;LURAP1L;GAL3ST2;EMSY;FCER1G;APOA2;TOMM40L;CXCR5;IKZF3;HCRT;RAG…
childhood trauma measurement	ZNF195;C8B;ERMP1;RIC1;MLANA;GRM4;CSRP3;JCHAIN;UTP3;PDGFRA;MDFIC;PPM1B;KIN;ASTN1;DCK;KIT;IP6K3;LEMD2;INTU;ANKS6;CCDC110;SERPINA9;SLCO4C1;TRIML1;ANKRD37;SFMBT2;COL15A1;CFAP96;TECRL;CTAGE1;SCAND3;STRIT1;UPK3B;SLC4A4;NANS;TBC1D2;RBBP8;RLN1;PLGRKT;FAM149A;RFC5;ABCG2;GALNT12;CD274;CDKN1C;DMAC1;HERC6;PYURF;SLC25A31;PPP1R3A;SORBS2;HSPA4L;TXLNB;C3orf33;WSB2;NAP1L5;AMBN;ZFP42;GSX2;ADAMTSL2;BRINP2;PIGY;RUFY…
chin morphology measurement	DICER1;FGF9;PLCL1;CRB1;GCC2;EML4;XRCC4;CERS3;CEP112;KCNMA1;HMGB2;CLMN;AXIN2;RSRC1;DENND1B;XKR9;SLC25A13;IRAK3;DHX35;SATB2;GTDC1;HOXD1;MTX2;LMX1B;HMGA2;LRRC71;SAP30L;SCG5;LIMS1;TBL1XR1;ASB7;EFNA4;HAND1;EDAR;LLPH;TNFSF13;SH3RF3;TMEM167A;PRKG1;SUPT3H;TNFSF12;TNFSF12-TNFSF13;CNTLN;ARHGAP15;MOGAT1;LINS1;ADAM15;LACTB2;RANBP2;TMBIM4;SGPP2;SAP30;HAND2;SHOX2;ALDH1A3;ARHGAP11A-SCG5
chitotriosidase-1 measurement	CHI3L1;MYBPH;CHIT1
chloride measurement	CYP24A1;PLXNC1;KRTCAP3;WWP2;SYT1;RPH3A;FNDC4;NIFK;NQO1;LGR4;OAS1;SPPL2A;TMEM135;PHETA1;TSN;NAV3;CUX2;TFCP2L1;TNFAIP8L3;AMZ2;SPATA31H1
cholelithiasis	ALOX5;WWTR1;GCKR;ABCB1;DLD;DDX17;CBY1;TOMM22;GTPBP1;SUN2;TNRC6B;R3HDML;CELF4;ERI1;ATP4A;GAPDHS;TBL2;UGDH;GSG1;FNDC4;SNX17;TTPAL;MYRF;SYMPK;AAMP;FADS2;ERCC5;HNF1A;TMBIM1;KDELR2;BLK;GATA4;IFT172;ABCG5;ABCG8;SURF4;SURF1;MED22;REXO4;ZEB1;FADS1;PLEKHH2;NEIL2;FUT6;PTDSS1;TMEM171;C12orf43;SLC2A6;ZNF513;UGT1A6;CYP7A1;DCLK2;NRTN;JMJD1C;WASHC2C;FUT2;ST8SIA3;FAM220A;TPRX1;SNN;AGAP4;SBSN;ENTPD7;DEFB136;UBXN2…
cholestasis, intrahepatic, of pregnancy 3	ABCC2;GCKR;FNDC4;CUTC;ABCG5;KRTCAP3;KDF1;ENTPD7;R3HDML;GAPDHS;IFT172;SPC25;SUPV3L1;DMKN;ZDHHC18;ATP4A;TMEM147;DNMBP;EIF2B4;SNX17;ARID1A;SDCBP;ZNF513;SPATA31H1;COX15;DHRS9;NUDC;PPM1G;TTPAL;G6PC2;SLC25A28;CYP7A1;SBSN
cholesteatoma of external ear	THBS4
cholesterol efflux capacity measurement	APOA5;TOMM40;CETP;ZPR1;BUD13;SLC12A3;APOC1;APOE
cholesteryl ester 14:0 measurement	FADS2;FADS1;APOA1;MYRF;APOE;TMEM258;FEN1;APOA5;NLRC5;APOC1;DACH1
cholesteryl ester 16:0 measurement	APOE;FADS2;FADS1;APOA5;APOA4;MYRF;TMEM258;BUD13;MPPE1;APOC4-APOC2;ZPR1;APOC1;FEN1;CHMP1B;APOC4
cholesteryl ester 16:1 measurement	BUD13;SCD;ZPR1;APOA5
cholesteryl ester 18:0 measurement	ZPR1;BUD13;APOC1;APOA5;APOE
cholesteryl ester 18:1 measurement	ZPR1;APOA5;BUD13;TOMM40;APOC1;APOE
cholesteryl ester 18:2 measurement	MYRF;APOE;FADS2;BUD13;APOA5;FNDC4;FADS1;FEN1;ZPR1;APOC1;TMEM258
cholesteryl ester 18:3 measurement	ZPR1;APOA5;APOA4;APOC3;MYRF;APOC1;FADS2;BUD13;FADS1;ADH1A;ADH1C;TMEM258;FEN1;APOA1;APOE;TOMM40;PDXDC1;NPIPA1
cholesteryl ester 20:3 measurement	SLC18A1;BUD13;FEN1;APOA5;APOC1;PDXDC1;NPIPA1;ZPR1;MYRF;FADS2;FADS1;APOE
cholesteryl ester 20:4 measurement	APOA5;MYRF;FADS2;BUD13;FADS1;FEN1;TMEM258
cholesteryl ester 20:5 measurement	APOA5;FADS1;FEN1;SMIM13;ERVFRD-1;FADS2;BUD13;SYCP2L;ZPR1;MYRF;TMEM258
cholesteryl ester 22:6 measurement	APOC1;FADS2;MYRF;FADS1;FEN1;ERVFRD-1;APOE;TOMM40;SMIM13
cholesteryl ester measurement	FEN1;APOE;TOMM40;FADS2;TMEM258;BUD13;FADS1;EEIG1;SMIM13;ERVFRD-1;APOA5;APOC1;ST6GALNAC4;IGFBP6;ZPR1;MYRF
cholesteryl ester transfer protein measurement	NLRC5;HERPUD1;SLC12A3;PBK
chondromalacia	ABCG2;PPM1K;HERC3;HERC6
choroidal thickness measurement	KCNT2
chromatid break measurement	CCBE1;PMAIP1
chronic bronchitis	PSMA4;CHRNA3;CHRNB4;ORMDL3;KLF11;TIGD2;ZPBP2;GSDMB;CAMK2D;ANK2;IKZF3;GSDMA;MRPL57;CD151;ARSJ;SKA3;PBX3;CHRNA5;CRACR2B;HYKK;MVB12B;LRRC3C;IREB2;HHIP;AP2A2
chronic central serous retinopathy	CFHR3;CFHR1;CFHR4;CA5A
chronic fatigue syndrome	EBF3;MGMT
chronic hepatitis B virus infection	C2;RXRB;HLA-DPB1;HLA-DPA1;HLA-DQA2;TCF19;HLA-DQA1;EHMT2;SLC44A4;POU5F1;CCHCR1;HLA-DQB2;HLA-DQB1;ZBTB12;HLA-C
chronic hepatitis C virus infection	SLC4A11;DEPDC5;HLA-DQB1;DDRGK1;HLA-DQB2;ITPA;IFNL3;HLA-DQA2;PISD;YWHAH
chronic kidney disease	KCNQ1;TSPAN32;MPPED2;RHEB;GTPBP4;SLC6A12;TFDP2;SNX17;LANCL1;INS-IGF2;SLC34A1;MYCN;TMEM60;SLC28A2;OLA1;ANXA9;CERS2;NAT8;CDCA7;SLC22A3;NBAS;PRDM8;DAB2;NPHS1;ZNF513;C15orf48;RGS14;LMAN2;UMOD;AFG2B;RSPH9;RNASEH2C;KAT5;TH;TSSC4;PABIR1;SLC2A10;SPATA31H1;MYO19;DDX1;LMBR1;C11orf21;FNDC4;OVOL1;SP3;ASCL2;PFN3;ATXN2;IDI1;GCKR;MAP3K20;PAX8;KIRREL2;PTPN12;APOL2;CDKN1C;KCTD1;CEP170;MARCHF1;IDI2;CCDC158;DCDC1;P…
chronic lymphocytic leukemia	E2F2;GRAMD1B;VMP1;TSPAN32;BLTP3A;NEDD4;MYNN;UBR5;CD81;DNMT3A;SNRPC;SPDEF;MRO;RPLP1;PAQR5;DTNB;STAMBPL1;BTBD16;MNS1;RPL11;TEX9;ACSL1;PTPRK;ACOXL;BCL2L11;SKA1;CASP3;SCN3B;SEPTIN2;LRRC34;IL20RB;DMRTA1;HLA-DQB1;RFX7;ASCL2;ACTRT3;RNFT1;HLA-DQA1;DACT3;TSBP1;SCO2;CFLAR;TYMP;NCAPH2;MTAP;PRKD2;ACTA2;OAS3;KDSR;POT1;SP110;KIF23;GLCE;TLE3;FLI1;EEF2;BUB1;GPR37;CFAP53;CIMAP1B;FKRP;TRAK1;HLA-DRB1;KCNRG;NOTCH4;C…
chronic myelogenous leukemia	LYST;LGALS9;KSR1
chronic myeloproliferative disorder	INSL6;INSL4
chronic obstructive pulmonary disease	ABCB5;VTA1;DCN;BTN3A1;VEZT;SOX30;PSMA4;ROS1;CROCC;CHI3L2;SNRPA;SESN1;CHRNA3;HSP90AA1;MYBPC2;MAPKAPK5;NUDC;PABPC4;ZNF184;TIMP3;MMP15;USB1;ERI1;RSPH6A;ITGB8;SH3PXD2A;CSF3;SLC6A4;PDHX;OR12D3;DROSHA;AKR1A1;CHRNB4;TRIM32;GALNT12;GORAB;CLU;CHRNA2;EPHX2;PRXL2A;BTN1A1;THRA;NSRP1;CALU;MMACHC;NMBR;BLK;ZSCAN9;FLOT1;PGBD1;PPA2;GSTCD;KERA;SNRPF;SLC7A1;RHCG;RERE;GPN2;FBXO38;PPP1R18;CAMK2G;BTBD10;MMP3;PELO;CFDP…
chronic periodontitis	FAM227B;NCSTN;ATP8B4;DTWD1;COPA;GALK2
chronic pulmonary heart disease	MYH13
chronic rhinosinusitis	HLA-DRB5;MAMSTR;TCP11;FUT2;SMTNL2;TPD52L3;HLA-DRA;BTNL2
chronic venous insufficiency	DNAJC15;FAM216B
chronotype measurement	SEMA3F;RBM5;RBM6;COPZ2;MYCBP2;PHTF2;CACNA2D2;JARID2;TFAP2D;NISCH;RNF10;NDUFS1;POU2F2;NSMAF;MAT2B;VAMP3;UTS2;CUL1;SOAT1;ASB1;FGFR2;METTL22;RASSF1;ATP2B1;KDM5A;SLC12A1;MCCC1;ADCY2;RBFOX1;XPO1;C3orf18;DYNLL1;BRAP;MAEA;TNRC6A;CRAT;CYP2D6;HMOX1;PHF5A;ACO2;ZC3H14;PABPC1L;TM9SF4;DHODH;TOX3;RPGRIP1L;MYEF2;ATP1A3;AVL9;DNAJC2;DLX5;TFEC;LSM5;NSMCE4A;LARP4B;TFAM;PNPO;RPS6KB1;CDK5RAP3;CBX1;PEX12;STIM2;JHY;HSP…
chylomicron measurement	SUPT7L;CCDC121;SPATA31H1;ZNF512;GPN1;SLC4A1AP
cigarettes per day measurement	UBA6;HSPA5;KDM4A;IP6K2;TIGAR;CHRNA3;NOP14;TTC28;TM9SF4;OLFM4;TOX3;PIAS4;AVL9;MVK;CUX2;PRKAR2A;HYAL1;CLU;CHRNA2;KIF18A;KLC1;MINDY2;CHMP1A;FIGNL1;PHC2;ZNF280D;MMAB;TCF12;RHCG;TTC12;SCN3A;SFXN2;ERG;CREB3L1;SPATA2L;ZMYM6;RET;SPATA33;DHRS13;RAB4B;SCARA3;CHRNA5;ANKK1;DNAJC24;MSL2;CSRNP3;NQO1;PSMG1;CDK10;HYKK;FAM163B;ZMYM1;CYP2B6;QRICH1;RASGEF1A;HNRNPA1L3;ATP5MF;TMEM225B;CYP2A6;COA8;EGLN2;H2BC6;H3C6;H4C…
ciliary body disorder	H4C8;BTN2A2;BTN3A2;BRINP1;COL4A4
cingulate cortex measurement	PPP4R3A;NECTIN2;APOC1;VSIR;TOMM40;C10orf105;CCDC88C;APOE
circadian rhythm	PSME4;NCOA1;TNRC6B;ACOD1;WNT5A;PRPF3;APH1A;C1orf54;LRRC17;PIGK;RGS16;ECM1;TARS2;HTR6;WDCP;RPRD2;SEC11C;UBXN2A;PFN4;PRSS55;ENTPD8;TOR4A;TRAF3IP1;ADSL;L1TD1;HSPE1-MOB4;PER3;ASB1;MANBA;TP53I3;SF3B1;HSPE1;PATJ;SLC39A8;AK5;NBL1;TMCO4;RFTN2;RASA4B;NRARP;MFSD2B;FAM185A;MRPS21;FBXL3;ERLEC1;SF3B6;ASB3;COQ10B;PRKRIP1;ZNG1B;CPNE8;HSPD1;CIART;FBXL13;GFRAL;NOXA1;NELFB;FAM228B;DLX6;FAT1;DLX5;MOB4;ATAD2B;FKBP1B…
circulating alpha-Klotho measurement	SURF4;OBP2B;NINJ2;ABO;PDS5B;SURF1;STKLD1
circulating cell free DNA measurement	UGT1A9;UGT1A8;UGT1A4;UGT1A6;UGT1A1;UGT1A7;UGT1A10
cirrhosis of liver	SAMM50;COMP;SUGP1;GRK7;RNF7;MTARC2;NCAN;MTHFS;KLHL8;TMEM87B;GATAD2A;TSSK6;GARIN6;ANKS1B;BTN3A2;HAPLN4;TMEM116;ST20-MTHFS;SCGN;MAPKAPK5;BRAP;ACAD10;ALDH2;SLC17A3;TBX20;NDUFA13;YJEFN3;HFE;LPAR2;PBX4;SLC17A1;MAU2;NAA25;SLC17A2;SEPTIN7;HERPUD2;CILP2;HSD17B11;MICA;TM6SF2
cis/trans-18:2 fatty acid measurement	FADS2;MYRF;TMEM258;FADS1
citrus intake measurement	MTAP;DBNDD1;GAS8
clavicle fracture	REEP1;NCEH1;FAM50B;ECT2;CHMP3;TNFSF10;PENK;PXDC1;KDM3A;RGPD1;RNF103-CHMP3
cleft lip	CREBBP;TRAF3IP3;ERBB3;FGF10;FGFR1;P3H2;DICER1;MYL2;CUX2;NAA25;NNT;UTP25;BTBD2;UBL7;LGR5;SUOX;TMX1;VAX1;IPMK;DGKE;ADCY9;C1orf74;PRIMPOL;VIRMA;LETM2;CLMN;RAB24;HECTD4;LSM1;PTPN11;CLK3;RPRML;RAD54B;SFI1;TMEM116;RPL6;KRT18;IRF6;TRIM25;IKZF4;G0S2;ZFC3H1;EML4;PLPP5;NSD3;FANCC;IRF2;FILIP1L;PRELID1;ARID3B;EIF4ENIF1;MXD3;C17orf67;BRAP;DEPDC5;CTSC;RAB5B;SYT14;CASP3;NSD1;LMAN2;CCDC63;THAP2;DRG1;ENO4;RPS26;R…
cleft palate	IRF6;G0S2;LAMB3
clinical laboratory measurement	KCTD17;IAPP;VTI1A;TST;PSTPIP2;CSTA
clinically amyopathic dermatomyositis	LRRC18
clopidogrel metabolite measurement	HELLS;SPACA3;MYO1D;TMEM98;ASIC2
clostridium difficile infection	MSX2;SFXN1;DRD1
coagulation factor V measurement	CCDC181;SLC19A2;MALRD1;F5
coagulation factor measurement	MLXIPL;BAZ1B;F7;ASPM;GCKR;AKNA;NT5DC3;GTF3C2;EIF2B4;ABCD3;MMP24OS;MCF2L;F10;PROZ;EPSTI1;CFHR5;IFT172;F13B;NRBF2;EIF4A2;KRTCAP3;REEP3;TRIB1;ZBTB41;COL27A1;SPATA31H1;ORM1;CFH;CFHR2;FETUB;BCL7B;TBL2;KNG1;NRBP1;FNDC4;PPM1G;CFHR3;ENOX1;DNAJC15;MYH11;CYP4V2;FCGR3B;ZNF513;ABO;CFHR1;ANO2;SNX17;CFHR4;FZD9;ORM2;ZNF512;FCGR2B;EDEM2;MMP24;CATSPERB;TLR3;KLKB1;SAMD5
coagulation protein disease	FOLH1;CCDC181;F5;ATP1B1;OR4C16;OR4C12;OR4C13;SLC19A2;TRIM51
cocaine dependence	ABRAXAS2;EEF1AKMT2
cocaine use disorder	NSG2;MSX2
coenzyme Q10 measurement	THOC1;USP14;COLEC12
coffee consumption	TFAP2B;MLXIPL;ERCC8;MCM6;SPECC1L;UPB1;RIOK3;CFAP69;TSPAN13;AGR2;BCL7B;PRR4;PDE4D;SNX17;CYP1A1;ULK3;SCAMP2;CYP1A2;MDH2;NDUFAF2;REEP3;AGR3;LRFN4;EFCAB5;COX5A;FAM219B;MPI;EDC3;SLIT1;TMEM120A;BRINP2;PRH1;SLC45A4;R3HDM1;CSK;DENND3;AHR;TBL2;LCT;DARS1;FKBP9;ADORA2A;PPCDC;PMAIP1;NRBF2;TMEM161B;LRRN2;PKHD1;DRC3;BEND3;RPP25;TUFM;EIF3C;ATP2A1;GPR20;TAS2R19;TAS2R14;NPIPB8;RBM6;BAZ1B;SNX13;SREBF1;LAMB4;AVL9;R…
coffee consumption measurement	TFAP2B;MLXIPL;BAZ1B;SH3YL1;SNX13;GCKR;UPB1;L3MBTL2;ZMYND8;RPGRIP1L;AGR2;AHR;TBL2;CUX2;SH2B3;ALDH2;FNDC4;SNX17;ADORA2A;TMEM160;ZC3H4;NPAS1;PPA2;FURIN;GID4;PMAIP1;CTSK;TMEM18;PPM1K;ZNF513;TMEM161B;C2;JMJD1C;PEAK1;TOM1L2;CCBE1;TAS2R42;TMEM120A;SLC44A4;LGR4;TAS2R19;TAS2R50;SPECC1L-ADORA2A;NUP160;MYLK;BRAP;SUSD2;SPECC1L;SNRPD3;GGT1;SLC25A17;EP300;VAC14;CSK;ERI1;AVL9;BCL7B;ACAD10;PKD2;STYXL1;RPS15A;SAE…
cognitive decline measurement	ABCB4;SLC25A40;UBR5;PITRM1;FASTKD3;CSRNP1;EPHA5;GPM6A;KCNV2;SCN11A;ABCA13;GNAT3;CDC14C;DBF4;MYO9A;PFKP;PKM;DHRS12;TSHB;SUCLA2;NUDT15;TTC21A;TRAPPC12;CSRNP3;FTMT;CFAP90;HS3ST5;DACH1;EIPR1;CDH7;USP40;TUSC3;AMBP;ZNF706;MTRR;TSPAN2;KIF12;PARP6;MEIS1;ACOT11;ADAM29;RRM2B;RUNDC3B;GORASP1;NGF;MED4;GLRA3;SCN3A;GRAMD2B;SENP8;GRAMD2A
cognitive disorder	APOC1
cognitive domain measurement	ZNF649
cognitive function measurement	KMT2E;SOX8;CACNA2D2;JARID2;TFAP2D;CELSR3;SCMH1;CHDH;GLT8D1;ZDHHC6;DEPDC1;BTN3A1;VRK2;NUP160;UBA6;STAP1;USP2;ZNF800;SNX29;ERCC8;ARID1B;ITIH1;RNF4;ERBB3;TIE1;ELOVL1;SPI1;LRRC40;ATP1B3;LMCD1;SPEG;NFATC3;NSF;HACD3;SPAG5;FAM76B;ACER3;CDC14B;COL16A1;MGST2;DOCK3;DYNLL1;TNRC6A;PITPNM2;NLRC4;HAUS4;CRAT;CWF19L1;BTAF1;STX1B;SEZ6L;HPS4;TRIOBP;ZC3H7B;PHF5A;ACO2;POFUT1;ZNF821;SALL1;RBL2;AP3B2;IGDCC4;SCG3;ARMC1…
cognitive impairment measurement	APOE;TOMM40;APOC1;NECTIN2
cognitive inhibition measurement	INTS1;NIPSNAP3A;ABCA1
colitis	CACNA1S;CAPN10;DAG1;IL12RB2;APEH;TMCO4;IL23R;BSN;RNF123;OTUD3;GPR25;MST1;RNF186;INAVA;GPX1
collectin-11 measurement	ALLC
colon adenocarcinoma	ABTB1;SETD3;PRR23E;PRR20G
colon carcinoma	NISCH;FBP2;BAP1;ZNF169;TLR9;SMC1B;CDC6;DNAH1;TMX4;MFSD14B;PHF7;TNNC1;STEAP3;FBP1;WIPF2;SEMA3G;STAB1;C1GALT1;ANKRD13C;NUTM2F;DUSP10;GLYCTK;NT5DC2;TWF2
colonic neoplasm	MYRF;SYMPK;ATP1B2;LAMA5;WRAP53;TP53;CABLES2;ZNRF3;CHEK2;RSPH6A;FADS2;KREMEN1;GAN;C22orf31;SKP1;FADS1;TTC28;C5orf15;UBE2B;TMEM258;FOXA3;VDAC1
colorectal adenoma	TEAD3;CHRDL2;PIBF1;CRLS1;KIAA0586;ARFRP1;FERMT1;FOXF1;ZMIZ1;TTC33;PEDS1-UBE2V1;SLC2A4RG;LRRN4;MCM8;UBE2M;OSER1;SLC39A11;FADS2;TMBIM1;EIF3H;UTP23;CATSPER3;RAB6B;CATIP;CIMAP2;HPGDS;SPICE1;STAT6;SCG5;GREM1;ULK4;ZNF621;RGMB;SLC6A19;TIMM22;ZNF619;MAF;SF3A3;UTP11;RPL14;STMN3;ATXN2;PEDS1;TNFRSF6B;TRMT6;MZF1;CEP126;PARD6B;MYRF;AAMP;PCBD2;NACAD;DUSP10;GRID2;SLC25A28;SMARCAD1;ENTPD3;CEBPB;KCNE3;FOXL1;PLCB1…
colorectal cancer	TEAD3;CD9;LRRC23;ZDHHC6;PIAS1;RIPOR3;CHRDL2;LAMC2;BCAS1;TNFRSF1A;PITX1;GPATCH1;NT5C2;CRLS1;CHGB;BRAP;PGC;MTAP;FERMT1;KLF5;TANGO6;TGFB1;SH2B3;ALDH2;GNB3;CDCA3;TULP1;TTC33;PLCL1;BCL2L14;TWIST1;PEDS1-UBE2V1;CDKN1A;MYRF;TMX4;LRRN4;EIF2S2;ABHD8;AAMP;USHBP1;LAMA5;RHPN2;ABHD12B;PRKAA1;PCBD2;FADS2;TMEM258;FBXO21;TMBIM1;USP44;MYO1G;FLOT1;IRF8;TMEM91;DUSP10;EIF3H;UTP23;CYP17A1;CNNM2;FADS1;JPH2;CABLES2;TRIM…
colorectal carcinoma	CNIH3
common carotid intimal medial thickness	ANGPT2;MCPH1;ZHX2;ADAT2;GALNS;RPS23;ACSL5;CBFA2T3;TOMM40;APOC1;TCF7L2;TRAPPC2L;PABPN1L;ZDHHC6;AGPAT5
common variable immunodeficiency	RSBN1;AAGAB;ZMIZ1;PPIF;IKZF4;NTN5;AMT;TCTA;SLC2A13;BSN;IGF2;PSMG1;EIF3C;APOBR;SULT1A2;SLC22A4;IL27;RPS26;TENM3;NPIPB7;IQCH;RAB5B;IRF1;INS-IGF2;PDLIM4;IL6ST;UBLCP1;PTGER4;DAG1;NUPR1;MAMSTR;RTKN2;SBK1;SULT1A1;SLC22A5;NPIPB6;DNLZ;GPX1;RHOA;P4HA2;RASIP1;PHTF1;ZNF365;SUOX;RNF145;INPP5E;SGF29;REDIC1;TH;BRWD1;EIF3CL;INS;CNTN1;ERBB3;TTC33;TENT4B;DCTD;SAG;PTPN22;NICN1;ETS2;APEH;SNAPC4;INPP5D;BBS12;CARD9;C…
complement C1q subcomponent measurement	C1R;C1S
complement C1r subcomponent measurement	C1RL;C1R;MTA1;C1S;TEDC1;CRIP2;CRIP1;TEX22
complement C1s subcomponent measurement	CFH;CFHR2;CFHR3;CFHR4;CFHR5;CLSTN3;C1R;C1S;MTA1;CRIP1;TEX22;CFHR1;C1RL;KCNT2;CRIP2;BTBD6;TEDC1;LPCAT3;TMEM121;RBP5
complement C2 measurement	NEU1;SLC44A4
complement C3 measurement	TNFSF14;KCNT2;CFHR3;CFHR1;C3
complement C4 measurement	TNXB;DXO;HSPA1L;ABHD16A;LST1;DDR1;CLIC1;EGFL8;LY6G6D;MSH5-SAPCD1;PSMB8;NOTCH4;LSM2;VARS1;VWA7;MSH5;MPIG6B;LY6G6F;GPSM3;GTF2H4;SAPCD1;CYP21A2;LY6G6F-LY6G6D;MUC22;VARS2;BTNL2;HSPA1A;LY6G6C;LY6G5C;GPANK1;BAG6;ATF6B;DDAH2;HLA-DQB2;PPT2-EGFL8;HLA-DRA;PRRT1;NELFE;APOM;PSMB9
complement C4b measurement	FKBPL;NELFE;TNXB;SKIC2;CFB;STK19
complement component C7 measurement	SARM1;VTN;MROH2B;SEBOX;C7;TMEM199;PTGER4;PLCXD3;TTC33
complement component C8 measurement	CFD;MED16;CFH;CFHR3
complement component C9 measurement	FYB1;DAB2;C9
complement factor B measurement	CFHR2;SLC17A3;SKIC2;BAK1;BTN2A1;TNFSF14;UQCC2;C2;NELFE;SLC17A2;C3;RDX;ZSCAN12;IP6K3;ZNF322;ZSCAN16;CFHR1;CFHR3;CFHR4;KCNT2;ZSCAN23
complement factor H measurement	CFHR2;CFHR3;CFHR4;CFHR1;CFH;KCNT2
complement factor H-related protein 1 measurement	CFH;CFHR4;CRB1;CFHR5;CFHR1;CFHR2;CFHR3;ZBTB41;ASPM;F13B
complement factor H-related protein 2 measurement	CFH;ASPM;CFHR2;CFHR4;CFHR5;F13B;KCNT2;ZBTB41;CFHR1;CFHR3
complement factor H-related protein 3 measurement	CFHR4;F13B;CFH;CFHR2;CFHR3;CFHR5;KIRREL3;CFHR1;ASPM;CRB1;ZBTB41
complement factor H-related protein 4 measurement	CFH;CFHR2;CFHR3;CFHR5;CFHR1;CFHR4;KCNT2
complement factor H-related protein 4A measurement	CFHR3;CFHR4;CFHR1;CFHR2
complement factor H-related protein 5 measurement	CFH;CFHR3;CFHR4;ASPM;CFHR2;CFHR5;ZBTB41;CFHR1;KCNT2
complement factor I measurement	CFI;PLA2G12A;CASP6
complicated disease course	SLC25A26
complication	AOC1;TMEM176A;KCNQ1;ATP2B4;MAP2K7;RSBN1;GCKR;TSPAN15;ZMAT5;MTMR3;CEP76;TMEM176B;GCK;YKT6;EIF2B4;NRBP1;PPM1G;GRB14;WNT6;PHTF1;HPCAL4;MACF1;DUSP9;BARX1;PTPN22;IFT172;KIF11;EXOC6;SUOX;H2BC1;RIT2;ZFP36L2;PTPRR;RHBDL2;SPATA2L;CRYBA2;PLB1;HEYL;IGF2;ZCCHC12;HORMAD2;TH;H2BC4;BTN3A2;PDE2A;NCR3LG1;BCL2L15;H4C3;RPS26;ZXDB;C2CD4A;MYCBP;SCARF2;SLC22A31;H4C1;H4C2;SEC61A2;PIK3C3;COBLL1;MAP3K1;MTAP;KLHL22;CABP7;…
concentration dose ratio	C8orf34
concussion	NUDT6;BBS12;FGF2;AFG2A;SPRY1
conduct disorder	STIM1;CC2D2A;OBI1;RRM1;POU4F1;FAT3
conduction system disorder	ENPEP
congenital anomaly of cardiovascular system	GOSR2;MYL4;CDC27
congenital anomaly of the great arteries	PLG;FRRS1;MYL4;CDC27
congenital heart disease	YTHDC2;MSX1;MCC;TSSK1B;KCNN2;STX18;NSG1
congenital heart malformation	MGST2;CDC27;SPAG17;MYL4
congenital hypothyroidism	SERP1;TRMO;EIF2A;RSBN1;PTPN22;XPA;ERICH6;NCBP1;SELENOT;PHTF1;FOXE1;TSC22D2
congenital left-sided heart lesions	TRPC4AP;PROCR;MAP1LC3B;FBXO31;SMIM39;MYH7B;ARHGEF4;FAM168B
congenital right-sided heart lesions	SLC27A6;ADAMTS19;ISOC1;FBN2
congestive heart failure	MTAP;ENPEP
conjunctivitis	DSG2;IL18RAP;ONECUT2;NARS1;CXCR5;DDX6
connective and soft tissue neoplasm	MEGF11;DENND4A
connective tissue disease	TNPO3;RSBN1;RPGRIP1L;NECTIN1;BTN3A3;AAK1;TNP1;DTD1;THEM6;SCP2D1;PTPN22;ZSCAN9;PGBD1;NABP2;RABGAP1L;TSPAN33;NFU1;EHBP1L1;ZNRD2;CALN1;H2AC12;H4C9;PRSS16;ZNF391;GDF5;KCP;SLC17A4;NRSN1;PSCA;OR2B2;HLA-DQB1;ZNF322;RNF41;C5orf47;ZKSCAN4;ZKSCAN3;HLA-DQA1;ZSCAN26;BTN3A1;CARMIL1;MAGI3;ZNF184;TRIM38;BTN2A1;SLC17A3;SLC17A1;H2BC11;OR2B6;DCDC2;POM121L2;ZSCAN12;LTBP3;H1-5;ANXA4;GPR52;H2BC15;ZSCAN31;SPMIP1;H4C1;…
conscientiousness measurement	IER3IP1;ELOA2;LYZ;PIAS2;HDHD2
contact dermatitis	SH3BGRL2;PPIAL4D
contactin-2 measurement	TMCC2;CNTN2;DSTYK;NFASC;TMEM81;RBBP5
contraception	ZBTB2
copine-1 measurement	PHF20;CPNE1;GDF5
cor pulmonale	AMBRA1;NT5DC3;MMP24OS;STAB2;TDG;KLKB1;FGA;PROCR;CCDC181;SLC19A2;LRAT;LARGE2;FGB;ABO;F5;UQCC6;HCFC2;BLZF1;GLT8D2;MMP24;ILF3;NME7;PRDX3;ZNF408;F2;HARBI1;EDEM2;CKAP5;ARHGAP1
corneal degeneration	BRINP1
corneal disease	COL4A4;BTN3A2;BTN2A2;H4C8;NUDT4;BRINP1
corneal dystrophy	BRINP1
corneal endothelial cell measurement	RAB27B;PIDD1;DEFB135;BLK;MERTK;CCDC68;GATD1;TCF4;CDRT15;COX10;SORL1;TNKS;DEFB134;IL1A;ANAPC1;TALDO1;SLC25A22;CEND1
corneal hysteresis	ZFPM1;ZNF469;FST;MERTK;MPDZ;ABCA6;ABCA10;ITGA2;ADAMTS15
corneal resistance factor	IBTK;TENT5A;ABCA10;ZFPM1;FNDC3B;GHSR;MERTK;ABCA6;ADAMTS15;SMC5;TNFSF10;TPBG;RTKN2;PTAR1;CFAP95;TRPM3;APBA1;KLF9;MAMDC2;ZNF469
corneal topography	FAM184B;HEBP2;SPO11;TEKT2;IQCH;IGFBP2;HS3ST3B1;DUT;COL5A1;KANK4;EIF4E2;TNS3;TFAP2A;ATAD1;COL6A2;ADAMTS19;TPBG;SREK1IP1;CWC27;FBLN2;GTF2A1;IGF2;AKAP13;PKIA;ANGPTL7;PTEN;PRL;LIPF;MORF4L1;RXRA;ZNF397;SLIT1;VKORC1L1;MTOR;ARHGAP19;KLLN;INS;SMIM28;ARHGAP19-SLIT1;COX10;MUSK;PDE8A;PTGDS;CHIC2;POU2AF1;GHSR;CENPK;ASL;SELENOS;CHSY1;ARHGAP20;IQSEC1;POU2AF2;USP1;HDAC11;INTU;MICU2;TM4SF20;MFF;EXOSC10;ZFPM1;RTK…
coronary aneurysm	SRSF6;SGK2;L3MBTL1
coronary artery bypass	MTAP;CXCL12;APOA5;CHRNB4;SMARCA4;PSRC1;SORT1;CARF;FANCI;MIA3;BROX;BMP1;PDGFD;TBPL1;CYP46A1;EML1;EYA4;WDR12;TMEM184C;SFTPC;VAMP5;DYNC2H1;ZNF485;CCDC85C;SMIM34;ZPR1;GGCX;TOMM40;MFGE8;NBEAL1;SLC2A12;USP24;ICA1L;KCNE1;COL4A1;ZNF239;C21orf140;MRPS6;PLG;LDLR;POLG;SRR;MAT2A;ZNF32;DDI1;AIDA;SMIM11
coronary artery calcification	SLC12A3;F11;MTAP;SLC25A1;ERI1;MYRF;SMARCA4;F12;ANGPTL3;FADS2;DHX38;NLRC5;SYCP2L;COX18;CXCL3;LIPC;SPRYD4;ABCB11;APOA5;SNX17;ABCG2;SMAD9;NEURL2;LDLR;MIP;HERC6;MARVELD3;CXCL5;TNKS;CSNK1A1L;EPGN;HERPUD1;SUPT20H;DOCK7;APOE;APOC1;ANKRD17;GLS2;MFHAS1;FADS1;MYO1E;PPBP;NIPSNAP3B;GRK6;SPATA31H1;SMIM13;ERVFRD-1;HPR;NPFFR2;GCKR;PLTP;FNDC4;NIPSNAP3A;BUD13;TXNL4B;ZFHX3;CYP4V2;ADAMTS3;USP1;ZNF513;FEN1;LDHAL6B;V…
coronary artery disease	CFTR;QPCTL;TBPL1;CYP46A1;SLC18A1;RAB27B;HDAC9;RRM2B;BCAR1;HERPUD1;TBXAS1;GUCY1B1;PDIA5;SEC61A2;FGFR2;RHOA;SLC12A3;FNDC3B;NT5C2;TP53INP2;ITGB5;PDS5B;CAD;EDEM2;RPL6;RPH3A;BRAP;SCD;MTAP;SPECC1L;PSMA3;PLTP;GSS;PROCR;DHODH;FOXF1;MTHFSD;RPGRIP1L;AAGAB;IQCH;TRIP4;CKM;DMPK;RSPH6A;ISYNA1;ELL;DUS4L;WNT2;NUDT1;BCL7B;TBL2;CXCL12;LIPA;TSPAN14;GIT1;GOSR2;RASD1;RAI1;KAT2A;ZPR1;APOA5;MVK;CUX2;SH2B3;ACAD10;ALDH2;…
coronary atherosclerosis	CYP46A1;HDAC9;RRM2B;MNT;MTAP;ALDH2;BAG2;EYA4;GRB14;STAG1;PLG;SMUG1;PSRC1;SORT1;CARF;WDR12;ABI2;RAB20;TMEM91;FBXL17;SLC2A12;FERD3L;CFDP1;CLEC18A;ICA1L;SRR;BMP1;PDGFD;HOXC5;FHL3;COL4A1;ATXN2;TBPL1;SMG6;PHOX2B;APOA5;SH2B3;GGCX;TWIST1;B9D2;LDLR;FCHO1;MATN3;PRG3;C12orf43;LRRC2;SAMD3;NOS3;TMEM170A;STAT6;SFTPC;VAMP5;MAT2A;DDI1;CHST6;HOXC4;INPP5B;SMIM11;MRPS6;EML1;GRHL2;CHRNB4;MAP7D3;TOMM40;APOC1;HAPLN3;…
coronary atherosclerosis measurement	NAV1;FERD3L;HDAC9;TWIST1;IPO9
coronary stenosis	SELENOS;SNRPA1;VARS2;SFTA2;DDR1;MUCL3
cortical surface area measurement	HECW1;KDM1A;ARHGAP33;PIGQ;TFAP2D;MPND;HEATR5B;STAB1;CCDC88C;PHLDB1;CYP24A1;MNAT1;RTF2;MUSK;CYP46A1;FBXO42;STAU2;HDAC9;ERCC8;MPHOSPH9;LY75;SPO11;DCBLD2;DMRT3;ST3GAL6;SNCAIP;BCAS1;KDM4A;TRMT11;STAG3;TRAM1;IARS2;COASY;INPP5A;TRPC7;NUCKS1;ATP1B3;MAPK6;NSF;MARK3;PPP1R12B;FAM76B;MLLT10;RFX3;TUT7;TNPO1;PIBF1;STARD7;NOA1;AGBL5;MAPRE3;TFAP2C;KIF16B;DHX32;STRN4;CHRD;PITPNM2;APOH;ANGPT2;TBX15;TGFB2;MSH2;GCA…
cortical thickness	WNT16;HSPB6;SLC4A1;ARHGAP44;SCIN;STAB1;CLCN6;ZBTB32;TACC3;BID;GLT8D1;MARCO;RTF2;RAB27B;LSG1;ERCC8;JKAMP;HEBP2;MPHOSPH9;SZRD1;SEZ6;SNCAIP;ERBB3;ME1;KDM4A;CD84;ARHGAP10;SPEG;PPP2R3A;NSF;EIF4G3;MARK3;PTPN23;MLH1;TRAF4;RFX3;ITGB5;ULK2;FAT1;MAPRE3;ADAMTS2;TFAP2C;TPX2;KIF9;IRAK3;TFAP4;PITPNM2;ANGPT2;TBX15;TGFB2;MSH2;NUBP2;IGFALS;SNAP29;TRIOBP;ASCC2;CERK;KIAA0586;DAAM1;NINL;BMP7;FERMT1;BPI;POLI;CBLN1;HA…
cortisol measurement	SERPINA10;CD200R1;SERPINA9
cortisol:DHEAS ratio measurement	ATP5MF-PTCD1;PTCD1;CYP3A7;ZKSCAN5;ZNF655;ZNF789
cotinine glucuronidation measurement	POLR2B;REST;FRMD4A;DCLRE1C;TPST1;ACBD7;NOA1;C11orf58;TEX101;SYT16;LINS1;RABGEF1;HSPA14;KCTD7;KCNH5;OLAH;FAM107B;CDNF;CRCP
cotinine measurement	CHRNA3;HYKK;PSMA4;UGT2A3;UGT2B15;CYP2A6
cranial nerve neoplasm	MTAP
cranial vault morphology measurement	MEF2A
creatine kinase measurement	ROS1;NT5C2;SLC17A6;PSMA6;LILRB5;ERLIN1;PSMD3;APOBEC1;KLF12;GBGT1;CEBPG;PRKCA;ZSCAN2;CD163;FANCF;SPANXN3;BLOC1S2;LILRB3;AS3MT;SPATA31H1;SGSM3;NFKBIA;KLF5;THRA;GCH1;ALPK3;NARS2;SEC11A;NPAS3;GSDMA;VGLL2;CD163L1;RFX6;ZNF512;LILRA6;CEBPA;BORCS7-ASMT;MED24;MTMR3;CSF3;C9;LILRB2;CYP17A1;CNNM2;CEP112;WBP1L;ANO5;GPRC6A;ATOH7;NMB;SPANXN2;FYB1;PGS1;CWF19L1;PRORP;MEF2D;USP35;PEPD;HERC4;GAS2;ARL5A;UBAP1;BORCS7…
creatine measurement	GALNTL5;LANCL1;CPS1;ACSM5;RHEB;UMOD
creatinine clearance measurement	NOP58;MLLT10;SPECC1L;AGR2;SNRPD2;G6PC3;BARHL2;ARHGAP18;FUBP1;HDHD2;CAVIN4;SKIDA1;DENND1B;MSANTD3-TMEFF1;SPECC1L-ADORA2A;MSANTD3;GGT5;UBTF;GNAZ;CYP1A1;CYP1A2;MDH2;AK5;CD34;CYP2A7;BMPR2;SLC4A1;LANCL1;NEK7;DNAJB4;C15orf48;TMUB2;AFG2B;AGR3;SRRM3;ATXN7L3;UPB1;TSPAN13;POR;STYXL1;ADORA2A;IER3IP1;GIPC2;KIAA2012;TMEM120A;TMEFF1;CYP2A6
creatinine measurement	LASP1;HOXA11;OSBPL7;DYRK4;PRSS3;SCMH1;ZC3H3;CYP24A1;HSD17B6;NR1H3;BAK1;SH3YL1;VCL;RAI14;WDR37;NFE2L3;MRPL43;ITIH1;PIGV;EIF4B;TNPO3;BCAS1;ROCK1;IP6K2;ATP1B3;SMG6;TESK2;ATP2B1;TRPM5;SPEG;ALDH3A2;ACADVL;DHRS9;FOSL2;MCM6;NT5C2;RARB;TIGAR;MYH7B;PSEN1;IL12RB2;TRAF5;GCKR;SNX10;CPXM1;HECTD1;COL9A3;EPB41L4B;SEMA4G;BTAF1;KCNK16;PGC;SIRT1;ATP5F1D;DERL3;TTC28;MTMR3;KCNK10;COCH;ITPK1;GSS;TRPC4AP;PROCR;CTSZ;EE…
cryoglobulinemia	HLA-DRB5;HLA-DRA;AGER;HLA-DQA1;NOTCH4;EGFL8;PPT2-EGFL8;HLA-DQB1
cryptosporidiosis	APOH
cryptoxanthin measurement	ZFHX4
cup-to-disc ratio measurement	MGST1;DEPDC1;HSF2;DGKG;TGFBR3;MLLT10;TUT7;DNMT3B;DNAJB11;CDC7;CARD10;TRIOBP;HSCB;MTMR3;PRMT5;DDHD1;DHRS7;PPM1A;FERMT1;MTHFSD;SALL1;TBC1D12;CHIC2;KLHL2;RFX4;SERINC1;SKP1;C5orf15;WLS;TBX2;TWIST1;BHLHE41;SSR1;LRRN4;HSPA2;LIF;AJUBA;PDGFRA;PKIB;PNPT1;BCAS3;RERE;CDC42BPA;DAAM2;SESN3;ENDOD1;TMEM263;PELO;BCL2L11;HFM1;CAGE1;CEP57;LTBP3;BUB1;ACTRT2;NOC3L;DMRTA1;FAM89B;C14orf39;GLIPR1L2;PGPEP1L;CMSS1;SIX6;C…
cups of coffee per day measurement	BAZ1B;GCKR;TSPAN13;BCL7B;SLC6A4;PKD2;NSRP1;SSH2;PPM1K;ZNF513;ISLR2;NEU1;SPATA31H1;ADD1;UPB1;TBL2;NAA25;FNDC4;SNX17;GRK4;ADORA2A;ISLR;TRAFD1;STRA6;PMAIP1;AGR3;BEND3;TMEM120A;TMEM116;MLXIPL;STYXL1;CRB1;CYP1A1;CYP1A2;KRTCAP3;SPECC1L-ADORA2A;NOP14;ERP29;AGR2;MFSD10;ALDH2;SPP1;CCDC33;MDH2;HECTD4;EFCAB5;HLA-DQB1;CCBE1;HLA-DQA1
cutaneous lupus erythematosus	FLOT1;TNXB;VWA7;CDSN;PSORS1C1;UBD;PPP1R18;C6orf136;OR12D3;ATAT1;VARS1;MUC21;ATF6B;OR5V1;SLC44A4;MSH5;TRIM10;CLIC1;TRIM26;MSH5-SAPCD1;MUC22
cutaneous mastocytosis	EXOC5;EPB41L3;OR51M1;HBG2;HLA-G;HBE1;AP5M1;STXBP5L;OR51Q1;TMEM182;OR51B5;ARGFX;HLA-F
cutaneous melanoma	NIPAL3;DBNDD1;HEBP1;DTNBP1;ARID4B;FOXC1;CDH3;SLK;VPS9D1;MARK3;TP53INP2;ALG6;NUP50;MTAP;RSPH14;RAB36;TOM1;ASIP;MAP1LC3A;SH3PXD2A;XPNPEP1;C11orf58;ADTRP;EXOC2;ARRDC3;PHTF1;RCAN3;SMNDC1;MCF2L;POT1;HERC2;PDE6A;DSTYK;RNFT2;KLF4;FOXF2;POU2F3;DEF8;TCF25;GAS8;CTSK;ANXA9;CERS2;ARNT;GOLPH3L;ADAM15;CDKN2B;CDKN2A;ADM;ATM;LURAP1L;SLC26A2;ZNF276;FGF19;CCDC27;CTSS;ANKRD11;IRF2BP2;HR;FOXD4;GPR37;AGR3;TOMM20;NWD2…
cutaneous psoriasis measurement	UBLCP1;ANXA6;TNIP1;RNF145;HLA-C
cutaneous squamous cell carcinoma	DBNDD1;ASIP;AHCY;IRF4;DEF8;GAS8;CTSK;ANXA9;ARNT;SPIRE2;TUBB3;NOX4;MAP1LC3A;EIF2S2;AMDHD1;SETDB1;GOLPH3L;LURAP1L;RALY;SWAP70;HORMAD1;CTSS;FANCA;TPRG1;CASP8;CERS2;INPP5E;RXFP3
cutis laxa	RGS6
cystathionine measurement	TMCO5A
cystatin B measurement	PDXK;CSTB;RRP1;AGPAT3
cystatin C measurement	MARK4;PIGQ;TFAP2D;SERPINB1;NR1H3;FBXO42;MRPL43;LTK;SPI1;EML1;MTFR1;GBA2;GSDMB;VPS9D1;RSBN1;NFE2L1;MYNN;CPNE3;METTL2A;ASAP3;EPB41L4B;FKBP5;FBXL19;CCDC134;TTC28;CHGA;PYGB;JAG1;CST4;FNDC3A;MLNR;CAB39L;LYRM1;TSNAXIP1;NFAT5;PARD6A;RPGRIP1L;LACTB;RAB11A;ZFAND1;TGFB1;TYK2;RNF32;LMBR1;TMEM176B;RHEB;TBL2;LIMK1;LARP4B;EBF3;PIGL;RAB5C;CCND1;MADD;SLC22A18;SH2B3;NAA25;TULP1;GMDS;ARRDC3;FAM162A;USP4;IGFBP2;IGF…
cystatin-D measurement	CLASP2;CST2;CST5
cystatin-F measurement	ACSS1;APMAP
cystatin-SA measurement	CST4;CST2;CST1;CST9
cystatin-SN measurement	CST4;CST1;CST2;CST9
cystic fibrosis	PDHX;EHF
cystic fibrosis associated meconium ileus	AGTR2;SLC6A14;CT83;RNF17
cystitis	DAG1;BSN;APEH;CIAO2A;DAPK2;PRDM13
cytokine measurement	HOXA11;TTC27;TARBP1;TIMELESS;CCNC;RND3;CNTRL;FAM117A;VPS26A;USP45;AHI1;IER3;MDC1;MAPK4;SMAD4;MCHR2;SUPV3L1;MTHFD2L;ARHGAP42;IRF2BP2;UQCC5;MTM1;IFNB1;HACD4;MAS1L;OR11A1;GTF2H4;IL10RB;TSTD3;SMIM33;ITIH4;ITIH1;CXCL2;BRD1;ZBED4;CD99L2;NEK4;RAB14;TNFAIP6;TRMT5;GLS2;GSN;IL18;TWF1;RFT1;SFMBT1;GNGT2;NT5DC2;COL4A3;SLCO4C1;ALG12;FOCAD;TUBB;IRAK4;HLA-A;OR5V1;MAMLD1;MTMR1;NGFR;RBMS2;HOXA13;ABI3;UBE3A;CYREN;V…
cytomegalovirus infection	RBFOX1
cytotoxicity measurement	PITRM1;RFPL4B
daytime rest measurement	FOXC1;FGF4;EFR3B;APOH;TMEM38B;CRAT;IFT27;ZMYND8;HERC1;HBP1;CCND1;DLGAP3;PRRC2C;PTBP2;PTPA;CSMD2;EGR2;REEP5;ARPC1B;ANO1;NASP;PATJ;TMEM258;PWP1;GRHPR;RERE;PHIP;PRSS35;CCDC17;PEF1;NHSL3;LMOD1;CADPS;CCR1;SMIM12;UBLCP1;COG5;KIF27;QNG1;HNRNPK;DOLPP1;NWD2;ZDHHC20;ASB18;CRYGB;RPS17;BRWD1;GJA4;GFRAL;DPYD;HACD4;NKAPL;GJB4;ZMYM1;SULT1A2;IPP;NPIPB6;EIF3CL;COG8;FAM200A;PVALEF;ACACA;MYOCOS;MAST2;TLE4;PRDM4;S10…
decreased susceptibility to bacterial infection	ADAM12
decubitus ulcer	ARRDC4;IGF1R
deep vein thrombosis	MYH7B;EDEM2;GSS;TRPC4AP;PROCR;MDK;FAM83C;DDB2;STAB2;TDG;KLKB1;HSP90B1;FGA;ABO;F2;AMBRA1;NT5DC3;SLC19A2;GLT8D2;MMP24;MMP24OS;ILF3;FGB;PLRG1;ANO2;LRAT;PCID2;CUL4A;GBGT1;PACSIN3;OR5AK2;OR5M1;F7;PROZ;LRP4;CYP4V2;LAMP1;F5
degeneration of macula and posterior pole	HTRA1;CFHR3
dehydroepiandrosterone measurement	PTCD1;ZKSCAN5;ZNF655;ZNF789;CYP3A7;ATP5MF-PTCD1
dehydroepiandrosterone sulphate measurement	CYP3A43;STS;CRX;EIF2AK4;ZNF394;CPSF4;ZKSCAN5;ZNF655;FAM200A;TMEM225B;ATP5MF-PTCD1;PTCD1;PUDP;CYP3A7;MICU2;ZNF789;SLCO1A2;SULT2A1;FAM184A;SRP14;TRIM4;GALR1;CYP3A7-CYP3A51P;BMF;CYP3A5;VCX3A;MBP;ATP5MF
delayed reward discounting measurement	BCL11A
delirium	NSG2;C5orf47;APOC1;CFAP36;NECTIN2;TOMM40;CPEB4;MSX2;PPP4R3B
delivery measurement	FOXD1;TMEM171
delta-5 desaturase measurement	MYRF;FADS2;SH3GL1;TRAM1L1;FADS1;LRRC7;FEN1;TMEM258;CHAF1A
delta-6 desaturase measurement	TMEM258;KBTBD11;MYRF;FADS2;FADS1;FEN1;CLN8
delta-like protein 1 measurement	POLDIP2;VTN;TMEM199;SLC46A1;TMEM97;BEGAIN;SARM1;TNFAIP1;RTL1;SEBOX
delta/notch like EGF Repeat Containing protein measurement	TRIP12;LEPROT;DNER;LEPR
delusional disorder	NUDT6;CBLN4;FGF2
dementia	FAM171A2;APOC1
demyelinating disease	MAF;WWOX;CCDC70;WDFY2;FAM124A;CLASP2;ALG11;ATP7B;NEK5
dense area measurement	EREG;LSP1;PAH;BTC;EPGN;ADSL;PRR33;NUP37;ESR1;TNNT3;MTHFD2L;MRTFA;SGSM3;PLA2G6;MAFF
dental caries	CRLF1;TRAF3IP3;RPS6KA6;SMC1B;EFR3B;MAPK3;SALL1;RASIP1;HOXB6;MACROH2A1;UTP25;APH1B;PMAIP1;TAOK2;CATSPER3;HDX;PBX3;CHRNA5;PPP1R3B;MAMSTR;EFCAB13;SATB1;HOXB4;MUC1;GFPT1;AMY2B;HOXB7;H3C8;RBM6;STYK1;ASCC2;MTMR3;UPK3A;MRPS30;PCCB;MAPKAP1;TMX4;TBC1D5;PCBD2;KLRC1;HCN4;NPEPPS;NTN5;MFHAS1;DOC2A;TMEM219;KCNJ16;NCK1;TRIM46;KRTCAP2;MST1R;P2RY6;MTX1;HOXB2;AMY1B;HORMAD2;PCARE;DCDC2C;SMIM13;AMY1A;SH3YL1;RARB;CHR…
dental pulp disease	ASCC2;HORMAD2;MTMR3
dentate gyrus volume measurement	SLC25A38;MOBP;RPSA
dentures	RBM5;TRAF3IP3;SH3YL1;SMC1B;EFR3B;ASCC2;MTMR3;SALL1;RASIP1;MAPKAP1;HOXB3;TBC1D5;SLC39A11;KLRC1;APH1B;NTN5;DOC2A;CATSPER3;KCNJ16;H4C8;KRTCAP2;HDX;THBS3;CHRNA5;P2RY6;PPP1R3B;HOXB2;AMY1B;FUT1;HORMAD2;FUT2;HOXB4;MUC1;AMY1C;AMY2B;H3C8;RBM6;CRLF1;RPS6KA6;RARB;UPK3A;ERI1;HOXB6;PCCB;DNAJC27;AAK1;HOXB5;HOXB1;TMX4;PCBD2;HCN4;ACP1;HIRIP3;MST1R;SLC35G2;INO80E;MTX1;MAMSTR;EFCAB13;EIF2S3B;PLCB1;HYKK;AMY1A;AMY2A…
depressive disorder	GALNT13;SNRK;TMEM121;ANO10;KCNJ3;UQCRFS1;CRIP2;C11orf96;DPYSL4;BNIP3;TEDC1;CRIP1
depressive episode measurement	CENPQ;TRAF3IP2;MMUT;MFSD4B;ZKSCAN4;NKAPL;ZSCAN26;ZNF165;GLYATL3;VPS41;WHRN;PMEPA1;PRKAA2;TMEM132C;H2BC13;TEX53;REV3L;ATP6V1G1;ZSCAN9;PGBD1;SLIT2;TMEM268;OR2B2;H1-5;H2BC15;FYB2;H2AC14
depressive symptom measurement	MRC2;ALAS1;CNTLN;FAM120A;RCN1;NT5C2;C3orf18;TCF20;EP300;L3MBTL2;GALNT16;NOL4;POLI;OLFM4;YJU2B;PALS2;TMEM33;DHX15;MLEC;BTN2A1;IK;ARB2A;PRKAR2A;USP4;GNAI2;HYAL1;OSCP1;MRPS15;SERPINC1;CSF3R;PROX2;SLC12A5;PLCG1;ARFGEF2;ZNFX1;CSE1L;DDX27;BTN1A1;MYRF;KLC1;PNISR;LPIN3;NMUR2;MEIS2;NAV1;PHF21A;RABEPK;PLAA;ZSCAN9;PGBD1;BARD1;ASCL1;AMT;GLRA3;ZMAT2;FAXC;TTC12;DRD2;AASDHPPT;UBE3B;PARP8;FARP1;ZDHHC5;SYN2;SPPL3…
dermatitis	CLEC16A;PPP2R3C;IL1RL1;TNFSF18;IRF1;ENSA;CRNN;FLG;FBXL18;GNGT2;CLVS1;SLC9A4;SOCS1;SLC22A5;TNFRSF6B;NCF4;SRP54;COMMD9;RAD50;IL5;IL18R1;PRM2;CCR7;RSPH3;RBM17;LRRC32;WIPI2;EMSY;SLC29A4;RAG1;CHD7;PRM3;TNP2;TNRC18;HCAR2;HCAR1;SLC22A4;LIME1;RTEL1;ARFRP1;MCL1;FLI1;CRCT1;PHOSPHO1;TRAF6;RMI2;DEXI;SATB1;ZGPAT;KRT222;HCAR3;RTEL1-TNFRSF6B;P4HA2;SMARCE1;PRORP;PSMA6;TBC1D5;FAM177A1;NSMCE2;ALDH7A1;IL13;PRM1;LCE…
dermatitis herpetiformis	IQCA1;HLA-DQB1;ACKR3
dermatomyositis	TSBP1;HLA-DRA;HLA-DPA1;BTNL2
dermatophytosis	FBXO30;SHPRH
dermatopontin measurement	ATP1B1
developmental dysplasia of the hip	GDF5
device complication	HACE1;POPDC3;BVES
diabetes mellitus	TMEM176A;RBM6;ABCC8;USH1C;MLXIPL;GIPR;PIK3C2A;NR1H3;CD44;ANK1;TUBG2;RAB27B;BCAR1;HERPUD1;KCNQ1;MRPS24;WAPL;ERBB3;SEC61A2;FGFR2;CLEC2D;ICAM3;FAP;RSBN1;COBLL1;RRAGB;PPIE;GCKR;CAD;ALG6;SEMA4G;ITPR3;MTAP;CHGA;TUBB1;KLF8;RPGRIP1L;DNASE2;SUGP1;TMEM176B;YKT6;TBL2;TWNK;LZTS2;PPIF;RAB5C;HSD17B1;MLX;MANBA;MADD;SLC22A18;SH2B3;HMGCR;CERT1;SLC30A3;FNDC4;SNX17;PPM1G;GCA;GRB14;THADA;PHTF1;APOA1;IFNA6;IKZF4;SSR1…
diabetes mellitus biomarker	SNRPD2;QPCTL
diabetic eye disease	PLSCR4;PLSCR1;MSX2;PLOD2;PLSCR2
diabetic foot	MAPK13;SLC26A8
diabetic ketoacidosis	MTMR3;GCA;RBM19;CDK2;SLC17A3;SDS;SUOX;H2BC1;H2BC4;BRD2;SH2B3;RAB5B;TRIM38;PHTF1;LIF;SDSL;IGF2;HORMAD2;PMEL;ATXN2;H2AC4;RSBN1;SLC17A2;IKZF4;LBX1;PLBD2;TH;H1-6;FAP;SLC8B1;FBXW4;SLC17A1;PTPN22;H2AC1;RPS26;PHETA1;H4C2
diabetic maculopathy	NSG1;ZBTB49;HLA-DQB2;HLA-DQA2;RSBN1;PHTF1;PTPN22;H2AC1;H2BC1;IGF2;HLA-DQB1;TH
diabetic nephropathy	RSBN1;GADD45B;JAG1;GORASP2;MKKS;KIRREL2;VTI1A;NPHS1;IGF2;TLK1;SI;LOX;INS-IGF2;PTPN22;REV1;MFF;LONRF2;HLA-DQB2;CLXN;EDN1;RPGRIP1L;PHTF1;METTL8;NMI;GAD1;TIAM2;SLX4IP;DCK;EIF5B;ALDH7A1;DSEL;LMNB2;HLA-DQB1;MGAT4C;RBM43;IPCEF1;APOL4;RND3;SNAP25;SCAF8;HLA-DQA2
diabetic neuropathy	RSBN1;PHTF1;PTPN22;TH;ADORA2B;MAGI3;IGF2;GYPB;BRD2;ZSWIM7
diabetic retinopathy	HFE;TYR;RSBN1;NOX4;TRIM38;CFHR3;PHTF1;SLC17A3;PTPN22;DLG5;VTI1A;HTRA1;IGF2;HLA-DQB1;TH;H2AC6;BCL2L15;HLA-DQB2;HLA-DQA2;HLA-DOB;H2BC3;ARB2A;SLC17A1;WDFY4;HRC;PFKL;OSBPL10;H2BC1;H2AC1;FRMPD2;KIAA0825;H1-2;H4C3;BRD2;PSMB8;TAP2;H3C2;H3C3;NEBL;MAGI3;UGGT2;H1-1;RPS24;TAP1;H2BC4;HEPACAM2;H3C1;H4C1;H4C2;MAPK8;SAMD9;TRIM77;PSMB9;H2AC4
diablo homolog, mitochondrial measurement	SARM1;SEBOX;VTN;TMEM199
diacylglycerol 30:0 measurement	FNDC4;KRTCAP3;GCKR;PPM1G
diacylglycerol 32.2 measurement	APOA5;ZPR1;BUD13;FNDC4
diacylglycerol 32:0 measurement	FNDC4;IFT172
diacylglycerol 33:1 measurement	ZPR1;APOA5;BUD13
diacylglycerol 33:3 measurement	MAMSTR;NTN5
diacylglycerol 34:0 measurement	BUD13;ZPR1;APOA5;TRIM54;FNDC4
diacylglycerol 34:1 measurement	SLC12A3;TBL2;FNDC4;BUD13;FZD9;APOA5;NLRC5;BAZ1B;HERPUD1;ZPR1;TRIB1
diacylglycerol 34:2 measurement	MLXIPL;HERPUD1;SLC12A3;TBL2;ZPR1;APOA5;APOA4;APOC3;FNDC4;PPM1G;MYRF;APOC1;BUD13;KRTCAP3;FEN1;TOMM40;FADS2;FADS1;SIK3;GCKR;TMEM258;BAZ1B;APOE;NLRC5
diacylglycerol 34:3 measurement	SLC12A3;BCL7B;ZPR1;APOA5;BUD13;MLXIPL;BAZ1B;HERPUD1;FNDC4;NLRC5
diacylglycerol 36:1 measurement	APOA5;CEP162;BUD13;ZPR1;APOE;APOC1;MRAP2
diacylglycerol 36:2 measurement	ZPR1;APOA5;APOA4;MYRF;BUD13;FADS1;FEN1;APOC3;TMEM258;BAZ1B;HERPUD1;BCL7B;APOE;TOMM40;APOC1;FADS2;SLC12A3;TBL2;APOA1;NLRC5
diacylglycerol 36:3 measurement	BAZ1B;TOMM40;TMEM258;BUD13;NLRC5;FADS1;FEN1;ZDHHC6;HERPUD1;SLC12A3;TBL2;APOA5;APOE;APOC1;ZPR1;FADS2;MYRF
diacylglycerol 36:4 measurement	APOA5;TOMM40;TBL2;APOC1;BUD13;NLRC5;APOE;BAZ1B;ZPR1;FZD9
diacylglycerol 36:5 measurement	APOA5;APOE;TOMM40;ZPR1;APOC1;BUD13
diacylglycerol 38:3 measurement	SAMM50;MBOAT7;TMEM258;FEN1;PARVB;NTAN1;TMC4;NPIPA1;NPIPA5
diacylglycerol 38:4 measurement	MBOAT7;FADS1;TMC4;FEN1;DOCK7;ANGPTL3;FADS2;TMEM258;USP1;LENG1;CNOT3;PRPF31
diacylglycerol 38:5 measurement	APOE;TOMM40;ZSCAN29;TP53BP1;FADS1;HAPLN4;PNPLA3;SAMM50;TMEM258;TUBGCP4;LIPC;CATSPER2;FEN1;APOC1;MAP1A;EFCAB6;PARVB;CKMT1A;CKMT1B;STRC
diacylglycerol 42:7 measurement	ZPR1;SGPP1;BUD13;APOA5
diacylglycerol 44:6 measurement	APOA5;FADS2;TMEM258;FADS1;KRTCAP3;ZPR1;FNDC4;BUD13;SGPP1;IFT172;MYRF;FEN1
diacylglycerol 44:7 measurement	BAZ1B;TBL2;FNDC4;BUD13;ZPR1;APOA5
diaphragmatic hernia	CRLF1;BARX1;PNPT1;AGBL3;PTPDC1;ICE1;ZNF391;WNK2;PHF2;ZNF184;PRSS16;GDF5;POM121L2;KLHL26;PINX1;FAM120A;CRTC1;SOX7
diastolic blood pressure	CYP26B1;RBM6;HOXA11;YBX2;ZNF263;MARK4;PAFAH1B1;ST7L;CYB561;MLXIPL;BAZ1B;HFE;CLCN6;UFL1;CHDH;SYT13;SLC45A4;NUP160;KATNIP;ROS1;TNFRSF17;VAMP3;NEDD4L;LIMA1;BCAR1;HERPUD1;MPHOSPH9;SDCCAG8;IL17RB;MTA3;LAMC2;GUCY1B1;BORCS8-MEF2B;RFXANK;TMEM161A;NHERF2;NTHL1;PKN2;SLK;COL17A1;TBC1D1;SMARCD1;ELOVL1;KLF6;PLA2G10;PTPN3;SLC12A3;ATP2B1;ACAP1;CLNS1A;ATP2A3;ZZEF1;BAZ2A;PTPN23;NT5C2;TULP3;HOXA9;RIMS1;KCNN2;DLGAP…
diastolic blood pressure change measurement	RTL1;PPP3R1;PNO1;C1D
dickkopf-like protein 1 measurement	SARM1;VTN;TMEM199;SEBOX
dickkopf‐related protein 1 measurement	NRBF2;PRKG1;SUFU;NLRP2;DKK1;MFSD13A;REEP3;CSTF2T;RDH13;TRIM8
diet measurement	BAD;RBM5;BAZ1B;BTN3A1;VRK2;NUP160;FAM13B;SH3YL1;NSMAF;MFAP3;NFE2L3;FNIP2;FAM114A2;MPPED2;ISOC1;ARHGAP10;ASIC4;SPEG;ACADVL;IGF2BP2;SLC12A1;WNT8B;SEC31B;NEBL;MLLT10;PKD2L2;SCGN;MEF2C;WDR70;MAPRE3;MAST2;ACHE;SRRT;TMPRSS11E;NID2;EDEM2;BRAP;YPEL3;CRAT;BAMBI;FKBP5;PLA2G3;PIK3IP1;PATZ1;ANKRD54;JOSD1;EP300;ZC3H7B;ACO2;POLR3H;DESI1;SLCO4A1;ARHGEF7;CYB5B;PSMD7;RPGRIP1L;HOMER2;MYEF2;STX10;BABAM1;RASIP1;FGF2…
differentiated thyroid carcinoma	HEMGN;TRMO;MBIP;MSRB3;TNS1;BRMS1L;HMGA2;XPA;NCBP1;WWOX
diffuse large B-cell lymphoma	CD40;NCOA5;TCF19;PRXL2B;HUS1B;C6orf15;ATP6V1G2;HLA-B;ROPN1;EXOC2;SLC12A5;IRF4;DLEU7;ATP6V1G2-DDX39B;CCDC14;CIMAP1B;PTRHD1;KCNRG;DDX39B;TTC34;SCO2;TYMP;NCAPH2;MYC;CENPO;MICB;MICA;TRIM13
diffuse plaque measurement	PHTF2;UPP2;FMO1;HMMR;NDC80;CACNA1S;MAP3K1;UPB1;SNRPD3;VRK1;CD40;ADNP;SMCHD1;CPPED1;TFEC;MEGF9;GALNT7;SUDS3;FRMD4B;ASB3;HDLBP;STK25;SLC17A5;SEPTIN7;SLC12A5;MOCS3;GSE1;GINS2;MATN3;RFC3;CDK5RAP2;GUCD1;SERPINA10;CHAC2;MARCHF6;PLK2;DCDC2;RPL7;ACTL7B;FOXO1;RAB3C;C16orf74;ADAMTSL3;ANKRD55;BEND7;PRPF18;SH3TC2;UMOD;NUDCD2;SLC26A5;NBEA;CNTNAP2;SYNE3;LMNB2;TMPRSS9;MITF;RSBN1L;MAGI2;RUFY4;SVIL;FKBP1C;SH3BGRL…
diffuse scleroderma	IRF5
diffusing capacity of the lung for carbon monoxide	RRP15;PSMA4;CHRNA3;HYKK;CHRNB4
digestive system cancer	NKX2-3;ENTPD7;POU2AF2
digit length ratio	DMRTB1;GDF7;ATP9B;SLC50A1;EFNA1;EFNA4;SALL3;HOXD10;HOXD11;ETS1;EFNA3;HOXD13;DPM3;HNRNPA1L3;HOXD9
diglyceride measurement	SAMM50;MAU2;TMEM258;GCKR;FNDC4;PPM1G;APOE;APOC1;ZPR1;APOA5;IFT172;FADS1;KRTCAP3;HAPLN4;NRBP1;TOMM40;FADS2;BUD13;LIPC;FEN1;PARVB;TM6SF2
dihomo-gamma-linolenic acid measurement	TMEM258;MYRF;FADS2;FEN1;FADS1
dihydrotestosterone measurement	SHBG;CD68;TNFSF13;TNFSF12-TNFSF13;ATP1B2;MPDU1;TP53;EIF4A1;SAT2;SENP3;TNFSF12
dilated cardiomyopathy	FKBP7;APOH;CCDC136;TPGS2;KCP;ALPK3;XPC;ZNF592;MMP11;SMARCB1;ZBTB17;LYZL1;WASHC5;LSM3;ZSCAN2;SRARP;CLCNKA;RAB44;PLEKHA3;ATP6V1F;SLC6A6;SEC11A;KIAA1328;HSPB7;SVIL;MIF;DERL3;CHCHD4;CTSB;TMEM43;WDR73;DEFB134;DEFB135
dimethylamine measurement	CSNK2A3;EIF4G2;ZBED5;GALNT18
dimethylglycine measurement	TCL1A;CFAP20DC;FHIT;SIRPA;DMGDH;PDYN;TGM3;TMC2;SYNE3;TCL1B
discitis	DRICH1;IGLL1;BCR
disease free survival	XCL1;XCL2;ICE1;DPT;ADAMTS16
disease of genitourinary system	ATE1;FSHB;CHEK2;MPPED2;C22orf31;PPARD;FANCE;KREMEN1;TTC28;ZNRF3;RPL10A
disease prognosis measurement	TNXB;BTNL2;ATF6B;CLIC1;CFB;MSH5-SAPCD1;HLA-DRA;SLC44A4;MSH5;VWA7;HLA-DRB5;VARS1
disease progression measurement	TM9SF3;KIF16B;BACH2;TRIM32;MAP3K7;CNTN5;CLEC3A;ADRB2;ENPP7;SKIC2;DHFR;KIAA0040;CFHR1;LTBP4;SYT4;SPTBN4;SPRED1;C2;ENGASE;FAM98B;RASGRP1;MAB21L1;CFB;YY1;BBS9;TOMM40;RSAD2;CMPK2;PRCP;CIR1;ACAN;SHKBP1;KCNT2;BMPER;CANT1;C1QTNF1;WDR25;FAM181B;SCFD2;NELFE;EMP2;ADA2;MSH3;CFHR3;RASL11B;APOC1;RNF144A;MACROD2;SLC25A29
disease recurrence	GOSR2
dislocation	SUN3;KRI1;YIPF5;KCTD16
disorder of appendix	KRT72;ENPEP;DLEU7;KRT73;SCNN1A;LTBR;KRT74;KRT2
disorder of ear	NUP62;GCAT;IL4I1;ISG20;H1-0;ANKRD54;SHC2;ACAN;ATF5;AEN;SYPL1;LGALS1;MYH14;CIMAP1D;GNB1L;EML6
disorder of patella	NKX3-2
disorder of pilosebaceous unit	ACVR2B;CTDSPL;DLEC1;EXOG;SCN5A;SCN10A;DNAAF6;XYLB;ITGA9;PLCD1
diverticular disease	NFAT5;MTHFSD;GLRB;KYNU;CUTC;LRRC17;KNSTRN;DMRT1;IRF8;MED12L;THEM4;PPP1R14A;DMRT2;P2RY14;POLR2A;MTARC1;S100A10;SHISA4;METTL6;FAM185A;RDH14;SLC25A13;COX15;DMRT3;MYO3A;FOXF1;CALCA;SEM1;IVD;ASS1;EMC8;SHISAL2B;BABAM2;FBXL13;SPINT2;FADD;COA6;P2RY12;CHRNB1;RBKS;FOXL1;NQO1;ENTPD7;CORT;CENPS-CORT;SLC35G6;SLC4A1;WDR70;GPR87;C16orf74;SLC25A28;LMOD1;SNTB1;CENPS;FOXC2;P2RY13;THNSL1;CCDC9B;PHGR1;NCS1;COX4I1;RF…
diverticulitis	UBTF;HDAC5;CALCA;KYNU;HROB;SEM1;COX4I1;EMC8;SLC25A28;FBXL13;SPINT2;COA6;P2RY12;ZBTB4;FOXC2;ENTPD7;METTL6;FAM185A;PHGR1;RDH14;SLC25A13;COX15;IRF8;GBGT1;C16orf74;PPP1R14A;GDNF;INSC;SLC35G6;SLC4A1;WDR70;ATXN7L3;MTHFSD;CUTC;GPR87;DISP2;MED12L;CWC27;THEM4;SPATA19;TMUB2;CHRNB1;SNTB1;P2RY14;FOXL1;POLR2A;P2RY13;SNX2;POLR2J2;SLC25A39;FOXF1;GLRB;IVD;PPFIA1;SREK1IP1;ASB16;FADD;PPIC;NLGN2;THNSL1;S100A10
docosahexaenoic acid measurement	MYRF;SYCP2L;SMIM13;ERVFRD-1;FEN1;TMEM258;FADS1;KCNH7;ELOVL2
docosapentaenoic acid measurement	MYRF;FADS1;SYCP2L;SMIM13;FNDC4;SNX17;EXOC4;ZNF513;ERVFRD-1;GCKR;TMEM258;KRTCAP3;FADS2;FEN1;SPATA31H1
donor genotype effect measurement	PCNX4;NRP1;UMPS;LRRC9;RTN1;SCML4;DHRS7
drinking behavior	CCDC63;BRAP;ACAD10;ALDH2;MYL2
drug dependence	PRM2;SNN;PRM1;TNP2;RMI2;PRM3;SOCS1;SGO1;LITAF
drug use measurement	CYP51A1;MEOX1;ACSM3;MAP3K14;FARP2;IL32;MLXIPL;HFE;TSPAN9;ACP3;CHDH;AKAP11;EHD2;CD44;ARID4A;BOD1L1;RAI14;SPDL1;TNC;DSG2;ANO2;PLEKHA5;ALX4;FSTL4;FOXC1;DCBLD2;PPP1R12A;PRDM6;SNCAIP;ERBB3;ANKRD44;SPI1;TRMT11;PRR11;TGFBR3;RAB27A;WDR1;KIFAP3;TPD52;FGF20;RSBN1;CADPS2;EPB41L3;DIS3;PIBF1;NOA1;DNM1L;PXN;GLG1;CCDC80;ECHDC1;BLNK;KCNK16;DSP;ERMP1;MTAP;PLA2G3;SBF1;C22orf31;PNPLA5;IL2RB;VCPKMT;CEP128;BMP7;SEL1L…
drug-induced liver injury	MICA;RNF39;PPP1R11;HLA-A;CDH19;TRIM32;RPS3A;GABRA6;MAB21L2;HLA-F;MOG;SH3D19;ATP10B;GABRB2;MRPS28;LRBA;MICB;ZFP57;HLA-G;HLA-B
drug-induced mental disorder	HTRA4;SHISA9;CAMTA1;PER3;ERCC4;ADH1B
dry age related macular degeneration	HTRA1;CFHR3
dry eye syndrome	CACUL1;PRLHR
dual specificity mitogen-activated protein kinase kinase 2 measurement	PCID2;PROZ;CUL4A;LAMP1;F7;GRTP1
duodenal benign neoplasm	CRYGC;TUBA1A;PRPH
duodenal ulcer	CCKBR;SLURP1;NTN5;LY6K;PSCA;MAMSTR;FHIP1B;CNGA4;C11orf42;JRK;RASIP1;ABO
duodenitis	LY6K;PSCA;JRK
dynein light chain roadblock-type 1 measurement	OR2W3;TASOR;ARHGEF3
dysentery	HLA-DMB;ITPR3
dysmenorrheic pain measurement	IL1B
dysplasia of cervix	PSD4
e-selectin measurement	FIRRM;NPDC1;PSRC1;SORT1;HNF1A;SURF1;SURF6;C12orf43;NRTN;ABO;FUT7;MAML2;SELL;SELE;DCBLD2;ABCA2;DCPS;SURF4;MED22;FUT6;METTL18;SCYL3;MTMR2;KIRREL3;ADAMTS13;FUT3;STKLD1;ST3GAL6;OBP2B
e3 ubiquitin-protein ligase mdm2 measurement	VTN;TNFAIP1;TMEM97;SARM1;POLDIP2;SEBOX;TMEM199
ear protrusion	SH3RF3;GCC2;LIMS1;EDAR;RANBP2
eating behaviour	CENPW;RSPO3
ecosanoids measurement	ARFGEF2
ectonucleoside triphosphate diphosphohydrolase 5 measurement	BBOF1;COQ6;ALDH6A1;FAM161B;ENTPD5;LIN52
edema	ABCC4;SOX21;TGDS;DCT;GPR180
educational attainment	GRM7;LMCD1;NBEA;SSUH2
eicosadienoic acid measurement	KLHDC1;LRR1;RPL36AL;DNAAF2;RPS29;POLE2;MGAT2
eicosapentaenoic acid measurement	FADS2;MYRF;FADS1;SYCP2L;FEN1;SMIM13;ERVFRD-1
ejection fraction measurement	SMARCB1;WASHC5;TUSC1;MMP11;DERL3;MIF
elafin measurement	PI3;MATN4;SEMG2;SEMG1
electrocardiography	FKBP4;ST7;CDC27;LIG3;SOX8;IFRD1;ARHGAP44;NADK;PRSS3;HSD17B6;ROS1;ALDH18A1;KARS1;MYLK;SEC61A2;DIP2B;SPI1;ELP1;PFN2;SPEG;LMAN1;KIFAP3;RBMS2;BAZ2A;TPD52;FAM76B;GNB1;FKBP7;OSBPL6;PGR;TTC39A;EPS15;SRRT;KLHL42;EDEM2;DYNLL1;TBX5;TFAP4;MCOLN1;TRPM7;RFFL;XYLB;EPB41L4B;SMARCB1;DERL3;GRK3;KIAA0586;GSKIP;GSS;TRPC4AP;RAE1;EEF1A2;RPRD1B;BPI;NDRG4;LMF1;HERC1;TRIP4;WNT2;UBE2R2;SUFU;TBC1D12;NUFIP2;GOSR2;SLC6A4;AB…
electroencephalogram measurement	CRMP1;JAKMIP1;TSPYL4;ZBBX;LDAF1;BMP3;DNAH3;TSPYL1;ZNF775
emotional symptom measurement	ZMYND10;PAX6;PRSS3;VIM;NUP160;SPI1;NT5C2;EP300;L3MBTL2;PHF5A;ASIP;MADD;MRPS15;CSF3R;CRB1;GATA4;IL21;CNNM2;ARFGAP2;CELF1;DOC2A;CYLC2;MCU;NCK1;TM2D1;GRIK3;CAMP;TIGD6;WNK2;PSMC3;AGBL2;OR2B2;UQCC5;SLC35G2;ANKK1;LRRN2;ZNF217;NME6;UBXN2A;MGA;ZNF80;MYO1H;MSL2;LSMEM2;FES;PCP4;BTBD9;DEFB106A;ZKSCAN4;VWC2;FAM120AOS;TCF4;MBD5;STIMATE;ARL17B;SPINK8;PLA2G4B;STH;PRAG1;CCDC92B;FAM90A8;STAB1;SEMA3B;ITIH4;ITPR3;C…
empathy measurement	SUMF1;LRRN1
emphysema	PSMA4;CHRNB4;RPS10;SPDEF;ADAMTS7;CHRNA5;CCDC197;HYKK;ZP4;GSDMA;ORMDL3;RYR2;GSDMB;CHRNA3;MAN2B1;SEC14L1;IREB2;SERPINA12;ZPBP2;SERPINA1;NUDT3;PACSIN1;IKZF3;MGAT5B;LRRC3C;RPS10-NUDT3
emphysema imaging measurement	HHIP;AGER;CHRNB4;C8orf48;PSMA4;HYKK;RNF5;EGFL8;PPT2-EGFL8;CHRNA3;TRMT9B
emphysema pattern measurement	PSMA4;CHRNA3;CHRNB4;MMP3;HHIP;MMP10;TRAPPC9;CHRNA5;CDK5R1;HYKK;MMP1;RGCC;IREB2;RRP15;SEPTIN11;SVIL;KCNK9;MYO1D
employment status	KIF2A;DIMT1;ZNF236;LRRC70;MBP;IPO11;GALR1
encephalomyelitis	SNX13;AHR;PRPS1L1
endocervical carcinoma	MBP
endocrine neoplasm	TTC28;XPA;IQCH;NCBP1;CHEK2;TNS1;AAGAB;HEMGN;C22orf31;TRMO;ZNRF3;KREMEN1
endocrine system disease	PIK3C2A;CD44;PRKCQ;RPS6KA2;ACAP1;FAP;PIK3C3;DOCK9;MTAP;IL2RB;RPGRIP1L;PPIF;SLC22A18;ALDH2;GCA;STAT1;DCLRE1B;IFNA6;IFNA8;IKZF4;BAZ2B;BANF2;ADM2;JUND;RBM17;IL2RA;FADS2;UBAC2;TRMO;XPA;MAPKBP1;SPTBN5;NKD1;FEM1A;PGGHG;ZFYVE9;TIMP4;PCSK7;RPP14;RAD21;CEP57;PLEKHA7;CTRB1;JMJD7-PLA2G4B;HSPB3;MGA;DMRTA1;NRIP1;FHL3;H1-5;POU3F1;IFNA2;ZNF493;SYNGAP1;RPS26;IFITM5;CEP43;ZBTB9;ADM5;H2BC15;C1QTNF9;H4C7;BAK1;KCNQ1…
endometrial carcinoma	SNX11;COPZ2;PIBF1;MTAP;KLF5;SH2B3;EVI2A;GNL2;BORA;SRP14;AKT1;CDKN2B;RSPO1;NTM;EVI2B;GLDN;OR9Q2;NF1;PHETA1;CBX1;NCOA7;PAPOLG;BHLHE41;EIF2AK4;SKAP1;SIVA1;OR9Q1;ATXN2;OMG;RAB11FIP4;EIF3M;TNFAIP8L3;NFE2L1;BMF;CHN2;CDKN2A;TEFM;ZBTB42;ADSS1;INF2
endometrial endometrioid carcinoma	TNFAIP8L3;ADSS1;PIBF1;AKT1;SIVA1;NCOA7;ZBTB42;INF2;KLF5;BORA;GLDN
endometrial neoplasm	SH2B3;PTGR3;ATXN2;SMIM21
endometriosis	VEZT;CDC42;ACER3;MTAP;BST1;MYCT1;CBX3;EIF2AK4;FSHB;LPIN1;CELA3A;ETAA1;RMND1;C1QTNF7;NEMP1;CXXC4;NTSR2;E2F6;AMIGO3;DMRTA1;FGD6;PGPEP1L;KLHDC8B;OR9Q1;C1D;DNAAF10;HIVEP2;NFE2L3;MPPED2;RHOA;SNX10;BMF;MRPS15;HNRNPA2B1;IL1B;SRP14;COP1;ARMT1;GRIK3;APEH;TACR3;DAG1;IHO1;MST1;UBA7;TRAIP;ZBTB12;CELA3B;USP4;TCTA;NICN1;GNRH1;DOCK5;WNT4;BSN;RNF123;ZBTB39;MYO1A;GMPPB;ACTL9;OR9Q2;C3orf62;STK40;CFB;NOX4;KCTD9;ADG…
endometriosis of pelvic peritoneum	CDC42;RMND1;MTAP;WNT4;DMRTA1;FSHB
endometriosis of rectovaginal septum and vagina	RMND1;NTSR2;E2F6;LPIN1;ARMT1
endophthalmitis	ENGASE
endoplasmic reticulum aminopeptidase 1 measurement	CAST;LIX1;LNPEP;ERAP1;ERAP2
endothelial cell-selective adhesion molecule measurement	ESAM;NRGN
endothelial cell-specific molecule 1 measurement	GZMA;GZMK
endothelial growth factor measurement	EQTN
energy expenditure	ZFR2;MATK
energy expenditure measurement	NUCB2;USH1C;SERGEF;USP7;SMC6;LLPH;SAA1;RAD51AP2
energy intake	BRAP;PLEK2;RPGRIP1L;RASIP1;FGF21;ALDH2;TRAFD1;FUT2;PLEKHH1;RARB;FUT1;MAMSTR;IZUMO1;ACAD10;NTN5
energy intake measurement	ANKRD33;GRM7;LMCD1;SSUH2;FIGNL2
enteritis	BSN;INAVA;RNF123;DAG1;CAPN10;TMCO4;IL23R;GPR25;MST1;CACNA1S;IL12RB2;APEH;OTUD3;RNF186;GPX1
enthesopathy	ARX;POLA1;NFKB1
entorhinal cortical volume	SMIM8;GJB7;C6orf163;CFAP206
entropion	H2AP;H2AL3;FLI1
enuresis	USP45;FAXC;TSTD3;CCNC;POU4F1;EDNRB;MCHR2;OBI1
environmental tobacco smoke exposure measurement	SDCCAG8
eosinophil cationic protein measurement	RNASE2
eosinophil count	FIRRM;FGR;KRIT1;M6PR;NDUFAF7;ABCB5;REXO5;RHBDD2;ITGAL;MARK4;PLEKHG6;SEMA3G;MKS1;EHD3;CLDN11;SLC25A39;BID;AKAP11;DEF6;NR1H3;RTEL1-TNFRSF6B;BTN3A1;POU2F2;MUSK;PIAS1;CASR;FLT4;CLEC16A;RIPOR1;LSG1;TNC;CAPG;ZPBP;TG;MRPS10;H6PD;MPHOSPH9;ATP9A;ITIH1;DCBLD2;PIGV;MON2;DGAT2;RNF4;ST3GAL6;TNPO3;LPAR2;SLC12A2;ABCA7;TRAM2;ERBB3;ANKRD44;DIP2B;CD84;SPI1;THUMPD1;TP53BP1;IP6K2;NUP133;BCL3;RORA;ACTN1;SREBF1;P4HA2;…
eosinophil percentage of granulocytes	ABCB5;MPO;RHBDD2;MKS1;PLAUR;CLPTM1L;DCBLD2;CNN2;NFATC3;TTC38;IMPG2;CHERP;ATG16L1;DOCK3;SRPK1;PLA2G3;RBX1;SLC7A6;ESRP2;AAGAB;GATA3;GTPBP4;CSF3;PSMD3;DCPS;FOXRED1;DUSP22;RAD50;GLS;IL18R1;MIIP;ALDH8A1;INSL4;PRM2;TRERF1;GPR18;EPS15L1;KLF2;GSE1;KDM6B;WDR36;SP110;ZSCAN9;BUD13;RTF1;ATAD1;KIF11;BCL2A1;RERE;LMO4;MTF2;LPP;GTF3C5;TBX6;PPP4C;TLCD3B;DOC2A;HHEX;ANAPC1;GAL3ST2;EMSY;ZSCAN12;CLIC6;RUNX1;PSKH1;SIK…
eosinophil percentage of leukocytes	CYP51A1;KRIT1;ABCB5;REXO5;TSPOAP1;RHBDD2;FARP2;MARK4;E2F2;PLAUR;CD6;ERP44;AKAP11;UBR2;BTN3A1;MUSK;SLC18A1;MRPS10;H6PD;MPHOSPH9;DCBLD2;CDK14;CDH3;VMP1;TNPO3;ABCA7;ANKS1A;SPI1;P4HA2;TRNT1;ACADVL;MOV10L1;SELENOO;GSDMB;DPP8;LMAN1;ACAT1;RAB7A;MCM6;TOP2B;IL4R;FAP;TCF7;IMPG2;PCNP;AK6;CHERP;TPX2;COQ9;RPH3A;CDIP1;RCOR1;LTBP4;PITPNM2;CEBPE;CBX5;CYP26A1;WAC;FKBP5;SRPK1;ZNF184;CDC7;POLR2E;SPECC1L;PIK3IP1;PAT…
eosinophilic esophagitis	COTL1;AAGAB;PDCD5;ICE2;PPFIA1;WDR36;MFSD9;C18orf21;CAMK4;TNXB;IL13;RMI2;RHOG;GVQW3;SOCS1;TSBP1;MSH5;CLEC16A;RAD50;INSL4;ANO1;TSLP;GALNT14;PRKG1;ZSCAN30;ATF6B;IQCH;IL5;LRRC32;RPRD1A;GALNT1;RPL30;MAPRE2;ZNF24;ERICH5;DEXI;ZNF397;SLC44A4;VWA7;CTTN;DKK1;INSL6;PRM2;SHANK2;FADD;PRM1;ZNF396;VARS1;CLIC1;MSH5-SAPCD1
eotaxin measurement	RHBDD2;CCL24;CCRL2;POR;ZNF662;KRBOX1;ACKR2;CYP8B1;CCR2;CCR1
ephrin type-A receptor 1 measurement	ZYX
ephrin type-B receptor 2 measurement	CXCL5;PPBP
epilepsy	CDK5RAP3;CUX2;FANCL;TENT4B;FMN2;TNKS;HIGD2B;PTPN11;PHETA1;COPZ2;NFE2L1;BRAP;CBX1;TTC21B;BBS4;PRR15L;GPR25;MSRA;GRM3;SNX11;BRINP1;HACE1;SH2B3;ACAD10;ALDH2;CHRM3;ADPGK;VRK2;OAS1;RPH3A;OAS3;CAMSAP2;SKAP1;ADGRL3;HEATR3;INAVA
episodic memory	TFIP11;MAPK3;FANCL;CCNA1;MDH1B;EFL1;ABT1;ZNF322;RPS17;GOLGA6L9;HPS4;SRRD;GDPD3;SPART;KCTD13;CADM1;SAXO2;CRYBA4;VRK2;CRYBB1;CPEB1;GOLGA6L10;MDFIC;C4orf19;NWD2;DYTN
epithelial cell adhesion molecule measurement	ERLEC1;ASB3;CHAC2;VRK2
erectile dysfunction	SNX11;COPZ2;SIM1;LHCGR
erosive tooth wear measurement	SLC8B1;GNPDA1;PXDN;SDS;SDSL;NSD3;LETM2;MTMR2;TCP1;RBM19;NDST3;MYT1L;PLBD2;LHX5;WTAP
erythrocyte cadmium measurement	LACTB2
erythrocyte count	ANKIB1;CYP51A1;M6PR;ARF5;CRLF1;CX3CL1;MARK4;PROM1;RPUSD1;LUC7L;MPND;STAB1;HFE;MRC2;ANOS1;PTBP1;SYT7;DCN;ALOX5;GLT8D1;SERPINB1;CPS1;HSF2;HSD17B6;TYMP;FAS;TBPL1;FAM13B;ABCF2;CHPF2;RFC1;RIPOR1;RAI14;LSG1;CTNNA1;CC2D2A;NRIP2;KIF1B;NOP58;ITIH4;PITHD1;CROCC;TARBP1;WNT8A;DGAT2;LTK;AHRR;TSPAN32;TAF2;ABCA7;AP3D1;NTHL1;PKN2;ERBB3;MYLK;SLK;SLC9A3;MPPED2;THUMPD1;STAG3;MYO9A;IDI1;STOML1;PKM;TP53BP1;SYT1;TTC7A…
erythrocyte measurement	PSTPIP2
esophageal adenocarcinoma	CFTR;MTMR9;CRTC1;WNT2;SATB2;BLK;ASZ1;KLHL26;CTTNBP2;OR12D3;RBM19;TBX3;FAM167A;PTPDC1;XKR6;TPPP;FOXL1;PRSS55;CRLF1;SLC9A3;MTHFSD;AQP9;LDAH;FOXC2;RP1L1;UBD;PNMA2
esophageal carcinoma	RPL6;TTC28;HSCB;ACAD10;ALDH2;ECRG4;IFT81;TRAFD1;SGSM2;HEATR3;CLIC6;RUNX1;CCDC117;HECTD4;HAP1;ARHGEF37;RASSF10;ST6GAL1;STRADB;XBP1;CORO2B;TREML2;TSPO2;CSNK1A1;APOBEC2;GIT2;BTBD10;RAB3C;LRFN2;RCAN1;TREML1;NOC3L;KCNE1;TEAD1;ADH1A;SIGLEC15;ADH1C;SPESP1;NFYA;SEH1L;MAPKAPK5;BRAP;TREM2;NAA25;TRAK2;UNC5CL;PLCE1;SLC14A1;EPG5;SRR;TSR1;JUP;PTPN11;FAR1;CASP8;MOCOS;UXS1;OARD1;BMAL1;PTH;RPL39L;RTP1;ZNRF3;CHEK2…
esophageal disease	CRLF1;CRTC1;H1-1;ZNF391;H2BC5;OR2B2;SLC17A2;PRSS16;ZSCAN9;SLC17A4;POM121L2;KLHL26;H1-5;ZNF184;TRIM38;ABCD3;ZSCAN12;ZNF322;ZSCAN26;ABCA4;H4C9;ARFGEF1;SCGN;TMEM59L;KXD1;SLC17A1;PGBD1;ZKSCAN4;NKAPL;ZKSCAN3;ZKSCAN8P1;ZSCAN31
esophageal squamous cell carcinoma	CASP8;ECSCR;RUNX1;NOC3L;KCNE1;PLCE1;RCAN1;CLIC6;SMIM33
esophageal ulcer	MFHAS1;QPCT;PRKD3
esophageal varices	MFSD4B;REV3L;TRAF3IP2
essential hypertension	BLTP3A;ZW10;GADD45B;TBC1D12;TBC1D19;TPSG1;SGK1;SPDEF;INO80;ATP8B3;TEX15;CAPN9;SLC22A7;PLCE1;INTS12;RSPO3;CNNM2;SLC25A4;ADCY9;PGGT1B;KCNAB1;ZNF318;OR4X2;SLC2A4;HLA-C;RGL3;HOXA10;CORO7;FARP2;PHF23;NT5C2;JAG1;RPGRIP1L;HOXA13;MAPK10;STIM2;TCERG1;PLCH1;RNF146;SNRPC;OIT3;IRAK1BP1;SYT8;SLX4IP;ARID5B;ACSL1;PRDM8;CIB4;NCF1;ITGA2;SEPTIN2;OVOL1;OR4X1;CLDN7;GTF2IRD2;ILRUN;TPSB2;CDSN;PSORS1C1;ATXN2;DDX47;CLDN…
essential thrombocythemia	IFT80;HSCB;INSL4;ZNRF3;TTC28;XBP1;IL12A;KPNA4;INSL6;CCDC117
essential tremor	SOD3;CYTL1;DHX15;PPARGC1A;PSD3
esterified cholesterol measurement	NPFFR2;CXCL2;MYRF;ANKRD17;TMEM258;BUD13;MBD1;CXXC1;ADAMTS3;COX18;MYO5B;ACAA2;C18orf32;LRRC10B;RPL17-C18orf32;RPL17;LIPG;FADS2;DYM;FADS1;ALB;PARM1;CFAP53;AFP;INTS10;AREG;SKA1;SYT7;AFM;ZPR1;APOA5;EREG;ABCG5;MTHFD2L;FEN1;RASSF6;BTC;EPGN
estradiol measurement	CRLS1;EIF2B4;PPM1G;SHBG;CABLES1;SAT2;CYP3A7;ZNF513;IL7R;ABO;TNFAIP8L3;GLDN;UGT2B11;SPATA31H1;CYP3A7-CYP3A51P;NRBP1;FXR2;UGT2A3;TNFSF12;GCKR;TRMU;FNDC4;SLITRK3;IFT172;KRTCAP3;DPY30;SRD5A2;TRMT6;TRPM7;SNX17;MEMO1;USP50
estrogen-receptor negative breast cancer	PTHLH;ESR1;RPGRIP1L;KLF12;CCDC170;EIF2S2;ABHD8;PLVAP;USHBP1;MRPL34;PIK3C2B;NCEH1;EI24;LYPD5;DFFA;PKNOX2;DTHD1;ACAT1;TNS1;PIBF1;KLF5;KCNN4;BABAM1;KRT18;USP44;PPA2;MIER3;ANKLE1;INHBB;TERT;KRT78;OR4F21;KRT79;GTF2IRD2;SLC4A7;NTN4;ASIP;GHSR;CCDC91;RALY;RNF145;NPAT;SETD9;PDGFD;DDI1;ZFP36L1;SGSM3;SYNE1;ATM;TPCN2;POGLUT3;TOGARAM2;MDM4;CASTOR2
estrogen-receptor positive breast cancer	SLC25A37;RPL37A;NKX3-1;IGFBP5;IGFBP2;NKX2-6
estrone conjugate measurement	ATP5MF-PTCD1;SLCO1A2;CYP3A7;PTCD1;CYP3A7-CYP3A51P
estrone measurement	ZSCAN21;CYP11B2;TNFAIP8L3;GLDN;GML;TRIM4;CYP3A43;CYP11B1
eustachian tube disease	SUCO;KLHL38;ROBO1
event free survival time	RSPO3;NKX2-6;CENPW;NKX3-1;SLC25A37
exanthem	SETDB2;CDADC1
excessive daytime sleepiness measurement	WDR1;OPHN1;NOS1;ZNF184;TLE4;PATJ;ANKRD1;NHSL3;LMOD1;ADAM29;NR2F1;FOXG1;CCDC185;ASB18;FOXD4L1;SPATA31H1;GOLGA6L10;EEF1AKMT4-ECE2;MATR3;BPI;ARB2A;CRHR1;LBP;NAV1;EFL1;KRTCAP3;PTPRM;ZNF518B;MEX3B;SHISA4;ARL17B;L1TD1;CTNNA1;AP3B2;CLNK;EIF4G1;S100PBP;RHOQ;KANSL1;SIL1;ZNG1B;PIGK;BARHL2;RGS16;GPM6A;FNDC5;AR;DRD5;RALGAPB;RPS17;PRKD1;SLC24A3;GFRAL;RAB12;GCKR;SLC2A9;PRSS16;RIN2;ECE2;GLRA3;LRP12;HTR7;RPP30;G…
executive function measurement	STAB1;EXOC4;UQCC5;EP300;L3MBTL2;CCDC170;TOMM40;TCTA;APEH;NT5DC2;DAG1;ADGRB1;NICN1;ITIH3;GNL3;PBRM1;YTHDF3;ITIH4;ITIH1;RHOA;CHADL;APOC1;AMT;LRGUK;BSN;GPX1
exercise	NPSR1
exercise test	TYRP1;ABCA12;LURAP1L;CEP112;KCNAB1;SLC33A1
exfoliation syndrome	CACNA1A;IER2
external ear disease	LRRC19;PLAA;IFNK;IFT74;CAAP1
extracellular matrix protein 1 measurement	TARS2;MRPS21;ECM1;RPRD2
extranodal nasal NK/T cell lymphoma	IL18RAP;HLA-DQA1;HLA-DPA1;IL1RL1;SLC9A4
extraversion	SLC35G5;MTMR9;CMKLR1
eye accommodation disease	SLC5A12;CAPN5;ANO3;OMP;MYO7A;MUC15
eye adnexa disease	RIN2
eye color	NOX4;EDN2;HERC2;FAAP100;INSC;EFCAB7;SLC12A1;OCA2;MYEF2;SOX6;GRM5;NPLOC4;TSPAN10;RXFP3;TTC3;PIGP;CTXN2;GOLGA6L24;PGM1;ALG6;LURAP1L;PDCD6;PDCD6-AHRR;HIVEP3;TMEM181;PDE6G;OXLD1
eye colour measurement	SLC12A1;OCA2;MYEF2;SEMG1;MPST;LURAP1L;WFDC5;RXFP3;CNTN2;FAM53B;CTXN2;RBBP5;SEMG2;TST;HERC2;CIMIP4;EEF1AKMT2;TYR;RAB11FIP2;PDCD10;DSTYK;TMCC2;ABRAXAS2;EMX2;PI3;KCNS1;PDZD8
eye disease	PHLPP1;MRM2;RERE;GNL3;PBRM1;MAD1L1;NUDT1;SPCS1;SLC45A1;MGAT5B;SEPTIN9;ELFN1;GLT8D1;ITIH1;LRP1;RIN2;TMCO1;CDKN2A;STAC3;NEK4;ALDH9A1;UCK2;TIMP4;ITIH3;NT5DC2;UQCC5
eye infection	PSMB7;NR5A1;NR6A1;MUC7;AMBN;NEK6;SMR3B;ADGRD2
eye injury	SLC22A10;SLC22A24;MFHAS1;SLC22A25;ERI1;TNKS
eye measurement	ASB1;MEF2C;METTL23;JMJD6;TMEM161B;ZFPM1;RXRA;ATXN2;STRN4;PRKD2;ADGRG6;NMBR;FOXO1;MAMSTR;ZNF469;KLHDC4;SLC1A5;RASIP1;SH2B3;PER2;SRSF2;SEMA3E;IZUMO1;GJE1
eye morphology measurement	TBX3;TIFAB;WARS2;UBASH3B;PRR23B;C6orf120;MTX2;ERMARD;PHF10;GSTM4;MRPS22;COPB2;DYNLT2;TBX15;COBL;HOXD1;GSTM1;PRR23A;PRR23C;DCANP1
eye movement measurement	THEM4;CAPN13;S100A10;GALNT14
eye neoplasm	ATOSA
eyelid disease	BRINP1;RSRC1;RAB11FIP2;SHOX2;PLCXD2
eyelid sagging measurement	PPA1;TGIF1
facial asymmetry measurement	LACC1;MBP;SMOC1;POLE2;GALNT16;CCDC122;GALR1;SRSF5;SLC39A9;SUSD6;SLC10A1;CTIF;PLEKHD1
facial attractiveness measurement	RMDN2
facial depth measurement	PGR
facial hair thickness measurement	EDAR;FIP1L1;CCDC138;FOXL2;PPP1R3A;TMEM171;LIMS1;GCC2;RANBP2;FOXL2NB;PRDM1;MRPS22;SULT1C4;PRR23C
facial morphology	WDR35;MATN3;TTC32
facial morphology measurement	TFAP2D;DEPDC1;CADPS2;DHX35;RBL2;C11orf58;LY86;ABITRAM;CALD1;MOGAT1;RUNX2;ABCC4;LRRN4;MTX2;HOXD10;MATN3;VPS13B;RGS22;LRRIQ1;ARGLU1;TLR2;FTO;OSR1;RNF175;AGBL3;ATP5MC3;CACNA2D3;NFIA;SGPP2;PTX3;C4orf3;NFIL3;HNRNPK;AKTIP;FILIP1L;FEM1B;HAS2;SNTB1;HOXD8;MAGEF1;DDX60L;TTC32;NT5C1B;SMIM23;MBD5;PRR23C;SLC25A13;TFAP2B;TBC1D23;CNTLN;FUNDC1;TBX15;ORC4;INHBA;TWIST1;PAX1;FEZF1;HOXD3;HOXD11;ARHGEF16;DMRT1;SLC44A…
facial pigmentation measurement	DBNDD1;ASIP;MAP1LC3A;TCF25;UBC;SLC26A2;PDZD8;CDK10;FANCA;FTCDNL1;MC1R;VPS9D1;EIF2S2;PDE6A;ZNF276;TIGD6;EMX2;CPNE7;TEKTIP1;SPIRE2;AHCY;RAB11FIP2;RALY;SPATA33;TUBB3;DPEP1;LTBP1;CHMP1A;CDKN2A;SPATA2L
facial width measurement	FOXA1;TTC6;MAFB;MIPOL1
factor VII activating protease measurement	NRAP
factor VII measurement	EDEM2;MS4A4A;FNDC4;MCF2L;F10;NRBF2;ADH5;MS4A4E;F7;MYH7B;MS4A6A;REEP3;PROCR
factor VIII measurement	TNPO1;DHX58;ABO;SAMD5;KCNH4;SYNGR1;KAT2A;RAB5C;ST3GAL4;NT5DC3;TMEM171;ARSA;NFIB;HLA-DQA1;HLA-DRB5;HSPB9;ANO2;RPL3;OBP2B;HLA-DRB1;SHANK3
factor XI measurement	CYP4V2;TLR3
fallopian tube disease	MYL10;COL26A1
fallopian tube endometriosis	PPA2
familial hypercholesterolemia	LDLR;PSRC1;SORT1;ABCG5;SLC22A3;RASSF6;ZPR1;APOA5;CERT1;SMARCA4;AMMECR1;PLG;TOMM40;ANKRD17;ANKDD1B;TOP1;MTAP;HMGCR;POLK;GNG5B;CRIPTO3
familial long QT syndrome	TRPM5;OLFML2B;C1orf226
familial sick sinus syndrome	CCDC141;SCN5A;ENPEP
family history of Alzheimer’s disease	CYB561;RABEP1;CNN2;ABCA7;PICALM;CA12;ZCWPW1;PILRA;STX1B;SETD1A;BCKDK;KAT8;TRIM35;RELB;CLNK;MS4A6A;MS4A4A;CR2;MINDY2;USP6;APOE;TOMM40;APOC1;ACP2;ITGAX;CBLC;PROSER2;HIKESHI;ADAMTS1;ADAMTS5;DEDD;B4GALT3;ADAMTS4;NDUFS2;SCIMP;SLC39A13;NYAP1;ZNF646;ZNF232;PRSS36;ARHGAP45;ZFP3;CR1L;MS4A4E;APOC4-APOC2;APOC4;SPI1;EED;AURKA;FUS;FBXL19;PSMC6;GNPNAT1;RIN3;STX4;CLPTM1;NUP88;NEU2;FAM210B;NECTIN2;SLC52A1;PPOX;C…
family history of lung cancer	FAM184B;IFNA6;CDKN2A;CHRNA5;IFNE;CHRNA3;IFNA8;IFNA5;HYKK;IFNA2;IFNA13;CHRNB4;DCAF16;LCORL;IFNA1
fasting blood glucose measurement	NR1H3;CAMK2B;DMRT3;ELP1;ABCB11;GCKR;XRN2;RAPGEF4;MAP3K1;ERI1;POLD2;MYL7;GCK;YKT6;DOCK8;KANK1;SHOC2;SLC1A2;MADD;FNDC4;SNX17;RPS6KA1;DHDDS;CTNNAL1;ABITRAM;MAPK8IP1;MYRF;PAX1;FGD3;MYBPC3;ACP2;FADS2;TMEM258;DPEP3;MFHAS1;SPC25;G6PC2;KRTCAP3;EIF5A2;ZNF513;SLC9B2;RAD21;CDX2;DPEP2;ATG16L2;FOXD4;SIX2;ZNG1A;TNKS;PCSK1;DMRTA1;WDR25;SLC35C1;URAD;PDE2A;CARD9;HMGN2;LY6G6F;PRRC2A;AARD;C2CD4B;BBIP1;STARD10;SPATA…
fasting blood insulin measurement	NR1H3;GCKR;IPO11;RPGRIP1L;SLC1A2;SNX17;GRB14;KDSR;MTRR;FASTKD3;SNRPC;TCF7L2;VTI1A;G6PC2;SETD9;MIER3;KRTCAP3;NOSTRIN;ZNF513;ANKRD55;HSPB3;TNKS;SLC30A10;AARD;C2CD4B;BBIP1;ZC3H11B;SPATA31H1;ANKS1A;BLTP3A;ABCB11;ADCY2;COBLL1;MAP3K1;ERI1;MYL7;SHOC2;CPE;FNDC4;VPS13C;MYBPC3;DDB2;NYAP2;MFHAS1;SPC25;FEN1;IRS1;SLC35C1;ZNF316;CFAP90;POM121C;KLHL2;GLRB;MADD;MAPK8IP1;HIP1;PPA2;FADS1;CEBPG;NDUFS4;CR1L;TAF11;MY…
fat body mass	RAD52;MAD1L1;RBM5;CDC27;ACSM3;REXO5;CREBBP;KMT2E;SOX8;ST7L;TEAD3;NADK;TFAP2D;MGST1;MLXIPL;FUZ;FYN;BTBD7;DCN;MAP4K5;PGM3;ZRANB1;ZFP64;CPS1;AKAP11;SNAPC1;DEF6;TFB1M;BAK1;ASTE1;SH3YL1;MFAP3;PNKP;EPHA3;HDAC9;PER3;TNFRSF9;ANAPC4;KCNQ1;THRAP3;ARID4B;CBLN4;KCNH2;FAM114A2;USP36;MRPL43;LAMC2;DGKG;TBXAS1;GATB;DDX20;ZNF76;BLTP3A;GNAI3;OAT;ME1;PLPP1;PRKCZ;ROGDI;PITX1;SDK2;GAL;DAPP1;SMG6;GBA2;BUD23;LNX1;ADAM1…
fat intake measurement	RASIP1;NTN5;ADH1C;RPGRIP1L;FUT2;ADH1A
father's age at death	CHRNA3;MTAP;PLG;PSMA4;HYKK;CHRNB4
fatty acid desaturase enzyme activity measurement	MYRF;FADS2;NPIPA1;TMEM258;FADS1;FEN1;SCD;PDXDC1
fatty acid measurement	CLDN11;SEC31B;POLE2;LPCAT3;FNDC4;SNX17;MYRF;TPST2;FADS2;TMEM258;MYO10;FADS1;TLCD4;KRTCAP3;RPL36AL;MGAT2;FEN1;C1S;NPIPA1;DLEU7;AMY1C;KLHDC1;KCNRG;TRIM13;RPS29;PHB2;OR2W3;SCD;CNN3;DTD1;EXOC4;EMX1;FMN2;TEX47;HIF1AN;CD7;PDXDC1;PAQR9;SPATA31H1;ERVFRD-1;WNT8B;TFIP11;CRYBB1;EMG1;SECTM1;MGAT5;ZNF513;LRR1;NDUFB8;UTS2R;CRYBA4;ELOVL2;FADS3;SNX29;GCKR;CPPED1;SCP2D1;CSNK1D;FAM135B;SYCP2L;RETREG1;DNAAF2;BASP1;…
fatty acid-binding protein, adipocyte measurement	PLRG1;FABP12;FGB
fear of minor pain measurement	NEFM
feeling "fed-up" measurement	TOMM34;CDH10;EXD2;GALNT16;IL2;CYP20A1;PROX2;KLHL29;ATAD2B;KANSL1;CRHR1;DCAF5;COP1;AMT;CSTPP1;PACSIN3;ZNF507;GNG12;RAPH1;CTU2;CKAP5;MSRA;RPS6KL1;ARL17B;STH;LINC02210-CRHR1;DMRT3;RHOA;AP3B2;CPEB4;PCCB;STAG1;YLPM1;KCNS1;PGPEP1;DDB2;ADAMTS18;TCTA;DIRAS3;BSN;ADAD1;ANKK1;UBXN2A;LRRC37A;PCDH9;C5orf47;SPPL2C;SNAI3;MAPT;GPX1;LARS2;STK4;DLST;DMRT1;BARD1;ABI2;IL21;RNF166;CDCP1;APEH;TBC1D21;MST1;PRAG1;CERK;P…
feeling emotionally hurt measurement	CRHR1;MMAB;UBE3B;CZIB;CTLA4;CARD19;MYO1H;KCNG2;ZNF648;GALNT16;HMGXB3;ORC4;KANSL1;FGD3;SERPING1;CXADR;SLC26A2;MED19;SUSD3;FANCC;ZNF80;TUSC1;VPS41;KCTD10;MVK;ACVR2A;BARX1;DCAF5;FURIN;PIK3R5;ZDHHC5;CPT2;TIGD6;ANKK1;TIGIT;FES;TMX2;LINC02210-CRHR1;FAM120A;NINJ1;MAGOH;ICOS;WNK2;CLP1;MAPT;FAM120AOS;PHF2;CACNA1E;CTNND1;MBD5
feeling miserable measurement	MED24;NUDT1;ELAVL2;PIGL;ORC4;CRHR1;UBE3B;SLC45A1;WDCP;BSN;KLHDC8B;MAPT;MSL1;MBD5;NR1H3;IL2;MADD;CRB1;IL21;MMAB;NCOR1;RERE;RABGAP1L;TMEM161B;ANKK1;BDNF;C3orf62;DENND1B;ZSWIM7;LINC02210-CRHR1;CCDC92B;TTC19;ASPM;KCTD10;USP4;MRM2;THRA;CFHR4;BLTP1;DLX1;CENPV;MFSD2B;STH;ARHGEF10;BBX;FANCL;ATAD2B;CLUH;CCDC54;LIN7C;KCNJ3;METAP1D;IHO1;UBXN2A;CLN8;SPPL2C;DLGAP2;LGR4
feeling nervous measurement	NISCH;RANGAP1;MAPK3;PCCB;STAG1;DLST;KANSL1;ACVR2A;GGT7;EPC2;INO80E;LRRC37A;PCP4;ARL17A;DNAH14;PLA2G4B;STH;STAB1;GLT8D1;ITIH4;ITIH1;ITCH;DENND1A;RAB11FIP4;DDB2;HIRIP3;TAOK2;NCK1;ITIH3;GNL3;PBRM1;SLC39A13;NF1;NCOA6;LINC02210-CRHR1;ST13;EP300;L3MBTL2;CHADL;ASIP;PIGU;NEK4;YLPM1;PROX2;CRHR1;PATJ;MAPKBP1;CNNM2;NT5DC2;TMEM182;MGA;MSL2;ADGRB1;EVI2B;STIMATE;ARL17B;LRRC37A2;STIMATE-MUSTN1;SPI1;NT5C2;FBXO31…
feeling tense measurement	PRSS8;RASSF1;NT5C2;FBXL19;HSD3B7;EP300;RANGAP1;ZC3H7B;PHF5A;PPWD1;GNAI2;HYAL1;DTD1;TMEM115;RERE;SLC4A10;CYP17A1;CNNM2;NCAM1;PRSS53;RABGAP1L;PPP1R3A;SLC45A1;ZNF646;METTL15;TACR3;TMEM107;LSMEM2;AATK;HYAL3;SLC38A3;FAM120AOS;SGTB;AS3MT;BORCS7-ASMT;ZMYND10;SEMA3B;FAM120A;SETD1A;L3MBTL2;CHADL;STX4;TRAPPC13;CYB561D2;ACVR2A;ARL4A;CENPK;BORCS7;VKORC1;CXXC4;XKR6;CTC1;CMTR2;ADGRB1;IFRD2;PVALEF;SEMA3F;ADAMTS…
female genital tract polyp	RUVBL1
female infertility	UBXN6;PLIN4;CDC42;SYBU;EBAG9;CELA3B;MYCT1;CELA3A;SEMA6B;NUDCD1
female reproductive system disease	SEMA3F;CHRDL2;CDC42;TNRC6B;GNAT1;GNAI2;SLC19A2;SIRT3;WNT4;MST1R;RNF169;F5;CDSN;C6orf15;MOG;OR2H1;OR11A1;POLD3;CCDC181;NME7;CAMKV;E2F6;RIC8A;PSMD13;OR2H2;MAS1L;OR5V1;PPP1R17;ANKS6;BNC1;BET1L;SLC38A3;HLA-DRB1;GABBR1;OR10C1;ADSL;NAA80;MPPED2;FSHB;LPIN1;PDE1C;NTSR2;LIPT2;HLA-DQA1
femoral hernia	UBE2H;PDHA2;CPA4;AHCYL2;CPA2;CPA5
femoral neck bone geometry	FGFR4;GAL
femoral neck bone mineral density	SMG6;RNMT;DLX5;DNMBP;HDAC5;NAA50;IDUA;ASS1;LRP4;PIGC;RSPO3;FMN2;MPP3;ASB16;TNFRSF11B;HTRA1;SPRED1;TRMT61A;CTNNB1;TMUB2;ARHGAP1;MC2R;ARMS2;ABCF2-H2BK1;SLC25A13;MARCO;MRPS35;SIDT1;CYLD;ECHDC1;TELO2;FOXF1;IQCH;FUBP3;DUSP3;SOX6;MTERF2;HROB;RHPN2;CDKAL1;WDR88;SNX20;SRR;ZNF408;PDXDC1;F2;GREM2;CFAP97D1;PTX4;SMARCD3;ATXN7L3;PTHLH;ESR1;NME4;CLCN7;SOX4;DGLUCY;CKB;LIMS1;MC5R;FAM210A;CCDC154;MEOX1;ABCF2;CHPF…
femoral neck fracture	DNAJC3;UGGT2;HS6ST3
femoral neck size	GDF5;EIF6
femur fracture	CSGALNACT2;PPP4R3B;PNPT1;RET;ZNF33B;CFAP36;EML6
ferritin measurement	HFE;TSPAN32;DPP8;SLC24A1;TACR2;MRPL28;TSPAN15;KCTD17;ISYNA1;ELL;RAD51C;TRIM37;FNBP4;C11orf21;VEGFA;SNX17;SMU1;KBTBD4;SLC17A3;OR2B6;TST;DUOX1;NTN5;SLC17A4;CELF1;FUT6;HKDC1;ZNF513;HSF5;H2BC4;ASCL2;TMPRSS6;H1-6;INS;IGBP1C;NUP160;CDC42;DNAJA1;AXIN1;RCVRN;SLC17A2;WDR75;CASQ2;TEX14;DHX38;TXNL4B;ANKAR;MS4A14;IGF2;DENND4A;H2AC6;H1-2;SUPT4H1;SPATA31H1;HP;HPR;H2BC3;H2AC4;IGDCC4;RAB11A;SEPTIN4;FNDC4;SLC17A1…
fertility measurement	PAPOLA;VRK1;SGCG;E2F8;AK7;CSRP3;TTN;LRATD1;HNRNPA2B1;NAV2;ZDHHC13
fetal genotype effect measurement	SEC22C;VIPR1;ZBTB47;ACKR4;POMP;CXCL9;CXCL1;CYP8B1;KRBOX1;CCDC13;RHBDD2;SS18L2;CCL24;PF4V1;NKTR;MTUS2;DNAJC13;TGFB1I1;RUSF1;ARMC5;ACKR2;CXCL11;CXCL8;ZNF311;OR2J2;OR5V1;UBA5;OR12D3;NPHP3;YES1;ZNF843;HIGD1A;CCL23;CCL15-CCL14;ST8SIA5;MYRF;FADS2;SLC46A3;SLC5A2;FADS1;ART3;FEN1;CXCL10;NPHP3-ACAD11;CCL15
fetal growth restriction	SPTLC3;ISM1
fetal hemoglobin measurement	MYB;OR51B4;HBG2;HBE1;HBG1;ALDH8A1;OR51B5;HBD
fetuin-B measurement	HRG
fibrinogen measurement	LIMA1;PPP2R3A;KCNH4;RBL2;TMEM87A;ZNF106;RAB5C;SH2B3;ACAD10;PCCB;LANCL1;IL1RL2;HDLBP;LEPR;STAG1;WDR11;SEPTIN7;IRF1;PSD4;PRRG2;PRR12;GIMAP4;THUMPD3;IL36RN;IL36B;IL1F10;DHX38;MFHAS1;TMEM236;NRBF2;MS4A2;LHFPL4;API5;SEPTIN2;PLA2G4F;FGG;FGA;FGB;PLRG1;RAB37;MSL2;DOK7;PLEC;PARP10;GRINA;ADO;PSMG1;ZFP36L1;CD300LF;SEMA4D;SLC22A4;HTT;PLPP4;LEPROT;PRPS1L1;PKD1L3;DIP2B;FGFR2;ACTN1;BRAP;CAPN3;DHODH;KAT2A;MS4A4A…
fibroblast growth factor 10 measurement	POLDIP2;SEBOX;SARM1;TMEM199;TNFAIP1;VTN;TMEM97
fibroblast growth factor 19 measurement	NTN5;MAMSTR
fibroblast growth factor 23 measurement	CYP24A1;PFDN4;PIP5K1B;FGF23;MAF;TIGAR;PDS5B;PGM5;LMAN2;ABO;PABIR1
fibroblast growth factor 5 measurement	PRDM8;CFAP299
fibroblast growth factor 7 measurement	FGF7;FAM227B;DTWD1;SLC27A2;HDC;GALK2;COPS2
fibroblast growth factor basic measurement	SLC19A2;KCNV2;VEGFA;TMEM63B;MRPL14;MYMX;PUM3;CAPN11;RSPH9;CSF1R;CDX1;VLDLR
fibroblast growth factor receptor 3 measurement	SLBP;TMEM129;FAM53A
fibroblastic disorder	C8orf34;EIF3E;DMRT1;ALDH1A3;EPDR1;SLCO5A1;PRKAR1B;PDGFA;DMRT3;EMC2;WDR11;SULF1
fibromyalgia	XAGE2;ERBB4;RRH;CFI;ENPEP;EGF;AUTS2;LRIT3;GALNT17
fibronectin fragment 3 measurement	ATIC
fibula fracture	LY96;AKAP12;NES;TMEM70;ELOC
ficolin-1 measurement	FCN2;OLFM1
ficolin-2 measurement	FCN2
fish consumption measurement	ACAD10;ALDH2;BRAP
fish oil supplement exposure measurement	TBL2;GJB6;GJA3
flatfoot	GDF5
focal segmental glomerulosclerosis	APOL2
folding of antihelix	MEX3C;HSD3B2
folic acid measurement	CLCN6;MFN2;MTHFR;PLOD1;NPPA;KIAA2013;NPPB
follicle stimulating hormone measurement	LHCGR;GLDN;TNFAIP8L3;MPPED2;FSHB
follicular lymphoma	USP6NL;ECHDC3;DEFA1B;DEFA1;DEFA3
follistatin measurement	TP53BP1;FST;SECISBP2;CKS2;MAP1A;STRC;FNDC4;NDUFS4;CATSPER2;GADD45G;HSPB3;INHBC;R3HDM2;SEMA4D
food addiction measurement	RSPO3;CENPW
food allergy	CNTN6
food allergy measurement	FGB;EMSY;RSPO4;SFRP2;DCHS2
foot fracture	RFPL4B;ECHDC3;LAMA4;UPF2
forced expiratory volume	PRSS22;ARHGAP44;CD79B;SCN4A;CACNA2D2;HFE;TACC3;MTMR11;DPEP1;IGF1;PRDM11;SYT13;CYP3A43;DEF6;POU2F2;RANBP3;ZZZ3;SOX30;PSMA4;CNTLN;POLR2B;HDAC9;ADAMTS6;H6PD;LIMA1;MAPK9;MPHOSPH9;RELT;CYFIP2;ITIH4;MTA3;DGKG;CS;ST3GAL6;CDON;HIPK2;SNX24;CHI3L2;TAF11;BLTP3A;MCM10;ERBB3;DIP2B;NGEF;STAG3;RRP15;PRKCZ;HYAL2;HDAC4;IP6K2;FGF10;CDC42;CYBRD1;P4HA2;FBXW11;LLGL2;KDM5A;IGF2BP2;NSF;BCS1L;EIF4G3;FGF4;DLG1;PAX2;ANKRD…
forehead morphology measurement	SUPT3H;CDH7;DPH1;RUNX2;TSR1;HIC1;SMG6
foreign body	ERVV-1;ZNF816;ZNF816-ZNF321P
fractional shortening	MMP11;WASHC5;PRMT3;MIF;SMARCB1;DERL3
fracture of pelvis	SUGT1;PCDH8;OLFM4;CNMD
fragile X syndrome	FMR1;FMR1NB
frailty measurement	TRAF3IP3;PIK3C3;CCDC6;UTP25;BSN;MON1A;MST1R;LEO1;SERTAD4;TMOD2;CHAC1;RTF1;DMTN;FHIP2B;GMPPB;UBA7;CHP1;NUDT18;SEMA3F;MAPK6;MDFIC;ABCG5;ABCG8;ANK3;CAMKV;HR;EXD1;TRAIP;RBM5;RBM6;LTK;INO80;NDUFAF1;ITPKA;RNF123;CDHR4;MSANTD1
freckles	RALY;EIF2S2;TCF25;GAS8;MSI2;PDZD8;CPNE7;DPEP1;VPS9D1;EDEM2;RAB11FIP2;MMP24OS;SPATA2L;ZNF276;EMX2;FANCA;SPIRE2;MC1R;DBNDD1;ASIP;EXOC2;AKAP1;MMP24;SPMIP5;SPATA33;GRM5;CDK10;EIF6;TUBB3;CHMP1A;PDE6A;IRF4;RXFP3
free androgen index	TOX3;CHD9
free cholesterol measurement	NR1H3;APOB;RELB;TBL2;APOA4;APOC3;LDLR;NECTIN2;APOE;ANKRD17;COX18;ALB;PACSIN3;SLC39A13;C1QTNF4;NDUFS3;MLXIPL;BAZ1B;NUP160;SPI1;MTCH2;LDAH;APOC1;BUD13;RASSF6;BCAM;FZD9;APOC2;APOC4;BCL7B;ZPR1;APOA5;MADD;PTPMT1;TSPAN16;TOMM40;DDB2;ACP2;CELF1;ADAMTS3;BSND;AGBL2;AFM;AFP;SMARCA4;ACOT11;RAPSN;APOC4-APOC2
friendship satisfaction measurement	STARD4
frontal fibrosing alopecia	RMDN2;GDPGP1;HLA-A;HLA-F;POLR1H;HLA-G;HLA-B
frontal theta oscillation measurement	DYRK1A
frontotemporal dementia	MOB3B;PLAA;LINGO2;BTNL2;TEK;EQTN;C9orf72;HLA-DRB5;LRRC19;HLA-DRA;IFNK
frostbite	NREP;WDR36
frozen shoulder	TSHB;ETS1;NARS2;AMFR;EPDR1;NUP93;NLRC5;SYCP1;GAB2;BBS2;TSPAN2;NGF;TENM4;FLI1;NME8;OGFOD1;MRPL52
fructosamine measurement	CAMK2B;CNTN5;G6PC2;FCGRT;YKT6;SPC25;ABCB11
functional brain measurement	ZNG1B;FSIP1;UBASH3B;DHRS13;FAM222B;FES;PROS1;ARL17B;POU5F2;SEZ6;MSH2;MSH6;KIF20B;FURIN;ZIC1;AMOTL1;DHFR2;FOXD4L1;KIAA0825;MAPT;KIAA0586;FBXO11;SLC16A12;PANK1;PLCL2;ARL13B;PWWP2B;PIPOX;TSHZ1;STH;CERK;TBC1D12;PHF12;FHL5;ARB2A;GPR176;FOXN2;NOC3L;MCTP1;NSUN3;STX19
functional gastric disease	ERICH1
functional laterality	PRPF3;KANSL1;RPRD2;ARL17B;LRRC37A2;NSF;C1orf54;ECM1;CIART;ARL17A;MAPT;WNT3;CA14;LRRC37A;LINC02210-CRHR1;MRPS21;APH1A;CRHR1;TARS2
fungal infectious disease	CTXN3
gait measurement	RBM5;ZCCHC8;PRSS8;BLTP3A;FGFR3;MGST2;AHCY;NAPA;TMEM248;FHL5;PCCB;IVNS1ABP;ADGRB2;SBDS;FOXP2;RPA1;C2orf49;RMC1;LMO4;SETD7;CELF1;NPAS3;SCOC;HS2ST1;RGS12;PLCD3;CGGBP1;DCST1;TSACC;SFMBT1;SLBP;CAMKV;ZNF668;TMEM129;PTPN9;RAB33B;ZNF654;HIC1;SH2B1;TUFM;SKIDA1;KNTC1;CDHR4;ATP2A1;MAML3;ILRUN;TYW1;DAXX;STIMATE;SPDYE21;RGL2;H3C8;UBA6;ITIH4;ANKS1A;PPP2R3A;IL12RB1;MAST3;KAT8;PIK3R2;DPH1;MTCH2;SNRPC;MACF1;THUMP…
galactoside 34-L-fucosyltransferase measurement	FUT6
galanin peptides measurement	PAPOLG;ABCA10;ABCA5;ABCA6;FOXC1;GMDS;ABCA9
galectin-3 measurement	ATG14;DLGAP5;LGALS3;GIMAP6;GIMAP4;NTN5;C12orf43;MAPK1IP1L;FUT2;TBPL2;WDHD1;FBXO34;IZUMO1;GIMAP8;GIMAP7;SOCS4;RASIP1;FUT6
galectin-3-binding protein measurement	TUSC3;MS4A6A;ST3GAL4;MS4A4E;KIRREL3;CANT1;MS4A2;SLC22A5;TIMP2;SIGLEC1;MS4A4A;ABO
gallbladder disease	TNRC6B;ATP4A;SYMPK;AAMP;TMEM258;ABCG5;ABCG8;SURF1;RPL7A;FUT6;JMJD1C;DEFB136;UBXN2B;ABCB1;DLD;TMEM147;GAPDHS;TTPAL;HNF1A;TMBIM1;NTN5;MED22;C12orf43;CHRNB2;DMKN;MAMSTR;SBSN;MEIOSIN;UGT1A9;UGT1A1;UGT1A10;UGT1A3;R3HDML;CTSD;PNKD;FADS1;VAV2;ARPC2;REEP3;CYP7A1;ABO;GPBAR1;UGT1A8;WWTR1;CRX;MYRF;FADS2;BLK;REXO4;NRBF2;UGT1A6;FEN1;DCLK2;FUT3;STKLD1;ADSL;UGT1A7;UGT1A4
gallstones	WWTR1;FECH;GTPBP1;CELF4;RASIP1;TMEM147;FNDC4;TTPAL;SYMPK;AHDC1;ABCG5;NTN5;ABCG8;NRBF2;CFAP418;FUT6;UQCRB;MTERF3;C12orf43;REEP3;UGT1A6;CYP7A1;DCLK2;JMJD1C;MAMSTR;DMWD;AGAP4;UBXN2B;SPATA31H1;UGT1A4;KDELR3;TOMM22;JOSD1;ATP4A;GAPDHS;SNX17;MYRF;PNKD;TMEM258;BIVM;ERCC5;DSCC1;CCN3;WASF2;DMKN;ZNF513;IRF2BP1;UGT1A10;BIVM-ERCC5;ALOX5;MLLT10;ABCB1;DMC1;CBY1;SUN2;R3HDML;AAMP;GDF6;FEN1;FUT3;ZFAND4;MYPOP;FUT2;…
gamma-linolenic acid measurement	MYRF;FADS2;FEN1;SCGB2A2;TMEM258;SCGB2A1;FADS1
ganglion cell inner plexiform layer thickness measurement	UPP2;IL5RA;USP5;MYOG;PKP4;TSPAN10;LRRC23;FBL;STX17;PRSS35;ATP5MJ;ENPP6;GRM5;TRNT1;MEF2C;GRB10;GNB3;CDCA3;SPSB2;ARMC2;BBOF1;ALDH6A1;COL6A1;COL14A1;SACM1L;NUCB2;COBL;TMEM161B;NPLOC4;ENTPD5;LIN52
gas trapping measurement	SLC5A3;RNF5;KCNE2;EGFL8;AGER;SMIM11;C21orf140;PPT2-EGFL8;MRPS6
gastric adenocarcinoma	MTX1;MUC1;THBS3
gastric cancer	JRK;PSCA
gastric carcinoma	TNFRSF17;CUX2;C7;ECRG4;OARD1;UNC5CL;PRKAA1;PLCE1;LY6K;TRIM46;KRTCAP2;THBS3;PTGER4;NOC3L;MTX1;KCNE5;GBA1;NSUN3;STX19;DEFB123;DEFB119;TIGIT;MUC1;SEMA4A;PHETA1;DEFB116;JRK;ACSL4;GUCY2F;GSPT1;TBC1D12;MSTO1;SLC14A1;EPG5;PSCA;SLC50A1;SIGLEC15;HLA-C;DEFB115;MEX3A;NFYA;MLN;NXT2;TSPO2;ASH1L;DAP3;DRD3;ARL13B;PROS1;DEFB121;NPIPB2;UXS1;APOBEC2;SLURP1;DEFB118;SYT11;ZNF80;DHFR2
gastric cardia carcinoma	PRKAA1;PTGER4;C7
gastric ulcer	PSCA;FGF16;ATRX;LY6K;KCNE5;ACSL4;GUCY2F;NXT2;MAMSTR;JRK
gastritis	PHTF2;RSBN1L;PTPN12;EGLN3;DSCAM;PCP4;TMEM60;MAGI2;NPAS3
gastroesophageal reflux disease	CRLF1;DNAH5;ZNF800;FHIP1B;BLTP3A;ERBB3;SLC9A3;MGST2;PITPNM2;ZNF184;COMP;CCKBR;RAB5B;BTN2A1;GNAT1;IKZF4;ZNF391;ST3GAL3;MTRFR;CNGA4;NAV1;SUOX;SETD7;TERF1;TTC12;CLGN;SYNJ1;PAXBP1;RGS12;ANO10;MST1R;AMN;CCDC68;KLHL26;LDLRAD4;ZNF852;TCAIM;KCNB2;H1-6;H1-2;MSANTD1;ILRUN;GPR20;OLIG2;ELFN1;MAD1L1;RBM5;RBM6;MPHOSPH9;ANKS1A;COL16A1;RNMT;DENND3;CRTC1;NUDT1;RBM24;KYNU;LDAH;HSPH1;ARL4A;BTN1A1;LSM4;REV1;CDK5RAP2…
gastrointestinal disease	ABCG5;INMT;REV1;NUP210L;LONRF2;RPS27;SKA2;GARS1
gene methylation measurement	ATP10A;EBF3;UBE3A
generalised epilepsy	ATAD2B;ATXN1;MFSD6;THEMIS;RBM24;MMP27;TRIM36;PTPRK;UBXN2A;PGGT1B;KRTAP8-1;HIBCH;TTC21B;FAM228A;NEMP2
generalized anxiety disorder	FAM217A
genetic disorder	MYO9B;HAUS8;AP5M1;CPAMD8
genotoxic compound exposure measurement	ISM1
geographic atrophy lesion growth	SPATC1L;NTNG1;PRMT6;YBEY
gestational age	NT5DC4;EBF1;LRRC28;CDC42;TTC23;MEF2A;PLS3;AGTR2;SLC6A14;IL1A;RUVBL1;CT83
gestational blood glucose measurement	CKAP4;RUSF1;ZNF311;OR2J2;OR12D3;EPAS1;TGFB1I1;ARMC5;ZNF843;SLC5A2;NFIL3;RHOQ;C12orf75;OR5V1
gestational diabetes	ZNF513;PGGT1B;CLEC14A;SPATA31H1;IFT172;VTI1A;ZNF512;SEC23A;ELL2;HAPLN1;FEM1C;TRIM36;EDIL3;CCDC112;PPP1R12A;SYT1;GCKR;FNDC4;SNX17;SSTR1;KRTCAP3;PAWR
gestational serum measurement	OTUD4;YES1;ST8SIA5;PFKFB3;IL2RA;MMAA
gingival disease	KIRREL2;NPHS1
glaucoma	PAX6;PTBP1;NR1H3;FOXC1;DGKG;DIP2B;SPI1;RORA;VPS9D1;MAP3K1;GCAT;HSCB;SIX4;FERMT1;ETFB;CAV2;PTPMT1;SH2B3;GMDS;TBCCD1;UMPS;FAM53C;TBX2;GHSR;NT5C3A;SIX1;HERC2;VPS13C;GNL2;GARNL3;FOXF2;PNPT1;PLCE1;SCYL1;ALDH9A1;UCK2;TMCO1;SPAG16;MTFR2;PXDNL;ST18;CDKN2A;CELF1;GRIK4;FLI1;MIER3;MEAF6;SNIP1;ASB5;AGBL2;ADAMTS15;DCDC1;RBKS;ANGPTL7;CEBPB;NOC3L;OR4S2;C1orf127;KLHL38;ZBTB34;ARL6IP6;CYP26C1;FANCA;HUS1B;H1-0;PRP…
glioblastoma multiforme	RHBDF1;ARFRP1;NPRL3;MPG;EGFR;CDKN2A;CYRIB;ZGPAT;STMN3;TNFRSF6B;RTEL1;SEC61G;HEATR3;SNRNP25;TCP11L2;LIME1;CNEP1R1;SLC2A4RG;JAK1;MTAP;BAIAP2L2;FAM181B
glioma	SOX8;MTAP;ARFRP1;SH3PXD2A;SEC61G;EGFR;GSDMC;CYRIB;TMEM266;LRRN2;ZGPAT;STMN3;TNFRSF6B;RTEL1;PHLDB1;BMAL2;FAM76B;MTMR2;PIK3C2B;CDKN2A;ISL2;NNMT;OR10H3;NAP1L1;LIME1;CNEP1R1;CARD18;GAL3ST2;HEATR3;JAK1;CYP4F12;PDCD1;ACSL5;ZDHHC6;TREH;PHLDA1;TCF7L2;NPAS3;OR10H2;MAML2
glomerular disease	NPHS1;TAP2;KIRREL2;HLA-DOB
glomerular filtration rate	TFPI;MGST1;DYRK4;TSPAN9;ANOS1;DPEP1;AGPS;CYP24A1;AKAP11;RTEL1-TNFRSF6B;RAI14;KCNQ1;DGKG;PIGV;TNPO3;BTBD1;BCAS1;SPEN;DIP2B;SPI1;MPPED2;RHOA;ATP1B3;FGF10;SMG6;ASIC4;SPEG;KDM5A;ABCB11;PTGS2;FOSL2;DGKD;USP33;RIF1;ARG2;GCKR;CPNE3;EDEM2;FKBP1A;CPXM1;ERP29;ZMAT5;ASCC2;SGSM3;YY1;GSS;PFDN4;NELFCD;ARFRP1;HAO1;CST3;MAP1LC3A;PIGU;CDH20;SLC7A6OS;PLA2G15;RBL2;LACTB;CA2;RASIP1;COMP;SIPA1L3;AGR2;RHEB;GALNTL5;UBE…
glomerulonephritis	ACSM5;LY6G5C;GPANK1;LY6G5B;KIRREL2;NPHS1;APOM;UMOD;PRRC2A;ABHD16A;CSNK2B;BAG6
glucagon measurement	SMIM31;MARCHF1
glucagon-like peptide-1 measurement	YWHAH;C22orf42;RFPL2
glucose measurement	ABCC8;QPCTL;KCNQ1;NUP133;ABCB11;AGBL5;GCKR;CHMP5;GNAS;MAPKAPK5;MAP3K1;MTAP;ASCC2;MTMR3;RPGRIP1L;CSK;ERI1;GRB10;COBL;AEBP1;POLD2;YKT6;TBL2;SLC1A1;BAG1;SHOC2;NUFIP2;GIT1;KPNB1;RASD1;MADD;SLC22A18;ACAD10;FBXO5;MTRF1L;FBRSL1;HMGCR;PDE8B;ITGB6;FNDC4;SNX17;PPM1G;GRB14;THADA;DR1;CTNNAL1;SUPT7L;MAPK8IP1;POLK;SPINK4;PLCG1;PEDS1-UBE2V1;SSR1;MYRF;PPDPF;CD93;ST3GAL3;KNSTRN;CDKN1C;MAU2;APOC1;NCAN;EPO;ZC3H4;SO…
glucose metabolism decline measurement	CCDC88C;PPP4R3A;VSIR;CSTB;TRAPPC10;C10orf105
glucose tolerance test	CAMK2B;GCKR;FNDC4;SNX17;SEC22A;RFPL2;MFHAS1;C12orf43;ZNF513;TNKS;C22orf42;SMIM31;USH1C;QPCTL;ABCB11;ERI1;GCK;SNRPD2;YWHAH;SSTR1;MARCHF1;SPC25;SUPV3L1;KRTCAP3;NCR3LG1;ABCC8;YKT6;RCVRN;G6PC2;C2CD4B;UCHL3;VPS13C;VTI1A;SPPL3;C2CD4A;SPATA31H1
glucose-dependent insulinotropic peptide measurement	RCVRN;RFPL2;C22orf42;QPCTL;SNRPD2;YWHAH
glucuronate measurement	SLC7A9;WDR1;HAL;CRISP3;ANKRD27;PARP11;C3orf52;EPCAM;NR2C1;CNTFR;PAIP2B;MPHOSPH10;CRISP2;CRACR2A;RHPN2;USP44;SUSD4;NUP210L;PHLDB2;SAMSN1;SLC2A6;GCSAM;FGD6;TLR5;ADAMTSL2;DENND4B;CAPN8;GLYATL3;CCL27;SP9;SRD5A2;SPAST;PCSK5;CDH20;PDCD5;LTA4H;PRMT8;WIPF1;MCEE;FAAP24;RELCH;UACA;OLA1;AMDHD1;RAB13;TPM3;TAGLN3;TENM4;SLC30A6;XDH;CRTC2;MEMO1;PGK2;SLC9C1;SP3;MRPL57;TDRD12;RPS27;RGS9BP;GCNT1;AMZ2;FAM163B;PIGN;…
glutamine measurement	GLS2;MIP;KIF26A;ACADL;SPRYD4;LANCL1
glycerophospholipid measurement	PLEKHH1;PLEK2;APOA5;MYRF;SGPP1;APOC1;FADS2;TMEM258;FADS1;SYCP2L;FEN1;PDXDC1;PIGH;ZPR1;BUD13;NTAN1;CD320;ARSJ;SMIM13;SCD;SMARCA4;APOE;UGT8;NPIPA1;SEC14L6;MPV17L;NPIPA5
glycine measurement	MSH4;F11;IL12RB1;PLXNA1;PODXL2;LANCL1;ALDH1A2;SUMF2;F12;GLS2;IL33;RANBP6;ZSCAN29;GCSH;ZNF697;KANSL1L;NIPSNAP2;CCT6A;UHRF2;PHKG1;REEP3;ATMIN;TNKS;ERBB4;ZNF713;BRD10;MRPS17;RBMS2;ERI1;KPNB1;ABTB1;RABGGTB;NPEPPS;UNC80;PSPH;MFHAS1;ZEB1;C16orf46;TPD52L3;FGG;FGB;GLDC;NRXN1;SLC22A4;SLC22A5;PRR23E;CPS1;MAST3;CMC2;SLC41A3;ACADL;MLANA;CYP4V2;PTPRD;ADAMTS3;CHCHD6;COX18;TPRA1;LYSMD3;GRK6;TP53BP1;MCM2;MGLL;CO…
glycoprotein measurement	EHF
goiter	SLC66A1;BRMS1L;KRR1;VEGFA;GLIPR1;RSPH9;MSRB3;RALGAPA1;RRP15;PHTF1;SLC12A5;XPA;TMEM63B;MBIP;GALK2;CPN2;MRPL14;IGLL5;CEP128;TRMO;FGF7;CACNA1A;NBL1;IER2;ZNF280A;LRRC15;MICOS10;PRAME;HLA-DQA1;RSBN1;DTWD1;NKX2-1;HEMGN;NCBP1;CAPN11;HLA-DQB1;CAPS2
gondoic acid measurement	FADS2;KRTCAP3;FNDC4;FADS1;ZNF513;SNX17;MYRF;SPATA31H1;GCKR;TMEM258
gout	BAZ1B;WDR1;SCGN;GCKR;BRAP;RHEB;BCL7B;TBL2;SLC2A9;ATG2A;EHD1;NRXN2;BCL7A;SH2B3;ACAD10;ALDH2;EIF2B4;FNDC4;SNX17;PKD2;ABCG2;SPP1;TBX2;SLC17A3;H2BC11;TRAFD1;UBE2Q2;GLUD1;FERMT3;PLCB3;TRIM46;KRTCAP2;PPM1K;ZNF513;RFT1;TMEM174;MAP4K2;UQCC5;STIP1;THBS3;DRD5;NRG4;TMEM266;RNASEH2C;CCDC63;MTX1;PPP1R14B;PDZK1;INHBC;DPM3;R3HDM2;DEFB131A;ADH1A;NKAPL;H3C4;SLC22A12;HSD17B11;PHETA1;WWP2;STIMATE;SPATA31H1;MRLN;MUS…
gp41 C34 peptide, HIV measurement	STK19;SKIC2;HSPA1A;VARS1;MSH5;DXO;NELFE;VWA7;CLIC1;CFB;C4A;SLC44A4;HSPA1L;SAPCD1
granule cell layer dentate gyrus volume	ASTN2;PAPPA;ABRAXAS2;FBXW8;FAM53B;EEF1AKMT2;TRIM32;RNFT2
granulins measurement	PSRC1;SORT1
granulocyte colony-stimulating factor measurement	CLPTM1;VEGFA;TMEM63B;CAPN11;RSPH9;APOC2;MYMX;CDX1;KCNV2;PUM3;SLC19A2;APOE;APOC1;CSF1R;VLDLR;MRPL14;APOC4
granulocyte count	TSPOAP1;MED24;BID;LY75;SPHK2;CA11;CNN2;ACAP1;SESN1;CXCL2;PCDHA6;XPO1;GCKR;TRPM7;PGC;JAK2;ISM2;MAPK3;EHD4;ZMIZ1;PPIF;PSMD3;RAPGEFL1;VAT1;PRSS16;SCAP;SF3B6;SNX17;ASH1L;PIK3R3;MYB;FKBP1B;CD244;NAA60;SOX4;AAMP;RSPH3;HELZ2;THEMIS2;ZNF428;CHD1L;FMO5;SELENOS;IQCA1;KDM6B;REG4;NOTCH2;CEPT1;NACAD;SPTBN5;ITPRID2;GATA6;IFITM3;ALDH9A1;CNIH3;ACKR2;GC;USP53;SCUBE3;AK3;SEC16A;VIPAS39;G6PC2;ZFP36L2;PAN3;ETS2;XKR8…
granulocyte percentage of myeloid white cells	ANKIB1;MPO;MED24;PLAUR;NCAPH2;H6PD;VMP1;SPHK2;CA11;ZNF76;AFF4;ACAP1;MARK3;GMIP;WAC;CDC5L;MTAP;BRD1;SRP54;POFUT1;SLC25A15;PRX;CADM4;CDK6;BCL7B;KANK1;RUNDC3A;CSF3;PSMD3;SEPTIN4;RPS6KB1;ASIC2;SCNN1A;COPZ1;SMIM8;FIG4;HMGXB3;THADA;NENF;FKBP1B;TRMT1L;CCR2;RPAP2;HNRNPA2B1;AKR1D1;PEDS1-UBE2V1;SNAI1;RNF114;TRERF1;MED20;S1PR4;ASL;TNNI2;SLC7A10;LRP3;COX4I1;TBRG4;ABHD13;TARS2;ADAMTSL4;HORMAD1;RHBDD1;PLAC8;SC…
granulysin measurement	ATOH8;C2orf68;RNF181;VAMP5;SFTPB;USP39
granzyme A measurement	HLA-C
grb2-related adapter protein 2 measurement	POLDIP2;TMEM199;SARM1;SLC46A1;VTN;TNFAIP1;TMEM97;SEBOX
grey matter volume measurement	BOD1
grip strength measurement	WNT16;KDM1A;RALA;SCN4A;PKD1;SCMH1;BTBD7;MRI1;DTNBP1;HDAC9;RSF1;CHRDL2;FAM114A2;PSD;PPP2R3A;NSF;MCM6;POLD3;MLLT10;ZCWPW1;SENP1;RIMS1;MOXD1;SEH1L;TNRC6A;XYLB;SEMA4G;DDX17;MTMR3;UQCC1;CEP192;SMAD7;MAPK3;GDPD3;RPGRIP1L;AQP9;CTSH;CEMIP;PDE4C;PTCD1;NUDT1;NPM3;GBF1;NCAPG;MTCH2;FNBP4;RSRC2;ART4;MGP;FIG4;CEP15;ACVR2B;DNAJC27;DARS1;PNO1;ANGPTL1;AMPD2;SWT1;KIF21B;TNP1;TRIM32;YLPM1;PROX2;LTBP2;DLST;ATAD2B;HO…
growth differentiation factor 15 measurement	ISYNA1;PGPEP1;LRRC25;SSBP4;GDF15;ELL
growth rate measurement	HTR7;KIF20B
growth-regulated alpha protein measurement	PF4V1;CXCL6;PF4;FCER1A;CXCL1;CXCL8;CXCL3
growth/differentiation factor 9 measurement	VTN;TNFAIP1;POLDIP2;TMEM97;SARM1;TMEM199;SEBOX
guilt measurement	APOH;TRIM38;ASTN2;TTC12;DRD2;GRIK3;ANKK1;STH;SLC17A3;SLC17A4;UBXN2A;SPPL2C;SLC17A1;MFSD2B;H2BC15;SLC17A2;CSF3R;ATAD2B;TLR4;H2AC6;H1-5;H2BC13;MAPT;ZKSCAN4
gut microbiome measurement	MAN2B2;CYP24A1;SLC4A7;USH2A;NOP16;RRM2B;R3HDM1;ALX4;ATP9A;SPO11;USP36;RC3H2;MRPS24;PRKCQ;FAM107B;PFKP;SRBD1;ELP1;CD5L;TXK;MCM6;FDFT1;PUM3;EPS15;SLC15A1;KIF16B;RAPGEF4;GABRP;MTAP;SBF1;MIOX;LMF2;PNPLA5;PSMC1;YY1;PRORP;SEC23A;PNN;RAB5IF;SMCHD1;LAMA1;MEDAG;DHODH;STMN2;NAPA;KDM4C;SHB;CHIC2;WFS1;GALNT7;SOD3;SEPSECS;RAPGEF2;ZPR1;B3GAT1;APOA5;APOA4;EIF4G2;GALNT18;CRYBG1;RASGRF2;GOLPH3;SLC27A6;RARS1;RBP2;…
hair color	DBNDD1;MDH1;CYP24A1;NDUFS1;KITLG;ALX4;MCOLN3;SPAG4;CDH3;HMG20B;VPS9D1;MARK3;EXOSC5;CBFA2T2;ITCH;TP53INP2;SDF4;MYH7B;DCT;DLGAP4;TRIP6;SRRT;ERP29;CREM;ERMP1;CDKL1;RIN3;GSS;PROCR;SLA2;RAB5IF;TLDC2;SAMHD1;SNTA1;ASIP;AHCY;MAP1LC3A;PIGU;OCA2;PLAT;DMAC2;RIC1;TYRP1;SPOCK2;MICU1;CUL2;PPIF;RAPGEFL1;RPL34;SOX6;C11orf58;NAA25;SPRING1;ADTRP;DUSP22;EXOC2;POLR3G;ARRDC3;TFDP2;MPV17;GTF3C2;SNX17;PPM1G;SMYD1;PARK7…
hair colour measurement	SNX11;DBNDD1;MDH1;DPEP1;CYP24A1;RTF2;HDAC9;KITLG;MPHOSPH9;GAL;SLC12A1;VPS9D1;MKRN2;TYR;TRIP6;EDEM2;DNMT3B;PITPNM2;ALKBH5;BAMBI;ERMP1;SYNGR1;DDHD1;PYGB;KIF3B;ASIP;AHCY;OCA2;MYEF2;RNF32;LHX2;PLGRKT;RAB11FIP2;MICU1;CBX1;MAPK10;CTSC;CPT1A;C11orf58;NDUFS8;CDK2AP1;SLC38A1;MDFI;EXOC2;ARRDC3;CPEB4;TFDP2;PDCD10;FOXP1;GTF3C2;NRBP1;SNX17;PPM1G;SDC1;PCYOX1;EPHA4;TMED5;MYB;GHRH;NEK6;DENND1A;DNMT3A;CD274;BHLHE…
hair morphology	EDAR;TCHH;CCDC138;TCHHL1;GCC2;RANBP2;THEM4;FLG;CRCT1;LCE5A
hair morphology measurement	DBNDD1;DPEP1;HERC2;CHMP1A;GAS8;FLG;SPATA2L;ANKRD11;SPATA33;CPNE7;NPLOC4;TCHHL1;SLC25A10;FANCA;SPIRE2;MC1R;VPS9D1;OCA2;TCF25;ZNF276;TSPAN10;RXFP3;S100A10;SPG7;TUBB3;PAX1;S100A11;RPL13;CDK10;THEM4
hair shape measurement	ARHGAP44;REV3L;FYN;DPEP1;AGPS;RUNX3;RTF2;TNFRSF9;PRDM1;ATP11B;ZC3H11A;BICRA;GPC1;DMRT3;TRMT11;ADD2;FOSL2;ARHGAP15;MCCC1;ITCH;CD82;TFAP2C;TBX15;NCR2;HSD3B7;UPK3A;AXIN1;AAGAB;TRPS1;MYL10;ZMIZ1;WNT3;GOSR2;CCDC34;CCND1;ACCS;SERINC1;NCOA7;DUSP22;ENPP5;TBX18;ARB2A;AADAC;PNO1;NFE2L2;MROH9;UTP25;RSRP1;CNRIP1;BCL11A;GORAB;BCL2L14;TWIST1;SLC25A51;RNF11;GCNT7;FAM209A;CHD6;PLCG1;RREB1;BMP4;FOXA2;PODXL;HOXD3;…
handedness	NSF;RSPH14;WNT3;C11orf58;BTN2A1;TUBA1B;BTN1A1;GNAZ;SELENOS;TUBB2A;IER3;MDC1;FAM13A;LMBR1L;MDGA2;PCSK6;RPRD2;SHOX2;SNTB2;LRRC37A;SPPL2C;SEPTIN10;ATP2A1;CLNS1A;CNTN3;SNRPA1;TERF2;VPS4A;ITGAV;TCF25;FAM171B;BUB3;ATXN2L;B4GAT1;CD248;ZNF322;SATB1;PRR32;CHEK2;EIF3C;PRKD1;HMX3;HMX2;SOWAHC;DCAF12L1;MRPS21;BTN3A1;RSF1;KDM4A;MEF2C;RAB36;CCN4;BTN3A3;PRPF3;CRHR1;WASF3;UTP4;PYURF;INTS4;TMED6;WNT9B;TMEM161B;CHT…
haptoglobin measurement	PDPR;AARS1;ZNF821;VAC14;COG4;PMFBP1;DHX38;TXNL4B;MARVELD3;ZFHX3;NOB1;CLEC18C;DDX19B;ST3GAL2;FCSK;ZNF19;AP1G1;ZNF23;DDX19A;NQO1;EXOSC6;HP;HPR;PHLPP2;CST7;NFAT5;CLEC18A;IL34;HYDIN;WWP2;PKD1L3;SYNDIG1;TANGO6;ACSS1;IST1;SF3B3;ATXN1L;TLE7;DHODH;CYB5B;CMTR2
head and neck malignant neoplasia	OR56B2P;TRIM5;OR52N1;OR52N4;CDH18;ADH1A;OR52N2;ADH1C
head and neck squamous cell carcinoma	CCHCR1;PSORS1C1;RNF39;POLR1H;HLA-DQB1;PSORS1C2
head injury	SH3RF1;CBR4
headache disorder	TPO
health satisfaction measurement	KIN;GATA3;TAF3
health study participation	MARK4;TTC27;CDH1;RNF4;IP6K2;NOP14;IL12RB1;MAST3;AP3B2;RNF43;PLPPR4;YIPF4;EGR2;DYNLRB1;PPP2R1B;PPA2;NEIL1;BBS4;RMC1;PRKACB;CEP170;SLC4A10;AMT;UCN2;IMMP1L;LRGUK;TYW5;MST1R;TMEM161B;PSIP1;CCDC68;IRF2BP2;ATXN2L;CHTF8;DNAJC24;NEGR1;CLP1;DAG1;ALG10B;ADGRB1;PSMG1;SMIM15;TCF4;LRCOL1;CFAP99;SUPT4H1;NCKIPSD;BTBD18;MPV17L2;FPGT-TNNI3K;POM121C;GPIHBP1;EXOC3L2;DEPDC1B;KDM4A;MARK3;ITCH;MEF2C;PIGU;HAS3;PIK3R2;W…
healthspan	PSMA4;USP28;CASP8;TBC1D1;NOX4;NR2C1;PSRC1;ASXL1;TLR1;HLA-DQA1;VEZT;MAGI3;MTAP;SH2B3;PLG;APOC1;FURIN;VTI1A;TMPRSS5;MSANTD1;PTTG2;CHRNA3;KIF3B;PLAGL2;SMARCA4;LDLR;SORT1;NDUFA12;NOL4L;CLDN25;RSBN1;ZW10;POFUT1;KLF3;PHTF1;CELSR2;NEK10;GRM5;CHRNA5;TLR10;TLR6;HYKK;FAM114A1;ATXN2
hearing loss	DVL2;PHF23;RTRAF;DNAJC2;ATP6V0A4;CD86;SERAC1;DLG4;BTBD3;MMAB;RXRG;ILDR1;QDPR;GPBP1L1;PSMC2;UTP15;LEO1;ELP5;MYO1H;CTDNEP1;NPLOC4;FAAP100;FSCN2;EML6;MAST2;LPCAT2;PICK1;KCTD10;MVK;SPTBN1;BAIAP2L2;SLC22A7;EAF2;ANKRA2;PTK2;ZNF318;GNG2;ACADVL;ANKRD54;SLC16A8;TREH;AGO2;BCL2L10;UBE3B;SLC15A2;SLC26A5;GOLGB1;RTKN2;IPP;C10orf105;GTF2H5;PHLDB1;ATP11B;NOX4;STK24;VSIR;PIK3R3;CRIP3;GABARAP;CLDN7
hearing measurement	PHEX;DDX53
hearing threshold measurement	PHEX;DDX53
heart amyloid deposition measurement	LTO1
heart disease	SH3PXD2A;STN1;SH2B3;WDR35;IFIT3;PLG;AHNAK;APOC1;ADAMTS7;TAF1A;NOS3;GPHN;OR4C46;SMIM11;OR4C12;KCNH2;FOLH1;CHRAC1;RHEB;LDLR;SORT1;ENPEP;FURIN;PRDM16;SLC2A12;TMEM184C;MRPS6;OR4C13;TBPL1;FUT8;SLK;ALDH2;ZNF684;TOMM40;PSRC1;COL4A2;CH25H;PDE5A;BROX;TRIM49B;AIDA;ZNF652;SMIM34;MTAP;TUBB1;RPGRIP1L;KCNQ4;IFIT2;SMARCA4;ARHGEF16;MATN3;CDK5RAP2;SLC22A3;IFIT5;MORF4L1;CCDC196;ATXN2;TRIM64C;OR4A5;C21orf140
heart failure	BAZ1B;PDIA5;MGST2;MTAP;ITPK1;RPGRIP1L;SUGP1;EVX1;BCL7B;ACAD10;CERT1;CTSD;APOA1;MASTL;POLK;MAU2;TNNI2;PSRC1;TMEM241;FADS2;ENPEP;GLYAT;FADS1;TAGLN;OXA1L;FAM219A;NDST2;GLYATL1;TRIM49B;BSX;ARID3C;SPATA31H1;RAB44;HOXA11;ST7L;MLXIPL;HOXA9;APOB;GCKR;TBL2;ANKRD26;JHY;HSPA8;APOA5;SH2B3;ALDH2;HMGCR;PPM1G;MYRF;APOC1;SORT1;TMEM258;USP3;SLC22A3;CDKN2A;DGKZ;SIDT2;VTI1A;GUF1;CIB4;SIK3;GATAD2A;PAFAH1B2;MYOZ1;F2;…
heart function measurement	SMARCB1;ZBTB17;SERPINB6;SREK1IP1;CLCNKA;MIF;TTC39A;DERL3;SHISAL2B;WASHC5;SCN5A;RAB44;CDC27;MMP11;RNF11;SLC25A26;CWC27;EXOG;HSPB7;SRARP;SCN10A;PRKG1;SLC35F1;CHCHD10;EPS15;GOSR2;CDKN1A;RPRML;CLCNKB;C1orf185
heart rate	RCN1;WNT8A;SPEG;PLXNA2;PKD2L2;GCKR;TRIP6;KDELR3;RPRD1B;BRD8;KIF20A;NCL;ERI3;GNGT1;PODXL;NGDN;NECTIN2;FADS2;DNAJC14;CPNE8;KIF2C;NICN1;GFRA3;SLC12A9;KIAA1328;NR3C2;GJA1;TTN;PXYLP1;EXOG;PRMT9;IL25;CMTM5;NANP;TMT1B;OR10P1;P4HTM;CAPN12;WT1;ESRRG;CR1L;PLN;DPF3;RAD51AP2;SYNJ2;ACHE;DDX17;JOSD1;GTPBP1;GINS1;NINL;RBL2;TFPI2;RIC8B;PRKAR2A;KDM3B;TPGS2;AMT;TCTA;CBR4;TBC1D32;BSN;NDRG2;FEN1;MUC3A;CD34;SLC25A20;…
heart rate response to exercise	SNX24;SNCAIP;CAV1;BLK;KIF2C;HMGA2;DCP1B;PLEKHF1;TCF4;ARMH1;C6orf89;SNX2;PAX2;ACHE;SRRT;CAV2;SYT10;TMEM53;PPIL1;LLPH;TMBIM4;C8orf74;UFSP1;RGS6;COL14A1;CLDN23;TRIP6;BPI;MTMR9;NUP88;ERI3;TBC1D32;TTN;CCDC68;SLC35G5;RP1L1;SCN5A;VSTM2B;TGM2;RABEP1;IRAK3;PKD2L1;CPNE5;MCTP2;FAM167A;DEPTOR;PRAG1
heart rate response to recovery post exercise	NFE2L3;SNX24;PAX2;TRIP6;SRRT;TFPI2;CAV2;ERI3;HNRNPA2B1;TMEM53;GNGT1;ALG10;KIF2C;SLC12A9;CLPB;INPPL1;PHOX2A;NRTN;NDUFA11;VMAC;ARMH1;PJVK;SKAP2;RANBP3;SNX10;ACHE;CAPS;CAV1;PKD2L1;CBX3;MED13L;TBC1D5;TTN;CCDC141;UFSP1;SATB1;RGS6;KCNH8;SNX2;SNCAIP;FUT5;PPIC;SCN5A;MCTP2
heart rate variability measurement	CPNE5;FUT5;PPIL1;NRTN;NDUFA11;C6orf89;RANBP3;ALG10B;CAPS;TFPI2;ITGA9;GNGT1;CPNE8;CTDSPL;FUT3;VMAC
heart relative wall thickness	BTBD3;WASHC5
heart septal defect	ST8SIA3;WDR7;TXNL1;BOD1L2
heart valve disease	ITPA;ENPEP;DDRGK1;FRRS1
heat shock 27 kDa protein measurement	STYXL1;POR;DTX2;SERINC1;PKIB;MDH2;UPK3B
heel bone mineral density	WNT16;ALS2;RBM5;SARM1;POLDIP2;RBM6;PDK4;SLC25A13;HOXA11;COPZ2;CREBBP;BAIAP2L1;ADIPOR2;CCDC124;ST7L;DNAJC11;AASS;STARD3NL;STAB1;PRSS3;SCMH1;MRC2;PTBP1;CEP68;MAP4K5;MTMR11;DPEP1;MARCO;SNAI2;SERPINB1;DEF6;HSD17B6;TYMP;TBPL1;IBSP;CLXN;TIMP2;HOXC8;SLC66A1;PHF23;ZIC2;HSPA5;POLR2B;FAM184B;TNFRSF17;HEXB;NFE2L3;AKR7A2;HHAT;KIF1B;USP36;CTDP1;PIGV;QSER1;MON2;CTSA;PKN2;ERBB3;SPEN;TBC1D1;MPPED2;RRP15;CBFB;HDA…
height growth measurement	ADCY3;EFR3B
height-adjusted body mass index	RPGRIP1L;DNAJC27;EFR3B
helix rolling	EDAR;RANBP2;DCLK2;MAB21L2;GCC2;LIMS1;SULT1C4;RGPD4
helping behavior measurement	SCRT2
hemangioma	PTPRQ;SUMF1;OTOGL;KSR1
hematocrit	KRIT1;SNX11;FKBP4;RBM6;SLC4A1;CALCR;DHX33;COPZ2;MARK4;PAX6;TFAP2D;MPND;MLXIPL;PRSS3;HFE;DCN;CD22;MAP4K5;BID;RTEL1-TNFRSF6B;TBPL1;NUP160;FAM13B;CHPF2;PIAS1;MAP2K3;DAPK2;RIPOR1;LSG1;CAPG;USH2A;CUL7;PTCD2;HERPUD1;NRIP2;KIF1B;ITIH4;ITIH1;CROCC;ALDH18A1;SNRNP40;DGAT2;VMP1;AHRR;SLC12A2;AP3D1;NTHL1;PKN2;PDIA5;PACC1;SLC9A3;TRMT11;PFKP;TP53BP1;RHOA;SRBD1;PSME4;ERLEC1;PTPN3;SLC44A1;OSBPL3;MBD3;FAM3A;ACTN1;…
hematologic disease	PSMA6;COMMD9;CCR7;FGF2;NME7;RNF145;KRT222;NIPAL3;SMARCE1;ICAM3;SEH1L;PRORP;NFKBIA;TYK2;IL2;INSL4;IL2RA;ATP1B1;RAG1;NUDT6;TRAF6;H1-6;SUPT4H1;TNFRSF6B;CCDC181;SLC19A2;IL21;BLTP1;EMSY;UBLCP1;STMN3;F5;RTEL1;RCAN3;INSL6;RBM17;IL15RA;AFG2A;ADAD1;NCMAP;ZKSCAN3;H4C3
hematological measurement	F5;SLC19A2
hematopoietic and lymphoid cell neoplasm	HSCB;XBP1;TTC28;CCDC117
hemoglobin A1 measurement	MLXIPL;HFE;SYT13;USE1;KCNQ1;CDH3;SEC61A2;SREBF1;NSF;TRAF4;MEF2C;BRAP;ABCC6;CBX5;OCEL1;CYB5R3;RBFOX2;ZNF516;PIEZO1;TNNT1;GRB10;YKT6;SPATA6L;SPIN1;CDC37L1;CUBN;AKAP10;MLX;UBE2D3;CRTAM;PDHX;SLC22A18;ACAD10;ALDH2;SMC4;SCAP;GRB14;THADA;PHF13;RCL1;INSL6;WBP4;PLS1;LAX1;PRM2;PLCG1;SSR1;CHURC1-FNTB;ASL;EMG1;SGPP1;TSPAN8;YWHAH;CDKN1C;PLPPR3;GDF15;ZC3H4;LRRC47;ZNF236;KIDINS220;ELF5;CIR1;MFAP1;SERF2;SAT2;FN3…
hemoglobin A2 measurement	MYB;OR51V1;ALDH8A1
hemoglobin E disease	ALDH8A1;HBD;HBG2;MYB;HBG1
hemoglobin measurement	ANKIB1;CYP51A1;KRIT1;FKBP4;SLC4A1;COPZ2;FARP2;MARK4;TRAPPC6A;RHBDF1;PIGQ;MYLIP;STAB1;HFE;ANOS1;PTBP1;DCN;ALOX5;SLC25A39;BID;AGPS;ZRANB1;SLC7A9;CPS1;ZNF839;ANK1;NUP160;ZCCHC8;ABCF2;PIAS1;MAP2K3;LSG1;RIPOR3;TRIT1;CUL7;NRIP2;KIF1B;KMT2C;ITIH1;CROCC;ALDH18A1;PTPRU;WNT8A;DGAT2;AHRR;SLC12A2;ABCA7;BCAS1;AP3D1;NHERF2;SPEN;PPP2R5A;TIE1;SLC9A3;SPI1;TRMT11;FECH;MYO9A;PKM;TP53BP1;CBFB;TTC7A;SRBD1;PSME4;ERLEC…
hemojuvelin measurement	TMEM8B;NPR2;OR13J1;FAM221B
hemolysis	SLC4A1;USE1;SBNO2;TACR2;GHRHR;HAUS8;TMC6;HKDC1;SPTA1;RHOBTB3;NKX6-3;UBXN2A;TMEM116;APRT;MAPKAPK5;ACAD10;NAA25;CNST;WDCP;GPX4;OR10Z1;ATXN2;OR10X1;SLC25A39;OCEL1;ATAD2B;CNTN5;WEE1;OR6Y1;MFSD2B;BRAP;TSPAN15;ALDH2;MMP16;CDT1;SMYD3
hemolytic anemia	NOX4;FAM3D;TRIM49C;GPC1;NAALAD2;CHORDC1;RNPEPL1;CFAP20DC;FAM107A;TRIM49;DUSP28;TRIM77
hemopexin measurement	CFHR2;CFHR3;CFHR5;CFHR4
hemorrhage	RIMKLB;SUPT4H1;MFAP5;HSF5
hemorrhagic disease	CCDC181;GPR151;KBTBD11;CHRM4;MYOM2;SHB;F2;TCERG1;SLC19A2;SLC25A51;CREB3L1;F5
hemorrhoid	BCAT1;MTAP;AP1B1;OGN;ASPN;DRG2;PTPMT1;RBM24;OTX1;HS1BP3;LDAH;LIAS;HOXC12;HOXD9;SYNE1;PIK3C2B;LYVE1;MYOCD;TP53;NME7;LYPLAL1;SLC2A12;GBGT1;HMGA2;CEP112;FGD5;AGPAT5;TIPARP;MPLKIP;MUC17;GYPA;MCTP1;HOXC9;HOXC10;GAS2L1;C1D;LEKR1;NOL8;OXCT2;COL5A2;SLC48A1;NDUFS3;DNAAF10;TTC27;GOPC;SPO11;SLC9A3;TRAM1;IFT80;ACOX3;IRAK3;APOH;MTHFSD;AAGAB;ECM2;UGDH;MTCH2;EYA4;WDR75;CNN3;CTCFL;PCK1;IPPK;OMD;RBM38;CEP20;RNASE…
heparin cofactor 2 measurement	DHX38;HP;TXNL4B;HPR;DHODH
hepatitis A virus cellular receptor 1 measurement	TIMD4;SGCD;PPP1R2B
hepatitis A virus cellular receptor 2 measurement	HAVCR1;ITK
hepatitis B virus infection	HLA-DQB1;HLA-DPB1;HLA-DPA1;PTTG1IP2;HLA-DQA2;SLC18A1;LZTS1;YDJC;ATP6V1B2;CCDC116;UBE2L3;HLA-DQA1;HLA-DQB2
hepatitis C induced liver cirrhosis	HLA-DRA;BTNL2
hepatitis C virus infection	HLA-DQB1;IFNL3;HLA-DQA2;RNF7;GRK7;TMEM87B
hepatocellular carcinoma	MAU2;NCAN;WNT3A;TRIM31;RNF39;SUGP1;STAT1;GATAD2A;HLA-DQB1;HLA-DQA1;IFNL3;HLA-A;TM6SF2;PTTG1IP2;KIF1B;POLR1H;SAMM50;WNT9A;MRPL55;HLA-DRB5;MICA;HLA-DQB2;HLA-DQA2;PGD;ARF1;HAPLN4
hepatocyte growth factor activator measurement	RGS12;DOK7;HGFAC;MSANTD1;HTT;GRK4
hepatocyte growth factor measurement	HGFAC;RGS12;DOK7;DDHD1;P2RY6;NKIRAS1
hepatocyte growth factor-like protein measurement	CELSR3;MST1;NCKIPSD;CDC25A;ZNF589;APEH;CAMP;BSN;RNF123;NME6;SLC26A6
hepcidin:ferritin ratio	HFE;SLC17A2;SLC17A3;SLC17A1;KCTD17;C6orf58;H1-6;TST;H2AC6;H2BC4;H4C3;MTCL3
hepcidin:transferrin saturation ratio	KCTD17;TST
hereditary ataxia	RHOH
hereditary hemochromatosis type 1	SRPRB;TF
hereditary motor and sensory neuropathy	LIPT1;CRYBB2;KIAA1671;CRYBB3;TSGA10;MRPL30
heroin dependence	GARIN6
herpes virus seropositivity	GLT1D1;SLC15A4
hidradenitis suppurativa	ACO1;RIGI;SMIM27
high altitude adaptation	CLCN6;DDX20;INKA2;SPRTN;RAP1A;TMIGD3;HLA-DQB1;HCAR1;ADH1C;GNPAT;MTHFR;HLA-DQB2;HLA-DQA2;EXOC8;HCAR2;ADH1B;HLA-DQA1;C1orf167;TMEM247
high density lipoprotein cholesterol measurement	SNX11;TMEM176A;RBM5;SARM1;POLDIP2;RBM6;COPZ2;PRKAR2B;DNAJC11;TFAP2D;MLXIPL;BAZ1B;PHF7;SEMA3G;NISCH;QPCTL;ALOX5;ACP3;MTMR11;AGPS;DEF6;NR1H3;VEZT;RABEP1;NUP160;SH3YL1;DAPK2;ZZZ3;SLC18A1;TUBG2;MFAP3;EDC4;CDH1;RIPOR1;RETSAT;CAPG;ATP6V1H;VAMP3;LIMA1;HERPUD1;MPHOSPH9;LAMA3;FAM114A2;TRAF1;DGKG;PIGV;LZTS1;DGAT2;LTK;DMRT3;ANKS1A;BLTP3A;PDIA5;DIP2B;SPI1;FGFR2;TRMT11;COASY;STON1-GTF2A1L;RORA;SLC44A1;WIPI1;S…
high density lipoprotein particle size measurement	PCIF1;DYM;ACAA2;RPL17-C18orf32;ACP2;MYO5B;CFAP53;PLTP;LIPG;MBD1;ZBTB7C;ZNF335;POLR2M;NR1H3;SMAD7;MADD;CTIF;MYBPC3;DDB2;CXXC1;C18orf32;RPL17
high-risk pregnancy	TGS1;TMEM68;XKR4
hip bone mineral density	WNT16;RABEP1;ASTE1;WHRN;GCAT;AKNA;NUP88;DUSP3;EFTUD2;HOXB8;HOXB5;FGFRL1;NMT1;TOR1A;HNRNPLL;SCHIP1;WNT4;KIAA1958;HOXB9;MC5R;OR52K2;COLEC10;H1-0;OR52K1;SIPA1L1;CFAP97D1;IQCJ-SCHIP1;CAMK1G;MAP3K4;RPAIN;PNPLA7;C1QL1;NUDT15;DDX56;C9orf78;TMEM268;CD300LG;TNIP2;HOXB4;KIF18B;SFMBT2;RNF223;DHX33;CD4;SPP2;NLRP1;RNMT;MTHFSD;ARHGAP21;HOXB6;HOXB3;FAM193A;FBXO44;USP20;GALM;TRPM8;TMED4;NSMF;IL12A;DFFB;HOXB2;ABR…
hip bone size	CAMK1G;ASTE1;ARHGAP21;C1QBP;DLGAP3;PNPLA7;PATJ;FBXO44;MED4;NUDT15;HNRNPLL;TRPM8;TMED4;ATAD3B;ZIC4;H1-0;GJB5;GJB4;OR52K1;C1orf174;DHX33;MAP3K4;CYB5R3;NUP88;GDF5;RPAIN;TOR1B;CPNE8;NSMF;DFFB;ABRA;CCDC66;OR52K2;KIF18B;NOXA1;GJB3;RNF223;SPP2;JADE1;NLRP1;HOXB6;FBXO6;HOXB5;NMT1;C9orf78;TOR1A;GIPC2;ANGPT1;OXR1;HOXB9;GJA4;AGRN;ATAD3C;RABEP1;GCAT;ZNF516;EFTUD2;CEP104;CSMD2;PTGFR;FAM193A;C1QL1;DDX56;USP20;C…
hip circumference	RAD52;RBM6;TFAP2D;PKD1;TRAF3IP3;MLXIPL;BAZ1B;UTP18;TACC3;SNAPC1;BTN3A1;RABEP1;BAK1;SH3YL1;MFAP3;ATP9A;ATP2B4;DGKG;GNAI3;ERBB3;GAL;SREBF1;GTSE1;KIFAP3;NT5C2;USP33;HOXA9;EDN1;CBFA2T2;CADPS2;COL16A1;GOLGA3;AARS1;ZFHX4;STX1B;HSD3B7;KDELR3;SUN2;HMGXB4;TOM1;TRMU;EEF1A2;CDK5RAP1;PXMP4;NDFIP2;MAPK3;NFAT5;RPGRIP1L;CEMIP;PLEKHJ1;FGF21;PSMA2;ECM2;RAPGEFL1;RASD1;RAI1;ASIC2;FBXW7;FNBP4;CPT1A;BCL7A;ACAD10;BTN3…
hip fracture	RET;CSGALNACT2;ZNF33B
hip geometry	BOD1L1;MRPS35;PTHLH;SUPT3H;TRIM32;CLEC3A;RAB28;HHIP;CLMN;DICER1;ASTN2
hippocampal CA1 volume	RNFT2;FBXW8;FAM53B;ZRANB1;ABRAXAS2;EEF1AKMT2
hippocampal CA3 volume	RNFT2;FBXW8;ZRANB1;FAM53B;EEF1AKMT2;ABRAXAS2
hippocampal CA4 volume	FAM53B;PAPPA;RNFT2;ASTN2;FBXW8;EEF1AKMT2;TRIM32;ABRAXAS2
hippocampal amigdala transition area volume	FBXW8;RNFT2
hippocampal atrophy	APOC1;APOE;SELP;NECTIN2;MRPL19
hippocampal sclerosis of aging	L3MBTL4;LDHB;ARHGAP28;KCNJ8
hippocampal tail volume	ATG10;RPS23;FOXE3;POU5F2;RNFT2;ITPRID1;FAM53B;CD180;SLC4A10;ADGRV1;FBXW8;DPP4;EEF1AKMT2;KIAA0586;DMRTA2;XRCC4;CMPK1;ABRAXAS2;TMEM167A;FAF1
hippocampal volume	SPRING1;TRIM32;RNFT2;CNPY1;ASTN2;ABRAXAS2;FBXW8;FAM53B;APOC1;CD180;RBM33;DPP4;TFDP2;SLC4A10;PAPPA;EEF1AKMT2;ATP1B3;MTUS1;TOMM40;WIF1;LEMD3
hippocampus molecular layer volume	RNFT2;FBXW8;ABRAXAS2;FAM53B;ZRANB1;SLC4A10;DPP4;EEF1AKMT2
histidine measurement	DNAAF5;KIF26A;PDGFA
histidine-rich glycoprotein measurement	KNG1;EIF4A2
homocysteine measurement	DBNDD1;DPEP1;VIM;PLOD1;RASIP1;GTPBP10;CORO2A;CUBN;KIAA2013;PRDX1;NPPB;SLC17A3;PEX6;ADGRF4;C12orf43;GRM5;TMEM196;NPPA;MAMSTR;MTHFR;H2AC6;CDK10;FANCA;TRIM64B;TRIM77;CLCN6;TYR;NOX4;FGF21;TRDMT1;LANCL1;MFN2;MIIP;CHMP1A;MMACHC;HNF1A;GABBR2;SLC17A4;CCT6A;SPATA33;TRIM49;FUT1;GLYATL3;MC1R;CENPQ;SLC17A2;PPP2R5D;TWIST1;H1-1;GNMT;CNPY3;NIPSNAP2;PKNOX1;H2BC4;IZUMO1;TRIM49D2;MRPS17;CCDC163;FAM237B;TESK2;VPS9D…
homosexuality	MDFIC
hormone measurement	YIPF1;CAPZB;TOX3;PTCD1;C6orf118;LRRC42;ZBED3;TMEM63B;DET1;TRIM4;CYP3A7;ZNF394;COPS2;CHD9;BSPH1;SLC22A25;ZNF655;ZNF789;ATP5MF-PTCD1;MPPED2;IFT25;IDE;CAPN11;KIF11;SECISBP2L;FGF7;WRAP53;ACOXL;QSOX2;AEN;SLC22A10;ZKSCAN5;FAM200A;ATP5MF;SYT13;CYP3A43;MMP2;IGFBP2;TNP1;TRMO;GALK2;CPSF4;CYP2C19;FAM227B;ZSCAN21;RSPH9;MRPL14;SLC22A24;MFAP3L;ARPC1A;TMEM225B;CAPNS2;ITPK1;BRMS1L;BMF;SULT2A1;VEGFA;EIF2AK4;PIMRE…
human Chorionic Gonadotropin measurement	CGB3;LHB;RUVBL2
human herpesvirus 6 seropositivity	ITGA9;HLA-B;CTDSPL;HLA-C
human papilloma virus infection	DTWD1;HLA-B;ADH1C;PWP1;FGF7;MICB;CLPTM1L;ADH1A;MICA
hydronephrosis	EDIL3
hydroxy-leucine measurement	ALMS1
hyperemesis gravidarum	LRRC25;POLR2B;GDF15;IGFBP7
hyperlipidemia	DNM2;PDS5B;TMPRSS11E;TMED1;SUGP1;APOA5;PCCB;PMFBP1;PLG;SMARCA4;TOMM40;PSRC1;BUD13;DYM;CELSR2;UBC;RNASEH2C;PPP1R3B;PHOSPHO1;LPL;CCDC121;MAMSTR;IZUMO1;C19orf38;TDRD15;APOC2;GCKR;RASIP1;ZPR1;LDLR;SORT1;ABCG5;FURIN;DHX38;TXNL4B;SLC22A3;ASGR2;OVOL1;TNKS;SLC22A1;FUT2;HAPLN4;IGF2R;LPA;CDSN;ZNF512;AP5B1;APOC4;MTAP;DHODH;ABI3;SLC22A2;HMGCR;CERT1;DOCK7;STAG1;PLCG1;MAU2;ANGPTL3;N4BP2L1;NTN5;BSND;USP1;CYP7A1…
hyperopia	USP5;ARHGAP18;CDCA3;SPSB2;ACTC1;LRRC23;GNB3;TPI1
hyperparathyroidism	MAK;HMGA1;SYCP2L;OSBPL9;TMEM14B;GRM4;TTC39A;EPS15;SMIM29;C1orf185
hypersomnia	CRAT;DOLPP1;PTPA
hypertension	AOC1;TFPI;NDUFAF7;CDC27;HOXA11;MPO;YBX2;FARP2;ST7L;TFAP2D;CYB561;NR1H3;PHF23;THAP3;RRM2B;LIMA1;BCAR1;SDCCAG8;IL17RB;GUCY1B1;EIF4B;ANKS1A;PKN2;SLK;TBC1D1;ELOVL1;SPI1;MPPED2;ARHGAP10;TRPC5;FRY;NSF;NT5C2;FGFR1;HOXA9;RAPGEF3;COBLL1;NCOA1;AKR1B1;DDHD2;ACHE;DNM1L;SMOX;KDM2B;ERP29;NUDC;THPO;GEMIN2;ECHDC1;MAP3K1;HNRNPM;MARCHF2;MTAP;XBP1;C22orf31;PRMT5;PNN;TPD52L2;TUBB1;PLCB4;POFUT1;KIF3B;RPGRIP1L;CSK;GML…
hypertension, pregnancy-induced	CSAD;PRDM8;SPRYD3;RGL3;MFN2;TUBB1;IGFBP6;NOC3L;C1orf167;MTHFR
hypertensive heart disease	CIB4;CFAP299;PRR33;PRDM8;ST7L;LSP1;ANTXR2
hypertensive nephropathy	LSP1;PRDM8;PRR33;ST7L;CFAP299
hyperthyroidism	CEP128;CD40;TRIM38;C6orf118;VEGFA;PHTF1;NCOA5;BTN2A2;SOX9;EDAR;XPA;NCBP1;CAPN11;FGF7;ZSCAN12;CEP57;COPS2;RSPH9;ZNF322;ZKSCAN3;H2AC11;H2BC12;ZKSCAN8;H2BC15;ZSCAN31;H2BC14;H3C11;H4C9;H2AC14;BTN3A1;BAK1;FAM76B;RSBN1;MRPS18A;ZNF184;PTPN22;HEMGN;ZSCAN9;PGBD1;CEP170;GALK2;FAM227B;GARIN3;H2BC13;ZSCAN23;H2AC13;H3C12;H4C11;ZNF165;SYNGAP1;GPX6;OR2J3;OR2W1;H4C12;H2BC17;H3C10;SYT13;RPS6KA2;MTMR2;CUTA;BTN2A1;…
hypertrichosis	HOOK2;RNASEH2A;MAST1;GADD45GIP1;DAND5;GCDH;DNASE2;CALR;CFAP299;SYCE2;ANTXR2;KLF1;RTBDN;FGF5;PRDM8;FARSA
hypertrophic cardiomyopathy	GPBP1;NSF;MOCOS;FOLH1;SPG21;MMP11;SMARCB1;DERL3;GOSR2;MDK;PITPNM1;KANSL1;CRY2;FLNC;SLC6A6;TPGS2;APLNR;PHF21A;ALPK3;TCF7L2;TNKS1BP1;GLYAT;SSRP1;PTPRJ;CSTPP1;SLC22A9;TRIM48;KIAA1328;MED19;WNT9B;ARHGAP27;CHCHD4;SLC23A1;OR4C11;OR9G4;OR5AR1;OR9G1;OR5M3;OR4S2;ATG13;CHST1;ZSCAN2;OR4C3;MYOZ1;OR5AK2;SLC35C1;OR4C15;TRIM49B;SRARP;ARL17A;OR9Q1;CLCNKA;RTN4RL2;NMB;PLN;CTNND1;SELENOH;TRIM51G;BTBD18;LRRC37A2;MIF…
hypertrophy	AP4E1;TRPM7;USP8;TAF1A;GLDN;DUSP10;USP50;CYP19A1;SPPL2A;HHIPL2
hyperuricemia	CYP24A1;TRPM5;CD81;ACAD10;ARHGAP42;IGF2;INS;KCNQ1;BRAP;NELFCD;C11orf21;INS-IGF2;TH;PHLDA2;ASCL2;NPEPL1;TSPAN32;WDR1;ALDH2;CDKN1C;STX16-NPEPL1;CTSZ;SLC22A18;ABCG2;TSSC4
hypoparathyroidism	TRAPPC10;CFAP410;CSTB;PFKL;TRPM2;RRP1
hypopharynx cancer	CD226
hypopituitarism	GRAMD2B;LRP1B;EBF2;DOCK5
hypospadias	SLC9A3;HOXA6;AMHR2;IGFBP3;LACTB2;LRMDA;OXER1;PRR13;PDCD6-AHRR;AHRR;JAZF1;KIF6;EXOC3;SP1;CCDC201;HIBADH;IGFBP1;TDO2;TRABD2A;XKR9;CTSO;TMSB10;MMP2;HOXA2;HOXA3;TAX1BP1;HOXA7;PDGFC;CYRIB;SP7;RUVBL1;PCBP2;HOXA4
hypothyroidism	AKAP11;CD44;VPS13D;PTCD2;AKR7A2;PRKCQ;PDE4A;PHRF1;ACAP1;TMEM131;MLH1;GTF3C1;FAM76B;CAPZB;FAP;SDF4;RSBN1;MAGI3;CYLD;ERO1B;MTMR2;KCNH4;FKBP5;RPL3;MTMR3;IL2RB;ZC3H7B;ACO2;FNDC3A;MLNR;CDADC1;MTMR9;AKT2;TYK2;CDC37;KAT2A;RAB5C;IL2;CLEC2B;SH2B3;ALDH2;IL26;RAB5B;C6orf118;MRPS27;IFIH1;STAT1;HDLBP;THADA;PHTF1;LGALS8;APOA1;TNP1;DCLRE1B;IFNA8;CD80;BAZ2B;SNRPC;GPR18;TM9SF2;LIF;JUND;MAP3K10;EMC8;GINS2;GSTM1;GS…
hysterectomy	MPPED2;FSHB
idiopathic dilated cardiomyopathy	ARL5A
idiopathic osteonecrosis of the femoral head	USP46;LRRC66;MEOX2;PHETA1;DCUN1D4;SGCB;SH2B3;SPATA18
idiopathic pulmonary fibrosis	SPDL1;MUC5B;MPRIP;COPS3;CRACR2B;ACTRT3;MUC6;INSYN2B;TNFRSF13B;MYNN;MRM2;MCF2L;LRRC34;TALDO1;TIGD2;KLHL25;ZNF501;MAPT;ELFN1;LINC02210-CRHR1;ATP11A;BAHD1;TGM4;CNPY4;TMEM42;MOB2;MUC2;NT5M;MAD1L1;TOLLIP;NUDT1;CRHR1;KIAA1143;KIF15;SNRNP48;AKAP13;EPS8L2;ZNF502
ileocolitis	FBXL18;TNRC18
ileus	CHRNB2
illegal drug consumption	TBCCD1;DNAJB11;AHSG
immune system disease	SMARCE1;TMEM131;ITPR3;AAGAB;IQCH;PHF19;YPEL5;CCR7;TMEM254;PTPN22;WDR36;LRRC32;CREG1;TNIP1;CXCR5;YDJC;IL23R;TLR6;TNP2;SOCS1;FAM114A1;PSORS1C1;MUC22;CLEC16A;RNF215;SEC14L3;IL2;DDX6;PHTF1;INSL4;KIDINS220;TCF19;IL21;BLTP1;TSLP;CCDC116;IP6K3;SLC25A46;VWA3B;PRM1;PRM3;D2HGDH;UBE2L3;HLA-DQA1;C1orf141;C6orf15;ATXN2;SUPT4H1;CEP76;ZAP70;STAT1;IL1RL1;INSL6;CAMK4;DEXI;PDCD1;KRT222;SEC14L2;C5;SH2B3;IL18RAP;PRM…
immunoglobulin isotype switching measurement	TESK2;LGMN;GPN3;ANAPC1;CRIP2;MTA1;TEDC1;ANAPC7;FAM216A;HVCN1;EMC8;ACOXL;BCL2L11;REL;TLR6;TMEM121;PPP1CC;PPTC7;PHETA1;CRIP1;TEX22;PSMB9;VPS29;SH2B3;MERTK;TAP1;TLR10;TCTN1;ARPC3;CUX2;TOE1;MUTYH;PDHB;PACS2;FAM114A1;PSMB8
immunoproliferative disorder	RAB36;BCR;IGLL1;RSPH14;DRICH1
incomplete abortion	CLVS2
indoxyl sulfate measurement	AXDND1;CCDC167;SOAT1;MDGA1;ZFAND3;TMEM217;RNF8;ABL2;CMTR1;CSNK1G3
infant body height	ARFGEF2;GDF5;LLPH;HAPLN3;MFGE8;NELFE;CFB;OTUD7B;NCAPG;SKIC2;EIF6;ZNFX1;DDX27;TMBIM4;FANCC;ERCC6L2;CENPW
infant grey matter volume measurement	POLR2B;NOA1
infant head circumference	RABGAP1;PITPNM2;CDK2AP1;ZNFX1;CSE1L;MTRFR;LLPH;RILPL2;TIPARP;CCNL1;STRBP;LEKR1;TOP1;MPHOSPH9;STAU1;SBNO1;ABCB9;RASA2;TMBIM4;PLCG1;ZBTB26;EMILIN3;KMT5A;RC3H2;ARFGEF2;DDX27;LPIN3;ZHX3;ZBTB6
infant white matter volume measurement	CLEC3A
infantile hypertrophic pyloric stenosis	AADAC;APOA1;TAGLN;SLMAP;CREBRF;PAFAH1B2;DENND6A;SUCNR1;ARHGEF26;SIK3;PCSK7;PTPDC1
infection	IL1RL1;IL18RAP;SLC9A4;D2HGDH;SLC22A5;AAGAB;IQCH;ORMDL3;ZPBP2;PDCD1;GSDMB;GAL3ST2;IKZF3
infectious disease	CDK1;PGM2L1;CHRDL2;C4orf50;CRMP1;POLD3
infectious meningitis	HTR3E;MAP6D1;ABCC5;PARL
infectious mononucleosis	SULF1
inflammatory biomarker measurement	PLEKHA8;OGN;ECM2;VEGFA;UBE3A;ZNF45;OMD;NDUFA2;SERPINE2;TMEM63B;TNFRSF11A;NRBF2;CCDC102B;PIEZO2;ZNF221;ROR2;RSPH9;PSMD12;PIGN;ZNF155;BAIAP3;PUM3;NRP1;CDX1;SLC19A2;FAM124B;ANKHD1;USP3;NSMCE2;REEP3;TMX3;CD14;ZNF404;RBM11;CENPP;CFAP99;HERC1;CRTAM;NAPG;RELCH;CAPN11;ZCCHC2;VLDLR;PTPN14;APCDD1;MRPL14;CSF1R;LIPI;SRA1;MYMX;SNURF;TSR3;PHLPP1;GNPTG;ASPN;IPPK;PARD3;FANCC;POTED;BCL2;MTURN;PTCH1;FBXL22
inflammatory bowel disease	RTEL1-TNFRSF6B;RNASET2;RIPOR3;TNFRSF9;PTCD2;ATG5;SBNO2;TBC1D1;RRP15;P4HA2;GSDMB;SLC12A1;CARMIL1;CACNA1S;CYLD;SLC26A3;CREM;JAK2;PDGFB;RPL3;ASCC2;ARFRP1;AAGAB;IQCH;CDC37;CBLL1;DVL1;ACTA2;ZMIZ1;PPIF;CCL7;CCL8;IL2;SLC15A3;C7;MRPS27;TTC33;GCA;STAT1;IL1R1;IL1RL1;PLCL1;PARK7;GON4L;KIF21B;TNFSF4;CTSD;TNFAIP3;NEK9;INSL6;ADCY7;RASL11A;CD244;CISD1;CDKN2C;TTPAL;EDN3;PEDS1-UBE2V1;GPR18;IRF1;SOX9;SYMPK;SIRPD;P…
inflammatory response	HNF1A;CRP;C12orf43
inflammatory skin disease	CRELD2;NXPE2;ZBED4;REXO2;BRD1;NXPE4;ALG12;IL17REL;PIM3
inflammatory spondylopathy	RPS18;ZBTB22;BTN2A2;H4C8;BTN3A2;VPS52;SMIM40;DAXX
influenza	HYKK;IREB2;CHRNA5;CHRNA3
influenza A (H1N1)	TMPRSS11E;DHX32;AHR;RIC8B;MTERF2;MDC1;NUMA1;CDHR1;LAMTOR1;TMPRSS11D;GHITM;LRRC51;TMPRSS11A;GABRD;FANK1;MUC21;ABCF1;HLA-DQA2;TOMT;UBA6;SNX13;YTHDC1;DDX18;FOLR1;ANAPC15;MIS18BP1;LRIT1;DNAJB4;TSHR;FBXO39;TMEM52;GPR15LG;LRIT2;PPP1R10;PRR3;DIO2;HLA-DQB2;LRTOMT;CCSER2;GNRHR;FOLR3;GABRG2;XAF1;PPP1R18;RGR;FUBP1;TMPRSS11B;UROS;DTHD1;DHX16;GTF2I;BCCIP;FGF12;ADGRL2;ATAT1;IL18BP;PCMTD1;CALML6;UGT2B17;TMPRSS1…
information processing speed	APOC1
initial pursuit acceleration	UCHL3;NDRG3;NRSN1;SAMHD1
injury	CUL3;WDR1;VPS9D1;ANGPT2;CDC5L;STEAP1B;SPP1;RAPGEF5;ZNF716;SPIRE2;FA2H;EXOC4;DOCK10;ZNF276;TIMM23B-AGAP6;FANCA;FOCAD;NDUFA4;CFAP97D1;DNAH11;PHF14;CHCHD3;RNF146;PKD2;FAM124B;CD300LG;PPM1K;MLLT3;PCDH9;ARMS2;CPED1;DUSP3;NFKB1;ZNF330;ASB3;MCPH1;FAM3C;AGAP6;SPATS1
inorganic pyrophosphatase measurement	SAR1A;PPA1;NPFFR1
inosine measurement	APEX1;PNP;OSGEP
inosine-5'-monophosphate dehydrogenase 1 measurement	TECPR2;ARHGEF3;ZNF839;ANKRD9;TASOR
inosine-5'-monophosphate dehydrogenase 2 measurement	CINP;ZNF839
insomnia	ETV1;MAP2K4;TRNT1;RASAL2;MEF2C;IQCH;PITRM1;PTK7;SMAD5;EIF4G1;NCL;WRAP73;FASTKD2;RAB22A;LOXL1;ZNF236;XAF1;NAV1;ENTREP1;PCDH8;ZNG1B;DIAPH3;LMO4;UNC80;ARL6IP5;HTR7;CD226;SPOCK1;PLCD3;LMOD3;LMOD1;MST1R;GPER1;BORCS7;UGT1A6;FAM131A;PHYKPL;NRIP3;MSRA;IP6K1;HNRNPAB;INSYN1;AS3MT;FTCDNL1;UGT1A9;UGT1A10;PRSS51;UGT1A5;C8B;PFKP;STOML1;THPO;CHRD;HGFAC;RERGL;DNPH1;CLCN2;SATB2;ARAP3;GTDC1;VAPB;CIMIP1;EFNB2;STX6;…
insomnia measurement	RBM6;CYB561;MGST1;RABGAP1;ZFP64;PLEKHB1;LMO3;FAM120A;LY75;ITIH4;NUCB2;TIPIN;KLHL20;GNB1;MLLT10;RRN3;PIGS;LAG3;MLF2;PITPNM2;MLN;CHADL;HBP1;SP4;TLE4;ELAVL2;LHX3;SUPT6H;MTCH2;KCTD10;MVK;CDK2AP1;COPS7A;PHF1;DAP;PRKAR2A;IFT57;TNNI3K;DARS2;CSF3R;CENPL;EGR2;NECAB1;SRSF6;ZNFX1;MED20;DNAJB9;MTRFR;TBC1D5;PER2;NAV1;MYBPC3;PNPLA8;MDFIC;ZNG1B;CCDC90B;MAP2K5;ZNF280D;MFSD13A;AP1AR;ETAA1;MEIS1;SPAG16;NICN1;TIFA;…
insulin like growth factor measurement	MLXIPL;MRE11;AKAP11;RIPOR3;VMP1;ST3GAL6;ZNF76;STAG3;PITX1;MLLT10;SP140;GNAO1;SLC4A11;ICAM1;MYO15A;DDT;GTPBP1;TANGO6;NECAB2;RBL2;ICAM4;ADAP1;NUDT1;BCL7B;CDC37L1;CSF3;PSMD3;GALK1;SOX6;HPS5;FBXO5;PPARD;PDE10A;POLR3G;RARS1;ZNF142;COX7A2L;C2orf42;PCYOX1;NPHS2;SRSF4;NCF2;ACYP1;TAF12;PIK3CA;EFNB2;COX6B1;SPECC1;SUMF2;INS-IGF2;APOC1;UNK;XPO4;COG6;IRS4;GSTT2B;SORT1;CBLIF;TMEM258;ARGLU1;TUBGCP4;FAM13A;LLPH;…
insulin measurement	QPCTL;ITIH1;MNT;ERI1;MADD;NEK4;KDSR;GRIA2;ACP2;HMGA1;FAM13A;PDGFC;SPC25;G6PC2;SETD9;MIER3;TMBIM4;GNL3;ANKRD55;RAD21;ATG16L2;TNKS;VEGFB;GMPPB;CKAP5;ARHGAP1;NAP1L5;RFLNA;ZNF664;TRAIP;SMIM29;CDHR4;C2CD4B;STIMATE;STAB1;NR1H3;SOAT1;ABCB11;MAP3K1;GLRB;IDE;PACSIN1;VPS13C;PPA2;VTI1A;STC1;ITIH3;SRR;UQCC5;HSPB3;IP6K1;NKX2-6;UBA7;INKA1;STARD10;ZC3H11B;STIMATE-MUSTN1;NUDT3;COBLL1;AMBRA1;SNRPD2;DMRT1;FERMT3;C…
insulin resistance	TCERG1L;KLHL2;CPE;EFNB2;ARGLU1;MSC;INSYN2A
insulin response measurement	KIF11;MBOAT1;EXOC6
insulin sensitivity measurement	FNDC4;SNX17;BHMT2;TMEM258;FADS1;IQSEC3;REG4;FADS2;EXOC6;BHMT;MICU2;FEN1;IRS1;NPFFR2;MYRF;HMGCS2;ZNF513;ZNF622;ISX;SLC6A13;GCKR;LANCL1;KIF11;ZNF697;UMOD
insulin-like growth factor-binding protein 7 measurement	POLR2B
intelligence	RBM6;KMT2E;AP2B1;CELSR3;STAB1;SCMH1;DEPDC1;NR1H3;BTN3A1;VRK2;STAP1;ZNF800;ERCC8;MPHOSPH9;ITIH4;ITIH1;PPP1R12A;GATB;KDM4A;SPI1;RHOA;IP6K2;CDC42;EPN2;NSF;DPP8;SLC24A1;HACD3;DYNC1I2;FAM76B;CARMIL1;KCNN2;CDC14B;TRAF5;ZNF446;SEH1L;RRN3;MTMR2;TNRC6A;PITPNM2;HAUS4;MLN;ITPR3;CYP2D6;TCF20;ARSA;ACR;TAB1;L3MBTL2;CHADL;RBM23;GALNT16;C14orf93;CEP192;MAPK3;DHODH;SLC7A6OS;ESRP2;SALL1;AP3B2;IGDCC4;RAB11A;DMXL2;D…
intercellular adhesion molecule 2 measurement	DCBLD2;TMEM116;BRAP;ALDH2;HECTD4;PTPN11;ST3GAL6;ACAD10;ATXN2
intercellular adhesion molecule 5 measurement	ICAM5;CDC37;KEAP1;ICAM4
interferon alpha-2 measurement	VTN;TNFAIP1;TMEM199;SARM1;POLDIP2;SEBOX
interferon gamma measurement	TMEM63B;CAPN11;VLDLR;MRPL14;CSF1R;VEGFA;SLC19A2;KCNV2;PUM3;MYMX;CDX1;RSPH9
interleukin 1 Receptor accessory protein measurement	TMEM207
interleukin 1 receptor antagonist measurement	MED24;CSF3;PSD4;IL36G;IL1RN;IL36B;TASOR;CFHR3;IL36RN;PSMD3;THRA;IL1F10;ARHGEF3;MYADM
interleukin 1 receptor-like 1 measurement	ST3GAL4;IL18RAP;KIRREL3;PINX1;IL1RL1;SOX7;IL1RL2;ASGR1;TIRAP;SLC9A4
interleukin 1 receptor-like 2 measurement	IL18R1;OASL;C12orf43;IL1R1;IL1RL1;HNF1A
interleukin 10 measurement	SWAP70;TMEM63B;CAPN11;ZNF143;KCNV2;RSPH9;MRPL14;PUM3;GZMH;VEGFA;CDX1;SLC19A2;DCUN1D5;IPO7;MYMX;CCDC170;GMPR;DENND5A;GNB1L;JARID2;DTNBP1;GZMB;VLDLR;SEMA3D;DENND2B;WEE1;DYNLRB2;SCUBE2;CSF1R
interleukin 12 measurement	VEGFA;SLC19A2;TMEM63B;CAPN11;NRBF2;REEP3;MYMX;CDX1;VLDLR;UBLCP1;RSPH9;MRPL14;HSP90AB1;SLC29A1;NFKBIE;KCNV2;POLH;PUM3;CSF1R;SPATS1
interleukin 13 measurement	VEGFA;CAPN11;MYMX;MRPL14;TMEM63B;RSPH9
interleukin 16 measurement	STARD5;F12;CYP4V2;TMC3;F11;EFNA5;GRK6
interleukin 17 measurement	CDX1;KCNV2;MRPL14;MYMX;PUM3;VEGFA;TMEM63B;RSPH9;SEC22A;VLDLR;CSF1R;SEMA5B;SLC19A2;CAPN11
interleukin 17 receptor A measurement	HDHD5;IL17RA;TMEM121B;GAB4
interleukin 17 receptor B measurement	TMEM199;SARM1;IL17RB;VTN;SEBOX;SELENOK;CHDH;ACTR8;CACNA1D
interleukin 17 receptor D measurement	SPATA12;ARHGEF3
interleukin 18 measurement	CRYAB;BIRC6;YIPF4;CBX3;HNRNPA2B1;CCNB1;SLC30A5;C11orf52;TEX12;SLC30A6;MARVELD2;MEMO1;DPY30;PLET1;BCO2;ZC3H3;SNX10;NLRC4;CDK7;PIH1D2;IL18;PTS;HSPB2;MYADM;CCDC125;OCLN;LEKR1;HSPB2-C11orf52;CARD18;TAF9;EEF1D;CFAP68;CASP1;CASP5;DIXDC1;TIPARP;CARD16;MROH6;FDXACB1;SRD5A2;SPAST;AK6;GFUS;NAPRT;DLAT;CASP4
interleukin 18 receptor 1 measurement	IL1RL1;IL18RAP;SLC9A2;IL18R1;SLC9A4;SKIC2;NELFE;IL1RL2;C2
interleukin 18 receptor accessory protein measurement	TNXB;NELFE;PPT2-EGFL8;SLC9A4;FKBPL;STK19;IL18RAP;PRRT1;DXO;CYP21A2;IL18R1;SKIC2;ZBTB12;C4A
interleukin 19 measurement	ALLC
interleukin 2 receptor antagonist measurement	RBM17;IL15RA;PFKFB3
interleukin 23 receptor measurement	IL23R;C1orf141;SLC35D1;IL12RB2
interleukin 25 measurement	TRIM29;POU2F3;TLCD5;ARHGEF12
interleukin 27 receptor subunit alpha measurement	SURF6;OBP2B;RLN3;PALM3
interleukin 4 measurement	VEGFA;VLDLR;MRPL14;MYMX;CDX1;CAPN11;CSF1R;PUM3;SLC19A2;TMEM63B;KCNV2;RSPH9
interleukin 5 measurement	TMEM199;SEBOX;TMEM63B;CAPN11;MRPL14;SARM1;VTN;VEGFA;POLDIP2
interleukin 5 receptor subunit alpha measurement	CRBN;ABCF2;TRNT1;SMARCD3;H2BK1;CHPF2;ABCF2-H2BK1
interleukin 6 receptor subunit alpha measurement	S100A7;AQP10;KCNN3;FCGR1A;SV2A;UBE2Q1;CHRNB2;TDRD10;SHE;BOLA1;DENND4B;H4C15;MTMR11;ATP8B2;IL6R;SF3B4;ADAR;H3C13;S100A7A;OTUD7B;NUP210L;H2BC21;H2BC18
interleukin 6 receptor subunit beta measurement	ASGR1;GPR15;MUC20;DCBLD2;CPOX;DLG4;ASGR2;IL31RA;CLEC10A
interleukin 7 measurement	PF4V1;CAPN11;PPBP;VEGFA;RSPH9;MRPL14;MYMX;ZC2HC1A;TMEM63B;CXCL5
interleukin 7 receptor subunit alpha measurement	CFHR3
interleukin 8 measurement	DMRT3;SATB2;DMRT1;ZNF732;ZNF718;ZNF141;DMRT2;ZNF595
interleukin 9 measurement	SMAD5;ALLC;SMIM32
interleukin-1 alpha measurement	OTUD4;MMAA
interleukin-1 beta measurement	POLR1H;PTS;ALLC;MEMO1;SLC30A6;DPY30;RNF39;NLRC4
interleukin-1 receptor type 1 measurement	ST3GAL6;PSD4;IL1RN;IL36RN;DCBLD2;IL36B
interleukin-10 receptor B measurement	IFNAR1;IFNAR2
interleukin-11 receptor subunit alpha measurement	SIGMAR1;RPP25L;IL11RA;CCL27
interleukin-12 receptor subunit beta-1 measurement	MAST3;UBLCP1
interleukin-12 receptor subunit beta-2 measurement	SERBP1
interleukin-13 receptor subunit alpha-1 measurement	TMEM199;SARM1;VTN;SEBOX
interleukin-2 receptor subunit alpha measurement	RBM17;IL15RA;PFKFB3;KLF6
interleukin-22 measurement	SEBOX;SARM1;POLDIP2;VTN;TMEM97;TMEM199;TNFAIP1
interleukin-22 receptor subunit alpha-1 measurement	SLC26A9
interleukin-22 receptor subunit alpha-2 measurement	TNFAIP1;POLDIP2;TMEM199;SEBOX;SARM1;SLC46A1;VTN;TMEM97
interleukin-27 measurement	EBI3;DNMBP;VTN;STAP2;YJU2;SHD;TLR1;TMEM199;SEBOX;SARM1;SH2B3;TMEM156;LRRC15;TLR6;FAM114A1;YBX2;FAR2;ERGIC3;CHAF1A;TNFSF12
interleukin-6 gene expression measurement	AGT;COG2
interleukin-6 measurement	CDX1;SLC19A2;PSD4;PDLIM3;CHRNB2;TDRD10;KCNV2;SHE;CSF1R;KCNH7;HLA-DQA1;VEGFA;IL36B;CAPN11;GBGT1;FMN2;MRPL14;SMIM32;TNC;PUM3;YPEL1;MAPK1;RPS6KC1;IL36RN;IL1F10;IL6R;HLA-DRB5;MYMX;TMEM63B;KCNN3;VLDLR;UBE2Q1;RSPH9
interleukin-6 receptor measurement	TDRD10;UBE2Q1;SHE;IL6R
interleukin-8 measurement	CXCL1;CXCL6;RASSF6
intermediate coronary syndrome	EML1;PLG;LDLR;CDKN2A;SCN5A;CYP46A1;ZPR1;APOA5;SLC22A2;MTAP;BUD13;SLC22A3;XYLB;ACVR2B;SMARCA4;EXOG;IGF2R
intermediate density lipoprotein measurement	SMARCA4;APOE;BSND;APOB;LDLR;NECTIN2;APOC1;ACOT11;BCAM;DHCR24
intermittent Staphylococcus aureus carrier status	PP2D1;SGO1
intermittent vascular claudication	SMAD3
interstitial collagenase measurement	MMP10
interstitial lung disease	LUC7L;RGS11;IL4R;HBQ1;TYK2;SH3PXD2A;SH2B3;SLC12A7;TTC33;MCF2L;PTPN22;IL10;NKX6-1;WDFY3;HTR1E;HECTD4;TIGD2;H2BC4;ACTRT3;HBA2;H4C3;INSYN2B;ATXN2;ARHGDIG;SPMIP1;H3C1;H4C1;H3C3;HFE;TNPO3;MYNN;DIMT1;IPO11;SYNGR1;AXIN1;ZKSCAN1;ALDH2;PRKAA1;CGA;TRIM4;ATP6V1G3;SPEF2;RAVER1;CDS1;FAM234A;SNRNP48;RMI2;C1orf141;H2BC3;H2AC4;H3C2;SPDL1;PDGFB;RPL3;PHTF1;SLC17A1;H1-1;DOCK2;TRAFD1;KCP;DISP2;CAPN10;CAPSL;TSPAN33;A…
interstitial nephritis	RSL24D1;NADK2;RAB27A;UNC13C;SKP2
intertrochanteric region size	EIF6;GDF5;CCDC66
intestinal cancer	ZNF280D;MNS1;CABLES2;RPS21;EGR2;PITRM1;LAMA5;TCF12;JMJD1C
intestinal disease	LRMDA;KCNMA1;PRR16;GPR158;MYO3A;HELB
intestinal impaction	CHRNB2
intestinal obstruction	CHRNB2
intracerebral hemorrhage	SHISA6;DPH1;RTN4RL1;TMEM220;OVCA2;TMEM238L;PMF1;SLC25A44;ADGRG3;PMF1-BGLAP
intracranial hemorrhage	LRRC27;STK32C
intracranial thrombosis	TMEM135;TBL1XR1;RAB38
intracranial volume measurement	NT5C2;LLPH;ZFHX3;PCGF6;ARL17A;WNT3;PMFBP1;TAF5;PDCD11;TMBIM4;LRRC37A;CENPW;LRRC37A2;STH;NSF;RSPO3;INA;WNT9B;ATP5MK;MAPT
intrahepatic bile duct cancer	SUGP1;TM6SF2
intraocular pressure change measurement	MUC21;MUC22;PSORS1C1
intraocular pressure measurement	IBTK;GAS7;ST7L;CRAMP1;HGF;NR1H3;BCLAF1;NUP160;RAB27B;RIPOR3;FOXC1;TRAF3IP2;ASB1;RORA;NEDD4;SMG6;EIF2B3;P4HA2;NSF;RASAL2;VPS9D1;FOSL2;COL16A1;NOX4;SPAG7;CYP26A1;CDC5L;GCAT;TIMP3;AAGAB;CAV2;CAV1;ANKRD7;GLIS3;PTGDS;ARHGAP21;GOSR2;CAMTA2;PFN1;RNF167;SLC25A11;RCVRN;SELPLG;SH2B3;TBCCD1;PCCB;EFEMP1;DNAH6;THADA;ADPRS;UCHL3;LTBP2;TBX2;ADGRB2;GHSR;NT5C3A;SNAI1;MOCS1;RUNX2;PTPRB;VPS13C;KIF1C;FOXA1;CDO1;PER2…
intrathoracic organ injury	GLIPR1;GLIPR1L2;GLIPR1L1;CAPS2;KRR1;NAP1L1
intrinsic cardiomyopathy	FOLH1;ENPEP;DGKZ;OR4C46;TRIM48;TRIM49B;TRIM64C;SEC23IP;OR4A5;OR4C13;TRIM51G
iris disorder	COL4A4;BTN2A2;BTN3A2;BRINP1;H4C8
iritis	PLPPR1;CAST;SERPINH1;CAVIN4;HDAC2;TMEFF1;ARRB1;HLA-B
iron biomarker measurement	HFE;KCTD17;SEPTIN4;APOC3;SLC17A2;SLC17A3;MYRF;TST;TMEM258;SRPRB;SLC17A4;BTBD10;HSF5;H2AC6;H2BC4;H1-6;H4C3;H2AC4;H3C3;TFRC;TEX14;GIGYF1;H1-2;H2BC3;TFR2;MOSPD3;APOA4;TRIM38;WDR75;APOA1;SIDT2;PTH;SIK3;PCSK7;FEN1;TF;RAD51C;MTMR4;TRIM37;PRSS16;SLC17A1;FADS2;FADS1;TAGLN;PAFAH1B2;IGBP1C
iron metabolism disease	CARMIL1;ZSCAN9;H2AC6;H2BC4;H4C3;H2BC12;HFE;PRSS16;H1-6;H2AC12;H2BC11;H2AC11;H4C9
irritability measurement	CLASP1;TP53INP2;FBXL19;CHADL;RANGAP1;GGT7;DPYS;UBE3B;PANK4;CAMKV;MON1A;ZNF646;USP19;QARS1;ERCC4;PCDH9;SPPL2C;KLHDC8B;MRTFB;MAPT;HES5;LINC02210-CRHR1;RBM5;PRKCZ;STX4;MVK;CRHR1;FADS2;TMEM258;MMEL1;CAMKMT;FADS1;PPP1R3A;IP6K3;TMEM161B;IHO1;MYO1H;WDR6;P4HTM;QRICH1;SEMA3F;RBM6;NOS2;HSD3B7;ZC3H7B;MAP1LC3A;KCTD10;FANCL;PARD3B;UQCC2;CTF1;CTLA4;ICOS;CCDC68;TEF;VKORC1;CCDC71;SLC38A3;NCOA6;STX1B;SETD1A;EP300…
irritable bowel syndrome	TMEM38B;FAM120AOS;PRRC2A;OLFM4;PHF2;APOM;FAM120A
isoleucine measurement	MEX3C
jaw disease	KCNK15;RIMS4
jaw fracture	PSRC1;SORT1;COG1;VCF1;SLC39A11;RAPGEF2;CPSF4L;GSTM4;MYBPHL
job-related exhaustion measurement	KLKB1;FAT1;F11
joint damage measurement	SOD1;SPON1;PSMA6;CREBZF;BTBD10;DLG2;TMEM126A;TMEM126B;VGLL3;DBX1;FTO;MRPL36;CADM2;IRX3;PRORP;RPGRIP1L;BMAL1;NDUFS6;PTH;SCAF4;FAR1
joint disease	AP3D1;FKBP6;AAAS;ZNF516;BCL7B;AMBP;CDK2AP1;PKD2;GDF5;AMHR2;TARBP2;SMARCC2;MAP3K12;PPM1K;PGRMC2;CAGE1;DRD5;TMEM270;COL27A1;PCBP2;SMIM21;NPFFR2;DNM2;DOT1L;LY86;RAP1A;C1orf162;CEP78;RILPL2;SLBP;KCND3;FAM53A;RNF41;KMT5A;PRR13;EIF6;MPHOSPH9;ABHD11;SPP1;COIL;SLC17A3;ILF3;SLC44A2;MTRFR;NPFF;USP50;SP7;UBE2U;MAML2;SP1;CLDN4;MLXIPL;BAZ1B;WDR1;JADE1;MLLT10;TMIGD3;RREB1;PSAT1;LARP1B;SBNO1;CCDC97;GC;CACHD1;AB…
joint hypermobility measurement	RNF166;MAB21L4;AGXT;CTU2;SMIM34;PINX1;TFG;GDF5;XKR6;C21orf140;EIF6;PRTG;SMIM11
juvenile dermatomyositis	BTNL2;HLA-DRA;TSBP1
juvenile idiopathic arthritis	CEP76;RNF40;RASIP1;ZMIZ1;LNPEP;PHTF1;CCR2;PSMG2;INS-IGF2;PTPN22;SPIRE1;ZNF365;NTN5;AQP10;INPP5E;CCR1;SNAPC4;INPP5D;PTPN2;SGF29;REDIC1;SULT1A2;RPS26;PSMB8;CNTN1;ERBB3;SRCAP;PPIF;RAB5B;TTC33;STAT1;TENT4B;CCRL2;IKZF4;DCTD;TCTA;NICN1;PRR14;FBRS;PHKG2;ETS2;BSN;ERAP1;UBLCP1;BBS12;EIF3C;APOBR;BRWD1;CARD9;SBK1;NEMP2;CFAP119;DNLZ;TENM3;RHOA;AAGAB;MYB;IRF1;IL6ST;RNF145;MFSD6;CCR5;APEH;PTGER4;NUPR1;HLA-DQB1…
juvenile myoclonic epilepsy	FBXL19;STX4;VKORC1;STX1B;PRSS53;HSD3B7;ZNF646;SETD1A
kallikrein-11 measurement	KLK10;NEU4;D2HGDH
kallikrein-12 measurement	KLK10;KLK13;KLK11;KLK12
kallikrein‐6 measurement	LILRB2;KLK7
kallistatin measurement	SERPINA11;SERPINA4;SERPINA12;SERPINA9
keratinocyte carcinoma	SBNO2;RSBN1;NOX4;RMDN2;EGR2;STK35;MCF2L;DEF8;TCF25;FEM1A;MINDY1;MX1;CTSS;TGM6;ADO;RXFP3;FANCA;HLA-DQA1;MICA;KRT6A;TSGA13;HLA-DPB1;HLA-DPA1;AP5B1;TUBB3;ATP11A;SNX13;ASIP;OCA2;CCR6;BCAS4;PLGLB2;RALY;PRDX5;MKLN1;PTPN22;MYCN;UBAC2;RAC1;ZNF365;GAS8;CTSK;ANXA9;GOLPH3L;THNSL2;FBXO43;RPS6KA4;FABP1;ICOS;COX6C;GPX4;SNX32;FAM220A;CDK10;HLA-B;ZPBP;HDAC9;CPQ;SPAG1;MYL10;LTA4H;PHTF1;PARD6B;GPR18;PDE6A;AMDHD1;A…
keratitis	DLC1;C8orf48;NMB;COL4A4;SEC11A;SLC28A1;SGCZ;BRINP1
keratoconjunctivitis	DLC1;C8orf48;SGCZ
keratoconus	ALDH3A2;PTGDS;CAMTA2;CACYBP;CTNNAL1;ABITRAM;DENND10;GHSR;SESN3;NCAM1;NDUFS4;CEP57;HOXB2;SLC25A22;RPLP2;ZNF469;PANO1;TFAP2D;ELP1;ULK2;SPAG7;LZTR1;SGCA;ZRANB3;ICE2;SLC52A1;TP53INP1;C8G;PIDD1;SLC47A2;RXRA;INCA1;CR1L;FAM76B;AP4E1;MPDZ;PFN1;MRPS14;KIF1C;CELA1;RABGAP1L;SMAGP;CRACR2B;ZFPM1;ACTL7A;NANOS1;LCNL1;SLC4A8;AAGAB;IQCH;RAB3GAP1;TNFSF10;FST;TTC12;PCDH15;SRFBP1;ITGA2;CLIC3;ANKK1;CCNE2;PNPLA2;POLR2…
kidney cancer	PABIR2;HPRT1;NRG3;PABIR3
kidney disease	MTMR3;CFHR4;TAP1;HLA-DQB2;HLA-DQA2;CFHR1;CFHR3;HLA-DQA1;COL11A2;TSBP1;HLA-DPA1;PSMB9;CFH;CFHR2;LIF;AGAP1;HLA-DPB1;HLA-DQB1;TAP2
kidney failure	KIRREL2;IRS4;NPHS1;UMOD;ACSM5;COL4A5
kidney injury molecule 1 measurement	HAVCR1;EBNA1BP2;FAM98B;HOXB2;ACSM5;HOXB6;TIMD4;UMOD;SGCD;RASGRP1;HOXB4;CFAP57;HOXB1;HOXB9;HOXB7;HOXB5;HOXB3;HAVCR2;TMEM125;PPP1R2B;C1orf210
kidney volume	HOXD11;BCAS3;CENPW;VEGFA;TBX2;FANCC;PDILT;RSPH9;BNC2;RPGRIP1L;NBAS;UMOD;ACSM5;GYPB
kin of IRRE-like protein 3 measurement	TOMM40;APOC1
knee fracture	PPDPFL
knee injury	GDF5;SRR;EIF6
kynureninase measurement	ARHGAP15
kynurenine measurement	PTPN21;UBE2E2;GALC;GPR65;NKIRAS1;KCNK10;THRB;TTC8;UBE2E1;NR1D2;RPL15;ZC3H14;EML5
labyrinthitis	PPP1R3A
lacrimal apparatus disease	PLCXD2;BRINP1
lactadherin measurement	APOA5;TOMM40;APOC1;HAPLN3;APOE;BUD13;LIPC;MS4A4E;MS4A4A;ACAN
lactate measurement	FNDC4;TNKS;KRTCAP3;GCKR;SNX17;ZNF513;ERI1;MFHAS1;SPATA31H1
lactose intolerance	R3HDM1;ELFN1;DARS1;UBXN4
lagophthalmos	RASGRP1;FAM98B
language impairment	RABGGTA;CIDEB;ADCY4;DHRS1;LTB4R;LTB4R2;TGM1
language measurement	MSH6;FSIP1;ZIC1;GPR176;MCTP1;STX19;SEZ6;CERK;KIAA0586;ARL13B;FOXN2;FOXD4L1;KIAA0825;PHF12;FHL5;ARB2A;FURIN;PLCL2;FAM222B;NSUN3;DHFR2;TSHZ1;PROS1;ARL17B;STH;MSH2;TBC1D12;ZNG1B;FBXO11;UBASH3B;DHRS13;PWWP2B;NOC3L;PIPOX;FES;MAPT;POU5F2
large artery stroke	HDAC9;CDKN2C;KLHDC10;PEMT;TSHB;PSRC1;FERD3L;CYLC2;BORCS7;MMP10;DMRTA1;MMP1;MMP12;NT5C2;BRAP;RAI1;TWIST1;SMARCA4;TRAFD1;ADAMTS7;WDR12;CELSR2;MMP3;PRKAA2;TM4SF4;TM4SF1;AS3MT;APOA5;SH2B3;PLG;MMP20;CARF;CYP17A1;TMEM184C;SERPINA6;FAF1;BORCS7-ASMT;MTAP;RASD1;ACAD10;ALDH2;NAA25;LDLR;SORT1;BUD13;NBEAL1;CNNM2;ICA1L
laryngeal disease	IQCH;AAGAB
laryngeal neoplasm	NCS1;TOR1B;PTGES;HMCN2;PRRX2
laryngeal squamous cell carcinoma	TBX5;RBM19;MYRF;TMEM258;CD226;NCR3;ATP6V1G2;FADS1;FEN1;NFKBIL1;FADS2;LTA;LST1
late-onset Alzheimers disease	ITGA2B;CYB561;CA12;AURKA;CLNK;MS4A4A;HAVCR1;PILRB;MINDY2;TOMM40;APOC1;SLC52A1;TMEM108;PROSER2;ANK3;FAM171A2;GPRC5B;MAMSTR;IZUMO1;HLA-DRB1;CR1L;VPS35L;ITK;NTN5;BFSP2;WWOX;CYP27C1;GPX3;MS4A4E;HS3ST1;SPI1;RIN3;KNOP1;MADD;APOE;MYBPC3;TNIP1;ADAMTS5;SLC39A13;RAPSN;FUT2;CYC1;SHARPIN;ARHGAP45;GPATCH8;GRN;CNN2;ZCWPW1;ATG16L1;GNPNAT1;RASIP1;COBL;CR2;FAM210B;ADAMTS1;ZYX;NYAP1;ZNF232;TANC2;MAF;OPLAH;ZFP3
late-onset myasthenia gravis	POLR1H;RNF39;PPP1R11;ATP6V1G2;ATP6V1G2-DDX39B;DDX39B;NFKBIL1;HLA-A;LTA
latent autoimmune diabetes in adults	SH2B3;HLA-DQB1;ATXN2;PHTF1;RSBN1;IGF2;TH;HLA-DQA1
lateral epicondylitis	CAMTA1;ATP12A;ATP6V1G3;PARP4;SPATA13
lateral ventricle volume measurement	MLLT10;FBXO31;DNAJC1;ROBO2;H1-0;POU2AF3;SKIDA1
laterality measurement	STON1-GTF2A1L
lean body mass	SEMA3F;RAD52;BAD;AOC1;WNT16;SNX11;TMEM176A;M6PR;RBM5;KDM1A;RBM6;REXO5;COPZ2;CREBBP;SOX8;IBTK;PHTF2;VPS41;CD79B;SCN4A;TEAD3;CAMK1G;NADK;TFAP2D;MGST1;MLXIPL;STAB1;FUZ;ABHD5;TTC19;EXTL3;TACC3;ISL1;CHDH;CLCA1;IGF1;ZRANB1;ZFP64;OSBPL5;CPS1;SLC45A4;AKAP11;HSD17B6;KPNA6;VRK2;IBSP;BAK1;ZCCHC8;ATP6V0A1;MAP2K3;CLXN;SH3YL1;VCL;RFC1;ZZZ3;TUBG2;MFAP3;TNC;ADRB1;HSPA5;FAM184B;HDAC9;FAM120A;PER3;UTS2;MAPK9;MPHOS…
lean mass-adjusted fat body mass	FAM210A;MC2R;RNMT;MC5R;ZNF664;DNAH10;PTBP2
lectin-like oxidized LDL receptor 1 measurement	MADD;ARID1A;ZDHHC18;PSMD3;DDB2;GPN2;PXYLP1;OLR1;MED24;P2RY6;NR1H3;NLRP12;RASA2;SFN
left atrial volume measurement	DYRK3;QPCTL;ANKRD1;HTR7;DMWD;SNRPD2;RPP30;FBXO46
left inferior lateral ventricle volume measurement	IRX2;CENPP;SPTLC1;IARS1
left ventricular diastolic function measurement	WASHC5;PTK2;ATXN2;BRAP;ALDH2;PLEKHA3;FKBP7;AAGAB;SH2B3;SMAD3
left ventricular ejection fraction measurement	FKBP7;SRARP;CLCNKB;PLEKHA3;WASHC5;ZBTB17;HSPB7;CLCNKA;CAND2
left ventricular hypertrophy	TTC12
left ventricular structural measurement	SEC62;FKBP7;MMP11;SMARCB1;SOX6;PATJ;TTN;NFIA;TM2D1;WASHC5;RPRML;ALG12;SLC35F1;NMB;PLN;PJVK;PSORS1C1;DERL3;GRK3;DPH1;CEP85L;BNIP1;TBX3;ALPK3;FOXO1;LAD1;GALNT10;SAP30L;PRKRA;PIM3;SAXO5;ATXN2;MIF;RAB44;MCOLN1;MRPS31;SEC11A;SRR;ZSCAN2;WDR73;OVCA2;SLC25A15;GOSR2;SH2B3;STC2;PLEKHA3;ZNF592;CRELD2;CDSN
left ventricular systolic function measurement	PLEKHA3;WASHC5;HSPB7;MMP11;SRARP;SMARCB1;CLCNKA;MIF;FKBP7;DERL3;ZBTB17
lens disease	DCN;MYH14;MVK;PLEKHS1;ADCY1;COPRS;MYEOV;EPYC;HERC2;RIN2;IGFBP1;UBE3B;CCDC201;BCL11B;GOLGA8F;TPCN2;KCTD10;CASZ1;LUM;KERA;SUZ12;CCER1
lentiform nucleus measurement	FMO2
leprosy	CYLD;IL18RAP;EGR2;PPARG;IL23R;RP9;MED30;OSGIN2;NOD2;PRM1;PRM3;TNP2;C1orf141;C6orf15;RAB32;PRM2;RNF145;TIMP4;UBLCP1;SNX20;SOCS1;HLA-DRB1;HLA-DQA1;CDSN;PRDX5;CCDC122;SYN2;CCDC88B;RMI2;HLA-C;PSORS1C1;TNFSF8;HLA-DQB1
leptin measurement	GCKR;RPGRIP1L;SNX17;GRB14;G6PC2;TIPARP;ZNF513;HSPB3;LEKR1;SPATA31H1;COBLL1;FNDC4;EXOC6;NDUFS4;NUDT5;NCR3LG1;ABCC8;SEC61A2;FST;KIF11;KRTCAP3;IRS1;LEP;TSGA13;NUCB2;CCNL1;CAMK1D
leptin receptor measurement	PDE4B;LEPROT
lesion of sciatic nerve	CENPU;ACSL1;SLC25A4
leucine measurement	OTOL1;NMD3;DGCR6
leukemia	OPRK1;NPBWR1
leukocyte count	FIRRM;NFYA;CFTR;SNX11;CASP10;RBM5;ABCB5;COPZ2;TSPOAP1;FARP2;GGCT;DBF4;MARK4;TRAPPC6A;SELE;MED24;HEATR5B;MLXIPL;PHLDB1;ADGRA2;SLC45A4;BIRC3;AKAP11;UBR2;B4GALT7;SLC39A9;RABEP1;NUP160;BAK1;SLC4A7;MRI1;SOX30;RETSAT;TRIT1;ADRB1;ARAP2;CC2D2A;LIMA1;RRP12;LY75;ARID4B;SPO11;DCBLD2;SERPINB3;DGKG;TBXAS1;PARP12;TARBP1;VMP1;SPHK2;RPL18;CA11;SNX24;ANKS1A;ZNF76;NTHL1;TRAM2;TBC1D1;TIE1;ZMYND12;MPPED2;STOML1;COAS…
leukocyte immunoglobulin-like receptor subfamily B member 1 measurement	LILRA1;LILRB4
leukocyte immunoglobulin-like receptor subfamily B member 2 measurement	LILRB2;LILRA5;LILRA4
leukopenia	ANGPT2;SUCLA2;MED4;NUDT15
lichen planus	HLA-DQB1;HLA-DQA2;RNF216;FSCN1;ACTB;FBXL18;HLA-DQB2
lifestyle measurement	GLRX2;BAK1;EPN2;P4HA2;FAM76B;JADE1;GNB1;MLLT10;KCNN2;DYNLL1;WHRN;SMARCD2;HGFAC;COX6A1;CUTA;RARS1;PDLIM4;TEX15;REV1;KIF12;GIPC2;UBAP2L;TCTA;CER1;RIT2;BMP3;MMP21;ZNF618;H2BC5;CILP2;CGGBP1;BSN;APEH;MST1R;STRBP;WRN;AK8;SPACA9;AKTIP;VKORC1;PPID;VWC2L;KLC2;SH2B1;STX19;RFLNA;TUFM;RTKN2;CABCOCO1;EIF3C;NDUFA13;TMEM26;PRR20A;HMGN1;UMAD1;HP;RTEL1;TLCD4-RWDD3;ZRANB1;ATOSA;FNIP2;GATB;ERBB3;SMARCA2;PSMC5;PATZ1…
limited scleroderma	ACP3;DNAJC13;RPP14;HTD2;MRPL3;EMC8;PXK;STAT1;IRF5
linoleic acid measurement	MYRF;RFPL2;FADS2;TMEM258;C1S;EMG1;FADS1;OMA1;FEN1;PHB2;LPCAT3
linolenic acid measurement	FADS3;MYRF;FADS2;FEN1;TMEM258;FADS1
lip disorder	FBXO45;WDR53;PIGX;NRROS
lip morphology measurement	TFPI;YTHDC2;TNIP3;TRPM5;ZFYVE26;MTHFSD;HOXA1;TNNI2;CER1;STXBP5;LIMS1;MCC;DNAJB8;TSSK1B;DENND1B;ATG5;SIX4;HOXA5;PRRX1;CTSD;TRIM25;SLC38A6;KCNMA1;FOXL1;ZBED2;NECTIN3;MNAT1;PRDM1;MROH9;EEFSEC;CRB1;GCC2;DGKE;GATA2;ALX1;SKAP2;PREP;SIX1;TRMT5;EDAR;SIX3;FTO;RANBP2;AKTIP;SH3RF3;MSRA;ZDHHC21;FOXC2;C17orf67
lipid measurement	RRN3;PCIF1;TBL2;FNDC4;DOCK7;MYRF;APOE;TESMIN;ANGPTL3;PSRC1;SORT1;TMEM258;FCGR2A;FADS1;USP1;LIPC;ACAA2;FEN1;C18orf32;NPIPA1;IGFL2;IGFL4;MLXIPL;SLC18A1;NPFFR2;APOB;GCKR;LDAH;LDLR;APOC1;FADS2;ABCG5;ZNF335;TDRD15;RPL17;BAZ1B;SLC12A3;PLTP;SNX17;SMARCA4;TOMM40;NLRC5;USP24;IGFL3;PPP1R11;RPL17-C18orf32;SPATA31H1;POLR1H;ZPR1;DYM;ADAMTS3;ZNF513;PCSK9
lipid or lipoprotein measurement	TOMM40;APOC1;BUD13;NLRC5;PLG;APOA5
lipoma	SLK;NME7;STN1;BLZF1;SLC19A2
lipoprotein A measurement	AGPAT4;HERPUD1;SLC12A3;NFATC3;PPP2R3A;GSTP1;MAP3K4;CRLS1;CHGB;SMPD3;SLC7A6;SLC22A2;QKI;PCCB;PMFBP1;ACAT2;PLG;CBX3;MCM8;SMARCA4;TOMM40;APOC1;TULP4;PRMT7;SORT1;FXYD6;FXYD2;MAP3K6;DYNLT1;TMEM181;WTAP;SLC22A3;CEP112;FNDC1;SHLD1;TNKS;FUT2;PRKN;BRWD1;ADH7;ADH1B;LPA;CFI;MLXIPL;TP53BP1;NOX3;SYNJ2;TMEM230;TRMT6;APOH;ERI1;BCL7B;HNRNPA2B1;LDLR;PCNA;ZSCAN29;DHX38;NTN5;PNLDC1;PRKCA;TAGAP;DUS2;PSMG1;SOCS3;HMGN…
lipoprotein measurement	PCIF1;BCL7B;HMGCR;CERT1;SMARCA4;APOC1;ACAA2;TOP1;RPL17-C18orf32;RPL17;HERPUD1;TBL2;MINDY2;MAU2;TOMM40;NCAN;ATP6V1B2;HAPLN4;ZNF335;SLC18A1;SLC12A3;PLTP;SUGP1;APOE;FCER1G;APOA2;C18orf32;APOA5;PLG;LDLR;BUD13;NLRC5;C10orf90;TOMM40L;LIPC;TM6SF2
lipoprotein-associated phospholipase A(2) change measurement	TDRD6;TOMM40;APOC1;SORT1;PSRC1
lipoprotein-associated phospholipase A(2) measurement	HERPUD1;SLC12A3;CETP;ZPR1;MS4A4A;PLG;APOC1;PSRC1;SORT1;BUD13;CYP39A1;UBC;SLC25A27;TOMM5;ANKRD66;RPS6KB1;APOA5;PKD2;SMARCA4;APOE;CELSR2;PPM1K;ABCA1;TDRD6;RNFT1;VMP1;TUBD1;SPP1;LDLR;TOMM40;NIPSNAP3A;FBXO10
liver amyloid deposition measurement	ST18
liver cancer	SUGP1;TM6SF2
liver disease	MAU2;BRI3BP;UGT1A8;UGT1A10;COMP;NCAN;ECPAS;GATAD2A;ZNF483;NDUFA13;UGT1A9;DNAJC25-GNG10;SUGP1;PBX4;PRKCSH;KLHL8;NR2C2AP;HSD17B11;TM6SF2;UGT1A1;UGT1A4;YJEFN3;UGT1A5;LAS1L;LPAR2;ZC3H12B;PTGR1;CILP2;UGT1A6;AFF1;TSSK6;HAPLN4;ODAD3;GNG10;UGT1A7;UGT1A3
liver disease biomarker	GCKR;MAU2;GATAD2A;HAPLN4;TM6SF2;SPATA31H1;SNX17;TOMM40;APOC1;NCAN;ZNF513;SAMM50;KCTD17;SUGP1;FNDC4;TST;KRTCAP3
liver enzyme measurement	MRS2;PARVG;NBPF3;NRBF2;ADAMTS13;REEP3;JMJD1C;GGT1;SNRPD3;DNMBP;SAMM50;ALDH5A1;SLC2A6;LRRC75B
liver fat measurement	KCTD17;SUGP1;APOC1;HAPLN4;GPN1;ZNF512;GCKR;MTARC2;TST;PTGES;GATAD2A;SPATA31H1;MAST3;FNDC4;SNX17;MAU2;TOMM40;C4orf17;TRMT10A;KRTCAP3;ZNF513;TRIB1;COL19A1;SAMM50;NCAN;TM6SF2
liver fibrosis measurement	METTL13;APOB;SNRPD3;CBL;PSMD9;CERT1;ALDH8A1;RCL1;MYRF;TUBGCP6;MAU2;LDLR;FADS2;RHOF;CCDC97;SIRT3;PGGHG;NRBF2;RAB8A;GATAD2A;FEN1;TRABD;RIC8A;LRRC75B;ADO;PSMD13;IFITM1;HAPLN4;ANKDD1B;CAPN14;MOV10L1;SELENOO;BRAP;GGT1;SAMM50;SUGP1;SMARCA4;NCAN;OASL;KLHL8;IQGAP2;FADS1;C12orf43;HPD;TASOR;ARHGEF3;TPM4;GCSAML;NLRP6;SCGB1C1;OR2C3;UGT2B15;TMEM116;ERP29;SLC38A7;HNRNPUL1;TGFB1;CDC37L1;VAMP4;MYB;TOMM40;SORT1;R…
liver iron measurement	ZNF184;KCTD17;BTN3A3;ZNF391;ASNSD1;H2AC11;ZSCAN16;H4C3;H2AC12;H3C1;HFE;TRIM38;TST;ORMDL1;ANKAR;H1-2;H1-1;H2BC11;H2BC5;ZSCAN26;H4C1;ZSCAN9;SLC40A1;H1-4;H2BC4;ZNF322;ZNF165;H2BC12;H4C9;H4C2
liver neoplasm	IFNL3;SAMM50
liver volume	RPGRIP1L;ERI1;GHSR;MAU2;NCAN;ZDHHC18;CKMT1A;TRMT11;PBX4;NCEH1;REEP3;PDIA3;GATAD2A;TNKS;CENPW;TM6SF2;NUDC;MFHAS1;NRBF2;FGFBP3;SUGP1;ECT2;FNDC4;ARID1A;HAPLN4
lobar intracerebral hemorrhage	TOMM40;APOE
lobe attachment	ELP1;MYO3B;TBX15;NPVF;MRPL32;RAB32;CTNNAL1;MTX2;EDAR;GCC2;SLC27A2;PHLDB2;AIG1;MINDY3;SPMIP4;DDAH1;HS3ST3A1;SH2B2;CCDC138;SPATA18;LIMS1;MAB21L2;COPB2;PCLO;LRRC66;SULT1C4;ERICH2;ASCL5;HIVEP2;TMEM245;ARHGAP21;CRYBG1;ADGRG6;FBXO30;ABITRAM;TWIST1;NARS1;NMBR;C7orf25;NKX2-8;BCL10;ABHD10;TAGLN3;FIP1L1;SHPRH;ACTL7B;DST;GREM1;EMX2;DCLK2;SH3RF3;ERC2;PAX9;HSD3B2;SP5;ARHGAP44;PRDM1;CACNA1S;PSMA2;SEM1;GAD1;FER…
lobe size	EDAR;GCC2;AIG1;HIVEP2;COPB2;RANBP2;LIMS1;MRPS22;MYO3B;ADGRG6
loneliness measurement	CDH10;FAM120A;NMRK1;MTCH2;PTPMT1;ARFGEF2;CSE1L;STAU1;NMUR2;DDB2;RERE;PTPRJ;CELF1;RAPSN;NTM;C17orf58;NDUFS3;SMLR1;SPI1;FNBP4;SUDS3;CARNMT1;PACSIN3;SLC39A13;AGBL2;BPTF;C1QTNF4;OR1S1;NUP160;ADTRP;ORC4;MYBPC3;OSTF1;SLC45A1;PSMC3;ARSG;OR4C5;OR9Q1;OR9Q2;FAM180B;PHF2;OR1S2
longevity	CASP8;TIMM21;ZW10;KIF3B;KLF3;USP45;LDLR;NECTIN2;APOE;TOMM40;APOC1;TEX15;XPC;EBF1;TLR10;HLA-DQA1;NOL4L;TUBA3C;TBC1D1;RSBN1;NOX4;MTAP;EXOSC3;SERPINC1;PLG;SLC25A51;ALDH1B1;IGFBPL1;FURIN;FBXO15;VTI1A;RABGAP1L;NEK10;CHCHD4;GRIK2;WRN;PRAP1;CYB5A;GRM5;LSM3;ASXL1;ANKRD18A;MSANTD1;GOLGA6L7;PSMA4;USP28;CHRNA3;MAGI3;SHB;SH2B3;PHTF1;DARS2;SMARCA4;PSRC1;CELSR2;ALKBH3;TMPRSS5;TLR1;TLR6;NDUFA12;HYKK;FAM114A1;GP…
longitudinal BMI measurement	PMAIP1;GUF1;SPATA46;NPS;TRNT1;DOCK1;ANXA2R;CCBE1;IL5RA;RPGRIP1L;CRBN;NOS1AP;SELENOP;CNTN4;GNPDA2;INSYN2A;C1orf226
longitudinal alcohol consumption measurement	CBLN4;L3MBTL2;CHADL;RASIP1;NFKB1;FNBP4;PSPC1;PARP8;MAPT;ADH1A;SPATA31H1;IQCM;ADH1C;SLC4A8;GCKR;EP300;RPGRIP1L;ERI1;SPIN1;FNDC4;YIPF5;MFHAS1;PSMC3;SIX2;ADH6;TNKS;ACTG1;SPI1;SNX17;FANCL;FSCN2;ADH1B;ADH4;NUP160;KANSL1;NTN5;KRTCAP3;ZNF513;RAPSN;AGBL2;MAMSTR;MPHOSPH8;FAM180B;STH
low affinity immunoglobulin epsilon Fc receptor measurement	TRAPPC5;MCEMP1
low affinity immunoglobulin gamma Fc region receptor II-a/b measurement	FCGR2A;FCGR3B;FCGR2B;FCGR3A;FCRLB;HSPA6
low affinity immunoglobulin gamma Fc region receptor III-B measurement	FCGR3B;FCGR3A;FCGR2A;HSPA6
low density lipoprotein cholesterol measurement	POLDIP2;MARK4;TRAPPC6A;FMO3;BAZ1B;CLCN6;NPC1L1;TTC27;TYMP;FAM136A;ADRB1;USP28;ZNF800;R3HDM1;NFE2L3;HERPUD1;NOP58;USP36;NPFFR2;LAMC2;TARBP1;PIGV;PTPRU;SPAG4;GUCY1B1;LTK;BORCS8-MEF2B;BLTP3A;PDE4A;DIP2B;SRBD1;IFT80;PTPN3;SLC12A3;MARK2;NFATC3;XRCC1;CYP2W1;PPP2R3A;DHRS9;TACR2;FOSL2;MKRN2;SLC46A1;SMC1B;ITCH;CXCL2;AFP;CCNT2;COBLL1;GSK3B;TNPO1;SLC27A5;SSH1;APOB;GCKR;CPNE3;SNX10;ACOX3;TRIP6;TMPRSS11E;CETP…
low density lipoprotein particle size measurement	C1orf94;ATG12;TICAM2;TMED7-TICAM2;APOE;TMED7;RNF111;AP3S1;GJB4;CSMD2;TOMM40;MYO1E;NIPSNAP3B;GCOM1;LIPC
low density lipoprotein triglyceride measurement	VPS41;BTBD7;ZFP64;RABEP1;HOXC8;ERBB3;COASY;VPS9D1;EDN1;MGST2;ZFHX4;ZC3H7B;LGMN;PYGB;GINS1;CYB5B;STX4;KAT8;AAGAB;TBC1D12;SIM1;GRB14;AAK1;PHF13;INVS;YLPM1;KBTBD4;KDR;BCL2L2;SBF2;PWP1;ANGPTL2;SLC37A4;PPCDC;RBM26;SCRN3;SETD7;FBXL17;CELF1;TTC12;HYOU1;EXT2;DPYSL4;GUF1;POU4F1;CLGN;ACSS1;H2BC5;LMOD1;EIF5A2;ANKRD55;QNG1;API5;RPL27A;STAT6;SMAD3;HR;TMUB2;UMOD;ARL13B;RAB33B;NOC3L;CMKLR1;KCTD13;PCSK1;MAP3K19;…
low molecular weight phosphotyrosine protein phosphatase measurement	SH3YL1;ACP1;ALKAL2;FAM110C
low tension glaucoma	MTAP;UCK2;TMCO1;DPYS;CDKN2A;FOXC1;LRP12;SIX1;ALDH9A1
lower extremity fracture	CYP26C1;RNF146;CYP26A1;PRKDC;MYOF;DISC1;TSNAX-DISC1
lower face morphology measurement	IDI1;SMG6;ING3;DAAM1;DNAJC2;PLCL1;PNO1;RNF146;BCL11A;TBX2;HOXD9;FBN2;ETAA1;NAPEPLD;HPGD;NSG1;HOXD4;HIC1;EPHB3;PPP3R1;NR2E3;WNT16;WDR37;PMPCB;L3HYPDH;MTX2;HOXD11;RSPO3;TNFSF13;REL;SCG5;HOXD8;MAGEF1;RTN4RL1;FAM3C;C1D;DNAAF10;OVCA2;WARS2;SATB2;HOXD1;HOXD10;SPAG17;SLC26A5;ARMC10;MTARC1;CENPW;HSD3B2;SLC25A13;DPH1;MTARC2;GORAB;HOXD3;HOXD13;LNPK;MERTK;PSMC2;HOXD12;ADARB2;TNFSF12;TNFSF12-TNFSF13;ARHGAP11…
lower respiratory tract disease	CNN2;CDC23;AAGAB;KIF20A;SYMPK;ICE2;LACRT;TLE3;PRSS53;ORMDL3;TLR1;TLR6;ARRDC1;CLEC16A;HSD3B7;IQCH;MYOT;FHDC1;UACA;DPH7;ACOXL;GAL3ST2;GNGT2;ZNF668;NSMCE1;PHOSPHO1;TLR10;RMI2;PRM3;SOCS1;GSDMB;CHRNA3;STX1B;STX4;IL18RAP;PNPLA7;PPP1R1A;LRRC32;DCD;ZNF646;MUCL1;TNP2;ARHGAP45;D2HGDH;IMMP2L;PDCD1;FAM114A1;PSMA4;ABCA7;RSPH6A;CHRNB4;PRM2;EMSY;FOXA3;EHMT1;DMWD;HYKK
lower urinary tract calculus	CYP24A1;RGS14;ACSM5;BCAS1;VWA8;PFDN4;GNAZ;CLDN14;LMAN2;RAP1GAP;SLC34A1;CHAF1B;PDILT;UMOD
lower urinary tract symptom	SPAG6;WDR11;GATA6;SIRT3;RIC8A;H2BC13;H2AC13;H2BC15;OGFR;RBM19;DNAJC1;BMI1;KCNRG;DCANP1;TIFAB;H2AC15;H3C10;TSHZ3;RNASEH2B;STARD4;BET1L;H4C11;H2BC14;COMMD3;COMMD3-BMI1;H2AC14
lumbar disc degeneration	NDST1;TCOF1;MYOZ3;TAP2;PSMB9;CD74;SUMF1;PSMB8;AGPAT4;SPOCK2;TAP1;LRRN1;RPS14;SYNPO
lumbar disc herniation	RAB18;SPOCK2;MKX
lung adenocarcinoma	MYNN;BABAM1;STN1;RALY;EIF2S2;ABHD8;MRPL34;FGF7;MPZL2;VTI1A;ANKLE1;MPZL3;AQP3;KRT78;PDGFD;LRRC34;ACTRT3;HYKK;ZKSCAN3;HLA-A;HLA-DPB1;ZSCAN31;SLC4A7;ZZZ3;B4GALT1;MTAP;KRT18;PLVAP;PPA2;TCF7L2;JAML;FUBP1;AQP7;CFL2;DMRTA1;ZFP36L1;ZNF311;SLC44A4;VARS1;MSH5;TRIM27;ATF6B;CLIC1;PSMA4;SLK;DTWD1;UCHL3;TBC1D4;SETD9;MIER3;GALK2;ZSCAN12;TPCN2;TERT;KRT79;C17orf58;VWA7;HLA-F;OR2W1;CHRNA3;ASIP;USHBP1;LMO7;COPS2;TN…
lung cancer	PSMA4;CHRNA3;HYKK
lung carcinoma	PSMA4;ROS1;CLPTM1L;CHRNA3;ERC1;ASCC2;BABAM1;SLC17A2;OR12D3;CHRNB4;ZNF391;EIF2S2;PGBD1;VARS2;PPP1R18;TCF7L2;VTI1A;TERT;RAB4B;OR2B2;TNXB;KRT78;RAB4B-EGLN2;ZNF322;H2BC13;ZFP36L1;ZKSCAN4;HYKK;ZSCAN16;ZSCAN26;ZNF165;HLA-DRB5;SLC44A4;VARS1;MICA;C6orf15;GNL1;HLA-E;TRIM39;TRIM31;OR2W1;CLIC1;GTF2H4;H2BC15;ZSCAN31;RPP21;MSH5-SAPCD1;MIA-RAB4B;RAD52;SLC4A7;ZZZ3;WNK1;SCGN;TRIM38;BTN2A1;CHRNA2;PTGFR;BTN1A1;PLV…
lung disease associated with cystic fibrosis	EXOC3;CEP72;APIP;PDHX;EHF
lung volume	MLLT10;EFEMP1;BUB3;DCAF16;FANCC;SKIDA1
lutein measurement	GCSH
luteinizing hormone measurement	FSHB;MPPED2
lycopene measurement	MGST2;RAB33B
lymphangioma	KSR1;PTPRQ
lymphatic system disease	TGFBR3;RAPGEF3;RPGRIP1L;IKBKB;STIM2;SCNN1A;NT5DC3;PNO1;SDHB;MYBPC3;DYSF;STAB2;RERE;RNF145;MERTK;PLA2R1;RAPGEF6;ATP13A2;TIPARP;HSP90B1;HINT1;FGA;PLRG1;CCDC188;SULT1A3;SEMA3F;SEL1L;MDK;AMBRA1;ALDH2;LTBR;MFAP2;LRAT;LIF;TRAFD1;PPA2;NME7;ZNF711;ACOXL;KCNJ16;CARMIL2;CCNL1;UTP15;KLKB1;ABO;GATA2;DNAJB8;CHRM4;OR4C6;SIVA1;LYRM7;LEKR1;PIM3;SOX18;EFNA4;OR4C16;ITGAL;RTN4R;GOSR2;TBC1D19;EEFSEC;BCL2L11;ANAPC1;C…
lymphedema	ZNF236;LRRTM4;MBP
lymphocyte count	NFYA;TFPI;CD38;RBM6;ZMYND10;SLC4A1;OSBPL7;CACNG3;PHTF2;TBXA2R;ADIPOR2;MATK;CD79B;SCN4A;RHOBTB2;MLXIPL;PRSS3;HFE;TTC19;WIZ;RABGAP1;ALOX5;SLC25A39;ADGRA2;SPAST;AKAP11;DEF6;HSF2;PHF20;BTN3A1;INSRR;POU2F2;ANK1;RABEP1;NUP160;ARHGAP31;RNF19A;DEPDC1B;RFC1;MRI1;CLEC16A;RIPOR1;SLC66A1;PHF23;RIPOR3;TRIT1;ADRB1;PREX2;CC2D2A;TNFRSF9;LIMA1;ALX4;KIF1B;GINM1;SERPINB3;PRDM1;ATG5;ALDH18A1;GATB;WNK1;SPAG4;GUCY1B1;…
lymphocyte percentage of leukocytes	DVL2;SKAP2;TSPOAP1;MARK4;MED24;RHOBTB2;HFE;TTC19;PTBP1;BRCA1;SEMA3B;SLC25A39;MTMR11;BID;UBR2;NR1H3;RTEL1-TNFRSF6B;IFNGR1;GAB2;RNF19A;PHF23;RIPOR3;PREX2;ARAP2;RRM2B;MPHOSPH9;SZRD1;RC3H2;CROCC;GATB;CTDP1;LTK;SPHK2;CA11;CNN2;SBNO2;ERBB3;ERLEC1;CLEC2D;PPP2R3A;ENO1;SLC12A1;ACAT1;RAB7A;EDN1;PTPRH;SESN1;CPOX;COBLL1;TNPO1;PLOD1;MAPRE3;EPS15;MAST2;FOLH1;SIRPG;BLVRB;ICAM1;LYZ;PITPNM2;PPP2R3C;PSMD5;BLNK;TLL…
lymphocyte:monocyte ratio	MPO;NR1H3;H6PD;RRP12;PHPT1;GATB;DNAJC25;VMP1;ZNF76;TBC1D1;RAB7A;TM9SF3;PHLPP1;ZFAND6;L3MBTL2;CHADL;POLR3H;MYLK2;MAPK3;SMG9;PTGR1;EDF1;RPS6KB1;KLF3;MADD;CUX2;CDKN1B;HMGXB3;PPM1G;CNPPD1;KDSR;KLHL29;NCAPH;CD244;IQCN;JUND;LRP3;DDB2;CCM2;ECPAS;SPTBN5;MINDY1;PLAC8;NFKBIE;GBGT1;UBC;RASA2;ZFAND2B;SQSTM1;MGAT4B;GFI1;VCAM1;ZNF513;LZTFL1;RPUSD2;BORCS7;SERPINB12;TEF;EEF2;BMI1;CD52;ZDHHC16;SPATA46;CEBPB;HPSE;…
lymphoid leukemia	SCN3B;TTC28;C22orf31;RPLP1;SP100;GLCE;CHEK2;SP140;KIF23;PAQR5;TLE3;KREMEN1
lymphoma	DDX6;HLA-DQA1;HLA-DRA;HLA-DOB;SST;HLA-DQB1;OR10Q1;HLA-DRB1;MYC;LPP;HLA-DRB5;XCL2;DPT;OR5B17;RTP2
lysine measurement	MRPS31;SMPD3;SLC7A6OS;PLA2G15;KIF26A;SLC25A15;SLC7A6;PRMT7;FOXO1
lysophosphatidylcholine 20:3 measurement	FADS1;MYRF;FADS2;TMEM258;FEN1
lysophosphatidylcholine 20:4 measurement	MYRF;TMEM258;FADS1;FEN1;FADS2
lysophosphatidylcholine 20:5 measurement	FADS2;FADS1
lysophosphatidylcholine 22:6 measurement	FADS1;TMEM258;MYRF;FEN1
lysophosphatidylcholine measurement	TRIT1;ROCK1;MIB1;APOA1;FADS2;TMEM258;BUD13;PAPSS1;ESCO1;FADS1;LIPC;SNRPD1;BEST1;FEN1;CTAGE1;SCD;RBBP8;ZPR1;APOA5;APOC3;PLG;MYRF;GATA6;GREB1L;ABHD3;PDXDC1;NPIPA1;NAV3;APOA4;MFSD2A;WWOX;PLEKHH1;SYT1;SUGP1;LDAH;MAU2;NLRC5;DKK2;MOGAT2;RAB3IL1;HAPLN4
lysophosphatidylethanolamine 16:0 measurement	LIPC;AQP9
lysophosphatidylethanolamine 18:0 measurement	LIPC
lysophosphatidylethanolamine 18:2 measurement	MYRF;FEN1;FADS2;TMEM258;FADS1
lysophosphatidylethanolamine 20:4 measurement	FADS2;FADS1;MYRF;TMEM258
lysophosphatidylethanolamine measurement	FNDC4;MYRF;FADS2;TMEM258;NLRC5;VAX1;FADS1;FEN1;PDXDC1;ZNF512;TMEM272;SLC12A3;SCGB2A1;HERPUD1;SCGB1D2;ASRGL1;LIPC;MFSD2A;SPATA31H1;TRIT1;SCGB2A2;PLG;NPIPA1
lysosomal protective protein measurement	CHPT1;SYCP3
lysozyme C measurement	YEATS4;FRS2
macrophage colony stimulating factor measurement	CSF1;STRIP1;AHCYL1
macrophage inflammatory protein 1b measurement	PCBP4;ABHD14A-ACY1;CCRL2;RTP3;LRRC2;POC1A;SLFN11;ALS2CL;CCR3;CRIPTO;TMEM158;ZNHIT3;CCL23;TBC1D3F;CCL3L3;PIGW;MYO19;GGNBP2;ACACA;DHX30;LIMD1;CCR5;DUSP7;KLHDC8B;TBC1D3B;CCL18;CCL15;CCL4L2;DHRS11;LTF;CCR2;SLC6A20;SMARCC1;P4HTM;C17orf50;MMP28;AATF;ALAS1;MAP4;CCR1;TMEM132E;ABHD14A;LHX1;CCL3;MRM1
macrophage metalloelastase measurement	MMP3;MMP1
macrophage migration inhibitory factor measurement	CPB2;DDTL;GSTT2B;DDT;MIF;SLC2A11;CHCHD10
macrophage scavenger receptor types I and II measurement	TNFAIP1;TMEM97;SEBOX;POLDIP2;IFT20;TMEM199
macrovascular complications of diabetes	RAMACL;SLC19A2;DUSP11;ADORA2B;C2orf78;ZSWIM7;ALMS1;CCDC181;TPRKB;NAT8
macula measurement	TEAD3;LRRC23;ERP44;SLC4A7;MYO9A;NTN4;BCAP29;TNRC6A;MTAP;POLR2F;HBP1;DUS4L;WNT3;CDCA3;USP5;SPSB2;NEDD9;ELOVL4;DENND1A;BBOF1;ATAD2B;CRHR1;TP53AIP1;C22orf23;INO80;NUMB;IL6ST;CCNH;UACA;FBXO11;BNIP2;COL6A1;RXRG;PHIP;KCNJ1;KCNJ16;ROBO4;ARHGAP27;SENP8;TRAPPC1;ISG20;ASB8;GSX2;CXCR2;NPLOC4;RABIF;MEX3B;PCBP3;ARL17A;WWOX;C17orf58;EXD3;LRIG2;LIN52;NR2E3;SMIM38;PKM;RARB;LRCH4;COL4A4;SLC16A8;RBM23;EIF3E;FBL;HO…
macular degeneration	HTRA1
macular telangiectasia type 2	SUMF2;HMGCS2;NIPSNAP2;REEP3;MEF2C;LANCL1;TMEM161B;PHKG1;SLC4A7;CERS4;REG4;PSPH;JMJD1C;ZNF713;SACM1L;MRPS17;FBN3;ZNF697;CCT6A;NRBF2
maculopapular eruption	HACE1;HIGD2B;BRINP1;ADPGK;BBS4
magnesium measurement	MPPED2;TRPM6;CARNMT1;TRIM46;KRTCAP2;SLC50A1;EFNA1;DCDC1;ENTREP3;CCDC158;THBS3;MTX1;GBA1;MUC1
magnesium:calcium ratio	SLC34A1;CHAF1B;CLDN14;PFN3
magnesium:creatinine ratio measurement	CARNMT1;TRPM6
major depressive disorder	HIVEP2;BTN3A1;ITIH4;MARK3;XRN2;ZNF184;OR12D3;BTN2A1;OSCP1;CSF3R;PROX2;HSPH1;NKX2-2;GINS2;ZSCAN9;PGBD1;NTRK3;FURIN;ABT1;CYP17A1;NCAM1;DRD2;FADS1;ZDHHC5;MED19;POM121L2;GRIK3;PBRM1;BSN;AMN;CKB;BAG5;NT5DC2;SHOX2;RAB3B;TMEM42;ANKK1;SPTBN2;CCS;ZNF322;UBA7;CCDC87;TRAIP;H1-5;H2BC13;ZNF445;KIAA0825;ZKSCAN4;ZKSCAN3;PAX5;STK40;ZSCAN26;CDPF1;STIMATE;AS3MT;ZKSCAN8P1;ZSCAN31;BORCS7-ASMT;H4C1;NT5C2;CD40;ANKRD7;…
major depressive episode	HLA-C
malabsorption syndrome	BAK1;ITPR3;PERP;TNFAIP3;IP6K3;ADAD1;ZKSCAN3;ZBTB9;ZKSCAN8P1;IL2;SH2B3;PGBD1;IL21;ZSCAN12;IL22RA2;ZNF165;SYNGAP1;ATXN2;CUTA;ZSCAN9;CCR1;IL12A;XCR1;ZSCAN23;NKAPL;IFNGR1;UQCC2;BLTP1;SCHIP1;CCR3;H2AC7;ZSCAN31;IQCJ-SCHIP1
malaria	GAB1;LAX1;ATG14;GYPA;TBPL2;FREM3;GYPE;MMP26;OR51V1;GYPB;LGALS3;OR51B5;HBG2;LMX1B;SMARCA5;HBE1;OR51F1
malate measurement	CNTNAP4;SULT1C3;SLC5A7
male breast carcinoma	ESR1;CCDC170;ANO1;LTO1;TPCN2;MYEOV;CCND1;FGF19;FGF3;SMIM38;FGF4
male homosexuality	FMR1;ZNF280D;TCF12;AFF2;FMR1NB
male infertility	DCTN6;SARAF;MBOAT4
male reproductive organ cancer	FARP2;CLDN11;TSPAN32;C22orf31;GMEB2;HIBADH;ATE1;C11orf21;SLC22A2;JTB;RAB13;SLC39A1;GATAD2B;SEPTIN2;KRT8;PHOSPHO1;NKX2-6;ZNRF3;KRT79;DENND4B;CENPVL3;INS;SMIM38;ABCB5;HCCS;OPHN1;TTC28;TTLL1;KRT18;OTX1;HDLBP;TMX4;HELZ2;NUP210L;SLC25A37;CRTC2;TPCN2;IGF2;SPINT2;KLK2;RUVBL1;B3GNT8;RPS27;TH;ERICH4;CEACAM21;FGFR2;BIK;MCAT;HAO1;DMAC2;EHBP1;WDR11;CRHR1;RBM19;INS-IGF2;CREB3L4;ANO7;ASCL2;STMN3;BCKDHA;STH;LIN…
male reproductive system disease	SEL1L
malignant endocrine neoplasm	TTC28;IQCH;NCBP1;TNS1;HEMGN;XPA;ZNRF3;TRMO;CHEK2;C22orf31;AAGAB;KREMEN1
malignant epithelial tumor of ovary	CDC42;WNT4;RSPO1;MYOZ2;GPX5;SLC10A5;ZFAND1;BABAM1;WNT3;GOT2;ABHD8;HOXD3;ANKRD30A;MEAF6;SNIP1;MLLT10;HOXD1;MRPL34;DNAJC1;DNALI1;SKIDA1;LEKR1;NSF;SLC38A7;CNOT1;USHBP1;GNL2;SEC24D;ANKLE1;HOXD4;LRRC37A;ARL17B
malignant tumor of meninges	TTC28;CHEK2;HSCB;XBP1;ZNRF3;CCDC117
mammographic density measurement	LYPLA2;NUP37;DNAJC27;EREG;INHBB;MTHFD2L;BTC;PTPN1;ADSL;PRR33;NTN4;VPS4B;PEDS1-UBE2V1;PHAX;APBB1;PAH;CSTF2T;EPGN;MAFF;TET3;E2F2;ASAP3;ESR1;GALE;MCTP2;RPL11;TSEN2;ALDH7A1;MAMSTR;PRKG1;ZFP36L1;MRTFA;RAB18;SGSM3;MOB1A;ID3;CDKN2C;BHLHE41;LSP1;TNNT3;USP44;GMPR;NTN5;ADAMTS15;PLA2G6;FAF1;ZBTB44;SPMIP10;PEDS1;UBE2V1
mammographic density percentage	EFR3B;LEPROTL1;DCLK1;INTU;PLA2G6;DCTN6;SARAF;MCTP2;TSEN2;MAB21L1;RASIP1;GMPR;NTN5;NBEA;MAMSTR;DNAJC27;SLC25A31;MBOAT4;MAFF;KIF13B
manic episode measurement	REV3L;TRAF3IP2;GAB1;MFSD4B
mannose measurement	FNDC4
mannose-binding protein C measurement	PRKG1
marginal zone B-cell lymphoma	VMP1;FLVCR2;ORMDL3;CCDC14;MICB;ROPN1;GSDMB;RPS6KB1;IKZF3;RNFT1;ZGPAT;LIME1;TUBD1;ZBTB46;HRK;TCF19;HLA-B;TNFRSF6B;ATP6V1G2-DDX39B;TESC;SLC2A4RG;ZPBP2;TSBP1
mastiha supplement exposure measurement	MPC1;CCDC170;YBEY;SFT2D1;ALX4;GZMB;COG2;SLC24A2;TBXT;FOCAD;SMIM32;GZMH;KYNU;SPATC1L;SPOCK3;AGT
mathematical ability	LAP3;MAD1L1;DBNDD1;HSPB6;ZMYND10;ABCB5;KMT2E;SOX8;RALA;VPS41;BLTP2;TFAP2D;MLXIPL;FUZ;SCMH1;POLR3B;TTC27;ADGRA2;C8B;RNF10;NR1H3;VRK2;SLC4A7;FAM136A;DEPDC1B;ADSS2;STAP1;MRI1;METTL1;RAB27B;RIPOR3;USH2A;HSPA5;MAP4;RRM2B;ERCC8;PTGER3;FHIP1B;FNIP2;OPN3;HHAT;GATB;DDX20;ERBB3;KDM4A;ELOVL1;CLDN18;LRRC40;TRMT11;RHOA;ADAM7;GAL;LMCD1;BUD23;NFATC3;PICALM;EED;TIPIN;ACTB;SPAG5;TRAF4;DGKD;DYNC1I2;FAM76B;NAALAD2;…
matrix metalloproteinase 1 measurement	HSD17B6;MMP8;MMP27;MMP3;MMP10;MMP1;PRIM1;MMP12;BAZ2A;MEF2D;GADD45G;YAP1;NACA;PDGFD;SEMA4D;PTGES3
matrix metalloproteinase 10 measurement	MMP20;MMP10;MMP1;MAMSTR;MMP7;NTN5;MMP12;YAP1
matrix metalloproteinase 12 measurement	MMP13;MMP3;GRIA4;MMP1;CARD18;MMP12;DACH1;KBTBD3;LILRB2;AASDHPPT;PDGFD;DYNC2H1;DCUN1D5;MSANTD4;DDI1
matrix metalloproteinase 7 measurement	MMP20;RNPEP;MMP7;LILRB2;LILRA6
matrix metalloproteinase 8 measurement	S100A9;S100A8;S100A12
matrix metalloproteinase measurement	CASP4;LILRA6;MMP12;LILRB5;MMP13;MMP3;PDGFD;MMP1;MMP10;PLA2G6;MAFF;LILRB2;DDI1
matrix metalloproteinase–degraded type I collagen measurement	TOMM40;NECTIN2;APOE;APOC1
mature T-cell and NK-cell non-Hodgkin lymphoma	BMPR1B
maximal oxygen uptake measurement	SNX24;GJA1;TTN;ARHGAP27;SCN5A;SNX2;SNCAIP;RPRD1B;BPI;TBC1D32;TGM2;PLEKHM1
maximal voluntary ventilation	TNIP3;PRDM5;NDNF
maximum cigarettes per day measurement	TMC5;CLEC19A
mean arterial pressure	ABCC8;ST7L;TFAP2D;HFE;CLCN6;CHDH;SLC4A7;MAP4;BCAR1;SDCCAG8;ZFR;GUCY1B1;TMEM161A;SRBD1;ATP2B1;ACADVL;CYP2W1;PTPN23;NT5C2;COBLL1;PLOD1;RPL6;BRAP;PITPNM2;SLC17A6;TRPM7;ECHDC1;ZNF184;XBP1;CTSZ;TUBB1;JAG1;COG4;CSK;GML;SNRNP70;SOX6;SH2B3;ACAD10;ALDH2;NAA25;NPR3;GRB14;SPTBN1;PARD3B;CAPZA1;KIAA2013;MFN2;MPL;RNF146;PPL;HOXB5;MTIF3;EGR2;EDN3;BBS2;TNNT3;TNNI2;ARHGEF16;DHX30;ENOSF1;OSER1;TBX3;RAB11FIP5;CAPN9…
mean corpuscular hemoglobin	CFLAR;RBM5;SLC22A16;SKAP2;TSPOAP1;RPUSD1;RHBDF1;LUC7L;MYLIP;NFIX;TRAF3IP3;GIPR;HFE;AKAP8L;TTC19;QPCTL;ALOX5;SLC25A39;POLA2;HSD17B6;TYMP;ARID4A;RFC1;CASR;CTNNA1;POLR2B;CP;CC2D2A;NFE2L3;NOP58;CUL1;PITHD1;MTA3;TARBP1;DNAJC25;PSD;CDH3;CASP8;TSPAN32;CDON;SBNO2;NTHL1;PKN2;EVI5;CBFB;GAL;ATP1B3;WDR1;LNX1;TFRC;PICALM;BCS1L;DPP8;SLC24A1;HACD3;TACR2;TIPIN;ACAT1;VPS9D1;PLD1;TRAF4;NT5C2;TOP2B;TIGAR;TULP3;RAPG…
mean corpuscular hemoglobin concentration	KRIT1;RAD52;CFLAR;RBM6;SLC4A1;MARK4;RHBDF1;LUC7L;CACNA2D2;PIGQ;MYLIP;BAZ1B;NCAPD2;SEMA3G;HFE;HIVEP2;DCN;QPCTL;ALOX5;CALCOCO1;SLC25A39;POLA2;CAPN1;CCDC88C;SLC11A1;ZNF839;HSF2;HSD17B6;TYMP;ANK1;NUP160;ARID4A;PIAS1;RAI14;SOX30;RRM2B;LETMD1;CYBA;METTL24;USE1;LY75;FAM168A;NOP58;TRAF3IP2;SERPINB3;MTA3;ATP11B;CROCC;TARBP1;WNK1;PTPRU;TNK2;CDH3;HAGH;CASP8;SLC12A2;ABCA7;ANKS1A;AP3D1;BLTP3A;PKN2;SLK;PRKCQ;S…
mean corpuscular volume	SEMA3F;RAD52;M6PR;CASP10;CFLAR;NDUFAF7;KDM1A;RBM6;NDUFAB1;SLC22A16;SKAP2;ACSM3;TSPOAP1;MPO;OSBPL7;AP2B1;MARK4;PAFAH1B1;TRAPPC6A;RHBDF1;LUC7L;PIGQ;MYLIP;DLEC1;MPND;NFIX;MED24;HEATR5B;MLXIPL;BAZ1B;NCAPD2;IFFO1;HFE;FYN;CLCN6;AKAP8L;QPCTL;ALOX5;MAP4K5;SLC25A39;TACC3;POLA2;CAPN1;CCDC88C;DPEP1;RUFY3;SERPINB1;RNF10;HSF2;HSD17B6;NR1H3;TYMP;NCAPH2;VIM;RTEL1-TNFRSF6B;FAS;CD44;ANK1;NUP160;MUSK;CENPQ;ARID4A;…
mean fractional anisotropy measurement	IQCA1
mean platelet volume	SEMA3F;RBM5;RECQL;ZMYND10;ST7;ITGA2B;AP2B1;FARP2;CDKL3;MARK4;SYPL1;MLXIPL;BAZ1B;ETV7;METTL13;UQCRC1;CD9;NISCH;CLCN6;CEP68;SEMA3B;ZNF839;ZDHHC6;NDUFS1;PHF20;SNX1;ANK1;MUSK;GRN;ARID4A;PNPLA6;RNF19A;DEPDC1B;DAPK2;METTL1;SOX30;STAU2;BARX2;DTNBP1;ANO2;RRM2B;RSF1;FAM120A;ERCC8;VAMP3;PER3;ARID1B;LAMC3;PIK3CB;MPHOSPH9;ALX4;METTL24;LY75;KCNH2;CYFIP2;MRPL43;TRAF1;ALDH18A1;SLC2A3;WNK1;SPAG4;ST3GAL6;SNX24;CN…
mean reticulocyte volume	KDM1A;RBM6;RPUSD1;DNAJC11;DLEC1;UQCRC1;NCAPD2;CLCN6;SERPINB1;RNF10;HSF2;HSD17B6;TYMP;VIM;ANK1;ARID4A;FUT8;FLT4;EDC4;RIPOR3;CP;MAP4;CC2D2A;NRIP2;PTPRN;CUL1;TARBP1;TSPAN32;TAF2;SNX24;ABCA7;SLK;KDM4A;MTFR1;PPP2R5B;GAL;MAPK6;HLTF;NSF;SEMA3C;VPS9D1;MARK3;TMEM131;RAP1GAP;LRCH4;TULP3;PTPRH;RIF1;TRAF5;XPO1;ULK2;PDS5B;DIMT1;FOLH1;HBQ1;AAMDC;ASAP3;DOCK3;DYNLL1;RPL6;RPH3A;YPEL3;TFAP4;CERS4;ABCC6;CBX5;SUCO;M…
measles	SPRY1;AFG2A
mediator of RNA polymerase II transcription subunit 1 measurement	BICRAL;C6orf226;RPL7L1;PTCRA
medical procedure	ERP44;PALMD;DMXL2;FILIP1;TRIM25;KL;TES;TEX10;TUBB2B;CFDP1;DGKE;FRRS1;SLBP;TMEM170A;TMEM129;RFLNA;BBS12;MYO6;TSEN15;OR4C12;TMEFF1;OR4C13;AP3D1;PLG;CRB1;ABCG5;CSAD;TPM1;MKI67;CHST6;OR4C46;MAPK6;NDC80;SMCHD1;RPGRIP1L;DOT1L;TNS2;UXS1;PLPPR4;INVS;AHNAK;TMOD2;PTPRE;STX17;SLC22A23;TMOD3;FGF2;AFG2A;ASTN2;DENND1B;MSANTD3-TMEFF1;MSANTD3;AAAS;SCG3;TRIM32;ENPEP;SLC22A3;SPRYD3;FAM53A;TCEAL2;GLDN;OR4A5
meibomian cyst	IRF1;PDLIM4;SLC22A5;P4HA2;SLC22A4
melanocytic nevus	CDHR1;GHITM;GPR15LG;RGR
melanoma	DBNDD1;CASP8;ACAT1;MYH7B;DLGAP4;NOX4;SH3PXD2A;STN1;SOX4;EIF2S2;CHMP1A;CYP1B1;FTO;DEF8;GAS8;CERS2;GOLPH3L;SPATA2L;TIPARP;CPNE7;RXFP3;FANCA;SPG7;NCOA6;TMEM184B;SPIRE2;TUBB3;DPEP1;VPS9D1;MTAP;ASIP;AGR2;RALY;BPIFB1;ZNF341;ARNT;CDKN2B;CDKN2A;JAZF1;ZNF276;GRM5;PLA2G6;MAFF;CDK10;SLK;TRPC4AP;SAMHD1;MAP1LC3A;PIGU;ARRDC3;RMDN2;CTSK;HORMAD1;C11orf65;SPATA33;RPL13;DMRTA1;IRX3;POGLUT3;LEKR1;CLPTM1L;FGF4;BAIAP…
melanoma-derived growth regulatory protein measurement	SNRPA;RAB4B;RAB4B-EGLN2;ACTMAP;MIA;MIA-RAB4B;ITPKC;COQ8B;EGLN2
melusin measurement	PIK3CG
membrane-bound aminopeptidase P measurement	PIGV;NUDC;KDF1;WWOX;ITGB3;NPEPPS;ZDHHC18;R3HDML;KPNB1;TTPAL;ARID1A
membranous glomerulonephritis	ITPR3;TBCB;OVOL3;ITGB6;UQCC2;SLC39A8;H4C8;ZKSCAN3;HLA-DQA1;ZSCAN26;H2BC12;CD302;HLA-DMB;LY75-CD302;LY75;CLIP3;MARCHF7;PGBD1;ZSCAN12;HLA-DQB1;ZKSCAN4;HLA-DMA;ZKSCAN8P1;ZSCAN31;PRSS16;ZSCAN9;IRF4;ZNF322;H2AC11;H2AC12;POLR2I;MANBA;H2BC11;PLA2R1;POM121L2;THAP8;IP6K3;HLA-B;H4C9
memory impairment	APOC1
memory performance	NECTIN2;APOE;TOMM40;APOC1;WRN;PURG;CSTF2T;PRKG1;SPOCK3;ANXA10;ARHGAP24;NRG1;TEX47;DAB1;C8B;MAPK10;TEX15;PARP8;HS3ST4;ISL1;DKK1
meningeal neoplasm	HSCB;CCDC117;CHEK2;TTC28;XBP1;ZNRF3
meningioma	BET1L;SKIDA1;DNAJC1;CIMAP1A;PSMD13;MLLT10
meningococcal infection	MRPL36;NDUFS6
menopause	BRCA1;YBX3;MPPED2;LHX2;RND2;OCIAD1;SNX17;DENND1A;POLG;SLC10A4;MRPS18C;ZNF513;TMEM106A;CHP1;EIF4EBP1;HSD17B6;VPS9D1;TRMT6;ZNF346;FSHB;GPAT3;FANCI;HELQ;ABRAXAS1;ZAR1;ELOVL2;CCDC200;UIMC1;VAT1;EIF2B4;CHAC1;SYCP2L;FBXL18;HK3;RSL1D1;EXD1;TRIML1;NBR1;GCKR;NRBP1;PPM1G;INO80;KMT5C;IFT172;RLBP1;KRTCAP3;ZNF276;BRSK1;FGFR4;DEFB125;TRIML2;ZNF730
menstrual cycle measurement	MPPED2;KCTD9;INS-IGF2;FSHB;ARL14EP;IGF2;IRS1;KCNA4;INS;TH;COL4A4;SEC16A;CDCA2;DOCK5;NOTCH1
mental development measurement	ZFP64;ATP9A;SALL4;COMMD2
mental or behavioural disorder	GRN;EIPR1;PPP2R3A;ATP1B4;LEPROTL1;TEX14;NUP153;UPF3B;RHOXF2;SARAF;MAP3K7;PPM1E;ERCC4;SUPT4H1;DCTN6;RAD51C;TRIM37;CAP2;EPHB1;FAM171A2;SLC51A;GPATCH8;HBA2;HBA1;DYNLT2B;ZNF674;IGBP1C;HBQ1;RHOXF1;MTMR4;CHST7;SRSF12;WNT9B;ADH1A;ADH1C;ITGA2B;LUC7L;PHACTR3;BACH2;ZNF831;APOC1;SBF2;KIF13A;FAM8A1;PNRC1;PM20D2;KRBOX4;ADM;PCYT1A;MBOAT4;MYT1L;RHOXF2B;STMND1;SHISA9
mental process	ATOSA;MYO5A;RERG;DERA;STRAP;EPS8
meralgia paresthetica	MRLN
merkel cell virus seropositivity	ECSCR;STING1;SMIM33
metabolic disease	PIK3C3;MAGI3;TSPAN15;RPGRIP1L;ZPR1;APOA5;SH2B3;THADA;DCLRE1B;CDKN1C;TOMM40;PSRC1;OASL;TRAFD1;XPA;ICOS;SLC22A1;DMRTA1;ATXN2;C1QTNF9;MTAP;STAT1;NEK6;POLK;PTPN22;NCBP1;ABCG5;ABCG8;VTI1A;C12orf43;PHLDA2;MANSC4;KCNQ1;BRINP1;RSBN1;SLC22A18;HMGCR;LDLR;SORT1;HNF1A;HEMGN;PSMB7;LRPPRC;GUF1;RIT2;BCL2L15;ANKDD1B;LPA;TOP1;ALDH2;SLC22A2;CERT1;SMARCA4;APOC1;ANKRD17;TRMO;PREPL;GNPDA2;RASSF6;HECTD4
metabolic syndrome	MLXIPL;NR1H3;ATP6V0A1;SH3YL1;SLC18A1;TUBG2;SLC12A3;PPP2R3A;NT5C2;GCKR;CETP;BRAP;INTS10;BCL7B;YKT6;TBL2;HSD17B1;ZPR1;APOA5;MADD;HMGCR;PCCB;FNDC4;SNX17;SLC1A4;PLG;SNRPC;SMARCA4;GAD1;SOX15;CD68;ANGPTL3;BMAL1;FAIM2;BUD13;TXNL4B;RETREG3;ACP1;SLC22A3;CDCA5;MFHAS1;ATP6V1B2;LIN7C;SPC25;CEP112;MIER3;C12orf43;KRTCAP3;SLC5A11;SENP3;CFAP36;NIPSNAP3B;LIPC;INO80E;C1QTNF4;TNKS;MSL2;KCTD13;MAMSTR;FUT2;TEAD1;ANKD…
metabolite measurement	THSD7A;KMT2E;SPATA20;CACNA1G;TTC22;PHTF2;VPS41;SCIN;MYH13;MARK4;GAS7;REV3L;SLC6A7;TSPAN9;AKAP8L;BID;CYP24A1;TBPL1;PHLPP2;POLR2B;CP;KATNIP;TNIP3;HEBP2;ANAPC4;RELT;MSH4;TARBP1;BCAT1;LZTS1;GLP2R;KARS1;SP100;FGFR3;POLR1A;RORA;TMEM260;CLTCL1;MNT;FRMPD1;CNGB1;SLC12A3;ARHGAP10;P4HA2;PDE8A;MGLL;TTC38;CELSR1;FRYL;RAP1GAP;PPP1R12B;POLD3;SMC1B;LXN;TNS1;SCTR;PDS5B;GCKR;HSD17B2;PHACTR3;TFAP2C;PDRG1;XRN2;USP48…
metalloproteinase inhibitor 3 measurement	TIMP3;SYN3
metastasis measurement	TM9SF3;KIF16B;BACH2;TRIM32;CMPK2;MAP3K7;CIR1;ACAN;BMPER;C1QTNF1;WDR25;SLC25A29;YY1;BBS9;SYT4;RSAD2;CNTN5;CANT1;ADA2;RASL11B;RNF144A;ENGASE;ADRB2;MACROD2;ENPP7;SCFD2
methadone dose measurement	IPCEF1;OPRM1
methamphetamine dependence	GARIN6
methionine aminopeptidase 2 measurement	ARHGEF3;TASOR
methionine measurement	FAM161A;COMMD1;KIF26A;CCT4
metopic craniosynostosis	SPO11;RBM38;NT5C3A;RP9
microscopic colitis	HLA-B;MICA
middle ear disorder	SYPL1;RNF216;SCNN1A;FAM220A;GNB1L;LTBR
midregional pro atrial natriuretic peptide measurement	C1orf167;CLCN6;MFN2;MTHFR
migraine disorder	UFL1;BIRC3;BCAR1;EYA2;INPP5A;SMG6;TIGAR;PSMA3;TBC1D12;RNF141;CALCA;NCOA7;FHL5;TRIM32;LRP1;B9D2;SPINK2;FSHB;RIN2;LYVE1;TSPAN2;NGF;CARF;MAP1LC3B;FHAD1;TARS2;GADL1;TBC1D32;ASTN2;ITGB1;ARL14EP;CFDP1;HTRA1;TMEM170A;STAT6;MPLKIP;DFFB;ACTRT2;TMEM51;NOC3L;MUC13;ANKRD36C;RFLNA;SLC26A11;MRGPRG;PAPPA;CHST6;BMP8A;DYNC2H1;TOMM20L;SMIM34;MRPS21;MPPED2;TP73;FBXO31;CORO7-PAM16;PLEKHJ1;AMH;BIRC2;CEP104;FGF23;GOT1…
migraine with aura	RNF141;CDH18;LYVE1;LRP1;STAT6
migraine without aura	PXDNL
mineral metabolism disease	TRIM38;BTN2A1;SLC17A1;H2BC11;H1-2;H2BC12;H4C9;HFE;BTN3A3;PRSS16;H2AC11;H4C12;SLC17A2;BTN1A1;H2AC6;SLC17A3;H2BC4;ZNF322;H4C3;H2AC12
mitochondrial DNA measurement	NCAPH2;PANX2;UNG;ERGIC2;SNX5;BABAM1;CDK6;PIK3CG;MFN2;MYB;SLF2;EPHX2;ZMIZ2;CIT;MGME1;THRA;ABHD8;SMARCA4;TUBGCP6;APOC1;GTPBP3;USHBP1;MRPL34;LLGL1;PIK3C2G;FANCI;PGGHG;ANKMY1;CREB5;PURB;MFHAS1;AK3;SHC3;NUP205;ANKLE1;ACTG2;MTHFD2L;CXCL1;ARHGEF3;SLC13A4;TP53I13;GPR27;SHMT1;SMCR8;FLII;CAPZA3;SLC25A20;ISG15;KLHL17;SCGB1C1;NOC2L;MCCD1;OR2W3;STMP1;TRIL;MED24;TYMP;SELENOO;UBE2A;SCGN;PLOD1;LYZ;PDYN;ERI1;ATP1…
mitochondrial heteroplasmy measurement	RASIP1;TWNK;NTN5;PXK;RGPD2;HTD2;PLGLB2;PSD4;KRCC1;LONP1;IFNL3;TMEM233;CIT;SAFB2;FST;RPP14;RSPH10B2;MAMSTR;FUT2;TINCR;MRPL43;LZTS2;BMP2;EXOC6B;SAFB;CATSPERD;HLA-DQB1;HLA-DRB5
monoclonal gammopathy	TCF19;HLA-C;POU5F1;CCHCR1;HSBP1;NOS1;NOP56;TOM1L1;TMC2;PRPF18;STXBP4;GLRX;PSORS1C1;COX11;KSR2;TRAK1;GJB6;CDH13
monocyte chemotactic protein 1 measurement	CCL8;CCR2;CCR5;ACAA2;RAB7A;LIPG;ACKR2;CCR1;XCR1;CCL13;CCR3;KRBOX1;CCL7;RPN1;MYO5B;ASIC2;CCRL2
monocyte chemotactic protein-2 measurement	FGFBP2;TAPT1
monocyte count	SCYL3;FIRRM;CFH;SKAP2;CREBBP;MPO;ITGAL;MARK4;ST7L;SELE;NFIX;MED24;RHOBTB2;PTBP1;LTF;UBR7;EHD3;MTMR11;BID;DEF6;NR1H3;TYMP;BTN3A1;POU2F2;MUSK;ADSS2;MRI1;MYO16;RIPOR3;ZPBP;TG;ARAP2;ARID1B;AP5M1;DCBLD2;GDI2;DGKG;TARBP1;GATB;CTDP1;WNK1;VMP1;HAGH;TSPAN32;DMRT3;ST3GAL6;CNN2;ABCA7;AP3D1;PKN2;ANKRD44;PACC1;PPP2R5A;KDM4A;STAG3;KLF6;PLPP1;SRBD1;ADAM7;NUCKS1;SMG6;MAP4K4;ARHGAP10;SREBF1;DPP8;HACD3;WSCD2;ZNF63…
monocyte percentage of leukocytes	RAD52;PLXND1;SLC4A1;PRKAR2B;CREBBP;TSPOAP1;MPO;BAIAP2L1;MARK4;TRAPPC6A;MED24;PLAUR;SLC25A39;RUNX3;DEF6;NR1H3;TYMP;NCAPH2;GRN;MYO16;ZPBP;H6PD;NFE2L3;RRP12;ARID4B;KIF1B;DCBLD2;TSPAN32;ST3GAL6;BCAS1;ZNF76;PACC1;TBC1D1;KDM4A;EVI5;NUCKS1;GUCY2C;CDC42;NFATC3;PVR;GSDMB;DPP8;WSCD2;RAB7A;TM9SF3;SPAG6;FAP;MLLT10;EPB41L2;RSBN1;PTPRC;TNPO1;SNX10;FAT2;RFX2;KIF9;CHRD;PPP2R3C;CBX5;WAC;CDC5L;MTAP;CRKL;SNU13;TOM1…
monokine induced by gamma interferon measurement	SS18L2;CXCL11;SEC22C;NKTR;CXCL9;ACKR2;CCDC13;VIPR1;HIGD1A;ZBTB47;NAAA;ART3;CXCL10;CYP8B1;KRBOX1
mood disorder	GLT8D1;NR1H3;FAM120A;ARHGAP15;DAZL;ORC4;GTDC1;NAV1;BARD1;NICN1;UBE3B;MAGI1;DIRAS3;GNL3;PBRM1;BSN;CSNK1G1;UBXN2A;MYO1H;AATK;EFCAB10;SPPL2C;TEDC1;FAM120AOS;PHF2;SHISA4;CRIP1;FAM228B;EXD2;CD40;NUDT1;C11orf58;KCTD10;MVK;SPCS1;YLPM1;DLST;KLHL29;CRHR1;CDK5RAP2;MMAB;WDR17;NCK1;LHX8;ADAMTS9;TMEM161B;CCDC68;UQCC5;ZNF507;ANKK1;GNG12;DYNAP;CRIP2;TMEM121;OR4C46;SPANXN4;IPO9;MBD5;MFSD2B;ELFN1;GPX1;ZSCAN31;LIN…
mood instability measurement	MAD1L1;RARB;CHADL;PCNX1;SGK2;PSMD7;ELAVL2;PLCL1;PCDH17;DLST;SRSF6;FBXL17;FBXO38;CELF1;MAGI1;PRDM9;HTR4;PACSIN3;SLC39A13;PSMC3;PLEKHA7;ANKK1;LAMB2;IHO1;CCDC71;DYNAP;L3MBTL1;NPIPB15;TCF4;CLDN23;C16orf95;HIVEP2;NR1H3;SPI1;L3MBTL2;CD40;FBXO31;C11orf58;FANCL;KYNU;YLPM1;PROX2;AREL1;CRHR1;TTF1;EXOC4;CLEC18B;MAP1LC3B;ZCCHC14;NCAM1;SLC7A11;SLC5A11;NTNG1;RAPSN;CCDC68;TMPRSS5;DALRD3;PCDH9;PTPRT;PRSS51;STH;M…
mortality	SLC18A1;CHRNA3;NRP1;SUGP1;BCL7B;CERT1;SLC30A3;APOA1;POLK;MYRF;APOC1;LRRC9;FADS2;TMEM258;NLRC5;SETD7;TCF7L2;TAGLN;SREK1;PAFAH1B2;PTPRM;ANKDD1B;PDIA5;STAG3;MAST4;SLC12A3;CHGA;ITPK1;DHRS7;ANKRD26;JHY;HMGCR;PPM1G;MASTL;PILRB;MAU2;PSRC1;SORT1;ATRAID;FADS1;SIDT2;VTI1A;SIK3;GATAD2A;MTCL1;EPGN;MX2;HAPLN4;ATP6V1G2;TM6SF2;SPATA31H1;MLXIPL;PSMA4;HERPUD1;CXCL2;APOB;GCKR;MGST2;APOA5;ERBIN;PCNX4;NCAN;BUD13;SLC…
mosaic loss of chromosome Y measurement	SERPINB3;RAB7A;IMPG2;PCNP;GATA3;SLC22A18;CDKN1B;ZBTB24;ESYT2;VPS4B;SLC35B1;TMEM54;HOXA7;MRM2;COPB1;PSMA1;CDKN1C;MICAL1;TAF8;GCSH;SIRT3;NPAT;SETBP1;AK9;SLC25A44;STARD4;C11orf65;CENPN;ATMIN;GPR27;BET1L;POGLUT3;CEP57L1;TSC22D2;SERPINB4;ELFN1;PRR20D;PMF1-BGLAP;SPON1;ZPBP;KCNQ1;ACAT1;CMC2;NUDT1;SCNN1A;RNF19B;FAM117A;TBC1D14;CD164;KAT7;ATM;PDE3B;HEATR3;PSMG3;PMF1;PROK2;PLXNB1;SLC13A4;TAF3;SERPINB7;SERP…
mosquito bite reaction itch intensity measurement	P4HA2;ACER3;NCF4;IL2;SLAMF1;LRP1;IRF1;IL22;PDLIM4;KIDINS220;FGF2;AFG2A;CDC42SE2;RAPGEF6;ANXA5;ADAD1;ACSL6;IL3;HINT1;GVQW3;SLC22A5;SKIC2;NELFE;ZBTB12;NEU1;FNIP1;MEIKIN;CFB;IL26;TBC1D5;LRRC32;FBXO11;IL21;BLTP1;SPRY1;CSF2;C2;NAB2;NRTN;FUT3;LYRM7;SLC22A4;CHSY3;UVRAG;EHMT2;SLC44A4;AP5Z1;NFILZ;WNT11;SCNN1A;LTBR;CAPN5;FLI1;TCHH;S100A11;HLA-DQB1;ACTL9;TSKU;TCHHL1;B3GNT6;TRIM39;HLA-B;SUCO;KCNH8;SUPT3H;HRN…
mosquito bite reaction size measurement	P4HA2;JADE1;SCNN1A;IL22;FGF2;CDC42SE2;RAPGEF6;SPRY1;ACSL6;CSF2;HINT1;LYRM7;SLC22A4;SLC22A5;NELFE;EHMT2;VARS1;MPIG6B;LY6G6C;CLIC1;DDAH2;FNIP1;SAPCD1;HLA-B;MEIKIN;CFB;LY6G6D;LY6G6F-LY6G6D;NFILZ;IL26;RAB3GAP1;IRF1;PDLIM4;KIDINS220;IL21;RDH16;SCLT1;C2;ZBTB39;STAT6;NRTN;MAP3K19;HLA-DQB1;ACTL9;SUPT3H;CHSY3;ZBTB12;SLC44A4;MSH5;AP5Z1;R3HDM1;MDM1;ZRANB3;DYRK2;AFG2A;C4orf33;IL3;NAB2;FUT3;SKIC2;HSPA1L;VWA7;…
mother's age at death	ARHGAP42
motion sickness	ARAP2;CBLN4;PSAT1;SHQ1;CEP78;TLCD4;NR4A2;TSHZ1;HOXB4;SKOR1;C15orf61;HOXB3;HOXB1;CPXM2;HOXD1;HOXD3;GPR26;ACTRT2;TLCD4-RWDD3;IKZF5;MCTP2;NUF2;BUB3;PCMTD1;GALNT17;HMX2;RALA;ACKR3;HOXD4;HOXB2;HMX3;ALKAL1;COPS8;YAE1
motor function measurement	MDM4;PIK3C2B;LRRN2
motor neuron disease	TIGAR;PRMT8;C9orf72;MRAP;SS18;TAF4B;URB1;IFNK;PSMA8;MIS18A;EVA1C
mouth mucosa disorder	NRROS;FBXO45;PIGX;WDR53
mucocutaneous lymph node syndrome	ITPKC;NCOA5;FAM167A;CASP3;PRIMPOL;RAB4B;PRR3;ZKSCAN8P1;ZSCAN31;MIA;MIA-RAB4B;COQ8B;SLC12A5;RAB4B-EGLN2;ACTMAP;ZNF165;TAP2;HLA-DQB2;HLA-DOB;RPP21;SNRPA;CENPU;HLA-DQB1;ZSCAN16;ZKSCAN8;HLA-E;LTA;ALG1;NUMBL;ZKSCAN3;GNL1;TNF;EGLN2
multi-infarct dementia	APOC1;TOMM40
multinodular goiter	RRP15;VEGFA;NCBP1;FGF7;MFHAS1;LRRC15;RSPH9;SLC66A1;XBP1;PHF20L1;NBL1;CPN2;MRPL14;PRAG1;TBX2;TBX4;XPA;BCAS3;MSRB3;FOXE1;WWOX;AKR7A2;TTC28;HSCB;HEMGN;TRMO;TMEM63B;CAPN11;CCDC117;P2RY6;MICOS10
multiple births measurement	SKOR1;PIAS1
multiple gestation	DEUP1
multiple myeloma	ABCF2;MYNN;WAC;APOBEC3H;DNMT3A;CDKN2C;ACOXL;SCN3B;SLC35G2;LRRC34;GLRX;ACTRT3;LRRIQ4;HLA-C;POU5F1;CCHCR1;PSORS1C1;APOBEC3G;CHPF2;SMARCD3;BAMBI;POT1;MYH11;TCF19;DTNB;PRR14;IL20RB;TRAK1;C1orf185;PSORS1C2;APOBEC3C;ABCF2-H2BK1;H2BK1;SRCAP;MTAP;RNF40;DNAH11;CRYBG1;EXOC2;CDKN2B;BCL2L11;GLG1;CBX7;STAG1;ARFGEF2;IRF4;LTO1;MLKL;GPR37;FAF1;CFAP119;DLGAP2
multiple sclerosis	PLEKHG6;ETV7;CLCN6;TYMP;ARHGAP31;METTL1;CLEC16A;MPHOSPH9;GALC;BCAS1;EVI5;ZNF532;IMPG2;PITPNM2;ITPR3;MAST3;C19orf44;RAB3A;PDE4C;ZMIZ1;PPIF;RPS6KB1;UBE2D3;DDX6;CD5;CYP27B1;SCNN1A;FAM184A;CUTA;C7;TTC33;HDAC1;DPH5;PRM2;SPRYD7;SLC12A5;NCOA5;RNF114;SLC2A4RG;THRA;PRDX5;STAT5A;LDLR;MTRFR;PRKAA1;CARD6;KRBA1;RBM17;IL15RA;AVIL;CDK4;OS9;IL33;KIF11;PTRH2;SAE1;BCL10;PIGK;NXPH2;EAF2;ILDR1;RPL37;TBX6;SCHIP1;RASA…
multisite chronic pain	MLLT10;ZFYVE21;PAPLN;OLFM4;DENND3;DNAH11;PCDH8;ADAMTS18;TARS2;CEP170;GABRA6;CIART;LEMD2;RPRD2;APEH;PLEKHA7;SLC35G2;KCND3;MST1;GMPPB;MSL2;AMIGO3;UBA7;PAPPA;TRAIP;SLC24A3;CDHR4;INKA2;SYCE1L;MRPS21;SLC25A13;SDCCAG8;BLTP3A;CTNNA2;MON1B;C11orf58;PCCB;PRPF3;AGO2;RIN2;NUMB;REV1;PPP3CA;DMRTA2;ECM1;PPP1R3A;BSN;ZCCHC4;DCAKD;PRR16;FAF1;ADGRA1;TOR4A;NRARP;PRC1;GPR20;ANAPC4;DDX20;MLN;STAG1;TRIM32;ADGRB2;SNRPC…
muscle measurement	NEB
muscle strain	MED27;SUN3;NTNG2;YIPF5;KCTD16;RAPGEF1;KRI1
muscular disease	GEMIN2;SEC23A;TMCC1;PJVK;FKBP7;IFT122;RHO;H1-8
muscular dystrophy	SPAG9;CFAP92;CA10;TTN;ANTXR1;COPG1;H1-10;ALG1L2;MBTD1;UTP18;SLC17A6;CDH9;EFCC1;LNPK;DUSP19;RAB43;PIK3R4;COL6A6;ATP5MC3;NUP35;GP9;HMCES;ISY1;ISY1-RAB43;ATF2
musculoskeletal system disease	MGLL;SPOCK2;NFKB1;PKD2;LRRC61;SCP2D1;NABP2;SMARCC2;ADPRM;RNF41;C5orf47;TMEM238L;ARL14EPL;WDR1;CDC5L;NECTIN1;SCO1;KIF20B;RABGAP1L;L3MBTL4;GABRG3;CALN1;POM121;ANXA4;TMED7-TICAM2;DNAH9;VPS9D1;RARRES2;AAK1;SPP1;DTD1;THEM6;HTR7;ZNF276;GIMAP8;GPR52;SPIRE2;REPIN1;JRK;USP15;PPM1K;PSCA;NFU1;GIMAP7;KBTBD12;FANCA;GFPT1;SPATS1;TYW1B
myeloid cell surface antigen CD33 measurement	CD33;SIGLEC9;VSIG10L;IGLON5;SIGLEC7;SIGLECL1
myeloid white cell count	ICA1;KMT2E;FARP2;DBF4;MARK4;TRAPPC6A;MED24;BAZ1B;PRSS3;TSPAN9;ZC3H3;SLAMF7;RABEP1;HOXC8;RAB27B;CAPG;MRPS10;LY75;ARID4B;RELT;RC3H2;DCBLD2;TARBP1;CA11;SNX24;TRAM2;ANKRD44;PPP2R5A;SPI1;PLEKHH3;STON1-GTF2A1L;SRBD1;NUCB2;JMJD6;NDST1;P4HA2;FCGR2B;PVR;GSDMB;NTN4;HACD3;ENO1;ACTB;TIGAR;TULP3;CDC14A;SESN1;RSBN1;CXCL2;IL12RB2;GSK3B;XPO1;TNPO1;GCKR;MAPRE3;MAST2;FOLH1;SEPHS1;ASAP3;SIGLEC1;RPLP0;BIRC5;BLVRB;LY…
myeloperoxidase (MPO)-DNA complex measurement	TSPOAP1;LPO
myeloperoxidase measurement	TSPOAP1;PRR11;HSH2D;CSF3;TEX14;DSTN;RAB8A;GSDMA;CUEDC1;SKA2;RNF43;CYRIB;RPN1;GATA2;NCR3LG1;IGBP1C;MED24;PIK3C2A;NUP133;RAB7A;NSFL1C;PSMD3;BANF2;THRA
myeloproliferative disorder	XBP1;SLC25A15;PPA2;GTF3C5;FOXO1;RUNX1;CCDC117;KCNE1;SMIM29;SH2B3;INSL6;INSL4;HMGA1;ATM;CLIC6;CUL5;TET2;CXXC4;NUDT3;TTC28;HSCB;GFI1B;POGLUT3;ZNRF3;ACAT1;EXPH5;SMC4;RCAN1;KPNA4;PHETA1;ATXN2
myelosuppression	TPMT
myocardial infarction	CYP46A1;SLC18A1;HDAC9;BCAR1;LZTS1;GUCY1B1;PFN2;ARHGAP10;NT5C2;MAPKAPK5;BRAP;KCNK16;MTAP;SPECC1L;CXCL12;CUX2;SH2B3;GLP1R;SAYSD1;PCCB;GRB14;STAG1;VAMP8;WDR35;IFIT3;IFIT2;NR2C1;PLG;SMUG1;KCNK17;SYMPK;SMARCA4;SPINK2;ADORA2A;HOXD1;HOXD3;MTX2;LDLR;NECTIN2;APOE;TOMM40;APOC1;FCHO1;UNC13A;MAP1S;PSRC1;SORT1;COL4A2;ADAMTS7;IL36G;IL36RN;IL36B;KLF4;RDX;CH25H;CARF;WDR12;PDE5A;POC1B;HAPLN3;RLBP1;CELSR2;NBEAL1;S…
myocarditis	IFT88;GJA3;GJB6;GJB2;CRYL1
myoglobin measurement	SLC17A6;ANO5
myopathy	DDX60L;CBR4
myopic maculopathy severity measurement	TMX3;DOK6
myositis	ATG5;DRD4;PHRF1;ICAM3;STAT1;IRF3;EMC8;PTPN22;CCDC116;SLC9C2;HLA-DQB1;DDX60L;UBE2L3;DDX39B;MICB;TRIM59;HTD2;TYK2;NAA25;RRAS;SCAF1;TMEM175;IRF5;SLC26A1;CBR4;PTPN11;BTNL2;NCR3;NFKBIL1;MICA;ATP6V1G2;ATP6V1G2-DDX39B;RSBN1;SMC4;SMG7;NCF2;TNFSF4;RPP14;DNASE1L3;GAK;ANXA6;TMEM116;TSBP1;GPX3;PRDM1;IFT80;SCT;OSBPL8;CDHR5;PERP;PHTF1;DCLRE1B;PRR12;AP4B1;NOSIP;DGKQ;FAM167A;YDJC;PXK;IRF7;KPNA4;MCCD1;HLA-B
myotonic syndrome	KLC3;PIK3R4;MYLK;GSK3B;L2HGDH;PPP1R13L;LIMD2;EPHB1;FAM131B;ADCY5;ERC2;PRR23E;PDIA5;SEMA5B;COPB2;GIPR;WNT5A;FAIM;NEMF;MRPS22
myxedema	AKAP11;FAM76B;RSBN1;TNPO1;KCNH4;PHF1;CUTA;TIMMDC1;STK25;HMGCL;IFNA8;MYRF;INTS11;TICAM1;JUND;KIDINS220;RBM17;TRMO;ZNF365;BLTP1;SUOX;CREG1;ILDR1;FADS1;KLRF1;USP25;PRXL2B;TNFRSF14;NBL1;MXRA8;H2AC1;CDX2;TAS1R3;PDE7B;NHLH1;TEFM;PACS2;B4GALNT4;ADAP2;C1QTNF12;PKP3;BTBD6;SIGIRR;IFITM2;IFITM1;WWOX;ZKSCAN4;IFNA2;PLEKHG4;H2AC7;NTRK1;KCTD11;TTC34;CCNL2;ADM5;IFNA13;C1QTNF9;MRPL20;HSPB9;FDX2;H2BC8;H2BC6;PPP4R3…
n-acetyl neuraminic acid measurement	ALMS1
narcolepsy-cataplexy syndrome	HFE;EGR2;EIF3G;IFNAR2;H2AC6;ADO;HLA-DQA1;P2RY11;PPAN;PPAN-P2RY11;IL10RB;OR6J1;ABHD4;TNFSF18;ANGPTL6;IFNGR2;H1-4;HLA-DQB1;H2BC4;H1-6;H4C3;HLA-DQB2;DAD1;SHFL;ZNF365
nasal cavity and paranasal sinus carcinoma	FHIP1A;GATB
nasal cavity and paranasal sinus neoplasm	GATB;FHIP1A
nasal cavity cancer	N4BP2L1;ZAR1L
nasopharyngeal neoplasm	LAMB1;AAGAB;SLC6A3;FNDC7;SACS;GRIK1;HLA-DQB1;ACTRT3;ZNF479;HLA-F;MYNN;BCCIP;EGR2;HRH4;RHBDL3;SUMF1;CHODL;TERT;LRRIQ4;HLA-DQA1;MOG;HLA-B;DHX32;DLD;IQCH;STXBP3;CNMD;ZNF365;OSBPL1A;CXADR;C21orf91;CLDN17;CLDN8;EEIG2;HENMT1;LRRC34;DPY19L3;HLA-C;CDSN;PSORS1C1;ZFP57;CBLL1;CDKN2A;LRRN1;ADO;FANK1;GABBR1
natural cytotoxicity triggering receptor 3 measurement	LTA;ATP6V1G2;DDX39B;NCR3;NFKBIL1;MCCD1;TNF;ATP6V1G2-DDX39B
nausea and vomiting of pregnancy severity measurement	UPB1;SMARCA5;USP38;LRRC25;FREM3;SPECC1L;ADORA2A;HCRTR2;TRPC6;PGR;GGT5;INPP4B;GAB1;GDF15;GFRAL;SPECC1L-ADORA2A
neck circumference	RPGRIP1L
neck injury	TRIM67;EGLN1;DISC1;PSME4;ACYP2;TSPYL6
neonatal systemic lupus erythematosus	VWA7;ATP6V1G2-DDX39B;MICB;MICA;HLA-B
neoplasm	ARHGAP8;DBNDD1;TRNT1;GAS8;IL5RA;SLC25A48;IL9;PRR5-ARHGAP8
neoplasm of mature B-cells	DDX6;HLA-DQB1;HLA-DRA;BTNL2;CDSN;KDSR;TPRG1;HLA-DRB5;C6orf15;DEFA1;HLA-DQA2;DEFA3;MYC;CXCR5;SCN3B;HLA-DRB1;PSORS1C1;FLI1;DEFA1B;MUC22
neoplasm of mature T-cells or NK-cells	BMPR1B
neoplasm of middle ear	GATB;FHIP1A
[truncated: 959 more rows]
