# Supplementary material for: A tissue-specific atlas of protein–protein associations enables prioritization of candidate disease genes
Source: Nat Biotechnol. 2025 May 2;44(4):654–67. doi: 10.1038/s41587-025-02659-z (PMC13090126; doi:10.1038/s41587-025-02659-z)
Supplement: Supplementary file 3 — All supplementary tables and file descriptions. [file 41587_2025_2659_MOESM3_ESM.zip › TableS18_[fig3b]_impc_score>=0.5.csv]

disease_name	genes
12q14 microdeletion syndrome	MAST2;MAVS;PLS3;CLCN7;C19orf44;HPCAL4;IAPP;HCST;IDUA;NOTCH2;CNMD;SDSL;TNFRSF11A;CTSK;CBR4;DKK2;CREB3L1;SQSTM1;LRP5;CTHRC1;TM4SF4;PFKFB3;IFNB1;RAB33B;SMN1;LRRN3;TMEM64;MRPL54;NLGN3;AP1G2;PRSS2;NOTCH3;IKZF5;BRMS1L;CD40LG;FOXN1;WNT5B;VDR;AKAP7;ABCC10;APOBEC2;LGALS3;MYBPH;TLR4;PRDM5;PITPNC1;TTC39B;ALPL;FRZB;SOST;IRS1;GLMN;TANGO2;WWOX;FAR1;ACKR1;GPSM3;SAPCD1;USP51;GAB2;SBNO2;CLDN18;FUNDC1;FRMPD1;DLG3;…
14q24.1q24.3 microdeletion syndrome	CC2D2A;ADAMTS6;WNT5A;TBC1D32;ROBO1;ZNF366;PLXND1;MEGF8;KIF7;CPLANE1;CPLANE2;PDGFRB;QSOX1
15q11.2 microdeletion syndrome	MATR3;SUFU
15q11q13 microduplication syndrome	MCOLN3;NRXN2;SNAP25;IMPA1;GAD2;PCDH15;GRM1;CREBRF;TSC1;MECP2;PTEN;GRIN1;MAOA;CDKL5;CAMK2A;CBARP;DNM1;GABRG2;GRIN3B;SCN2A;MYG1;CACNA1A;AKR1C2;SH3RF2;GNG8;CNTNAP2;OXTR;LRRC51;MAPT;AKR1C1;AKR1C3;SHANK3;CACNA2D2;HCN2;ARHGEF10;IQSEC2;GRPR;GSTM5;ARHGAP32;MYO7A;SCN1A;NPAS3;KCNC2;MAP6;GPR88;CACNB4;TAFA3;GABRD;GRXCR1;ARX;USH1C;TNC;FMR1;KCNT1;UBE3A;GALR3;GSTM1;ADGRL3;GRIA1;CCDC28B;DISC1;ELFN2;LSAMP;SYNGAP1…
15q13.3 microdeletion syndrome	DNM1;KCNT1;IL6;PRICKLE1;TCF12;CNTN2;AKT3;KCNMB4;ALDH7A1;TEF;KCNA4;KCNQ2;NPY;IQSEC2;FOSB;SLC10A4;PRICKLE2;SCN9A;KCNQ3;TYRO3;CELF4
15q14 microdeletion syndrome	PDS5A;ZEB1;TBX10
15q24 microdeletion syndrome	KPTN;WDR11;DSCAM;CHD7
16p13.11 microduplication syndrome	CITED2;MOSMO;CCDC39;FBLN1;SUFU;ECE1;MATR3;EDN1;TGFBR1;PDGFRB;EDNRA;HECTD1;TAB1;SMAD6;GPC3;FGF19
17q11.2 microduplication syndrome	AMELY;TNN;MMP20;EDA;ODAPH;SP6;PAX9;FAM20A;AMELX;ENAM;POSTN;SATB2;SSUH2;BCL11B;DMP1;AMBN;GREM2;NECTIN1;RUNX2;WNT10A;EDAR;ALPL
17q12 microdeletion syndrome	PKD1;RET;ONECUT1
19q13.11 microdeletion syndrome	SP6;EDARADD
1p36 deletion syndrome	TGFB2
2-aminoadipic 2-oxoadipic aciduria	SLC13A2;SLC7A9;HAL;CLCN5;ADCY6;STUB1;HGD;MOCS1;SLC3A1;ADCK5;HSD17B11;OTC;AKR1B1;UMOD;SLC16A10;PRODH2
22q11.2 deletion syndrome	PLXND1;ZNF207;CD4;FYN;MATR3;CD44;TLL1;EIF2AK2;PRDM1;SPI1;SLC12A3;TBX21;SEC31B;FBLN1;XRCC5;TCF7;PTPRC;ITGAE;TTC39A;GRAP2;CORO1A;RPGRIP1L;ZNF106;KDELR1;DNAJC2;DOCK8;PPP3CB;FOXN1;IL2;AIP;BACH2;ITK;ZAP70;STAT1;RPL22;NSL1;MXD4;GPR18;IRF1;PTGER2;SMARCA4;DLL4;ARPC1B;MYH10;COG6;IL15RA;DOCK2;CTSL;HEY2;SMAD6;BAHD1;VAV1;CCN1;LEFTY2;PIK3R1;PAXX;ZEB1;ATM;DCLRE1C;UBP1;ELMO1;ELK4;PSKH1;ZBTB7B;CCDC78;FGF19;EOMES…
22q11.2 microduplication syndrome	PRICKLE1;NDST1;SATB2;PLXND1;PIGV;ZEB1;OSR2;RUNX2;ROBO1
2p21 microdeletion syndrome	SLC12A1
2q24 microdeletion syndrome	FOXE3
2q33.1 microdeletion syndrome	SPECC1L;GOLGB1;SOX2;STRADA;ESRP1;GAD1;ZEB1;KDELR2;PRICKLE1;SPECC1L-ADORA2A
2q37 microdeletion syndrome	HOXD12;HOXA13
3-hydroxy-3-methylglutaryl-CoA synthase deficiency	ABCC8;SEC61A1;ADGRF5;ACADVL;NFE2L1;ERO1B;GNAO1;PUS7;TOX4;BRPF3;AKT2;PIK3R2;NAMPT;GCK;NT5DC3;GLP1R;STXBP3;LEPR;WWP1;GLO1;AGAP2;RAB11FIP5;HADHB;PIK3R1;CCDC120;RGS10;CPB1;ADIPOR1;ZNF219;STX18;TTLL6;INSR;RAB37;LEP;SYNE3;SGF29;TCERG1L;SH2B1;MKRN3;PTPN1;GK;GCGR;AKR1B15;ADIPOR2;PHPT1;BUD23;ACAP1;GCKR;SNX5;PYGL;TRPS1;RETN;GYS2;ARFGEF3;RBP1;TPO;HMGN3;GPR68;FFAR1;LDLR;TEX101;CCL25;ATP8A2;IRS4;PDZD2;EIF2S1;…
3-hydroxyisobutyric aciduria	SLC7A9;CLCN5;MMUT;RHCG;ATP6V1B1;GPR4
3-hydroxyisobutyryl-CoA hydrolase deficiency	HCN2
3-methylcrotonyl-CoA carboxylase 2 deficiency	BTD;SLC38A3
3-methylcrotonyl-CoA carboxylase deficiency	SLC5A2;UMOD
3-methylglutaconic aciduria type 3	GALC;CNTNAP1;RREB1;DST;GRID2;GRM1;KCNV1;PRNP;CLCN1;ARHGAP10;KCNN2;CACNA1A;SYT2;ATCAY;SCN8A;PLCB4;TBP;AGTPBP1
3-methylglutaconic aciduria type 4	RORA;FOXE3;CCND2
3-methylglutaconic aciduria type 5	LMNA;XIRP2
3C syndrome	TBX15;GLI3;RYK;ROR2;SLC10A7;SLC39A13;CPLANE1;GLI2;ALKBH1;TBC1D32;TGFB2;WNT5A;KIF7
3M syndrome	FGF9;BMP5;FLNB;ROR2;PTHLH;NPR2;RPL38;GLI2;ZEB1;ZIC3;IHH;EVC;CACNA1S;TENT5A;POSTN;LTBP3
3MC syndrome 1	SOX11
3q29 microduplication	MMP14
45,X/46,XY mixed gonadal dysgenesis	FOXC1;ESR1;CGB2;LHCGR;FSHR;CYP19A1;CGB8;CGB1;CGB3;GNRHR;CGB5;LHB;GNRH1;KISS1;CGB7
46,XX disorder of sex development - anorectal anomalies	HOXA13;LIFR;DLG1;BMP4;RET;LZTS2;GATA5;PDGFRA;NOG;FSTL1
46,XX disorder of sex development - skeletal anomalies	IL2RG;GREM2;GPR149;ABHD2;FANCL;ENAM
46,XX disorder of sex development-skeletal anomalies syndrome	IL2RG;GPR149;GREM2;FANCL;ENAM;ABHD2
46,XX gonadal dysgenesis	CFTR;YBX2;GCLM;HSF2;YTHDC2;KITLG;PIK3CB;SPO11;MSH4;DDX20;ACSL4;NEDD4;TRPC5;MARK2;HMMR;ZCWPW1;CBFA2T2;PSEN1;AFP;PGR;NOS1;ESR1;DAZL;VRK1;REC8;PABPC1L;PCYT1B;EEF2K;CGB2;LHB;CGB3;SP4;CXCL12;CPEB3;HSD17B1;GNRHR;FANCL;KISS1R;LEPR;KDM5B;CCND2;PHF19;MLH3;KDM3B;EGR1;ACVR2A;CDK2;CHST8;CENPB;MCM8;BMP15;HSD17B3;LATS1;FSHB;PRKAA1;FST;USP26;APC;CGA;CDK4;NR5A1;LHCGR;DHH;ESR2;ABHD2;SPATA22;TAF4B;ADCYAP1;TMCO1;LH…
46,XX ovotesticular disorder of sex development	HOXA11;METTL13;CCDC88C;YTHDC2;ROS1;KITLG;PIK3CB;SPO11;ADAM7;TRIP13;SMC1B;PIAS2;HSP90AA1;PGR;AGBL5;GOLGA3;ZC3HC1;ESR1;GGA1;DMC1;SBF1;TCFL5;CDK16;PCYT1B;ZP2;AQP8;LHB;SP4;AHR;SETX;CXCL12;HSD17B1;GNRHR;SULT1E1;DDX25;PCSK4;FANCL;CHST10;KISS1R;LEPR;CSF3R;CBX3;CHST8;MCM8;LRFN3;PIN1;OR1E2;AKAP9;SPINK2;TST;LIF;KNSTRN;ISLR;BMP15;GATA5;PSMC3IP;AP3B1;RXFP2;EPHB2;RNF138;APC;CDK4;B4GALNT1;NHSL1;BLK;CTSV;DMRT1;…
46,XX sex reversal 1	LHB;CPEB3;GNRHR;CHST8;GADD45G;DHH;GDF9;AR;NR0B1;FSHR;PRL;SIX5;SRY;FAAP100;CFAP119;CGB7;CGB2;CDKN2D;SPATA6;USP26;TAF4B;GNRH1;CCDC42;ZFPM2;KISS1;DPY19L2;CGB8;TGFBR3L;CGB1;PIK3CB;AGBL5;CGB3;FANCL;KISS1R;FSHB;GATA4;PLK4;KATNAL2;DNAH2;CGB5;PCYT1B;FHL5;GATA5;NR5A1;LHCGR;KATNB1;LHX9;DRD2;CCDC38;AGFG1;CFAP65;BAZ1A;ZGLP1
46,XX testicular disorder of sex development	FKBP4;YBX2;SPATA20;RANBP9;METTL13;TBPL1;SOX30;YTHDC2;KITLG;SPO11;FGFR2;TRIP13;MOV10L1;SMC1B;ZCWPW1;CBFA2T2;AFP;LRP2;RFX2;TASP1;ESR1;BAMBI;PATZ1;DMC1;CCNB1IP1;REC8;TCFL5;TAFAZZIN;CDK16;PCYT1B;ZP2;AQP8;CGB2;CGB3;HOXA13;NOBOX;SEC61B;PLEKHA1;CPEB3;GNRHR;SULT1E1;DDX25;GALNT3;FANCL;KISS1R;LEPR;ZNF541;INSL6;SOHLH2;PRAMEF2;TEX14;KIF18A;CBX3;ARL4A;CDK2;INHA;CTCFL;EFNB2;MCM8;CEP250;HSPA2;PRDM7;AKAP9;PDE11A…
46,XY complete gonadal dysgenesis	CFTR;FKBP4;YBX2;PAFAH1B1;CRY1;ACP3;NLRP2;YTHDC2;SPO11;PRKCQ;DAZAP1;HMMR;MLH1;PIAS2;EPB41L2;PSEN1;HSP90AA1;LRP2;PGR;MAP3K4;ESR1;DAZL;BAMBI;DMC1;SBF1;VRK1;CCNB1IP1;PABPC1L;FMR1;CDK16;PCYT1B;FNDC3A;KATNAL1;EEF2K;LHB;AMH;AHR;TNFSF8;CPEB3;MLX;GNRHR;UBE2D3;DDX25;MCM9;LIFR;FANCL;KISS1R;MAD2L2;FOXO3;CCND2;PHF19;SOHLH2;LRAT;CDK2;INHA;PEPD;EFNB2;OR1E2;PDE11A;CDKN2D;GADD45G;BMP15;PRKAA1;RXFP2;HSPBP1;MEN1;SP…
46,XY disorder of sex development - adrenal insufficiency due to CYP11A1 deficiency	KISS1R;CYP11B1;FSHR;GPRC6A;CYP11B2;WWOX;CGB5;CGB1;LHB;CYP19A1;LHCGR;DHH;KISS1;CGB2;CGB3;CGB8;GNRHR;CGB7
46,XY disorder of sex development due to 17-beta-hydroxysteroid dehydrogenase 3 deficiency	CD9;RNF216;SOX30;YTHDC2;ROS1;SPO11;PRKCQ;TRIP13;DAZAP1;SMC1B;LIPE;TASP1;DMC1;VRK1;TCFL5;CGB3;AMH;HOXA13;GNRHR;SULT1E1;FANCL;KISS1R;KIF18A;PRM2;CHST8;KNSTRN;PSMC3IP;RNF17;SPOCD1;AMHR2;MAP7;NR5A1;DMRT1;HMGA1;BRDT;LHCGR;DHH;TAF4B;DNMT3L;PTH2;GNRH1;RBM46;XKR8;KLHL10;KASH5;SYCE2;HFM1;ZNF148;HMGB2;NOS3;SGPL1;MEI1;AR;RSPO1;NR0B1;RGPD8;KISS1;ALK;SYCE1;TDRD12;NR2C2;SRY;DAZ3;DAZ1;SERPINA5;CGB5;CGB7;SYCP1;C…
46,XY disorder of sex development due to 5-alpha-reductase 2 deficiency	FKBP4;SOX8;PRSS21;RANBP9;METTL13;RNF216;CCDC88C;ROS1;FOXP3;SPO11;PRKCQ;LRP6;CBFA2T2;LRP2;ESR1;DMC1;CCNB1IP1;CA2;CGB2;CGB3;EPHB6;RAD51C;GNRHR;SULT1E1;FANCL;KISS1R;KIF18A;CTCFL;EFNB2;PTGER2;LRFN3;AKAP9;SPINK2;ADM2;TST;KNSTRN;PGAP6;NECTIN2;RXFP2;EPHB2;CTSL;GJA10;MAP7;BLK;GATA4;NR5A1;DHH;SCAPER;NCOA2;CYP11A1;SPATA22;DMRTB1;GNRH1;GBGT1;LAMTOR1;RANBP2;KIT;XKR8;MRNIP;KASH5;HFM1;ZNF148;SGPL1;AR;NR0B1;ADR…
46,XY disorder of sex development due to isolated 17,20 lyase deficiency	CFTR;FKBP4;YBX2;RGPD5;NEDD4;MAP3K4;CTTN;NOS1;ESR1;ANXA13;CGB2;LHB;HOXA13;GNRHR;UBE2D3;GHR;FANCL;KISS1R;LEPR;EGR1;INHA;NCOA3;CRYGN;GADD45G;OLFM1;TRIM28;LATS1;NR1H2;UBE2D2;LIN28A;PRKAA1;RXFP2;MAP7;BLK;GATA4;NR5A1;CTSV;CYP19A1;CH25H;DMRTB1;RGPD3;ELMO1;HFM1;DDR2;ABCA1;GKAP1;SGPL1;MFSD2A;AR;NR0B1;TACR3;KISS1;FSHR;GPRC6A;PTDSS2;RGPD6;REC114;SRY;RGPD2;NANOS2;ZGLP1;INSL3;GGTLC3;RANBP9;PUM2;FGFR2;GGT1;FMR…
46,XY gonadal dysgenesis - motor and sensory neuropathy	EEF2K;CGB2;GNRHR;FANCL;LHCGR;DHH;ESR2;IL2RG;FSHR;GPR149;NHLH2;GREM2;SRY;FAAP100;CGB5;CGB7;COMMD3-BMI1;PGR;ESR1;CGB3;UBE3A;PLP1;FSHB;TAF4B;GNRH1;TAC3;CYP7B1;NR2C2;GPR3;NR2F2;CGB8;INSL3;CFTR;LHB;KISS1R;SLC12A6;DNMT3L;BMI1;SIX6;CGB1;DDX20;NEDD4;CHST8;ATP8A2;ABHD2;LHX9;TIPARP;KISS1;NANOS3
46,XY gonadal dysgenesis-motor and sensory neuropathy syndrome	CFTR;FKBP4;PIK3CB;SPO11;DDX20;DAZAP1;CBFA2T2;ZC3HC1;DMC1;PCYT1B;EEF2K;CGB3;PLEKHA1;CPEB3;UBE3A;FANCL;KISS1R;EGR1;CHST8;PRDM7;LATS1;FSHB;PRKAA1;USP26;LHCGR;ABHD2;TAF4B;POMZP3;GUF1;FANCC;HFM1;TIPARP;GDF9;TAC3;AR;KISS1;FSHR;ALK;GPR149;SIX5;NHLH2;GREM2;TBPL2;FANCF;SIX6;FAAP100;NANOS3;FANCA;MSH5;SYCE3;ZGLP1;INSL3;COMMD3-BMI1;YBX2;NEDD4;LRP2;PGR;ESR1;PROKR2;CGB2;LHB;AHR;GNRHR;PLP1;NR5A1;CYP19A1;SLC12A6…
46,XY ovotesticular disorder of sex development	HSP90AA1;CGB2;HOXA13;GNRHR;GATA4;PTH2;LHX9;LHFPL2;GNRH1;DDX19B;AR;NR0B1;CGB1;SPO11;LRP6;ESR1;RAD51C;KISS1R;CDK2;GADD45G;GATA5;EPHB2;RSPO1;ZFPM2;KISS1;RXFP1;CBX2;CGB5;SYCP1;INSL3;FKBP4;SOX8;MAP3K4;CTTN;LHB;CGB3;FHL5;EFNB2;KIT;KCTD13;NHLH2;SRY;SERPINA5;SYCP2;CGB7;NEDD4;PHF13;TRIM28;LHCGR;CGB8;LHX1
46,XY partial gonadal dysgenesis	CFTR;SOX8;RNF216;TBPL1;YTHDC2;KITLG;NEDD4;WDR62;MLH1;LIPE;NCOA1;MAP3K4;B4GALT1;GOLGA3;ESR1;GGT1;PATZ1;REC8;SMPD3;IQCH;CGB2;SGTA;AHR;LHX3;SETX;RAD51C;GNRHR;UBE2D3;CYP27B1;MCM9;GABRR2;UBE3A;KDM3A;KISS1R;LEPR;MLH3;ACVR2A;INHA;MCM8;PRDM7;UBE2D2;LIN28A;USP26;AMHR2;CDK4;EGR4;HMGA1;CYP19A1;DHH;NCOA2;SPATA22;TAF4B;PLK4;LHX9;NPHP1;FANCD2;GNRH1;DRD2;GGTLC1;CNBD2;TEX12;GUF1;FZD1;KIT;XKR8;SAFB;KASH5;HFM1;SPD…
46,XY sex reversal 1	FKBP4;PIK3CB;SPO11;MARK2;AFP;AMH;RAD51C;GNRHR;FHL5;CENPB;GADD45G;HSD17B3;LATS1;GH2;LHCGR;ABHD2;PLK4;LHX9;UBE2Q1;TAC3;AR;ALK;CYP7B1;PTDSS2;PROP1;SIX5;SOX2;SRY;ZGLP1;FOXO3B;TGFBR3L;ESR1;PCYT1B;CGB3;CPEB3;EGR1;OLFM1;PRKAA1;CSNK1G2;USP26;AMHR2;CSH1;NR5A1;TAF4B;PTH2;GNRH1;DRD2;KIT;GDF9;NSMF;BMI1;RSPO1;NR0B1;KISS1;FSHR;RXFP1;PRL;GPR149;GREM2;FANCF;SIX6;NR2F2;CGB5;GH1;CGB1;COMMD3-BMI1;SOX8;DDX20;NEDD4;P…
46,XY sex reversal 3	NEDD4;TP63;ESR1;PCYT1B;PBLD;FANCL;PHTF1;GADD45G;GATA5;FSHB;NR5A1;DRD2;GDF9;AR;NR0B1;ZFPM2;FSHR;PRL;SRY;BAMBI;HSD17B1;GNRHR;CHST8;AP3B1;USP26;DHH;PLK4;LAMTOR1;SIX5;SLITRK2;PSEN1;AFP;AMH;CDKN2D;TBX3;AMHR2;GATA4;TGFBR3L;PHF19;CABLES1;LHCGR;LHX9;GNRH1;UTP14A;KISS1;PTDSS2;MKRN3;CDH5;FAAP100;ZGLP1;UTP14C
46,XY sex reversal 4	DLG1
46,XY sex reversal 6	NEDD4;KISS1R;GADD45G;TBX3;NR5A1;AR;NR0B1;SRY;MSH5;DND1;AMH;MEN1;HELQ;BAP1;ZFPM2;PTEN;EFNB2;GATA4;MSH5-SAPCD1;MCM9;INHBA;GATA5;AMHR2;COP1
46,xx sex reversal 5	AKT2;GNRHR;ROBO1;LRP2;CCN1;KIF7
47,XYY syndrome	CGB2;FSHR;NHLH2;CGB5;CGB8;DHH;NPEPPS;CGB7;LHB;CGB3;LHCGR;NR0B1;CFAP65;GNRHR;CHST8;CCDC38;PRL;CGB1
48,XYYY syndrome	AMELX;DMP1;AMELY
49,XXXYY syndrome	LHB;DHH;AR;CGB1;LHCGR;FSHR;CGB7;CGB8;CGB2;GNRHR;HSD17B3;KISS1;PRL;CGB3;GNRH1;NR0B1;CGB5
49,XYYYY syndrome	LHCGR;FSHR;ZBTB16;CFAP65;HOXA11
5-oxoprolinase deficiency	SLC7A9;SLC3A1;CLCN5;SLC16A10;MOCS1;TRPV5;ACE2;PPOX;GATM;MUC13;UMOD;GPA33;TVP23B;TVP23C;TVP23C-CDRT4
6-pyruvoyl-tetrahydropterin synthase deficiency	ATP2B1;ATP1A3;GABRG2;ATP2B2;CACNB4;KCNC2;SCN8A;HCN2;ASPA;HTRA2;MYO5A;KCNQ1;HPRT1
7p22.1 microduplication syndrome	KCTD13;INSL3;LHCGR;DHH;AR;NR0B1;PTPN11
7q11.23 microduplication syndrome	CAMK2A;MAP2K7;EPHA6;GHSR;NQO2;SCLY;ITM2B;CNTNAP3B;DISC1;GRM5;KCTD16;RYR3;CNTNAP3C;RORA;NPTX2;CNTNAP3;LRRN4;GNAI1;SNAP25;THRB;APBB1;PRKCB;TH;NF1;ARC;PRRT1;OPRK1;APMAP;APOE;TET1;CARF;NRGN;OR10AD1;TSPAN6;COMT;HDAC6;MAPK1;IL4I1;WWC1;HTR1B;KCNH3;GRIA1
8p11.2 deletion syndrome	FOXC1
8p23.1 duplication syndrome	ROBO1;MATR3;DVL3;CC2D2A
8p23.1 microdeletion syndrome	BAZ1B;GABRR2;GALNT12;CCN1;KIF7;NR0B1;NR1D2;PLXND1;LRP1;ZBTB46;ZFPM2;NKX2-5;FSTL3;SNX25;RASSF8;ADM2;PDGFRA;ADAM19;CDK9;C16orf89;NODAL;DES;NTF3;WDR45;SLC35B4;PLAT;KLF3;CYREN;PDE6B;TMEM184B;KIAA0753
8q22.1 microdeletion syndrome	EYA1;SFN;RSPO2
8q24.3 microdeletion syndrome	CC2D2A;RPGRIP1L;TMEM107;PDS5B;CPLANE1
AA amyloidosis	PKD2;DRD5;BICC1
ABCD syndrome	MCOLN3;EDN3;EDNRB;TTC7A;SOX10;LMX1A
ABeta amyloidosis, Italian type	RUNX1;ITGAV
ABeta amyloidosis, dutch type	ADGRA2
ABetaL34V amyloidosis	PDGFRB;ANXA7;RUNX1;CBFB;TGFB1;RHBDF1;CCM2;APP;TNFRSF21;GNE;ITGAV;FLI1
ABri amyloidosis	DNAL4;ATXN7L1;GRM1;KCNJ10;RTRAF;HSPA4
ACys amyloidosis	ITGAV;APP;RUNX1;GNE;ADGRA2;FLI1;TNFRSF21;APOA2;CBFB;TGFB1;PDGFRB;CCM2;ANXA7;GRIP1
ADULT syndrome	EDA;SP6;NFKBIZ;SCD;HR
ADan amyloidosis	HSPA4
AGAT deficiency	SLC7A9;FAH;SLC3A1;CLCN5;HGD;GRHPR;SLC13A2;MOCS1;AGXT
AKT2-related familial partial lipodystrophy	NUCKS1;ACACB;LIPE;GNAS;PHKB;CRTC1;CPEB3;CCL1;CPE;GPAM;PRDX5;PPARG;PRKAA1;SNAP25;KLB;HINT2;MSTN;PIK3C2G;FABP2;ATM;CYP11B1;NOS3;SERPINA12;ENHO;RALGAPA1;PLAAT3;CCL13;OR4M2B;PLSCR3;BRD2;ATXN2;GCGR;AKR1B15;KMT2B;OR4M2;ADIPOR2;MLXIPL;SEC61A1;CYB5R4;LRP6;MGAT4A;PRLH;OCA2;NMU;GYS2;POMC;ALMS1;LHCGR;ITPRID2;TAF4B;WDTC1;PIK3R1;CDKAL1;IGFBP3;ZEB1;PDE3B;SLC5A10;GPR26;ADIPOR1;SIK3;LMNA;CSF2;MOGAT2;PLIN1;TERF2I…
ALDH18A1-related de Barsy syndrome	PAX6;LCP2;CDC14A;ABCD1;HSF4;HERC1;LIM2;PRMT8;UAP1;CRYGD;GJA8;BMP4;BFSP1;MIP;ADAMTS14;EPHA2;ZNF182;UBE3B;EDNRA;CRYAA;CRYGC;CRYBA2;BFSP2;CEP135;SELENOF;FOXE3;NHS;ZFP92;TDRD7;TPK1;NCOA6;CRYGS;CRYBB2;FOXC1;CPOX;CDH7;TRPM3;GJA3;FABP3;RAF1;CCDC146;SORD;DOCK5;CRYGA;PDP2;FAM216A;P2RX7;RAB35;GMNN;MACROD1;EDAR;BCAR3;LINS1;RNF157;SCRN3;OSBPL10;UQCRB;LSS;SIX5;CRYGB;GJE1;TRMT9B;TRAV1-2;TBCE;COL4A4;FGF9;NUTF2;…
AMED syndrome, digenic	ZFAND2B;RUNX1;SNAI2;TTC7A
ANE syndrome	AMELY;SP6;AMELX;PRL;TGFB1
APC-related attenuated familial adenomatous polyposis	POLD1;MLH1;TSC2;TGFB1;TRIM62;KRAS;MEN1;APC;TP53;BUB1B;PTEN;TNK1;BUB1B-PAK6;LZTS1;SIRT2;MSH2;PRKAR1A;HTATIP2;CUL9;STK11;PCSK2;SMAD4;CDKN2A;ATM;BAP1;POLE;AMBN;PRF1;NF1;PINX1;TP73;NBN;MET;SMURF2;PRDM2;PRDX1;RINT1;FEM1A;TP53BP2;KIT;CDX2;NDRG2;ATAD5;HIC1;PTCH1;NF2;MAD1L1;SMARCB1;SPTBN1;TES;TFF1;CTNNB1;S100A4
AREDYLD syndrome	OTC;SGK3;TGFB1;TAL1;GSDMA;AGPAT2;DSG4;SOX18;TNN;EDA;TMEM79;C8orf44-SGK3;PRSS8;HOXC13;ASS1;DMP1;CD109;HR;ZDHHC21;SP6;EDAR;KRT76
ATTRV122I amyloidosis	DSG2;PPP1R13L;AKAP10;KLF3;MYL2;CAP2;LAMA4;MAN2A1;HBEGF;IGHMBP2;IER3;WARS1;LMNA;NPR1;GAA;MYOZ2;MUS81;HSPB7;DES;SYNM;NKX2-5;SCN5A;MYH6;KCNN4;CASQ2;MYBPC3;CTSL;TBX3;HEY2;CYP27A1;ALPK3;ANK2;ADAMTS19;EGFR;NRG1;PDLIM5;MED30;XIRP1;SGCD;LMOD2;NPPA;RXRA;RBM20;ITGB3;GJA5;LAMP2;TBX5;TNNC1;KCNJ8;CSRP3;UBE4B;MYLK3;ERBB2;RRAD;MRGPRD;CAV3;CTNNA3;PPP3R1;GLA;SP4;IRX4;ACE2;GATA5;CTSV;MYPN;CELA2A;LEMD2;MECP2;ADRA1B…
AXIN2-related attenuated familial adenomatous polyposis	USH1C;FGF10;MARK2;MSH2;PTGS1;EFEMP1;STK11;APC;NDST4;SMAD4;FEM1A;KIT;PSG9;GAST;PSG3;PSG4;THG1L;PLG;UBAC2;EDNRB;NUP35;PSG6;C20orf96;SLC22A4;PSG1;CEACAM6;CEACAM5;PSG8;RETNLB;CDX2;RAPH1;PSG7;ARPC4-TTLL3;LYPD8;ST6GALNAC1;CEACAM1;AGR2;NR5A2;PROX2;OR1E2;LOXL1;SLC49A4;RET;POLE;OR1E1;TTLL3
Aarskog-Scott syndrome, X-linked	CHUK;RSPO2
Aase-Smith syndrome	GLI2;SOX9;HOXD11;PITX1;COL2A1;RSPO2;ROR2
Abnormal thumb morphology	HOXD12;HOXD13;HOXA13
Abnormality of the ear	DLX1;TMEM43
Abruzzo-Erickson syndrome	OSR2
Absence deformity of leg - cataract	FGF9;HSF4;E2F3;FOXE3;LGR4;RCN1;LIM2;PDHX;CRYGD;NHS;PAX6;FOXC1;TRPM3;MYO10;CRYAA;GJE1;IK;PXDN;BCAR3;LMNA;CERKL
Absent thumb - short stature - immunodeficiency	GFY
Absent tibia - polydactyly	KPNA6;RBFOX1;XYLT1;COMP;UXS1;FAM20B;TBX4;HOXD11;HOXD13;RAI2;COL2A1;LNPK;LRRK1;PKDCC;HOXD12;PKIA;ARL15;FMN1;MMP9;ANKRD27;GLI3;ZBTB16;MDM1;ARSB;CHPF;GDF5;CHSY1;ITGA10;TMEM86A;PBXIP1;TMEM88;EVX2;ATG13;MXRA7;PAPPA;FBXL22;CHSY3;IL31;GAB2;APLP2;SLC7A8;SALL1;AQP9;HOXA13;ECHS1;KL;CHST12;CCDC33;CSGALNACT1;B3GAT3;ICOS;NFXL1;HOXA11;ARID4A;NUBP2;LMBR1;COL1A1;KCNIP3;ITM2C;DUOX2;RSPO2;ARID5B;ACAN;SERPINB12;DNA…
Acanthamoeba keratitis	PAX6;KLHL20;CPOX;JAG1;FOXN1;CRYGD;LTBP2;UBIAD1;GJA8;GJA3;DSG1;LUM;ESYT1;SLC25A28;CRYAA;LMNA;CRYGC;GALNT9;GIMAP5;GJE1;GIMAP1-GIMAP5;FOXC1;TRPM3;FGF9;HSF4;CUBN;MAPKAP1;TGFBI;PPAT;PXDN;DSC2;CHST5;ADCYAP1;ALDH1L1;MYO10;INPP1;CRYBA2;MAB21L1;FANCF;CHST6;TDRD7;CRYBB2;MAP3K1;TYRP1;ABHD17B;E2F3;IK;MSX2;PEX6;BMP4;DSTN;TMEM165;LMX1B;BCAR3;CYP1B1;PNLDC1;ZEB1;UBE3B;B3GNT7;ANPEP;CCDC178;COL8A2;FOXC2;FOXE3;KRT1…
Acanthosis nigricans - Insulin resistance - muscle cramps - acral enlargement	CREBBP;BAIAP2L1;GIPR;PREX2;ISM1;GCK;STXBP3;DBH;ADRA2A;CRTC2;SLC27A4;CPT1C;FAM3B;PPP2R2A;STX4;AKT2;GLP1R;ST3GAL5;LEPR;ATM;LMNA;CTHRC1;CES2;ADIPOQ;KMT2B;SOCS7;ADIPOR2;C1QBP;SIM1;ARFGEF3;PRKAG3;HMGA1;SORD;PFKM;APPL1;KBTBD2;INSR;PIK3CB;GCKR;ERO1B;GYS2;LNPEP;PPARG;AGAP2;CDK4;PIK3R1;GHRL;ADIPOR1;PCSK1;SLC2A4;TRARG1;LCMT1
Achalasia	TRAF4;IL22;SFTPC;AIRE
Acheiropodia	GAB2;APLP2;SLC7A8;PRODH;GGTLC2;LGMN;MMP9;PHEX;HOXA13;ZBTB16;BMP5;ARSB;UXS1;PAPPA2;CHPF;ZNF831;GDF5;HOXD13;TRIM5;CHST12;ST6GAL2;LNPK;GGTLC1;TMEM86A;LRRK1;C9orf43;ACAN;FMNL2;SNAPC4;NFXL1;EVC2;EVX2;ARL15;CHSY3;IL31;SCARF2;FMN1;HOXA11;BAIAP2L1;FGFR3;ACSL4;ANKRD27;COMP;MICU1;KCNIP3;FAM20B;TBX4;BBS9;COL10A1;KL;ITM2C;COL2A1;VPS33A;DUOX2;SFRP2;RSPO2;ARID5B;WNT7A;WDR4;NPPC;RCCD1;VKORC1;TMEM88;DNAJC21;CST5…
Achondrogenesis type 1A	COL2A1;NABP2;FGF18;WBP11;XYLT1;BPNT2;TENT5A;CCN2;SOX9;ZEB1;PHOSPHO1;IFITM5;FGFR3;EVC;GLI2;TBX15;FGF9;SMPD3;CILK1;TWIST1;IHH;ROR2;RPL38;PTHLH;PHEX;WNT5A;ACAN;NPR2;FSTL1
Achondrogenesis type 1B	NABP2
Achondrogenesis type 2	EVC;CILK1;SOX9;CHSY1;FLNB;GLI2;ACP5;SMPD3;SLC10A7;THRA;PHOSPHO1;FGFR3;PHEX;NABP2;ROR2;PTHLH;CCN2;ZEB1;FGF18;WDR19;CXXC5
Achondroplasia	FGFR3;FGF9;SOX9;FLNB;ZEB1;NPR2;PTHLH;ACP5;BMP5;TENT5A;PRRX1;CCN2;ITGB1BP1;FSTL1;IHH;B3GLCT;GLI2;SMPD3;GLI3;ARSB;FGF18;ROR2;CHST11;PHOSPHO1;EVC;CILK1;SLC10A7;COL2A1;NABP2;SIK3;SHH;RPL38
Ackerman syndrome	AMELY;CABP5;ENAM;EDAR;OSR2;SOSTDC1;ODAPH;AMBN;PTCH1;SPRY4;SP6;PAX9;NECTIN1;SATB2;AMELX;LRP4;NFIC;VWDE;MMP14;MAST4;FAM20A;ADAM23;TNN;RUNX2;BCL11B;CYP2E1;LAMA5;MMP20;DMP1;ALPL;GREM2;SSUH2;IL1B;POSTN;WNT10A;ITGA11;SLC6A3;PITX2;NECTIN3;KLHL25;AMTN
Acro-cardio-facial syndrome	RERE;TBC1D32;KIF7;TBX1;CC2D2A;LAMA5;MATR3
Acrodysostosis 1 with or without hormone resistance	FOXC1;ROR2;FAM20C;SLC10A7
Acrofacial dysostosis, Rodríguez type	GLI2;FGF9;BMP5;WDR19;PHEX;ZBTB16;NABP2;FMN1;COL2A1;LNPK;ZEB1;ROR2;HOXD11;GSC;HOXD12
Acromelic frontonasal dysplasia	GLI3
Acromesomelic dysplasia, Grebe type	FGFR3;APLP2;MMP9;PHEX;GLI3;ZBTB16;ARSB;KCNIP3;FAM20B;TBX4;CHPF;GDF5;HOXD13;KL;PRKG2;BMPR1B;CCDC33;LNPK;ARID5B;LRRK1;IHH;ICOS;TMEM88;PKIA;MEX3C;GPC6;FMN1;CBFB;PITX1;IGFALS;BPNT2;COMP;LMBR1;HOXA13;COL1A1;CHSY1;UBE2G1;COL2A1;DUOX2;RSPO2;TMEM86A;RECQL4;PKDCC;HOXD12;CHST11;EVX2;ATG13;PAPPA;CHSY3;RBFOX1;PTHLH;SALL4;XYLT1;TWIST1;CHST12;ITGA10;B3GAT3;PBXIP1;FBN1;EVC2;HOXA11;KPNA6;ARID4A;GAB2;AQP9;BMP5;UX…
Acromesomelic dysplasia, Hunter-Thomson type	HOXA11;OFD1;FGFR3;PITX1;EVC;EPYC;PTHLH;IGFALS;GGTLC2;MMP9;PHEX;SALL1;COMP;LMBR1;HOXA13;GLI3;COL1A1;ZBTB16;BMP5;EGR1;ZNF831;GDF5;HOXD11;HOXD13;MAS1;IL6ST;CHST12;GPR87;MSTN;BMPR1B;FBN2;C1RL;VPS33A;ADAMTS17;ITGA10;RSPO2;ARID5B;PDE3B;LRRK1;C9orf43;NPR2;PKDCC;IHH;ICOS;FBN1;SERPINB12;TMEM88;ROR2;CHST11;SPTBN2;MEX3C;FMN1;CBFB;APLP2;SH3BP2;SLC7A8;SLC22A17;NUBP2;PRODH;CHKB;AQP9;SLC30A4;BPNT2;ARSB;ACADM;BB…
Acromesomelic dysplasia, Maroteaux type	HOXA11;FGFR3;LRP6;TBX15;PHEX;FGF9;LFNG;GLI3;HOXB6;ZBTB16;NPR3;PAX1;GDF5;LRP4;FLNB;PRKG2;COL2A1;HAPLN1;FSTL1;CLEC3B;UNCX;ROR2;CANT1;MLLT3;RPL38;HOXC10;RING1;FOXC1;GNAI3;FGFR1;ACP5;AXIN1;TENT5A;CDX1;HOXD13;PHC2;ADAMTS17;MTF2;WNT7A;CBS;PBXIP1;SHH;PPIB;HOXC9;PORCN;HOXA5;KAT2A;BMP5;ACVR1;HOXD11;PHOSPHO1;EVX2;QRFPR;MESP2;PCGF2;MEOX1;CREBBP;HOXC8;TRAM2;PITX1;EVC;FOSL2;SLC35A3;KMT2A;TMEM53;HOXD9;SFRP2;NA…
Acromicric dysplasia	GDF5;HOXD13;PRICKLE1;HOXD11;SFRP2;ROR2
Acroosteolysis dominant type	FOXC1;CHUK
Acrootoocular syndrome	SP6
Acropectorovertebral dysplasia	SNAI2;HOXC8;GNAI3;FGFR1;TULP3;TASP1;SALL4;NALCN;SALL1;HOXA13;GLI3;DNM1;COL1A1;BMP5;NPR3;MYB;TBX4;PAX1;GDF5;HOXD11;HOXD13;MARVELD3;MTF2;CNNM2;EN1;PBXIP1;FSTL1;CWC22;UNCX;DMRT2;CEP97;ASPH;SMOC1;TCTN1;FMN1;FOXC1;ZC3H11A;FOSL2;XPO1;RBM22;KAT2A;ZBTB16;MDFI;PCCB;KMT2A;HOXB5;TBX2;TWIST1;XPO5;COLGALT1;ZC3H4;LRP4;PDGFRA;BMPR1B;FBN2;SFRP2;TBX6;GABPA;VANGL2;TBXT;TCTN2;MLLT3;RPL38;ACTG1;PCGF3;PGAP1;HOXC4;SMG…
Acute infantile liver failure-multisystemic involvement syndrome	ABCB4;SOX17
Adams-Oliver syndrome	CC2D2A;LRP2;ZBTB16;GDF5;HOXD13;CPLANE2;LNPK;FREM2;HOXA13;DBN1;BMPR1B;FRAS1;COL2A1;LGI4;NXN;HOXD12;EVX2;GJB3;SCX;MEGF8;LMBR1;GLI3;FBN2;SFRP2;FREM1;KIF7;RNF10;LRP4;FMN1
Adie syndrome	ZNF329;FLNA;NRG1;SDC4;DIAPH3;VOPP1;CCDC191
Adrenocorticotropic hormone deficiency	SLC25A13;SLC17A9;GCK;NR3C1;KCNB1;GYS2;NNT;CYP11B1;DBH;ANXA1;MC2R;FOXA1;SLC39A8;CRTC2;SOX17;CYP11B2
Adult-onset autosomal dominant leukodystrophy	GALC;PSAP
Adult-onset autosomal recessive cerebellar ataxia	CACNA1G;RHBDF1;CNTN1;INPP4A;RORA;PLXNA2;KCNN2;AARS1;RAB18;PLCB4;CBLN1;ZNF423;TUBB4A;TMEM176B;ASPA;CNTNAP1;PMP22;TRIM2;GLRB;TBP;ADAM23;KIF14;NPC2;SIL1;NEUROD4;PLP1;RREB1;PRKCG;GDF1;MYH10;MORC2;ACP2;AGTPBP1;CACNA1A;GLRA1;ANK3;DST;GRID2;CAMK4;ZIC1;ROBO3;ATP2B2;KCNJ6;MPZ;STARD9;CSTB;SPTBN4;SHANK1;LMX1A;FBXO41;ATXN7;KCNV1;SUN1;TPP1;MAP1A;PRNP;CLP1;DAB1;SPTBN2;ZIC4;SRRM3;CA8;UNC5C;SMDT1;ANKFY1;CHP1;REL…
Adult-onset autosomal recessive sideroblastic anemia	SLC4A1;RHBDF1;CYB561;TENM1;ANK1;CP;KITLG;DKK3;BICRA;HYAL2;ADD2;FRYL;ITGA8;MYH7B;PPP1R15A;FTL;HEPH;TF;JAK2;SUSD6;BMP7;PLS3;SLC7A5;INTS9;RAB2A;BNIP3L;DNASE2;TFR2;FBXL20;AREG;KLHL2;P3H3;SH2B3;PDE10A;MAN2A1;RAD1;STEAP3;SF3B1;C1orf21;RGS4;CTSD;MYB;CCND2;NEK9;ACOT2;HNRNPR;NR1D1;KRT17;USP6;KLF16;CBFA2T3;NSUN5;PRKAA1;MYBBP1A;DDC;CLEC10A;ACY3;PDE6B;IL6ST;THSD1;IREB2;PIM1;SLC44A5;SLC40A1;IRF8;UCK2;PKLR;SLC…
Adult-onset dystonia-parkinsonism	KCNQ1;HTRA2;VGF;ATP2B2;HCN1;KCNV1;MECP2;NETO2;KCNE1;HEXB;ATP2B1;USP31;ATP1A3;SLC5A5;ESPN;SHISA7;TMEM240;FCGR2C;SEMA3F;NGFR;KCNN2;CDH23;TPO;CYP19A1;GRM1;SLC6A1;STARD9;HPRT1;TPP1;KY;SCN8A;ZNF780A;EML1;FCGR2B;HCN2;DNAL4;STK3;TOR1A;FCGR2A;ATXN7L1;GRID2;NPR2;FAF1
African iron overload	FSTL3;KRT18;ALMS1;SIDT2;ATP5MF-PTCD1;ABCB4;HFE;NR1H4;IFT88;SEC61A1;PYGL;SLC40A1;ONECUT1;ORM2;LRP6;PTCD1;NR3C1;AMFR;GLMP;KMT2B;PGRMC1;LGALS3;SIRT3;MC4R;ORM1
Agenesis of corpus callosum	DRAXIN
Aicardi-Goutieres syndrome 6	PTPN2;MEFV;PRKAB1
Aicardi-Goutières syndrome	SPI1;PTPRC;STK4;NCKAP1L;DOCK2;TMEM127;RASGRP1;PRKDC;MEFV;GMDS;CTSV;BAHD1;PCLAF;LAIR2;CXCR2;NFKB2;DPH6;LAIR1;IKZF1;ARHGEF1;BACH2;COG6;CTSL
Al-Gazali syndrome	INPP4B;PHOSPHO1;BGN;SOST
Alagille syndrome	TGFB2
Alagille syndrome due to a NOTCH2 point mutation	CNTRL
Aland island eye disease	PDE6B;CACNA1F;PAX6;SLC24A5
Albers-Schönberg osteopetrosis	MMP9;PHEX;SLC10A7;CTSK;DMP1;LRRK1;NLRP3;SOST;QRFPR;NBR1;SNX10;SH3BP2;CLCN7;PAX1;MATN3;TNFRSF11A;LRP5;CXXC5;ANO5;FAM20C;BGN;SIGLEC15;IBSP;TNFSF11;LGALS3;DCSTAMP;ACP5;HCST;PHOSPHO1;CSF1
Albinism-deafness syndrome	TRAPPC6A;SPAG9;KITLG;FOXC1;RAB27A;TYR;SOX10;ASIP;OCA2;GLI3;HPS5;DOCK7;EDN3;AP3B1;ETS1;PAX3;EDNRB;GPNMB;LYST;EGFR;NSDHL;GNAQ;KIT;EDA;TPCN2;ADAMTS9;HPS3;SLC45A2;ATP7A;BCL2;ADAMTS20;EIF3C;MITF;BLOC1S3;MYO5A;RACK1;MC1R;MCOLN3;FRYL;HPS4;MGRN1;ARB2A;HPS6;SEMA4C;KRT2;PFAS;EIF3CL;RPS20;SNRNP40;DCT;TYRP1;MYO10;GPC3;TAL1;LMX1A;CTLA4;USP39;ZNF438;PMEL;MYOM2;GNA11;BLOC1S6;GALNTL5;HPS1;FOXN1;MAGOH;RBPMS2;HCFC…
Albright hereditary osteodystrophy	CYP27B1;SLC10A7;DMP1;FAM20C;CASR
Alexander disease type I	ARCN1;ZNF423
Alexander disease type II	HGS;USP14
Alopecia universalis	OTC;NSUN2;SOAT1;OAT;RASAL2;SRCAP;AARS1;ITPR3;SGK3;TRPS1;FOXN1;PTCH2;MSX2;HOXC13;KRT17;GRHL1;DSG3;CTSL;CTSV;KRT71;TICRR;KSR1;NSDHL;CD109;AIFM1;EDA;ITGB2;MPZL3;TAL1;SDC3;TMEM79;FOXQ1;GSDMA;HR;DSG4;SFN;ZDHHC21;ZDHHC13;PKP3;KRT76;TMPRSS6;CNR2;LRRK2;FHIT;SOX18;CCHCR1;C8orf44-SGK3;FAR2;GLI2;CERS4;PORCN;FA2H;GATA3;SUFU;ITGB6;RHBDF2;EDAR;FGF5;ZNF462;PRSS53;PCDH1;TRPV3;GK5;EDARADD;C19orf81;TMEM178B;TIMM23…
Alopecia-contractures-dwarfism-intellectual disability syndrome	LRP6;AMELY;TNN;SLC10A7;AMELX;BCL11B;ENAM;DMP1;SLC39A13;SP6;ZIC3;C3orf38;NECTIN1;EDA;PAX9;CHUK;FAM20A
Alopecia-intellectual disability syndrome	PRSS8;SOAT1;ZC3H11A;RASAL2;TYR;ASIP;MGRN1;FA2H;CORO2B;TRPS1;COL1A1;FOXN1;HOXC13;SOX21;KRT17;GRHL1;DSG3;CTSV;KRT71;BCL2A1;TICRR;DRAM2;CD109;KIT;EDA;MPZL3;SDC3;TMEM79;FOXQ1;GSDMA;HR;ADAMTS20;GK5;SFN;TMPRSS6;SOX18;CCHCR1;C19orf81;C8orf44-SGK3;CROT;OTC;KITLG;PRKCZ;RAB27A;GLI2;ITPR3;TYRP1;GATA3;ITGB6;IL18RAP;RAB38;TGM3;RHBDF2;CTSL;EDAR;NARS2;FGF5;EGFR;NSDHL;NADK2;PTPRK;AIFM1;SAXO4;TAL1;ADCY1;ATP7A;DSG…
Alpers syndrome	MYO5A;QKI;CLCN1
Alpha-1-antitrypsin deficiency	ABCB4;NFKB2;NLRP1;HCK;FAH;MFSD1;LGALS3;UACA;ORM2;NR1H4;FOXP3;HOXA5;AIRE;ORM1;RELB;PKD2;ACOX1;SOX17;SCARA5;PKD1;PLAUR;XYLT2;LTBP4;TGFB1
Alpha-B crystallin-related late-onset distal myopathy	SCN4A;LIMCH1;DNM2;GARS1;SGCA;CSRP3;PLPP7;DNAJB4;CFL2;MTM1;DES;ACTMAP;COL13A1;DMD;MYH4;TBCE;CAPN3;SGCG;LARGE1;ITGA7;DYSF;COL6A1;LMNA;VCP;GAA;MYOZ2;NEB;RYR1;LAMA2;GAS7;DMPK;BIN1;KLHL40;COL6A3;XIRP1;FKRP;CAV3;NFATC3;CRYAB;LDB3;APOBEC2;FLNC;NPL;ASNSD1;ACTA1;GMPPA;TTN;AGL;LMOD3
Alpha-methylacyl-CoA racemase deficiency	HPRT1
Alpha-thalassemia	CEACAM21;RHBDF1;JARID2;ANK1;EIPR1;KITLG;PIK3CB;ATP11B;FECH;SPTB;SNX13;TFRC;SMARCE1;FRYL;MKRN2;FKBP6;CPOX;TF;CTSG;LGMN;RABGGTA;MOSPD1;RAB40AL;GATA1;MON1B;RAB2A;PLD3;ICAM4;GTPBP10;TFR2;BAG1;FBXL20;TMEM97;CHORDC1;SH2B3;PRKAB1;SMAP1;EFCC1;WNT6;MYB;FBXL5;ATP5F1E;MGME1;DOCK6;UBAC1;LDHA;ERCC5;THSD1;GPNMB;WDR33;RDX;EXOC6;SLC40A1;RAB40B;ALDH9A1;SNX27;SLC20A1;ASB10;GRAMD2B;DCK;HK1;KIT;PRXL2B;TSPAN33;EPB41;…
Alpha-thalassemia - intellectual disability syndrome linked to chromosome 16	SLC4A1;RHBDF1;TRAF3IP3;RNF10;ANK1;RAI14;KITLG;DKK3;BICRA;NHERF2;SPI1;SPTB;TFRC;MCM6;ITCH;CPOX;EIF2AK1;HEPH;TF;ZFHX4;EP300;DCAF11;RABGGTA;NINL;GATA1;MON1B;ZNF174;BNIP3L;NKG7;LIG1;GTPBP10;GTPBP4;SLC15A3;SLC11A2;ART4;TPI1;PCDHB5;CEP15;KLHL18;CRIPT;ZC3H7A;HNRNPR;XRCC3;PRKAA1;DDC;GPALPP1;LMO2;EGLN1;GPNMB;PIM1;RDX;EXOC6;SLC40A1;NAAA;UCK2;DYRK3;ETAA1;RPL32;AGTR1;BTF3;KIT;MYO1E;TSPAN33;CD1D;TAL1;ANTXR2;S…
Alpha-thalassemia - myelodysplastic syndrome	SLC4A1;GGCT;RHBDF1;ANK1;ZZZ3;XK;KITLG;EPN3;DKK3;PRSS8;BICRA;ELAVL1;TFRC;SMARCE1;PICALM;MKRN2;MCM6;PLXNA2;DNAJC10;FKBP6;CPOX;OGFOD1;HEPH;TF;SCFD1;DHPS;PGC;JAK2;TOMM22;REC8;RABGGTA;RNF24;MOSPD1;PLS3;GATA1;SLC6A2;PDGFRL;DNASE2;GSDME;SLC11A2;BIN2;STX2;PRKAB1;TMEM14C;SMAP1;CEP15;MRPL3;STEAP3;SF3B1;WNT6;STK16;ATL2;EXOSC8;SLC12A4;USP22;EML2;HNRNPR;DNAJC8;WDFY4;CBFA2T3;DOCK6;EPO;HBZ;STARD3;MYBBP1A;DDC;CL…
Alport syndrome	COL4A4;CD151;WT1;MYO1E;COL4A3;CRIM1;COL4A1;COL4A5
Alport syndrome-intellectual disability-midface hypoplasia-elliptocytosis syndrome	SP6
Alymphoid cystic thymic dysgenesis	CD79B;CD4;FYN;WAS;NCAPH2;KITLG;FOXP3;SPI1;TCF3;ARHGAP15;NFKB2;PTPRC;ITGAE;CYLD;GRAP2;STK4;MAGT1;FA2H;CD79A;JAK3;DOCK8;FOXN1;CD83;GMDS;ITK;ID3;ZBTB1;RAC2;NUP210;DOCK2;CTSL;CTSV;LMBR1L;HAX1;LBR;NSDHL;POLE3;ATM;DCLRE1C;ZBTB7B;EBF1;FOXQ1;GPER1;RAG1;GSDMA;HR;STAT2;SHCBP1;PTCRA;CD8B;RASGRP1;THEMIS;CCR9;STAT5B;GK5;SHARPIN;CXCR2;LCK;IKZF1;TMPRSS6;SEMA4D;XRCC6;ZNF335;CARD11;MDM4;CD247;HLA-G;CRLF2;HLA-A;LA…
Alzheimer disease 3	ATP1A3;ASPA;KCNA1;BORCS7;TPP1;FUCA1;MYO5A;GRID2;ZNF597;SCN8A;FGF14;CACNA1A;GRM1;KCNV1;HPRT1;NHLRC1;BORCS7-ASMT;EML1
Alzheimer disease type 1	PSEN1;SOX10;SORL1;HSPA4;ATRN;EPM2A
Ambras type hypertrichosis universalis congenita	OTC;PRSS8;ITPR3;FOXN1;HOXC13;FGF5;NSDHL;CD109;EDA;MPZL3;TMEM79;ACER1;HR;GK5;SHARPIN;EDARADD;TMPRSS6;SOX18;CCHCR1;C8orf44-SGK3;SGK3;KRT17;GRHL1;KRT71;TICRR;PCDH1;AIFM1;FOXQ1;DSG4;ZDHHC13;CNR2;C19orf81;SRCAP;FA2H;IL18RAP;SOX21;EDAR;PRSS53;KRT76;SOAT1;GLI2;RASAL2;TRPS1;GATA3;RHBDF2;CTSL;CTSV;TAL1;SDC3;GSDMA;KRT27;SFN;ZDHHC21;PKP3;DNAH17;RASSF9
Amelo-cerebro-hypohidrotic syndrome	BCL11B;ANK3;AMELY;DNM1;AMELX;ENAM;CSTB;PAX9;FAM20A;TNN;CACNA1A;DMP1
Amelo-onycho-hypohidrotic syndrome	AMELY;FAM20A;NECTIN1;RUNX2;SSUH2;AMELX;ENAM;WNT10A;EDAR;MMP20;WDR72;MAP3K11;C3orf38;SP6;PAX9;LAMA3;NFE2L2;CTSL;ITGA11;VWDE;ALPL;AMBN;GREM2;AMTN;SPARC;BCL11B;POSTN;NFIC;EDA;SOSTDC1;ODAPH;TP63;TNN;CTSV;DMP1;MMP14;EDARADD
Amish nemaline myopathy	APOBEC2;FLNC;GMPPA;COL6A3;AGRN;LAMA2;DMD;SCN4A;SGCG;TNNT1;SELENON;DNAJB4;GAA;RYR1;DNM2;DMPK;DYSF;COL6A1;LMOD3;MTM1;FKRP;NEB;COL13A1;MYH4;CAPN3;PABPN1;KLHL31;OBSCN
Amyotrophic lateral sclerosis	TBCE;AFG3L2
Anal fistula	SH2B3;ZSWIM1;GMDS;COG6;CXCR2
Andersen-Tawil syndrome	ZEB1;RSPO2
Anemia, Hemolytic, Autoimmune	SPTB;GPC4;DNM2;HEPH;GATA1;IL2;TPI1;FCER1G;HBA2;HBA1;EPO;LDHA;KIT;SAP30BP;PICALM;IKZF1
Anemia, congenital dyserythropoietic, type IIIb, autosomal recessive	TENM1;C8B;ANK1;EIPR1;KITLG;BICRA;SPI1;SPTB;DNM2;CPOX;NOX4;MOSPD1;GATA1;BNIP3L;CORO1C;SLC11A2;TPI1;RAD50;CEP15;PTCH2;MYB;FBXL5;BCL11A;CLCC1;ZC3H7A;FAM193A;SYMPK;EPO;HBZ;RLIM;CLEC10A;REG4;USP37;CDK5RAP2;RDX;SMARCAL1;SLC40A1;RAB40B;SLC20A1;RPL32;FLI1;OLAH;PROM2;KIT;SON;FBXW12;FHIP1A;HHIP;PXDC1;RAB40A;CES2;GATA2;CCDC66;C12orf60;IFITM1;EPOR;HBA2;MYO1C;L3MBTL3;HBA1;SUPT4H1;IQCJ;SLC6A14;SLC4A1;RHBDF1;TR…
Angel-shaped phalango-epiphyseal dysplasia	FGR;HOXA11;TYROBP;C1QTNF3;EPYC;NID2;SOD3;NECTIN1;HOXD13;MATN3;NUDT7;CTSK;DMP1;ALPL;F2;BGN;NOTUM;PDCD1;PLCG2;FCGR2C;CLEC5A;PECAM1;C1QTNF3-AMACR;COL11A1;PITX1;FCGR2B;AMELY;IL27RA;COMP;HOXA13;COL1A1;ZAP70;TIA1;RUNX2;AMELX;GDF5;ENAM;TLR4;ANTXR1;HOXD12;RASGRP4;EVX2;GREM2;PAX9;TNF;FMN1;PGLYRP1;SALL4;LMBR1;TNN;TBX4;BCL11B;HOXD11;WNT10A;NFIC;SFRP2;RSPO2;MMP3;TMEM178A;IHH;ATP7A;SLC39A13;SP6;CD44;MMP9;BMX;…
Angelman syndrome	CACNA1A;CALB1;DNM1;DST;SPTBN2;SCN1A;KCNC2;ATCAY;ELAVL3;CNTNAP1;KCNA1
Angelman syndrome due to paternal uniparental disomy of chromosome 15	MCOLN3
Aniridia - absent patella	PAX6;HSF4;LIM2;SIPA1L3;PRMT8;RAB35;LTBP2;GJA8;FABP3;BMP4;MIP;FREM2;PANK4;CRYAA;LSS;CRYGC;SNAPC4;CRYGA;CRYGB;FOXE3;GJE1;CRYBB2;FGF9;CUBN;GMNN;CRYGD;GJA3;GPNMB;BCAR3;SORD;CRYBA2;CD7;FOXC2;NECTIN3;NHS;NCOA6;CRYGS;LCP2;FOXC1;CPOX;TRPM3;P2RX7;UAP1;BFSP1;RAF1;MACROD1;ZNF182;ABCD1;HERC1;RAX;LCTL;FAM216A;TBCE
Aniridia - cerebellar ataxia - intellectual disability	ZNF423;MYH10
Aniridia - renal agenesis - psychomotor retardation	PAX6;MID1;BMP4;FREM2;FOXE3;TRPM3;FOXC1;FOXC2
Aniridia-intellectual disability syndrome	PAX6;FOXC1;CDH7;DNM1L;P2RX7;FGF9;HERC1;ABHD17B;CUBN;ALDH2;GAPDH;FGFR1OP2;MRPL18;GMNN;IK;PCDH12;CRYGD;LTBP2;GJA8;PEX6;BMP4;CDKN1C;PXDN;RAF1;CCDC146;MIP;PCNX2;BCAR3;SORD;RNF157;ZNF182;DOCK5;FREM2;UBE3B;EDNRA;UQCRB;CRYAA;LSS;CRYGC;CRYBA2;ZNF597;REPS2;NIPA1;HPSE2;CD7;MAF;MAB21L1;ZNF708;SELENOF;FOXE3;MITF;COL4A1;TPK1;PRC1;AIF1;CRYGS;TRAV1-2;ST20-MTHFS;CFAP206;THSD7A;TFAP2B;KCNG1;GDI2;FGF10;PTPN18;CPOX…
Ankyloblepharon - ectodermal defects - cleft lip/palate	SP6;EDA;EDARADD
Ankyloblepharon filiforme - imperforate anus	AP2B1;WIZ;HYAL2;GSK3B;OCA2;ESRP1;TGFB3;ACVR2A;TBX3;FBXO11;DHH;ZEB1;MSX1;SLMAP;OSR2;SHOX2;AR;GOLGB1;RUNX2;EDNRB;FRAS1;PRDM16;PGAP2;WNT9B;MIDN;SOX2;FGFR2;GAD1;HAND2;TBX10;NR0B1;FZD2;FIGN;INSL3;CRAMP1;SNAI2;NTN1;FGF10;TBX2;PRICKLE1;GRHL3;PRTG;STRADA
Ankyloblepharon filiforme adnatum - cleft palate	OCA2;RUNX2;FBXO11;TBX10;CKAP5;AP2B1;SNAI2;FGFR2;HYAL2;EFNB1;TGFB3;TWIST1;TBX3;EDNRB;PRICKLE1;LGR5;PRDM16;ZEB1;PGAP2;PRTG;GOLGB1;CRAMP1;WIZ;TGDS;TBX2;MSX1;FZD2;FIGN;STRADA;NTN1;TP63;GSK3B;ESRP1;EYA4;GAD1;KDELR2;LRRC32;FRAS1;GRHL3;WNT9B;SLMAP;HAND2;OSR2;MIDN;SHOX2;TAPT1;SIX2;SOX2
Anonychia - onychodystrophy	FOXN1
Anterior polar cataract	PAX6;LCP2;CPOX;COL4A4;CDH7;TRPM3;P2RX7;NRCAM;ABCD1;FGF9;HSF4;HERC1;LIM2;CUBN;CRYBA1;CRYAB;PRMT8;ALDH2;RAB35;CAP2;GMNN;CLIC5;PCDH12;UAP1;CRYGD;LTBP2;TCTN3;GJA8;FABP3;LRP1;BFSP1;BPIFB1;HIP1;ZSCAN5A;COL4A2;CCDC146;MIP;PCNX2;EDAR;MTHFS;BCAR3;ATRAID;DBR1;ADAMTS14;CASP6;RNF157;SCRN3;EDNRA;UQCRB;CRYAA;CRYGC;CRYBA2;SNAPC4;DCTN5;CRYGA;BFSP2;ETFDH;PDP2;CD7;SIX5;MAF;CRYGB;FOXE3;NHS;LCTL;ZFP92;TDRD7;TPK1;ZSC…
Antley-Bixler syndrome	FGFR3;FGF9
Antley-Bixler syndrome with genital anomalies and disordered steroidogenesis	FSHR
Antley-Bixler syndrome without genital anomalies or disordered steroidogenesis	SLC10A7;FGF9
Aortic Coarctation	PLXND1;MATR3;DNAH5;ELN;ABCC9;SEMA3C;ACTN2;FBLN1;DNM2;NRP1;TAB1;SMAD7;NPRL3;DNAH11;TBX18;CXCR4;DLL4;GATA5;UBE4B;HEY2;GATA4;TFAP2A;SMAD6;EMILIN1;SHROOM3;SLIT2;EGFR;CACNA1C;EDNRA;LMNA;TGFBR2;CITED2;AMN;FBN1;TMEM100;HIC2;ZFPM2;EFEMP2;HSPB7;NKX2-5;TBX1;NR2F2;RXRA;THSD4;ARID2;EPHB4;PCDHA10;AP2B1;BAZ1B;TLL1;ADAMTS6;PRDM1;LRP2;KAT6A;TGFB2;EYA1;HOXA1;TGFBR1;COL1A1;HBEGF;ECE1;INVS;MYH10;ETS1;ADAM19;CFC1;NT…
Aortic arch anomaly - peculiar facies - intellectual disability	TGFB2;NRP1;EDNRA;TBX1;THSD4;EYA1;ECE1;TGFBR2;TAB1;LTBP1;PRDM1;EDN1;ERMP1;AMN;MUS81
Aphalangy - syndactyly - microcephaly	LMBR1;HOXA13;GDF5;HOXD13;GJB3;FMN1;PITX1;COL1A1;DBN1;FBN2;SFRP2;NXN;HOXD12;ZBTB16;COL2A1;LGI4;ADAMTS5;RNF10;LRP4;BHLHA9;SCX
Aphalangy-hemivertebrae-urogenital-intestinal dysgenesis syndrome	PORCN;ZBTB16
Aplasia cutis congenita - intestinal lymphangiectasia	ARHGEF1;GMDS;COG6;PRKDC;ARPC1B;CXCR2;PRKCH;ZBTB1;ATP11C;BACH2;TMEM127;PPBP
Aplastic anemia	NUDT15
Argininemia	SLC7A9;HNF1A;UMOD;CLCN5;ALDH5A1;ABCB4;SLC16A10;SLC3A1
Armfield syndrome	GDF5;FOXE3
Arrhythmogenic right ventricular dysplasia	REX1BD;PRSS3;VCL;DSG2;TNFRSF17;PIK3CB;KCNQ1;SFSWAP;GPBP1;SPA17;MTHFD2;ATP2B3;ROCK1;MEF2A;ABCC9;PLA2G10;GNB5;NUCB2;PTPN18;FCGR2B;NEBL;CHMP2B;WDFY1;TBX5;RAPGEF4;DSP;ERMP1;HNRNPM;FAM118A;SRSF5;SMAD7;POLI;GABRE;GLA;HOMER2;SPG11;LEPROTL1;KCNA7;PPP1R13L;DMPK;ARRDC2;SP4;AKAP10;LAMTOR3;DCPS;CBL;CALCA;KCNA1;RFC5;CAP2;BVES;CCR6;HBEGF;IRX4;TNNC1;FOXP1;MOB1A;EVA1A;IL18R1;GBP1;RCAN3;RCN2;KMT2A;USP35;CASQ2;KLH…
Arthrogryposis - hyperkeratosis, lethal form	MKX;TNMD;FMOD
Arthrogryposis - renal dysfunction - cholestasis	FAH;HNF1A
Arthrogryposis - severe scoliosis	RUNX3;HOXD13;NPR3
Arthrogryposis multiplex congenita - whistling face	MECP2;SCN5A
Arthrogryposis-like hand anomaly - sensorineural deafness	CDC14A;KCNQ4;CDKN2D;ILDR1;COL4A3;CHD7
Ascher syndrome	RHOBTB1;PRICKLE1;RET;NKX2-1;TSHR;TG;THRB
Asperger syndrome	USH1C;CDKL5;KCNQ1;NOX3;SLC26A4;ESR1;SGSM3;JAG1;CDH23;SOBP;RBPJL;BMP4;GRPR;RNF112;CARS2;ARHGAP32;MYO7A;CACNA1C;GAREM2;NEUROD1;WNK2;AP1G1;ELFN2;ZPLD1;CHD7;MAP6;GRIN1;DNAJC28;PAK2;OXTR;TMIE;CCHCR1;GRIN2B;CAMK2A;CELSR1;MYO15A;FMR1;SCG3;EYA1;CRTC1;RGS4;GALR3;TBR1;GNAL;PCDH15;DRD3;GRID2;DISC1;TSC1;AVPR1A;TMEM266;BDNF;SOX2;AMIGO1;USH1G;NDN;TBX1;GABRD;NLGN3;MYO6;LHFPL5;PCDH20;NISCH;LRRC7;SLK;NSF;GNPAT;FO…
Astley-Kendall dysplasia	TWIST1;COL2A1;RGS10;GAS1;FOXC1;PAX8;RSPO2;PKDCC;ACP5;PRRX1;GDF5;TNNT3;SHH;PPIB;HOXD12;EVX2;EVC2
Ataxia - oculomotor apraxia type 1	CP;GALC;KCNN2;GNAO1;PLCB4;CALB1;CNTNAP1;ADAM23;SIL1;CCR2;PRKCG;GDF1;AGTPBP1;CACNA1A;POLR3A;DST;GRID2;UCHL1;CASP3;SUN1;SVOP;BEAN1;PRNP;SCN8A;MYO5A;RORB;ETV1;RHBDF1;SLC5A5;EFNB3;KCNA1;TBP;NNT;EPHA4;SULT4A1;ATP8A2;TRPC3;EFL1;ZNF287;SCYL1;KLHL1;ROBO3;ATP2B2;STARD9;SPTBN4;IFI16;CLDN19;CACNG2;TH;CLCN1;TRIM39;LINGO3;ZNF423;AP3B2;MAG;VIPR1;MORC2;ARPC5L;GRM1;PTPRR;KCNV1;ATCAY;WDR81;CHRNB1;DAB1;SPTBN2;TMEM…
Ataxia with vitamin E deficiency	CACNA1G;MORC2;GRID2;GAA;SPTBN2;UNC5C;DOCK3;TMEM176B;TPO;NPC2;CACNA1A;SPTBN4;HCN1;ABHD12;STUB1;ANK3;MECP2;ASPA;NPC1;COQ8A;CA8
Ataxia-deafness-intellectual disability syndrome	GALC;KCNN2;CALB1;CNTNAP1;PMP22;CACNA1A;SYT2;DST;ATP2B2;SPTBN4;SUN1;DAB1;SCN8A;MYO5A;ZNF423;CDH23;EFNB3;TBP;ADAM23;GDF1;ATP8A2;AGTPBP1;SCYL1;PRNP;MBP;CERS1;ETV1;KCNA1;GRID2;ATCAY;PSAP;RHBDF1;VIPR1;KCNQ4;SIL1;RREB1;PRKCG;GRM1;ROBO3;KCNV1;WDR81
Ataxia-intellectual disability-oculomotor apraxia-cerebellar cysts syndrome	UNC5C;WNT1;EN1;ATP1B2;AGTPBP1
Ataxia-oculomotor apraxia type 4	NPC2;GRID2;LAMA2;IREB2;MECP2;TPO;EN1;UNC5C
Ataxia-telangiectasia	LIG4;LRRC8A;HAX1
Atherosclerosis - deafness - diabetes - epilepsy - nephropathy	CLCN5
Atkin-Flaitz syndrome	AMELY;ENAM;PAX9;AMELX;WNT10A;NFIC;TNN;BCL11B
Atrial stand still	CACNA1G;DSG2;PIK3CB;SPA17;GSK3B;CHMP2B;WDFY1;HNRNPM;GLA;KCNA7;PPP1R13L;SP4;AKAP10;COL1A1;CAP2;BVES;HBEGF;NUP155;TNNC1;ZNF541;TNNT2;CASQ2;FKBP1B;KCNIP2;MYBPC3;TBX3;TEX2;CTSV;IL33;ARRB1;MYPN;MYLK3;FCGR2A;SCN1A;ANK2;EGFR;MTG1;P4HA3;ADRA2A;GJA1;ACE;KCNJ3;CLDN19;TBX20;NOS3;RAB4A;SHOX2;ADRA1B;SGCD;SLFN12;MRGPRD;DES;NKX2-5;GJD3;IQGAP3;SCN5A;NDUFA6;HEXIM1;MYH6;RYR2;RBM20;SLFN12L;FCGR2C;SMIM20;ITGB3;PIERC…
Atrial tachyarrhythmia with short PR interval	TNFRSF17;KCNH2;ARRDC2;CALCA;RFC5;CAP2;RCN2;ZNF541;USP35;FKBP1B;INSIG2;ACE2;ERAL1;SLC41A2;IL33;SCN1A;GOLGA4;SNX12;ADRA2A;GXYLT1;AP1S3;SCOC;DNAAF1;SPPL3;CPA5;ACE;ARL5A;HCN1;NOS3;LAIR2;RAB4A;KCNAB1;EXOSC1;IRX3;MAGED1;IST1;NKX2-5;GJD3;SCN5A;NDUFA6;FSD2;CALHM6;ASPH;RYR2;RBM20;PSORS1C2;SLFN12L;FCGR2C;SMIM20;ZBED6;GJA5;NDUFA7;SYNRG;UBE3C;SPA17;FCGR2B;GSK3B;CHMP2B;WDFY1;RAPGEF4;ZC3H7B;POLI;AKAP10;LAMTOR3…
Autism	USH1C;APBA2;MCOLN3;TCF20;CSK;EYA1;CRTC1;GSTM1;SCN2A;TPH2;FEZ1;GRIA1;RNF180;AP1G1;OXTR;NLGN3;MYO6;CDKL5;KCNQ1;TSC2;KCNT1;CDH23;UBE3A;GRPR;IMPA1;GSTM5;ARHGAP32;MYO7A;CREBRF;AVPR1A;TMEM266;CHD7;GRIN1;TAFA3;SLC24A3;GRXCR1;SHANK3;ARHGEF10;NRXN2;SOBP;PCDH15;DRD3;CCDC28B;DISC1;TSC1;ELFN2;ZPLD1;USH1G;LRRC51;LHFPL5;LRTOMT;LRRC7;TNC;CAMK2A;JAG1;ESRP1;GNPAT;TRPM2;SCN1A;ADGRL3;NPAS3;SH3RF2;NEUROD1;KCNC2;PTEN…
Autism spectrum disorder-epilepsy-arthrogryposis syndrome	HCN2;PAX1;HOXD11;C1RL;HOXC10;GABRA1;PITX1;MAP3K20;CELF4;TBX4;UBE2G1
Autoimmune Hepatitis	FAS;RC3H1;RASGRP1;TLR7;E2F2;IL2RB;IL2;LYN;ABCB4;NFKB2;IL12RB2;FASLG;PTPN22;TANK;TNIP1;GPR132;TNFRSF13B;EFS;TLR8;UNC93B1;DUSP22;MAN2A1;IFIH1;WIPF1;DTX1;C9orf72;BCL2L11;IKZF3;LAT
Autoimmune enteropathy and endocrinopathy-susceptibility to chronic infections syndrome	MEFV;LAT
Autoimmune polyendocrinopathy type 1	CYP11A1
Autosomal dominant Charcot-Marie-Tooth disease type 2 due to MARS mutation	BACE1;CLCC1;DNAJB4;CLP1;MYH4;SELENON;MTM1;CFAP276
Autosomal dominant Charcot-Marie-Tooth disease type 2A1	PMP22;STMN1;PLP1;VAPB;IGHMBP2;ATP8A2;DST;HSPB8;GARS1;LPIN1;ERMN;MDGA2;CFAP276;MTMR2;NDRG1;CNTNAP1;LAMC1;SLC12A6;MPZ;CLP1;ABCD1;FGD4;NKX6-2;SACS;CNP;BACE1;SCN8A;TBCE
Autosomal dominant Charcot-Marie-Tooth disease type 2A2	MTMR2;ZNF106;NDRG1;LAMC1;AFG3L2;CNP;CFAP276;HGS;AGRN;SCN8A;DOCK3;PMP22;TARDBP;MORC2;MDGA2;SACS;GAA;CLP1;UGT8;ZIC2;DNAJC5;CNTNAP1;SLC12A6;SOD1;CLN8;TBCE;CACNA2D2;VEGFA;MPZ
Autosomal dominant Charcot-Marie-Tooth disease type 2B	CFAP276;MDGA2
Autosomal dominant Charcot-Marie-Tooth disease type 2C	TBCE
Autosomal dominant Charcot-Marie-Tooth disease type 2D	MTM1;SCN4A;DNAJB4;HOXC10;PABPN1;SELENON
Autosomal dominant Charcot-Marie-Tooth disease type 2E	MORC2;DST;CFAP276;DNM2;ZNF106;CNTNAP1;MDGA2;CLP1;BACE1;RYR1;LAMA2;ABCD1;SACS;AGRN
Autosomal dominant Charcot-Marie-Tooth disease type 2F	MTMR2;SCN8A;ETV1;IGHMBP2;CLP1;CFAP276;AGRN;MDGA2
Autosomal dominant Charcot-Marie-Tooth disease type 2I	ABCD1;PMP22;ATP8A2;DST;PLP1;SACS;CFAP276;BACE1;LAMC1;DNAJB4
Autosomal dominant Charcot-Marie-Tooth disease type 2J	BACE1;PMP22
Autosomal dominant Charcot-Marie-Tooth disease type 2L	SCN8A;STMN1;IGHMBP2;SLC12A6;MPZ;SELENON;ABCD1;PAX1;ERMN;FGD4;NKX6-2;HSPB8;BACE1
Autosomal dominant Charcot-Marie-Tooth disease type 2N	GARS1;COX6A1;IGHMBP2;SELENON;DNAJB4
Autosomal dominant Charcot-Marie-Tooth disease type 2Q	CLCC1;MTM1;DNAJB4;TCAP;SELENON
Autosomal dominant cerebellar ataxia type 1	INPP4A;GALC;RORA;PLXNA2;ARCN1;CBLN1;ZNF423;MET;CNTNAP1;NEUROD4;RREB1;WNT1;ATP8A2;AGTPBP1;CACNA1A;ANK3;GRID2;ZIC1;STARD9;GRIN2C;LMX1A;EN1;SUN1;TPP1;ATCAY;PRNP;DAB1;SPTBN2;UNC5C;RELN;SKOR2;CACNA1G;PLCB4;TUBB4A;TMEM176B;TBP;SIL1;PLP1;PRKCG;GDF1;MYH10;ASTN1;UCHL1;SPTBN4;ATXN7;EN2;OXR1;MAP1A;NEUROD2;CLP1;ZIC4;SRRM3;CHP1;EBF2;CERS1;ETV1;CNTN1;POLR3GL;SYT2;ROBO3;CHD7;EDARADD;SCN8A;MYO5A;PSAP;EFNB3;CCND2…
Autosomal dominant deafness-onychodystrophy syndrome	GLI3;SP6
Autosomal dominant familial hematuria - retinal arteriolar tortuosity - contractures	PKD1;TULP3;BMP7;TSC2;SLC2A9;NPHP3;PKD2;WNT9B;GNE;NEK8;CMPK1;NFIA;ADORA1;AQP7;CLDN2;AQP2;PKHD1;OVOL1;GPR39;WT1;ROBO2;FMN1;NPHP3-ACAD11;WWTR1;SDCCAG8;FRYL;PAX2;B4GALT1;KLHL2;ACVR2B;AVPR2;MAS1;LAMA5;NPHP1;DZIP1L;UMOD;CLCN5;AGXT;SLC22A12;CYS1;TFAP2B;SLC9A1;PCCB;GPR68;BICC1;GRHPR;CLTRN;LIN7C;MTSS1;AQP11;TNFAIP2;MITF;COL4A1;SLC12A1;SLC4A9;PDE1A;ATP6V1B1;CCNI;CLU;GLIS2;SLC14A2;MYO1E;ACE;SLC15A2;RET;C3AR…
Autosomal dominant focal dystonia, DYT25	ATP1A3;DST;PRRT2;CACNA1A;PCDH15;SCN8A;ATCAY;LAMB1;VPS16
Autosomal dominant hyper-IgE syndrome	CEBPE;REL;SP6;ABCB1;NFKB1;IL2;RAPH1
Autosomal dominant intermediate Charcot-Marie-Tooth disease type B	PMP22;PLP1;ERMN;SLC12A6;NKX6-2;DST;CD8A;NEMF;CFAP276;HLA-E;HLA-B;TBCE;IGHMBP2;ATP8A2;LAMC1;NPC1;HSPB8;UCHL1;GJB1;CSF1R;LITAF;CD4;ABCD1;NDRG1;NEFM;TUBB4A;MAG;VAPB;LGI4;MPZ;TPP1;CNP;GJC3;HLA-G;HLA-F;HLA-A;CD59;NEFH;QKI;STMN1;STXBP1;EIF2B5;SACS;CLN8;BACE1;CHP1;LAMA2;HLA-C
Autosomal dominant intermediate Charcot-Marie-Tooth disease type C	COX6A1;PLP1;FGD4;HSPB8;CFAP276;BACE1;ETV1;MTMR2;STMN1;VAPB;LPIN1;ABCD1;GARS1;CNTNAP1;IGHMBP2;ERMN;NKX6-2;SHC1;SCN8A;NDRG1;MORC2;SLC12A6;MPZ;TBCE
Autosomal dominant intermediate Charcot-Marie-Tooth disease type D	PLP1;ATP8A2;LAMC1;SLC12A6;NKX6-2;DNAJB4;TBCE;DST;VAPB;HSPB8;BACE1
Autosomal dominant intermediate Charcot-Marie-Tooth disease type E	GLIS2;COL4A3;CD151;COL4A4;NPHS2;MAS1;COL4A1;MAGI2;RRM2B;MYO1E
Autosomal dominant intermediate Charcot-Marie-Tooth disease type F	PLP1;ATP8A2;DST;PMP22;LAMC1;SACS;CFAP276;BACE1
Autosomal dominant limb-girdle muscular dystrophy type 1D	NFATC3;DNM2;CAPN3;R3HDML;DMPK;MYF5;APOBEC2;FST;ITGA7;DYSF;MSTN;ASNSD1;COL6A1;CASQ1;GMPPA;CFL2;MTM1;TLN2;TCAP;DES;PLEC;FKRP;NEB;SRPK3;TRDN;LAMA2;COL13A1;DMD;COMP;MEOX2;RPS6KB1;TRIM32;BIN1;MYPN;APP;SYPL2;SELENON;DNAJB4;LMOD3;MYO18A;SMN2;MYH4;FHL1;CACNA1S;TNNT1;FOXN1;MAPK14;LDB3;KLHL31;LARGE1;MYOF;OBSCN;SGCB;COL6A3;GAA;SMN1;ACTMAP;RYR1;SCYL3;SCN4A;ANK1;LIMCH1;MBNL3;SGCG;JPH1;MYH3;FLNC;MBNL2;CAMKMT;M…
Autosomal dominant methemoglobinemia	SLC4A1;CEACAM21;CEACAM7;RHBDF1;BCLAF1;ANK1;RAI14;XK;DKK3;PIK3CB;AHRR;NHERF2;TFRC;PPP1R15A;HEPH;RABGGTA;RNF24;RAB40AL;MON1B;RAB2A;PCDHB5;STEAP3;STK16;FBXL5;SPP1;ZC3H7A;USP22;DDC;TMCC2;LDHA;GYPC;PIM1;EXOC6;SMARCAL1;NAAA;RAB40B;EMP3;ITGB3BP;ASB10;PROM2;NECAP2;EPB41;SON;TM2D1;SPTA1;SVOP;ZSWIM1;AHSP;PHF8;CCDC57;UMODL1;DTX3;CCDC66;IDH2;AFMID;PRKD1;BRCC3;TMPRSS6;GYPE;MYO1C;HBA1;KCTD11;HBD;SLC6A14;TRAF3I…
Autosomal dominant microcephaly	DKK1;PAX1;FSCB
Autosomal dominant nail dysplasia	FOXN1;GRHL1;CTSV;EGFR;RHBDF2;EDNRB;KIT;TMEM79;IKBKG;CTSL;LRIG1;CD109;DSG4;PKP3;SPINK5;ST14;MITF;CDSN
Autosomal dominant optic atrophy and cataract	PAX6;LIM2;IK;PDE6B;OTX2;FGF9;BCAR3;GOLGA1;SPTLC3;NHS;LGR4;CACNA1F;E2F3;PXDN;SLITRK6;FOXE3;CERKL
Autosomal dominant optic atrophy, classic type	CRX;NR2E1;PDE6B;GJA10;RBP4;TP53;MERTK;RHO;OTX2;FOXG1;OPA1;SLC24A1;CACNA1F;TULP1;OPTN;AIPL1;TENM2;POU4F2;ERC2;NYX;PLCB4;SLC4A3;ELOVL4;CNGA1;HSP90AA1;STRA6;CDKN2A;ATOH7
Autosomal dominant osteopetrosis type 1	CALCR;SH3BP2;MMP9;PLS3;PHEX;ACP5;CLCN7;COL1A1;STAT1;POSTN;TNFRSF11A;CTSK;LRRK1;FRZB;ANO5;RAB33B;FAM210A;GREM2;CSF1;SIGLEC15;CCDC154;AGER;FGFR3;VDR;TNFSF11;NOTCH2;PRDM5;CREB3L1;LRP5;COL1A2;DCSTAMP;PPIB;SOST;SOSTDC1;CXXC5;PHOSPHO1;TMEM64;FZD9;SMURF1;FIG4;HCST;THRA;LGALS3;IL6ST;TNFRSF11B;SLC39A13;FOS;NOTUM;NBR1;GAB2;GSK3B;ESR1;SFRP4;FOXN1;TCIRG1;SLC10A7;CHAD;MSTN;KLF10;BGLAP
Autosomal dominant polycystic kidney disease	NPHP3;PKD2;PTGIS;LIN7C;MITF;PKD1;XYLT2;PTGS2;LAMA5;AGT;PKHD1;COL4A1;CYS1;NPHP3-ACAD11;SLC12A1;UMOD;SLC2A9;PDE1A;MYO1E;ACE
Autosomal dominant primary hypomagnesemia with hypocalciuria	FARP2;CASR;CDK14;SEC31B;AKR1B1;BCL7C;CAV1;SLC2A9;CLDN16;SLC41A3;ATP6V1B1;NRSN2;PRRG2;TRPV5;TMEM254;DDX56;TRMT10A;C2CD2;CCDC78;TMEM174;KCNV2;HJV;LONRF3;CALCB;WDR73;SLITRK4;CLDN4;STK39;DNAH5;SLC12A3;SLC4A11;RIN3;PHEX;STUB1;GPR63;TRPM6;BATF3;WNK4;HNF1A;CHCT1;CNNM4;S100B;CLDN2;KCTD5;UMOD;CXCR2;GPC6;SLC4A5;JARID2;TFAP2B;GUCA2B;SLC12A1;SLC4A4;VDR;DHCR24;TGIF2;KCNK1;INTS12;BSND;GPD1;CLCN5;S100A16;GM2A;C…
Autosomal dominant spastic paraplegia type 10	CNTNAP1;AGTPBP1;GRID2;CLCN1;LAMA2;SCN8A;HMBS;CNP;KCNMA1;KCNV1
Autosomal dominant spastic paraplegia type 12	GRID2;KCNMA1;SLC3A1
Autosomal dominant spastic paraplegia type 13	KCNMA1;TAC1;SLC3A1
Autosomal dominant spastic paraplegia type 17	ETV1;NDRG1;CNTNAP1;MORC2;MDGA2;SCYL1;DNAJB4;CLP1;AGRN;SCN8A;TARDBP;SACS;CFAP276;COX6A1;SHC1
Autosomal dominant spastic paraplegia type 19	PMP22;MORC2;KCNMA1;SPTBN4;HSPD1;AFG3L2;GRID2;SPTBN2;KCNN2;CANX;SLC3A1;MDGA2;SHC1
Autosomal dominant spastic paraplegia type 29	KCNMA1
Autosomal dominant spastic paraplegia type 3	PPARGC1A;MORC2;MDGA2;KCNMA1;ADCY5;CFAP276;SCN8A;CNTNAP1;GAA;MYH4;HEXB;ZFYVE26;GLI2;KCNN2;PDE10A;HTRA2;CLCC1;DRD2;LTN1;PGAM5;AGRN;BAHCC1
Autosomal dominant spastic paraplegia type 31	LDB3;AGRN;CLCC1;KCNMA1
Autosomal dominant spastic paraplegia type 36	KCNMA1
Autosomal dominant spastic paraplegia type 37	KCNN2;USP14;HSPD1;KCNMA1
Autosomal dominant spastic paraplegia type 38	MORC2;SELENON;CLP1;DOCK3;TARDBP;DNAJB4;CFAP276;CLCC1;MDGA2;AFG3L2;MTM1;AGRN;SCN4A;USP14;HSPD1
Autosomal dominant spastic paraplegia type 4	KCNMA1;AGRN;MORC2;COQ8A
Autosomal dominant spastic paraplegia type 41	USP14;SLC3A1;CALD1
Autosomal dominant spastic paraplegia type 42	DNM2;MORC2;KCNN2;TARDBP;AFG3L2;HSPD1;ACHE;USP14;CLCC1;SELENON;UBAP1;AGRN;MDGA2;SACS;DNAJB4;MTM1
Autosomal dominant spastic paraplegia type 6	KCNN2;CNTNAP1;GLRA1;TPP1;MYO5A;QKI;CACNA1A;HSPD1;SACS;KCNMA1;HPRT1;HCN2;AGRN;CLN3;KCNA1;SCN1A;SPTBN2;SCN8A
Autosomal dominant spastic paraplegia type 8	MDGA2;HSPD1;KCNN2;DOCK3;CNTNAP1;AFG3L2;KCNMA1;ATCAY;DCC;ZFYVE26;USP14;MORC2;SCN8A
Autosomal dominant striatal neurodegeneration	VPS35;FCGR2B;MYO15A;AP3B2;GRIN2D;ACTR3C;CNTNAP1;SLC2A1;IFIT2;SV2C;TOR1A;CACNA1A;SYT2;PCDH15;GRID2;PRSS12;TPP1;ENHO;GLB1;PRNP;SCN4B;CLCN1;SCN8A;MYO5A;BAHCC1;RTN4R;GALC;KCNN2;SLC5A5;EFNB3;PPARGC1A;PRKCG;SGCE;GDF1;AGTPBP1;CACNA1C;ROBO3;CACNG2;DAB1;RXFP3;ANAPC7;CERS1;RHBDF1;ARHGAP10;PLCB4;ZNF423;PDE10A;TBP;VIPR1;SIL1;RREB1;ATP8A2;SCYL1;DIXDC1;DST;GRM1;MPZ;KCNV1;SUN1;ATCAY;WDR81;MECP2;SPTBN2;NRROS;FCG…
Autosomal recessive Charcot Marie Tooth disease type 2X	MUSK;TARDBP;GAA;CLP1;KY;AGRN;MDGA2;MTM1;CLCN1;ZNF106;PLAA;CFAP276;LAMA2;HIP1;SACS;CNP;RYR1
Autosomal recessive Charcot-Marie-Tooth disease with hoarseness	NDRG1;CNTNAP1;IGHMBP2;MORC2;ERMN;SCYL1;NKX6-2;DST;CFAP276;HOXC10;BACE1;SCN8A;DOCK3;ZNF106;PMP22;SLC12A6;SACS;HSPB8;GAA;CLP1;AGRN;TBCE;ABCD1;STMN1;MDGA2;AFG3L2;CNP;VAPB;PLA2G6;CLCN1
Autosomal recessive axonal neuropathy with neuromyotonia	AGRN;CLCN1
Autosomal recessive cerebellar ataxia - blindness - deafness	SLC25A13;MCOLN3;FGFR3;ACTB;PAX2;POU4F3;SLC26A4;WHRN;EYA1;GATA3;CDH23;TECTA;ATP6V1B1;GJB6;USP53;NTRK2;ZEB1;GAS2;PCDH15;ATP2B2;TMPRSS3;ADGRV1;TMC1;SLC26A5;CHD7;KCNE1;NOG;TBX1;MYO6;POU3F4;GRXCR1;S1PR2;HGF;SLC12A2;FGFR1;REST;SLC7A8;MAP3K1;MYO3A;JAG1;HOXA1;PMP22;WFS1;FBXO2;OCM2;MYO7A;PTPRQ;ILDR1;CACHD1;SHH;MCTP1;NR2F1;EPS8L2;FGF3;OTOG;CYS1;CEACAM16;CLRN2;OC90;SLC4A7;KCNQ1;ATP8B1;MYO15A;RIPOR2;TECTB;SI…
Autosomal recessive cerebellar ataxia - psychomotor retardation	CACNA1G;RORA;ARCN1;PLCB4;CBLN1;ZNF423;TUBB4A;WNT1;PRKCG;UBE4B;AGTPBP1;TOR1A;CACNA1A;GRID2;ZIC1;STARD9;LMX1A;EN1;EN2;SUN1;TPP1;NEUROD2;PRNP;SPTBN2;ZIC4;SRRM3;CA8;UNC5C;RELN;SCN8A;CERS1;PLXNA2;CNTNAP1;SIL1;POLR3GL;NEUROD4;GDF1;MYH10;KLHL1;ASTN1;KCNJ6;MAP1A;ATCAY;CEND1;CHP1;PSAP;INPP4A;TMEM176B;PCDH15;ANK3;ATXN7;ZNF212;RREB1;UCHL1;SKOR2
Autosomal recessive cerebellar ataxia - saccadic intrusion	GALC;CNTNAP1;CANX;SULT4A1;CACNA1A;SACS;GRID2;ROBO3;HPRT1;TPP1;ATCAY;CHP1;AGRN;SCN8A;MYO5A;MBP;CERS1;DMRT3;FUS;SPG11;PMP22;KCNA1;PLP1;RREB1;GDF1;ELP2;SYT2;STARD9;ATXN7;PRNP;CTSF;PLA2G6;DYNC1H1;ARX;SIL1;CLCC1;PRKCG;SGCE;ATP8A2;GLRA1;ANK3;CSTB;SPTBN4;SHC1;MAP1A;SPTBN2;CACNB4;CCR10;PSAP;CACNA2D2;DNM1;TARDBP;AGTPBP1;DST;KCNV1;UBAP1;WDR81;GLB1;CLP1;CNP;UNC5C;CLN8;ANKFY1;RELN
Autosomal recessive cerebellar ataxia-epilepsy-intellectual disability syndrome due to TUD deficiency	KCNA1;CLCN1;CACNA1A;DST;ATCAY;SCN8A
Autosomal recessive cerebellar ataxia-pyramidal signs-nystagmus-oculomotor apraxia syndrome	MYH10;GRID2;SPTBN4;SOD2;UNC5C
Autosomal recessive cerebelloparenchymal disorder type 3	INPP4A;RORA;ZNF423;TMEM176B;ASPA;QKI;NEUROD4;ELP2;CACNA1A;GRID2;ZIC1;STARD9;SPTBN4;ABCD2;SPTBN2;UNC5C;CACNA1G;GALC;HTRA2;RREB1;WNT1;MYH10;FBXO41;TPP1;CA8;RELN;PSAP;CERS1;PLCB4;STUB1;PRKCG;ATP2B2;NEUROD2;PRNP;ANKFY1;CHP1;SCN8A;VAC14;TUBB4A;POLR3GL;GDF1;ACP2;ANK3;KCNJ6;SUN1
Autosomal recessive congenital cerebellar ataxia due to GRID2 deficiency	INPP4A;RORA;PLXNA2;DOCK3;TUBB4A;RREB1;PRKCG;MYH10;AGTPBP1;CACNA1A;GRID2;CSTB;LMX1A;EN1;ATXN7;SUN1;TPP1;WDR81;NEUROD2;CA8;UNC5C;SPTSSB;SCN8A;ARCN1;PLCB4;SIL1;NEUROD4;ANK3;SPTBN4;ATCAY;RELN;CERS1;CACNA1G;STUB1;TMEM176B;TRIM2;GDF1;ZIC1;STARD9;MAP1A;PRNP;SRRM3;CLCN1;SOD2;KIF14;CLCC1;PLP1;WNT1;KCNJ6;SPTBN2;ZIC4;CHP1
Autosomal recessive congenital cerebellar ataxia due to MGLUR1 deficiency	CACNA1A;ATCAY;KCNA1;GRID2
Autosomal recessive dopa-responsive dystonia	ZNF423;CNTNAP1;GLRB;HTRA2;VAPB;SCN1A;GLRA1;GRID2;MPZ;SPTBN4;ATCAY;CLCN1;RELN;CACNA2D2;KCNQ1;KCNN2;AP3B2;ATP1A3;ADAM23;CACNA1A;SYT2;GRM1;PPIL6;SCN8A;MYO5A;GALC;SCN4B;LAMA2;MBP;CACNA1G;KCNA1;RREB1;SULT4A1;ATP2B2;ATXN7;KCNV1;PRNP;SMDT1;NEFL
Autosomal recessive early-onset inflammatory bowel disease	PGLYRP1;BTK;CD22;BIRC3;DSG2;FOXP3;SLC12A2;NEDD4;PTGS2;TBX21;NFKB2;SCGN;SH3BP2;SLC26A4;IL5RA;NLRP1;CEBPE;BLNK;MISP;IL2RB;CD40;ELF4;OCA2;KDELR1;JAK3;NFKB1;IL2;APOA4;IL10RA;IL23A;PTPN6;IL17A;CD83;GNAI2;ZAP70;FNDC4;IFIH1;NFE2L2;EPCAM;CD274;CCR2;PLG;EREG;CCR7;IL17B;RAC2;DIAPH1;PTPN22;RC3H1;IL10;IL1RN;MYC;YAP1;SPPL2A;EFHD2;BCL10;GPA33;HAX1;FLG;ITPKB;IL2RG;TCF7L2;DGKZ;DCLRE1C;DCK;PGLYRP3;TNFRSF13C;TFF3;…
Autosomal recessive hyper-IgE syndrome	MAP3K14;MARCO;IFNGR1;POLQ;IL17RB;USP13;TXK;SIGLEC1;CEBPE;NCF4;TIMP1;CORO1A;OCA2;RELB;FCER2;SIGLEC8;TYK2;RASA4;VWF;IL23A;IFNG;AICDA;TFEB;IL12B;IL4;STAT1;CR2;KPTN;BSPRY;IFIT2;DUSP1;SFTPA1;ADGRE5;CXCL6;AHNAK;LGALS3;JCHAIN;DOCK2;USP15;IL6;TLR2;SULF1;SPPL2A;BAHD1;IFNAR1;TRPM2;TNFRSF21;LCN2;FCGR1A;TIRAP;IL18;GPR15;GBP5;VSIG4;CD1D;FCER1G;IFNAR2;ITGB2;SLAMF6;FCMR;PIGR;ICOS;IL17RE;MST1R;IL15;IL25;PRKCB;B2…
Autosomal recessive hyper-IgE syndrome due to TYK2 deficiency	PGLYRP1;PLAUR;DCN;SLC11A1;MARCO;TNFRSF1B;GRN;MAP2K3;MSR1;USP13;TNFRSF1A;BCL3;FCGR2B;CD5L;SP140;IL5RA;MARCHF2;NCF4;CD40;NFATC2;TRADD;IL21R;OCA2;IKBKB;CLEC4M;TYK2;RASA4;CRTAM;UNC93B1;VWF;IL23A;IFNG;AICDA;CCR6;LY86;ITK;IL12B;IL4;IL1R1;SDC1;ASH1L;SLAMF1;KPTN;SPP1;CD274;DUSP4;PILRB;SFTPA1;AHNAK;GPR18;C3;ADGRE2;TICAM1;IRF5;EIF2AK4;IL13RA1;JCHAIN;LCP1;TLR2;STAT4;SPPL2A;IFNAR1;ADPRH;PLAC8;DOK3;TIRAP;MR1;…
Autosomal recessive infantile hypercalcemia	REN;LIN7C;CLDN2;SLC34A1;UMOD;AQP1;SLC12A1;AKR1B1;AGT;COL4A3;APRT;CASR;SLC2A9;NR3C2;SCNN1G;CLCN5
Autosomal recessive intermediate Charcot-Marie-Tooth disease type A	CAPN3;SGCG;APOBEC2;KLHL31;FLNC;FST;AFG3L2;DST;SELENON;LAMA2;MYH4;R3HDML;LARGE1;HSPB8;DMD;DNM2;VAPB;ITGA7;LAMC1;MBNL2;COL6A1;SACS;DNAJB4;CFAP276;BACE1;COL13A1;TNNT1;SCYL1;MTM1;FKRP;RYR1
Autosomal recessive intermediate Charcot-Marie-Tooth disease type B	GBX1;BDNF;CNTNAP1;SHC1;TBX10;CHD7;COX6A1;SLC12A6;NTRK2;ETV1;ABCD1;LAMA2
Autosomal recessive intermediate Charcot-Marie-Tooth disease type C	ABCD1;SLC12A6;PLP1;CNTNAP1;BACE1;NDRG1
Autosomal recessive limb-girdle muscular dystrophy due to ISPD deficiency	NFATC3;DNM2;CAPN3;TNNT1;MET;SGCA;MYF5;FLNC;FST;DYSF;MSTN;COL6A1;PLPP7;DNAJB4;SGCB;COL6A3;LMOD3;ATP7A;MTM1;TCAP;FKRP;TRDN;RYR1;COL13A1;DMD;MYH4;SCN4A;ANK1;LIMCH1;PYGM;CHKB;FOXN1;APOBEC2;KLHL31;SIX1;SELENON;DES;MYL11;NEB;LAMA2;PABPN1;R3HDML;MEOX2;MYH3;LARGE1;ITGA7;ASNSD1;APP;OBSCN;AGL;ANO5;ACTMAP;SGCG;PPP3CA;IGF1R;PLEC;SRPK3
Autosomal recessive limb-girdle muscular dystrophy type 2S	GAA
Autosomal recessive malignant osteopetrosis	SNX10;JAK2;CTSG;GATA1;BNIP3L;CHORDC1;SMAP1;TNFRSF11A;RUNX1;NBEAL2;SPTA1;NMNAT3;SOST;TET2;AHSP;KLF13;TCAF2;ZFPM1;PRKAG1;CSF1;MITF;MPIG6B;SLC4A1;IBSP;CLCN7;MYB;TNFSF11;TMCC2;LDHA;FERMT3;HK1;ZFAND2B;PRDX2;ANO5;NOTUM;GIMAP5;GIMAP1-GIMAP5;TCAF2C;ANK1;HEPH;PRKAB1;DMP1;EPB41;FAM20C;CCDC154;TTC7A;PPP1R15A;RASSF2;CDKN1B;SLC20A1;TSPAN33;EPB42;RASA3;SLFN14
Autosomal recessive spastic ataxia - optic atrophy - dysarthria	CNTNAP1;PMP22;PLP1;ATP8A2;GRID2;KCNV1;SCN8A;MYO5A;ARHGAP10;GAD2;CACNA1A;DST;SPTBN4;PSAP;HCN2;GABPB1;SLC2A1;AGTPBP1;ATCAY;CLCN1;SLC12A6
Autosomal recessive spastic ataxia of Charlevoix-Saguenay	DOCK3;TUBB4A;WNT1;MORC2;ANK3;SACS;GRID2;EN1;TPP1;SPTBN2;CFAP276;UNC5C;CCR10;CACNA1G;GALC;RORA;STUB1;PMP22;KIF14;CLCC1;CANX;AGTPBP1;CACNA1A;KCNJ6;SPTBN4;ANKFY1;SCN8A;PSAP;SOD2;CNTNAP1;TRIM2;CACNA2D2;MYH10;MDGA2;CA8
Autosomal recessive spastic ataxia with leukoencephalopathy	STUB1;TMEM176B;RREB1;PRKCG;CACNA1A;GRID2;ZIC1;ATP2B2;SPTBN4;UNC5C;ANKFY1;CHP1;RELN;SCN8A;AGA;RORA;ARCN1;KCNMA1;ATCAY;PRNP;PSAP;CACNA1G;ZFYVE26;TUBB4A;ANK3;STARD9;CLP1;SPTBN2;INPP4A;PMP22;WNT1;DST;SUN1;ATOH1;CA8
Autosomal recessive spastic paraplegia type 11	CSF1R
Autosomal recessive spastic paraplegia type 18	GAA;LAMA2;HIP1;MTM1;CNP;RYR1
Autosomal recessive spastic paraplegia type 23	MITF
Autosomal recessive spastic paraplegia type 24	GALC;FCGR2B;KCNN2;PRKCG;AGTPBP1;CACNA1A;GRID2;SPTBN4;CLCN1;SCN8A;AP3B2;CNTNAP1;ATP2B2;MPZ;KCNV1;PMP22;ATCAY;SCN4B;FCGR2C;GABPB1;FCGR2A;BAHCC1
Autosomal recessive spastic paraplegia type 25	EPHA4;WARS2;LBX1;FOXE3;VIT;UNC5A;EGR2;ZC4H2;FKBP8
Autosomal recessive spastic paraplegia type 26	MORC2;AGRN;CFAP276;MDGA2;ANKFY1;FOXE3;LAMA2;SCN8A;SACS;ATCAY;CNP
Autosomal recessive spastic paraplegia type 27	SLC7A8;CDH23;ASPA;CNTNAP1;AGTPBP1;ATP2B2;ETNPPL;SPTBN4;ETV1;REST;CALB1;DNM1;ECT2;PCNX4;SLC3A1;CA3;ATCAY;SPTBN2;CA8;CLCN1;WDR45;GRXCR1;PMP22;PCDH15;GRID2;KCNMA1;OTOG;MYO6;SCN8A;MBP
Autosomal recessive spastic paraplegia type 28	GAA
Autosomal recessive spastic paraplegia type 32	INPP4A;GALC;RORA;TUBB4A;TMEM176B;CCND2;MYH10;ANK3;GRID2;EN1;CLP1;DCC;RELN;PLCB4;WNT1;CACNA1A;KCNJ6;SUN1;UNC5C;ANKFY1;UBE4B;MORC2;ELP2;LMX1A;NEUROD2;GLI3;NEUROD4;ASTN1;EN2
Autosomal recessive spastic paraplegia type 35	GALC;RAB18;MORC2;TUBB4A;TPP1;PSAP;TRIM2;GRID2;CSF1R
Autosomal recessive spastic paraplegia type 39	DOCK3;USP14;TUBB4A;TMEM176B;CNTNAP1;CLCC1;PLP1;PRKCG;UBE4B;MYH10;MORC2;AGTPBP1;CACNA1A;SACS;GRID2;ATXN7;UBAP1;PRNP;SPTBN2;ZIC4;CFAP276;CHP1;LAMA2;SCN8A;CERS1;CACNA1G;RORA;KCNN2;ARCN1;NDRG1;KIF14;SIL1;ANK3;UCHL1;SUN1;MAP1A;CLP1;UNC5C;CLCN1;INPP4A;PLCB4;RREB1;WNT1;GDF1;ZIC1;SHC1;EN1;EN2;TPP1;SRRM3;ANKFY1;RELN;STARD9;ATCAY;PSAP;MYH4
Autosomal recessive spastic paraplegia type 43	IGHMBP2;AGRN;LAMC1;SPTBN4;CLP1;CFAP276;MDGA2;GAA;CLCN1
Autosomal recessive spastic paraplegia type 44	SLC7A8;ATP2B2;SPTBN4;BSN;S1PR2;SLC1A3;CDH23;PMP22;AGTPBP1;SCN1A;PCDH15;ZNF24;MBP;ASPA;NPTN;OTOG;GRXCR1;ETV1;CDKL5;DNM1;GRID2;MPZ;CLRN1;WDR45
Autosomal recessive spastic paraplegia type 45	AGRN
Autosomal recessive spastic paraplegia type 46	ARSA;ATXN1;AGTPBP1;SPTBN4;CLP1;CA8;SCN8A;STUB1;HSD17B4;BMI1;PFN4;CFAP65;UNC5C;DNAH2;ANKFY1;COMMD3-BMI1;PMP22;MORC2;PLAA;SACS;GRID2;KCNJ6;BORCS7-ASMT;RAB18;TARDBP;CAMK4;HIPK4;CCDC38;BORCS7;AGFG1
Autosomal recessive spastic paraplegia type 48	RAB18;KCNMA1;DCC;CLCN1;ATCAY;SCN8A;AGTPBP1
Autosomal recessive spastic paraplegia type 53	SCN8A;KCNN2
Autosomal recessive spastic paraplegia type 55	MORC2;MDGA2;CLP1;CFAP276;AGRN;PMP22;SCN8A
Autosomal recessive spastic paraplegia type 56	SCN8A
Autosomal recessive spastic paraplegia type 57	MTMR2;PMP22;SPTBN4;SHC1;MBP;MORC2;LAMC1;SCYL1;NKX6-2;MPZ;UGT8;CFAP276;AGRN;SCN8A;ETV1;NDRG1;CNTNAP1;EGR2
Autosomal recessive spastic paraplegia type 5A	PLAA;MDGA2;TARDBP;MORC2;CLCC1;SACS
Autosomal recessive spastic paraplegia type 61	KCNN2;GRID2;SCN4B;GALC;AP3B2;AGTPBP1;CLCN1;SCN8A;PMP22;CACNA1A
Autosomal recessive spastic paraplegia type 62	SELENON;AGRN;MAGEL2;CLCC1
Autosomal recessive spastic paraplegia type 63	KCNN2;PMP22;SELENON;SCN8A;CNTNAP1;AGRN
Autosomal recessive spastic paraplegia type 64	FOXE3
Autosomal recessive spastic paraplegia type 7	DOCK3;KCNMA1;ZFYVE26;MORC2;CNP;PSAP
Autosomal recessive spastic paraplegia type 72	ETV1;KCNN2;PLCB4;CNTNAP1;KCNA1;SIL1;PLP1;PRKCG;SLC12A6;CACNA1A;PSMA5;SYT2;DST;GRID2;GRM1;ATP2B2;SPTBN4;ATCAY;WDR81;PRNP;DAB1;SCN8A;PSAP;CERS1;SELENOP;HMBS;CACNA1G;GALC;ARHGAP10;CBLN1;CALB1;EFNB3;PMP22;TBP;VIPR1;WNT1;GDF1;SULT4A1;AGTPBP1;SCYL1;GLRA1;ROBO3;UCHL1;SUN1;GLB1;RHBDF1;AGA;CDH23;ADAM23;SLC2A1;RREB1;ATP8A2;PCDH15;MPZ;KCNV1;TPP1;MYO5A;CNTN1;CAMK2B;MYO15A;ZNF423;TUBB4A;CANX;KCNMA1;STARD9;CAC…
Autosomal recessive spastic paraplegia type 75	SPTBN4;CNTNAP1;MORC2;AGRN;SCN8A
Autosomal recessive spastic paraplegia type 76	CLCC1;ATP8A2;GRID2;KCNMA1;LAMA2;CLCN1;CNP;CFAP276;SCN8A;HMBS;CNTNAP1;PLP1;ATCAY
Autosomal recessive spondylometaphyseal dysplasia, Mégarbané type	FGFR3;COL1A1;BMP5;COL2A1;RPL38;FGF9;PTHLH;ROR2
Axenfeld-Rieger syndrome	FOXE3
Axenfeld-Rieger syndrome type 1	PAX6;PITX2;FOXE3;FOXC1
BAP1-related tumor predisposition syndrome	GPRC5A;RGPD5;LZTS1;MLH1;HACE1;AURKA;MCM4;MET;TRIM62;CDKN2C;MEN1;DOK2;CDKN2A;XPC;BUB1B;USP24;ABRAXAS1;BAP1;POLE;NF2;PINX1;BUB1B-PAK6;RASSF1;TP73;TPX2;PCBP4;SMARCB1;PPP2R1A;OGG1;PRDM2;F3;DNAI7;KRAS;SPRY2;TP53;TP53BP2;EAF2;DOK3;NDRG2;CEP57;PLK1;PLK3;AURKB;PRF1;SCRIB;WWOX;RGPD1;VHLL;NF1;DCLRE1A;MAD1L1;TP63;MSH2;CBX7;TSC2;NUDT1;CUL9;PRDX1;BECN1;DDB2;RINT1;LMO7;NKX2-8;RGPD3;BTG3;MAD2L1;BUB1;ROBO1;TNK1;…
BDV syndrome	FKBP4;ESR1;SIRT1;CRTC1;LHX3;HSD17B3;LIN28A;CGA;DHH;NPEPPS;IGSF1;GUF1;SGPL1;TAC3;AR;TACR3;KISS1;FSHR;PRL;LEP;NR2C2;NHLH2;GREM2;NR2F2;CGB7;BGLAP;CGB3;GNRHR;ALMS1;LEPR;EGR1;PRKAA1;CSNK1G2;USP26;LHX9;VIP;GNRH1;ADRA1B;ALK;IRS2;CGB2;FANCL;KISS1R;TPST2;FSHB;CDK4;NR5A1;LHCGR;PROP1;CGB5;CGB8;LHB;CHST8;TSHR;GPRC6A;CGB1
BENTA disease	ITGAL;MAP3K14;CD79B;BTK;TYROBP;CD22;CD6;WAS;CD74;FAS;POU2F2;TNFRSF9;TRAF1;IL17RB;CD84;TP53BP1;BCL3;NEDD4;FCGR2B;TBX21;UNG;RIF1;PTPRC;SH3BP2;MAVS;RGS1;ICAM1;NLRP1;BLNK;ABL1;IL2RB;NFKBIA;MMP9;NFATC2;STK4;ATP11C;CD40LG;TNFSF13B;TRADD;CORO1A;NFAT5;IL21R;KCTD9;CLEC4M;IL27RA;CD79A;KDELR1;JAK3;CDK6;PIK3CG;DOCK8;NFKB1;CRTAM;LPXN;CBL;IL23A;SH2B3;IFNG;PTPN6;BACH2;CCR6;ITK;IL4;CD86;FOXP1;ZAP70;ITGA4;DOK1;SD…
BH4-deficient hyperphenylalaninemia A	ATP1A3;HCN2
BNAR syndrome	HOXD13
BOR syndrome	PAX2;EYA1;GATA3;UMOD;TBX1;FGFR1;ATP6V1B1;GNE;EDN1;COL4A4;SIX1;GRHPR;SCARB2;AGXT;CCNI;FOXI1
BRESEK syndrome	BMP4
Balkan nephropathy	SLC4A8;SLC12A1;SLC4A9;PDGFRB;GPR68;SLC14A2;NEK8;AQP7;KLHL2;HPX;CCNI;AVPR2;CLTRN;CLDN2;AGXT;CLCNKB;TNFAIP2;LIN7C;AQP2;CLCN5;CD300LB;SLC22A12;SUCNR1;APRT;GUCA2B;SLC15A2;ADORA1;CLCNKA;SLC26A6
Baller-Gerold syndrome	FGF9;ROR2;GLI2
Bamforth-Lazarus syndrome	FOXE1
Bangstad syndrome	LHCGR;NR0B1;CGB7;CGB8;CGB2;GNRHR;CGB5;LHB;CYP11A1;STAR;KISS1;SMPD3;CGB3;CGA;CGB1
Banki syndrome	HOXA13;GDF5;HOXD13;HOXD12;EVX2;HOXA11;SALL4;PORCN;GLI3;COL1A1;HOXD11;LRP4;SFRP2;SALL1;SHH;FMN1;SULT2A1;LMBR1;TBX4;BMPR1B;FURIN
Baraitser-Winter cerebrofrontofacial syndrome	FREM1
Barber-Say syndrome	SP6
Bardet-Biedl syndrome	PAX6;SDCCAG8;PAX2;GNRHR;PRPH2;ALMS1;PRPF3;VSX2;GJA8;HOXD13;NPHP4;PDE6B;CRB1;LCA5;LHCGR;ALDH1L1;MYO10;LZTFL1;NMNAT1;PCARE;CYP4F2;CYP4F8;CNGA1;LGR4;C1QTNF5;MFRP;PRKCQ;UNC119;HPS5;TULP1;RPE65;MSI1;ACKR3;PDGFC;VLDLR;UBE3B;MERTK;PRPF8;CLN8;FOXE3;MITF;CHM;SLC24A5;SEMA4A;ABCA4;GJE1;PRCD;BBIP1;PROM1;OAT;DCT;GPR143;CRX;MEGF8;PRPF31;MDM1;EFEMP1;APOE;LMO7;BCAR3;FREM2;FAM151B;RAB28;LRP5;RHO;FAT3;SLC38A8;DSCA…
Bardet-Biedl syndrome 10	SDCCAG8;TNS1;NPHP1;RET;LIN7C;PAX2;BBS10;WT1;COL4A1;HOXD13
Bardet-Biedl syndrome 11	CGB3;ZBTB16;WNT7A;FAM170A;TAC3;CGB7;CGB8;ETV5;GLI3;LEPR;HOXD13;CGB5;CGB1;GNRHR;ALMS1;CGB2;LHB;LZTFL1;MC4R
Bardet-Biedl syndrome 12	PORCN;GNRHR;GATA5;ADAMTS1;FSTL1;RET;DLG1;LZTS2;BMP4;LHCGR
Bardet-Biedl syndrome 14	ALMS1;ZBTB16;HOXD13
Bardet-Biedl syndrome 16	NPHP1;TCF21;SDCCAG8
Bardet-Biedl syndrome 4	SDCCAG8;GNRHR;HOXD13;CGB8;LHCGR;PORCN;CGB2;CGB3;DHH;NPHP1;LZTFL1;CGB5;CGB7;LHB;CGB1
Bardet-Biedl syndrome 5	HOXD13;LHCGR;PORCN;GNRHR
Bardet-Biedl syndrome 7	HOXD13
Barrett's esophagus	APC;SMAD4;FEM1A;CDX2;KRT15;SOX2;MGAT4D;MSH2;RAB25;PDX1;KIT;SULF2;COL19A1;STK11;KRT13;CHUK;TP63;LMNA
Bart-Pumphrey syndrome	FOXN1
Barth syndrome	ACHE;PIK3CG;CAV1;TNNC1;MYBPC3;ALPK3;A1CF;LMNA;NEXN;DES;LRRC10;PVALB;CILK1;ADGRG6;HBEGF;CCR2;CSRP3;TBX20;ZRSR2;LMOD2;MRGPRD;CTNNA3;RBM20;TSPAN9;PDLIM3;TTN;NDST2;XIRP1;SCN5A;MYH6;IRX4;KRAS;CMTM3;PDLIM5;MFF;HEXIM1;RYR2
Bartsocas-Papas syndrome 1	FREM2;FOXE3;FREM1
Bartter disease type 1	UMOD;CLCNKB;SLC12A1;SLC5A2;REN;NR3C2;CASR;SLC4A4;TGFB1;WNK4;CLCNKA;STK39;BSND
Bartter disease type 3	SLC12A1;TGFB1;WNK4;KLHL3;CLCNKB;CLCNKA;REN;BSND;UMOD;CLCN5;STK39;CLCN2;NR3C2;CLDN2;SLC4A5;AKR1B1;PHEX
Bartter disease type 4A	SLC12A1;COL4A4;SLC2A9;AGT;REN;LIN7C;MYO1E;ADCY6;CLCNKB;AKR1B1;NR3C2;BSND;SCNN1B;UMOD;CLCNKA;SCTR;ATP6V0A4;WNK4;GLIS2;GRN;TGFB1;TRPV5;KCNJ1;AQP2
Bartter syndrome	TMEM53
Bartter syndrome type 4	SLC12A1;REN;WNK4;NR3C2
Basal epidermolysis bullosa simplex	OTC;KITLG;PRSS8;MCOLN3;SOAT1;TYR;CERS4;SOX10;FA2H;OCA2;TRPS1;PTPN6;DOCK7;PTCH2;SOX21;KRT17;AP3B1;DSG3;FGF5;LYST;NSDHL;GNAQ;CD109;KIT;EDA;TMEM79;HPS6;HR;DSG4;GK5;ZDHHC13;PKP3;MITF;SOX18;CCHCR1;C8orf44-SGK3;SGK3;TYRP1;FOXN1;HOXC13;RHBDF2;GRHL1;KSR1;TAL1;SLC45A2;FOXQ1;ADAMTS20;ZDHHC21;TMPRSS6;PLCD1;SLC24A5;MC1R;IKBKG;SUFU;HPS5;CTSV;KRT71;MYO5A;SPAG9;HPS4;ASIP;BLOC1S6;GLI3;GATA3;HPS1;CTSL;PAX3;EDNRB;…
Basal ganglia calcification	DGKH;TOR1A;ATP2B1;GRM1;SHISA7;SLC5A5;ATP2B2;DISC1;MECP2;CA8;KCNN2;DNAL4;NPC1;ATXN7L1;GRIA1
Bazex syndrome	ABCA12;LRIG1;RELB;ERCC2;FOXN1;DSC1;TUFT1;ST14;MPZL3;KRT10;IKBKG;CLDN1;TRPV3;KRT1;KRT9;KRT2;TTC7A;SPINK5;CARD14;FLG;DSG4
Bazex-Dupre-Christol syndrome	EDA
Bazex-Dupré-Christol syndrome	KRT71;EDA;GSDMA;HR;ZDHHC21;TWIST2;KRT25;PRSS8;DSG3
Becker muscular dystrophy	LAMP2;SFSWAP;PYGM;SCARB1;CAPN3;SGCG;DMPK;IRX4;CASQ2;CTSL;TBX3;DYSF;MYPN;HNRNPA1L2;SCN1A;SORBS2;LEMD2;SGCD;GAA;SYNM;RGS6;NKX2-5;SCN5A;DMD;RBM20;GJA5;VCL;DSG2;GLA;PPP1R13L;NUP155;HRC;IQCA1;IGHMBP2;MYBPC3;HADHB;FCGR2A;ANK2;GJA1;OBSCN;TTN;LMNA;HCN1;RRAD;XIRP1;LMOD2;MRGPRD;MYH6;FCGR2B;TBX5;CHD4;CAP2;BVES;TNNC1;KCNIP2;POPDC2;KRAS;HNRNPA1;CTSV;MYLK3;SGCB;PDLIM5;SCN3B;DES;GBA1;CAV3;CTNNA3;RYR2;NOS1AP;CAC…
Becker nevus syndrome	GNAI3;FGFR1;TULP3;PSEN1;DLL3;AXIN1;HOXA6;ZBTB16;CDX1;KMT2A;HOXB8;TBX6;TERT;HES7;HOXC9;NRG3;MESP2;HOXC4;RING1;HOXC8;HOXA9;HOXB6;PAX1;VRTN;PHC2;HOXD4;HOXA4;NRARP;MEOX1;MAP3K4;LFNG;KAT2A;MYF5;HOXD11;MTF2;MLLT3;HOXA5;DCAF15;FST;UNCX;HOXB9;RPL38
Beckwith-Wiedemann syndrome	SPTBN1
Beemer-Ertbruggen syndrome	RND3;TUBA4A;GP1BB;ZFPM2;SRY
Beemer-Langer syndrome	ZEB1;CPLANE1;MKS1;SOX11
Behcet's syndrome	LGR4;NFKBIZ
Behr syndrome	GRID2;SCN8A;RAB18;WDR81;UNC5C;CHP1;DOCK3;MAP1B;SPTBN4;CLN8;PSAP
Bencze syndrome	TBX10;ESRP1;RUNX2;EDNRB;SOX2;HYAL2;OSR2;FOXF2;PRICKLE1
Benign familial chorea	FCGR2B;KCNN2;P2RX5;GNAO1;AP3B2;SLC5A5;GSK3A;EFNB3;EPHA4;MECR;PRKCG;CACNA1A;GRID2;HPRT1;SVOP;BEAN1;RCCD1;ATCAY;TRAK1;TMEM63A;ZNF830;RORB;LINGO3;FCGR2C;CP;GALC;VPS35;FGF22;NOX3;CNTNAP1;PMP22;ARL4A;ZSCAN5A;MORC2;TRPC3;FCGR2A;RDH13;CHRNB1;SCN4B;PLA2G6;SCN8A;DYNC1H1;GPR33;DMRT3;NNT;SLC41A3;MFN2;CCR2;USP22;ARPC5L;EFL1;ZNF287;IFI16;CASP3;PRRT2;KY;GPR156;P2RX5-TAX1BP3;SPAST;SNAPC1;CERK;ZNF423;BPNT2;MAG;C…
Benign familial neonatal seizures	SYN1;NRCAM;CELF4;AP3B2;LGI1;GABRG2;AKT3;FOSB;HNRNPH2;TCF12;SCN1A;GLRA1;CNTN5;DGKE;ADGRV1;KCNA2;KCNA4;GRM7;SZT2;KDM1A;ARX;KCNQ2;SLC32A1;DNM1;KCNT1;UBE3A;KCNH3;ZFP14;KCNJ6;TBC1D24;KCNQ3;GABRA1;SLC9A1;IL6;CSTB;KCNC2;ALDH7A1;ELAVL3
Benign familial neonatal-infantile seizures	AP3D1;AP3B2;SCN1B;DNM1;FOSB;MECP2;KCNA2;KDM1A;ARX;GABRA1;KCNQ2;CHRNA4;CELF4;KCNH3;CACNA1A;ELAVL3;SLC9A1;UBE3A;AKT3;SCN1A;KCNC2;SZT2;LGI1;GABRG2;SLC5A3;GABBR1
Bernard-Soulier syndrome	TBXA2R;RAB27A;WDR1;UNC13D;PTGS1;MYH9;TUBB1;F9;KLF1;PDLIM1;ST3GAL4;HPS5;VWF;DOCK7;MPL;NFE2;ABCG5;EMILIN1;ENTPD1;FERMT3;TMEM163;KIT;NBEAL2;ZNF385A;SPTA1;HPS3;NMNAT3;CLEC1B;INPP5D;FGG;FGA;ANO6;CD151;ZFPM1;F2;GP1BA;RASA3;BLOC1S5;GP1BB;CLIC1;BLOC1S5-TXNDC5;ITGB3;ITGA2B;ANK1;RAB27B;DTNBP1;RASGRP2;RABGGTA;CD40LG;SELPLG;PDGFRB;MFAP2;F13A1;RAP1B;RANBP10;ST3GAL2;TREML1;F2RL2;P2RY12;P2RY1;PROS1;AGBL4;MPIG6B…
Best vitelliform macular dystrophy	SLC24A1;HSP90AA1;POMGNT1;CRX;TULP1;PRDM13;PRPH2;RPE65;TTLL5;IRF3;PDE6A;PDE6B;CRB1;RBP4;NPHP1;AGPAT3;RHO;PRPF8;FSCN2;SLC4A5;SEMA4A;CNGA1;OAT;IMPG2;LAMA1;NR2E1;ELOVL4;AIPL1;GJA10;CDKN2A;NCAM1;ROM1;MERTK;LPCAT1;RPGR;IDH3A;CX3CR1;PCARE;CEP290;MFRP;SLC1A3;CACNA1F;PRPF31;MDM1;PRPF3;STRA6;LRP5;UBB;NMNAT1;ERC2;RPGRIP1;MAP3K1;SLC4A3;CEP250;RRAS2;OTX2
Beta-thalassemia	SLC4A1;RHBDF1;TENM1;RNF10;ANK1;KITLG;MTMR1;ARFGEF1;TTC7A;TFRC;PICALM;ADD2;FRYL;DNM2;TXLNA;HBQ1;PPP1R15A;OGFOD1;GNA11;HEPH;DHPS;JAK2;BEX4;SLC6A2;PDGFRL;ICAM4;NKG7;LIG1;KLF1;ATP4A;TFR2;TMEM97;SEPSECS;GAPDH;TPI1;TSPO2;CERT1;STEAP3;PTCH2;PRDX1;BCL11A;CLCC1;MGME1;DNAJC8;EPO;HBZ;TMCC2;GPALPP1;LDHA;IL6ST;ABCB10;IREB2;HEMGN;PIM1;RDX;SMARCAL1;RAB40B;SLC20A1;FLI1;PROM2;GRAMD2B;NECAP2;KIT;UBN2;PRXL2B;RHBDL2…
Beta-thalassemia - X-linked thrombocytopenia	SLC4A1;CEACAM21;ANK1;MTMR1;ADD2;ADD1;MYH9;PROCR;DIDO1;BNIP3L;KLF1;PDLIM1;ST3GAL4;VWF;TPI1;STEAP3;MPL;VHL;LDHA;ABCG5;RANBP10;MSN;C9orf72;LCN2;FERMT3;TMEM163;RUNX1;TREML1;SPTA1;ARHGEF3;HNRNPH1;AHSP;UBE2E1;ANO6;PRKAG1;TCEAL9;GP1BA;BRCC3;RASA3;DCC;GP1BB;HBA1;CYP3A7-CYP3A51P;RHBDF1;TTC7A;RAB27A;SPTB;GNA11;HEPH;JAK2;LGMN;F9;GATA1;FBXL20;MYB;TUBA4A;CBFA2T3;ENTPD1;EXOC6;PKLR;SLC20A1;AGTR1;ZFP36L2;KIT;MYO…
Bethlem myopathy	DMPK;LDB3;ASNSD1;COL6A1;VCP;MTM1;RYR1;MUSK;MYH1;DYSF;ACTA1;PLPP7;DNAJB4;GAA;NEB;LAMA2;DMD;DNM2;COL13A1;MYMX;MYH4;SCN4A;SGCG;CFL2
Bethlem myopathy 2	DYSF;ASNSD1;RYR1;LAMA2;ITGA7;SELENON;VCP;DMD;DNM2;CACNA1S;SGCG;COL6A3;MYH4;ANKH;DNAJB4;GAA
Biemond syndrome type 2	RND3;ADAMTS20;FOXC2;FKBP4;PAX6;FOXC1;JAG1;TBC1D32;FOXE3;LRP6;GLI3;MYO9A;TRIP6;SMARCB1
Bietti crystalline corneoretinal dystrophy	PAX6;HSP90AA1;MAP3K1;CACNA1F;PRDM13;NR2E1;PRPH2;PDE6B;GJA10;STRA6;MERTK;IDH3A;ERC2;CNGA1;CDKN2A;AGPAT3;SLC24A1;CRX;SLC4A3;NCAM1;OTX2;LRP5;CERKL;LGR4
Bietti crystalline dystrophy	CFH;PROM1;CACNA1F;RS1;ELOVL4;NDP;PXDN;PDE6B;NCAM1;MERTK;AGPAT3;OTX2;SLC38A8;CERKL;ELOVL2;SLC24A1;MAP3K1;MDM1;TULP1;PRDM13;NR2E1;PRPH2;TENM2;CDKN2A;LRP5;RHO;IDH3A;FSCN2;ERC2;LGR4;SDCCAG8;TYR;CRX;SLC4A3;VLDLR;LPCAT1;HSP90AA1;ABHD11;CLCN3;GJA10;STRA6;RBP4;CNGA1
Bilateral microtia - deafness - cleft palate	FGFR1;POU4F3;HOXA2;BMP5;ZEB1;OSR2;TMEM43;FGF10;DLX1;CHD7;PRKRA;SIX1
Binder syndrome	FGFR3;ENAM;PRKRA;PAX9;AMELY;PAX1;SPRY2;DMP1;ASPH;FGFR1;SSUH2;BCL11B;AMELX;WNT10A;PRICKLE1;COL2A1;ROR2;ANTXR1
Birk-Barel syndrome	ZEB1;AMELX;EDNRB;FOXF2;SP6;AMELY;RUNX2;TBX10
Birt-Hogg-Dube syndrome	TGFB1;PRDX1;STK11;APC;RINT1;TP53;SMAD4;TP53BP2;CDKN2A;BUB1B;NF2;MSH2;TRIM62;KRAS;PLK3;FEM1A;TSC1;TNK1;HIC1;BUB1B-PAK6;MAD1L1;PKD1;MET;PTEN;NF1
Birt-Hogg-Dubé syndrome	MAD1L1;MSH2;KRAS;APC;RINT1;TP53;MMP14;SFTPC;MET;HOXA5;NR3C1;PRDX1;STK11;CDKN2A;PTEN;PLK3;NF1;CELSR1;TGFB1;TRIM62;SMAD4;BUB1B;TNK1;HIC1;PKD1;TLR4;FEM1A;TP53BP2;TSC1;NF2;BUB1B-PAK6
Bjornstad syndrome	PRSS8;CERS4;SGK3;TGM3;KRT17;CTSV;FGF5;KRT71;PADI3;EGFR;EDA;TMEM79;FOXQ1;HR;HEPHL1;KRT10;FAM83G;CNR2;SOX18;CCHCR1;KRT25;C8orf44-SGK3;NSUN2;GATA3;HOXC13;CTSL;GSDMA;KRT75;RASSF9;FA2H;CD109;LIPH;KRT27;GK5;ZDHHC21;SOAT1;OPHN1;FOXN1;MPZL3;TRPV3;KRT76;TMPRSS6;DNAH17
Björnstad syndrome	SGK3;GATA3;TGM3;KRT17;EDA;FOXQ1;ZDHHC21;TMPRSS6;DNAH17;FAM83G;CCHCR1;KRT25;FA2H;FOXN1;CTSV;FGF5;KRT71;EGFR;HR;KRT75;GK5;PRSS8;SOAT1;PADI3;MPZL3;TMEM79;KRT27;CNR2;SOX18;C8orf44-SGK3;HOXC13;CTSL;CD109;LIPH;KRT76;KRT10;RASSF9
Blackfan-Diamond anemia	SLC4A1;AP2B1;GGCT;CEACAM7;RHBDF1;RPS20;TENM1;CD74;C8B;RNF10;RNH1;ANK1;HMGB3;EIPR1;GABARAPL2;TIMP2;TRIO;RAI14;XK;KITLG;DKK3;FLYWCH1;MTMR1;CNN2;NHERF2;SPI1;TTC7A;ABCC9;SPTB;EIF2B3;WDR1;TFRC;SMARCE1;ST6GAL1;PICALM;ADD2;MCM6;GPC4;TYR;ITCH;XRCC5;DNM2;CPOX;PTPRC;STRADB;EPS15;EIF2AK1;NOX4;PPP1R15A;ADD1;GNA11;HEPH;RAPGEF4;TF;CPA1;DHPS;JAK2;FBXL19;HPS4;TOMM22;HMOX1;EP300;PLEK2;LGMN;BDKRB1;STK4;RNF24;ASIP;…
Bladder Small Cell Neuroendocrine Carcinoma	SLC12A3;SLC12A1;UPK3A;RIN3;UMOD;STK39;CLDN16;SLC3A1;CASR;UPK2;SLC34A1;CLDN4;AKR1B1;SLC2A9
Blau syndrome	PXDN;LGR4
Bleeding diathesis due to glycoprotein VI deficiency	ITGA2B;TBXA2R;PIK3CB;TBXAS1;RAB27A;GP6;MYH9;TUBB1;F9;PDLIM1;ST3GAL4;VWF;SELPLG;VASP;F10;F2RL3;ABCG5;RANBP10;F13B;LNPK;SLC7A11;TMEM163;KIT;SCUBE1;ADAMTS13;TREML1;STIM1;FGA;ANO6;GAS6;SEPTIN5;AGBL4;MPIG6B;GPX3;CLIC1;ITGB3;RASGRP2;F11;PTGS1;CD40LG;TYRP1;HPS5;KNG1;PLEK;MFAP2;F13A1;MINK1;MERTK;NBEAL2;ZNF385A;HPS3;F2RL2;P2RY12;P2RY1;STX8;F2;GP1BA;BLOC1S5;GP1BB;PIK3C2A;CAPN1;RAB27B;DTNBP1;F7;UNC13D;VAMP8…
Blepharo-cheilo-odontic syndrome	ENAM;OSR2;AMELY;TBX10;RUNX2;AMELX;PRICKLE1;EDA;SP6
Blepharophimosis-intellectual disability syndrome, MKB type	SFN
Blepharophimosis-intellectual disability syndrome, SBBYS type	EYA1
Blepharoptosis - myopia - ectopia lentis	PAX6;FOXC1;TRPM3;CRYGD;MIP;NAT2;CRYGA;FOXE3;NHS;GJE1;CPOX;HSF4;LIM2;GJA8;BMP4;HIP1;CRYAA;NECTIN3;SIPA1L3;RAX;CRYGC;CRYBB2;FGF10;FGF9;CRYBA1;NECTIN1;NAT1;MITF
Blindness-scoliosis-arachnodactyly syndrome	LIM2;PDHX;VSX2;PXDN;NECTIN3;CYP4F2;CYP4F12;CYP4F8;GJE1;LGR4;PAX6;OTX2;FOXE3;CYP4F11;MAB21L1;CERKL;TRPM3;MAP3K1;FGF9;MSX2;CDKN2A
Blomstrand lethal chondrodysplasia	GLI2;ACP5;SMPD3;XYLT1;CCN2;IHH;IFITM5;FGFR2;EVC;PTHLH;FGF9;SOX9;ZEB1;ROR2;CHST11;PHEX;FLNB;NABP2;SIK3;TBXT;CXXC5;MLLT3
Blount disease	MAP4K5;ARID4A;COL9A2;CBFB;FGFR3;PITX1;SLC7A8;SLC22A17;PRODH;LGMN;PHEX;COMP;ZBTB16;FAM20B;CHPF;GDF5;ECHS1;SPATA6;UBE2G1;IRAK2;CHST12;COL2A1;LNPK;AMT;MPZL2;LRRK1;SLC26A2;FBLIM1;ICOS;RCCD1;TMEM88;DNAJC21;PKIA;SPTBN2;CHSY3;NRAS;FMN1;GGTLC3;KPNA6;SH3BP2;NUBP2;CST3;AQP9;SLC30A4;ANKRD27;HOXA13;GLI3;MICU1;BBS9;RAI2;ITM2C;DUOX2;CCDC33;ITGA10;CSGALNACT1;B3GAT3;TMEM86A;WDR4;NPPC;PBXIP1;HOXD12;MEX3C;PAPPA;AR…
Blue cone monochromatism	MAP3K1;RS1;CRX;PRPH2;IK;VSX2;PDE6B;CRB1;SLC38A8;MAB21L1;MITF;SLC24A5;LGR4;ABCB5;PAX6;PRKCQ;NDP;VLDLR;ZEB1;NCAM1;MERTK;LRP5;RHO;FOXE3;MFRP;PROM1;FOXC1;GPR143;MDM1;TULP1;PRDM13;ELOVL4;MSX2;GJA10;STRA6;UBE3B;OTX2;ERC2;CFH;CACNA1F;PXDN;NMNAT1;CERKL
Boomerang dysplasia	RUNX3;PHEX;ACP5;ZBTB16;THRA;HOXD13;LNPK;FSTL1;CXXC5;IFITM5;FGF9;SMPD3;GLI3;TENT5A;HOXD11;COL2A1;SFRP2;RSPO2;PKDCC;PBXIP1;PPIB;SOST;HOXD12;HOXA11;FGFR3;MMP9;INPP4B;TWIST1;IL6ST;LRRK1;PHOSPHO1;GPC6;GDF5;FLNB;FGF18;IHH;ROR2;BGN;FMN1
Bothnia retinal dystrophy	CFH;SDCCAG8;OAT;LAMA1;RS1;TULP1;SLC4A3;LCT;PRPF3;SLC6A6;PDE6B;STRA6;RBP4;NCAM1;ROM1;MERTK;RPGR;RHO;OTX2;JCAD;SLC38A8;UBB;NMNAT1;DSCAML1;CDNF;CLN3;SLC4A5;SEMA4A;MFRP;TYR;CACNA1F;RP2;CRX;IMPDH1;PRPH2;RPE65;TTLL5;PDE6A;RRAS2;NPHP1;VLDLR;AGPAT3;LRP5;FAT3;LAMB2;PCARE;ATOH7;DAZAP2;CERKL;ELOVL2;CEP290;PROM1;RPGRIP1;UNC119;NR2E1;IRF3;TSPAN8;AIPL1;TENM2;CX3CR1;FSCN2;ERC2;CNGA1;PRKCQ;SLC24A1;HSP90AA1;IMPG2…
Boudin-Mortier syndrome	HOXD12
Bowen-Conradi syndrome	SATB2;PRDM16;COL2A1;HOXD12;RSPO2;FMN1
Brachydactyly - arterial hypertension	HOXA13;GLI3;ZBTB16;GDF5;HOXD11;HOXD13;FBN2;LNPK;SFRP2;LRP5;IHH;SHH;HOXD12;TBX4;EVX2;TP63;SALL4;LRP4;PRKG1;FMN1;LMBR1;BMPR1B;FBN1
Brachydactyly - elbow wrist dysplasia	NUBP1;HOXD11;HOXD13;COLGALT1;LRP4;FBN2;MDGA2;SFRP2;WNT7A;EN1;GREM1;HOXD12;ADAMTS20;JAG2;ASPH;SMOC1;SCX;RNF10;UBR2;MECOM;SALL4;PORCN;HOXA13;SC5D;DBN1;TBX4;GDF5;DAD1;BMPR1B;GRIP1;EVX2;GJB3;FMN1;HOXA11;LMBR1;ZBTB16;FURIN;FREM2;ADAMTS5;PTCH1;SPRY4;BHLHA9;PITX1;SALL1;GLI3;COL1A1;FLNB;LGI4;SHH;NOS3;FREM1;NXN;RFNG
Brachydactyly - nystagmus - cerebellar ataxia	TBX4;GDF5;HOXD13;GRID2;HOXD12;SFRP2;EVX2;HOXA13;BMPR1B;LNPK;FMN1;ZBTB16
Brachydactyly - preaxial hallux varus	KPNA6;IGFALS;LMBR1;HOXA13;GLI3;ZBTB16;BMP5;ARSB;FAM20B;COL10A1;GDF5;ECHS1;HOXD11;HOXD13;CHSY1;KL;CHST12;FBN2;COL2A1;B3GAT3;ACAN;IHH;FBN1;HOXD12;PKIA;ATG13;FBXL22;CHSY3;FMN1;GAB2;RBFOX1;MMP9;SALL1;UXS1;CHPF;BMPR1B;LNPK;RSPO2;TMEM86A;SHH;ROR2;EVX2;SALL4;XYLT1;KCNIP3;TBX4;LRP4;PBXIP1;ICOS;CANT1;CHST11;ARID4A;TP63;CCDC33;SFRP2;LRRK1;LRP5;TMEM88
Brain demyelination due to methionine adenosyltransferase deficiency	TUBB4A;PLP1;DST;MTMR2;PMP22;LGI4
Branchio-otic syndrome	SLC12A2;FGF10;SLC26A4;EYA1;GATA3;BMP5;ATP6V1B1;SIX1;ILDR1;OTOA;TMPRSS3;VANGL2;FOXI1;GBX2;EMX2;HGF;PAX2;FGFR1;CDH23;TECTA;TECTB;MYO7A;CACHD1;TMC1;CHD7;MYO6;POU3F4;PSAP;S1PR2;SLC25A13;SYNJ2;DLX5;BAIAP2L2;GABRB2;MCTP1;TBX1;OC90;FGFR3;FBXO2;RDH10;OSBPL2;PCDH15;COL4A3;OTOS;GRXCR1;CLRN2
Brody myopathy	LIMCH1;TNNT1;MBNL2;DMD;SCN4A;KBTBD13
Bronchiectasis	CFTR;HOXA5;SFTPA1;ACE2;AIRE;NEDD4L;FOXP3;NLRP1;AHCYL1;CD163;SYCN;SLC8A1;SFTPA2;NCF2;SMAD9;COX4I2;BHLHA15;DPP4;CROCC;IL2RA;NPAS3;MMP10
Brooke-Spiegler syndrome	DDB2;CYLD
Brown-Vialetto-van Laere syndrome 1	MTM1;RYR1
Bruck syndrome	HOXC8;PHEX;ACP5;AXIN1;SLC26A2;PPIB;CXXC5;RPL38;PHOSPHO1;FGFR3;TENT5A;FGF23;TMEM53;SIK3;CREBBP;RUNX3;NPR3;PAX1;FLNB;CTSK;LRP5;COL1A2;CRTAP;HOXC9;QRFPR;LASP1;MEOX1;MECOM;LFNG;COL1A1;ROR2;BGN;MESP2
Brugada syndrome	REX1BD;PRSS3;CCDC28A;SLC4A7;VCL;DSG2;TNFRSF17;SNX29;KCNQ1;SFSWAP;PLA2G10;GNB5;NUCB2;PTPN18;FCGR2B;SCARB1;VDAC3;RBL1;GSK3B;CHMP2B;WDFY1;TBX5;DSP;PACSIN2;ZC3H7B;POLI;CHRDL1;GLA;HOMER2;KCNA7;SP4;AKAP10;RND2;LAMTOR3;DCPS;CALCA;GTF2H3;RFC5;CAP2;NUP155;EHHADH;MOB1A;EVA1A;GBP1;RCAN3;RCN2;ZNF541;USP35;CASQ2;KLHL29;FKBP1B;HELLS;KCNIP2;KCNJ5;LYZL1;KCNJ8;POPDC2;RWDD3;MXD4;TBCC;INSIG2;STRIP2;SMO;EGLN3;CASZ1;…
Brugada syndrome 1	UBE3C;KCNQ1;SFSWAP;SPA17;REST;DSP;ZC3H7B;ARRDC2;LAMTOR3;CALCA;RFC5;CAP2;CCR6;NUP155;IL18R1;KMT2A;FKBP1B;KCNIP2;KCNJ5;ADRA1A;POPDC2;RWDD3;TBCC;IDO1;CTIF;TBX3;SLC2A8;IL33;IER3;ARRB1;HCN4;RPTOR;HUNK;FCGR2A;SCN1A;GOLGA4;CEP78;JPH2;LYZL2;KIN;KCNE4;GJA1;ASAP1;DDAH1;ACE;HCRT;GBP2;PITX2;CMYA5;HCN1;NOS3;BAG5;MECP2;ADORA2B;NHLH1;VEGFB;DES;HSF5;IST1;GJD3;SCN5A;NDUFA6;CALHM6;PLN;RYR2;FOXJ3;PHACTR4;LY6G6F;PIE…
Brugada syndrome 3	VCL;DSG2;KCNH2;SPA17;GNB5;SCARB1;RBL1;RAPGEF4;PACSIN2;ARRDC2;CAP2;MOB1A;EVA1A;IL18R1;TNNT2;CASQ2;KLHL29;KCNJ5;TBCC;SMO;GCH1;CTIF;IAH1;TBX3;TOR1A;HCN4;GCSH;CDH13;SLC13A5;ADCY10;ADRA2A;KCNE4;SPOCK1;GJA1;SCOC;CACNA1D;ACE;GBP2;PITX2;NOS3;TMCO5A;LAIR2;SHOX2;NPAS2;MRGPRD;CLCF1;ZDHHC22;ANO6;IRX3;GBA1;GPR150;PIPOX;SHMT2;RGS6;NKX2-5;SCN5A;NDUFA6;NHS;RYR2;RBM20;PHACTR4;NALF1;SLFN12L;ACAD11;FCGR2C;PIERCE2;N…
Brugada syndrome 8	REX1BD;DSG2;KCNQ1;ROCK1;CHMP2B;POLI;CHRDL1;SP4;RFC5;EHHADH;RCAN3;USP35;CASQ2;FKBP1B;STAMBP;ACE2;IAH1;TBX3;ARRB1;HCN4;MMAB;GCSH;UBAP2L;SNX12;ADRA2A;GXYLT1;GJA1;KCNJ3;PITX2;CMYA5;NOS3;SCN3B;LAIR2;IRX3;RGS6;GJD3;SCN5A;NDUFA6;ASPH;RYR2;FOXJ3;RBM20;PSORS1C2;FCGR2C;PIERCE2;GJA5;ORAI1;PTPN18;SCARB1;WDFY1;HOMER2;LAMTOR3;DCPS;IL18R1;KLHL29;KCNJ5;LYZL1;RWDD3;ERAL1;HNRNPA1;DGKB;HNRNPA1L2;UNC45A;RGS5;SCN1A;D…
Brugada syndrome 9	PRSS3;DSG2;SPA17;LAPTM4A;ABCC9;GNB5;GSK3B;CHMP2B;HNRNPM;SP4;AKAP10;NUP155;IL18R1;TNNT2;USP35;CASQ2;KLHL29;FKBP1B;RWDD3;TBCC;CASZ1;CTIF;TBX3;DGKB;TOR1A;MMAB;CDH13;GOLGA4;IGFBP3;MTG1;P4HA3;KCNE4;GJA1;DNAAF1;HCRT;ARL5A;CCT3;CMYA5;HCN1;BLCAP;RPSA;RAB4A;KCNAB1;NPAS2;SLFN12;VEGFB;CLCF1;GBA1;GPR150;SPTY2D1;MAGED1;NKX2-5;GJD3;SCN5A;FSD2;ESRRG;RYR2;FOXJ3;NOS1AP;RBM20;LY6G6F;PSORS1C2;EBF2;ACAD11;FCGR2C;ZBE…
Brunner syndrome	CTTN;DHDDS;CARS2;FCGR2A;EPG5;GRIA1;CACNA2D3;TAFA2;KCNQ1;FCGR2B;ATP2B2;CSMD1;ABCA2;S100A1;PPIL6;SHISA7;ZNF780A;FCGR2C;SPTBN4;FAF1;ARHGEF33
Bruton-type agammaglobulinemia	PTPRC;SIGLEC1;CD209;CEBPE;EBI3;JAK3;PTPN6;BCL6;ZAP70;FASLG;CCR7;PTPN22;GIT2;VAV1;BCL10;NFKBIZ;GPR15;SPTA1;CTLA4;CLEC4D;PIK3CD;SFN;HLA-DQB1;TNFSF15;SOCS1;LTA;PRKDC;SERPINB1;FAS;TBX21;NFKB2;NLRP1;FBXO7;NFKB1;IL2;LGALS3;JCHAIN;IL2RA;TANK;ITPKB;ITGB2;NPY1R;IL15;IL13;CIITA;IKZF1;CARD11;IGHM;LAT;HLA-DQB2;TNF;GIMAP1-GIMAP5;FOXP3;CSF2RB;MMP9;RELB;CCR6;CR2;NCKAP1L;IRF4;CD1D;PIP4K2C;RAG2;GPR132;GIMAP5;LTB;…
Burkitts lymphoma	CD38;PRKCH;IL7;NKX2-3;ZEB1;LAT;LTA;IL10RB;PRKDC;JAK3;GIMAP5;LTB;TNF;NCAPH2;NFKB2;CADPS2;COG6;DCK;IL7R;RAG2;IKZF1;GIMAP1-GIMAP5;DPH6;IL2RG;TPPP3;CARD11;TOX
Buschke-Ollendorff syndrome	CALCR;IL20RA;SBNO2;SH3BP2;TCIRG1;VDR;PAX1;LGALS3;CTSK;LRRK1;QRFPR;FGFR3;ESR1;CLCN7;FOXN1;CNMD;COL1A2;DCSTAMP;SOST;ANO5;C1orf174;OSBPL3;TNFSF11;IL6ST;JDP2;TNFRSF11A;SQSTM1;SOSTDC1;SELENOW;TMEM64;SPP1;IDUA;OSTF1;LRP5;CXXC5;RAB33B;REP15;NBR1;SIGLEC15;AGER
Butterfly-shaped pigment dystrophy	HSP90AA1;CACNA1F;CRX;NR2E1;PRPH2;PDE6B;CDKN2A;RHO;SLC24A1;SLC4A3;STRA6;NCAM1;MERTK;CNGA1;RBP4;GJA10;ERC2
Böök syndrome	EDA;MITF
C1 inhibitor deficiency	NOS2;FAS;CD44;TNFRSF1B;FOXP3;CD40LG;MAPK3;CCL2;IL2;IL4;RO60;PADI2;CR2;C1QTNF6;TNIP1;MCPH1;CARD19;SELL;MT-ND2;HLA-DMA;MUC19;DNASE1;TREM1;ZFP36;NINJ1;RNF128;CYSLTR2;NLRP3;ADGRE1;CIITA;CCR8;CCL13;SPN;HLA-C;MOG;LTC4S;CD4;PTPRN;TNFRSF1A;HRH3;GATA1;MAP4K1;CCL1;IL10RA;IFNG;IL1R1;APOE;DCLK1;USP15;RPL13A;MERTK;CD1D;DFFB;RASGRP1;PRF1;TNFSF15;XKRX;CD55;CD247;HLA-E;HLA-F;TNF;INS;CD74;CD59;LAT2;CD5;TNFSF4;LRC…
C3 glomerulonephritis	CFH;CLEC2D;SLC12A3;TNS1;SCTR;B4GALT1;HPS5;SLC4A9;IFIH1;WDR83;MAS1;LAMA5;SLC14A2;CLTRN;ADM;CRIM1;MYO1E;NEK8;GDNF;COL4A3;UMOD;CLCN5;C1QA;WT1;TNFAIP2;MITF;COL4A1;PDCD1;SUCNR1;POU3F3;MAFB;DDR1;DNASE1;C4B;INS;WAS;FAS;SLC12A1;COL4A4;CORO1A;C1GALT1;PDGFRB;NPHP3;PDE1A;NPHS2;CLU;APCS;ACE;SLC15A2;AQP7;AQP2;BSG;CD151;GAS6;COL4A5;SLC22A12;CD2AP;PJA2;LCAT;ORM2;C4A;PRKDC;GUCA2B;SLC4A8;MYO9A;MYH9;MET;SLC2A9;FAS…
CACH syndrome	PAX6;AP4E1;TRIP6;NAPA;BCAR3;GDF7;NFIA;AK8;EMX2;TSKU;LGR4;ZNF423;CWH43;MBOAT7;PXDN;MYH10;MSI1;KIF6;DHCR7;FOXE3;NHS;MYO9A;CDC14B;FZD3;DSCAM;HSF1;TDRD7;ZIC2;EML1;SMARCB1;RND3;MKKS;MAP1B;CELSR2;NME7;CDK5R1;CDC14C
CAMOS syndrome	AGA;AGTPBP1;CACNA1A;ANK3;PSAP;SLC9A1;GRID2;TPP1;TRIM2
CCDC115-CDG	ABCB4;NR1H4;NR1H3;RELB;ANGPTL3;ACOX1;SOX17;ENTPD5;TM6SF2;ORM2;ATP8B1;PYGL;GLMP;ABCC2;GNMT;PEMT;FHIP2B;LRP6;ABCB11;MFSD1;LDLR;LGALS3;BHMT;BPNT1;MC4R;ILRUN;ORM1
CHAND syndrome	SGK3;GATA3;TGM3;KRT71;PADI3;EGFR;EDA;LIPH;FOXQ1;KRT76;FAM83G;CCHCR1;TMEM79;KRT75;KRT27;SP6;KRT25;C8orf44-SGK3;KRT10;PRSS8;TGFA;TRPV3
CHARGE syndrome	GLI3;PSPH;RPGRIP1L;CHTOP;TGFB2;ARB2A
CHILD syndrome	FGFR2
CHIME syndrome	SP6
CHST3-related skeletal dysplasia	EVC;TBX15;FGF9;BMP5;GDF5;HOXD13;CBS;SHH;RPS6KA3;HOXC8;ZMPSTE24;ACP5;FLNB;LRRK1;SLC26A2;FGFR1;NPR3;PAX1;HOXD11;SPRY2;PRICKLE1;DMP1;ANKH;ROR2;ANTXR1;HOXD12;HOXC9;FGFR3;GLI2;TMEM53;SLC39A13;RPL38;SP6
CIDEC-related familial partial lipodystrophy	NR1H4;CYB5R4;LRP6;PRLH;HADHA;CCL2;CCL1;LEPR;PPARG;SNAP25;BMAL1;LPIN1;CIDEB;HINT2;MSTN;ITPRID2;WDFY2;TAF4B;ADCYAP1;IGFBP3;PDE3B;LMNA;CSF2;PRDX3;SERPINA12;BSCL2;ENHO;C11orf86;C1QTNF1;OR4M1;PLAAT3;OR4M2B;FFAR4;PPARA;SRA1;GCGR;AKR1B15;KMT2B;OR4M2;NR1H3;ACACB;LIPE;SLC27A5;PGRMC1;OCA2;CPE;CCDC92;GPAM;PCK1;PRDX5;ABCG5;ZEB1;PLIN1;TERF2IP;KBTBD2;NR2C2;SERTAD2;IRS2;PLSCR3;AKR1B10;CES1;BRD2;C1QTNF9B;TM6SF2;…
CINCA syndrome	RUNX1;PRKAB1;COG6;DIAPH1
CK syndrome	SLC39A13
CLN11 disease	SLC9A1;PDE6B;GRID2;SPTBN4;COQ8A;SPTBN2;SCN1B;TRIM2;UBE3A;CACNA1A;NKX6-2;SUN1;UNC5C;CACNA1G;CACNA2D2;FA2H;TMEM176B;CCND2;AGTPBP1;ANK3;CSTB;ATXN7;TPP1;RORA;DNM1;EIF2B4;MYH10;SCN1A;CA8;MYO5A
CLN2 disease	CACNA1G;CACNA1A;TPP1;SCN8A;PRPH2;AGTPBP1;SCN1A;MFRP;TULP1;PPT1;ANK3;MERTK;LRP5;KCNC2;TRIM2;GABRG2;VLDLR;SPTBN2;CNGA1
CLN3 disease	CTSD;PPT1
CLN5 disease	CACNA1G;CACNA2D2;ARCN1;CNTNAP1;TRIM2;QKI;GABRG2;CTSD;RREB1;CACNA1A;COQ8A;KCNC2;PRNP;SPTBN2;ANKFY1;CHP1;MBP;SOD2;INPP4A;RORA;TUBB4A;TMEM176B;ANK3;GRID2;TPP1;ATCAY;WDR81;SCN8A;PSAP;KCNAB2;SLC9A1;GDF1;MORC2;AGTPBP1;SPTBN4;SUN1;HPRT1;ABCD2;CA8;UNC5C;RELN;SPTSSB;MYO5A;STUB1;DNM1;ASPA;PPT1;MAP1B;SCN1A;STARD9;CSTB;ATXN7;SRRM3;CERS1
CLN7 disease	PRPH2;PDE6B;AGTPBP1;CACNA1A;ANK3;MERTK;CLN8;CERKL;SOD2;CRX;PPT1;NKX6-2;LRP5;CNGA1;CACNA1G;TRIM2;VLDLR;NMNAT1;PROM1;SLC24A1;HSP90AA1;CACNA1F;TULP1;STRA6;ATXN7
CLN8 disease	CNTNAP1;PRKCG;GDF1;AGTPBP1;CACNA1A;GRID2;OXR1;TPP1;ZNF597;PRNP;SPTBN2;UNC5C;SCN8A;CERS1;TUBB4A;GABRG2;CCND2;SIL1;WNT1;MYH10;MORC2;SCN1A;UCHL1;STARD9;EN2;SUN1;MAP1A;CNP;SRRM3;RELN;CACNA1G;CACNA2D2;RORA;PLCB4;DNM1;TRIM2;KCNA1;QKI;RREB1;SGCE;CSTB;ATXN7;KCNC2;CA8;CHP1;INPP4A;SLC9A1;ARCN1;TMEM176B;ASPA;ANK3;KCNJ6;COQ8A;EN1;NEUROD2;CLP1
CLN9 disease	TRIM2;TPP1
CODAS syndrome	ROR2
COFS syndrome	ALKBH1;BMP4
COG1-congenital disorder of glycosylation	EYA1;PDS5B;ROR2
COG5-congenital disorder of glycosylation	WNT1;GRID2;EN1;UNC5C;CACNA1A
Caffey disease	FGR;SH3BP2;PTHLH;SLC22A17;PHEX;FOXN1;INPP4B;SOCS2;HIVEP3;CHAD;MSTN;LNPK;LRP5;PKDCC;FRZB;INPP5D;ANO5;FAM210A;BGN;IFITM5;FGFR3;ESR1;FIG4;STAT1;IAPP;GDF5;THRA;LGALS3;NOTCH2;COL2A1;TNFRSF11A;CTSK;DMP1;LRRK1;KLF10;SQSTM1;COL1A2;SOST;PAPPA;IGHA2;IGHA1;CLEC2D;MMP9;CST3;PLS3;SFRP4;GLI3;MAS1;PRDM5;CST5;BBLN;PHOSPHO1;SCUBE2;ZNF467;EBF2;BGLAP;WNT16;NOTCH3;GSK3B;APLP2;ACP5;CLCN7;PCOLCE;CYP27B1;PAX8;CCN3;ARID…
Calvarial doughnut lesions - bone fragility	LGALS3;CRTAP;RPS6KA3;GREM2;AMELX;DMP1;LRP5;ALPL;FGFR3;PPIB;CXXC5;PHOSPHO1;AMELY;CTSK;SLC39A13;ZBTB40
Camptodactyly-arthropathy-coxa-vara-pericarditis syndrome	MMP9;COMP;GDF5;HOXD13;MATN3;IL1RN;EVX2;C1QTNF3;ACVR1;MMP3;HOXD12;PAPSS2;TNF;C1QTNF3-AMACR;ZAP70;PRG4;SFRP2;BGN;FGR;COL11A1;EPYC;SOD3;COL9A1;TIA1
Camptosynpolydactyly, complex	ALX4;NUBP1;GLI3;ZBTB16;HOXD13;LRP4;CRABP2;FREM2;SCLT1;EN1;ADAMTS20;FMN1;MAP3K20;HOXA13;TBX2;TWIST1;TFAP2A;FBN2;LGI4;DNAJC24;SMOC1;BHLHA9;SCX;RNF10;IFT88;GDF5;SFRP2;ADAMTS5;EIF3C;ETV5;PITX1;LMBR1;COL1A1;WNT7A;GRIP1;INTU;PTCH1;GJB3;EIF3CL
Camurati-Engelmann disease	TNFSF11;FBN2;LRRK1;SLC39A13;FAM20C;COL1A1;TENT5A;IBSP;HSPG2;SIK3;NOTUM;COL10A1;DMP1;NPR2;PHOSPHO1;CSF1
Canavan disease	TULP1;PRPH2;CERKL;CRX;MDM1
Cantrell pentalogy	GLDC;NAT8B;LUZP1;TBC1D32;KIF7;SLIT3;NAT8
Capillary malformation - arteriovenous malformation	PECAM1;PTGDR;ENG;RGS2;MYH11;TRPC6;GRIP1;POLDIP2;KCNMB1;APPL1
Cardiac-urogenital syndrome	MEGF8;TBC1D32;PCSK5;PITX2;CCDC39
Cardiodysrhythmic potassium-sensitive periodic paralysis	RSPO2;ZEB1
Carey-Fineman-Ziter syndrome	ZEB1
Carney complex	TRIM37;INHA;MEN1;CYP19A1;LHCGR;SPTBN1;FSHR;LATS1
Carney complex, type 1	MEN1
Carney triad	MEN1
Carney-Stratakis syndrome	MSH2;STK11;APC;TGFB1;RB1;SMAD4;RET;PTEN;NF1;MEN1;FEM1A;CDX2
Caroli Disease	ANK1;ABCB4;XYLT2;SOX17;PKD1
Carpenter syndrome	PITX1;ZBTB16;HOXD13;TWIST1;ARL16
Castleman-Kojima disease	NFKB2;MEFV;PRKAB1;NBEAL2;SPTA1;TET2;ZFPM1;CXCR2;PRKAG1;LTA;ANK1;ARID4A;GATA1;UNC93B1;NCKAP1L;IL18BP;EPB41;HPRT1;MPIG6B;JAK2;IFNG;COG6;EPB42;ABCB4;EXOC6;TSPAN33;ZFAND2B;RUNX1;PLCD1;LTB
Cataract - ataxia - deafness	FOXC1;LIM2;CRYGD;SPTBN4;CRYGC;FOXE3;TRPM3;HSF4;SIPA1L3;CDH23;CNTNAP1;GJA8;DST;CRYAA;MAPT;LGR4;CRYBB2;GRID2;ATP2B2;LSS;NCOA6;CPOX;PMP22;MIP;ROBO3;ATCAY;NHS;GJE1
Cataract - hypertrichosis - intellectual disability	CPOX;CRYGD;MIP;CRYGC;MAF;NHS;LCTL;NCOA6;CRYBB2;PAX6;HSF4;GJA8;GJA3;CRYAA;CRYGA;CRYGB;FOXE3;GGTA1;CRYGS;RBPMS2;LIM2
Cataract - nephropathy - encephalopathy	CCND2;FOXE3;RORA;PAX6;ASTN1;KCNJ6;CRYBB2;CHD7;UNC5C;NHS
Cataract with Y-shaped suture opacities	PAX6;LCP2;FOXC1;FGF10;DLG1;CPOX;COL4A4;CDH7;NRCAM;ABCD1;HSF4;NUTF2;LIM2;CUBN;CRYBA1;CRYAB;PRMT8;GAPDH;CAP2;GMNN;PCDH12;KYNU;ANGPTL1;UAP1;RPS6KA1;CRYGD;RBM25;GJA8;FABP3;MED20;BMP4;BFSP1;BPIFB1;FBP2;ZSCAN5A;MACROD1;CCDC146;MIP;PCNX2;BCAR3;ATRAID;SORD;LINS1;RNF157;EPHA2;SCRN3;OSBPL10;CDKAL1;CPSF7;UQCRB;CRYAA;C21orf58;CRYGC;FYCO1;DCTN5;LPO;CRYGA;REPS2;SPATA24;PDP2;EID2;MAF;CRYGB;SELENOF;FOXE3;NHS;LCT…
Cataract-congenital heart disease-neural tube defect syndrome	FOXE3
Cataract-microcornea syndrome	THSD7A;PAX6;FOXC1;FGF10;PTPN18;NUP37;KLHL20;CPOX;FYB1;TRPM3;P2RX7;KLHL22;ABCD1;FGF9;HSF4;CAPN15;TULP2;LIM2;CUBN;CRYBA1;NECTIN1;PRMT8;GAPDH;RAB35;CAP2;E2F3;GMNN;GHR;SPARC;PCDH12;PCGF1;ANGPTL1;UAP1;RPS6KA1;CTSD;CRYGD;LDAH;ELL2;LTBP2;TCTN3;UBIAD1;GJA8;GJA3;LRP1;PEX6;BFSP1;DSTN;HIP1;IVD;PUDP;FBP2;TRAF7;MACROD1;CCDC59;RAX;DSC2;MIP;COG3;LMX1B;FOXF2;BCAR3;DNASE2B;CYP1B1;ATRAID;DBR1;ADAMTS14;STAT4;BMP2K;…
Catel-Manzke syndrome	GLI2;CYP51A1;PITX1;RSPO2;FGF9;SOX11;CPLANE1;ROR2
Catifa syndrome	AMELX;BCL11B;ENAM;DMP1;PAX9;AMELY;TNN;RUNX2
Cavernous hemangiomas of face - supraumbilical midline raphe	TGFB2;AMN;THSD4;EYA1;ECE1;HOXC4;TAB1;HOXB8;EDNRA;TBX1
Cenani-Lenz syndactyly syndrome	AMELY;ROR2;DMP1;AMELX;SP6
Cenani-Lenz syndrome	ROR2;FGF9
Central cloudy dystrophy of Francois	PAX6;BEST2;FOXC1;ZMAT5;ABCD1;HSF4;PPP2CB;ABHD17B;VWA5A;ALDH2;SLC17A2;CRYGD;DSTN;RAF1;DSC2;ASCC1;PCSK6;PPFIA4;PNLDC1;ZEB1;KAT14;DKK2;FBXL18;CRYAA;SLC30A7;CRYGC;CRYBA2;COG7;NIPA1;CD7;FOXE3;PTMA;NHS;TRIM33;FAM216A;CRYGS;CEACAM16;CRYBB2;RNF103-CHMP3;ZZZ3;CELSR1;CPOX;RAD54L;FLT1;OGN;UAP1;CTSD;MAPKAP1;PGF;TGFBI;GJA3;FABP3;LRP1;FBXO21;CHST5;LUM;GALNS;ADCYAP1;ANAPC1;ADGRF4;MYO1A;CCDC178;LPO;SPRR1A;CRYGB;…
Central core disease	DNM2;CAPN3;FLNC;DYSF;FBN2;COL6A1;SELENON;DNAJB4;SGCB;COL6A3;LMOD3;TCAP;TRIM72;RYR1;LAMA2;COL13A1;DMD;MYH4;SCN4A;LIMCH1;R3HDML;TNNT1;SGCA;FOXN1;MYF5;MSTN;APP;DES;PLEC;DMPK;MYH1;MYH3;APOBEC2;KLHL31;MBNL2;ACTA1;GMPPA;MTM1;MYOZ1;NEB;ACTMAP;NFATC3;PABPN1;SGCG;FST;ITGA7;ASNSD1;SYPL2;OBSCN;VCP;FKRP;SYNM;CAV3;SRPK3;STAC3
Central diabetes insipidus	TRPV5
Cerebellar ataxia - areflexia - pes cavus - optic atrophy - sensorineural hearing loss	PMP22;DNAJC5
Cerebellar ataxia - hypogonadism	GNRH1;GRID2;NR2C2;TACR3;STUB1;FANCL;AGTPBP1;CAMK4;TAC3;UNC5C;KCNJ6;AFF1;NR2F2
Cerebellar ataxia, Cayman type	ETV1;RORA;FCGR2B;PLXNA2;KCNN2;PLCB4;ZNF423;TMEM176B;CNTNAP1;PMP22;GLRB;QKI;TBP;VIPR1;ADAM23;NPC2;NEUROD4;VAPB;GDF1;MYH10;AGTPBP1;CACNA1A;GLRA1;GRID2;ZIC1;MPZ;SPTBN4;EN1;KLHDC2;MAP1A;WDR81;PRNP;CLP1;SRRM3;UNC5C;RELN;SCN8A;MYO5A;PSAP;FCGR2C;CACNA1G;RHBDF1;GALC;DOCK3;ARCN1;STUB1;TUBB4A;EFNB3;POLR3GL;PRKCG;MAP1B;ELP2;LYST;SYT2;ATXN7L1;ANK3;DST;GRM1;ROBO3;ZIC3;ATP2B2;KCNJ6;FBXO41;ATXN7;SUN1;TPP1;DAB1;…
Cerebellar-facial-dental syndrome	SP6
Cerebral arteriovenous malformation	TGFB1;ITGAV;GDF2;FLI1
Cernunnos-XLF deficiency	BTK;CD22;WAS;TG;LCP2;SPI1;TP53BP1;BCL3;ARHGEF1;SESN1;PTPRC;FYB1;CD59;IL5RA;NLRP1;BLNK;JAK2;ATP11C;MAGT1;CORO1A;LYL1;IL27RA;CD79A;CDK6;DOCK8;NFKB1;BST1;CRTAM;POU2AF1;IFNG;PTPN6;CD83;ITGA4;ASH1L;CR2;FASLG;MYB;CXCR4;NCKAP1L;IRF1;DIAPH1;NUP210;JCHAIN;IL15RA;DOCK2;IRF4;LMBR1L;VAV1;EFHD2;BCL10;RORC;PKLR;TNIP1;TNFRSF21;IL2RG;LCN2;PAXX;NOTCH1;ZEB1;DGKZ;ATM;DCLRE1C;BCL2L11;ELMO1;RUNX1;ITGB2;IKZF3;SIGLEC11…
Cervical hypertrichosis - peripheral neuropathy	HOXC13;FGF5;CD109;EDA;PRSS8;SOAT1;FOXN1;SOX18;TNF;TMEM79;HR;CCHCR1
Char syndrome	SP6
Charcot-Marie-Tooth Disease, axonal, type 2GG	ABCD1;PMP22;PLP1;CFAP276;ATP8A2;SACS;QKI;DST;TPP1;LAMC1;BACE1
Charcot-Marie-Tooth disease - deafness - intellectual disability	NISCH;SLC12A2;FAM107B;SYNJ2;MYO15A;SLC7A8;SLC12A7;CDKN2D;MORC2;ALG10;ADGRV1;TMC1;COL4A3;HARS1;SLC26A5;CFAP276;SCN8A;GRXCR2;TBCE;ETV1;RIPOR2;IGHMBP2;ALG10B;PDZD7;NEK5;CDC14A;NDRG1;GARS1;CDH23;COX6A1;KCNQ4;OCM2;MYO7A;MDGA2;ESPNL;KCNMA1;SPTBN4;LOXHD1;MYH9;CNTNAP1;OCM;TMTC4;SLC4A10;GMPPA;ILDR1;ATP2B2;CLRN1;TMEM145;ERCC6
Charcot-Marie-Tooth disease X-linked dominant 1	MTMR2;ZNF106;CNTNAP1;PMP22;CANX;SPTBN4;UGT8;CFAP276;CHP1;SCN8A;MATR3;NDRG1;IGHMBP2;MORC2;SACS;UCHL1;ATP2B2;TPP1;ABCD2;CSF1R;AGRN;PSAP;OPA1;CACNA2D2;DOCK3;RAB18;LAMC1;PLAA;MDGA2;CLP1;CCR10;GALC;TUBB4A;FIG4;CLCC1;SLC12A6;TBCE
Charcot-Marie-Tooth disease X-linked recessive 2	SCN4A;COX6A1;SHC1;GARS1;CNTNAP1;SELENON;SCN8A;GMPPA;DNAJB4;ETV1;IGHMBP2;MORC2;MTM1
Charcot-Marie-Tooth disease X-linked recessive 3	ETV1;CNTNAP1;MORC2;AGRN;LAMA2;SCN8A
Charcot-Marie-Tooth disease X-linked recessive 4	LARGE1
Charcot-Marie-Tooth disease X-linked recessive 5	PMP22;BACE1
Charcot-Marie-Tooth disease axonal type 2C	TBCE
Charcot-Marie-Tooth disease axonal type 2CC	GAS7;ANK1;DNM2;CAPN3;CHKB;EMD;LDB3;VAPB;KLHL31;DYSF;ASNSD1;AFG3L2;COL6A3;LMOD3;VCP;CFL2;STIM1;DES;PLEC;AGRN;RYR1;LAMA2;SCN8A;DMD;MYH4;R3HDML;SGCG;SACS;PLPP7;GAA;TCAP;CFAP276;FKRP;NEB;COL13A1;SCN4A;TNNT1;TRIM32;APOBEC2;LARGE1;ITGA7;COL6A1;HSPB8;DNAJB4;COQ8A;MTM1;DMPK;SGCA;CLCC1;FLNC;LAMC1;GMPPA;DST;OBSCN;SELENON;CLP1
Charcot-Marie-Tooth disease axonal type 2F	MTMR2;MDGA2;CFAP276;SCN8A;ETV1;AGRN;IGHMBP2;CLP1
Charcot-Marie-Tooth disease axonal type 2H	PMP22;PLP1;LAMC1;DNAJB4;CFAP276;BACE1;ATP8A2
Charcot-Marie-Tooth disease axonal type 2L	STMN1;IGHMBP2;ERMN;NKX6-2;SELENON;SCN8A;ABCD1;MPZ;PAX1;FGD4;BACE1;SLC12A6;HSPB8
Charcot-Marie-Tooth disease axonal type 2N	SELENON;DNAJB4;GARS1;COX6A1;IGHMBP2
Charcot-Marie-Tooth disease axonal type 2P	GARS1;PMP22;UBE4B;TPP1;CFAP276;AGRN;FIG4;NKX6-2;HSPB8;UCHL1;CNP;CACNA1G;MTMR2;DOCK3;ABCD1;ZNF106;PLP1;VAPB;IGHMBP2;CLP1;SCN8A;CNTNAP1;MDGA2;SACS;DST;NEMF;CHP1;TBCE
Charcot-Marie-Tooth disease axonal type 2S	SACS;CNP;NEMF
Charcot-Marie-Tooth disease axonal type 2Z	PMP22;MDGA2;AGRN;CNTNAP1;FIG4;AFG3L2;DST;CLP1;CFAP276;LAMA2;SCN8A;ETV1;CACNA2D2;ABHD12;MORC2;SACS;SPTBN4;SHC1;PSAP
Charcot-Marie-Tooth disease dominant intermediate D	PLP1;ATP8A2;LAMC1;DNAJB4;SLC12A6;DST;HSPB8;TBCE;VAPB;NKX6-2;BACE1
Charcot-Marie-Tooth disease recessive intermediate D	ATP8A2;CFAP276;PMP22;QKI;PLP1;SLC12A6;BACE1;KIF14;TPP1
Charcot-Marie-Tooth disease type 1A	ETV1;MUSK;FUS;NRCAM;ABCD1;GDAP1;STMN2;CNTNAP1;PLP1;ZC4H2;IGHMBP2;LAMC1;ASCL1;SLC12A6;AFG3L2;LRSAM1;SACS;MPZ;SHC1;GPHN;KY;RNF220;LAMA2;DYNC1H1;NEFM;TMEM106B;VAPB;CANX;MORC2;NKX2-8;FGD4;GAA;CFAP276;PLA2G6;SCN8A;GIGYF2;EEF1A2;SPG11;PMP22;ERMN;CLP1;CCR10;NDRG1;PRX;SETX;COX6A1;GDF15;NKX6-2;GBX1;ETV4;CLN8;BACE1;CHRNG
Charcot-Marie-Tooth disease type 1B	LAMC1;SLC12A6;SCN8A;CFAP276;BACE1
Charcot-Marie-Tooth disease type 1C	DOCK3;ABCD1;CNTNAP1;PMP22;COX6A1;PLP1;LPIN1;FGD4;MPZ;SPTBN4;SHC1;GJB1;CFAP276;PSAP;ETV1;EPB41L3;CALB1;NDRG1;FIG4;KIF14;CANX;IGHMBP2;ATP8A2;SLC12A6;SH3TC2;CLP1;SPTBN2;UGT8;SCN8A;MTMR2;NRCAM;PRX;EGR2;MORC2;ERMN;CCR10;QKI;NKX6-2;GBX1;TPP1;BACE1;MBP
Charcot-Marie-Tooth disease type 1D	SCN4A;GARS1;SELENOS;SHC1;SELENON;DNAJB4;DNM2;ETV1;CNTNAP1;MTM1;SCN8A
Charcot-Marie-Tooth disease type 1E	CFAP276;AGRN;MDGA2;SACS;SCN8A;LARGE1;CLP1
Charcot-Marie-Tooth disease type 1F	MTMR2;CNTNAP1;PMP22;PLP1;IGHMBP2;ATP8A2;MORC2;LPIN1;ERMN;MDGA2;LGI4;MPZ;SH3TC2;UGT8;GJC3;CFAP276;BACE1;ABCD1;NDRG1;GARS1;STMN1;TARDBP;FGD4;NKX6-2;SACS;DST;AGRN;MBP;CACNA2D2;DOCK3;TUBB4A;QKI;CANX;SLC12A6;CLP1;LAMA2;SCN8A;PSAP;ZNF106;LAMC1;AFG3L2;GJB1
Charcot-Marie-Tooth disease type 1G	ZNF106;NDRG1;CNTNAP1;PMP22;CANX;MORC2;AFG3L2;SPTBN4;BACE1;ETV1;CFAP276;MBP;FIG4;KIF14;EGR2;ATP8A2;MDGA2;SLC12A6;SACS;MPZ;CLP1;SPTBN2;UGT8;CCR10;SCN8A;MTMR2;ABCD1;TUBB4A;QKI;LAMC1;SCYL1;SHC1;TPP1;AGRN;PSAP
Charcot-Marie-Tooth disease type 2A1	NDRG1;GARS1;PMP22;PLP1;VAPB;LPIN1;ERMN;CFAP276;MTMR2;MDGA2;SACS;CNP;TBCE;ABCD1;STMN1;IGHMBP2;NKX6-2;HSPB8;SCN8A;CNTNAP1;ATP8A2;LAMC1;FGD4;SLC12A6;DST;MPZ;CLP1;BACE1
Charcot-Marie-Tooth disease type 2A2	AFG3L2;CLP1;CNP;TBCE;ZNF106;PMP22;MORC2;LAMC1;SLC12A6;UGT8;CFAP276;SCN8A;SACS;MPZ;MTMR2;NDRG1;CNTNAP1;MDGA2;AGRN
Charcot-Marie-Tooth disease type 2B1	DOCK3;STMN1;IGHMBP2;ERMN;AFG3L2;DST;HSPB8;GAA;CLP1;CFAP276;BACE1;TBCE;MTMR2;ZNF106;NDRG1;PLP1;SCYL1;GMPPA;SACS;CNP;CLCN1;SCN8A;GARS1;CNTNAP1;VEGFA;CD86;MDGA2;NEMF;MTM1;ABCD1;VAPB;MORC2;LAMC1;SLC12A6;NKX6-2;DNAJB4;DHTKD1;PLA2G6;LAMA2
Charcot-Marie-Tooth disease type 2B2	CNTNAP1;IGHMBP2;SCN8A;GARS1;DNAJB4;COX6A1;SLC12A6;SELENON;ETV1
Charcot-Marie-Tooth disease type 2D	PABPN1;SELENON;MTM1;DNAJB4;SCN4A;HOXC10
Charcot-Marie-Tooth disease type 2E	CFAP276;CNTNAP1;MDGA2;SACS;DST;CLP1;BACE1;LAMA2;ZNF106;AGRN;RYR1;MORC2
Charcot-Marie-Tooth disease type 2H	PMP22;ATP8A2;LAMC1;BACE1;PLP1;CFAP276;DNAJB4
Charcot-Marie-Tooth disease type 2I	PMP22;SACS;PLP1;ATP8A2;LAMC1;CFAP276;DST;DNAJB4;ABCD1;BACE1
Charcot-Marie-Tooth disease type 2J	PMP22;BACE1
Charcot-Marie-Tooth disease type 2R	NEMF;SCN8A;UGT8;TBCE;MTMR2
Charcot-Marie-Tooth disease type 2Y	ETV1;CNTNAP1;MDGA2;CFAP276;FIG4;LDB3;MTM1;ZNF106;COX6A1;IGHMBP2;CLP1;AGRN;GARS1;MORC2;SHC1;RYR1;SCN8A
Charcot-Marie-Tooth disease type 3	MDGA2;CFAP276;NDRG1;SCN8A;CNTNAP1;PMP22;BACE1
Charcot-Marie-Tooth disease type 4A	CNTNAP1;PMP22;PLP1;CANX;LRSAM1;SACS;SH3TC2;CFAP276;SCN8A;NDRG1;GARS1;STMN1;MORC2;ERMN;MDGA2;SLC12A6;GAA;CLP1;AGRN;MTMR2;IGHMBP2;DST;MPZ;NEMF;TPP1;GJB1;UGT8;GJC3;BACE1;ABCD1;ZNF106;TUBB4A;ATP8A2;LPIN1;LAMC1;FGD4;NKX6-2
Charcot-Marie-Tooth disease type 4B1	SLC12A6;NKX6-2;SCN8A;ERMN;MPZ;GJC3;CNTNAP1;FGD4
Charcot-Marie-Tooth disease type 4C	CNTNAP1;DST;MTMR2;TBCE;PMP22;MDGA2;CFAP276;SACS;SCN8A
Charcot-Marie-Tooth disease type 4D	PMP22;MDGA2;CNTNAP1;GAA
Charcot-Marie-Tooth disease type 4E	FGD4;ERBB2;GARS1;ERMN;MPZ;ERBB4;STMN1;SLC12A6;NKX6-2;SCN8A;TBCE
Charcot-Marie-Tooth disease type 4F	CNTNAP1;PMP22;EGR2;PLP1;ATP8A2;SLC12A6;MPZ;TPP1;CLP1;UGT8;CFAP276;SCN8A;NDRG1;FIG4;LPIN1;LAMC1;GAA;BACE1;ZNF106;QKI;KIF14;MBP;MTMR2;ABCD1;CANX;MORC2;ERMN;MDGA2;AFG3L2;SCYL1;CNP;CCR10;PSAP
Charcot-Marie-Tooth disease type 4G	CNTNAP1;PLP1;CLP1;CFAP276;TBCE;NDRG1;MDGA2;GAA;CNP;UGT8;BACE1;IGHMBP2;ABCD1;MORC2;SCN8A
Charcot-Marie-Tooth disease type 4H	MTMR2;ABCD1;CNTNAP1;PLP1;IGHMBP2;CFAP276;PMP22;LPIN1;BACE1;ATP8A2;SLC12A6;NDRG1;STMN1;MORC2
Charcot-Marie-Tooth disease type 4J	MTMR2;ABCD1;NDRG1;GARS1;PMP22;ATP8A2;LRSAM1;MPZ;GJB1;CFAP276;SCN8A;PRX;PLP1;FGD4;NKX6-2;SHC1;UGT8;BACE1;TBCE;ETV1;NRCAM;CNTNAP1;LPIN1;ERMN;SLC12A6;SH3TC2;STMN1;EGR2;CANX;IGHMBP2;MORC2;GJC3
Charcot-Marie-Tooth disease type 4K	PMP22
Charcot-Marie-Tooth disease type 5	CNTNAP1;UGT8;SCN8A;ETV1;MTMR2;CFAP276;NDRG1;MDGA2;SHC1;CLP1;AGRN;MORC2
Charcot-Marie-Tooth disease, axonal, IIa 2II	NDRG1;COX6A1;LAMC1;ASNSD1;MDGA2;AFG3L2;DST;SELENON;DNAJB4;LMOD3;CLP1;TCAP;GAS7;DNM2;CAPN3;VAPB;ITGA7;HSPB8;COQ8A;CFAP276;AGRN;DMD;MYH4;TBCE;SCN4A;SGCG;TNNT1;LARGE1;COL6A1;CNP;DES;SCN8A;COL13A1;CHKB;ZNF106;GARS1;FLNC;IGHMBP2;DYSF;GMPPA;SACS;STIM1;RYR1;LAMA2
Charcot-Marie-Tooth disease, axonal, Type 2HH	GAA;ASPA;RYR1;SACS;LAMA2
Charcot-Marie-Tooth disease, axonal, autosomal recessive, type 2a2b;	CNP;LAMA2;KY
Charcot-Marie-Tooth disease, axonal, mitochondrial form, 1	CHCHD2;LRRK2;RYR1;LAMA2;CHCHD10;HSPD1;KLHL31;CISD2;COL6A3
Charcot-Marie-Tooth disease, axonal, type 2EE	COX6A1
Charcot-Marie-Tooth disease, axonal, type 2FF	SCN4A;GARS1;SELENON;HOXC10;COX6A1;MORC2;GMPPA;DNAJB4;AGRN;ETV1;IGHMBP2
Charcot-Marie-Tooth disease, demyelinating, IIA 1H	IRF3;SELENON;PDE6B;MERTK;MDM1;PRPH2;RPGR;DNAJB4;RHO;MFRP
Charcot-Marie-Tooth disease, demyelinating, IIA 1I	RORA;SLC9A1;CBLN1;TUBB4A;DNM1;PRKCG;ATP8A2;MYH10;SLC12A6;GRID2;ZIC1;ATP2B2;KCNJ6;DAB1;UNC5C;RELN;CACNA2D2;ADAM22;INPP4A;PLXNA2;ARCN1;PLCB4;ZNF423;CNTNAP1;PMP22;KIF14;POLR3GL;NEUROD4;PLP1;CACNA1A;EN1;TPP1;NEUROD2;PRNP;SPTBN2;CCR10;MYO5A;PSAP;CACNA1G;CNTN1;TMEM176B;TRIM2;QKI;EIF2B4;RREB1;GDF1;MORC2;PDGFRA;ANK3;DST;STARD9;FBXO41;COQ8A;EN2;MAP1A;CLP1;SRRM3;ANKFY1;DCC;MBP;KCNA1;SIL1;WNT1;CANX;AGTPBP1;…
Charcot-Marie-Tooth disease, demyelinating, type 1J	ETV1;CNTNAP1;COX6A1;GARS1;SHC1
Charcot-Marie-Tooth disease, dominant intermediate G	LARGE1;ATP2B2;SPTBN4;MTM1;LAMA2;ABHD12;PMP22;CNP;SCN8A
Charcot-Marie-Tooth disease-hearing loss-intellectual disability syndrome	SLC7A8;SLC4A10;ESPNL;ATP2B2;TMEM145;SLC26A5;GRXCR2;FAM107B;MYO15A;KCNQ4;TMTC4;CDKN2D;KCNMA1;ADGRV1;LOXHD1;COL4A3;HARS1;NEK5;NISCH;SYNJ2;CDC14A;OCM2;MYO7A;TMC1;ERCC6;SLC12A2;MYH9;CDH23;RIPOR2;SLC12A7;OCM;ALG10;ILDR1;SPTBN4;CLRN1;ALG10B;PDZD7
Charlie M syndrome	SATB2;RFNG;ASPH
Childhood-onset autosomal recessive slowly progressive spinocerebellar ataxia	CACNA1G;RHBDF1;INPP4A;GALC;RORA;KCNN2;AARS1;ZNF423;TUBB4A;TMEM176B;ASPA;CNTNAP1;PMP22;VIPR1;SIL1;GDF1;ATP8A2;AGTPBP1;CACNA1A;SYT2;ANK3;DST;GRID2;GRM1;ZIC1;UCHL1;ATP2B2;MPZ;SPTBN4;LMX1A;FBXO41;EN1;MAP1A;ATCAY;PRNP;DAB1;SPTBN2;UNC5C;RELN;SCN8A;PSAP;CERS1;PLXNA2;ARCN1;AP3B2;TBP;NEUROD4;RREB1;WNT1;PRKCG;SULT4A1;SCYL1;GLRA1;KCNMA1;ATXN7;KCNV1;SUN1;TPP1;CLP1;ZIC4;SRRM3;DCC;CLCN1;PLCB4;CBLN1;EFNB3;TRIM2…
Choanal atresia-deafness-cardiac defects-dysmorphism syndrome	RREB1;GLDC;ZEB1;ROBO1;WIZ;SIRT1;MEGF8;PRICKLE1;SLC7A7
Cholestasis-lymphedema syndrome	ABCB4;NR1H4;XYLT2;FLT4;FECH;ABCG2;SLC10A2;PCTP;SOAT2;ENTPD5;GLMP;ABCC2;SCARB1;MFSD1;PEMT;ABCG5;MAT1A;BPNT1;REG3A;CYP8B1;ABCB11;SLC27A5;PYGL;SCP2;APOC1;LGALS3;ANGPTL3;STARD10;ORM2;ORM1;LRP6;ATP8B1;HNF4A;FAH;HNF1A;REG3G;SPTA1;SOX17;REG1B;SIRT7;ILRUN
Choreoacanthocytosis	ATP1A3;ASPA;PRKAB1
Choroid Plexus Papilloma	TP53;NF2
Choroideremia - deafness - obesity	FGFR3;PDE6B;PCDH15;THRB;ADGRV1;GBX2;SLC26A5;ESPN;POU3F4;SLC25A13;SLC7A14;HGF;SLC4A7;FGF10;DLX5;NDP;TMC1;PAX2;SLC26A4;CACNA1F;EYA1;NAGLU;ATP6V1B1;TMPRSS3;TUB;CHD7;FSCN2;PSAP;SLC12A2;DNAJC5;OSBPL2;FOXI1;TBX1
Chronic mucocutaneous candidosis	CD38;ITGAL;MAP3K14;TRAF3IP3;BTK;ZBTB32;TYROBP;WAS;FAS;ANK1;NSMAF;LCP2;FOXP3;MAPK9;POLQ;LY75;IL17RB;TRAF3IP2;BCAT1;TSPAN32;GNAI3;PRKCQ;BCL3;FCGR2B;STK10;ARHGEF1;NFKB2;XRCC5;PTPRC;IL12RB2;FYB1;TRAF5;NLK;SH3BP2;CD209;CEBPE;UNC13D;BLNK;IL2RB;CD40;PRPS2;ATP11C;MAGT1;TNFSF13B;IL21R;BMF;RIPK2;IL7;KCNN4;RELB;LILRB1;IL27RA;EBI3;PRKD2;TGFB1;KDELR1;JAK3;EPHB6;PPP3CB;MAP3K8;CCL1;CRTAM;CD81;POU2AF1;IL23A;LTBR…
Chudley-McCullough syndrome	HSPA5;FGFR2;PLXNA2;MAST1;AKT3;MAP3K12;ASTN1;DRAXIN;NEUROG2;PLXNB2;L1CAM;ARX;POU1F1;ARFGEF1;ZNF423;MYH10;WDFY3;EBF1;TUBA1A;ROBO1;LMNB2;CDK5R1;SOX11;SUZ12;SKOR2;EML1;LHX5;NAPA;DAB1;TSKU;HSF1;POMK;KIF2A;RORA;GLI3;APC2;CCND2;CHMP1A;MAP1B;DCLK1;CABLES1;TUBB2B;MAPK8IP3;NFIB;KCNJ6;SUN1;EMX2;CHD7;DSCAM;UNC5C;BICD2;DCC;ADGRG1
Chuvash erythrocytosis	TMCC2
Chuvash polycythemia	TMCC2
Cirrhosis-dystonia-polycythemia-hypermanganesemia syndrome	CHORDC1;STEAP3;GPR146;PRKAG1;ANK1;FECH;ATP7B;SLC40A1;ATP7A;SMC5;SPTA1;HEXB;IREB2;GIGYF2
Clark-Baraitser syndrome	FGFR3;AMELX;SPRY2;GLI2;AMELY;SP6
Classic multiminicore myopathy	GARS1;ACTA1;SELENON;GAA;RYR1;LAMA2;DMD;DNM2;SGCG;APOBEC2;PLPP7;LMNA;CFL2;MTM1;COL13A1;MYH4;SCN4A;KLHL31;GMPPA;LMOD3;VCP;DES;LARGE1;HEY2;ASNSD1;COL6A1;DNAJB4;COL6A3;NEB
Classical progressive supranuclear palsy	HTRA2
Cleft palate	AP2B1;CRAMP1;AMELY;OCA2;CABP5;NECTIN1;SATB2;TGFB3;AMELX;GAD1;BARX1;ENAM;POSTN;EDAR;PRDM16;VWDE;ZEB1;DMP1;MSX1;SLMAP;ANTXR1;GOLGB1;MAP3K11;GREM2;AMTN;SP6;LAMB3;PAX9;HYAL2;GSK3B;PTHLH;FGF9;ESRP1;FAM20A;RGS2;TBX2;IL1B;LRP4;WNT10A;EDNRB;PRICKLE1;NFIC;SLC6A3;CASK;HAND2;OSR2;SOSTDC1;FZD2;FIGN;EXOC3L2;SNAI2;RELT;NTN1;MAST4;TGDS;SAMM50;NFE2L2;INHBA;CYP2E1;MMP20;ITGA11;RLBP1;MMP14;ALPL;PRTG;TBX10;ANKS4B;N…
Cleft palate - large ears - small head	RSPO2;SATB2;SCLT1
Cleft palate - stapes fixation - oligodontia	HYAL2;PRICKLE1;TBX2;ESRP1;TWIST1;ASPH;SMOC1;PITX1;EDNRB;OSR2;RFNG;SOX2;JAG2
Clouston syndrome	KITLG;MCOLN3;COL17A1;TYR;SCD;ASIP;FA2H;OCA2;GATA3;HPS1;SUFU;ELOVL3;GJB6;RHBDF2;AP3B1;GRHL1;DSG3;EDAR;CTSV;KRT71;TUFT1;LBR;NSDHL;KIT;EDA;MYSM1;CLDN1;TMEM79;SLC45A2;ATP7A;HPS6;GSDMA;HR;DSG4;EIF3C;PKP3;KRT76;EDARADD;TMPRSS6;MITF;CCHCR1;EIF3CL;IKBKG;C8orf44-SGK3;OTC;PRSS8;CERS4;DSP;SGK3;PPP1R13L;ERCC2;FOXN1;HPS5;PTCH2;HOXC13;SOX21;ASS1;CTSL;PAX3;EDNRB;LYST;NFKBIZ;EGFR;ST14;CD109;MPZL3;LMNA;TAL1;TGFA;…
Coats disease	AOC1;TMEM98;PAX6;ALAS1;KCNG1;RCN1;FOXC1;TRPM3;TIMP3;LAMA1;GPR143;HSF4;SIPA1L3;IMPDH1;CDK5RAP3;PDHX;FGFR1OP2;TULP1;EFEMP1;PARD3B;CD46;CRYGD;ELL2;MAPKAP1;MSX2;GJA8;GPSM2;NDP;PDE6B;IPO8;ARF3;VLDLR;UBE3B;UBASH3A;LSS;CYB561A3;CRYGC;RYBP;NUDT5;BMS1;NLRP7;CX3CR1;FOXC2;MAB21L1;FOXE3;NHS;NCOA6;EEF1AKMT2;AIF1;CEP43;THSD7A;PRKCQ;JMJD6;KLHL20;MAP3K1;RS1;LIM2;AMBRA1;IK;CTH;NDUFA8;VSX2;FBP2;CRB1;ATP5MC2;EPC2;G…
Coats plus syndrome	COG6
Cochleosaccular degeneration - cataract	PAX6;IKZF2;SLC12A2;FAM107B;SYNJ2;CDC14A;CPOX;FYB1;TRPM3;P2RX7;FGF9;ERCC2;LIM2;CDC37L1;CRYBA1;GMNN;UAP1;CRYGD;GJA8;BMP4;GZF1;BFSP1;BPIFB1;RAF1;MACROD1;COL4A2;CCDC146;MIP;EDAR;MTHFS;BCAR3;SORD;OSBPL10;ALDH1L1;CPSF7;CRYAA;CRYGC;TMC1;SLC20A2;CRYGA;CRYGB;FOXE3;NHS;TPK1;NEK5;ZSCAN5C;FAM216A;GRXCR2;ARHGAP8;CRYBB2;TRAV1-1;NISCH;FOXC1;CS;COL4A4;CDH7;ABCD1;HSF4;NUTF2;PRMT8;RAB35;MRPL18;CAP2;RPS6KA1;ELL2;FA…
Coffin-Lowry syndrome	FGF9
Coffin-Siris syndrome 11	ZEB1
Cole-Carpenter syndrome	FGFR1;FLNB;DMP1;ALPL;SLC39A13;FGFR3;MTF2;CTSK;IBSP;FGFR2;GLI2;EVC;FGF9;PAX1;LTBP3;ROR2;GREM2
Coloboma of macula - brachydactyly type B	ZBTB16;TBX4;GDF5;HOXD13;EVX2;PORCN;HOXA13;GLI3;LRP4;FURIN;SFRP2;SHH;HOXD12;FMN1;LMBR1;IHH;GREM1;BMPR1B
Colobomatous microphthalmia-obesity-hypogenitalism-intellectual disability syndrome	PAX6;KATNIP;LRP6;MAP3K1;CGB2;GNRHR;PDHX;PRPH2;CRYGD;VSX2;MSX2;GJA8;STK35;PXDN;LHCGR;DHH;S100A1;AR;NR0B1;NHLH2;MAB21L1;FOXE3;LGR4;FKBP4;AGPS;TRPM3;LHB;BMP4;NIFK;IL25;ZDHHC14;SIX5;CGB5;CGB1;ALAS1;LIM2;NECTIN1;CDKN1B;IK;TBC1D20;CDKN2A;OTX2;BAG5;NECTIN3;GJE1;CGB3;MCPH1;RYBP;PRL;CGB7;CGB8
Combined hyperlipidemia	CEACAM21;CEACAM7;FHL1;ABCC2;LIMA1;TTC17;PRKCZ;CDC42;SCARB1;SIRT6;ADCY2;RUNX1T1;IFT25;SLC27A5;APOB;IGFALS;TECR;SEC14L2;HNF4A;TM9SF4;LIPG;USP11;RBL2;HPN;SNX8;ANAPC15;APOC3;APOBEC1;PPARD;CDH9;SEC24A;NPHP3;TNFSF4;PRDX6;APOA1;FBXL5;IFT43;FLVCR2;SEC16B;UBIAD1;ACADS;C4BPA;SNX6;LDLR;APOE;MAP3K10;NR0B2;ANGPTL3;USP26;STX6;DOCK10;CYP19A1;PLA2G12B;CXCL9;SSTR1;SLC24A4;TGFB1I1;KIF2C;FNDC7;ADCY10;C1orf43;REG3G;…
Combined oxidative phosphorylation defect type 23	DES;NKX2-5;SCN1A;SCN5A;RBM20
Combined pituitary hormone deficiencies, genetic forms	BAD;ADIPOR2;GIPR;PHPT1;MARK2;NFE2L1;CHGB;SMPD3;PIK3R2;GNRHR;ARFGEF3;LEPR;FSHB;PDZD2;LHCGR;CYP11A1;NPEPPS;TBX19;LHX9;SPHKAP;KCNB1;ADIPOR1;WNT4;TSHR;OTX2;KISS1;FSHR;PRL;TRHR;CORT;PGR;GCK;GHR;GPR68;PCSK2;ATF4;TPST2;USP26;ADCYAP1;VIP;IGSF1;THRB;PHF6;SST;CRTC2;AR;INSM1;KCNH6;LEP;PCSK1;MBOAT4;IRS2;AVPR1B;AGPAT1;IKBKE;TACR2;C14orf93;LHX3;MED1;FOXA1;ANXA1;CGA;DRD2;GUF1;INSR;RBM4;RIMS2;GPR142;MRC1;SEC61A1…
Conductive deafness - ptosis - skeletal anomalies	CHD7;ISL1;SIX1;FGFR1
Cone rod dystrophy	CFH;TMEM98;PROM1;SDCCAG8;GDI2;OAT;PRKCQ;NEDD4;CNGB1;SLC24A1;SLC1A3;DCT;HSP90AA1;IMPG2;POMGNT1;RPGRIP1;MAP3K1;LAMA1;CACNA1F;RS1;CSK;CRX;PRPF31;IMPDH1;UNC119;GNRHR;PDHX;ENDOU;TULP1;PRDM13;NR2E1;PRPH2;SLC4A3;LCT;RPE65;ELOVL4;TTLL5;CLCC1;GPSM2;NDP;CEP250;IRF3;PPAT;ZSCAN10;PXDN;GUCY2D;PDE6A;PDE6B;RRAS2;TRPM1;CRB1;GJA10;STRA6;RBP4;TP53;NPHP1;LPP;TENM2;VLDLR;CDKN2A;NCAM1;ROM1;POU4F2;MERTK;LPCAT1;RPGR;RA…
Congenital adrenal insuffiency with 46, XY sex reversal OR 46,XY disorder of sex development-adrenal insufficiency due to CYP11A1 deficiency	NR5A1;DRD2;SRY;SGK1;ANXA1;WNT4;CLCN2
Congenital alpha2 antiplasmin deficiency	CBFB;ITGA7;TMSB4Y;CXADR;FBN1;F13A1;RUNX1;GPR4;PDGFRB;TMSB4X;LOX;COL4A1
Congenital alveolar capillary dysplasia	LEFTY2;CFC1B;MEGF8;CCDC39;INVS;PITX2;DNAH11;CFC1;ACKR3;LEFTY1
Congenital anonychia	FOXN1
Congenital atransferrinemia	HEPH;MMP3;HK1;EPB41;RUNX1;AHSP;TPSAB1;HBA2;HBA1;TFRC;MYB;EXOC6;SLC20A1;SPTA1;PRDX2;SAMD9L;PRKAG1;SLC4A1;PRKAB1;STEAP3;PRKAA1;PKLR;ANK1;PPP1R15A;MMP9;BNIP3L;PTCH2;CBFA2T3;TMCC2;LDHA;FCGR1A;TSPAN33;EPB42;EPOR;TPSB2;SLFN14
Congenital bile acid synthesis defect type 1	NR1H4;XYLT2;ABCC2;ANK1;CP;FECH;TFRC;ADD2;CPOX;ATP8B1;PYGL;LGMN;CDK5RAP3;STEAP3;FBXL5;LDHA;PCTP;PKLR;SAR1B;PADI4;ACOX1;SPTA1;EPB42;HJV;KRT8;REG3A;TMPRSS6;ENTPD5;BCL2L15;GLMP;TM6SF2;STARD10;ORM2;ABCB4;LRP6;PICALM;NDFIP2;RELB;GPI;TFR2;SLCO1B3;NFE2L2;SCP2;LEPR;PKD2;EGR1;LGALS3;PEMT;SLCO1B1;RC3H1;IREB2;SLC40A1;REG3G;HK1;STARD4;SOX17;ATP7A;PKHD1;LEP;SIRT7;SLC48A1;NPC1L1;NR1H3;SPTB;ABCB11;RASSF2;FAH;SLC…
Congenital bile acid synthesis defect type 2	ABCB4;ABCC2;LRP6;ABCB11;SLC10A2;KLB;HNF1A;SOX17;NR1H4;ATP8B1;FAH;SIRT7;RELB;SCP2;ANGPTL3;RC3H1;KRT8;CYP8B1;ENTPD5;XYLT2;ABCG5;ORM2;ORM1
Congenital bile acid synthesis defect type 3	ABCB4;ABCB11;RELB;RC3H1;FAIM;MC4R;KRT8;SIRT7;GLMP;NR1H4;ABCC2;ATP8B1;PYGL;PGRMC1;FAH;KRT18;LEPR;MFSD1;IGFBP1;AMFR;SOX17;PKHD1;LEP;CYP8B1;P2RY13;ENTPD5;ORM1;CEBPA;ERCC1;XYLT2;IFT88;SLC39A14;SCP2;SLC10A2;ABCG5;MAT1A;ACOX2;PKD1;LRP6;JAG1;LGALS3;KLB;ORM2
Congenital bile acid synthesis defect type 4	ABCB4;SOX17;ATP8B1;FAH
Congenital cataract - hypertrophic cardiomyopathy - mitochondrial myopathy	FOXE3;PAX6
Congenital cataract - ichthyosis	PAX6;NUP37;CDC14A;COL4A4;FYB1;TRPM3;P2RX7;CYB5R3;ABCD1;FGF9;HSF4;CRYBA1;GMNN;SPARC;ANGPTL1;RPS6KA1;CRYGD;ELL2;GJA8;GJA3;MED20;HIP1;IVD;CCDC59;MIP;EDAR;COG3;DBR1;BMP2K;CENPE;CASP6;SORD;OSBPL10;ALDH1L1;ZNF182;CPSF7;UQCRB;CRYAA;CD7;NECTIN3;SELENOF;ST6GALNAC3;DNER;ZFP92;GJE1;GGTA1;CRYGS;CRYBB2;THSD7A;FOXC1;CPOX;NUTF2;LIM2;PRMT8;MRPL18;PCDH12;PCGF1;TCTN3;LRP1;GZF1;BFSP1;BPIFB1;ZSCAN5A;MACROD1;COL4A2;C…
Congenital chloride diarrhea	WNK4;BSND;CUL3;SLC26A3;KLHL3
Congenital dyserythropoietic anemia type I	SLC4A1;GGCT;JARID2;ANK1;FECH;TTC7A;SPTB;ADD2;CPOX;HEPH;JAK2;CTSG;LGMN;DIDO1;CCNE1;LIG1;KLF1;TFR2;CHORDC1;SLC11A2;PRKAB1;MPL;MYB;XPO7;DIAPH1;PRKAA1;TMCC2;LDHA;IREB2;SLC40A1;LBR;SLC20A1;ADAMTS3;TSPAN33;RUNX1;ALOX15;TAL1;FLVCR1;SPTA1;GPR146;HPRT1;EPB42;ZSWIM1;TET2;AHSP;BPGM;ZFPM1;CCBE1;RASA3;TMPRSS6;EPOR;DCC;HBA2;UROS;LYN;GIMAP1-GIMAP5;ABCB4;TFRC;IRAG1;SENP1;PPP1R15A;GATA1;RAB2A;BNIP3L;GPI;ATP4A;SH2…
Congenital dyserythropoietic anemia type II	SLC4A1;ANK1;CPOX;PPP1R15A;PLEK2;GATA1;NALCN;BNIP3L;GPI;LIG1;KLF1;MYB;CBFA2T3;TMCC2;EXOC6;VPS33A;SLC20A1;FLI1;EME1;HK1;BUB1B;RBBP4;FLVCR1;AIM2;NMNAT3;SOX17;TET2;PKHD1;BPGM;GPBAR1;NPM1;KCNH8;TMPRSS6;HBA2;HBA1;ASIC3;SIPA1;BUB1B-PAK6;ABCB4;RHBDF1;TTC7A;ADD2;HEPH;CTSG;RAB2A;RNASEH2A;TFR2;CBL;SH2B3;TPI1;PRKAB1;STEAP3;PTCH2;BCL2L12;PRKAA1;CLEC10A;LDHA;DCK;TSPAN33;DMTN;AIRE;TAL1;SPTA1;HPRT1;AHSP;ULK1;ZFP…
Congenital dyserythropoietic anemia type III	SLC4A1;ABCC2;ANK1;FECH;TFRC;CPOX;HEPH;TF;JAK2;KLF1;STEAP3;FBXL5;TMCC2;APC;ABCB10;IREB2;EXOC6;SLC20A1;ZFP36L2;HK1;KIT;EPB41;KCNE2;MGAT4B;SPTA1;AHSP;PRKAG1;RASA3;TMPRSS6;UROS;SLC29A3;GLMP;ADD2;TFR2;PRKAB1;MAN2A1;C1orf21;STARD13;CDK5RAP2;SLC40A1;EPB42;ERFE;DNM2;EIF2AK1;ATP11C;ATP4A;SLC11A2;TPI1;PDGFRB;MYL12B;KCTD1;PKLR;PRDX2;HBA2;HBA1;CP;TTC7A;MYL12A;LIG1;HBZ;FERMT3;ALAS2;GPR146;ITGB3
Congenital dyserythropoietic anemia type IV	SLC4A1;ABCB4;ANK1;FECH;HYAL2;TFRC;ADD2;CPOX;HEPH;LGMN;CCNE1;GPI;KLF1;CDK6;KLF3;SLC11A2;SMAP1;NFE2L2;MPL;DOCK6;TMCC2;IREB2;CYP1A1;PKLR;AGTR1;C9orf72;KIT;TSPAN33;SPTA1;NMNAT3;EPB42;AHSP;BPGM;PDIK1L;WDR27;WDR53;TMPRSS6;SPRED2;SLFN14;GGCT;JARID2;ABCC2;TTC7A;IRAG1;PICALM;PDCD7;ATP11C;ASAH1;BNIP3L;KCNN4;CHORDC1;DUSP16;TPI1;MRPL3;STEAP3;CBFA2T3;HBZ;STARD13;EXOC6;SLC40A1;PDGFC;RHPN1;KCNE2;PADI4;FLVCR1;GP…
Congenital factor II deficiency	TBXAS1;RASGRP2;F9;CD40LG;VWF;F13A1;F13B;KIT;KLKB1;MED30;P2RY12;P2RY1;FGG;FGA;GP1BB;CLIC1;ITGB3;ITGA2B;F7;MYH9;TUBB1;PDGFRB;MFAP2;F2RL3;EMILIN1;TMSB4Y;F2RL2;CLEC1B;SELP;GP1BA;TBXA2R;CBFB;RAB27A;GP6;UNC13D;PTGS1;TYRP1;HPS5;KNG1;MPL;ABCG5;RANBP10;MINK1;FERMT3;TMEM163;ZFP36L2;RUNX1;HPS3;F2;COL4A1;WDR1;F10;LNPK;SCUBE1;ZNF385A;TREML1;INPP5D;ANO6;MPIG6B;TMSB4X
Congenital generalized hypertrichosis, Ambras type	OTC;SOAT1;RASAL2;GATA3;FOXN1;SOX21;KRT17;CTSL;TICRR;PCDH1;CD109;EDA;TMEM79;FOXQ1;HR;KRT27;TMPRSS6;SOX18;CCHCR1;C19orf81;FA2H;IL18RAP;HOXC13;EDAR;FGF5;NSDHL;ACER1;GK5;ZDHHC21;KRT76;EDARADD;DNAH17;CNR2;GLI2;SRCAP;RHBDF2;CTSV;KRT71;PRSS53;AIFM1;DSG4;ZDHHC13;PRSS8;ITPR3;SGK3;TRPS1;GRHL1;MPZL3;TAL1;SDC3;GSDMA;SFN;SHARPIN;PKP3;RASSF9;C8orf44-SGK3
Congenital hemolytic anemia	HEPH;TPI1;SPTA1;HGD;HBA2;HBA1
Congenital hereditary facial paralysis with variable hearing loss	CS;SLC12A2;LRP2;SLC7A8;MYH9;RIPOR2;SLC4A10;ESPNL;PPIP5K2;ZEB1;ERCC6;FAM107B;SYNJ2;MAP3K1;SIX1;NEK5;STRC;WFS1;TMTC4;BAIAP2L2;ATP2B2;TMEM145;GRXCR2;NISCH;MYO7A;BSN;TMC1
Congenital intrinsic factor deficiency	SLC4A1;RHBDF1;ANK1;KITLG;TTC7A;PICALM;DNM2;CPOX;PPP1R15A;HEPH;TF;MYL12A;BNIP3L;AGR2;GATA3;RNF43;SLC11A2;MAN2A1;STEAP3;NEUROG3;CBFA2T3;TMCC2;IREB2;EXOC6;POLG;HK1;KIT;WASF2;DMTN;KCNE2;RUNX1;SPTA1;EPB42;PRDX2;DNASE1L2;AHSP;EHBP1L1;ATP5MK;FOXL1;GATA2;FUT7;GAST;ATP4B;TMPRSS6;HBA1;HMGB3;FECH;GATA1;ATP4A;TFR2;CA9;SLC15A3;TPI1;PRKAB1;HRH2;MYB;MYL12B;SPDEF;USP6;CLEC10A;APC;TES;IQGAP1;PROM2;TFF1;MGAT4B;TAL…
Congenital malabsorptive diarrhea due to paucity of enteroendocrine cells	USH1C;CA9;EPCAM;PDX1;GPA33;PDGFA;TRIM71;STPG4;CFTR;CLDN15;TLX2;TGFB3;AP1M2;PDGFC;HPRT1;MYO5B;CTNNB1;TVP23B;EHBP1L1;YIPF6;TGFB2;STX2;MYC;MYO1A;GATM;TVP23C;FOXL1;LYPD8;PTK6;SPDEF;ACE2;EHF;RAB8A;ENPP7;TVP23C-CDRT4
Congenital muscular dystrophy - infantile cataract - hypogonadism	PAX6;AGPS;HSF4;SIPA1L3;CRYGD;GJA8;TBC1D20;RAF1;MIP;MBNL1;CRYAA;PKD1L2;SRY;DMD;GJE1;CRYGS;CRYBB2;FOXC1;HERC1;LIM2;PRMT8;UAP1;CRYGC;CRYGA;FOXE3;NCOA6;TBCE;LCP2;CPOX;RAB35;GJA3;FABP3;BFSP1;MACROD1;ZNF182;PANK4;CRYBA2;CRYGB;NHS;LCTL;TDRD7;FAM216A;TRPM3;P2RX7;CAPN3;ABCD1;CRYAB;GMNN;BCAR3;SORD;LSS;CD7;TPM2
Congenital muscular dystrophy due to phosphatidylcholine biosynthesis defect	DMPK;DYSF;CAV3;DMD;SGCG;SGCA;KLHL31;LARGE1;ASNSD1;COL6A3;GAA;RYR1;TTN;DNM2;CAPN3;DES
Congenital muscular dystrophy type 1A	CAPN3;ITGA7;DNAJB4;RYR1;DMD;DNM2;DYSF;LAMA2;MYH4;SGCG;ASNSD1
Congenital muscular dystrophy type 1B	SGCA;FLNC;DYSF;LAMA2;DMD;SCN4A;CAPN3;DNM2;SGCG;ITGA7;SELENON;DNAJB4;TBCE
Congenital muscular dystrophy with integrin alpha-7 deficiency	CAPN3;SGCG;TNNT1;SGCA;TRIM32;LARGE1;ITGA7;DYSF;APP;ACTA1;SGCB;COL6A3;PLEC;RYR1;LAMA2;DMD;MYH4;SCN4A;LIMCH1;DMPK;MYF5;APOBEC2;FLNC;MBNL2;COL6A1;DNAJB4;DNM2;FOXN1;SELENON;LMOD3;DES;NEB;COL13A1;CHKB;PABPN1;MYH1;ASNSD1;MYOZ1;FKRP;ACTMAP
Congenital muscular dystrophy, Ullrich type	RYR1;LAMA2;DMD
Congenital myasthenic syndromes	SCN4A;BARX2;ACHE;CAPN3;SGCG;DMPK;TNNT1;MEOX2;CNTNAP1;APOBEC2;LARGE1;ITGA7;DYSF;MBNL2;CACNA1A;COL6A1;HSPG2;UCHL1;SELENON;DNAJB4;COL6A3;LMOD3;CACNG2;DES;FKRP;NEB;RYR1;LAMA2;COL13A1;DMD;MYH4;CAMK2B;DNM2;AMELY;GARS1;MYF5;LDB3;FLNC;MSTN;ASNSD1;ACTA1;MTM1;PLEC;ACTMAP;ETV1;LIMCH1;NFATC3;USP14;CBLN1;KCNA1;COX6A1;KLHL31;SYT2;PLPP7;SPTBN2;MUSK;CHAT;SGCA;MYH1;AMELX;PAX1;ATCAY;GAA;SLC18A3
Congenital onychodysplasia	GLI3
Congenital ptosis	DMAC2L;MAP3K1;MAP1B;GFRA3;ALX4;PDCD2;RARB;KIF21A;OSR2;CFAP47;RARG
Congenital pulmonary alveolar proteinosis	NDST1;HOXA5;TGFB3;NKX2-1;ABCA3;STK40;MAN1A2;MCRIP1;TMEM38B;SFTPB;RCN3;KDM6A;NFIB;NPAS3;ADAM17;MMP14;ROBO1;NEDD4L;EPAS1
Congenitally uncorrected transposition of the great arteries	MATR3;LTBP1;ABCC9;NPRL3;HEY2;PAX3;CFC1;TFAP2A;LEFTY2;RBPMS;PITX2;CITED2;ATP2A2;NTF3;EPHA3;ELN;PSME4;ACTN2;LTBP4;SMAD7;MGRN1;KLF3;GATA5;UBE4B;ADAM19;EGFR;CFC1B;NKX2-5;MRTFB;RXRA;KAT6A;FOXP1;SMAD6;CACNA1C;DRC1;TMEM100;NPR1;PTPN11;FLNA;CCDC39;AP2B1;TLL1;MECOM;TAB1;GLA;DNAH11;KCNJ8;ACKR3;GJA1;KLF15;ZFPM2;MUS81;SCN5A;ARID2;LEFTY1
Constitutional mismatch repair deficiency syndrome	MSH2;STK11;NFE2;APC;EDNRB;ETV6;SMAD4;FEM1A;PHF6;RBM15;CDX2;PTEN;SAMD9L;NF1;SIPA1;BUB1B-PAK6;HTATIP2;TP53;BUB1B;TET2;ATM;FLI1;POLE;CTSG;CDKN2A
Constitutional sideroblastic anemia	SLC4A1;ITGA2B;RHBDF1;ANK1;RAI14;KITLG;NHERF2;SPTB;SNX13;TFRC;NTN4;MCM6;PLXNA2;ITCH;SENP1;EPS15;EIF2AK1;HEPH;TF;CPA1;JAK2;TOMM22;PLEK2;GATA1;KLF1;TFR2;SUSD1;GTPBP4;CORO1C;SLC11A2;PRKAB1;TMEM14C;CERT1;PCDHB5;RAD50;STEAP3;MPL;PRDX1;MYB;FBXL5;CLCC1;ZC3H7A;SLC12A4;FAM193A;SIN3B;XPO7;EPO;TMCC2;GPALPP1;ERCC5;GPNMB;TMEM14B;KIAA0319;RDX;SMARCAL1;ESD;COP1;PKLR;RPL32;MSN;FLI1;CCDC50;PROM2;CXCL13;KIT;RHBDL2;…
Cooks syndrome	TP63;HOXD13;LRP4;EVX2;HOXA13;HOXD12;FOXN1;TBX4;FURIN
Cooper-Jabs syndrome	CCN1
Corneal dystrophy - perceptive deafness	PAX6;BEST2;FOXC1;SLC4A11;JAG1;TGFBI;UBIAD1;ADCYAP1;SLC25A28;GALNT9;KRT12;IKZF2;RAD54L;DSTN;DSC2;INPP1;B3GNT7;CCDC178;FANCF;FOXE3;HSF4;ELMO3;PCSK6;GRB7;UBE3B;CRYBA2;COL8A2;ANKRD35;GIMAP1-GIMAP5;CHST5;ZEB1;ANPEP;CHST6;GIMAP5;GJE1
Cornelia de Lange syndrome	FGF10
Cortical dysgenesis with pontocerebellar hypoplasia due to TUBB3 mutation	EML1;KCNQ2;AKT3;DRAXIN;NFIA;ROBO1;TSKU;DCC;EFNB1;SLC1A4;CABLES1;MAPK8IP3;MAP3K12;CDK5R1;NTN1;DCLK1;APP;EMX1;TUBB2B
Cortical dysplasia - focal epilepsy syndrome	ARX;MCOLN3;HCN2;GABRG2;KCNC2;FMR1;KCNT1;SH3RF2;CNTNAP2;ARHGAP32;ATP1A3;IQSEC2;SCN1A;CACNB4
Costello syndrome	SP6
Cowden disease	APC
Cowden syndrome 1	MEN1
Cowden syndrome 7	TRIM62;STK11;MEN1;APC;THRB;RET;PTEN;MCM4;MET;SMAD4;S100A4;LZTS1;BAP1;HIC1;NBN;RINT1;TP53
Coxa Vara	ARID4A;COL10A1;B3GAT3;CHSY3;COL2A1;KPNA6;XYLT1;BMP5;ARSB;FAM20B;LRRK1;IGFALS;UXS1;CHPF;CHSY1;KL;ACAN;CHST11
Coxa vara	KPNA6;CHSY1;KL;B3GAT3;LRRK1;BMP5;CHPF;ACAN;CHSY3;ARID4A;IGFALS;ARSB;UXS1;COL2A1;XYLT1;FAM20B;COL10A1;CHST11
Crandall syndrome	SOAT1;FA2H;SGK3;CGB2;LHB;GATA3;GNRHR;INHBA;HOXC13;KRT17;EDAR;KRT71;EGFR;AIFM1;EDA;MPZL3;TAL1;TMEM79;FOXQ1;HR;NR0B1;KRT25;CGB1;OTC;PRSS8;SCD;TRPS1;CGB3;FOXN1;KISS1R;SOX21;TGM3;CTSV;PADI3;ZEB1;GSDMA;KRT75;KISS1;KCTD13;DSG4;GK5;ZDHHC21;HEPHL1;KRT76;CNR2;CGB7;RASSF9;SOX18;CCHCR1;C8orf44-SGK3;OPHN1;COL1A1;FGF5;DHH;CD109;ENDOG;KRT27;TMPRSS6;DNAH17;CGB5;CGB8;FKBP4;CERS4;NAA10;ACD;RHBDF2;DSG3;CTSL;LHCGR;…
Crane-Heise syndrome	ROR2;HOXD13;RSPO2;GLI2;TBX15;SATB2;ZEB1
Cranio-cervical dystonia with laryngeal and upper-limb involvement	HECW1;KCNQ1;KCNAB2;FCGR2B;RTRAF;HCN2;CNTNAP1;PMP22;QKI;ECT2;ADAM23;PYROXD1;PLP1;VAPB;RREB1;CCNB1;AGTPBP1;RHBDL3;SYT14;SYT2;GLRA1;NSD3;THRB;DST;GRID2;EPG5;DHRS1;ZFPL1;ETNPPL;PRIMPOL;UBLCP1;LRR1;KLHDC2;MECP2;LKAAEAR1;SCN4B;SMDT1;FAF1;RELN;MYBPC1;LAMA2;SCN8A;FOXJ3;KANTR;SPMAP2L;NEFL;CACNA2D2;KCNN2;AP3B2;YJU2;PAX4;DNM1;GLRB;DHDDS;CDHR3;SRRM4;FCGR2A;NAT8;ATXN7L1;GRM1;ATP2B2;MPZ;SPTBN4;AGL;ACP6;KCNV1;H…
Craniodigital syndrome - intellectual disability	B3GLCT;ALX4;RPL38;SP6;TBX15;GLI3
Craniosynostosis - Dandy-Walker malformation - hydrocephalus	FGFR1;TRIP6;CWH43;MBOAT7;HNRNPH2;MSI1;ATXN1L;GLI2;PIGU;RND3;DNAI1;MYH10;FGFR2;SMARCB1;TWIST1;GAS8;KATNIP;MYO9A;GDF7;KIF6;AK8
Craniosynostosis - fibular aplasia	MMP9;CST3;GLI3;INPP4B;TBX4;GJA10;DHH;LRRK1;AR;LNPK;RSPO2;GDF5;NR0B1;CST5;FMN1;ZBTB16;TWIST1;COL2A1;HOXD12;INSL3
Creutzfeldt Jacob Disease	ARX;KCNJ11;FOSB
Cri-du-chat syndrome	DKK1;LGI4;RNF10;GJB3;SCX
Crigler-Najjar syndrome type 1	ABCC2;SOX17;ABCB4;FAH;SLC39A14;IGFBP1;SEC24A;APOA1;BAZ2B;PKHD1;ERCC1;RDX
Crigler-Najjar syndrome type 2	GCLC;TNFRSF12A;ABCC2;RIOK2;SCARB1;OTUB2;TBC1D10A;LPCAT3;SLCO1B3;APOA1;CYP20A1;CTNNAL1;TIMM17B;IL6ST;TMOD1;IL22RA1;VPS51;MAT1A;TBC1D31;CCAR2;ERFE;P2RY13;GNB1L;PDE2A;PRELP;ACY1;SLCO1B3-SLCO1B7;ABCB4;ERCC1;SMARCA2;PIBF1;RNF125;CLUAP1;RAPGEF2;PARP11;PRDM13;SEC24A;ATP7B;SLCO1B1;SLC5A6;IGFBP1;FBRS;PSMC2;IRGQ;NXN;IGFBP6;LMNB2;TTC32;WDHD1;ZNF551;COG8;LAT;CEBPA;ATP8B1;SLC52A3;RHBDL1;KYNU;BAZ2B;TMEM115;DOC…
Crohn's disease	CFTR;ZRANB1;DSG2;AGR2;IL10RA;FNDC4;EPCAM;ADAMDEC1;IL10;ITGB7;TSLP;TCF7L2;PGLYRP3;RETNLB;PRKCD;NOS3;AQP3;INSR;GATM;TVP23C;YIPF6;MUC2;PGLYRP1;CYLD;MISP;TGFB1;GNAI2;CCR2;ERN2;RC3H1;FEM1A;CAMK2G;TFF3;RAB8A;MYO1D;CLCNKB;CLCNKA;DMBT1;TKTL1;ST6GALNAC1;CDH17;ABCB1;JAK3;APOA4;IL23A;NFE2L2;TRPV5;ACE2;IL2RA;SLC5A2;ARHGAP17;GPA33;PGLYRP2;TRIM58;IL17RE;TVP23B;MUC13;TNFAIP8L1;SLC9A8;TNF;TLR9;TVP23C-CDRT4;LYPD8…
Crouzon syndrome - acanthosis nigricans	FGFR2;FGFR1
Cryptosporidiosis - chronic cholangitis - liver disease	FOXP3;NLRP1;EFS;TYK2;IFNG;BCL6;CCR2;KLRC1;CD1D;AIRE;GBP2;REL;IL25;CLEC7A;RAG2;GPR132;DPP4;BPIFA1;IGHA2;NFKB1;IL4;GBP1;DUSP1;IL22;RHBDF2;IFNAR1;TNFAIP8L2;IL13;ARIH2;IGHA1;IL4R;GBP3;CR2;FASLG;ACE2;PTX3;KLRC4;LTB;USP13;ABCB1;DUSP22;LGALS3;LTA;TNF
Curry-Jones syndrome	MYO10
Cushing syndrome due to macronodular adrenal hyperplasia	CRH
Cutis laxa-Marfanoid syndrome	MMP14;KIF7;HOXA5;FBLN5;ZFPM2
Cyclic neutropenia	TSPAN9;TNFRSF1A;PTPRC;ITGAE;STK4;CSF3;CSF3R;SRGN;C5AR2;ECM1;MKI67;KIT;GFI1;ZSWIM1;NSG1;IKZF1;MFAP5;CD177;PRKDC;PIK3R6;MAP3K14;FAS;GAB2;BLNK;JAK3;SH2B3;AMPD1;RAC2;DIAPH1;DOCK2;C1QL3;HNRNPH1;ITGAM;RASGRP1;PLSCR1;ARHGAP15;CEBPE;BACH2;WIPF1;NKX2-3;STAT5A;LPIN3;FBXO15;SYNJ1;IKZF3;ITPRID1;CIB1;LYPD2;SERPINB2;TIFAB;CD74;CNN2;XRCC5;RABGGTA;PON2;LTBR;PKN1;BCL6B;NDST2;FUT4;LELP1
Cytomegalic congenital adrenal hypoplasia	PAFAH1B1;KPNA6;DNAJA1;GOLGA3;CGB2;LHB;GALNT3;KISS1R;BRDT;LHCGR;SPAG16;STAR;SGPL1;KISS1;CGB5;CGB8;CGB3;GNRHR;HADH;CUL4A;FSHR;ALK;DPY19L2;CGB7;FAR1;CNOT7;GGNBP2;PIK3CB;EGR4;NR5A1;DHH;SEPTIN12;CEP131;LRGUK;DRC7;PDCL2;CCDC38;AR;NHLH2;CFAP65;CFAP119;ORAI1;SPATA20;SPAST;MKRN2;FHL5;HSD17B3;CYP11A1;KATNB1;TAF4B;GNRH1;ACTL7B;FAM170A;NR0B1;ENO4;CGB1
Czeizel-Losonci syndrome	FGF10
D-2-hydroxyglutaric aciduria	SLC7A9;CLCN5;ALPK3
DDX41-related hematologic malignancy predisposition syndrome	ARID4A;FOXP3;ARHGAP15;JAK2;CTSG;RAD50;EPAS1;FLT3;MTUS1;DIAPH1;LDHA;IL6ST;RC3H1;IRF8;FCGR2A;SSBP2;IL2RG;MKI67;MERTK;RUNX1;TET2;SHCBP1;TCIM;SAMD9L;ITPRID1;CXCR2;NPM1;IKZF1;SELL;PRKDC;LYN;CREBBP;WDR1;ARHGEF1;HEPH;STK4;FGL1;JAK3;SH2B3;FASLG;MYB;COG6;ATM;TSPAN33;AIRE;RBM15;ICOS;ZSWIM1;NSG1;AHSP;ASXL1;WAS;CD74;SPI1;BLNK;MZF1;RIGI;CCR6;GMDS;USP45;TP53;C9orf72;BUB1B;TLR7;FCGR2C;CEBPA;BUB1B-PAK6;QPCTL;FAS…
DIAPH1-related sensorineural hearing loss-thrombocytopenia syndrome	SLC4A1;CEACAM21;GRN;COASY;GEMIN5;REST;FTL;HEPH;THPO;RAPGEF4;GATA1;PLD3;ETHE1;FBXL20;BIN2;PRKAB1;MPL;CSF3R;PKN1;SDC4;AMELX;AANAT;ENAM;CLEC10A;POSTN;LMO2;WNT10A;ETAA1;USP16;KIT;TSPAN33;FBN1;ZSWIM1;CAVIN3;ITPRID1;TENT5C;RASA3;PLSCR1;HLA-DRB1;LYPD2;HLA-DRB5;PAX9;GP1BB;PIK3R6;WDR1;TFRC;GNA11;PPP2R3C;JAK2;AMELY;RNASEH2A;ST3GAL4;CPT1A;RNF114;EDEM1;CDK5RAP2;ARNT;FBXO36;PROM2;NBEAL2;IKZF3;BCL6B;NDST2;AHSP…
DK1-congenital disorder of glycosylation	SCN5A
DOCK2 deficiency	ABCB1;ABL1;EFS;NDFIP1;LGALS3;ITPKB;IL2RG;REL;PRKDC;PTPRC;NLRP1;NFKB1;WIPF1;RORC;RAG2;SOCS1;FAM3D;WAS;LTBP4;IL2;COG6;IL2RA;RC3H1;GPR15;CCR5;KRT8;GIMAP5;CARD11;MAP3K14;CEBPE;COPA;SPTA1;GIMAP1-GIMAP5
DPM3-congenital disorder of glycosylation	DMPK;SGCA;SLC6A6;MYBPC3;DNAJB4;GAA;DES;FKRP;SYNM;RYR1;COL13A1;DMD;MYH4;DNM2;SGCG;ITGA7;ASNSD1;PLPP7;SGCB;SGCD;MTM1;MYOZ2;CAV3;NEB;SCN4A;CAPN3;DYSF;COL6A1;LMNA;LAMA2;CHKB;CAP2;LDB3;LARGE1;TTN;AGL;XIRP1
Dacryocystitis - osteopoikilosis	NCDN;SH3BP2;CD40LG;CLCN7;ARRDC2;TCIRG1;TPI1;SPP1;TNFSF11;UBE2Q2;CTSK;CBR4;TMCO3;LRP5;GABRB1;COL1A2;TNFRSF11B;PTER;SOST;REP15;MRPL54;FZD9;SMURF1;GPSM3;SAPCD1;USP51;PRSS2;IL20RA;LRP6;FRMPD1;NOTCH3;ESR1;COG4;C19orf44;FOXN1;P3H1;CCN2;IAPP;HCST;IDUA;PRDM5;TNFRSF11A;ALDH1L1;BABAM2;CTHRC1;DCSTAMP;PBX3;PFKFB3;SOSTDC1;GLMN;SELENOW;NOTUM;FABP12;PRSS1;SMN2;ACKR1;PRSS3;FUNDC1;DLG3;MAST2;MAVS;PLS3;FHL2;PARK7;…
Dandy-Walker malformation-postaxial polydactyly syndrome	GLI3;TFAP2A;ETV5;TFAP2B;ALX4;TBX2;HOXD13;MAP3K20;ZBTB16;TWIST1;CRABP2;SCLT1;INTU;IFT88;LRP4
Dandy-Walker syndrome	ZNF423;CWH43;KCNJ13;MYH10;GRID2;VANGL2;SUN1;RELN;RORA;GDF7;PGAP2;UNC5C;MYO9A;DNM2;NAPA;SUFU;WNT1;SCN8A;TRIP6;TMEM176B;RND3;UCHL5;LUZP1
Darier disease	COL17A1;TP63;DSG3;CARD14;CLDN1;TMEM79;KRT1;KRT9;DSG4;IKBKG;SCD;RELB;FLG;NFKBIZ;NSDHL;ST14;KRT2;KRT76;CDSN;ITGB4;SPINK5;KSR1;TUFT1;MPZL3;SLC27A4;KRT10;KRT14;LAMA3;PKP1;DSC1;ABCA12;LRIG1;PKP3;MITF
Deafness - small bowel diverticulosis - neuropathy	PTK6;CACNA1D;PDGFA;SLC9A8;CLDN15;USH1C;CA9;FOXL1;TRIM71
Deafness - lymphedema - leukemia	SPI1
Deafness - vitiligo - achalasia	EDNRB
Dehydratase deficiency	STK3;FOXJ3;SPR;FAF1
Dejerine-Sottas syndrome	SCN8A;CNTNAP1
Dent disease	OTC;CASR;NEDD4L;SLC12A3;SLC12A1;COL4A4;HAL;B4GALT1;SLC26A4;PHEX;GCK;SLC2A9;HPX;SLC16A10;NPHS2;AMPD2;ABCG2;GPR68;GIPC1;GLIS2;AVPR2;TRPV5;MAS1;ACTN4;LAMA5;SLC14A2;HNF1A;KCNK1;GRHPR;SLC3A1;OIT3;RHCG;SLC5A2;SLC14A1;CLTRN;LIN7C;SLC34A2;RHPN1;ACE;NPHS1;SLC6A18;AQP7;CLDN2;HPRT1;RET;COL4A3;UMOD;CLCN5;OR2Y1;KCNJ10;GALNT11;AQP11;TNFAIP2;CLCNKA;COL4A5;FAM217B;ENPP1;ITSN2;SUCNR1;APRT;LCAT;INS;CFH;SLC13A2;FAS…
Dent disease type 1	PHEX;SLC12A1;SLC5A2;UMOD;F2R;TRPV5;DMP1;CLCN5;PHOSPHO1
Dent disease type 2	SLC12A1;TRPV5;SLC3A1;SLC5A10;UMOD;CLCN5;AGXT;CD2AP;SLC7A9;AKR1B1;PHEX;FAH;SLC2A9;UPK2;GRHPR;MYO1E;ABCC2;LRP2;MAS1;CLDN2;CLCNKA;MOCS1;SLC34A1;HNF1A;SLC26A1;CLTRN;KCNJ10;CLCNKB;TNFAIP2;CLDN4
Dental ankylosis	PTHLH;AMELY;SAMM50;ADAM23;NFE2L2;RGS2;TNN;AMELX;IL1B;LAMA5;ENAM;EDAR;VWDE;MMP14;CNNM4;ALPL;PITX2;OSR2;ANKS4B;GREM2;SP6;PAX9;EXOC3L2;MAST4;CABP5;RUNX2;CYP2E1;LRP4;WNT10A;MMP20;RLBP1;SLC6A3;DMP1;ANTXR1;SOSTDC1;RELT;FAM20A;NECTIN1;IL1R1;SATB2;SSUH2;ITGA11;NFIC;ACP4;WDR72;PTCH1;AMTN;LAMB3;PVR;BCL11B;POSTN;SLC24A4;MAP3K11;ODAPH;NECTIN3;AMBN;KLHL25;SPRY4
Dentatorubral pallidoluysian atrophy	KCNN2;ZNF423;TRIM2;CACNA1A;GLRA1;GRID2;GRM1;ATP2B2;SLC6A1;STARD9;HPRT1;GLB1;PRNP;CACNB4;SCN8A;DOCK3;ATP1A3;CNTNAP1;SULT4A1;SYT2;SPTBN4;KCNV1;BORCS7;MYO5A;BORCS7-ASMT;FGF14;MTMR9;PMP22;KCNA1;RREB1;ATP8A2;SCN1A;TPP1;ATCAY;SPTBN2;GALC;RAB18;HCN2;CDH23;ASPA;ADAM23;SLC2A1;NPC1;ATXN7L1;CA8
Dentin dysplasia - sclerotic bones	RELT;SH3BP2;PTHLH;AMELY;PLS3;CLCN7;ARRDC2;FAM20A;NECTIN1;SPP1;TNN;TNFSF11;IAPP;RUNX2;SSUH2;AMELX;HIVEP3;IDUA;LGALS3;ENAM;POSTN;NOTCH2;LRP4;WNT10A;EDAR;SLC24A4;UBE2Q2;TNFRSF11A;NFIC;CTSK;CBR4;ANKH;SQSTM1;WDR72;SOST;GLMN;C3orf38;GREM2;NOTUM;PTCH1;FZD9;SP6;SIGLEC15;PAX9;FUNDC1;NOTCH3;MAST2;SFRP4;FOXN1;TCIRG1;SATB2;CYP2E1;MMP20;VWDE;BMP3;TTC39B;LRP5;PITX2;OSR2;PDIA3;FAM210A;NECTIN3;AMBN;FAR1;ACKR1;SA…
Denys-Drash syndrome	GUCA2B;WNK1;HPX;CCNI;AVPR2;SLC14A2;WNT4;AQP7;UMOD;CLCN5;SRY;CYP4A11;ACE;CYP4A22;SLC6A18;NOS3;AGTRAP;PDE1A;MAS1;CORIN;MYO1E;AQP2;AR;DRD5;AGXT;GATA5;CLDN2;CYP4F11;MAP3K15;CYP4F12;INS
Desbuquois dysplasia 2	FGF9;ZEB1;ROR2;PHOSPHO1;TENT5A;NPR2;GLI2;RPL38;FLNB
Desbuquois syndrome	FGFR3;PHEX;FGF9;COL1A1;SLC10A7;TMEM53;COL2A1;HSPG2;ROR2;GLI2;TBX15;TENT5A;HOXD13;CBS;LTBP3;CXXC5;PHOSPHO1;ZBTB16;FLNB;NPR2;IHH;SLC39A13;PPIB;ZEB1;RPL38
Desminopathy	MUSK;TBX5;TBX3;LMNA;GAA;MRGPRD;DES;NKX2-5;RBM20;LAMP2;DMPK;KLHL40;XIRP1;NEB;SCN5A;LAMA2;SP4;MTM1;CAP2;LDB3;LEMD2
Desmoid-type fibromatosis	TP73;SMARCB1;SRPX;HTATIP2;TRIM62;PRDX1;STK11;APC;TP53;TP53BP2;CDKN2A;ATM;KIT;TSC1;PTCH1;NF2;S100A4;NF1;BUB1B-PAK6;MAD1L1;TSC2;TGFB1;MET;AGR2;SMURF2;CUL9;SMAD4;FEM1A;WIF1;PTEN;RAPH1;PINX1;USH1C;DGKD;PRKAR1A;LOXL1;PLK1;CTNNB1;EXO1;POLE;PRF1;POLD1;ACTB;MSH2;PRDM2;KRAS;MDM2;BUB1B;CDX2;PLK3;TNK1;HIC1
Dextrocardia	DNAH5;TBC1D32;MEGF8;INVS;ZIC2;ACVR2B;PIERCE1;CCDC39;CFC1;CFC1B;DRC1;PITX2;MOSMO;DNAAF4
Diaphragmatic defect - limb deficiency - skull defect	HOXD13
Diarrhea	IL10RA;TRPV5;ACE2;GPA33;RETNLB;MUC2;LYPD8;GATM;TVP23C-CDRT4;GSDMD;RC3H1;IL10;TVP23B;MUC13;TNFAIP8L1;TNF;PTPRC;AGR2;TVP23C
Diarrhea, Infantile	CLDN15;CA9;TRPV5;AP1M2;ELF3;MYO1A;MYO5B;RAB8A;GATM;EHBP1L1;TVP23C;PDGFA;TVP23C-CDRT4;CFTR;EZR;TGFB2;PTK6;STX2;TLX2;TGFB3;EHF;MYC;HPRT1;FOXL1;YIPF6;TRIM71;USH1C;EPCAM;ARHGAP17;CTNNB1;MUC13;ENPP7;ACE2;GPA33;TVP23B
Diffuse palmoplantar keratoderma-acrocyanosis syndrome	ATF2;BCLAF1;PBX3;C12orf57;KIF5A;ZNF536
Dilated cardiomyopathy with ataxia	LMNA;XIRP2
Disorder of bile acid synthesis	SLC10A2;CYP8B1;ATCAY;SAR1B
Distal 22q11.2 microdeletion syndrome	CPLANE1
Distal anoctaminopathy	DYSF;MTM1;GAA;DMD;GAN;SCN4A;NEB;GAS7;DNM2;LAMA2;SGCG;DMPK;DNAJB4
Distal hereditary motor neuropathy type 5	COX6A1;SELENON;CLP1;NDNF;SCN4A;GARS1;GMPPA;SHC1;DNAJB4;MTM1;AGRN;MYH4;ETV1;DNM2;IGHMBP2;MORC2;PABPN1
Distal myopathy, Nonaka type	SCYL3;ALS2;SCN4A;FHL1;BARX2;MBNL3;DNM2;PABPN1;SGCG;DMPK;TNNT1;COMP;FOXN1;CRYAB;CLCC1;VAPB;APOBEC2;KLHL31;SIX1;FLNC;MNX1;SYNE1;FST;DYSF;MYOF;MYPN;ASNSD1;MBNL2;COL6A1;SCYL1;SYPL2;TRIM55;HSPB8;KLHL40;PLPP7;LMNA;SELENON;DNAJB4;COL6A3;LMOD3;ATP7A;FBN1;GAA;ANO5;TLN2;TCAP;DES;EIF3F;TRIM72;FKRP;CAV3;NEB;RYR1;MYO18A;LAMA2;SCN8A;COL13A1;DMD;KBTBD13;MYH4;GAS7;CACNA1S;CAPN3;CHKB;R3HDML;JPH1;GARS1;SGCA;MAPK14…
Distal myotilinopathy	SCN4A;FHL1;ANK1;DNM2;R3HDML;SGCG;PPP1R13L;DMPK;TNNT1;TNNC1;LDB3;CSRP3;SLC6A6;FST;MYBPC3;ITGA7;DYSF;TRIM54;OBSCN;TTN;DNAJB4;SGCB;COL6A3;LMOD3;ATP7A;GAA;ANO5;TLN2;DES;FKRP;SYNM;CAV3;SRPK3;ACTMAP;RYR1;DMD;RBM20;MYH4;LIMCH1;CAPN3;PABPN1;SGCA;CRYAB;MYL2;CAP2;TRIM32;APOBEC2;LARGE1;ALPK3;BIN1;MSTN;FBN2;MBNL2;COL6A1;GMPPA;KLHL40;LMNA;SELENON;PDLIM5;VCP;STIM1;XIRP1;SGCD;LMOD2;MTM1;MYOZ2;TRIM72;PLEC;NEB;ST…
Dowling-Degos disease	CYP26B1;RPS20;KITLG;TYR;HPS4;OCA2;AP3B1;FLG;LYST;GNAQ;DMKN;SLC45A2;KRT9;KRT76;KRT10;PPARA;MITF;MC1R;IKBKG;GLI3;HPS5;PAX3;EGFR;NSDHL;KIT;SLC27A4;CES2;ASIP;ABCA12;ADAMTS9;GPX8;KLK11;KRT2;ADAMTS20;FRYL;SOX10;HPS1;PPARD;EDNRB;TUFT1;ST14;KRT1;ALOX12B
Dowling-Degos disease 1	KITLG;MCOLN3;TYR;SOX10;HPS5;MOGS;PAX3;LYST;KIT;NEK10;ADAMTS9;SLC45A2;ATP7A;MITF;MYO5A;RPS20;HPS4;DOCK7;LRRFIP1;AP3B1;CILP;TM4SF5;GNAQ;FMNL3;IGFBP7;CTLA4;AXIN2;GPR173;SPATA31D3;SPATA31D4;C11orf97;MC1R;MSMB;FLYWCH1;FRYL;ASIP;KRT2;LDLRAD1;RAB27A;OCA2;GLI3;EDNRB;AFG2A;ADAMTS20;SPATA31D1
Down syndrome	CPLANE1
Doyne honeycomb retinal dystrophy	HSP90AA1;POMGNT1;MAP3K1;CACNA1F;CLCN7;MDM1;PRPH2;RPE65;AIPL1;PDE6B;RRAS2;CRB1;NCAM1;LPCAT1;RPGR;RHO;FAT3;SEMA3E;ERC2;CEP290;MFRP;RPGRIP1;CRX;ASIC2;LCT;ELOVL4;PDE6A;TRPM1;GJA10;UBB;DAZAP2;SEMA4A;CNGA1;LAMA1;PRPF31;TULP1;EFEMP1;TTLL5;IRF3;AGTPBP1;ROM1;MERTK;AGPAT3;CX3CR1;NMNAT1;PRPF8;PCARE;ATOH7;CLN3;SLC4A5;NR2E3;OAT;SLC1A3;IMPG2;IMPDH1;PRPF3;CEP250;GNGT1;GUCY2D;NPHP1;VLDLR;TUB;IDH3A;DSCAM
Dravet syndrome	CACNA2D2;GABRA1;AP3D1;SLC9A1;HCN2;CHRNA4;CELF4;ATP1A3;LHX6;DNM1;LGI1;GABRG2;AKT3;GRIA2;KCNH3;SCN1A;GLRA1;ITPR1;ANK3;DST;CACNB4;ELAVL3;MYO5A;KDM1A;ARX;KCNAB2;FMR1;MTMR9;SCN1B;KCNA1;UBE3A;FOSB;NAPB;DBNL;CACNA1A;ADRA2A;GRIA4;KCNJ6;HPRT1;CACNG2;MECP2;SCN8A;HTT;MBP;ALDH5A1;QKI;SULT4A1;SLC10A4;COQ8A;KCNC2;TEF;ZNF597;NHLRC1;SZT2;HDAC4;KCNQ2;GNAO1;KCNMB4;TPP1;CNP;HEXA
Duane-radial ray syndrome	SMG9;BMP4;FREM2
Dubin-Johnson syndrome	ABCB4;NR1H4;ABCG2;CYP20A1;CTNNAL1;REG3G;GABPA;SOX17;PKHD1;TTC32;ACY1;PKD1;RNF125;PARP11;PRDM13;ABHD14A-ACY1;PKD2;SH3BP4;TBC1D31;TMEM37;MALRD1;MANSC4;XYLT2;FAH;ONECUT2;HNF1A;SLC5A6;ACOX2;REG3A;ABCC2;LTBP1;ATP8B1;PCTP;SMG1;REG1B;GPBAR1;F2R;P2RY13;ASB18;RTN4RL1;FIS1
Duchenne muscular dystrophy	LMOD2;LAMA2;RBM20;LMNA;DES;SGCG;GAA;NKX2-5
Dyggve-Melchior-Clausen disease	HOXC8;FGFR3;FGFR1;SMPD3;HOXA5;CILK1;BMP5;PAX1;POSTN;FBN2;COL2A1;NABP2;ZEB1;IHH;PPIB;CBFB;EVC;ZMPSTE24;PTHLH;TBX15;PHEX;ACP5;ZBTB16;CYP27B1;MYF6;CCN2;FGF23;FLNB;DYM;SLC26A2;WDR19;CBS;DMRT2;PHOSPHO1;CREBBP;GLI2;CACNA1S;FGF9;GLI3;COL1A1;TENT5A;NPR3;PAPPA2;HOXB8;HOXD13;KL;GSC;PHC2;MTF2;HAPLN1;WNT7A;FGF18;NPR2;SIK3;UNCX;SMAD3;CXXC5;RPL38;IFITM5;PCGF2;SLC35A3;SLC10A7;SOX9;IDUA;HOXD11;CHSY1;HSPG2;LRRK1;…
Dyschromatosis universalis	RPS20;KITLG;RAB27A;FRYL;TYR;SOX10;OCA2;BLOC1S6;AP3B1;PAX3;LYST;KIT;ATP7A;HPS6;ADAMTS20;MITF;SLC24A5;LDLRAD1;MSMB;FLYWCH1;GLI3;TYRP1;HPS1;HPS5;EDN3;AFG2A;NSDHL;FMNL3;NEK10;ADAMTS9;SPATA31D3;SPATA31D4;MYO5A;C11orf97;MC1R;MOGS;TM4SF5;GNAQ;IGFBP7;CTLA4;SLC45A2;AXIN2;SPAG9;ASIP;DOCK7;LRRFIP1;CILP;GPR173;SPATA31D1
Dysequilibrium syndrome	HECW1;CACNA1G;ETV1;RHBDF1;KCNQ1;GALC;KARS1;ARHGAP10;KCNN2;ACHE;MYO15A;DNAL4;PLCB4;ZNF423;AP3B2;TMEM176B;DNM1;CNTNAP1;PMP22;GLRB;KCNA1;QKI;ECT2;ADAM23;NPC2;PYROXD1;NEUROD4;HOXC12;PLP1;RREB1;PRKCG;GDF1;ATP8A2;MYH10;ACP2;ELP2;CARS2;AGTPBP1;CLSTN3;RHBDL3;CACNA1A;FCGR2A;SYT14;SYT2;GLRA1;KLHL1;ANK3;DST;GRID2;ZIC1;KCNJ6;MPZ;SPTBN4;ZFPL1;EN1;ATXN7;KLHDC2;TPP1;ATCAY;MECP2;NEUROD2;PRNP;CLP1;DAB1;SPTBN2;SGF…
Dyssegmental dysplasia, Silverman-Handmaker type	GLI2;FGF9;WNT5A;CCN2;ROR2;CILK1;ZEB1
Dystonia	HTRA2;CACNA1A;VPS16;ATP1A3;DST;PRRT2;PCDH15;SOX2;SCN8A;ATCAY
Dystrophic epidermolysis bullosa	FOXN1;HR;KRT71
EAST syndrome	STK39;SLC12A1;WNK4;TGFB1;CLN3
EDICT syndrome	PAX6;LCP2;FOXC1;TRPM3;POLDIP3;FGF9;HSF4;LIM2;PRMT8;CRYGD;LTBP2;TGFBI;GJA8;MIP;BCAR3;ZEB1;CRYAA;LSS;CRYGB;FOXE3;CRYGS;SEC14L5;HERC1;SIPA1L3;CUBN;UAP1;UBIAD1;DSTN;MACROD1;GPNMB;KERA;SORD;GRB7;COL8A1;FREM2;INPP1;SLC25A28;B3GNT7;CRYGC;CRYBA2;FOXC2;KRT12;GJE1;FAM216A;LGR4;CRYBB2;CPOX;ABCD1;RAB35;GJA3;TMEM165;CHST5;DNASE2B;ADCYAP1;PNLDC1;ZNF182;SLC30A6;ADGRF4;CD7;COL4A1;CCDC180;ANKRD35;NCOA6;TRAF3IP1;G…
EEC syndrome	HOXD13;CDH5;SP6;FMR1;LHCGR;DLG1;RET
EEM syndrome	LMBR1;GLI3;COL1A1;PTBP2;TNN;HOXD13;ENAM;LRP4;WNT10A;LEF1;SP6;SMOC1;AMELY;HOXA13;NECTIN1;PRPH2;AMELX;GDF5;EDA;ASPH;PAX9;FMN1;RUNX2;SSUH2;BCL11B;EDAR;FREM2;C3orf38;FAM20A;NFIC;DMP1;RFNG
Ear-patella-short stature syndrome	FGFR2;PITX1;FGF9;EYA1;NABP2;ZEB1;GLI2
Early-onset X-linked optic atrophy	PLCB4;PDE6B;CNTNAP1;CLN8;SPTBN4;ETV1
Early-onset parkinsonism - intellectual disability	SLC5A5;BAHCC1;NHLRC1
Early-onset progressive neurodegeneration - blindness - ataxia - spasticity	TRIM2;GRID2;TPP1;CACNA1G;DNAJC5;ANK3;SPTBN2;UNC5C;SCN8A;ASPA;CACNA1A;SPTBN4;OPA1;SACS;ABCD2;CLN8;CHP1;SOD2
Early-onset spastic ataxia-neuropathy syndrome	CACNA2D2;CNTNAP1;CLCC1;MORC2;GRID2;TPP1;SPTBN2;LAMA2;HCN2;QKI;CACNA1A;KCNJ6;CSTB;SCN8A;PSAP;LAMC1;ATP1A3;DNM1;ANK3;COQ8A;HPRT1
Ebola hemorrhagic fever	IL2;GIMAP5;CARD11;IL2RA;ITPKB;GIMAP1-GIMAP5
Ebstein anomaly	DSG2;TBX5;SMAD7;CBL;BVES;HBEGF;FOXP1;RCN2;USP35;LYZL1;ACE2;TBX3;HEY2;FHOD1;SLC41A2;SCN1A;ANK2;MTG1;CACNA1C;GJA1;ACE;LEMD2;KCNJ3;HCN1;BAG5;LAIR2;ZFPM2;MRGPRD;CALCB;NKX2-5;CTNNA3;SCN5A;RXRA;MYH6;PLN;RYR2;RBM20;LY6G6F;SMIM20;PIERCE2;GJA5;CACNA1G;EPHA3;KCNH2;MTHFD2;NEBL;FAM118A;CHRDL1;LAMTOR3;CASQ2;FKBP1B;POPDC2;CPXM2;HRC;HNRNPA1;MYPN;HNRNPA1L2;MYLK3;ERBB2;FCGR2A;OBSCN;LMNA;IZUMO2;BMP10;PITX2;SVEP1;S…
Ectodermal dysplasia - blindness	GSDMA;TGFA;FOXE3
Ectodermal dysplasia - cutaneous syndactyly syndrome	AMELY;AMELX;ENAM;DMP1;SP6;BCL11B;ST14;DSG4;PAX9
Ectodermal dysplasia - sensorineural deafness	EMX2
Ectodermal dysplasia - syndactyly syndrome	AMELY;GLI3;ST14;HR;DSG4;ZDHHC21;PKP3;TP63;EDAR;FREM2;AMELX;PRSS8;ENAM;GRHL1;DMP1;EDA;C3orf38;SP6
Ehlers-Danlos syndrome, arthrochalasic type	NPR3;CTSK;PPIB;THRA;COL1A1;COL1A2
Ehlers-Danlos syndrome, classic-like, 2	SOX11
Ehlers-Danlos syndrome, periodontitis type	KRT4;SATB2
Ehlers-Danlos syndrome, progeroid type	FGF9;ROR2;PHOSPHO1;TENT5A;GLI2;TBX15;ZEB1
Ehlers-Danlos syndrome, spondylocheirodysplastic type	FGFR3;PHEX;TMEM53;CTSK;CBS;PPIB;HOXC10;IBSP;FGF9;SLC10A7;NOTCH2;DMP1;RUNX3;GLI2;MMP9;SPRY2;SLC39A13;ROR2;CXXC5;PHOSPHO1;ACP5;INPP4B;P3H1;COL2A1;HSPG2;LRRK1;SCUBE2;BGN
Ehlers-Danlos syndrome, spondylodysplastic type, 2	PHOSPHO1;FGF9
Eiken syndrome	MAMLD1;IBSP;FGFR3;PITX1;GLI2;APLP2;SH3BP2;MAP3K20;ESR1;GGT1;MMP9;PHEX;ACP5;SLC39A14;CLEC11A;PALS2;LMBR1;HOXA13;GHRHR;SFRP4;GLI3;INPP4B;ZBTB16;TCIRG1;FIG4;TENT5A;NPR3;PRKD3;TWIST1;COL10A1;RUNX2;SOX9;GDF5;THRA;HOXD11;HOXD13;TNNI2;NOTCH2;FLNB;CHAD;MSTN;PRKG2;BMPR1B;COL2A1;IQGAP1;TNFRSF11A;HSPG2;CTSK;AFF3;AHSG;RSPO2;GGTLC1;ARID5B;PTH;DMP1;KLF10;FGF18;CBS;IHH;COL1A2;TNFRSF11B;IGF2;LTBP3;IRS1;HOXD12;CR…
Eisenmenger syndrome	EPHA3;RXRA
Ellis Van Creveld syndrome	CC2D2A;SP6
Ellis-van Creveld syndrome	PDS5B;SMPD3;ZEB1;SP6;CPLANE1;SOX9;POSTN
Emery-Dreifuss muscular dystrophy	ANK1;DSG2;DNM2;CAPN3;EMD;SGCG;TNNT1;CSRP3;IGHMBP2;LARGE1;ITGA7;DYSF;ALPK3;MYPN;ASNSD1;XIRP1;SGCD;LMOD2;GAA;TLN2;DES;PLEC;CAV3;NKX2-5;LAMA2;COL13A1;DMD;RBM20;MYH4;SCN4A;CACNA1S;CHKB;PPP1R13L;DMPK;SGCA;MYF5;CAP2;BIN1;LMNA;DNAJB4;SGCB;MTM1;MRGPRD;NEB;SRPK3;RYR2;LAMP2;NFATC3;MYL2;CHD4;TRIM32;LDB3;APOBEC2;KLHL31;FLNC;SLC6A6;MYBPC3;COL6A1;OBSCN;TTN;KLHL40;PDLIM5;COL6A3;ANO5;MYOZ2;TCAP;FKRP;RYR1;MT-CO1;…
Emery-Dreifuss muscular dystrophy 2, autosomal dominant	SGCG;PPP1R13L;SGCA;CHD4;HBEGF;SLC6A6;IGHMBP2;KRAS;MYBPC3;DTNA;ITGA7;TRIM54;MYLK3;LMNA;XIRP2;BAG5;SGCD;LMOD2;MYOZ2;DES;CAV3;CTNNA3;MYH6;RYR2;MT-CO1;RBM20;PPP3R1;DSG2;TBX5;SMAD7;DMPK;TNNC1;CSRP3;NGF;ALPK3;HADHB;MYPN;JPH2;LEMD2;XIRP1;MTM1;MRGPRD;NKX2-5;RXRA;UVRAG;DMD;LAMP2;VCL;NEBL;SRSF5;EMD;RANGRF;CAP2;CASQ2;TNNI3;SYNE1;CTSL;TBX3;MTO1;HEY2;CTSV;KLHL40;NEXN;SYNM;SCN5A;LRRC10;SP4;MYL2;FOXP1;ERBB2;TTN…
Emery-Dreifuss muscular dystrophy 4, autosomal dominant	SGCA;SGCD;DMD;DNM2;CAPN3;DYSF;LAMA2;SGCG;ITGA7;SGCB;CAV3;DNAJB4
Emery-Dreifuss muscular dystrophy 7, autosomal dominant	SCN4A;NFATC3;CASQ2;DYSF;DNAJB4;DES;FKRP;COL13A1;RYR2;DMD;DNM2;RAPGEF4;DMPK;LMOD3;PLEC;TNNT1;FOXN1;KLHL40;SELENON;CAPN3;SGCG;SP4;ITGA7;MTM1;NEB;SCN5A;MYH4
Emery-Nelson syndrome	HOXA13;HOXD13;SFRP2;HOXD12;EVX2
Enchondromatosis	MAD1L1;ACTB;DGKD;MSH2;MET;PTPRZ1;SMURF2;PRKAR1A;HTATIP2;MATN3;KRAS;MDM2;COL2A1;TP53;CDKN2A;HIC1;PRF1;RGPD2;BUB1B-PAK6;NCDN;LZTS1;PITX1;TP63;SMARCB1;TRIM62;WIF1;PLK1;RGPD8;PLK3;RGPD6;WWOX;NF2;RGPD1;NF1;RGPD4;POLD1;TP73;SRPX;TSC2;CUL9;PRDX1;PMS2;GDF5;APC;GALNS;ATM;SAV1;RANBP2;BUB1B;ABRAXAS1;TSC1;EXO1;ATAD5;DCLRE1A;RGPD5;PRDM2;SMARCA4;ITGA10;TP53BP2;CSGALNACT1;RGPD3;TNK1;EXT1;PTCH1;S100A4;PINX1
Eosinophilia-Myalgia Syndrome	ARHGEF1;NFKB2;XRCC5;ATP11C;DOCK8;BACH2;PRKDC;ZAP70;COG6;ITPRID1;CEBPE;BLNK;GMDS;ARPC1B;ABCG1;LAIR2;IL7R;RASGRP1;STK4;NCKAP1L;ZBTB1;DOCK2;LAIR1;ZSWIM1;CXCR2
Epidermolysis bullosa simplex with circinate migratory erythema	ST14;KRT1;IKBKG;CARD14;KRT10;SPINK5;KRT2;MITF;TUFT1;ABCA12;KRT9;ALOX12B;KRT76
Epidermolysis bullosa simplex with mottled pigmentation	KITLG;TYR;ASIP;SUFU;DOCK7;RHBDF2;EGFR;GNAQ;KIT;LMNA;SLC45A2;HR;MITF;MC1R;MCOLN3;FOXN1;HPS5;AP3B1;TAL1;KRT1;KRT2;KRT10;SLC24A5;DSG3;PAX3;LYST;DSG4;ZDHHC21;KRT76;MYO5A;IKBKG;HPS4;SOX10;GLI3;HPS1;EDNRB;NSDHL;PKP3
Epidermolysis bullosa simplex with muscular dystrophy	SP6
Epilepsy - microcephaly - skeletal dysplasia	PAX1
Episodic ataxia with slurred speech	CACNA1G;HEXB;GALC;KARS1;KCNN2;ACHE;ZNF423;CALB1;CNTNAP1;EFNB3;QKI;VAPB;GDF1;SULT4A1;SELENOS;AGTPBP1;RHBDL3;SYT14;EAF1;GLRA1;ATXN7L1;DST;GRID2;GRM1;DHRS1;MPZ;STARD9;SPTBN4;ITGA2;KCNV1;SUN1;ATCAY;LKAAEAR1;PRNP;SPTBN2;ALG12;SCN8A;CERS1;ETV1;CACNA2D2;FCGR2B;AP3B2;KCNA1;SIL1;CACNA1A;PSMA5;SYT2;ATP2B2;UBLCP1;KLHDC2;TPP1;WDR81;SMDT1;RELN;OPA1;NOS1AP;KANTR;NEFL;RHBDF1;ARHGAP10;ABHD12;PLCB4;PMP22;TBP;ADAM…
Erythrokeratoderma "en cocardes"	EDNRB;ST14;MITF;GNAQ;KRT2;MC1R;LYST;KRT9;KRT76;KRT14;RPS20;KRT1;KRT10;IKBKG
Estrogen resistance syndrome	PGR;ESR1;CGB2;LHB;CGB3;HSD17B1;GNRHR;FANCL;TNFAIP3;CHST8;FSHB;LHCGR;TMCO1;ADIPOR1;TIPARP;FSHR;AQP4;LEP;NR2C2;CGB8;GGTLC3;CFTR;CPEB3;CYP19A1;TAF4B;SGPL1;PRL;GPRC6A;CGB5;CGB1;GGTLC2;FMR1;CRTC1;KISS1R;PRKAA1;CGA;GGTLC1;KISS1;SIX6;IRS2;CGB7;FOXO3B;CREBBP;GGT1;FOXO3;EGR1;LHX9;GREM2;TBPL2;NR2F2
Evans syndrome	FERMT3
Ewing sarcoma	BRCA1;LZTS1;POLD1;MLH1;HACE1;CBX7;STK4;TSC2;MCM4;MYH14;MET;HTATIP2;NFE2;APC;RINT1;TP53;FANCD2;CDKN2A;SAV1;RGPD3;USP24;PTEN;MUS81;POLE;SUZ12;PTCH1;NF2;RGPD1;FHIT;S1PR2;MAD1L1;ATP2C1;ACTB;DGKD;CCDC80;SMARCB1;SUV39H1;SRPX;SMURF2;MSH6;TRIM62;CDKN1A;BECN1;MDM2;RCBTB2;TP53BP2;EAF2;IQGAP2;FBXO4;WIF1;ABRAXAS1;TSC1;PLK3;TNK1;EXO1;PTPRZ1;FOXM1;CUL9;RARRES1;SMARCA4;KRAS;DDB2;PML;COP1;SUV39H2;RANBP2;TMPRSS11…
Exostoses - anetodermia - brachydactyly type E	HOXA13;TBX4;LRP4;HOXD13;EVX2;GDF5;SHH;HOXD12
Extramammary Paget Disease	FOXP3;EREG;TRIM21;CARD14;IL36RN;FLG;KLK6;HIC1;IL1RN;PLGRKT;ACKR2;SHARPIN
FADD-related immunodeficiency	CLEC6A;SOX17;ANKS6;CCDC39
FG syndrome 1	RPGRIP1L
FG syndrome 4	PAX1
FRAXE intellectual disability	CDH23;CHD7;HMX3;HMX2;NLGN3;MYO7A;PCDH15;MYO6;SLC12A2;CARS2;LRIG3;USH1G
FRAXF syndrome	SPO11;NTHL1;E2F1;NAGPA;PPIF;COX7A2L;HNRNPR;HELB;DKC1;SLX1A;APTX;MEIOB;MAD2L1;MCM7;SUCLG2;UCP3;FANCA;ALKBH2;BLM;TDP1;POLQ;MTFR1;MCM6;AICDA;MCM3;IRF1;TMEM175;SLC41A1;CARS2;BRCA2;GALNS;ATM;LIG4;NHEJ1;H2AX;SOD2;XRCC5;NBN;CISD1;ZSCAN5A;VHL;MYC;NDUFAF2;FXN;ANGEL2;GGN;HMGB1;ZSCAN5C;BRCA1;MCM2;TYR;MCM4;UCP1;OGG1;GADD45A;UBE2B;TP53;USP24;MCC;ATR;SLX1B;VHLL;ZSCAN5B;MT-ND6
FTH1-related iron overload	SLC7A2;CALCR;HFE;ANK1;CP;PRKCZ;TFRC;LMAN1;SLC12A1;SLC46A1;PPP1R15A;FTL;MYL12A;NDFIP2;HAMP;TFR2;NHERF1;SLC15A3;SLCO1B3;RHAG;KLHL18;NEK11;SLC30A3;NFE2L2;CCND2;BBOF1;ACO1;RREB1;MCF2L;CHN1;GIMAP6;FBXO11;NAAA;SELENBP1;CAND2;NR1I2;ARHGAP26;TNIP1;SST;ALAS2;KCNE2;ZFYVE28;GPR146;ATP7A;EPB42;SGSM1;HJV;LCLAT1;ZNF101;AP2A2;ZFP69;SELL;RAB40C;GLMP;SKIC2;SLC48A1;LCAT;ARHGAP23;SCO2;CYB561;PKD1;XK;FNIP2;NHERF2;CY…
Fabry disease	NPPA
Facial dysmorphism - immunodeficiency - livedo - short stature	CARD11;CR2;REL;EFS;AICDA;HOXC4;IGHA2;IGHA1
Facioscapulohumeral dystrophy	DMD;CAPN3;ITGA7;DYSF;SGCB;TLN2;LAMA2;SGCG;SGCA;TRIM32;DAG1;LARGE1;TTN
Fallot complex - intellectual disability - growth delay	AP2B1;BAZ1B;MATR3;PSME4;SEMA3C;FBLN1;EDN1;KAT6A;DNAH11;YWHAE;SNX17;FOXJ1;PLCE1;PRICKLE1;CCN1;NAT8;CFC1B;RBPMS;ROBO1;NTF3;FLNA;CEP290;PLXND1;ADAMTS6;LTBP1;JMJD6;ACTN2;HECTD1;IFT74;TAB1;SALL4;PDGFRB;FOXP1;BICC1;SMARCA4;ADAM19;HEY2;GATA4;CFC1;SMAD6;ACKR3;DOCK1;MMP21;FGF19;BMP10;PITX2;CITED2;HIC2;PTPN11;NKX2-5;ZBTB14;GJA5;KDM1A;TLL1;CC2D2A;DNM2;PSEN1;SUFU;KLF3;EGR2;MYH10;SHROOM3;CARM1;GJA1;MAPK7;ZFPM…
Familial adenomatous polyposis	PAX6;PKD1;LZTS1;SMURF2;MCM9;GNAI2;STK11;KRAS;MEN1;CDC73;APC;RINT1;TES;RCBTB2;TP53;SMAD4;CDKN2A;SAV1;FBXO4;FLCN;KIT;BAP1;CDX2;NDRG2;CTNNB1;PTEN;TNK1;POLE;CDH5;BHLHA15;PRF1;DND1;BUB1B-PAK6;ATP2C1;KITLG;POLD1;SIRT2;MLH1;CCDC80;MSH2;SMARCB1;NBN;PRKAR1A;HTATIP2;CUL9;MSH6;TRIM62;PCSK2;CABLES1;PDCD4;BUB1B;TFF1;HELQ;TMIGD1;NF2;DCC;TP73;TSC2;NUDT1;RB1;TP53BP2;EAF2;ATM;NF1;PINX1;RASSF1;TPX2;FMR1;TGFB1;MET;…
Familial advanced sleep-phase syndrome	GRIA1;GABBR2;S100A1;PER3;GABBR1
Familial afibrinogenemia	F7;CBFB;WDR91;TNNT3;RUNX1;CLEC1B;GPR4;PROS1;PDGFRB;GGCX;PROC;F10;F2;ADGRA2;ITGAV;HDAC8;FERMT3;CACNA1C;ZNF385A;ITGB3;CARM1;GNE;F5
Familial amyloidosis, Finnish type	FOXE3
Familial benign chronic pemphigus	DMKN;KRT1;IKBKG;TP63;ITGB4;SPINK5;CARD14;PTCH2;TUFT1;ABCA12;ST14;GBA1;ALOX12B;KRT10;LAMA3;XPA;LRIG1;GRHL3;KLK11;KRT9;KRT2;KRT14
Familial cerebral saccular aneurysm	CBFB;TGFB2;ANXA7;APP;TNFRSF21;ATP7A;ELN;TGFB1;TGFBR1;COL1A1;CCM2;ITGAV;EDNRA;RUNX1;TGFBR2;PDGFRB;FLI1;GRIP1;GNE;MUS81;ECE1;MRTFB;THSD4
Familial cortical myoclonus	ARX;CACNA2D2;KCNQ1;GALC;KCNN2;SLC9A1;DNAL4;ZNF423;CALB1;YJU2;DNM1;CNTNAP1;EFNB3;PMP22;KCNA1;VIPR1;NRP2;RREB1;SGCE;SULT4A1;ATP8A2;CACNA1A;FCGR2A;SYT14;SYT2;SCN1A;GLRA1;THRB;GRID2;GRM1;ATP2B2;MPZ;SPTBN4;ATCAY;MECP2;HINT1;GLB1;SGF29;SCN4B;SMDT1;RYR1;LAMA2;SCN8A;MYO5A;KANTR;KARS1;ACHE;EFHC1;AP3B2;MTMR9;SLC5A5;ABCA2;QKI;TBP;PYROXD1;VAPB;PRKCG;CDHR3;GDF1;CCNB1;PDGFRA;AGTPBP1;RHBDL3;NAT8;EAF1;ITPR1;DST;…
Familial dilated cardiomyopathy with conduction defect due to LMNA mutation	SLC4A7;MTHFD2;DSP;GLA;RCN2;CASQ2;FKBP1B;KCNIP2;MINDY2;UBE4B;SLC6A6;IGHMBP2;MYBPC3;HNRNPA1;CTSV;GJA1;LMNA;LEMD2;NEXN;ARL5A;BAG5;RPSA;MECP2;MRGPRD;DES;NKX2-5;SCN5A;RYR2;MT-CO1;DMD;PSORS1C2;GJA5;NDUFA7;RPSA2;EPHA3;TNFRSF17;ROCK1;CHMP2B;TBX5;SRSF5;XIAP;KCNA7;PPP1R13L;DMPK;SP4;MYL2;TNNC1;TNNT2;ACE2;HRC;TBX3;FHOD1;ERBB2;ANK2;PDLIM3;CXADR;CACNA1D;IZUMO2;SCN3B;EFNA1;SGCD;GAA;HOPX;JUP;NPPA;IRX3;RGS6;SLC8A…
Familial drusen	CFH;AOC1;TMEM98;PROM1;TRAPPC6A;CALCOCO1;GUCA1A;KITLG;FAM168A;KMT2C;GDI2;AHRR;LIMCH1;TBC1D25;ASNS;PAX2;MCCC1;IMPG2;PHLPP1;MPP4;ITGB5;DIS3;POMGNT1;STRN4;RPGRIP1;MAP3K1;LAMA1;RP2;PORCN;ETFB;CRX;PRPF31;IMPDH1;EIF4H;RAPGEF1;ABHD17B;MMD;UBE2D3;PPARGC1A;AMBRA1;FGFR1OP2;TULP1;STK38;NR2E1;PRPH2;PDGFRB;GNAT1;EPB41L5;RPE65;PRPF3;DHDDS;UCHL3;VSX2;IFI27L2;IRF2BPL;IFT81;TSFM;SNRNP27;TSPAN8;GNGT1;C22orf23;CLN6;…
Familial dyskinesia and facial myokymia	GALC;KCNN2;AP3B2;CNTNAP1;GLRB;VAPB;GRID2;HCN1;KCNV1;MYO5A;CACNA1A;MPZ;LAMA2;SCN8A;DBNL;SCN4B
Familial exudative vitreoretinopathy	THSD7A;PAX6;PIGQ;PRICKLE3;NLRP2;TIMP2;SPATA7;RCN1;SYNE2;GDI2;LIMCH1;PRKCQ;TBC1D25;FTSJ1;CNGB1;TRIP13;TRIB2;SLC24A1;PAX2;IMPG2;PHLPP1;POMGNT1;DNAJB11;RPGRIP1;MAP3K1;TIMP3;HNF4A;E2F1;LAMA1;CACNA1F;RS1;CLCN7;CSK;CTSH;RP1;ARHGEF18;ANKRD27;YJU2;CRX;TSPAN12;ABHD11;RAPGEF1;CDK5RAP3;MPP2;UNC119;CCND1;TRIM3;PDHX;AMBRA1;MDM1;GAPDH;TULP1;PRDM13;PRPH2;SPARC;IK;FAM162A;LCT;MEF2D;RPE65;CTH;PRPF3;FASLG;CA14;ELO…
Familial gastric cancer	CRAMP1;FOXP3;TTC7A;NFKB2;ESRP1;CA9;GATA3;TBX2;SPDEF;APC;IQGAP1;SMAD4;GRHL3;WNT9B;MSX1;CDX2;SLC9A4;FZD2;FUT7;SOX2;GAST;ATP4B;OCLN;AP2B1;DCN;HYAL2;GSK3B;OCA2;ATP4A;RNF43;A4GNT;TES;SYTL2;PRDM16;ZEB1;PGAP2;IL18;SST;TFF1;DNASE1L2;RUFY3;HRH2;SLC9A2;STK11;TGFB3;GAD1;PDX1;WASF2;AIRE;PRTG;TBX10;GOLGB1;SLC26A9;FOXL1;FGFR2;VSIG1;EDNRB;PRICKLE1;KCNE2;TFF2;SLMAP;NKX6-3;FIGN
Familial hemophagocytic lymphohistiocytosis	SLC4A1;ABCB4;ITGAL;TYROBP;WAS;ANK1;FOXP3;CTSA;FECH;BCL3;ARHGAP15;NFKB2;PTPRC;FAM234B;SH3BP2;FLT3LG;FBXL19;IL2RB;LGMN;PROCR;NFATC2;STK4;ELF4;TNFSF13B;PLA2G15;MEFV;RELB;JAK3;ATP4A;TLX1;USP46;NFKB1;UNC93B1;ITFG2;SH2B3;IFNG;PRKAB1;NEDD9;CCR6;STEAP3;WIPF1;LEPR;PTCH2;FASLG;MYB;ACOT2;FLT3;COPA;NCKAP1L;STAT5A;RAC2;LILRB2;NFATC1;COG6;SFTPD;RRAS2;PTPN22;USP26;LMO2;STX11;IL18BP;EXOC6;LMBR1L;IRF8;VAV1;RAB13;…
Familial hypocalciuric hypercalcemia type 1	CASR;SLC12A3;PHEX;SLC2A9;VDR;CLDN2;UMOD;CLDN16;SLC26A1;CLDN4;STK39;SLC12A1;AKR1B1;GCM2
Familial hypocalciuric hypercalcemia type 2	UMOD;CASR;GCM2;AKR1B1;PHEX;SLC2A9;STK39;SLC12A1;CLDN16
Familial hypocalciuric hypercalcemia type 3	CASR;TRPV5;SLC12A1;UMOD;SLC2A9;PHEX;GCM2
Familial isolated hypoparathyroidism	TFAP2B;CASR;SLC12A3;SLC12A1;FRYL;TTC39A;TLDC2;EMD;PDGFRL;DNAJC2;CLDN16;EEPD1;AMELX;PTGER2;NRSN2;PRRG2;SLC34A1;MRPS25;ENAM;KL;TMEM254;PLCE1;PROM2;C2CD2;HLCS;TMEM174;GPD1;UMOD;REPS2;AGXT;GPC6;CLCNKB;FAM43A;CLCNKA;SLC4A5;MME;PRSS1;SPECC1L-ADORA2A;PRSS3;GOPC;SEC31B;NMRK2;PGS1;RAPGEF4;RIN3;PHEX;GPR63;GCM2;BCL11B;ABHD8;RINT1;MR1;RPIA;SREK1;SUN3;ATP7A;AQP3;PTGER4;RRM2;POLD4;SAMD9L;SLITRK4;CRACDL;PAX9;RG…
Familial multinodular goiter	MAD1L1;KITLG;POLD1;TP73;MSH2;MCM9;STK11;KRAS;MEN1;APC;TP53;ATM;FBXO4;BAP1;PTEN;TNK1;PTCH1;BUB1B-PAK6;MLH1;MET;HTATIP2;CUL9;SPTBN1;TRIM62;SMAD4;COP1;THRB;SAV1;RET;HIC1;PRF1;NF2;DCLRE1A;SMARCB1;PRDM2;PRDX1;RB1;CDKN2A;BUB1B;HELQ;TSC1;PLK3;ATAD5;DND1;ATP2C1;LZTS1;NBN;MSH6;RINT1;TP53BP2;EAF2;NDRG2;NF1
Familial ocular anterior segment mesenchymal dysgenesis	THSD7A;PAX6;CCDC28A;IKZF2;ZZZ3;BEST2;PLEKHA5;PRSS8;FOXC1;NFATC3;NUP37;KLHL20;CDC14A;CPOX;COL4A4;CDH7;TRPM3;ACOX3;DNM1L;P2RX7;RAB18;POLDIP3;CYB5R3;HNF4A;JAG1;ASIP;FGF9;HSF4;SEC14L5;CAPN15;HERC1;OCA2;PPP2CB;ERCC2;LIM2;ELAVL2;TYRP1;ABHD17B;CUBN;PRMT8;ALDH2;RAB35;E2F3;GMNN;SLC17A2;SPARC;GRM6;PCDH12;FAM162A;PCGF1;PARD3B;ANGPTL1;UAP1;CRYGD;SGIP1;LDAH;VSX2;LTBP2;RBM25;SUPT7L;GJA8;GJA3;GPSM2;LRP1;SDC4;PE…
Familial osteochondritis dissecans	HOXD12
Familial paroxysmal ataxia	ATOH1;TMEM176B;CACNA1A;GRID2;UNC5C
Familial partial lipodystrophy, Köbberling type	CYB5R4;AKT2;PON3;CCL2;CCL1;POMC;GPAM;PCK1;THRA;PRDX5;LDLR;PRKAB2;PPARG;HMGA1;ANK2;FABP2;PIK3R1;LCN2;CYP11B1;AGPAT2;KBTBD2;INSR;SLC2A4;AIDA;PLSCR3;APOL6;AKR1B15;KMT2B;SEC61A1;LRP6;IGF2BP2;HADHA;OCA2;FGF21;PRKAG2;CPE;ARFGEF3;KDM3A;CCDC92;SOCS2;PCSK2;ATF4;BMAL1;PIK3C2G;ADCYAP1;LYPLAL1;FOXO1;CCDC3;GPR61;PPM1L;CSF2;NOS3;PRDX3;PLIN1;BSCL2;LEP;ADIPOQ;IRS2;BRD2;GCGR;BGLAP;NR1H4;SCD;FGL1;GCK;GYS2;ALMS1;PP…
Familial progressive cardiac conduction defect	REX1BD;CACNA1G;VCL;TNFRSF17;PIK3CB;GALC;KCNH2;SFSWAP;SPA17;ROCK1;MEF2A;PLA2G10;NUCB2;FCGR2B;SCARB1;VDAC3;GSK3B;CHMP2B;REST;TBX5;NOS1;NRCAM;RAPGEF4;DSP;CECR2;FAM118A;ZC3H7B;CHRDL1;GLA;NUTF2;HOMER2;KCNA7;DMPK;SP4;OGN;RND2;LAMTOR3;CBL;CALCA;KCNA1;RFC5;CAP2;BVES;CCR6;NUP155;COX7A2L;RCAN3;ZNF541;CASQ2;KCNIP2;KCNJ5;LYZL1;KCNJ8;POPDC2;CPXM2;OBP2A;RWDD3;MXD4;PEPD;TBCC;INSIG2;THRA;STRIP2;SMO;MINDY2;ACE2;H…
Familial prostate cancer	TMPRSS2;DND1;ELAC2;KITLG;TP53;CXCR6;SMARCB1;EAF2;CDKN2A;BUB1
Familial renal amyloidosis	SLC9A3;HMOX1;FADS2;HNF1A;DRD5;CYP4F12;ABCC2;FOXP3;CYP4F11;CYP4A11;PTGS2;GATA5;CYP19A1;PKD2;CORIN;CYP4A22;SLC6A18
Familial short QT syndrome	REX1BD;CACNA1G;UBE3C;PRSS3;SLC4A7;DSG2;SNX29;GALC;KCNH2;SFSWAP;SPA17;ATP2B3;PLA2G10;GNB5;NUCB2;PTPN18;FCGR2B;VDAC3;GSK3B;WDFY1;NOS1;PACSIN2;FAM118A;ZC3H7B;CHRDL1;GABRE;NUTF2;KCNA7;SP4;AKAP10;LAMTOR3;DCPS;CALCA;CAP2;BVES;NUP155;EHHADH;MOB1A;COX7A2L;GBP1;TNNT2;USP35;CASQ2;KLHL29;FKBP1B;HELLS;AVPI1;KCNIP2;KCNJ5;ENOX1;KCNJ8;CPXM2;OBP2A;RWDD3;PEPD;STAMBP;TBCC;INSIG2;PEX1;EGLN3;CASZ1;ERAL1;KL;IAH1;TPGS…
Fanconi anemia	FOXC1
Fanconi anemia complementation group G	SLC4A1;ARID4A;LIG1;MKI67;CES2;TCIM;SAMD9L;SPI1;PRKAB1;RAD50;LMO2;FLI1;KIT;TSPAN33;ZSWIM1;CHRNA5;AHSP;RASA3;SIPA1;KITLG;TTC7A;HEPH;JAK2;MYB;PMS2;HBZ;LDHA;POLG;RUNX1;SPTA1;ATAD5;PRKAG1;IKZF1;SERPINB2;LYN;CREBBP;CTSG;MCM4;SLC11A2;SMAP1;TMCC2;TET2;ASXL1;LYPD2
Fanconi anemia complementation group U	COL2A1;EVX2;HOXD13
Fanconi anemia complementation group V	CSF3;MACROH2A1;LMO2;EXOC6;POLG;SPTA1;PRKAG1;TF;JAK2;IFNG;STEAP3;MYB;USP6;EPB42;USP32;CES2;TCIM;ABCB4;PKD1;HEPH;PRKAB1;LDHA;SLC40A1;RUNX1;MGAT4B;AHSP;ANK1;LIG1;TPI1;MPL;SDC4;TSPAN33;EPB41;ZSWIM1;ZFPM1;LYN
Fanconi anemia, complementation group S	SP6
Fanconi renotubular syndrome 1	SLC12A1;PHEX;CALCA;ATP6V1B1;HNF1A;SLC5A2;CRH;UMOD;CLCNKA;AKR1B1;CA2;SLC2A9;TRPV5;KCNK1;SLC3A1;MMUT;BSND;CLCN5;SLC4A5;VDR;SLC34A1;RHCG;WNK4;DMP1;CALCB;GPR4;CLCNKB
Fanconi renotubular syndrome 2	VDR;SLC5A2;UMOD;CLCN5;NCOA1;SIGLEC15;PHEX;CALCA;CLDN16;AKR1A1;GCM2;TRPV5;DMP1;GPRC6A;CALCB;SLC12A1;HNF1A;TMEM174
Farber lipogranulomatosis	ZFP36
Febrile seizure (within the age range of 3 months to 6 years)	SYN1;KCNQ2;GNAO1;NRCAM;HCN2;SLC32A1;CELF4;FMR1;AP3B2;DNM1;UBE3A;AKT3;LOXL1;KCNH3;GABBR2;CACNA1A;ZFP14;SCN1A;ADRA2A;GRIA4;ADGRV1;CACNG2;TEF;KCNA2;GRM7;SCN8A;MBP;GABRA1;SLC9A1;LHX6;LGI1;GABRG2;FOSB;GLRA1;DGKE;KCNJ6;TBC1D24;HTT;KDM1A;SCN1B;HNRNPH2;SLC10A4;CNTN5;SYN2;ELAVL3;SZT2;RYR2;AP3D1;HDAC4;CHRNA4;ADORA2B;PLCB1
Feingold syndrome	IFT88;SEC23B;QSOX1
Feingold syndrome type 1	CC2D2A
Feingold syndrome type 2	HOXA13;NXN;FOXL1;GJB3;LMBR1;GDF5;HOXD13;LRP4;FBN2;SFRP2;MMP16;FMN1;DBN1;HOXD12;RNF10;LGI4;EIF3C;EIF3CL;SCX
Felty's syndrome	SPO11;EYA2;ARHGAP15;ITGAE;CEBPE;NALCN;CORO1A;MMD;CD69;PTPN6;NAA50;FLT3;USP45;STAT5A;NXNL2;DOCK2;IL1RN;IRF4;VPS33A;MFGE8;FBXO15;FCGR2A;CCR1;NSA2;NDST2;GALR1;LGALS9C;IKZF1;TNFRSF13B;FCGR2C;LGALS16;MLLT6;CD74;CD44;FCGR2B;ST6GAL1;NFKB2;PNPLA5;CYTH2;JAK3;PIK3CG;TLX1;ZAP70;RGS4;CSF3R;NCKAP1L;GPR83;C9orf72;SLC22A9;MMP3;BCL2L11;GFI1;SPTA1;CPA3;ITPRID1;SOCS3;SLC22A10;SLC22A25;TLR7;SERPINB2;CD177;LYN;LGALS…
Female infertility due to fertilization defect	HOXA11;CD9;YTHDC2;KMT2C;DNAJA2;SCARB1;ACTL6B;JADE1;SMC1B;CBFA2T2;PGR;CDC23;IL2RB;DICER1;NUMBL;SFRP4;AMBP;PACRG;CEP70;LEPR;MROH9;KIF18A;HOXC11;CKS2;TBC1D20;PRDM7;LIF;HERC2;NUTM2F;MYC;TTPA;FAM149B1;BMPR1B;ADAD2;CACNA1A;MMEL1;LHX9;HORMAD1;CCNB3;CDKN2A;CAMK2G;LSM14B;FSIP1;ENKUR;FBXO43;DRC1;MEIOB;DDR2;SMCP;ANTXR2;DCST1;PTX3;ADAD1;KDM1B;ZNF143;MARF1;MEI1;HR;KCTD19;SYCE1;PRM1;DEFB119;NRIP1;ZAR1;TMEM95;I…
Fibular aplasia - ectrodactyly	KPNA6;PITX1;TP63;RBFOX1;IGFALS;AQP9;HOXA13;ZBTB16;ARSB;TBX4;GDF5;HOXD13;RAI2;CHSY1;TRIM5;KL;LRP4;ITM2C;CHST12;BMPR1B;LNPK;SFRP2;TMEM86A;LRRK1;LRP5;IHH;SERPINB12;PKIA;MXRA7;CHSY3;IL31;FMN1;ARID4A;SLC7A8;LMBR1;GLI3;MDM1;KCNIP3;UXS1;COL10A1;ECHS1;HOXD11;GPR87;FBN2;COL2A1;FURIN;TMEM88;HOXD12;EVX2;ARL15;FBXL22;BAIAP2L1;GAB2;PORCN;BMP5;FAM20B;CHPF;CCDC33;RSPO2;B3GAT3;ACAN;TNNI1;WDR4;PBXIP1;ATG13;SCARF2…
Fibulo-ulnar hypoplasia-renal anomalies syndrome	COL2A1
Filippi syndrome	SP6
Finnish upper limb-onset distal myopathy	SCN4A;DNM2;CHKB;APOBEC2;KLHL31;LARGE1;ITGA7;DNAJB4;COL6A3;MTM1;GAA;TCAP;FKRP;AGRN;RYR1;LAMA2;DMD;MYH4;GAS7;CAPN3;SGCG;TNNT1;SGCA;FLNC;ASNSD1;COL6A1;GMPPA;PLPP7;SELENON;CFL2;DES;COL13A1;ANK1;DMPK;SACS;SGCB;STIM1;NEB;TRIM32;HOXD13;DYSF;AFG3L2;LMOD3;ANO5
Fish-eye disease	LRP6;SCARB1;APOB;OSBPL8;LIPG;HPN;PON3;ALDOC;KLHL5;APOC3;ADTRP;NUP155;APC;LDLRAP1;PADI4;TPCN2;TAGAP;ABCA1;TMC1;LIPC;LEP;KIF18B;FOXE3;TRIM13;TM6SF2;ORM2;APOC2;TXNIP;NR1H4;IL21R;ASIC1;AMPD2;APOA1;CCDC18;APOE;APOC1;ANGPTL3;PHF11;TRA2B;ABCA8;KIF2C;AIG1;ALPP;NFASC;KLF15;RCOR2;LPL;ACSL5;PPME1;TINCR;APOC4-APOC2;LTB;CCNQ;APOC4;CTAGE15;GPIHBP1;CTAGE8;OTC;ELN;EYA2;SREBF1;GLG1;ZMAT5;DNAJC2;HMGCR;CNTN3;FBXL5;…
Flynn-Aird syndrome	GREM2;DMP1;SP6
Foveal hypoplasia-optic nerve decussation defect-anterior segment dysgenesis syndrome	PAX6;HSF4;CRYGD;PXDN;MIP;LMX1B;CDKN2A;GJE1;TRPM3;VSX2;GJA8;UBE3B;OTX2;FOXE3;COL4A1;LGR4;SIPA1L3;NECTIN3;MAB21L1;MAP3K1;MSX2;POU4F2
Frank-Ter Haar syndrome	DMP1;SH3PXD2B;GLI2;SLC39A13
Frasier syndrome	PTGS2;TNS1;COL4A4;LHB;CGB3;GNRHR;KISS1R;CLU;MAS1;MEN1;CDK4;LHCGR;DHH;GNRH1;MYO1E;CYP11B1;HPRT1;FSHR;CLCN5;CD151;WT1;MAGI2;INS;GPRC5A;CPEB3;GLIS2;PRKAA1;TMCO1;HELQ;RET;SGPL1;TAC3;COL4A3;RSPO1;KISS1;TNFAIP2;CGB8;CGB1;FKBP4;MYO9A;ESR1;POLR3H;PCYT1B;CGB2;NPHS2;CCNI;CHST8;TAF4B;LHX9;RHPN1;GNE;GDF9;AR;NR2C2;CGB5;CGB7;PRKDC;CFH;B4GALT1;FANCL;GATA5;HSD17B3;FSHB;ABHD2;ARHGDIA;WNT4;PRL;GPR149;NHLH2;CYP11B2…
Freeman-Sheldon syndrome	SATB2;PRICKLE1
Frey Syndrome	ITPR2
Fried's tooth and nail syndrome	HR;FOXN1;C8orf44-SGK3;EDAR;EDA;SGK3
Friedreich ataxia	SACS;OPA1;PMP22;MDGA2
Frontonasal dysplasia-severe microphthalmia-severe facial clefting syndrome	DLX5;GAS1;DLX6;TMEM107;ALX4
Frontotemporal dementia	CAMK2A;VRK3;GNPAT;GRIA1;DGKH;FOSB;GAREM2;S100A1;LRRTM1;HDAC4;CTTNBP2;ZBTB20;TARDBP;FRMD5
Fryns syndrome	CPLANE1;RPGRIP1L;FOXH1;TBC1D32
Fuchs endothelial corneal dystrophy	PAX6;IKZF2;ZZZ3;FOXC1;KLHL20;RAD54L;P2RX7;POLDIP3;JAG1;ABCD1;FLT1;HSF4;HERC1;LIM2;HYAL4;ABHD17B;CUBN;VWA5A;GMNN;SLC17A2;PCDH12;CHMP3;ABCG2;MAPKAP1;TGFBI;UBIAD1;GJA3;FABP3;PEX6;DSTN;PPAT;RAF1;TMEM165;FBXO21;ASCC1;LUM;SORD;PCSK6;KIFC3;TMCO1;COL8A1;PNLDC1;ZNF182;ZEB1;KAT14;UBE3B;ANAPC1;DKK2;SLC25A28;B3GNT7;SHROOM4;CRYAA;LMNA;CRYGC;ANPEP;MYO1A;CCDC178;LPO;GLYCTK;SPRR1A;BNC1;NIPA1;ETFDH;COL8A2;FRMD3;I…
Fuhrmann syndrome	HOXA11;ARID4A;ALX4;PITX1;PTHLH;GGTLC2;PHEX;XYLT1;COMP;GLI3;ZBTB16;ARSB;KCNIP3;PAPPA2;DENND10;CHPF;GDF5;HOXD11;HOXD13;SPATA6;UBE2G1;LRP4;IFT172;BMPR1B;FBN2;COL2A1;DUOX2;LNPK;CSGALNACT1;GGTLC1;B3GAT3;SCLT1;WNT7A;GREM1;HOXD12;PKIA;EVX2;MYOZ1;CHSY3;EIF3CL;ETV5;FMN1;KPNA6;GAB2;FGFR3;RBFOX1;IGFALS;PRODH;MMP9;TIMP1;SMPD3;HOXA13;BBS9;CHSY1;CHST12;TFAP2A;ADAMTS17;ITGA10;SFRP2;RSPO2;FREM2;LRRK1;ACAN;NPPC;I…
GCGR-related hyperglucagonemia	BAD;ABCC8;CADPS2;ERO1B;GCK;RPS6KB1;HES1;SPOP;PCSK2;ATF4;PDZD2;GLS2;CTSV;RB1;ITPR1;SAV1;SPHKAP;ALX3;MAPK13;KCNB1;AIRE;PRKAA2;CTSS;BAP1;SLC30A8;GPER1;GEM;ONECUT1;PKHD1;EIF2AK3;INSM1;RBM4;UCN3;AKAP5;SLC2A4;SLC8A1;GAST;GCGR;INS;GPR142;KMT2B;CREBBP;TNFRSF9;RAPGEF3;KCNK16;LEPR;GPR68;FKBP1B;BICC1;DBH;FFAR1;FOXA1;CHRM3;MEN1;HMGA1;ANXA7;PDX1;GHRL;SLC9B2;CARTPT;TNK1;RIMS2;SYCN;PRF1;RPH3AL;CACNA1E;PIK3CB;PH…
GIST-plus syndrome	PTK6;STK11;OR1E2;APC;TES;SMAD4;TFF1;RAG2;FUT7;MSH2;FEM1A;CDKN2A;CDX2;TMIGD1;C20orf96;MUC2;USH1C;KIT;CTNNB1;PDGFA;TRIM71;PRKDC;PDX1;OR1E1
GM2-gangliosidosis, AB variant	ASPA;NLGN3;ATP1A3;HTRA2;GRIA2
GM3 synthase deficiency	KCNC2
GNE myopathy	GAS7;ANK1;DNM2;CAPN3;CHKB;SGCG;DMPK;TNNT1;MEOX2;MYH3;FOXN1;MYF5;CLCC1;LDB3;APOBEC2;FLNC;FST;MYBPC3;ITGA7;DYSF;ALPK3;MSTN;COL6A1;APP;SYPL2;GMPPA;SACS;OBSCN;SELENON;SGCB;COL6A3;ATP7A;VCP;CFL2;MTM1;GAA;TLN2;SMN1;DES;PLEC;FKRP;SYNM;CAV3;NEB;ACTMAP;RYR1;LAMA2;SCN8A;COL13A1;MT-CO1;DMD;RBM20;KBTBD13;MYH4;SCN4A;FHL1;BARX2;LIMCH1;NFATC3;CACNA1S;PABPN1;R3HDML;RPS6KB1;CAP2;TRIM32;KLHL31;SIX1;CSRP3;SLC6A6;IG…
GRACILE syndrome	CP;SLC12A1;SLC4A4;WNK4;HNF1A;SLC40A1;ACOX1;ABCB4;HFE;ABCC2;TFR2;ATP6V1B1;LGALS3;HJV;SLC7A9;NDFIP2;FAH;FBXL5;SLC3A1;ATP7A;LTF;HAMP;UPK2;MMUT;SOX17;UMOD;CLCN5
GRN-related frontotemporal lobar degeneration with Tdp43 inclusions	MRPL3;CSF1R
GTP cyclohydrolase I deficiency with hyperphenylalaninemia	CYS1
Galloway-Mowat syndrome	NPHS2;GLIS2;MYO1E;CD151;COL4A4;AMELY;COL4A3;CLCN5;MAGI2;CFH;AMELX;UMOD;COL4A5;CD2AP;FAM20A;MAS1;COL4A1;CPLANE1
Gardner syndrome	HTATIP2;STK11;KRAS;MEN1;APC;MSH2;SPTBN1;TP53;SMAD4;CDKN2A;NDRG2;PTEN;TNK1;NF2;NF1;SMURF2;BUB1B;BAP1;POLE;HIC1;AMBN;BUB1B-PAK6;SMARCB1;CUL9;RINT1
Gaucher disease due to saposin C deficiency	SLC20A1;PRKAB1;SPTA1;PRKAG1;JAK2;GATA1;GPR146
Gaucher disease type 1	UNC93B1;RELB;SPTA1;ABCB4;JAK1
Generalized arterial calcification of infancy	ENPP1
Generalized congenital lipodystrophy with myopathy	GUCY2C;IGF2BP2;LIPE;OCA2;FGL1;FGF21;CCDC92;GPAM;PPP1R3C;PCK1;GNMT;LPIN1;ABCG5;NEIL1;ADCYAP1;ABCG8;ANK2;OSMR;FOXO1;CCDC3;SLC5A10;GPR61;LMNA;SQSTM1;NOS3;PRDX3;PLIN1;BSCL2;KBTBD2;C11orf86;TRIB1;PLAAT3;OR4M2B;MC2R;AIDA;FFAR4;ILRUN;AKR1B10;GCGR;PRLH;HADHA;PHKB;PRDX5;PPARG;CIDEB;MSTN;WDFY2;LYPLAL1;LCN2;ADIPOR1;SGMS2;SERPINA12;MOGAT2;TERF2IP;PLA2G1B;C1QTNF1;RALGAPA1;DDIT3;PNLIP;SERTAD2;PPARA;ATXN2;ORM2;…
Generalized epidermolysis bullosa simplex, non-Dowling-Meara type	TP63;FOXN1;ITGB4;SPINK5;LMNA;DSG4;EGFR;ST14;KRT1;KRT9;MITF;KRT76;PKP1;MPZL3;KRT2;KRT10;IKBKG
Generalized epilepsy - paroxysmal dyskinesia	CACNA1G;GABRA1;AP3M2;GNAO1;CELF4;CACNA1A;SCN1A;GRIA4;MBP;SZT2;GABBR1;GABRG2;AKT3;KCNH3;KCNMB4;KCNC2;TEF;SCN8A;KDM1A;CACNA2D2;HCN2;SCN1B;LHX6;DNM1;UBE3A;FOSB;ELAVL3;AP3D1;SLC9A1;AP3B2;SULT4A1;SLC10A4;ADRA2A;KCNJ6;CACNG2
Generalized epilepsy with febrile seizures-plus	KDM1A;ARX;GABRA1;AP3D1;AP3M2;KCNQ2;GNAO1;SLC9A1;NRCAM;HCN2;CHRNA4;CELF4;AP3B2;ATP1A3;SCN1B;LHX6;LGI1;KCNA1;GABRG2;AKT3;FOSB;HNRNPH2;LOXL1;SULT4A1;CACNA1A;ZFP14;SCN1A;GLRA1;CNTN5;ADRA2A;ANK3;GRIA4;DGKE;KCNJ6;SENP2;ADGRV1;ALDH7A1;CACNG2;TEF;KCNA2;PLCB1;GRM7;ELAVL3;SCN8A;HTT;MYO5A;MBP;SZT2;CACNA1G;CACNA2D2;SYN1;EML1;HDAC4;SLC32A1;DNM1;ALDH5A1;UBE3A;KCNH3;KCNMB4;IL6;GABBR2;TCF12;SLC10A4;DST;TBC1D24;M…
Generalized junctional epidermolysis bullosa, non-Herlitz type	AMELY;FOXN1;AMELX;ENAM;DSG3;EDAR;ITGA11;KRT71;VWDE;WDR72;HR;C3orf38;SP6;PAX9;TP63;NECTIN1;TNN;RUNX2;LRP4;WNT10A;NFIC;ALPL;AMBN;KITLG;SPARC;BCL11B;POSTN;LEF1;SOSTDC1;ODAPH;AMTN;FAM20A;SSUH2;MMP20;DMP1;EDA;GREM2;EDARADD
Generalized pseudohypoaldosteronism type 1	TGFB1;WNK4;NR3C2;CLCN2;SCNN1B;NEDD4L;SLC12A1;SLC26A3;REN;STK39;CUL3;KLHL3;CYP11B1;BSND;CYP11B2;SLC4A5
Genetic central nervous system malformation	KIF2A;ZNF423;ARHGEF2;MYH10;DCLK1;MAPK8IP3;NFIB;DRAXIN;SUZ12;DCC;EML1;CRMP1;EFNB1;NAPA;LMNB1;APC2;ATP1B2;MAP3K12;ENAH;ROBO1;EMX2;DSCAM;CDK5R1;BHLHE22;TSKU;ADGRG1;NTN1;FGFR2;ARCN1;MAST1;PRPH2;TUBB2B;APP;HSF1;FOXE3;NHS;MAP1B;CABLES1;EN1;UNC5C
Genetic hyperferritinemia without iron overload	PAX6;TRPM3;HSF4;GZF1;BCAR3;RNF157;CRYAA;LSS;CRYGC;FOXE3;CRYBB2;FOXC1;CPOX;ABCD1;ERCC2;CRYGD;ELL2;GJA8;MIP;FBRS;CRYGA;CRYGB;LIM2;MAP3K7;BBS7;CENPE;FYCO1;CEP135;DNER;NCOA6;GJE1;CDKL4;CRYGS;SERPINA2;COL16A1;SIPA1L3;ANGPTL1;GJA3;SGO1;UBE3B;PANK4;BMS1;NHS;LCTL;LGR4;YAE1
Genetic malformation syndrome with short stature	MAP3K1;AMELY;CACNA1F;TULP1;MSX2;CERKL;PDHX;PXDN;PAX6;AMELX;LGR4;PRPH2;NDP
Genetic renal or urinary tract malformation	PKD1;WWTR1;TGFBR3;FRYL;PAX2;TSC2;ATP6V0A4;CAV1;LZTS2;NPHP3;PCCB;ACVR2B;TFCP2L1;PKD2;SIRPD;ALDH1A2;PDGFRA;SLC3A1;DZIP1L;ACE;FSTL1;MID1IP1;TSC1;RET;GDNF;UMOD;OBP2B;ZNG1A;OVOL1;ROBO2;EVI2B;FAM72B;RNFT1;CLDN4;ZNG1C;H4C16;LGR4;ZNG1F;FAM72D;ORM2;HPR;FAM72C;NPHP3-ACAD11;H4C2;DLG1;TULP3;SLC9A1;FKBP5;BMP7;SIRPB1;LIFR;SLC41A3;BICC1;BMP4;GLIS2;LAMA5;IGHMBP2;FAIM2;ZNG1B;BRD4;ZNG1E;FREM2;WNT9B;ARHGAP35;NEK8;N…
Gerstmann-Straussler-Scheinker syndrome	ARCN1;ABCA2;ASPA;ATXN1;TOR1A;DRD2;ANK3;DST;HPRT1;MECP2;DCC;SCN8A;MATR3;HCN2;ATP1A3;NEUROD4;SGCE;NPC1;GRID2;SLC6A1;UNC5C;ANKFY1;ARX;STUB1;SLC5A5;CLCC1;ATXN7L1;CA8;ATP2B1;USP31;GRM1;KCNJ6
Gilbert syndrome	ABCB4;ERCC1;ATP8B1;TPD52L2;SEC24A;FAIM;GCLC;FAH;LPCAT3;BAZ2B;ASGR1;PCSK9;ERFE;SLCO1B3-SLCO1B7;ABCC2;SLCO1B3;APOA1;SLCO1B1;CCNDBP1;P2RY13;TBC1D10A;SLC39A14;ABCG2;IGFBP1;SHMT1;AS3MT;CEBPA
Gingival fibromatosis - progressive deafness	TP53;TP73;MET;KCNQ4;TP53BP2;CDKN2A
Gitelman syndrome	AGT;SLC12A1
Glanzmann thrombasthenia	TBXAS1;RAB27A;F11;VWF;MFAP2;F13A1;F10;RAP1B;F2RL3;MINK1;FERMT3;SCUBE1;F2RL2;P2RY12;FGA;F7;GP6;UNC13D;EMILIN1;P2RY1;ANO6;F2;ITGB3;ITGA2B;TBXA2R;PTGS1;INPP5D;FGG;CLIC1;RASGRP2;CD40LG;KNG1;TMEM163;GP1BB
Glanzmann thrombasthenia 1	ITGA2B;TBXA2R;PIK3C2A;CAPN1;DTNBP1;PIK3CB;TBXAS1;RAB27A;GP6;PTGS1;SERPIND1;MYH9;F9;PIK3CG;TYRP1;PDLIM1;SULT1E1;VWF;SELPLG;DOCK7;MFAP2;SLPI;GNAZ;AP3B1;EMILIN1;ENTPD1;RANBP10;F13B;RGS18;MERTK;GNAQ;ST3GAL2;SCUBE1;ADAMTS13;TREML1;HPS3;ITGA2;F2RL2;CLEC1B;STIM1;P2RY1;STX8;FGG;FGA;ANO6;F2;GAS6;GP1BA;AGBL4;BLOC1S5;OR2L13;SVIL;GP1BB;MPIG6B;CLIC1;ITGB3;BAK1;RAB27B;LCP2;PRKCQ;WDR1;F11;UNC13D;HPS4;RABGGTA;TU…
Glaucoma - ectopia - microspherophakia - stiff joints - short stature	FOXC1;CPOX;TRPM3;HSF4;HERC1;LIM2;SIPA1L3;CRYGD;MIP;BCAR3;CRYAA;CRYGC;NIPA1;NECTIN3;FOXE3;NHS;TPM2;FAM216A;CRYBB2;PAX6;LCP2;P2RX7;ABCD1;NUTF2;GJA8;GJA3;FABP3;LRP1;SORD;UBE3B;LSS;CRYGA;ETFDH;GJE1;LGR4;ST20-MTHFS;TBCE;CRYAB;PRMT8;ALDH2;RAB35;BMP4;BPIFB1;MACROD1;ZNF182;ANAPC1;UQCRB;DCTN5;CD7;NCOA6;CRYGS;FGF9;GMNN;PCDH12;UAP1;LDAH;TCTN3;BFSP1;RAF1;MTHFS;RNF157;PANK4;LPO;CRYGB;LCTL
Glutathione synthetase deficiency	TPI1;PRKAB1;TMCC2;PKLR;RUNX1;SPTA1;EPB42;AHSP;IKZF1;HBA2;SLC4A1;OTC;HEPH;PRPH2;CBFA2T3;PRKAA1;EXOC6;PROM2;KIT;TSPAN33;SYNJ1;PRDX2;PRKAG1;HBA1;TFRC;ADD1;GATA1;HBZ;DMTN;SLC7A9;DNM2;SLC4A4;BNIP3L;PTCH2;MOCS1;LDHA;CLCN5;GATA2;SLFN14
Glycogen Storage Disease Type 2b	DSG2;DMPK;IRX4;TNNC1;CASQ2;SLC6A6;MYBPC3;ALPK3;MYLK3;A1CF;TTN;LEMD2;PDLIM5;TBX20;MED30;BAG5;XIRP1;GAA;DES;CTNNA3;SCN5A;MYH6;LRRC10;DMD;RBM20;NEBL;PPP1R13L;SP4;MYL2;CSRP3;KRAS;TBX3;MTO1;HEY2;MYPN;KLHL40;NEXN;XIRP2;NPR1;LMOD2;MRGPRD;NKX2-5;RXRA;UVRAG;SGCG;SGCA;CHD4;CAP2;HBEGF;ECSIT;IGHMBP2;CTSL;CTSV;HADHB;TRIM54;ASNSD1;LMNA;SGCD;MYOZ2;NPPA;CAV3;RYR2;PPP3R1;LAMP2;TBX5;SRSF5;GLA;RANGRF;PDLIM3;SYNM;HE…
Glycogen storage disease due to glucose-6-phosphatase deficiency	RRM2B;SLC12A1;G6PC1;HNF1A;LEP
Glycogen storage disease due to glucose-6-phosphatase deficiency type a	RRM2B;G6PC1;HNF1A;LEP;SLC12A1
Glycogen storage disease due to glycogenin deficiency	LAMP2;DSG2;NEBL;CHD4;TNNC1;FOXP1;CASQ2;SLC6A6;IGHMBP2;MYBPC3;TBX3;MTO1;CTSV;CMTM3;JPH2;OBSCN;KLHL40;LEMD2;PDLIM5;MED30;DES;NKX2-5;SCN5A;MT-CO1;NOS1AP;DMD;ITGB3;TBX5;RAPGEF4;GLA;PPP1R13L;DMPK;MYL2;BVES;POPDC2;CSRP3;ALPK3;IER3;LMNA;XIRP1;LMOD2;NPPA;CAV3;MYH6;RYR2;RBM20;CHCHD10;GJA5;SP4;COL1A1;RANGRF;HADHB;ERBB2;SCN1A;ANK2;BMP10;MYOZ2;MRGPRD;RXRA;VCL;SRSF5;SMAD7;CAP2;HRC;CTSL;HEY2;MYPN;MYLK3;XIRP2;B…
Glycogen storage disease due to hepatic glycogen synthase deficiency	ABCC8;HSF2;FAM184B;HERPUD1;SEC61A1;ADGRF5;BUD23;CACNA1S;GNAO1;BRPF3;OCA2;URI1;FGF21;GCK;WFS1;GYS2;PPARD;GLP1R;ARFGEF3;LEPR;FFAR1;GNG13;GDPD2;LDLR;TEX101;MEN1;STAT4;PDX1;NR1I3;CCDC120;ADRA2A;SPHKAP;ADIPOR1;ADAR;CRTC2;SNRK;DNAJC5G;SLC9B2;SLC25A46;FBP1;QSOX2;ZNF219;LMBRD1;ADORA2B;TTLL6;KBTBD2;INSR;KCNH6;LEP;SYNE3;TCERG1L;FIBIN;NT5DC1;STX19;HYAL3;CXCR3;GK3;PRKDC;INS;GPR142;BIVM-ERCC5;KMT2B;SLC25A13;C…
Gollop-Wolfgang complex	HOXA11;ARID4A;GAB2;FGFR3;PITX1;RBFOX1;APLP2;CHKB;MMP9;TIMP1;XYLT1;ANKRD27;LMBR1;GLI3;BMP5;ARSB;BBS9;CHPF;ZNF831;GDF5;HOXD13;SPATA6;KL;ITM2C;COL2A1;DUOX2;LNPK;SFRP2;RSPO2;B3GAT3;LRRK1;ACAN;PKDCC;ICOS;SLC29A4;SERPINB12;TMEM88;DNAJC21;HOXD12;NFXL1;MXRA7;FBXL22;CHSY3;IL31;FMN1;BAIAP2L1;KPNA6;EPYC;SLC7A8;IGFALS;GGT1;HOXA13;FBXW4;COL1A1;ZBTB16;MDM1;KCNIP3;FAM20B;ACADM;TBX4;RECK;MAS1;RAI2;CHSY1;CHST12;V…
Gordon syndrome	ZEB1;SOX11;GLI2;ZBTB16;HOXD13;ROR2;CACNA1S;RSPO2;WDR19
Gorham-Stout disease	IBSP;LRP2;MAST2;SH3BP2;WNT5B;FHL2;IAPP;DYNLRB1;OSTF1;HTR1B;HTR3B;LRP5;AK4;HTRA1;PDIA3;PFKFB3;ANO5;SMN1;LRRN3;LEP;ZNF654;DDX41;FAR1;SMN2;IFITM5;ARHGEF28;CALCR;CEACAM21;FGFR3;PITPNM3;FOXN1;CCN2;SLC10A7;ABCC10;H2BC11;HIVEP3;KDELR2;NCBP1;PFDN2;CBR4;TLK2;PCDH15;KLF10;NR2F6;SQSTM1;CDC25A;KRT35;ACKR1;ARPC1A;PTHLH;VDR;PHACTR1;P3H1;LPGAT1;HCST;PRDM5;MEPE;B3GALNT2;SIAH2;GSPT2;PRSS1;AP1G2;PRSS2;CEACAM7;PRSS…
Graham Little-Piccardi-Lassueur syndrome	OTC;SOAT1;ITPR3;SCD;SGK3;GATA3;ITGB6;PTCH2;HOXC13;RHBDF2;GRHL1;CTSL;CTSV;FGF5;TICRR;NSDHL;ST14;PCDH1;EDA;MPZL3;CLDN1;TMEM79;TRPV3;GSDMA;HR;KRT27;DSG4;SFN;KRT10;TMPRSS6;CCHCR1;C8orf44-SGK3;PRSS8;FAR2;GLI2;RASAL2;SRCAP;CERS4;RELB;FOXN1;SOX21;TGM3;DSG3;DSC1;KSR1;PRSS53;CD109;FOXQ1;ZDHHC21;EDARADD;PLCD1;SOX18;CUX1;FA2H;TRPS1;KRT17;SPINK5;EDAR;TMPRSS13;KRT71;TUFT1;LRIG1;AIFM1;ITGB2;TAL1;SDC3;GK5;ZDHHC…
Grant syndrome	IBSP;TBX4;GDF5;LNPK;FMN1;ZBTB16;TWIST1;SOX9;PHOSPHO1;IFITM5;FGFR3;BMP5;TENT5A;THRA;COL2A1;HOXD12;SMPD3;SLC10A7;ZEB1;CXXC5
Graves disease	TRHR
Greenberg dysplasia	FGFR3;WBP11;PTHLH;PHEX;ACP5;FGF9;SMPD3;COL1A1;NPR3;WNT5A;PHC2;PRKG2;NABP2;FGF18;RPL38;SOX11;RPS6KA3;XYLT1;NKX3-2;CILK1;TENT5A;CCN2;TWIST1;PAX8;PAX1;TMEM53;HOXD11;HOXD13;TNNI2;CHSY1;NOTCH2;FLNB;COL2A1;IHH;SOST;QRFPR;FOXC1;EVC;FIG4;SFRP2;ZEB1;PTH;ACAN;FSTL1;TBXT;ROR2;CHST11;IFT140;CREBBP;GLI2;CDX1;NPR2;PPIB;CXXC5;ANO6;FZD9;IFITM5
Greig cephalopolysyndactyly syndrome	TWIST1;HOXD13;FREM1
Griscelli disease	REX1BD;TRAPPC6A;CEACAM7;SPAG9;ERP44;CASR;KITLG;ZC3H11A;ATP2B3;RAB27A;TESK2;TYR;DCT;ASAP3;ATRN;FLT3LG;ARCN1;PALMD;SOX10;ASIP;MON1B;XYLT1;CORO2B;OCA2;TFEC;TYRP1;HPS1;TASOR2;COL1A1;CBL;HPS5;SPARC;ARB2A;ABHD14A-ACY1;KYNU;SRSF4;MLANA;UTP20;ZNF706;PEPD;HNRNPH2;AANAT;PPFIA1;AP3B1;DYNC1LI2;PAX3;NARS2;SBNO1;DHX38;MBTPS1;LYST;EML4;GPC3;NSDHL;MPZL2;PTPRK;PLOD2;GNAQ;DRAM2;KIT;EDA;ALG8;CARMIL2;TEDC2;REL;YEATS…
Griscelli disease type 1	CROT;CEACAM21;TRAPPC6A;LUC7L;ZIC2;KITLG;MCOLN3;SNRNP40;MON2;RAB27A;TYR;DCT;SEL1L3;CDC23;SOX10;ASIP;NAA10;MON1B;OCA2;TFEC;TYRP1;HPS1;COL1A1;HPS5;SPARC;KYNU;DOCK7;UTP20;ZNF706;RAB38;HNRNPH2;TMEM175;KRT17;AANAT;AP3B1;AFG1L;PAX3;EDAR;EDNRB;APH1B;EML4;FBXO10;SLC7A11;NADK2;GNAQ;KIT;EDA;ALG8;SAXO4;TPCN2;TMEM79;ADAMTS9;HPS3;SLC45A2;ADCY1;ATP7A;HPS6;FNTA;PAH;BCL2;ADAMTS20;SNX33;SLC6A19;BEND3;SOX2;MRGPRG;E…
Griscelli disease type 2	CCR7;KITLG;RAB27A;FLT3LG;CBL;KIT;MITF;LAT;SNRNP40;OCA2;HPS5;AP3B1;LYST;PLD4;RUVBL2;MC1R;ITGB2;REL;SLFN12;SLFN12L
Griscelli disease type 3	REX1BD;SNAI2;MYOM2;CASR;KITLG;PIK3CB;RAB27A;TYR;DCT;GNA11;ATRN;SI;ARCN1;SOX10;SRSF5;ASIP;MON1B;OCA2;TFEC;TYRP1;RIGI;GATA3;HPS1;SUFU;TASOR2;HPS5;PACRG;POMC;MLPH;KYNU;OBP2A;RAB38;PEPD;AANAT;PPFIA1;C19orf12;AP3B1;AFG1L;PAX3;EDAR;NARS2;MYPN;INTS7;LYST;HSPD1;CHMP7;TWF1;CDC123;DRAM2;KIT;EDA;ANKLE1;TPCN2;DAPL1;HPS3;SLC45A2;ADCY1;ATP7A;HPS6;USP39;BCL2;DCP2;ADAMTS20;SLC6A19;PFAS;SOX2;BACE2;ZNF438;EIF3C;KL…
Griscelli syndrome type 1	MITF;KITLG;TYR;LYST;SETMAR;COL18A1;SLC24A5;MYO5A
Griscelli syndrome type 2	KITLG;LYST;PLD4;MITF;MC1R;ANK1;CBL;KIT;REL;SLFN12L;LAT;RAB27A;HPS5;CCR7;ITGB2;SLFN12;SNRNP40;FLT3LG;OCA2;AP3B1;RUVBL2
Griscelli syndrome type 3	ST7;CROT;REX1BD;TMEM98;TRAPPC6A;LUC7L;ZIC2;KITLG;PIK3CB;ZC3H11A;SNRNP40;APPBP2;AP3D1;PRKCZ;ATP2B3;TYR;DCT;GNA11;ATRN;SEL1L3;CDC23;ARCN1;HPS4;SOX10;ASIP;MGRN1;CORO2B;OCA2;GLI3;TYRP1;HPS1;SUFU;COL1A1;FOXN1;HPS5;ARB2A;MLPH;DOCK7;DDX59;RXYLT1;ELOVL3;UBIAD1;ZNF706;RAB38;EDN3;HNRNPH2;KRT17;AANAT;ACE2;PPFIA1;AP3B1;CTIF;AFG1L;DYNC1LI2;PAX3;EDAR;SLC41A2;EDNRB;NARS2;KRT71;SBNO1;VPS33A;MBTPS1;TP53;LYST;EML4…
Guttmacher syndrome	ALX4;HOXA13;GLI3;ZBTB16;TBX2;TWIST1;HOXD13;LRP4;SCLT1;ETV5;TFAP2B;IFT88;MAP3K20;GDF5;GRIP1;INTU;TMEM107;CRABP2;FREM2;WNT7A;EN1;HOXD12;DNAJC24;EVX2;TFAP2A
Gyrate atrophy of choroid and retina	CRX;PDE6B;CDKN2A;LGR4;CACNA1F;PXDN;MERTK;SLC24A1;SLC4A3;SLITRK6;FOXE3;CERKL;HSP90AA1;HNF4A;FGF9;CNGA1
Gómez-López-Hernández syndrome	LMX1B;MID1
H syndrome	NFKB2;CYLD;CD40LG;AHSP;PRKAG1;IGHM;LAT;LTA;LYN;IL21R;PRKAB1;TMCC2;ICOS;IGHA1;POU2AF1;BACH2;CCR7;NFATC1;SLC20A1;ICOSLG;ADGRG3;CARD11;IGHA2;LTB;MAP3K14;BIRC3;SH3BP2;CD40;SPPL2A;CXCL13;IKZF1;TNF
HELLP syndrome	GATA5;NPR1
HIV wasting syndrome	H6PD;MCHR1;TSLP;CNR1;SELENON;TRPV5;TRHR;SOCS3;DMBX1;PAX7;ZNF106;HRC;LMOD3
HSD10 disease, neonatal type	GPR4;ATP6V1B1
Hailey-Hailey disease	GBA1
Hair defect - photosensitivity - intellectual disability	OTC;SRCAP;ERCC2;FOXN1;IL18RAP;HOXC13;TGM3;KRT17;GRHL1;EDAR;FGF5;KRT71;PADI3;PCDH1;EDA;TAL1;TMEM79;FOXQ1;ATP7A;GSDMA;HR;SFN;TMPRSS6;SOX18;KRT25;C19orf81;FA2H;TRPS1;SOX21;ASS1;CTSL;EGFR;TGFA;LIPH;ACER1;KRT75;KRT27;DSG4;GK5;ZDHHC21;HEPHL1;KRT76;KRT10;RASSF9;CCHCR1;C8orf44-SGK3;PRSS8;GLI2;RASAL2;ITPR3;SCD;SGK3;RHBDF2;DSG3;PRSS53;AIFM1;MPZL3;SDC3;ZDHHC13;DNAH17;FAM83G;SOAT1;GATA3;CTSV;TICRR;CD109;ITGB…
Hall-Riggs syndrome	SLC10A7;DMP1;EDA;NPR2;SLC39A13;ROR2;IBSP;FGFR3;AMELY;TNFSF11;AMELX;PRICKLE1;RPS6KA3;FAM20C;TGFB1;TNN;ENAM;SPRY2;CTSK;LTBP3;SP6
Hallux varus - preaxial polysyndactyly	RNF10;UBR2;PITX1;NUBP1;IFT56;HOXA13;GLI3;ZBTB16;TBX2;GDF5;LRP4;FBN2;CRABP2;EN1;NOS3;TMEM107;PTCH1;ASPH;L3MBTL3;FMN1;TFAP2B;IFT88;ALX4;EFNB1;LMBR1;SC5D;DBN1;TWIST1;HIVEP3;HOXD13;TTBK2;SFRP2;LGI4;KIF7;GREM1;ADAMTS20;DYNC2H1;EIF3CL;MKS1;PORCN;SULT2A1;TFAP2A;FREM2;SCLT1;GRIP1;INTU;NXN;HOXD12;DNAJC24;EVX2;MYOZ1;GJB3;SMOC1;BHLHA9;SCX;TP63;MAP3K20;FBXW4;COL1A1;RAB23;TCTN3;DAD1;ADAMTS5;WNT7A;IFT122;SHH;R…
Hartnup disease	HCN2;CLCN5;ELFN1;ALDH5A1;SLC16A10
Hashimoto's thyroiditis	FAS;CD44;TNFRSF1B;PTPRN;HRH3;CCL1;RO60;TNFSF4;TREM1;CCNT1;NINJ1;DCLK1;RNF128;LRCH1;CTSV;GPR174;MCPH1;MR1;AIRE;NLRP3;RASGRP1;CCR8;PRF1;TNFSF15;HLA-C;HLA-E;MOG;MUC19;HLA-A;IGHM;LTC4S;TREX1;CD74;FOXP3;TNFRSF1A;GATA1;CORO1A;IFNG;PADI2;IKZF4;CTSL;RPL13A;TNIP1;CYSLTR2;TSHR;DFFB;CD28;CCL13;XKRX;IRAK1;SELL;SPN;HLA-F;DNASE1;LTA;INS;CD38;NOS2;CD4;CD59;CD40LG;MAP4K1;CAV1;CCL2;IL10RA;ZFP36;HHEX;FCRLB;CTSS;CT…
Hb Bart's hydrops fetalis	SLC4A1;JARID2;ADD2;KLF1;PRKAB1;PLVAP;SPTA1;PRKAG1;PPP1R15A;ARF6;EPB42;AHSP;CCBE1;TFRC;KAT6A;HEPH;PDGFRB;TMCC2;NCOR1;GFI1B;KCNN4;SLC20A1;HK1
Heart defect - round face - congenital developmental delay	ZFPM2;CCN1;ADAMTS6
Heart defect-tongue hamartoma-polysyndactyly syndrome	CC2D2A;QSOX1;NR0B1;DYNC2H1;IFT140;MATR3;PDGFRB;IFT172;FUZ;IFT25;TBC1D32;KIF7
Heinz body anemia	SLC4A1;RHBDF1;TENM1;TRAF3IP3;ANK1;KITLG;DKK3;HPF1;BICRA;SPI1;TFRC;PICALM;NTN4;MCM6;ITCH;CPOX;EPS15;NOX4;HEPH;RAPGEF4;TF;ZFHX4;JAK2;CTSG;LGMN;NELFCD;MOSPD1;RAB40AL;GATA1;SETD6;ICAM4;KLF1;TFR2;AGFG2;SUSD1;GTPBP4;CORO1C;SLC11A2;SH2B3;GAPDH;TPI1;MCM3;PCDHB5;RAD50;STEAP3;WNT6;MPL;MYB;BCL11A;NR2C1;ACO1;FAM193A;XRCC3;DNAJC8;RLIM;TMCC2;LDHA;P2RX4;USP37;THSD1;GPNMB;PIM1;KIAA0319;EXOC6;RAB40B;SLC20A1;SRPRB…
Hemihypertrophy	LRP6;PAX1
Hemolytic anemia due to red cell pyruvate kinase deficiency	SLC4A1;ABCB4;GGCT;RHBDF1;TENM1;ANK1;CP;PIK3CB;TBC1D22A;NHERF2;GOLGA5;ZNF532;ADD2;CPOX;TTC39A;PPP1R15A;GNAO1;ADD1;SNX5;HEPH;TF;LGMN;NELFCD;ATP11C;PLS3;GPI;LIG1;ATP4A;RNF43;CHORDC1;SLC11A2;DUSP16;TPI1;PRKAB1;PDGFRB;KAT2B;SLC1A4;NFE2L2;C1orf21;PLEKHM2;FBXL5;RREB1;NR1D1;DOCK6;XPO7;UBAC1;HBZ;PRKAA1;MYBBP1A;ACY3;TMCC2;LDHA;SLCO1B1;CBLIF;EGLN1;IREB2;FBXO11;EXOC6;SLC40A1;SLC24A4;COP1;RAB5A;CAND2;KLHL3;AT…
Hepatic fibrosis - renal cysts - intellectual disability	IFT88;PKHD1;CYS1;TULP3
Hepatic veno-occlusive disease - immunodeficiency	ITGAL;MAP3K14;TBXA2R;LGALS14;CD22;FAS;POLQ;EYA2;DAPP1;FCGR2B;PVR;NFKB2;TRAF5;ITGA6;MTAP;CD40;SLC38A7;IL21R;LGALS13;NFKB1;IL23A;IL17A;LY86;FASLG;IFIT2;NFATC1;IRF4;GABPB2;RAB13;TNFRSF21;DCLRE1C;TNFRSF13C;ICOS;PLD4;NFKBID;LGALS9B;PIK3CD;LGALS9C;RELA;RNASE11;CD19;ALOXE3;MYBL1;PDCD1;SULT1A1;PDLIM7;CARD11;IGHA2;IGHG3;IGHM;SULT1A4;TINCR;LTA;LTB;TYROBP;DEF6;SIDT1;ARHGEF1;SH3BP2;IL5RA;SH2D3C;NFATC2;CD40LG…
Hereditary breast and ovarian cancer syndrome	ACP3;KITLG;TP73;HACE1;CCDC80;PCYT1B;NBN;PRKAR1A;MCM9;MSH6;STK11;MEN1;CABLES1;RINT1;RB1;TP53;SMAD4;TP53BP2;ATM;SAV1;FBXO4;HELQ;NDRG2;NKX3-1;SF1;AR;PTEN;ATAD5;DND1;MSMB;BRCA1;LZTS1;MLH1;MSH2;FMR1;MET;COP1;EAF2;LAMTOR1;BAP1;TSC1;NR0B1;PRF1;FANCF;HTATIP2;SPTBN1;PHTF1;PCSK2;APC;CDH5;BHLHA15;NF1;MSH5-SAPCD1;SIRT2;FZR1;CUL9;CDC73;BRCA2;TNK1;HIC1;IRS2;DCLRE1A;MSH5
Hereditary central diabetes insipidus	SIGLEC15;DRD2;APBA2;TRPV5;LRP5;TMEM64
Hereditary cerebral hemorrhage with amyloidosis	TNFRSF21;GRIP1;GNE;CBFB;TGFB1;CCM2;ITGAV;RUNX1;PDGFRB;ANXA7;APP;FLI1
Hereditary cerebral hemorrhage with amyloidosis, Icelandic type	CBFB;GRIP1;GNE;PDGFRB;CCM2;ANXA7;ITGAV;TNFRSF21;RUNX1;FLI1;TGFB1;APP
Hereditary combined deficiency of vitamin K-dependent clotting factors	EMILIN1;F7;VKORC1
Hereditary diffuse leukoencephalopathy with axonal spheroids and pigmented glia	ATP2B1;TUBB4A;ASPA;PMP22;QKI;CNP;HTRA2;CSF1R;EML1;HPRT1
Hereditary inclusion body myopathy - joint contractures - ophthalmoplegia	SGCG;DMPK;MYH1;COL6A3;LMOD3;MTM1;GAA;NEB;ACTMAP;COL13A1;DMD;SCN4A;LDB3;ASNSD1;DNAJB4;RYR1;LAMA2;COL6A1;ACTA1;PLPP7;MYH4;DNM2;GMPPA;CFL2
Hereditary late-onset Parkinson disease	HECW1;ABCB4;CACNA2D2;HEXB;GALC;KARS1;VPS35;ZFYVE26;KCNN2;DNM1;CNTNAP1;PMP22;GLRB;PDE10A;UBE3A;ADAM23;PYROXD1;SULT4A1;CCNB1;AGTPBP1;RHBDL3;NAT8;ATXN7L1;DRD2;THRB;GRID2;GRM1;ATP2B2;DHRS1;SKI;SPTBN4;AGL;UBLCP1;KCNV1;KLHDC2;TPP1;MECP2;HINT1;LKAAEAR1;PRNP;CLP1;ALG12;SMDT1;CCDC125;TMEM255B;HGS;RELN;SCN8A;NOS1AP;NAT8B;SLC48A1;SPMAP2L;NEFL;CACNA1G;GABRA1;ATP2B1;FCGR2B;CTTN;ACHE;GNAO1;RTRAF;HCN2;USP31;YJU…
Hereditary myoclonus - progressive distal muscular atrophy	SACS;GAN;MDGA2;TBCE;TARDBP;AFG3L2
Hereditary orotic aciduria	SPTA1;FGL2;UMOD;SLC7A9
Hereditary persistence of alpha-fetoprotein	IBTK;ITGAL;PLEKHH1;RORA;RNF126;SLC6A15;C1QTNF3;SIRPG;CD209;DHRS2;PHKB;KLC3;IL4I1;TESK1;BLTP3B;TPD52L1;CPEB4;ACVR1;TTR;CIT;VPREB3;TIMM10B;DAP3;GPR87;TRPM2;IL22RA1;OCIAD2;CYP39A1;SFR1;UBXN10;GBP4;ACP6;CFAP36;DTX3L;DNAJB14;KRT83;LRRC8D;C4orf50;PRAMEF8;CSF1;POLR1D;PRAMEF10;SBK2;SELL;C1D;HRNR;SIRPA;NAGA;C10orf62;CD300LD;PRAMEF9;KRT81;ZNF579;PRAMEF25;PRAMEF6;CCL18;CCL3;CPA1;MTHFD1;PROCR;SIRPB1;NECAB2;S…
Hereditary proximal myopathy with early respiratory failure	SCN4A;ANK1;NFATC3;DNM2;CACNA1S;SGCG;TNNT1;LDB3;APOBEC2;FST;NPL;ASNSD1;COL6A1;DNAJB4;MTM1;GAA;ANO5;DES;CAV3;NEB;LAMA2;COL13A1;SMN2;CAPN3;DMPK;COMP;SGCA;KLHL31;FLNC;LARGE1;ITGA7;DYSF;APP;LMOD3;SMN1;TCAP;PLEC;FKRP;SYNM;DMD;FHL1;R3HDML;GARS1;MEOX2;MYH3;MYF5;TRIM32;MSTN;FBN2;ACTA1;GMPPA;SACS;OBSCN;PLPP7;SELENON;COL6A3;VCP;ACTMAP;RYR1;MYH4;GAS7;LIMCH1;PABPN1;FOXN1;MBNL2;CAMKMT;KLHL40;ATP7A;CFL2;SRPK3
Hermansky-Pudlak syndrome	VPS33A;BLOC1S5-TXNDC5;DTNBP1;RAB27A;ITGA2B;RABGGTA;AP3B1;HPS3;BLOC1S5
Hermansky-Pudlak syndrome 11	HPS3;BLOC1S5;SLC24A5;AP3B1;VPS33A;DTNBP1;TYR;BLOC1S4;BLOC1S5-TXNDC5
Hermansky-Pudlak syndrome 2	SPTA1
Hermansky-Pudlak syndrome 3	DTNBP1;AP3B1;VPS33A;HPS3;ITGA2B;RAB27A;BLOC1S5-TXNDC5;BLOC1S5
Hermansky-Pudlak syndrome 7	ITGA2B;TBXA2R;AP3B1;FERMT3;SCUBE1;P2RY12;ITGB3;RASGRP2;RAB27A;VWF;VPS33A;TMEM163;INPP5D;P2RY1;CLIC1;DTNBP1;UNC13D;CD40LG;MINK1;SLC7A11;FGA;TBXAS1;F13A1;HPS3;F2RL2;FGG;ANO6;BLOC1S4;BLOC1S5;BLOC1S5-TXNDC5
Hermansky-Pudlak syndrome 9	FOXP3;RAB27A;WDR1;FERMT3;TMEM163;BLOC1S5;PIK3C2A;PRKCQ;VPS33A;BLOC1S4;SLC24A5;SVIL;CLIC1;ITGB3;RAB27B;AP3B1;RANBP10;BLOC1S5-TXNDC5;DTNBP1;TYR;PDLIM1;VWF;PLEK;MINK1;IKZF3;HPS3;RASA3
Hermansky-Pudlak syndrome with pulmonary fibrosis	HPS3
Hermansky-Pudlak syndrome without pulmonary fibrosis	ITGA2B;DTNBP1;AP3B1;VPS33A;RABGGTA;BLOC1S5;HPS3;RAB27A;BLOC1S5-TXNDC5
Hernández-Aguirre Negrete syndrome	RAI1
Herpetic encephalitis	NLRP1;FXN;CD28;CD4;CXCL10;IL6;IFIT1;IFIT1B
Heterotaxia	PLXND1;BAZ1B;FUZ;TLL1;DNAH5;ZIC2;CC2D2A;ADAMTS6;LTBP1;PSME4;SEMA3C;PSEN1;KAT6A;ERMP1;AP1B1;TAB1;MGRN1;MEGF8;DNAH11;TGFBR1;TLX1;PDGFRB;ACVR2B;ECE1;INVS;CXCR4;DNAI1;BICC1;DAW1;FOXJ1;GDF1;LAMA5;FBXW9;CPLANE2;MYH10;PDGFRA;ETS1;HEY2;GATA4;CFC1;SAP130;TFAP2A;SMAD6;SINHCAF;RERE;CCN1;LEFTY2;NAT8;CFC1B;GJA1;SEMA3D;MMP21;NODAL;DRC1;PIERCE1;NEK8;FOXH1;FGF19;VANGL2;PITX2;CITED2;TMEM67;ANKS6;AMN;ODAD2;CFAP53;…
Heyn-Sproul-Jackson syndrome	GDF5;HOXD13;EVX2;GLI3;ZBTB16;HOXD12;COL2A1
Hirschsprung disease	USH1C;FGF10;ST6GALNAC1;SOX10;THG1L;FNDC4;TLX2;NR5A2;STK11;ACE2;ADAMDEC1;RC3H1;EDNRB;ERBB2;FEM1A;GBP2;NOS3;PHOX2A;RET;RAB8A;GDNF;ALK;OR1E1;TNFAIP8L1;CLCNKA;DMBT1;C20orf96;LYPD8;CDH17;AGR2;IL23A;GBP1;EDN3;TRPV5;OR1E2;APC;SPRY2;GPA33;GATM;TVP23B;MUC13;TVP23C;MYO1D;SMCR8;GPR35;LRBA;MUC2;TNF;TVP23C-CDRT4;CFTR;DSG2;KLF5;GBP3;PROX2;ERN2;ANXA1;YAP1;NDST4;TRIM58;IHH;RETNLB;INSR;YIPF6;CLCNKB;SLC22A4;SLC9A8…
Hirschsprung disease - deafness - polydactyly	GDNF;SALL1;GREM1;FMN1
Hirschsprung disease - nail hypoplasia - dysmorphism	EFEMP1;GDNF
Hirschsprung disease-ganglioneuroblastoma syndrome	GJA5;FOXC1;SCN1A;SCN5A;TBX3
Hirschsprung disease-hearing loss-polydactyly syndrome	GREM1;GDNF;FMN1;SALL1
Hirschsprung disease-nail hypoplasia-dysmorphism syndrome	EFEMP1;GDNF
Hirschsprung disease-type D brachydactyly syndrome	SOX10;HOXA13;TBX4;HOXD13;LRP4;RET;EVX2;GDF5;FURIN;GDNF;HOXD12;SFRP2;SHH
His bundle tachycardia	UBE3C;DSG2;FCGR2B;SCARB1;RFX3;CHMP2B;LTBP4;HNRNPM;FAM118A;KCNA7;ARRDC2;CAP2;IRX4;TNNC1;TNNI3K;WARS2;RCN2;ZNF541;TNNT2;CASQ2;FKBP1B;HELLS;KCNIP2;SMO;MRPS12;ECSIT;ACE2;CTIF;NGF;MYBPC3;HNRNPA1;ARRB1;UNC45A;A1CF;MTG1;ADRA2A;KIN;GJA1;OBSCN;PDLIM3;CPA5;ACE;NEXN;KCNJ3;PDLIM5;PITX2;BAG5;XIRP1;SHOX2;NHLH1;MYOZ2;DES;CALCB;IST1;RGS6;NKX2-5;SCN5A;FSD2;HEXIM1;MYH6;ASPH;RYR2;LRRC10;RBM20;LY6G6F;PSORS1C2;SLFN12…
Hodgkins lymphoma	MAP3K14;CD79B;BTK;TYROBP;CD22;WAS;FAS;TG;ADAM28;TNFRSF9;SPI1;NEDD4;UNG;NFKB2;CDH17;PTPRC;SH3BP2;SIGLEC1;IL5RA;BLNK;CABIN1;IL2RB;NFKBIA;STK4;TLR8;SRPX;ELF4;TNFSF13B;IL21R;BMF;FCER2;CD79A;LILRB5;JAK3;PIK3CG;DOCK8;DNTT;BST1;NUP98;POU2AF1;IL23A;PTPN6;CLEC4A;IL17A;CD83;CCR6;ITK;IL4;BCL6;ZAP70;IL1R1;IL1RL1;RRAGC;CR2;PRDX1;BSPRY;ELF1;CXCR4;IL13RA2;IL13RA1;PTPN22;IL6ST;IL2RA;DBNL;TANK;FPGS;CXCL9;LMBR1L;S…
Holoprosencephaly - craniosynostosis	HOXD13;GPR87;HOXD11;HOXD12;TWIST1
Holoprosencephaly - postaxial polydactyly	FOXH1;KIF7
Holoprosencephaly - radial heart renal anomalies	ROR2
Holt-Oram syndrome	PDGFRB;TBX3;CCN3;FGF18;FSTL1;ROR2;SOX11;CYP51A1;PKD1;FGFR3;TBX5;TGFB2;PCSK5;MEGF8;ZBTB16;CERT1;FLNB;FBN2;CPLANE1;DVL2;CC2D2A;IFT25;PDS5B;GPC3;FBN1;MOSMO
Holzgreve-Wagner-Rehder syndrome	PAX2;WBP11;GLIS2;RSPO2;GDNF;SHOX2;IFT140;CC2D2A;CILK1;NABP2;TBC1D32;ZEB1;DZIP1L;QRICH1;GLI2;TBX2;PDS5A;TWIST1;WDPCP;SCLT1;GREM1;TBX10;FMN1;ESRP1;ROR2;RPL38;GLDC;SLIT3
Hoyeraal-Hreidarsson syndrome	RPL27A
Humero-radial synostosis	HOXD13;CEP97;ACTG1;SMG5;XPO1;RBM22;XPO5;ZC3H4;DLG5;APBB2;FOXE3;TCTN1;SNAI2;UFSP2;GDF5;TBR1;TBC1D32;CNNM2;MBD6;KRT14;ZC3H11B;UBR2;ZIC2;ZC3H11A;NALCN;DNM1;RAB23;PCCB;MYB;GABPA;RBBP4;CWC22;SMOC1;FMN1
Hunter-McAlpine craniosynostosis	FGFR1;TWIST1
Huntington disease	CACNA1G;ATP2B1;TMEM176B;ASPA;PMP22;QKI;HTRA2;MYO7A;CACNA1A;GRID2;SUN1;ABCD2;CNP;WWOX;ARX;TUBB4A;PPARGC1A;GDF1;TOR1A;ANK3;HPRT1;PSAP;CERS1;VAC14;ATP1A3;EPM2A;MECP2;RORA;HCN2;PLP1;ZNF597;UNC5C;CSF1R;ANKFY1;SLC9A6
Huntington disease-like 1	FCGR2B;HCN2;FCGR2A;GRM1;ATP2B2;ABCD2;KCNQ1;CDH23;ASPA;SLC2A1;CSF1R;FCGR2C;ATP2B1;HTRA2;NPC1;SP4;ATCAY
Huntington disease-like 2	USP31;ASPA;NPC2;UCHL1;HPRT1;KCNJ10;KCNJ11;SCN8A;ATXN7L1;GRM1;CTSF;MATR3;DNAL4;ATP1A3;HERC3;MECP2;RTRAF;SLC5A5;TOR1A
Huntington disease-like 3	ATP1A3;SCN8A;KCNMA1;HPRT1
Huntington disease-like syndrome due to C9ORF72 expansions	ARX;PLAUR;HEXB;CAMK2B;ATP2B1;KCNN2;RTRAF;FGF14;USP31;ATP1A3;ASPA;CNTNAP1;ADAM23;VAPB;SULT4A1;EAF1;GLRA1;DST;GRID2;GRM1;SLC6A1;KCNV1;PTCHD1;MECP2;KY;SCN4B;KCNJ10;SMDT1;FAF1;ESPN;SHISA7;CLCN1;SCN8A;NAT8B;SEMA3F;CACNA2D2;KCNQ1;GALC;KCNAB2;HCN2;DNAL4;OXT;SLC5A5;PMP22;GLRB;TOR1A;RHBDL3;CACNA1A;FCGR2A;SYT14;SCN1A;EPG5;ATP2B2;DHRS1;STARD9;SPTBN4;UBLCP1;HCN1;BORCS7;PRNP;SPTBN2;CA8;PPIL6;NHLRC1;RELN;LAMA2…
Hurler-Scheie syndrome	ADAM17
Hyaluronidase deficiency	TMEM53;COL11A1;OSR2;PITX1;MMP3;TSHZ1
Hydatidiform Mole	CFTR;KPNA6;PGR;CCNT2;HEPH;FETUB;PABPC1L;LHB;FBXO24;AMBP;YWHAE;PRLR;TBCCD1;FANCL;MLH3;INHA;CENPB;PRDM7;CABLES1;HNF1A;LHCGR;ABHD2;TAF4B;DNMT3L;SKP2;NLRP14;SCUBE1;SGO2;TIPARP;POC1A;TMC7;CYP7B1;ZAR1;IZUMO1R;NANOS3;DAZ1;CGB5;SRC;CCDC180;RTP2;DAZ4;CGB1;CFAP206;PADI6;YTHDC2;SMARCA2;ESR1;EEF2K;CGB2;CEP70;LEPR;CBX3;PTGER2;DNMT1;BMPR1B;ESR2;TMCO1;SPATA16;KIT;MARF1;MEI1;AR;AHSP;FSHR;AQP4;MOS;BDNF;CDH5;DAZ3;…
Hydrocephalus with stenosis of the aqueduct of Sylvius	KATNIP;SUZ12;DCC;ZIC2;RND3;SMARCB1;EML1
Hydrocephaly - tall stature - joint laxity	QRFPR;NPR3
Hydrops fetalis	TBX5;FOXP1;PKD2;TPM1;BMP10;PDGFRB;FLT4;VEGFC
Hyperandrogenism due to cortisone reductase deficiency	ESR1;ASIP;STX4;GNRHR;DBH;FOXA1;TAF4B;GNRH1;PDE3B;PRKAA2;NSMF;TAC3;FABP4;CYP7B1;C11orf86;NHLH2;MKRN3;ADIPOR2;MGAT4A;GCKR;AKT2;LEPR;IAPP;HMGA1;KIT;KBTBD2;GPR149;NR2C2;TRARG1;TMPRSS6;PLSCR3;BAIAP2L1;POLR3H;KISS1R;NCOA3;RHBDF2;WDTC1;ADIPOR1;ITGB2;NPY5R;CARTPT;FSHR;CEP19;PCSK1;CREBBP;SCD;GYS2;SIM1;ALMS1;PPP1R3C;PRLHR;PIK3C2G;SAMD1;LHX9;ZEB1;NOS3;KISS1;OTP;LEP;NR2F2
Hypereosinophilic syndrome	UBE3C;TBX5;XIAP;GLA;PPP1R13L;CAP2;TNNC1;CCR2;CSRP3;ACE2;GATA5;IGHMBP2;MYBPC3;ALPK3;EGFR;CACNA1C;LMNA;LEMD2;MED30;RBPJ;XIRP1;LMOD2;DES;SCN5A;MYH6;RYR2;TNF;LAMP2;DSG2;ABCC9;ACADVL;KLF3;PPARGC1A;IRX4;FOXP1;CLU;POPDC2;SOX4;HRC;NFATC1;RAF1;ADAM19;HEY2;CTSV;HADHB;MYPN;GJA1;RPSA;EFNA1;ZFPM2;GAA;MYOZ2;ATP2A2;NKX2-5;RXRA;RBM20;CHCHD10;ITGB3;RPSA2;SMAD7;ALDH2;TNNT2;CASQ2;TPH1;SLC6A6;CTSL;MTO1;IER3;PLCE1;MY…
Hyperglycinuria	MOCS1;SPRR3;AQP7;SLC7A9;AKR1B1;SLC3A1;CLCN5;AGXT;ADCY6;APRT;SLC13A2;OTC;SLC16A10;HGD;GRHPR;SLC6A18;HAL;STUB1;UMOD;SPRR1B;SLC22A12;PRODH2
Hypergonadotropic hypogonadism - cataract syndrome	SOX8;RNF216;SPAST;SOX30;YTHDC2;FOXC1;TRIP13;MOV10L1;SMC1B;MAP2;EPB41L2;RABL2B;BZW1;SMAP2;RFX2;CFAP61;GOLGA3;DAZL;TCFL5;TAFAZZIN;KATNAL1;ERCC2;RSPH6A;SPMAP2;CFAP69;RAD51C;SEPTIN4;STX2;CEP70;DNAH1;FANCL;KDM3A;PRAMEF1;PRAMEF12;SOHLH2;KIF18A;CHST8;TBC1D20;PRDM7;GADD45G;ATP8B3;CCDC62;TESMIN;CCNA1;MORC2;USP26;CDK4;MAP7;SYCP3;DHH;SEPTIN12;ADAD2;SPATA22;DNMT3L;MAEL;ADCY10;NPHP1;SPAG16;SPATA16;GNRH1;TEX12…
Hyperinsulinism due to short chain 3-hydroxylacyl-CoA dehydrogenase deficiency	HNF1A;TXNIP
Hyperlipoproteinemia type 1	ABCB4;PDK2;NR1H4;HSPA5;UTS2;RASGRF1;LRP6;SCARB1;LIPE;ZFAND6;OSBPL8;NLRP1;CPA1;PROCR;HNF4A;CORO1A;LACTB;GCK;PRKD3;FASLG;STAG1;PCK1;FFAR1;LDLR;PPARG;SNAP25;APC;CIDEB;USP20;IRF4;TLR2;ABCG5;FAM13A;PDX1;WDFY2;NEIL1;SAMD1;EIF2D;BHMT;SIDT2;SAR1B;LDLRAP1;MOGAT2;SOAT2;ZNF354A;SERF1A;C11orf86;PDZK1;LPL;SAGE1;EPGN;KCNH8;WDR27;PLSCR3;ILRUN;LCAT;TM6SF2;APOC4-APOC2;CT45A5;APOC2;ECSCR;CT45A9;CT45A2;KMT2B;SMG6;C…
Hyperlipoproteinemia type 4	CYB5R4;LDLR;APOE;ADIPOQ;ADIPOR2;LIPE;ECHDC1;WDFY2;ILRUN;SCARB1;PPP1R3C;PRKAA2;FABP4;LPL;SYNE3;HNF4A;CELF4;GYS2;TNFSF4;PRKAB2
Hyperlipoproteinemia type 5	SCARB1;PTPN23;MTMR3;LIPG;APOA5;ELK3;HSD11B1;FLVCR2;APOE;CLPS;AIG1;ABCA1;KIAA1958;ENC1;ZNF664;SAGE1;AP2A2;NRAS;CT45A5;ABHD14A;CT45A1;CT45A3;CT45A9;ACOX3;ECHDC1;USP11;HDAC1;C4BPA;PLA2G12B;NAB1;TGFB1I1;POM121L2;ATAD3B;PRKAA2;FSTL1;PDZK1;ATAD3C;CT45A10;CT45A7;CT45A8;CT45A6;CACNG3;METTL22;PALM;HNF4A;ZNF175;HPN;MS4A4A;PPARD;KAT2B;SDC1;APOA1;LDLR;WDTC1;FNDC7;REG3G;LYAR;GC;LDLRAP1;BMP10;RBPJ;USP47;LONRF2…
Hyperornithinemia-hyperammonemia-homocitrullinuria	SLC38A3
Hyperphenylalaninemia	ATP1A3;GLRB;SPMAP2L;HCN2;PAX4;PMP22;CYS1
Hypertrichosis cubiti - short stature	SOX18;PRSS8;TMEM79
Hypertrichotic osteochondrodysplasia, Cantu type	RPL38;ROR2;SOX11
Hyperuricemia - anemia - renal failure	UPK3A;TGFB1;SLC2A9;SLC14A1;UMOD;SLC22A12;CD2AP;PKD1;GPR68;LAMA5;AGXT;SLC12A1;KLHL2;HPX;SLC4A9;ABCG2;WDR83;OIT3;LIN7C;AQP7;CLDN2;FAM72B;SUCNR1;FAM72D;PTGS2;CCNI;MAS1;SLC14A2;FBLN7;NEK8;SLC15A2;ADORA1;FAM72A;CR1L;CR1;FAM72C
Hypocalcemic vitamin D-dependent rickets	IBSP;FGFR3;CLEC2D;ZMPSTE24;PHEX;SMPD3;INPP4B;CYP27B1;TENT5A;NOTCH2;DMP1;LRRK1;PPIB;PHOSPHO1;FAM20C;COL1A1;THRA;HSPG2;SOST;ANO5;CSF1;VDR;IL6ST;FLNB;COL2A1;COL1A2;IFITM5;FGF23;SLC10A7;TNFSF11;CHSY1;CXXC5;BGN
Hypocalcemic vitamin D-resistant rickets	FGR;RUNX3;CBFB;FGFR3;OSTM1;ZMPSTE24;SNX10;PLS3;PHEX;ACP5;SMPD3;SLC39A14;GHRHR;PCOLCE;GLI3;INPP4B;TCIRG1;VDR;STAT1;PRKD3;FGF23;COL10A1;RUNX2;PAX8;THRA;HOXD13;TNNI2;KL;LRP4;CHAD;HSPG2;AFF3;ARID5B;LRRK1;ITLN2;SIK3;TNFRSF11B;PGAP4;SOST;IRS1;BBLN;PHOSPHO1;ANO6;FAM20C;TMEM64;IFITM5;EBF2;BGLAP;CASR;SH3BP2;ESR1;SFRP4;COL1A1;CYP27B1;TENT5A;NPR3;CNN1;MAS1;CHSY1;NOTCH2;CCN3;MMP13;MSTN;JDP2;TNFRSF11A;DMP1;SL…
Hypocalcified amelogenesis imperfecta	AMELY;CLCN7;BCL11B;LAMA5;ENAM;POSTN;LRP4;WNT10A;ITGA11;RLBP1;NFIC;ACP4;DMP1;MMP14;EDA;SOSTDC1;PEAK1;AMBN;EIF3K;C3orf38;RELT;SAMM50;FAM20A;NFE2L2;PTBP2;AMELX;IL1B;MMP20;SLC24A4;ALPL;PITX2;KLK4;ANKS4B;KLHL25;PTCH1;SPRY4;AMTN;LAMB3;PAX9;FMC1-LUC7L2;MAST4;PVR;FTL;PTHLH;CABP5;NSD2;NECTIN1;NCOA3;RUNX2;DDC;SLC6A3;CNNM4;FMC1;OSR2;WDR72;ANTXR1;GREM2;SP6;SPARC;ADAM23;IL1R1;RGS2;IRF6;TNN;SSUH2;CYP2E1;EDAR;P…
Hypodontia - dysplasia of nails	OTC;TP63;OSTM1;AMELY;GATA3;FAM20A;FOXN1;TNN;HOXC13;AMELX;TGM3;RHBDF2;ENAM;POSTN;GRHL1;DSG3;WNT10A;EDAR;FGF5;LEF1;KRT71;NFIC;PADI3;EGFR;NSDHL;AIFM1;EDA;HR;KRT75;KRT27;DSG4;ZDHHC21;FOXE1;FAM83G;SP6;SOX18;CCHCR1;KRT25;C8orf44-SGK3;SGK3;NECTIN1;SPARC;SOX21;BCL11B;DMP1;MPZL3;TMEM79;GSDMA;C3orf38;KRT76;PAX9;CUX1;PRSS8;SOAT1;SCD;TRPS1;SSUH2;KRT17;CD109;ALPL;TGFA;FOXQ1;SOSTDC1;AMBN;GREM2;HEPHL1;TMPRSS6;C…
Hypoglossia - hypodactyly	SATB2
Hypoglossia-hypodactyly syndrome	SATB2;RSPO2;IFT172;TMEM107;PITX1;RFNG
Hypohidrotic ectodermal dysplasia - hypothyroidism - ciliary dyskinesia	HPS5
Hypohidrotic ectodermal dysplasia with immunodeficiency	MAP3K14;FAS;PRKCH;TNFRSF1A;NFKB2;PTPRC;CYLD;IL2RB;IL21R;CD79A;NFKB1;CLEC4A;BCL6;GNAI2;NFATC1;IL6ST;BCL10;RORC;TNIP1;IL2RG;ZC3H12C;PIGR;REL;IL15;NIBAN3;IL13;NLRP6;RAG2;SFN;LCK;GPR132;PSMB10;IGHA2;LAT;LTA;TNF;GIMAP1-GIMAP5;TRAF3IP2;ABCB1;SIGLEC1;CEBPE;NFKBIA;RELB;JAK3;IL2;TCIRG1;AICDA;IL17A;BACH2;IL4;WIPF1;CR2;RGS13;PTPN22;IL2RA;IRF4;SPPL2A;EFHD2;BCL2L11;FCMR;SPTA1;STAT6;LIG4;ADGRG3;TBK1;GIMAP5;CAR…
Hypomaturation amelogenesis imperfecta	RELT;MAST4;PVR;FTL;PTHLH;AMELY;SAMM50;CLCN7;CABP5;FAM20A;NSD2;NECTIN1;TCIRG1;SPARC;ADAM23;IL1R1;NFE2L2;RGS2;PTBP2;IRF6;TNN;NCOA3;SSUH2;AMELX;IL1B;BCL11B;CYP2E1;LAMA5;DDC;ENAM;POSTN;LRP4;WNT10A;EDAR;MMP20;ITGA11;TCHP;RLBP1;NFIC;SLC6A3;ACP4;VWDE;DMP1;MMP14;CNNM4;ALPL;LZTFL1;PITX2;FMC1;OSR2;WDR72;MECP2;ANTXR1;SOSTDC1;MAP3K11;ODAPH;ANKS4B;AMBN;C3orf38;ZDHHC20;GREM2;KLHL25;PTCH1;SPRY4;AMTN;SP6;LAMB3;P…
Hypomyelinating leukodystrophy with or without oligondontia and/or hypogonadism	RORA;MTMR2;ZNF423;CNTNAP1;PMP22;PLP1;RREB1;PDGFRA;CACNA1A;GLRA1;ANK3;GRID2;ATP2B2;UNC5C;CCR10;ANKFY1;MBP;CERS1;TUBB4A;GDF1;FBXO41;TPP1;SPTBN2;UGT8;RELN;TMEM176B;QKI;CANX;ZIC1;PRNP;SRRM3;ARCN1;CLP1;ZIC4
Hypomyelination - congenital cataract	NDRG1;DNM1;SCN8A;MTMR2;CNTNAP1;PMP22;MORC2;SPTBN4;CCR10;MBP;GALC;CANX;ANK3;MPZ;ZNF24;UGT8;CFAP276
Hypomyelination neuropathy - arthrogryposis	RSPO2
Hypomyelination with atrophy of basal ganglia and cerebellum	TUBB4A;TPP1
Hypoparathyroidism - deafness - renal disease	GATA5;ADAMTS1;HOXA13
Hypoplastic amelogenesis imperfecta	OSTM1;FTL;AMELY;SAMM50;CABP5;NECTIN1;SPARC;ADAM23;IL1R1;NFE2L2;RGS2;SSUH2;AMELX;IL1B;BCL11B;LAMA5;ENAM;LRP4;WNT10A;EDAR;MMP20;PPP2R1B;ITGA11;TCHP;ESYT1;RLBP1;SLC6A3;VWDE;DMP1;CNNM4;EDA;ETNPPL;FMC1;OSR2;WDR72;KLK4;ANTXR1;SOSTDC1;MAP3K11;PEAK1;ODAPH;NECTIN3;AMBN;ZDHHC20;GREM2;KLHL25;SPRY4;AMTN;SP6;LAMB3;PAX9;EXOC3L2;WIZ;RELT;HIPK2;CLCN7;IRF6;NCOA3;RUNX2;POLR1B;NFIC;ACP4;LZTFL1;FBXW12;PITX2;IRX1;EIF…
Hypoplastic pancreas-intestinal atresia-hypoplastic gallbladder syndrome	CPA1;PDX1;PKHD1;PKD1;TECR;SEC23B;GDF11;YIPF6;POU2AF2;NEUROG3;IHH;ONECUT1;FOXL1;BHLHA15
Hypotrichosis - lymphedema - telangiectasia	SOX18
Hypotrichosis with juvenile macular degeneration	PRSS8;SLC24A1;HSP90AA1;SGK3;CRX;NR2E1;HOXC13;PDE6B;GRHL1;STRA6;RLBP1;NSDHL;GNAQ;CD109;EDA;LIPH;PKP3;MITF;CNGA1;SOX18;TYR;CACNA1F;EDAR;EGFR;ST14;AGPAT3;RHO;ZDHHC21;KRT76;KITLG;FOXN1;PRPH2;MERTK;MPZL3;ACER1;DSG4;SLC24A5;IKBKG;C8orf44-SGK3
ICF syndrome	CD79B;BTK;CD22;LCP2;TNFRSF9;SPI1;TP53BP1;BCL3;TBX21;NFKB2;PTPRC;TRAF5;IL5RA;ESR1;BLNK;CD40;STK4;ATP11C;TNFSF13B;BMF;KCTD9;PRKD2;CD79A;JAK3;DOCK8;MAP3K8;NFKB1;CD5;POU2AF1;IFNG;PTPN6;AICDA;BACH2;CCR6;CCND3;LY86;HAVCR1;IL4;ZAP70;CR2;MMP19;PTPN22;DOCK2;DOCK10;MYO1G;CD72;IRF4;SPPL2A;IL21;VAV1;SIGLEC10;BCL10;MCL1;RFX5;LBR;TNFRSF21;ZEB1;ZC3H12C;FLI1;RASGRP3;BANK1;PIK3AP1;ELMO1;BATF;ICOSLG;ITGB2;SIGLEC11…
IFAP syndrome 2	EDA;NFKBIZ;TGFA;AWAT2
IGA glomerulonephritis	GPRC5A;WAS;FAS;WNK1;COL4A4;KLHL2;SLC2A9;FASLG;GPR68;GIPC1;AVPR2;GATA5;ANO1;GRHPR;NEK7;MYO1E;RHPN1;GNE;CYP4A22;SLC6A18;COL4A3;UMOD;DRD5;CYP4F11;AGXT;AGTRAP;WT1;CYP4A11;COL4A1;MAFB;PRKDC;SLC7A9;B4GALT1;AMPD2;CCNI;LAMA5;SLC14A2;WTIP;CORIN;ADM;ACE;PTGER1;STK36;NOS3;AQP7;CLDN2;CLCN5;AGTR2;GAS6;KIRREL1;TNFAIP2;CYP4F12;SLC22A12;CD2AP;DDR1;ORM2;ORM1;CFH;MARK2;HPX;HPRT1;SMAD3;MAP3K15;PRKG1;STK39;GUCA2B;MY…
IMAGe syndrome	LHCGR;DHH;FKBP4;SLC12A1;LHB;PRKAR1A;GALNT3;KCTD13;CGB2;CYP27B1;KISS1R;CGB8;CGB3;NR0B1;CGB5;CGB7;CGB1
IRIDA syndrome	ABCB4;RHBDF1;ANK1;EIPR1;KITLG;TBC1D22A;ELAVL1;TFRC;FRYL;CAMSAP3;DNAJC10;CPOX;EIF2AK1;PPP1R15A;HEPH;TF;GLRA2;GATA1;INTS9;SIGLEC6;FBXL20;COMMD9;P3H3;ART4;SLCO1B3;PRKAB1;ACTR8;KAT2B;KLHL18;GRIN3B;MYL12B;SATB2;ATP5F1E;NR1D1;WDFY4;NSUN5;EPO;UBAC1;HBZ;PRKAA1;TMCC2;GPALPP1;STARD13;DUSP26;IL6ST;TBC1D4;THSD1;IREB2;HEMGN;PIM1;EXOC6;SLC40A1;SLC24A4;RPL32;ARHGAP26;MKI67;FLI1;PROM2;TSPAN33;DMTN;KCNE2;RUNX1;UB…
IRVAN syndrome	SLC1A3;LAMA1;RS1;CRX;IMPDH1;TULP1;CLCC1;NDP;PDE6B;CRB1;RBP4;TENM2;VLDLR;CDKN2A;LPCAT1;AGPAT3;RHO;OTX2;CX3CR1;NMNAT1;ELOVL2;CFH;PROM1;GINM1;PRKCQ;SLC24A1;HSP90AA1;CACNA1F;PRDM13;NR2E1;PRPH2;MERTK;LAMB2;ATOH7;FSCN2;MFRP;UNC119;SLC4A3;GJA10;STRA6;NBAS;RPGR;STX5;LRP5;IDH3A;DSCAML1;SIX6;CERKL;SLC4A5;CNGA1;IRF3;TP53;TMEFF2;LPP;NCAM1;POU4F2;GUCY1A1;FAT3;DSCAM;ERC2;OPA1
IVIC syndrome	HOXD11;HOXD13;ROR2;GDF5;IFT172;PCSK5;COL2A1;EVX2
Ichthyosis - alopecia - eclabion - ectropion - intellectual disability	NSDHL;TMEM79;GRHL1
Ichthyosis - hepatosplenomegaly - cerebellar degeneration	GALC;CNTNAP1;KCNV1;ATCAY;NPY2R;IKBKG;EYA2;EFNB3;ARMH4;SYT2;GRID2;ROBO3;CHAMP1;SCARB1;CACNA1A;RREB1;AGTPBP1;DST;B3GNT7;PRNP
Ichthyosis - intellectual disability - dwarfism - renal impairment	GUCA2B;UPK3A;SLC14A1;UMOD;AGXT;ADCY6;MAGI2;SLC38A3;CD2AP;PKD1;UPK2;MAS1;FBLN7;HPD;CLDN2;AQP11;SLC12A1;SLC2A9;WDR83;LIN7C;CR1L;HP;COL4A4;TGFB1;SLC16A10;CCNI;OIT3;MYO1E;ADORA1;CR1;HPR
Ichthyosis-hypotrichosis syndrome	CYP26B1;ITPR3;PPP1R13L;HOXB8;KRT36;SPINK5;GRHL1;EDAR;IL1RN;XPA;CTSV;KRT71;CARD14;TUFT1;ABCA12;LRIG1;EGFR;EBP;NSDHL;PLCB3;AIFM1;ITGB2;MPZL3;DMKN;TGFA;TMEM79;FOXQ1;SLC27A4;TRPV3;KLK11;DSG4;GK5;SFN;ZDHHC21;ZDHHC13;GBA1;ALOX12B;KRT76;KRT10;TMPRSS6;SP6;SOX18;CDSN;ATF6B;C8orf44-SGK3;ERP44;OTC;FOXP3;PRSS8;SOAT1;TGM1;SNAP29;KATNAL1;SGK3;FOXN1;ELOVL4;SOX21;TGM3;RHBDF2;ITGB4;DSC1;CTSL;FGF5;NFKBIZ;ST14;FREM…
Idiopathic hypercalciuria	CAV1;CALCA;VDR;HGD;ATP6V1B1;TRPV5;TOE1;SLC14A2;LPAR4;LRP5;CLDN2;UMOD;CLCN5;AGXT;KCNJ10;SIGLEC15;NOS2;AKR1B1;GNAS;STUB1;KLHL2;BMP2K;AQP11;CLCNKB;CLCNKA;SPP1;SLC3A1;SLC22A8;SPRR3;CALCB;SLC22A12;SLC13A2;PTGER3;RENBP;HPS5;MRPL51;FHL2;GPR68;IAPP;GRHPR;DBR1;PPP3CA;CTHRC1;AQP7;MYO1H;AGTR2;MRGPRE;SLC22A6;APRT
Idiopathic ventricular fibrillation, not Brugada type	DSG2;SPA17;ROCK1;NUCB2;FCGR2B;SCARB1;FAM118A;POLI;KCNA7;CASQ2;KCNJ5;KCNJ8;TBCC;TOR1A;UNC45A;UBAP2L;SCN1A;MTG1;GJA1;IZUMO2;SLC22A15;HCN1;NOS3;RPSA;EXOSC1;IQGAP3;SCN5A;ASPH;RYR2;RBM20;FCGR2C;ZBED6;NDUFA7;SYNRG;ORAI1;RPSA2;SLC4A7;TNFRSF17;PTPN18;DSP;SP4;AKAP10;LAMTOR3;DCPS;CALCA;NUP155;FKBP1B;HELLS;LYZL1;ACE2;TBX3;HNRNPA1;FHOD1;TMEM62;HCN4;TMTC3;RPTOR;RGS5;GOLGA4;ANK2;P4HA3;CACNA1C;KIN;SCOC;CPA5;KCN…
IgA pemphigus	RELB;FASLG;ITGB4;TUFT1;TNIP1;KRT9;KRT10;CTSE;CARD11;FCGR2B;IFIH1;FCGR2A;NFKBIZ;LYN;TP63;CARD14;FLG;PSTPIP2;ITGB2;RAG1;KRT2;KPRP;FCGR2C;COL17A1;ABCB1;NFKBIA;IL6ST;IL36RN
IgAD1	CD22;WAS;TNFRSF1A;FCGR2B;LAT2;IL5RA;SH2D3C;EFS;IL21R;CD276;RIPK2;NFKB1;POU2AF1;IFNG;BACH2;IL4;TNFSF10;TICAM1;APOBEC3F;IL13RA1;JCHAIN;IL6ST;STAT4;SPPL2A;GCNT3;FCER1G;TNFRSF13C;PIGR;REL;RETNLB;IL31RA;IL25;PRKCB;CLEC4E;STAT6;IL13;PIK3CD;CD19;CD28;SH2D1A;CARD11;LTA;APOBEC3G;OTUD7B;FAS;TNFRSF1B;POLQ;IL17RB;IL4R;TRAF5;CD59;ABCB1;CSF2RB;TRADD;IL27RA;CD81;IL23A;AICDA;IL17A;CD83;CD207;RO60;CR2;LGALS3;RNF1…
IgE responsiveness, atopic	FYN;TNFRSF9;FOXP3;POLQ;TRAF3IP2;FCGR2B;MLH1;IL4R;CABIN1;NFATC2;IL21R;FCER2;AICDA;IFIT2;HRH4;IL21;TNFRSF21;PIGR;F2RL1;SELP;RHOG;SH2D1A;CARD11;IGHA2;IGHG4;IGHG2;IGHG1;IGHG3;C1QTNF3;EFS;IL17A;CCR6;LY86;IL4;PPARG;CH25H;CD1D;IFNAR2;HOXC4;TLR9;C1QTNF3-AMACR;IL2RB;CD40;MAP3K8;NFKB1;BSPRY;LAX1;IL13RA2;FCGR2A;FCGR1A;FCER1G;STAT6;CD28;CRLF2;FCGR2C;ASF1B;CLEC4A;CR2;JCHAIN;ACKR2;DOK3;RETNLB;ICOS;IL31RA;GAPT;…
IgG4-related dacryoadenitis and sialadenitis	FAS
IgG4-related ophthalmic disorder	LAT
Imerslund-Grasbeck syndrome	TMCC2;TTC7A;ZFP36L2
Imerslund-Grasbeck syndrome type 2	TTC7A;HEPH;TMCC2;SPTA1;AHSP;CLCN5;GRAMD1C;SLC4A1;ANK1;MAS1;TPCN1
Immunodeficiency by defective expression of HLA class 1	CFTR;HCK;HOXA5;SFTPD;NPAS3;MMP14;CITED2;SFTPC;DPP4;CD163
Immunodeficiency by defective expression of HLA class 2	FAS;FOXP3;TNFRSF1A;TBX21;IL4R;PTPRC;CD59;CD82;PILRA;ABCB1;FLT3LG;CEBPE;OLFM4;RELB;CLEC4M;EBI3;TYK2;IFNG;AICDA;IL17A;CCR6;BCL6;IFIH1;ASH1L;PILRB;CCR2;TNFSF10;C3;FFAR2;RAC2;RHBDF2;ZBTB46;JCHAIN;SFTPD;PTPN22;DTX1;IL6;IRF8;ITPKB;C9orf72;DGKZ;DCLRE1C;GPR15;LY96;CD1D;IFNGR2;AIRE;REL;TNFAIP8L2;PTX3;IL25;B2M;NOD2;IL12A;IL13;ITGAM;PIK3CD;RAPH1;RAG2;SFN;IL17RA;CIITA;GKN2;CCR4;SH2D1A;USP18;TRPV2;NCR1;DPP4;I…
Immunodeficiency due to a complement cascade protein anomaly	CFTR;IFNGR1;C5;CCL2;IFNG;IL17F;SFTPA1;C3;GPR174;MR1;NLRP3;IL17RE;TRPV3;GSDMA;DEFB4A;TPSAB1;CLEC12A;TLR1;DEFB4B;XKRX;ZNF292;TPSB2;BPIFA1;TREX1;TNF;CCL18;CCL3;NOS2;FAS;USP13;TNFRSF1A;LAT2;AKNA;NCF2;GBP3;IL1B;CD1D;CAMP;CARD19;CEBPB;CLEC7A;RASGRP1;CCR8;PRF1;SP140L;MOG;LTA;CD4;CDH1;CSF2RB;MAP4K1;CCL1;IL2;IL17A;STAT1;PADI2;GBP1;SPP1;TREM1;KIF1C;LBP;ACE2;NINJ1;LGALS3;RNF128;IFNGR2;GBP2;GBP4;MST1R;DEFB1;…
Immunodeficiency due to a late component of complements deficiency	PGLYRP1;IFNGR1;TNFRSF1B;ANK1;MAP2K3;CDH1;CAPG;BCL3;GUCY2C;CD5L;SP140;PTPRC;FCN1;CD209;NLRC4;TRADD;OCA2;GSDMD;MAP4K1;CLEC4M;RASA4;CCL1;IL23A;IFNG;AICDA;IL17F;TRIM38;GBP3;GBP1;CR2;SPP1;GPR31;SLPI;IL1B;C3;KIF1C;LBP;NINJ1;JCHAIN;IL6;TLR4;IRF4;TLR2;ASGR1;SNCA;PLA2G7;GPR174;LCN2;IL18;MR1;SLAMF8;FCN2;ASGR2;GBP2;GBP4;NLRP3;FCRLB;PIGR;IL17RE;CAMP;DEFB1;MMP10;TRPV3;GSDMA;FPR1;FGG;DEFB4A;TPSAB1;TLR1;DEFB4B;…
Immunodeficiency due to interleukin-1 receptor-associated kinase-4 deficiency	CFTR;FAS;IFNGR1;TNFRSF1B;ANK1;IL17RB;CERK;JAK3;PIK3CG;C5;IL23A;AICDA;STAT1;SFTPA1;SLPI;CXCL6;C3;CCR7;STAT4;EBAG9;LCN2;INPP1;KIT;GBP4;CXCL5;CAMP;MST1R;C1QL3;TAP1;CD14;RASA4B;TLR1;SFTPA2;DPP4;ADH5;UBD;PGLYRP1;PLAUR;MSR1;CAPG;BCL3;CYLD;CD82;FLT3LG;CD209;OCA2;GSDMD;HAMP;CSF3;SDC1;NCF2;PLEKHM2;GBP3;GBP1;SPP1;CSF3R;RAC2;VTCN1;USP15;IL36G;TLR4;TLR2;BAHD1;IL18;SLAMF8;IFNGR2;DEFB1;NDST2;CLEC4E;PLEKHA7;GSD…
Immunodeficiency syndrome with autoimmunity	ITGAL;WAS;FAS;PRKCH;ANK1;FOXP3;BCL3;SCARF1;PTPRC;CYLD;ABCB1;IL5RA;EFS;STK4;TLR8;RELB;IL2;UNC93B1;CCR6;DUSP22;MAN2A1;FASLG;CCR2;CXCR4;FLT3;SASH3;TICAM1;IGLL1;RAC2;PTPN22;IL6ST;IL2RA;LMBR1L;EFHD2;RORC;ZEB1;ITGB2;FCMR;CTLA4;NPY1R;SYK;B2M;STAT6;TET2;LIG4;IKZF1;GIMAP5;TLR7;CARD11;IGHA2;IGHM;LTB;TNF;PRKDC;LYN;IGLL5;OTUD7B;MAP3K14;BIRC3;SNRNP40;TNFRSF1A;NFKB2;CD200;BLNK;NFKBIA;IL21R;IL7;CD79A;JAK3;RIGI;…
Immunodeficiency with natural-killer cell deficiency and adrenal insufficiency	SGPL1;PRKCH;IKZF1;SERPINI2;SOCS1;TP53BP1
Inclusion Body Fibromatosis	FLG;NFKBIZ;DMKN;GPX8;KRT76;SPINK5;LRIG1;ITGB2;KRT1;CES2;KRT2;PPARA;IKBKG;PPARD;XPA;ABCA12;ST14;GRHL3;SLC27A4;KLK11;KRT10
Infantile dystonia-parkinsonism	VAPB;KCNV1;SCN8A;CACNA1A;LAMA2;KCNQ1;HSPD1;GLRB
Infantile spams - psychomotor retardation - progressive brain atrophy - basal ganglia disease	ATP1A3
Infundibulopelvic stenosis - multicystic kidney	PKD1;PAX2;SLC9A1;SLC2A9;NPHP3;CRIM1;MYO1E;NPHS1;NFIA;SPRY1;TSC1;RET;GDNF;MTSS1;WT1;DDR1;FAM72C;NPHP3-ACAD11;WWTR1;BMP7;PKD2;LIN7C;ACE;PKHD1;C3AR1;MITF;COL4A1;FAM72B;FAM72A;CYS1;TFAP2B;FRYL;TNS1;TSC2;PCCB;GLIS2;GPC3;NEK8;OVOL1;KRT2;GPR39;ROBO2;MAFB;LGR4;FAM72D;TULP3;B4GALT1;ACVR2B;PDE1A;CLU;BICC1;BMP4;LAMA5;DZIP1L;WNT9B;FMN1
Intellectual disability - alacrima - achalasia	FOXC1
Intellectual disability - hypotonia - spasticity - sleep disorder	KCNQ1;IMPA1;MYO7A;LRRC51;MYO6;HDAC4;GABRG2;PCDH15;NLGN3;CELF4;NRCAM;CARS2;TOMT;LRTOMT
Intellectual disability - spasticity - ectrodactyly	SPTBN4;HOXD13;TP63;GABPB1
Intellectual disability-coarse face-macrocephaly-cerebellar hypotrophy syndrome	RHBDF1;CAMK2B;PLXNA2;ARCN1;PLCB4;CBLN1;ZNF423;CALB1;SLC2A1;IFIT2;ATXN1;AGTPBP1;CACNA1A;SCYL1;GRID2;GRM1;ZIC1;STARD9;CSTB;SPTBN4;EN1;SUN1;TPP1;MAP1A;ATCAY;PRNP;DAB1;SPTBN2;CA8;UNC5C;CHP1;CLCN1;RELN;SCN8A;MYO5A;PSAP;ETV1;CNTN1;GALC;RORA;ARHGAP10;KCNN2;STUB1;TUBB4A;TMEM176B;CNTNAP1;KIF14;POLR3GL;RREB1;GDF1;PCDH15;DST;UCHL1;MPZ;ATXN7;KCNV1;WDR81;DCC;MBP;CERS1;CACNA1G;INPP4A;MYO15A;CDH23;ADAM23;NPC2;N…
Intellectual disability-developmental delay-contractures syndrome	SELENON
Intermediate osteopetrosis	IBSP;ARID4A;GAB2;GSK3B;CST3;CLCN7;GHRHR;SFRP4;STAT1;TBX4;HCST;CALCOCO2;CHAD;JDP2;COL1A2;DCSTAMP;SOST;PHOSPHO1;SIGLEC15;BGLAP;PITX1;CLEC2D;SNX10;ESR1;PLS3;PHEX;ACP5;FOXN1;TCIRG1;PLXNA1;SPP1;TNFSF11;HIVEP3;LGALS3;IL6ST;OSTF1;HTR1B;TNFRSF11A;LRRK1;KLF10;ALPL;FRZB;CST5;SOSTDC1;CXXC5;FAM20C;NBR1;SPON1;SBNO2;FGFR3;MMP9;COL1A1;IDUA;MATN3;KL;SPRY2;MSTN;CTSK;DMP1;FNDC5;LRP5;ANO5;RAB33B;TMEM64;BGN;PAPPA;AG…
Intestinal epithelial dysplasia	CLDN15;TRPV5;AP1M2;ACE2;FEM1A;MYO5B;GATM;TVP23C;YIPF6;CFTR;USH1C;TGFB3;ARHGAP17;HPRT1;MYO1A;TVP23B;MUC13;FOXL1;ENPP7;PDGFA;TGFB2;PTK6;EPCAM;ANXA1;MYC;GPA33;EZR;STX2;TLX2;EHF;ELF3;RAB8A;MEX3A;TVP23C-CDRT4
Intrahepatic cholestasis of pregnancy	ERCC1;ATP8B1;FAH;APOA1;ASGR1;PCSK9;GLMP;ABCB11;TBC1D10A;SEC24A;BAZ2B;MAT1A;SHMT1;P2RY13;CEBPA;ABCB4;SLC39A14;IGFBP1;SOX17;GCLC;ABCC2
Intussusception	USH1C;RUFY3;NR5A2;PROX2;PDX1;SLC22A4;TRIM71;PRKDC;OR1E2;MYO1A;PDGFA;MUC2;STPG4;THG1L;NCF1;FUT7;C20orf96;FGF10;PTK6;HTR2A;RNF43;WASF2;DNASE1L2;RAG2;OR1E1
Isolated ATP synthase deficiency	ATP6V1B1;RHCG;GPR4
Isolated CoQ-cytochrome C reductase deficiency	ASPA;CNTNAP1;LARGE1;MAT1A;SACS;ATP2B2;ATCAY;GCGR;MYH4;PYGL;CACNA1A;GRID2;INSR;CLCN1;SCN8A;SLC12A1;GCK;GYS2;ALMS1;FLNC;NDUFS4;PSAP;OPA1;MORC2;PCDH15;BORCS7;BORCS7-ASMT
Isolated anencephaly/exencephaly	LRP6;KAT2A;EPHA7;PAX3;SEC24B;GRHL3;CADPS;SCRIB;ROR1;RALA;SHROOM3;UBC;VANGL2;NUAK2;TRIM71;TEAD2;CELSR1;CHGB;HECTD1;SIRT1;CECR2;AMT;PHACTR4;TCOF1;CARD10;DENND1A;PLXNB2
Isolated anophthalmia - microphthalmia	PAX6;BMP7;PPP1R13L;LIM2;SIPA1L3;CRYBA1;NECTIN1;GJA8;BMP4;HIP1;DSC2;MIP;CHRND;PGBD1;CRYAA;CRYGC;CRYGA;NAT1;YIPF6;CCBE1;C1QTNF12;ALDH1A3;NOTUM;FOXD4L3;MCTS1;FGF10;TRPM3;SPP1;ACVR2A;ATF4;RAX;GARNL3;LMX1B;DYNC1LI1;EGFR;FREM2;HESX1;UGT1A6;FOXD4;SOX2;FOXD4L1;MITF;ADAM7;HSF4;CRYGD;MFSD1;RBM25;FANCF;FOXE3;GJE1;FOXD4L5;RAD54L;MAP3K1;CAPN15;VSX2;MSX2;ANKRD52;NAT2;CRYBA2;GAPVD1;ERCC4;NECTIN3;PTCHD3;FOXD4L4;…
Isolated follicle stimulating hormone deficiency	FKBP4;YBX2;ADIPOR2;RNF216;SPAST;HSF2;KPNA6;YTHDC2;PIK3CB;SPO11;YBX3;SPAG4;ASPM;GBA2;CSNK2A2;TRIP13;DAZAP1;MOV10L1;WDR62;SPAG6;MAP2;CBFA2T2;RABL2B;HSP90AA1;DNAJA1;BAX;GMCL1;RFX2;TASP1;NOS1;ALKBH5;ZC3HC1;ESR1;TGFB2;TDRD1;PLA2G3;PICK1;DMC1;SBF1;CEP128;CCNB1IP1;NDRG3;TCFL5;PCYT1B;EHD4;OCA2;TULP2;CGB2;IFT56;AHR;LHX3;SETX;PLEKHA1;CPEB3;SEPTIN4;MLX;GNRHR;ZBTB16;FHL5;CEP72;UBE3A;GALNT3;FANCL;KDM3A;KISS1R…
Isolated nail anomaly	TMEM147;FOXN1
Isolated polycystic liver disease	PKD1;XYLT2;KRT18;PKD2;CYS1;GTF2IRD1;VTI1B;BICC1;PKHD1;LEP;MITF;HGF;CYBRD1;SLC25A17;PCK1;CYP4V2;KLF6;CLCA2;TMED6;UCP2
Jackson-Weiss syndrome	ZBTB16;GDF5;HOXD13;COL2A1;CXXC5;LMBR1;HOXA13;COL1A1;TWIST1;RSPO2;HOXD12;FMN1;MMP9;TBX4;TMEM53;PRICKLE1;SFRP2;FREM1;B3GLCT
Jalili syndrome	CFH;FAM20A;ELOVL4;NDP;AMELX;BCL11B;ENAM;PDE6B;ITGA11;STRA6;NFIC;VWDE;DMP1;MERTK;SLC38A8;AMTN;CNGA1;SLC24A1;HSP90AA1;AMELY;RUNX2;WNT10A;EDAR;ODAPH;AMBN;CACNA1F;CRX;NECTIN1;NR2E1;PRPH2;TNN;POSTN;WDR72;CERKL;SSUH2;MMP20;AGPAT3;ALPL;OTX2;GREM2;SP6;PAX9
Jawad syndrome	UBR2;ALX4;ZBTB16;FBN2;ASPH;RNF10;FGFR1;HOXA13;GLI3;COL1A1;PAX1;HOXD13;LGI4;RPL38;GJB3;PITX1;SFRP2;EN1;FMN1;SCX;LMBR1;DBN1;VPS25;LRP4;NXN;SP6
Jeavons syndrome	AP3M2;KCNA1;KCNH3;CACNA1A;SCN1A;CACNB4;ELAVL3;S1PR2;CACNA1G;GABRA1;KCNQ2;AP3B2;SCN1B;DNM1;LGI1;ALDH5A1;UBE3A;SLC12A5;NEUROD1;KCNC2;GABBR1;KDM1A;ARX;CACNA2D2;AP3D1;GABRG2;SLC17A8;MBP;HCN2;PMP22;CSTB;SENP2;BSN;CACNG2;KCNJ11;RYR2
Jervell and Lange-Nielsen syndrome	FCGR2B;REST;HRC;TBX3;HNRNPA1;HNRNPA1L2;GJA1;PITX2;MECP2;SCN5A;ASPH;RYR2;GJA5;CACNA1G;CAP2;NUP155;SMARCC2;FCGR2A;OBSCN;HCN1;NHLH1;DES;RBM20;DSG2;SCARB1;WDFY1;SP4;AKAP10;SCN1A;CACNA1D;SLFN12;IRX3;NOS1AP;SLFN12L;FCGR2C;KCNA1;KLHL29;KCNIP2;ANK2;SCN3B;IST1
Jervell and Lange-Nielsen syndrome 1	UBE3C;TNFRSF17;PIK3CB;KCNQ1;PLA2G10;FCGR2B;SCARB1;WDFY1;TBX5;ZC3H7B;GABRE;ARRDC2;AKAP10;NUP155;EHHADH;TNNT2;ENOX1;RWDD3;TBCC;THRA;CASZ1;TBX3;TOR1A;IER3;MYPN;SYCP3;GCSH;FCGR2A;UBAP2L;SNX12;TRIM55;JPH2;ADRA2A;SPOCK1;GJA1;CXADR;GBP2;PITX2;HCN1;SLC18A2;BAG5;SCN3B;SHOX2;KCNE3;ZDHHC22;IST1;NKX2-5;SCN5A;NDUFA6;ESRRG;ASPH;RYR2;RBM20;PIERCE2;REX1BD;DSG2;SFSWAP;NUCB2;VDAC3;REST;RAPGEF4;HNRNPM;POLI;CHRDL1;H…
Jervell and Lange-Nielsen syndrome 2	DSG2;TNFRSF17;SNX29;KCNH2;SPA17;NUCB2;SCARB1;GSK3B;REST;GABRE;SP4;CALCA;CAP2;EHHADH;RCN2;CASQ2;KLHL29;FKBP1B;TBCC;STRIP2;SMO;ACE2;CTIF;TBX3;FHOD1;DGKB;TEX2;IL33;IER3;TMEM62;SYCP3;HNRNPA1L2;ADCY10;IGFBP3;SNX12;MTG1;JPH2;CACNA1C;KIN;GJA1;CXADR;AFF2;GBP2;KCNJ3;PITX2;NOS3;BAG5;RRAD;LAIR2;NHLH1;DES;KCNE3;MAGED1;IST1;NKX2-5;IQGAP3;SCN5A;NDUFA6;RYR2;RBM20;SLFN12L;ZBED6;PIERCE2;GJA5;SYNRG;REX1BD;UBE3C;KC…
Jeune syndrome	MKS1;BMP7;FGF9;FSTL1;TMEM107;GLI3;NABP2;RSPO2;PHEX;ZBTB16;CCN2;TTC21B;ZEB1;EN1
Johnson neuroectodermal syndrome	SP6
Joubert syndrome	CRMP1;PLXNA2;GLI3;ARHGEF2;WNT1;AGTPBP1;CACNA1A;TBC1D32;GRID2;FGF17;EN1;SUN1;ADGRG1;SKOR2;RORA;FGFR1;CECR2;ASIC2;HOXB1;SMAD9;ASTN1;KCNJ6;EN2;OTX2;GAS1;UNC5C;ASIC3;KIF2A;NRP1;TMEM176B;FGF8;UBE4B;MYH10;TUBB2B;AUTS2;DSCAM;PRNP;FOXB1;HOXB2;CEND1;RREB1;IL17RD;GLB1
Joubert syndrome 18	CC2D2A
Joubert syndrome 23	CHD7
Joubert syndrome 6	ATP1B2
Joubert syndrome with Jeune asphyxiating thoracic dystrophy	FOXC1
Joubert syndrome with hepatic defect	PKD2
Joubert syndrome with oculorenal defect	RS1;PRPH2;NPHP3;SDCCAG8;PAX2;DNAH11;ACVR2B;PKD2;CMPK1;NPHP3-ACAD11;LAMA1;GLIS2;PDE6B;DZIP1L;NEK8;TMEM67;DNAH5;BICC1;NDP;NPHP1;RHO;ESRRG;CCDC39
Joubert syndrome with orofaciodigital defect	RPL24;BMP7
Joubert syndrome with renal defect	WNT1;PSAP;EN1
Juberg-Hayward syndrome	GLI3;ZBTB16;BMP5;PRICKLE1;ROR2;FGFR1;HOXD11;HOXD13;TENT5A;PAX1;FLNB;IFT172;WBP11;FGF9
Junctional epidermolysis bullosa - pyloric atresia	AMELY;AMELX;SP6
Junctional epidermolysis bullosa, Herlitz type	LAMA3;AMELY;NECTIN1;SSUH2;AMELX;BCL11B;MMP20;DMP1;PAX9;WNT10A;EDAR;ITGA11;AMBN;GREM2;SP6;FAM20A;TNN;ENAM;POSTN;ALPL;WDR72;ODAPH
Juvenile Myelomonocytic Leukemia	RARRES1;NFE2;ETV6;TP53;CDKN2A;TMPRSS11D;RBM15;BUB1B-PAK6;SRPX;PML;FLI1;ING1;RUNX1;NF1;CTSG;STK4;SUV39H1;EAF2;SUV39H2;SAMD9L;SUZ12;S1PR2;TP73;MSH2;MYH14;MSH6;IRF8;ATM;PHF6;BUB1B;TET2;ROBO1;PTEN;SIPA1
Juvenile cataract - microcornea - renal glucosuria	PAX6;FOXC1;CDC14A;CDH7;TRPM3;P2RX7;CYB5R3;JAG1;HSF4;LIM2;CRYAB;GMNN;CRYGD;LTBP2;UBIAD1;GJA3;DSTN;RAF1;MIP;EDAR;MTHFS;ATRAID;LINS1;RNF157;SCRN3;ZNF182;DOCK5;ZEB1;UBE3B;INPP1;B3GNT7;CRYAA;LSS;LMNA;PPP1R35;CRYGC;CRYGA;UMOD;CLCN5;COL8A2;MAF;CRYGB;SELENOF;FOXE3;NHS;LPAR1;GJE1;EFNA4;CRYBB2;CFAP206;IPO11;SLC4A11;NUTF2;GCK;PRMT8;SLC16A10;GJA8;FABP3;BFSP1;PUDP;CHST5;BCAR3;ADAMTS14;STAT4;CENPE;CASP6;SORD;G…
Juvenile glaucoma	IK;OTX2;SLC38A8;PXDN;PDE6B;PAX6;SLC4A3;BMP4;LMX1B;LGR4;FOXF2;TDRD7
Juvenile nephropathic cystinosis	SLC4A11;CTSH;NDP;UMOD;SLC12A1;SLC4A4;SLC5A2;MAP3K1;SLC2A9;KCNJ1;LGR4
KLHL9-related early-onset distal myopathy	GAA;AGRN;LDB3;LARGE1;TCAP;RYR1;HSPB8;DNM2;DMD
KRT14-related epidermolysis bullosa simplex	PKP1;HR;KRT10;FOXN1;MPZL3;KRT1;ST14;KRT9;KRT2;IKBKG
Kahrizi syndrome	FOXC1;FOXE3
Kaler-Garrity-Stern syndrome	PRSS8;CLCN7;TCIRG1;SPP1;IAPP;CTSK;LRP5;COL1A2;SOST;SOSTDC1;DSG4;ZDHHC21;FAM210A;FZD9;CALCR;IL20RA;FOXN1;CYP27B1;VDR;EDEM3;IL6ST;TMEM163;TMEM178A;TMEM79;CIITA;KRT76;SOX18;NOTCH3;PLS3;SGK3;P3H1;IDUA;CD68;NOTCH2;DKK2;CD109;EDA;SDC3;CTHRC1;TMEM64;C8orf44-SGK3;SH3BP2;CD40LG;INPP4B;FHL2;HOXC13;PRDM5;TNFRSF11A;CREB3L1;TOB2;SIGLEC15
Kallmann syndrome	RBM5;FKBP4;YBX2;SPATA20;RANBP9;SPAST;YTHDC2;ATP6V1H;SPO11;DDX20;FGF10;MKRN2;ZCWPW1;EPB41L2;AGBL5;SH3BP2;RFX2;ZC3HC1;ESR1;SIRT1;PATZ1;PICK1;DMC1;VRK1;TCFL5;PROKR2;PLS3;EHD4;SPMAP2;AHR;PLEKHA1;CPEB3;HSD17B1;GNRHR;SULT1E1;STX2;FHL5;GALNT3;FANCL;CHST10;FHL2;KISS1R;MAD2L2;LEPR;P3H1;AKR1A1;ADGB;INSL6;EGR1;IAPP;ACVR2A;CDK2;MCM8;PRDM7;IDUA;CD68;HSD17B3;FSHB;BRME1;IL6ST;RNF138;NR5A1;LHCGR;DHH;SCAPER;SEPTI…
Kaposi sarcoma, susceptibility to	GYS1
Kapur-Toriello syndrome	BMP4
Karsch-Neugebauer syndrome	MYO10;FREM2;LGR4;FOXE3;TP63;PXDN
Kearns-Sayre syndrome	DES;LRP5
Keipert syndrome	PRICKLE1
Kennedy disease	YBX2;RANBP9;KPNA6;YTHDC2;PIK3CB;MOV10L1;HSP90AA1;TASP1;ALKBH5;DAZL;PICK1;LHB;CGB3;SETX;GNRHR;FANCL;INSL6;SPINK2;TESMIN;SPOCD1;RNF138;HMGA1;LHCGR;SPAG16;FBXO43;HIPK4;MRNIP;KLHL10;HFM1;RPL39L;AR;ADRA1B;FSHR;TDRD12;DPY19L2;FAF1;FAAP100;ENO4;SYCP2;DAZ4;INSL3;FKBP4;SOX8;SOX30;SPO11;GOLGA3;TDRD1;PATZ1;TCFL5;IQCH;EHD4;CGB2;STX2;CEP70;DNAH1;GALNT3;KDM3A;KISS1R;ZNF541;SOHLH2;KIF18A;CTCFL;KNSTRN;C3orf20;MA…
Keratoderma hereditarium mutilans with ichthyosis	CYP26B1;MAPK9;TTC7A;FOXN1;GJB6;SOX21;RHBDF2;SPINK5;GRHL1;DSC1;TUFT1;FLG;LBR;NSDHL;MPZL3;CLDN1;TMEM79;GPX8;KLK11;GSDMA;HR;KRT9;ZDHHC21;ZDHHC13;ALOX12B;KRT76;IKBKG;C8orf44-SGK3;SCD;SGK3;TRPS1;PPARD;KRT36;DSG3;CTSV;TMPRSS13;ABCA12;LRIG1;CD109;DMKN;SLC27A4;TRPV3;CES2;DSG4;CST6;PKP3;KRT10;PPARA;RELB;HOXC13;CTSL;KLF4;CARD14;NFKBIZ;ST14;ITGB2;KRT2;ALOXE3;SNAP29;ERCC2;SUFU;PTCH2;EBP;LMNA;KRT1;NIPAL4;GBA1…
Keratosis follicularis - dwarfism - cerebral atrophy	HR;GRHL1
Keratosis palmaris et plantaris - clinodactyly	HOXA13;HOXD12
Keutel syndrome	NABP2
Kimura disease	MAP3K14;BTK;CD74;DEF6;FAS;FCGR2B;PTPRC;CADPS2;ABCB1;SH3BP2;BLNK;NFKBIA;TNFSF13B;LGALS13;JAK3;PIK3CG;MMD;LTBR;BACH2;ZAP70;RRAS2;BHLHE40;RC3H1;SPPL2A;PPP1R18;IL2RG;BANK1;PIK3AP1;DCK;CXCL13;LRFN2;CXCR5;PRKCD;IL25;STAT6;NIBAN3;LAIR2;PIK3CD;B4GAT1;RAG2;ALOXE3;SH2D1A;MYBL1;FZD9;CARD11;RYR2;IGHA2;IGHM;LTA;LTB;TNF;PRKDC;LYN;IGLL5;TBXA2R;LGALS14;CD79B;CD4;CD22;TRAF1;POLB;NFKB2;CDH17;ITGA6;AMELY;MADCAM1;CD…
Klatskin's tumor	NFKB2;SOX17;LTB;TNF;ABCB4;PKHD1
Kleefstra syndrome	PRDM16;FGFR2
Kleefstra syndrome due to 9q34 microdeletion	FGFR2;PRDM16
Kleine-Levin Syndrome	TUBA3C;HDC;SDC3;HSD11B1;TUBA3D;GPR83;IL18;TUBA3E;VEGFD
Klippel-Feil syndrome 1, autosomal dominant	HOXC10;PAX1
Klippel-Feil syndrome 2, autosomal recessive	FGFR1;CDX1;AXIN1;PHC2;TSHZ1;KMT2A;HOXD1;TBXT;NRARP
Klippel-Feil syndrome 3, autosomal dominant	FOXC1;SEL1L;JAG1;HOXA6;CDX1;SF3B1;HOXD3;MYCN;PHC2;TBX6;BTG2;BMI1;E2F6;HOXD4;MLLT3;JMJD1C;FGGY;RARG;PPP1R42;SUZ12;HES7;FOXE3;MESP2;NRARP;ABCA4;COMMD3-BMI1;PLXND1;MEOX1;FGFR1;HOXB6;MYF5;KMT2A;RNF2;PAX1;USHBP1;RIPPLY1;WNT3A;NDRG2;GRAMD2A;TSHZ1;HOXA4;RING1;PCGF2;HOXC8;LRP6;DLL3;CBX5;AXIN1;LFNG;HOXD9;RLIM;MTF2;HS2ST1;TBXT;FOXC2;PAX6;GNAI3;HOXD1;HOXD11;LYPLAL1;TENM4;NACC1;SCN3B;IL12A;RPL38;ZSCAN2;HOXB4
Kniest dysplasia	GLI2;BMP7;COL2A1;FSTL1;PITX1;PHEX;PRRX1;ROR2;CANT1;FGFR3;FGF9;SMPD3;TENT5A;CCN2;SOX9;CHSY1;ACP5;FLNB;HSPG2;ZEB1;PHOSPHO1
Knuckle pads-leukonychia-sensorineural deafness-palmoplantar hyperkeratosis syndrome	FOXN1;GJB6;ST14
Kostmann syndrome	ARHGAP15;CSF3;RAC2;SAMD9L;PML
Kufor-Rakeb syndrome	HCN2;HTRA2;ATP1A3;SCN8A;SCN1A;SLC6A1
L-2-hydroxyglutaric aciduria	TUBB4A;PLP1;ABCD2
L-ferritin deficiency	GABRA1;CELF4;TMPRSS6;GATA3;GABRG2;ZDHHC21;SLC10A4;TMEM79;HR;CCHCR1;PRSS8;HCN2;KRT71;SCN1A
L1 syndrome	MYO9A
LAMB2-related infantile-onset nephrotic syndrome	MAS1;MYO1E;CLDN2;AQP2;CLCN5;HPX;AVPR2;AQP7;TNFAIP2;AGXT;CCNI;LAMA5;UMOD;INS
LCAT deficiency	LDLR;LAMB2;AGXT;LCAT;SLC4A11;CCNI;SPTA1;ADCY6;APOE;MAS1;CD2AP;COL4A4;UMOD
LIG4 syndrome	LHCGR
LIPE-related familial partial lipodystrophy	SAMD4A;SEC61A1;NUCKS1;LRP6;PRLH;ACACB;GNAS;FGL1;FGF21;CRBN;POMC;KDM3A;CCDC92;STEAP4;VGF;PRKAB2;PPARG;BMAL1;LPIN1;HINT2;MSTN;ITPRID2;PIK3C2G;SIRT3;LMNA;SERPINA12;MC4R;TERF2IP;BSCL2;AGPAT2;FOXA3;C1QTNF1;RALGAPA1;PLAAT3;AGTRAP;CYP11B2;OR4M2B;AIDA;PPARA;PLSCR3;CES1;BRD2;C1QTNF9B;KMT2B;OR4M2;NR1H3;LIPE;OCA2;CPE;LEPR;PPP1R3C;SNAP25;CYP19A1;CDKAL1;LCN2;CCDC3;SLC5A10;GPR61;SIK3;CSF2;PLIN1;PLA2G1B;LEP;SER…
LMNA-related cardiocutaneous progeria syndrome	LDLR
LOC syndrome	NECTIN1;AMELX;ENAM;WNT10A;AMTN;PAX9;AMELY;RUNX2;EDAR;ODAPH;SP6;FAM20A;TNN;MMP20;ALPL;AMBN;SSUH2;BCL11B;POSTN
Lafora disease	ARX;GABRA1;DNM1;UBE3A;CACNA1A;HCN2;GABRG2;HPRT1;NHLRC1;MBP;MECP2;CACNB4;ATP1A3;KCNC2
Laing early-onset distal myopathy	SCN4A;ANK1;LDB3;DYSF;ASNSD1;PLPP7;LMNA;SELENON;DNAJB4;VCP;LAMA2;DMD;DNM2;DMPK;SGCA;KLHL40;COL6A3;XIRP1;MTM1;GAA;DES;NEB;RYR1;COL13A1;SGCG;LARGE1;TTN;MYOZ2;FKRP;CAV3;MYH4;NFATC3;KLHL31;SLC6A6;COL6A1;GMPPA
Lambert syndrome	PKHD1
Landau-Kleffner syndrome	KDM1A;HDAC4;CHRNA4;FMR1;DNM1;GABRG2;KCNH3;CACNA1A;HPRT1;KCNC2;KCNA2;CACNB4;GABBR1;ARX;HCN2;SCN1B;LGI1;ALDH5A1;LRRC4B;GAD2;SCN1A;NEUROD1;ELAVL3;MBP;ATP1A3;RAI1;UBE3A;CNTNAP2;HTR1A;GABRD;CACNA2D2;GABRA1;FGF14;AP3B2;GRIA2;GABBR2;SH3RF2;CHRNB2;PTCHD1;CACNG2;MECP2;ELFN1
Langer mesomelic dysplasia	FGFR3;IGFALS;FGF9;SALL1;GLI3;ZBTB16;BMP5;PAPPA2;IRF6;TBX4;RECK;GDF5;HOXD9;HOXD13;IFT172;COL2A1;LNPK;RSPO2;WNT7A;SLC29A4;FBN1;VKORC1;HOXD12;FMN1;HOXA11;KPNA6;ARID4A;IFT80;PITX1;PTHLH;GGTLC2;CHKB;XYLT1;BPNT2;COMP;HOXA13;ARSB;CHPF;DUOX2;CBS;PBXIP1;ROR2;CHST11;EVX2;COL9A2;GLI2;EPYC;GGT1;PHEX;SOX9;UBE2G1;SFRP2;CSGALNACT1;GGTLC1;B3GAT3;ACAN;PKDCC;EVC2;GAS1;GGTLC3;EVC;MMP9;SALL4;LMBR1;COL1A1;UXS1;FAM20B…
Langer-Giedion syndrome	SP6
Laron syndrome	GDF5;COL2A1;HOXD12;SP6
Larsen syndrome	FGF9;HOXD11;ROR2;NPR3;HOXD13
Larsen-like osseous dysplasia - short stature	SPRY2;FGFR3;SLC10A7;GLI2;DMP1;LTBP3
Larsen-like osseous dysplasia-short stature syndrome	ACP5;HOXD11;LTBP3;ROR2;FGFR3;COL2A1;CRTAP;PHOSPHO1;SLC10A7;DMP1;SLC39A13;CXXC5;GLI2;SPRY2
Late-onset distal myopathy, Markesbery-Griggs type	DSG2;TBX5;CAPN3;PPP1R13L;DMPK;MYL2;CHD4;LDB3;KLHL31;CSRP3;SLC6A6;LARGE1;MYBPC3;MTO1;HADHB;MYLK3;TTN;LMOD2;GAA;MYOZ2;DES;CAV3;NKX2-5;RBM20;MYH4;LAMP2;NFATC3;DNM2;SGCG;SGCA;DYSF;ALPK3;ASNSD1;OBSCN;LMNA;LEMD2;DNAJB4;PDLIM5;MTM1;TCAP;NEB;SCN5A;RXRA;ACTMAP;LAMA2;COL13A1;DMD;SCN4A;SP4;CAP2;TNNC1;IGHMBP2;ITGA7;MYPN;COL6A1;GMPPA;COL6A3;SYNM;MT-CO1;GAS7;ANK1;LIMCH1;APOBEC2;FLNC;CTSL;CTSV;KLHL40;XIRP2;LMOD…
Laubry-Pezzi syndrome	MATR3;TLL1;ELN;ADAMTS19;RBPMS;ATP2A2;NKX2-5;RXRA;TNF;HECTD1;KLF3;FOXP1;GATA5;ADAM19;HEY2;ACKR3;TGFBR2;NPR1;ZFPM2;MRTFB;FLNA;ABCC9;SMAD7;GLA;KCNJ8;NFATC1;GATA4;SHROOM3;GJA1;MUS81;ACTN2;PLCE1;EGFR;SEMA3D;ARID2
Laurence-Moon syndrome	LRP5;PRPH2;TULP1;NDP
Leber congenital amaurosis	TMEM98;PROM1;PAX6;CTNNA1;FOXC1;OAT;ASNS;CNGB1;SLC24A1;PAX2;SLC1A3;DCT;HSP90AA1;TRPM3;MAP3K1;TIMP3;GPR143;CACNA1F;RS1;HSF4;CRX;IMPDH1;UNC119;HPS5;MDM1;PRPH2;SLC4A3;LCT;RPE65;F3;ATF6;UCHL3;VSX2;NDP;CEP250;AIPL1;NRL;PXDN;NPHP4;PDE6B;CRB1;MSI1;MMP7;STRA6;RBP4;RDH12;CDH13;TMEFF2;VLDLR;PARD3;ROM1;UBE3B;POU4F2;ZNF117;MERTK;TBCEL;RPGR;RAB28;CRYAA;AGPAT3;PRR35;ARHGAP25;DAPL1;RHO;GUCY1A1;GKAP1;OTX2;SLC38A8…
Leber congenital amaurosis 1	CACNA1F;PDE6B;LGR4;CERKL;PXDN
Leber congenital amaurosis 10	H2BC11;CNGA4;ADCY3;CHRNA7;CNGA2;CHRFAM7A;PEBP1;PRUNE2;SLC24A4;PDE1C;B3GNT2;CEP290;CARNS1;GJB4;GFY
Leber congenital amaurosis 16	CACNA1F;PDE6B;FOXE3;PAX6;CERKL;SLC24A1;FGF9;SLC4A3;CRX;DNASE2B
Leber congenital amaurosis 2	SLC24A1;PDE6B;MERTK;OTX2;CERKL;CNGA1;HSP90AA1;PRPH2;PXDN;STRA6;UBE3B;SLC38A8;MAB21L1;LGR4;MAP3K1;CACNA1F;CRX;NR2E1;LRP5;PAX6
Leber congenital amaurosis 8	PROM1;PAX6;RS1;PDHX;VSX2;MSX2;ARF3;LRP5;RYBP;MAB21L1;CERKL;CNGA1;CRX;PRPH2;FAM162A;NDP;PXDN;PDE6B;CRB1;BCAR3;CYP4F11;CYP4F12;CYP4F8;MAP3K1;CACNA1F;UBE3B;SLC38A8;CYP4F2;FOXE3;TEAD1;ABCB5;THSD7A;GPR143;TULP1;PLAC8;VLDLR;CDKN2A;MERTK;OTX2;CSTF3;MITF;GJE1;LGR4
Leber congenital amaurosis 9	CFH;SLC24A1;MAP3K1;CRX;PDE6B;STRA6;OTX2;HSP90AA1;PRPH2;ELOVL4;LPCAT1;SLC38A8;SLITRK6;FSCN2;CERKL;CDKN2A;MERTK;ERC2;TYR;CACNA1F;NR2E1;SLC4A3;AGPAT3;LRP5;RYBP;CNGA1;LGR4
Leber congenital amaurosis with early-onset deafness	PROM1;PRPH2;ELOVL4;PDE6B;CRB1;GJA10;STRA6;MERTK;LRP5;RHO;SLC38A8;ERC2;CERKL;HSP90AA1;LAMA1;CACNA1F;RS1;CRX;TULP1;NCAM1;POU4F2;LPCAT1;OTX2;IDH3A;ATOH7;FSCN2;PRKCQ;SLC24A1;SLC4A3;TP53;VLDLR;RPGR;CNGA1;MFRP;CFH;GPR143;MDM1;PRDM13;NR2E1;NDP;AGPAT3;NMNAT1;SLITRK6
Leber hereditary optic neuropathy	IFT81;PDE6B;DES;SPTBN4
Legg-Calve-Perthes disease	COL2A1
Legg-Calvé-Perthes disease	COL11A1;GDF5;COL2A1;ANKH;NID2;PRG4;PAPSS2
Leishmaniasis	RELB;POU2AF1;PRKAB1;CCR7;IL2RG;HK1;JAK1;SPTA1;TET2;RASA3;GIMAP5;MEFV;IL2;IFNG;IL2RA;C9orf72;ZFP36L2;PRF1;STING1;GIMAP1-GIMAP5;FOXP3;CYLD;ASAH1;IL18BP;ZFAND2B;TNFAIP8L2;RAG2;GBA1;NFKB2;UNC93B1;FASLG;NCKAP1L;RUNX1;ITGB2;PRKAG1;IKZF1;LAT
Lelis syndrome	EDA;SP6;WNT10A
Lennox-Gastaut syndrome	GABRA1;HDAC4;HCN2;DNM1;KCNH3;CACNB4;ARX;GABRG2;SH3RF2;KDM1A;CHRNA4;UBE3A;GABBR2;SCN1A;KCNC2;HTR1A;FMR1;GAD2;MECP2;ELFN1
Lenz-Majewski hyperostotic dwarfism	FOXC1;ZEB1
Leri pleonosteosis	HOXC8;PITX1;ACP5;HOXA13;ZBTB16;BMP5;PAX1;GDF5;HOXD13;SFRP2;SHH;ROR2;HOXD12;RPL38;NPR3;TMEM53;HOXD11;FLNB;PRICKLE1;EVX2;FMN1;ACVR1;HOXD9;BMPR1B;FGFR3;TBX4
Leri-Weill dyschondrosteosis	HOXA11;FGFR3;PITX1;CHKB;MMP9;PHEX;FGF9;HOXA13;COL1A1;BMP5;TENT5A;ACVR1;GDF5;HOXD9;HOXD11;HOXD13;UBE2G1;IL6ST;IFT172;BMPR1B;LNPK;SFRP2;RSPO2;PKDCC;IHH;SLC29A4;ROR2;EVC2;PHOSPHO1;FMN1;COL9A2;FGFR1;SALL4;GLI3;ZBTB16;NPR3;TBX4;FLNB;WNT7A;CBS;PBXIP1;VKORC1;HOXD12;IFT80;PTHLH;TBX15;SALL1;LMBR1;RECK;COL2A1;FGF18;EVX2;CYP51A1;EVC;GLI2;SMPD3;PAPPA2;PRKG2;CSGALNACT1;SLC26A2;FBN1;HOXC10
Lesch-Nyhan syndrome	OIT3;SPTA1;HEPH;KCTD1;EXOC6;EPB41;UMOD;NPHP3-ACAD11;HK1;AHSP;PRKAG1;CD2AP;ANK1;SLC2A9;PRKAB1;NPHP3;CCNI;STARD13
Lessel-Kubisch syndrome	ACE
Lethal congenital contracture syndrome type 1	FGFR3;FLNB;PHOSPHO1;HOXC10;THRA;SLC39A13
Lethal congenital contracture syndrome type 3	SELENON;MYL11;MET;DNAJB4;FLNC;IGF1R
Lethal encephalopathy due to mitochondrial and peroxisomal fission defect	ANK3;CACNA1A;TRIM2;KCNJ6;MBP
Leukocyte adhesion deficiency type I	RAPH1;ADAMDEC1;IL1R1
Leukocyte adhesion deficiency type III	JAK3;SMAP1;CBFA2T3;DIAPH1;TNFRSF11A;PKLR;SLC20A1;ALOX15;SPTA1;HPRT1;SAMD9L;IKZF1;LTA;SLFN14;ANK1;ARID4A;FBXO7;LGMN;MYB;CCR2;LDHA;C9orf72;FERMT3;DCK;TET2;AHSP;ZFPM1;CXCR2;RASA3;AGBL4;MPIG6B;LTB;TNF;GIMAP1-GIMAP5;JAK2;CTSG;GATA1;SH2B3;PRKAB1;MPL;PTCH2;HK1;TSPAN33;EPB41;RUNX1;PRKAG1;GIMAP5;SIPA1;PRKCH;WDR1;NFKB2;CEBPE;IRF8;ZFP36L2;NBEAL2;NPM1;DCC;FZD9
Leukoencephalopathy - ataxia - hypodontia - hypomyelination	UNC5C
Leukoencephalopathy - dystonia - motor neuropathy	PMP22;SPTBN4;AGFG1;DNAH2;HIPK4;CCDC38;CFAP65;CLDN11;ATP2B2
Leukoencephalopathy with brain stem and spinal cord involvement - high lactate	KCNN2;DOCK3;PMP22;MORC2;CFAP276;AGRN;LAMA2;ATXN7L1;SACS;GRM1
Leukomelanoderma-infantilism-intellectual disability-hypodontia-hypotrichosis syndrome	OTC;PRSS8;SOAT1;SGK3;TRPS1;TNN;RHBDF2;ENAM;GRHL1;FGF5;EDA;TAL1;FOXQ1;HR;KRT27;SFN;PAX9;SOX18;CUX1;C8orf44-SGK3;BCL11B;DSG3;EDAR;KSR1;DMP1;AIFM1;AMELY;FAM20A;FOXN1;RUNX2;AMELX;TMEM79;ZDHHC21;FKBP4;HOXC13;KRT71;CD109;DSG4;C3orf38;KRT76;TMPRSS6;SP6;CCHCR1
Lewy body dementia	EPM2A;HSPA4;PSEN1;SORL1
Leydig cell hypoplasia	CFTR;RNF216;TBPL1;FOXP3;ACSL4;NEDD4;TRIP13;MARK2;NOS1;ALKBH5;BAMBI;GGA1;CGB2;CGB3;GNRHR;MVK;GALNT3;KISS1R;LEPR;INHBA;CTCFL;PRDM7;SPINK2;VGF;GADD45G;APC;AMHR2;MAP7;BLK;MYC;DMRT1;LHCGR;TAF4B;VIP;IL2RG;GNRH1;GBGT1;DRD2;PDK1;KIT;RIMKLB;BMI1;AR;RGPD8;TACR3;KISS1;ALK;PRL;C14orf39;MKRN3;GREM2;SOX2;REC114;SIX6;RGPD2;FAAP100;TMEM203;CSHL1;CGB8;MAGEL2;COMMD3-BMI1;FKBP4;RANBP9;PIK3CB;DDX20;PIAS2;PSEN1;WNT11…
Leydig cell hypoplasia, type 1	AFP;PCYT1B;CPEB3;CDKN2D;USP26;NR5A1;WNT4;AR;ADRA1B;FSHR;INSM1;PTDSS2;PROP1;SIX5;MKRN3;GPR3;SRY;ZGLP1;TRPC5;ESR1;LHX3;GNRHR;UTP14A;SST;GDF9;TRHR;UTP14C;TGFBR3L;PIK3CB;SYTL4;LHCGR;DNMT3L;NR0B1;PRL;SOX2;MRC1;PSEN1;FANCL;FSHB;DHH;TAF4B;PLK4;LHX9;GNRH1;NPFFR1;DRD2;FAAP100;NANOS3
Lhermitte-Duclos disease	MYH10;MEN1
Li-Fraumeni syndrome	CREBBP;RGPD5;SPI1;RASSF1;SIRT2;MLH1;TP73;CCDC80;MSH2;SMARCB1;SRPX;NBN;MET;PTPRZ1;SMURF2;PRKAR1A;MCM9;CUL9;STK11;TGFBI;INHA;CDKN1A;PCSK2;VHL;APC;LMO7;RCBTB2;RB1;PML;TP53;TP53BP2;CDKN2A;PHF6;TFF1;FDXR;RBM15;PAQR3;CDX2;RET;NDRG2;PTEN;RAPH1;EXO1;ATAD5;FANCF;PTCH1;MTF1;FHIT;S100A4;NF1;DCLRE1A;KITLG;SOAT1;DGKD;HACE1;CTSG;MCM4;FZR1;PPP2R1A;NUDT1;TRIM37;TUSC2;SPTBN1;MSH6;PRDX1;F3;DNAI7;FOXO3;CDKN2C;BECN1…
Liang-Wang syndrome	AMELX;AMELY
Liberfarb syndrome	LAMA1;UNC119;PRPH2;CHPF;NDP;RPGR;STX5;RHO;NMNAT1;SLC4A5;CEP290;RS1;PRPF31;MDM1;RPE65;IRF3;PDE6A;PDE6B;TP53;FAT3;CX3CR1;DSCAML1;DCC;CERKL;PROM1;OAT;CNGB1;GPR143;CRX;TULP1;CRB1;VLDLR;POU4F2;RAB28;TUB;DSCAM;PCARE;CHM;SMOC1;PRCD;PRKCQ;SLC1A3;RPL24;VSX2;NBAS;MERTK;LRP5;PRPF8;ATOH7;FSCN2;SEMA4A;OPA1;MFRP
Lichtenstein-Knorr syndrome	CACNA1G;GALC;ARCN1;ZNF423;STUB1;TUBB4A;TMEM176B;CNTNAP1;PMP22;TRIM2;FOXP2;GDF1;SULT4A1;ACP2;CACNA1A;ANK3;GRID2;GRM1;ATP2B2;KCNJ6;FBXO41;EN1;ATXN7;KCNV1;TPP1;WDR81;CLP1;ZIC4;CA8;UNC5C;CHP1;RELN;SCN8A;CTNNA2;RORA;ASPA;NPC2;SIL1;WNT1;PRKCG;PCDH15;ASTN1;ZIC1;SPTBN4;LMX1A;EN2;ATCAY;PRNP;DAB1;SPTBN2;ANKFY1;PSAP;CNTN1;PLCB4;RREB1;AGTPBP1;DST;STARD9;CSTB;SUN1;ATOH1;PITPNA;CERS1;CACNA2D2;INPP4A;PLXNA2;CBL…
Liddle syndrome	SLC12A3;SLC12A1;REN;KLHL3;BSND;CYP4F12;CYP4A11;STK39;CUL3;GUCA2B;NEDD4L;WNK4;CYP4A22;SLC6A18;SCNN1B;UMOD;CYP4F11;MAP3K15;SLC4A5;DRD5;CLCNKB;SUCNR1;CLCN2;AGT;CLCNKA
Liddle syndrome 2	CUL3;REN;KLHL3;NOS3;WNK4;SCNN1B;GJA5;VGF;AGT;STK39;BSND
Limb dystonia	VPS16;PCDH15;DST;SCN8A;CACNA1A
Limb overgrowth	GLI3;HOXD12;SULT2A1
Lipedema	TBXA2R;ARID1B;TIE1;MAPK6;PSEN1;SUGP1;EYA4;PROX1;CASQ2;DNAL1;TMEM115;CDKN1C;XPO4;RCN3;FERMT3;ZNF503;EWSR1;PTGDR2;ARHGAP31;TM9SF3;LOX;CNR1;INVS;KCTD3;SNX27;CYRIB;GJB2;FZD4;TM2D3;PIP5K1C;L3MBTL3;LTB4R2;CASR;ROCK1;INPP5A;USB1;ESRP1;SMARCD2;BIRC6;PTPRB;NOSIP;ZNF462;ADM;NSA2;YWHAZ;FGB;JUP;BAIAP2;PLEC;NOG;STRN3;CHAMP1;BTAF1;TTL;NAA50;MYH8;PTGES2;PTGES;PSKH1;ZNF260;GGNBP2
Lipodystrophy - intellectual disability - deafness	OSTM1;SMPD3;SP6;ASAP1;PHOSPHO1
Lisch epithelial corneal dystrophy	PAX6;CDC14A;POLDIP3;JAG1;ABCD1;HSF4;CRYAB;RAB35;CRYGD;LDAH;TCTN3;UBIAD1;DSTN;ATRAID;LUM;GALNS;GRB7;TMCO1;OSBPL10;DOCK5;ZEB1;UBE3B;DKK2;B3GNT7;CRYAA;CRYGC;NIPA1;CD7;FOXE3;KRT12;LCTL;TRAF3IP1;LCP2;FOXC1;LIM2;OGN;ABHD17B;ABCG2;TGFBI;LRP1;BMP4;BPIFB1;ACE2;MACROD1;FBXO21;KERA;KIFC3;ANAPC1;FBXL18;SLC30A7;BRI3;ANPEP;LPO;REPS2;ALG14;PSMG1;COL4A1;NHS;GIMAP5;ANKRD35;FAM216A;LGR4;CRYGS;CFAP206;BEST2;KLHL20;…
Localized epidermolysis bullosa simplex	MPZL3;KRT10
Loeys-Dietz syndrome	TGFBR1
Lopes-Maciel-Rodan syndrome	KCNJ6;UNC5C;ZIC1;CLP1;ANK3;MECP2;ANKFY1
Lower limb deficiency - hypospadias	FSTL1;PAX2;LZTS2;BMP4;RET
Lowry-MacLean syndrome	IBSP;AMELY;NECTIN1;TNN;AMELX;NFIC;GREM2;SSUH2;ENAM;WNT10A;PAX9;RUNX2;BCL11B;ALPL;SUFU;SATB2;DMP1
Lowry-Wood syndrome	HOXD13;ROR2;PAX1;HOXD12;SMOC1
Lung agenesis - heart defect - thumb anomalies	SEMA3C;LTBP4;MGRN1;DNAH11;EDNRA;ADAM17;FGF19;PITX2;FBN1;SLCO2A1;WNT7B;MATR3;ELN;HECTD1;HBEGF;NR3C1;ECE1;INVS;PDGFRA;RERE;PDPN;TGFBR2;ROBO1;MUS81;ZSWIM8;GJA5;PLXND1;LTBP1;NRP1;NKX2-1;PTGER4;EDN1;TAB1;ALDH1A2;HEY2;LEFTY2;SHH;ZFPM2;EFEMP2;NOTUM;THSD4;LEFTY1
Lung fibrosis - immunodeficiency - 46,XX gonadal dysgenesis	MAP3K14;CD4;CD22;CD84;BCL3;DAPP1;NFKB2;CYLD;SH3BP2;RGS1;FLT3LG;ITGA6;BLNK;IL2RB;NFKBIA;CD40;NFATC2;STK4;TNFSF13B;CORO1A;NFAT5;IL21R;CD37;CLEC4M;BBC3;CD79A;JAK3;CDK6;DOCK8;BST1;TCIRG1;LTBR;AICDA;CCND3;CISH;ZAP70;CYTIP;RPL22;BCL11A;NKX2-3;SASH3;PKN1;IGLL1;RAC2;ARHGEF6;NFATC1;DIAPH1;PTPN22;IL6ST;IL15RA;DOCK10;SIT1;SPPL2A;IRF8;VAV1;FCGR2A;RORC;MCL1;RFX5;RAB13;HAX1;TNFRSF21;PPP1R18;IL2RG;POLE3;ZEB1;AT…
Lymphedema - atrial septal defects - facial changes	ADAMTS6;NPRL3
Lymphedema - cerebral arteriovenous anomaly	PDGFRB;ARHGAP31;FERMT3;VEGFC;STRN3;ACE2;PSKH1;INVS;APLNR;TM2D3
Lynch syndrome	USH1C;KITLG;FGF10;ST6GALNAC1;MSH2;PTGS1;MCM4;MET;PRKAR1A;HTATIP2;NR5A2;STK11;MEN1;APC;RINT1;NDST4;TP53;SMAD4;FEM1A;RUNX1;HELQ;BAP1;CDX2;RET;NDRG2;CTNNB1;PTEN;POLE;MTF1;NF1;SLC22A4;MUC2;DND1;LYPD8;MLH1;HACE1;CCDC80;THG1L;MSH6;OR1E2;CABLES1;MDM2;SLC49A4;RB1;COP1;CDKN2A;ATM;NKX3-1;SF1;HIC1;TP73;FMR1;NBN;CUL9;PROX2;LOXL1;TLR4;PML;SAV1;BUB1B;HPRT1;TNK1;OR1E1;C20orf96;LZTS1;POLD1;MSH3;TP53BP2;TSC1;BUB1…
Lynch syndrome 8	USH1C;MLH1;STK11;APC;CDKN2A;KIT;CTNNB1;POLE;TTLL3;ARPC4-TTLL3;FGF10;MSH3;MSH6;BUB1B;PTEN;ST6GALNAC1;HTATIP2;PROX2;OR1E2;CABLES1;TLR4;TP53;SMAD4;FEM1A;BAP1;CDX2;TNK1;SLC22A4;MSH2;THG1L;LOXL1;RINT1;OR1E1;C20orf96;BUB1B-PAK6
Léri-Weill dyschondrosteosis	FGFR3;PITX1;GLI2;MMP9;SALL4;PHEX;BPNT2;HOXA13;GLI3;ZBTB16;TENT5A;TBX4;RECK;HOXD13;TBX3;BMPR1B;C1RL;COL2A1;AFF3;LNPK;WNT7A;CBS;PBXIP1;HOXD12;EVC2;EVX2;PAPPA;FMN1;IFT80;EVC;CHKB;ACP5;SMPD3;COL1A1;CILK1;BMP5;ARSB;SOX9;GDF5;HOXD11;FLNB;RSPO2;NPR2;PKDCC;VKORC1;HOXA11;TP63;COMP;INPP4B;SLC10A7;TNNI2;UBE2G1;IL6ST;PRKG2;SFRP2;CSGALNACT1;LRRK1;SLC26A2;IHH;FBN1;CANT1;PHOSPHO1;ANO6;IFITM5;CYP51A1;COL9A2;PTHL…
MALT lymphoma	DCN;NFKB2;APC;SMAD4;FEM1A;TFF1;FUT7;RUFY3;MSH2;CA9;STK11;IQGAP1;TTC7A;TES;PDX1;CDX2;DNASE1L2;SLC9A4;VSIG1;RNF43;SST;WASF2
MASA syndrome	ZNF423;ZIC2
MASS syndrome	TGFBR2;FBN1
MEDNIK syndrome	TFR2;FBXL5;SLC40A1;SQSTM1;ATP7A;ABCB4;HFE;SOX17;HJV;LTF;CP;NDFIP2
MEGF10-related myopathy	RYR1
MEHMO syndrome	LHCGR
MELAS syndrome	DES
MERRF	COL6A3;MYH4;LARGE1;ASNSD1;GAA;TCAP;FKRP;RYR1;LAMA2;DNM2;HSPB8;VCP
MERRF syndrome	RYR1;LAMA2;LARGE1;VCP;MYH4;DNM2;ASNSD1;GAA
MHC class I deficiency	MMP14;CFTR;HCK;NPAS3;CITED2;CD163;HOXA5;SFTPD;SFTPC;DPP4
MHC class II deficiency	SERPINB1;SLC12A2;NFKB2;CD82;MAVS;FLT3LG;CEBPE;UNC13D;EFS;MMP9;RELB;CLEC4M;CRTAM;IL23A;IFNG;IL4;BCL6;GNAI2;STAT1;GBP3;CR2;CD274;LGALS3;JCHAIN;KLRC1;IL6;G6PC3;VAV1;BCL10;RGS16;CYRIB;AIRE;CCR5;SLAMF6;REL;IL31RA;B2M;PIP4K2C;ITGAM;PIK3CD;CEBPB;RAG2;PRF1;CCR4;SH2D1A;FAM3D;IGHM;C4B;LTA;TNF;MAP3K14;BTK;SNRNP40;IL4R;SIGLEC1;CSF2RB;TRADD;PIK3CG;NFKB1;IL12B;IL5;GBP1;DUSP1;C3;FFAR2;LIF;RHBDF2;ZBTB46;SFTPD;IL…
MMEP syndrome	SUFU;SATB2;SMARCA4;FRAS1;PRICKLE1;FOXE3;KIF7;CC2D2A;LRP6;QSOX1;CPLANE2;TRAPPC10;RUNX2;TBX10
MODY	CD38;SLC25A13;CREBBP;ABCC8;BAIAP2L1;ADIPOR2;RHBDF1;CRY1;GIPR;STMN4;NCAPH2;IFT88;PREX2;FAM184B;PHPT1;PTPRN;ABCA7;CYB5R4;KLF6;NUCKS1;ABCC9;ASNS;ACADVL;SRI;KIFAP3;CACNA1S;MRPL22;NFE2L1;GCKR;PREP;IPO11;ERO1B;GNAO1;SNX5;CHGB;HEPH;NRCAM;KCNK16;PALM;GGA1;POLR2F;DEPDC5;SLC5A1;RIN3;HRH3;SLC17A9;ISM1;NFAT5;PARD6A;SLC6A2;RAB11A;UBE2W;ARHGEF10;RETN;URI1;AKT2;CD33;CABP5;FGF21;GSK3A;GTPBP10;NAMPT;GRB10;GCK;FBX…
MORM syndrome	PAX6;MAP3K1;RUNDC3B;PRPH2;GRM6;ARAP3;HPSE2;BBS10;MAB21L1;COL18A1;FOXE3;CNGA1;LGR4;PDHX;GJA8;BMP4;PDE6B;HMCN1;AP1G1;FSCB;SDCCAG8;IK;PXDN;BCAR3;LPCAT1;CYP4F11;CYP4F8;GJE1;THSD7A;CACNA1F;PARD3B;CDKN2A;AGPAT3;CYP4F2;CYP4F12;CERKL
MPI-congenital disorder of glycosylation	ABCB4
MRCS syndrome	THSD7A;PAX6;LCP2;FOXC1;SIPA1L3;ABHD17B;GMNN;SPARC;CRYGD;GJA8;BFSP1;PPAT;ATP5MC2;MIP;BCAR3;DNASE2B;SORD;ZNF182;ZEB1;UBE3B;CRYAA;TAOK1;CRYGC;CRYBA2;CYP4F11;CD7;MAB21L1;CYP4F2;CYP4F8;FOXE3;PRC1;FAM216A;CRYBB2;KCNG1;GDI2;CPOX;TRPM3;MAP3K1;FGF9;HSF4;MSX2;FABP3;PXDN;RAF1;PDE6B;ARF3;CHST5;FDX1;B3GNT7;UBASH3A;CYB561A3;CHST6;GJE1;CRYGS;TBCE;ABCB5;HERC1;LIM2;PDHX;RAB35;IK;GPSM2;CDKN1C;TRAF7;MACROD1;NOSIP;A…
MURCS association	CFAP65
MYH9-related disease	RAB27A;WDR1;MYH9;HPS1;VWF;GP1BA;DTNBP1;ENTPD1;GP1BB;ITGA2B;ABCG5;NSG1
MYPN-related myopathy	DMPK;SGCA;SGCG;DES;RBM20;DNM2;LMNA;LEMD2;XIRP1;CAV3;NKX2-5;DMD
Machado-Joseph disease type 1	MORC2
Machado-Joseph disease type 2	MORC2
Machado-Joseph disease type 3	CLP1;TARDBP;AFG3L2;SACS;PSAP;MDGA2;HGS
Macular coloboma - cleft palate - hallux valgus	SMOC1;TBX2;LNPK
Maffucci syndrome	MAD1L1;DGKD;TP73;SMARCB1;PTPRZ1;TRIM62;SMARCA4;KRAS;MEN1;MDM2;TP53;CDKN2A;ATM;TSC1;PRF1;WWOX;NF2;PINX1;MET;PRKAR1A;HTATIP2;PRDX1;RINT1;PLK3;TNK1;EXT1;S100A4;NF1;TP63;MSH2;SMURF2;CUL9;APC;TP53BP2;PTEN;BUB1B-PAK6;POLD1;ACTB;SRPX;TSC2;PRDM2;SAV1;WIF1;BUB1B;ABRAXAS1;PLK1;EXO1;HIC1;PAPSS2
Majeed syndrome	HEPH;SLC11A2;ARPC2;SPTA1;TET2;AHSP;SLC4A1;TTC7A;BNIP3L;SMAP1;MYB;LDHA;PRKAG1;SOCS1;FECH;MEFV;ZFP36;DIAPH1;TSPAN33;ALOX15;EPB42;UROS;WDR1;PRKAB1;TMCC2;SLC20A1;C9orf72;HK1;KIT;RUNX1
Male hypergonadotropic hypogonadism - intellectual disability - skeletal anomalies	CREBBP;ABCC8;GIPR;PREX2;SEC61A1;FGFR1;ERO1B;NAMPT;GCK;CAND1;STXBP3;HOXB8;PDZD2;GHRL;KCNB1;RAB37;FAM3B;CACNA1E;GPR142;KMT2B;BAIAP2L1;PIK3CB;GCKR;SLC17A9;ARFGEF3;IRS4;PHC2;AGAP2;RGS10;PFKM;ALX3;ADIPOR1;NACC1;NOS3;INSM2;INSR;AKAP5;GNAI3;STX4;HOXA5;CDX1;LEPR;UCHL3;HMGA1;HOXB9;INSL5;RBM4;LEP;IP6K1;RPH3AL;HOXC4;HOXA10;INS;HOXA11;ADIPOR2;SCMH1;PHPT1;NDC1;AKT2;LFNG;HOXB6;KAT2A;GYS2;GLP1R;ALMS1;HMGN3;IDE;…
Male infertility with spermatogenesis disorder due to single gene mutation	RBM5;FKBP4;DLEC1;MAPK8IP2;METTL13;KPNA6;SOX30;YTHDC2;SPO11;PITHD1;SPAG4;DGKA;PLA2G10;CSNK2A2;CELSR1;TYR;SMC1B;HSP90AA1;SLC9A1;GOLGA3;TDRD1;CREM;CDC34;DMC1;CEP128;VRK1;PABPC1L;SCML2;TAFAZZIN;MEFV;IQCH;CFAP69;GALNTL5;SEPTIN4;MLX;KLF3;CCDC34;TBCCD1;IQCG;DNAH1;GALNT3;IL18RAP;ELAPOR1;PRAMEF1;PRAMEF12;CD46;PRAMEF2;TEX14;HOXC11;SEMG2;PANK2;TSKS;PRDM7;AKAP9;TPST2;BBOX1;CCDC62;NUTM2F;RARA;BRME1;CCNA1;HNF1…
Malignant Pancreatic Neoplasm	MLH1;TP73;HACE1;MSH2;NBN;MCM4;MET;PRKAR1A;MEN1;ETV6;RB1;TP53;TP53BP2;HPRT1;SF1;CLCN5;PTEN;TNK1;HIC1;PRF1;MTF1;SLC13A2;SLC7A9;LZTS1;SIRT2;MDM2;PML;RUNX1;NDRG2;UMOD;BHLHA15;AGTR2;NF1;POLD1;SRPX;CUL9;GIPC1;PCSK2;RINT1;HELQ;BAP1;RET;NKX3-1;DND1;STK3;CDKN2A
Mandibulofacial dysostosis - macroblepharon - macrostomia	EDA
Mantle cell lymphoma	MAP3K14;CXCR5;TOX;LTB;FAS;NKX2-3;ABCC4;IRF4;IKZF1;RYR2;LTA;TNF;EYA2;RIGI;CXCL13;AIRE;PRKDC;NFKB2;IL7;C9orf72
Marie Unna hereditary hypotrichosis	OTC;PRSS8;OAT;CERS4;FA2H;SGK3;TRPS1;GATA3;SUFU;FOXN1;TGM3;KRT17;GRHL1;CTSV;FGF5;KRT71;TICRR;EGFR;NSDHL;EDA;TAL1;FOXQ1;GSDMA;HR;KRT75;DSG4;GK5;HEPHL1;TMPRSS6;KRT25;C8orf44-SGK3;SOAT1;RASAL2;OPHN1;SCD;IL18RAP;HOXC13;APOE;DSG3;CTSL;EDAR;BCL2A1;PADI3;CD109;SDC3;TGFA;KRT27;ZDHHC13;PKP3;KRT76;DNAH17;CNR2;LRRK2;SOX18;GLI2;ITPR3;ERCC2;ITGB6;PCDH1;AIFM1;MPZL3;TMEM79;TRPV3;ACER1;SFN;SHARPIN;EDARADD;KRT10;F…
Marinesco-Sjogren syndrome	LAMA2;RYR1
Marshall syndrome	ROR2;GLI2;FGF9
Marshall-Smith syndrome	FGFR3;FGF9
Martsolf syndrome 2	FOXE3
Mast Cell Sarcoma	MAP3K14;FAS;EYA2;SPI1;IL7;IRF4;IL18BP;TP53;CDKN2A;FEN1;TET2;PTEN;CXCR2;IKZF1;FZD9;LTB;TNF;BUB1B-PAK6;NFKB2;RIGI;TCIRG1;RCBTB2;BUB1B;AIRE;CXCR5;WDFY3;BCL2;RAG2;POLE;RYR2;LTA;NFATC2;SMURF2;CCR7;CDKN2B;UNG;SRPX;CYTIP;FASLG;NKX2-3;RC3H1;MYC;C9orf72;CXCL13;INPP5D;ASXL1;SELL
Matthew-Wood syndrome	VAMP4;TBC1D32;MEGF8;LAMA5;NDST1;DLG1;LRP2;FREM1
Maxillonasal dysplasia	FGFR3;SATB2;AMELX;PRICKLE1;AMELY;PAX1;SPRY2;ZEB1;BCL11B;DMP1;PAX9;FGFR1;TRPS1;SSUH2;ENAM;WNT10A;COL2A1;ROR2;ANTXR1;SFN;PRKRA;ASPH
Mayer-Rokitansky-Kuster-Hauser syndrome	CFTR;ACSL4;ESR1;CGB3;AKT2;CPEB3;FANCL;KISS1R;EBNA1BP2;CABLES1;LHCGR;GPC3;GAS2;PTPN14;ADAMTS1;KIT;RET;AQP4;GPR149;PHB2;PAPOLB;YBX2;NME1-NME2;EEF2K;HOXA13;LZTS2;HSD17B1;DNAH6;LEPR;INHA;APC;CEP55;IL2RG;RSPO2;FZD1;PYGO2;TIPARP;EMX2;FSHR;CYP7B1;TDRP;TBPL2;CGB5;CGB1;CGB2;CAV1;NOBOX;GNRHR;AADAC;CHST10;CDKN1C;GADD45G;BMP15;ABHD2;SPATA22;TAF4B;GPA33;EPHA1;WNT7A;WNT9B;KISS1;CDH5;NR2F2;SLITRK2;H1-0;CGB8;NME…
Mayer-Rokitansky-Küster-Hauser syndrome	HOXA13;FANCL;NR2C2;ESR1;TAF4B;DACT1;CFAP65;PTPN14
Mayer-Rokitansky-Küster-Hauser syndrome type 2	GDF11;LRRC46;CCDC42;RET;PFN4;CFAP65;CSNK2A2;DCAF17;TBX6;CCDC38;AGFG1;SCMH1;AGBL5;GMCL1;SPAG17;HIPK4;RPL38;BAZ1A;NDC1;CCDC146;DNAH2;GMCL2;HOXA10
Mazabraud syndrome	CREB3L1;TNFRSF11B;PPIB;FAM210A;CSF1R;COL1A1;AKR1A1;IL6ST;TNFRSF11A;CTSK;SQSTM1;SCN3B;TMEM64;IL20RA;PRDM5;LRP5;SH3BP2;P3H1;SOST
McCune-Albright syndrome	LHCGR;FSHR
McDonough syndrome	ZIC3
McKusick-Kaufman syndrome	MEGF8;TBC1D32;SCLT1;PCSK5;HOXA13;KIF7;IFT140;CC2D2A;DLG1;WDPCP;ROBO1
McLeod neuroacanthocytosis syndrome	ABCB4;PRKAB1;SPTA1
Meacham syndrome	PSME4;CFC1;PITX2;CFAP53;CCDC39;DNAH5;LTBP1;ACVR2B;INVS;GDF1;GATA4;CFC1B;DRC1;CITED2;ROBO1;MATR3;MGRN1;MEGF8;DNAH11;VAMP4;RERE;LEFTY2;ACKR3;PIERCE1;ZFPM2;LEFTY1;DNAAF4
Meckel syndrome	IFT88;LRP6;GLI3;BMP4;RGL1;INPP5E;CDK20;EN1;PKHD1;UNC5C;ACTG1;MKS1;TULP3;RPGRIP1L;WDPCP;NPHP3-ACAD11;PKD2;TBC1D32;PSPH;KIF7;TCTN2;RPL38;NPHP3
Meckel syndrome, type 3	IFT88;DZIP1L;PKHD1;SOX17;BICC1;CYS1;XYLT2;PKD2
Meckel syndrome, type 4	RPGRIP1L;PCNT;KIF7;LUZP1;CC2D2A;DNM2;SMG9;TMEM67;TBC1D32;INPP5E;ACTG1;TRAPPC10;OTX2;TCTN2
Meckel's diverticulum	CFTR;FGF10;TGFB2;PROX2;OR1E2;RET;MYO1A;FUT7;C20orf96;SLC22A4;USH1C;RUFY3;NUCKS1;ATG16L1;PTK6;PPARGC1A;STX2;TLX2;TGFB3;SPDEF;EHF;MYC;NDST4;PDX1;SMAD4;TFF1;DNASE1L2;EHBP1L1;FOXL1;YIPF6;SLC9A8;TRIM71;STPG4;CA9;NR5A2;WASF2;NCF1;RAG2;OR1E1;ENPP7;PDGFA;PRKDC;ST6GALNAC1;HTR2A;CLDN15;AGR2;THG1L;PDGFC;KIT;HPRT1;CTNNB1;TMIGD1;MUC2;LYPD8
Meconium ileus	ACE2;NDST4;GATM
Meesmann corneal dystrophy	ADCYAP1;FOXE3;PAX6;CHST5;ZEB1;FOXC1;KRT12;CHST6
Megalocornea	THSD7A;TMEM98;PAX6;LCP2;FOXC1;KLHL20;ABCD1;HSF4;SEC14L5;LIM2;SIPA1L3;ABHD17B;GAPDH;IK;UAP1;CRYGD;MSX2;UBIAD1;GJA3;FBP2;TMEM165;GPNMB;TFAP2A;KIFC3;NOSIP;SLC2A5;CDKN2A;UBE3B;NIFK;PANK4;UBASH3A;CRYAA;VAV2;LMNA;CRYGC;SLC38A8;ANPEP;CCDC178;CRYGA;ROR2;CYP4F11;SPTLC3;ALG14;CD7;MAB21L1;CRYGB;FANCF;FOXE3;MITF;PTMA;ANKRD35;NCOA6;TRAF3IP1;TBC1D8;FAM216A;CRYGS;CRYBB2;TRAPPC2B;BLOC1S5-TXNDC5;GDI2;TRPM3;DNM1L;…
Meige disease	PKP1;SPINK5;ABCA12;KRT2
Melkersson-Rosenthal syndrome	KRT13;RCN3;MET;BDNF;ST14
Melnick-Needles syndrome	TENT5A;CCN2;SLC10A7;SLC39A13;CXXC5;IBSP;FGFR3;GLI2;SMPD3;NABP2;ZEB1;ROR2;EVC;ZMPSTE24;TBX15;PHEX;SOX9;FLNB;RSPO2;FSTL1;PHOSPHO1;FGF9;BMP5;DMP1;SOX11;IFITM5
Meniere disease	ERCC8;CS;MYO15A;SLC7A8;MYH9;SLC12A7;GJB6;OCM;MYO7A;PPIP5K2;OTOA;ATP2B2;CLRN1;PDZD7;MYO6;CLRN2;NISCH;SLC12A2;FGFR3;SYNJ2;LRP2;MAP3K1;TECTA;TMTC4;OCM2;ESPNL;GAS2;SPTBN4;GRXCR2;STRC;FAM107B;CDH23;WFS1;ALG10;SLC4A10;TMEM145;HARS1;SLC26A5;ALG10B;NEK5;ERCC6;HGF;EYA2;ZFYVE26;ACTB;SMPX;WHRN;RIPOR2;TECTB;BAIAP2L2;LMX1A;BSN;ADGRV1;TMC1;LOXHD1;GRXCR1
Merkel cell skin cancer	HTATIP2;TRIM62;APC;TP53;TP53BP2;CDKN2B;CDKN2A;ATM;BUB1B;BAP1;IKZF1;NF2;MSH2;NBN;KRAS;MEN1;RB1;PTEN;TNK1;NF1;ATP2C1;MLH1;SMARCB1;MET;POLD1;PRDX1;RINT1;RCBTB2;NDRG2;PLK1;HIC1;PTCH1;BUB1B-PAK6
Mesomelic dwarfism - cleft palate - camptodactyly	TGDS;PRRX1;SATB2;TBX2;HOXD13;COL2A1;RSPO2;PKDCC;EVX2;IFITM5;FGFR3;PITX1;GLI2;TWIST1;GDF5;LNPK;RFNG;PAX9;FMN1;BPNT2;SOX9;DPH1;IRF6;ROR2;HOXD12;GAS1
Metaphyseal chondrodysplasia, Schmid type	CREBBP;KPNA6;COL9A2;FOXC1;CBFB;FGFR3;ACSL4;IFT80;PITX1;TCOF1;FOSL2;FGFR1;SNX10;PTHLH;IGFALS;GGT1;GGTLC2;CHKB;PHEX;ACP5;SMPD3;XYLT1;AQP9;CEMIP;BPNT2;LFNG;SFRP4;GLI3;COL1A1;ZBTB16;CYP27B1;COL12A1;CILK1;BMP5;FIG4;ARSB;ACVR1;SLC35A3;FGF23;HOXB8;PAX1;GDF5;TMEM53;THRA;HOXD10;CDKN1C;TNNI2;CHSY1;UBE2G1;KL;NOTCH2;IL6ST;PHC2;MMP13;FBN2;C1RL;COL2A1;NABP2;DUOX2;ADAMTS17;MTF2;LNPK;SFRP2;CSGALNACT1;GGTLC1;WNT7…
Metaphyseal dysostosis - intellectual disability - conductive deafness	HOXC8;EVC;TBX15;SMPD3;ZBTB16;NPR3;GDF5;GSC;FLNB;HSPG2;CBS;FSTL1;FGFR3;PHEX;ACP5;BMP5;ACVR1;PAX1;KL;COL2A1;NABP2;HOXC10;FGFR1;HOXD11;SFRP2;IHH;SHH;CXXC5;EVC2;PHOSPHO1;FGF9;TENT5A;SLC35A3;TBX4;SOX9;HOXD13;WNT7A;SIK3;ROR2;HOXD12;CHST11
Metaphyseal dysplasia - maxillary hypoplasia - brachydacty	LASP1;FGFR3;GLI2;BMP5;NPR3;PAX1;HOXD13;SHH;CRTAP;ACP5;SLC35D1;SATB2;HOXD11;SPRY2;PKDCC;PPIB;GDF5;HOXD9;SFRP2;RSPO2;SLC39A13;ROR2;ANTXR1;CHST11
Methylmalonic aciduria due to transcobalamin receptor defect	SLC13A2;OTC;HGD;ABHD14A-ACY1;SMG1;CLCN5;ASB18;FIS1;SLC7A9;RNF125;CYP20A1;SLC3A1;GABPA;TMEM37;CTNNAL1;AGXT;ACY1;ABCC2;LTBP1;PARP11;SH3BP4;GRHPR;SLC5A6;TBC1D31;TTC32;MANSC4
Micro syndrome	BMP4
Microcephaly - albinism - digital anomalies	CROT;KITLG;ATP2B3;TYR;TNRC6C;ALG9;ATRN;CDC23;HPS4;SOX10;ASIP;NAA10;OCA2;BLOC1S6;TYRP1;HPS1;HPS5;SRSF4;DOCK7;DDX59;TMEM175;ACE2;C19orf12;AP3B1;AFG1L;PAX3;EDNRB;NARS2;LYST;CORIN;NSDHL;CHMP7;NADK2;KIT;EDA;SAXO4;SLC45A2;ADCY1;ATP7A;HPS6;MVD;UQCRFS1;ADAMTS20;EIF3F;MAPK15;SOX2;SLC24A3;MITF;MYO5A;SOX18;PSG5;PRSS56;CEACAM21;CEACAM7;SEC62;MCOLN3;RAB27A;SNAP23;MGRN1;COL1A1;MLANA;OBP2A;RAB38;PPFIA1;TAOK3;ED…
Microcephaly - brain defect - spasticity - hypernatremia	CACNA1A
Microcephaly - cardiac defect - lung malsegmentation	CC2D2A;DNM2;PRICKLE1;TBC1D32;ROBO1;PLXND1;SUFU
Microcephaly - cardiomyopathy	SNAI2;UBR2;MYB;GABPA;RBBP4;CWC22;TBX20;HOXD12;MRGPRD;ACTG1;MYH6;LRRC10;ZC3H11A;NALCN;ZC3H4;MYBPC3;LGI4;NEXN;DES;CEP97;ZC3H11B;SCX;RNF10;XPO1;RBM22;UFSP2;IRX4;DBN1;PCCB;XPO5;ALPK3;A1CF;APBB2;SCN5A;KRT14;GJB3;HOXA13;DNM1;KRAS;TBR1;CNNM2;DLG5;MBD6;NXN;SMG5;TCTN1
Microcephaly - cervical spine fusion anomalies	SEL1L;FKBP8;MYF5;CDX1;KMT2A;HOXD1;RLIM;MYCN;PHC2;MESP2;NRARP;MEOX1;AXIN1;TBX6;TBXT;ZC4H2;HOXD3;HOXD9;USHBP1;ZSCAN2;LRP6;CBX5;FGGY;RPL38;PPP1R42;TSHZ1;ABCA4
Microcephaly - cleft palate	TGDS;FGF9;IRF6;SATB2;RUNX2;PRICKLE1;CASK;PAX9;OSR2;RFNG;SOSTDC1;DPH1;ZEB1;EDNRB
Microcornea - glaucoma - absent frontal sinuses	HSF4;TGFBI;ADCYAP1;ZEB1;UBE3B;CHST6;FOXE3;COL4A1;PAX6;BMP4;DSC2;CHST5;B3GNT7;CRYBA2;FOXC1;KRT12;LGR4
Microcornea-myopic chorioretinal atrophy-telecanthus syndrome	PAX6;FOXC1;BCAR3;LGR4;LIMK2;MSX2;FREM2;FOXE3;MAP3K1;UBE3B;NHS
Microcystic corneal dystrophy	PAX6;FOXC1;RAD54L;FGF9;SEC14L5;CUBN;TRIM2;TGFBI;UBIAD1;DSTN;FBXO21;GALNS;PNLDC1;INPP1;SLC30A6;ADGRF4;DKK2;SLC25A28;SHROOM4;LMNA;ANPEP;COL8A2;FANCF;PSMG1;KRT12;GIMAP5;RNF103-CHMP3;ZZZ3;KLHL20;POLDIP3;ZC3H14;ELMO3;ABHD17B;SLC17A2;CHMP3;ACE2;THAP1;DSC2;PCSK6;KIFC3;ADCYAP1;FBXL18;SLC30A7;CCDC178;GLYCTK;ALG14;SDR42E1;FOXE3;GJE1;TRAF3IP1;LGR4;IKZF2;HSF4;ABCG2;PEX6;TMEM165;CHST5;LUM;TMCO1;COL8A1;ZEB1;UB…
Microduplication Xp11.22-p11.23 syndrome	HOXD13;SRY;ZBTB16;MKRN3;FMN1
Microphthalmia - ankyloblepharon - intellectual disability	PAX6;ADAM7;TRPM3;CAPN15;LIM2;SLC36A1;RAX;MIP;PRCP;INPP5E;CRYAA;CRYGC;HESX1;UGT1A6;GP2;FOXD4;RELA;VWC2L;SOX2;ATG9B;PTCHD3;MITF;GJE1;FOXD4L6;CRYBA1;CRYGD;SPP1;RBM25;GJA8;ACVR2A;PEX6;BMP4;LRCH2;ANKRD52;NAT2;VANGL2;DNAJC5G;ABCE1;STIM1;MAB21L2;C1QTNF12;SP1;EXTL3;TGFBR3;BMP7;FGFR1OP2;MFSD1;VSX2;COX6B1;HIP1;KIF20B;DYNC1LI1;NMNAT2;PCNT;PEX19;BMI1;ERCC4;MAF;ALDH1A3;FOXD4L3;FOXD4L5;PRSS56;COMMD3-BMI1;FMO3;…
Microphthalmia - cataract	PAX6;FGF10;TRPM3;LIM2;SIPA1L3;IK;CTH;CRYGD;RBM25;MSX2;GJA8;GJA3;BMP4;PXDN;MIP;PLAC8;LPCAT1;NAT2;CRYAA;CRYGC;HESX1;OTX2;CSTF3;NECTIN3;CYP4F8;FOXE3;PRC1;LGR4;MCTS1;CRYBB2;FOXC1;ERCC2;PDHX;RAX;NIFK;CRYBA2;PITX2;CRYGA;NAT1;MITF;COL4A1;GJE1;CPOX;MAP3K1;HSF4;CAPN15;CRYBA1;NECTIN1;GAPDH;E2F3;VSX2;FOXF2;BCAR3;CDKN2A;UBE3B;CYB561A3;RYBP;CYP4F11;CYP4F12;NHS;GDI2;FGF9;ABHD17B;PRPH2;FAM162A;HIP1;ARF3;ATP5MC2…
Microphthalmia - retinitis pigmentosa - foveoschisis - optic disc drusen	PAX6;LIM2;CRX;PDHX;TULP1;PRPH2;IK;NDP;PDE6B;TP53;NCAM1;CERKL;CNGA1;SLC24A1;NECTIN1;NR2E1;SLC4A3;ELOVL4;VSX2;PXDN;STRA6;CDKN2A;MERTK;SLC38A8;FOXE3;GJE1;CFH;MAP3K1;CACNA1F;RS1;GJA8;GJA10;AGPAT3;OTX2;NECTIN3;MAB21L1;SOX2;HSP90AA1;MSX2;NIFK;ERC2;LGR4
Microtia - eye coloboma - imperforation of the nasolacrimal duct	EYA1;BMP5;FGFR1
Mietens syndrome	CHKB;LNPK;SFRP2;PBXIP1;EVX2;HOXA13;GDF5;COL2A1;CSGALNACT1;MMP16;PKDCC;HOXD13;RSPO2;ROR2;HOXD12
Miller-Dieker lissencephaly syndrome	SUFU
Milroy disease	PKD1;TIE1;EYA4;TTL;CNR1;TMEM115;CDKN1C;CYRIB;CLDN1;YWHAZ;SVEP1;SLC27A4;NR0B1;FGB;PLEC;L3MBTL3;ZNF260;PSEN1;SMARCD2;CASQ2;XPO4;KRT2;ALOX12B;EWSR1;GGNBP2;FLT4;DNAL1;PTPRB;ABCA12;GJB2;ZNF503;FZD4;BAIAP2;CASR;ARID1B;ROCK1;SPINK5;ADM;ST14;PIP5K1C;CHAMP1;SOX18
Mitochondrial non-syndromic sensorineural deafness	NISCH;FAM107B;FGFR3;SLC7A8;MYH9;SLC12A7;CDKN2D;MYO7A;ESPNL;SPTBN4;ADGRV1;ERCC6;NGFR;LRP2;MYO15A;KCNQ4;OCM;OCM2;TMEM145;COL4A3;CHD7;GRXCR2;CS;SYNJ2;GATA3;CDH23;WBP2;ALG10;ILDR1;BSN;LOXHD1;SLC26A5;ALG10B;SLC12A2;CDC14A;POU4F3;RIPOR2;TMTC4;SLC4A10;KCNMA1;ATP2B2;CLRN1;TMC1;HARS1;PDZD7;NEK5;PSAP
Mitral valve prolapse	HBEGF;DZIP1;TNF;HEY2;TNS1;ADAMTS19;EGFR;DCHS1
Mixed Tumor of the Salivary Gland	FGFR2;SEC23B;DRG1;FGF10;NKX3-1;BTBD7;DCN;MUC19;EDAR;SHH;SOX2
Miyoshi muscular dystrophy 1	NFATC3;CHKB;FLNC;DYSF;MSTN;APP;ANO5;SRPK3;ACTMAP;RYR1;LAMA2;COL13A1;DMD;R3HDML;DMPK;TNNT1;SGCA;TRIM32;FST;ASNSD1;COL6A1;OBSCN;DNAJB4;LMOD3;MTM1;TLN2;TCAP;DES;PLEC;CAV3;NEB;MYH4;DNM2;CAPN3;SGCG;FOXN1;MYF5;LARGE1;SELENON;SGCB;COL6A3;FKRP;SCN4A;ANK1;LIMCH1;MYH3;APOBEC2;KLHL31;ITGA7;MBNL2;PLPP7;ATP7A;CFL2
Miyoshi muscular dystrophy 3	CAPN3;SGCA;LARGE1;MSTN;DNAJB4;LAMA2;DMD;CHKB;TRIM32;ITGA7;DYSF;TTN;SGCB;SGCD;TLN2;DNM2;SGCG
Miyoshi myopathy	DYSF;MTM1;AGRN;DMD;PABPN1;COL6A1;TRIM55;SELENON;DNAJB4;CLP1;CFAP276;MAGEL2;SGCG;CLCC1;MSTN;RB1;TRDN;SCN4A;H6PD;CHRNE;NDNF
Mohr-Tranebjaerg syndrome	SLC25A13;POU4F3;PMP22;WFS1;SRRM4;PCDH15;ATP2B2;LMX1A;KCNE1;ESPN;SLC4A7;SLC26A4;MYO7A;POU3F4;ASPA;TBX10;KCNJ10;KCNQ1;GFI1;USH1G
Monoamine oxidase A deficiency	TSPAN6;RASGRF1;ASNS;CAMK2A;DCX;EPHA6;HDAC6;PAK5;TSC2;WWC1;VGF;SCLY;SNAP25;NGF;ATP6V1B2;THRB;LRP8;PRKCB;OR10AD1;CNTNAP2;SHANK3;CNTNAP3C;MAP2K7;TULP3;OPRK1;IL4I1;PRKAB1;ECRG4;NQO2;UPF3B;LRRN4;APOE;CHRM3;DSTYK;ITM2B;CARF;DCDC2;NRGN;SORCS3;GRM5;TH;SMYD3;NAT8L;ARC;NXF2;CAPZB;APMAP;ZC3H12B;EMD;PDE10A;DBN1;GHSR;GNAI1;EIF2AK4;SPIRE1;HTR1B;FXYD6;TET1;ST6GAL2;CNTNAP3B;DISC1;APBB1;TMEM132E;DRD1;NF1;RYR3;PRR…
Monomelic amyotrophy	MORC2;AFG3L2;DNAJB4;SH3TC2;GPHN;PITPNA;CHP1;SCN8A;DYNC1H1;MTMR2;NDRG1;CNTNAP1;SCYL1;SACS;TBCE;ACHE;TARDBP;MDGA2;CFAP276;AGRN;COL13A1;ASPA;PMP22;MBP
Monosomy 5p	SATB2;SLC39A13;PPIB
Monosomy 9p	EYA1
Moyamoya disease	RGS2;RAMP1;TRPC4;IL1RN;TGFB1I1;KCNMB1;FLI1;P2RY6;PTPRM;THSD4;ABCC9;KCNK6;KCNJ8;ZEB1;PTGDR;EFEMP2;CSRP2;UTS2R;SMYD3;SLC4A7;ENG;ASIC2;MYH10;CCM2;TLR4;SORL1;KLF15;NOS3;PECAM1;POLDIP2;ESR1;TGFB1;ACTA2;MYH11;TRPC6;ITGAV;APPL1;PRKG1
Moyamoya disease 5	EDN1;TGFB1;COL1A1;EMILIN1;TGFBR2;ATP7A;EFEMP2;TBX1;TGFB2;MIB1;KLRB1;ECE1;ITGAV;EDNRA;FLI1;CSF2;MUS81;TAB1;EYA1;TMBIM1;LMNA;THSD4;PCDHA10;COL3A1;MRTFB
Moyamoya disease with early-onset achalasia	ELN;PRKCQ;ADD2;RANBP10;ZNF385A;ITGA2B;VWF;PLEK;ABCC9;RAB27A;PDLIM1;MINK1;APP;FERMT3;CLIC1;ITGB3;PIK3C2A;GUCY1A1;GAS6;PROS1
Moynahan syndrome	DSG4;CD109;ZDHHC21;GRHL1;ST14;PKP3
Muckle-Wells syndrome	COG6
Mucocutaneous venous malformations	TBX18;APLNR;IL18
Muenke syndrome	COL2A1;DMP1;SLC10A7;SP6
Muir-Torre syndrome	LZTS1;RASSF1;MLH1;TPX2;CCDC80;MSH2;NBN;SMURF2;MCM9;MSH6;TRIM62;A4GNT;KRAS;MEN1;APC;TP53;SMAD4;FBXO4;KIT;TFF1;BAP1;CDX2;RAPH1;TNK1;TMIGD1;PINX1;MSMB;KITLG;POLD1;MSH3;SPTBN1;STK11;COP1;CDKN2A;BUB1B;NDRG2;CTNNB1;PTEN;DND1;ATP2C1;SIRT2;TGFB1;NUDT1;HTATIP2;GNAI2;RINT1;RCBTB2;FEM1A;ATM;HELQ;POLE;MUC2;DCLRE1A;TTLL3;ARPC4-TTLL3;PAX6;CUL9;TES;SAV1;TSC1;ATAD5;HIC1;PTCH1;DCC;BUB1B-PAK6
Mullegama-Klein-Martinez syndrome	SFN;EYA1;PRRX1
Multiple osteochondromas	FOXC1;FGFR3;PCSK5;PHEX;ACP5;SMPD3;GLI3;CILK1;FGF18;SOX9;FSTL1;ROR2;HOXC10;FGF9;TENT5A;CCN2;THRA;CHSY1;NABP2;EVC;FLNB;COL2A1;IHH;PHOSPHO1;IFITM5
Mungan syndrome	SLC6A4;CLMP;GDNF
Muscle filaminopathy	LAMP2;ANK1;CAPN3;DMPK;SGCA;MYF5;CHD4;CAP2;LAMA4;TNNC1;CSRP3;ITGA7;DYSF;MSTN;COL6A1;HSPB8;TTN;SELENON;DNAJB4;COL6A3;SGCD;LMOD2;MTM1;GAA;ANO5;MRGPRD;TCAP;DES;PLEC;CAV3;NKX2-5;RYR1;COL13A1;DMD;SCN4A;NFATC3;DNM2;PPP1R13L;TNNT1;MYL2;KLHL31;FLNC;LARGE1;MYBPC3;CTSL;ASNSD1;APP;KLHL40;PLPP7;LMNA;XIRP2;PDLIM5;FKRP;SCN5A;RBM20;MYH4;TBX5;SGCG;SLC6A6;MYPN;EGFR;OBSCN;LEMD2;XIRP1;MYOZ2;NPPA;LAMA2;UVRAG;APOBEC2;…
Muscular atrophy - ataxia - retinitis pigmentosa - diabetes mellitus	GLP1R;SELENON;PPP4R3B;MPP2;COL6A1;PUF60;ADIPOR2;H6PD;CYP7B1;CNTNAP1;C16orf78;ATCAY
Myasthenia gravis	DNM2
Myelofibrosis	GATA1;SH2B3;AIRE;STIM1;ESRRA;IKZF1;SPI1;KMT2A;SLC20A1;DCK;TET2;CTSG;FLT3;RUNX1;CXCR2;NPM1;CEBPA;ARID4A;TP53;TSPAN33;ASXL1;MPIG6B;SIPA1
Myhre syndrome	CDKN1C
Myoclonus - cerebellar ataxia - deafness	ETV1;CACNA2D2;CDH23;CNTNAP1;EFNB3;PMP22;KCNA1;SGCE;AGTPBP1;SCYL1;SYT2;DST;GRID2;ATP2B2;SPTBN4;KCNV1;SCN8A;DYNC1H1;RHBDF1;GALC;KCNN2;EFHC1;ADAM23;RREB1;ATP8A2;CACNA1A;ATCAY;DAB1;CLCN1;RYR1;MYO5A;ARX;GABRA1;ZFYVE26;ZNF423;TBP;GRM1;PSAP;MBP;DNM1;PRKCG;GLRA1;ROBO3;PRNP
Myopia	PROM1;PRKCQ;CACNA1F;RS1;IMPDH1;PDE6B;CRB1;MERTK;GKAP1;OPN1MW2;CX3CR1;SEMA3E;LAMB2;ATOH7;ERC2;OPN1MW3;TMEM98;MCCC1;LAMA1;CSK;PRDM13;PRPH2;LCT;CCDC181;NDP;VLDLR;ROM1;RHO;PRPF8;CLN3;TRIM59;OPN1MW;CNGB1;OPN1LW;CRX;PDE6A;NPHP1;MTCL2;FAT3;DAZAP2;CDNF;IRS2;MFRP;TRIB2;PRPF31;UNC119;TULP1;ATP13A4;TSPAN8;GJA10;NCAM1;PRR35;IDH3A;DSCAM;ASB8;CLPSL2
Müllerian duct anomalies - limb anomalies	PORCN;GDF5;HOXD13;CDH5;HOXA11;TP63;PBLD;TBX3;WNT7A;HOXD12;FMN1;HOXA13;COL2A1;EVX2;SLITRK2
N syndrome	PMS2;NR0B1;ATAD5;PAX6;MET;EXO1;KCTD13;FOXE3;FANCG;NBN;DHH;PTEN;MCM4;ATM
N-acetylaspartate deficiency	ATP1A3;TARDBP;HCN2;FEZ1;NLGN3;CACNG2
NARP syndrome	PROM1;PRPH2;NDP;VLDLR;LRP5;CERKL;TRIM2;TULP1;PDE6B;RS1;MERTK;NMNAT1;CACNA1F;PPT1;CNGA1
NEK9-related lethal skeletal dysplasia	ADAMTS6;CACNA1S;SOX11;IFT25;IFT27;ZEB1;CPLANE1;PCSK5
NK-cell enteropathy	JAK3;ATP4A;HRH2;TLX2;STK11;EPCAM;APC;SMAD4;GPA33;GDNF;GATM;MUC13;RAG2;FOXL1;FAM3D;MUC2;TVP23C-CDRT4;LYPD8;COL3A1;RAPH1;GAST;TTC7A;CLDN15;AGR2;RNF43;A4GNT;SPDEF;FEM1A;IL18;SST;TFF1;TVP23B;TVP23C;ATP4B;OCLN;KITLG;CYLD;MISP;CA9;MAP3K8;NR5A2;CCR2;ACE2;KCNE2;SLC26A9;NLRP6;SLC9A4;B3GNT6
NPHP3-related Meckel-like syndrome	XYLT2;MEGF8;PKD2;PKHD1;CYS1;PKD1;IFT88;BICC1;ANKS6;DZIP1L;SOX17
NUT midline carcinoma	ATP2C1;SOAT1;POLD1;RASSF1;SIRT2;ACTB;PCBP4;CBX7;PTPRZ1;PRKAR1A;AIP;FOXM1;MSH6;TRIM62;PRDX1;F3;NFE2;MEN1;APC;TES;USP44;RCBTB2;ETV6;RB1;TP53;EAF2;SSBP2;CDKN2A;FBXO4;SUV39H2;TMPRSS11D;NSMCE2;USP24;NDRG2;PTEN;POLE;PRF1;RGPD6;RGPD1;VHLL;S100A4;NF1;RGPD4;BLM;DCLRE1A;PINX1;MSMB;TXNIP;MAD1L1;LZTS1;MLH1;MSH2;SMARCB1;CTSG;RBBP8;TSC2;MCM4;MET;PRDM2;CDC20;MMP8;RARRES1;PCSK2;BECN1;KRAS;VHL;COP1;FANCD2;THRB;FL…
Naegeli-Franceschetti-Jadassohn syndrome	AMELY;TNN;AMELX;ENAM;EDAR;MMP20;EDA;ALPL;AMBN;SP6;BCL11B;WNT10A;FAM20A;NFIC;DMP1;C3orf38;GREM2;NECTIN1;RUNX2;SSUH2;POSTN;ITGA11;SOSTDC1;PAX9
Nager syndrome	EYA1;RSPO2
Nance-Horan syndrome	AMELY;AMELX;BCL11B;PAX9;NFIC;PITX2;NECTIN1;PXDN;FOXE3;FAM20A;ENAM;WNT10A;EDAR;SP6;LGR4
Nasu-Hakola disease	ARX;ZIC2;CNTNAP2;ZNF467;CSF1R
Natal teeth - intestinal pseudoobstruction - patent ductus	AMELY;CABP5;ADAM23;AMELX;LAMA5;ENAM;POSTN;LRP4;EDAR;MMP20;ACP4;ALPL;PITX2;ODAPH;GREM2;KLHL25;RELT;TNN;RUNX2;OSR2;WDR72;SOSTDC1;PTCH1;AMTN;SP6;PTHLH;NECTIN1;IRF6;IL1B;WNT10A;SLC24A4;NFIC;SLC6A3;VWDE;SPRY4;MAST4;IL1R1;SSUH2;BCL11B;CYP2E1;MMP14;NECTIN3;AMBN;PAX9
Nathalie syndrome	CACNA1G;DSG2;KCNQ1;SCARB1;CPOX;PRMT8;RAB35;CRYGD;GJA8;HNRNPA1;MIP;HNRNPA1L2;ANK2;GJA1;CACNA1D;CRYAA;CRYGC;HCN1;CRYGA;DES;GJD3;SCN5A;RYR2;NCOA6;FAM216A;CRYGS;CRYBB2;GJA5;TBCE;PAX6;LCP2;TBX5;ABCD1;AKAP10;GMNN;KCNIP2;FABP3;ZNF182;UBE3B;LSS;MECP2;CD7;IRX3;CRYGB;DMD;GJE1;RBM20;LGR4;PLA2G10;CRYAB;NUP155;UAP1;MACROD1;SORD;PANK4;CRYBA2;SCN3B;IST1;NKX2-5;FOXE3;NHS;FOXC1;TRPM3;P2RX7;HSF4;NUTF2;HERC1;LIM2;S…
Naxos disease	DSG2;CTSL;IGFBP3;LMNA;XIRP1;DSG4;DES;NKX2-5;CTNNA3;SCN5A;DSP;PPP1R13L;CTIF;MYPN;MPZL3;LEMD2;MRGPRD;RXRA;RYR2;CAP2;MYLK3;LMOD2;GAA;RBM20;LAMP2;NEBL;TBX5;SP4;CASQ2;ITPA;TBX3;CTSV;ZDHHC21
Neonatal acute respiratory distress with surfactant metabolism deficiency	HSPA5;NEDD4L;MAPK6;POLB;TNRC6C;PHF14;MYCN;NKX2-1;NFIB;NPAS3;ADAM17;FSTL1;ABCA3;ROBO1;DHCR7;ROR1;MCRIP1;ADRA2B;NDST1;HCK;BPNT2;EPAS1;MAPK8IP3;CYP1A2;RCN3;KDM6A;GYG1;SFTPB;ECEL1;MAN1A2;ZSWIM8;IGF1;FOXF1;PRRX1;OLA1;LPCAT1;IRX1;FBXW8;STK40;ADAMTSL2;PTHLH;SNX5;TMEM38B;WFDC2;FGF9;NUBP1;PTGES3;ATF2;PLAGL1;TCF21;TGFB3;GAD1;SPAG17;KIF5A;PDPN;PROP1;TH
Nephroblastoma	UMOD;LTB
Nephrogenic diabetes insipidus - intracranial calcification	AMELY;GATA3;TNN;ENAM;DMP1;SOSTDC1;PAX9;RUNX2;BCL11B;ALPL;MSX1;OSR2;C3orf38;SATB2;SSUH2;AMELX;POSTN;EDAR;MMP20;NFIC;EDNRA;AMBN;FAM20A;NECTIN1;WNT10A;GREM2;SP6
Nephronophthisis	SLC4A1;PROM1;DNM2;DCT;HEPH;TIMP3;GATA1;PRPF31;KXD1;PRPH2;MYB;PDE6B;CRB1;MSI1;PDGFC;VLDLR;KIT;RUNX1;RHO;UBE2E1;PRKAG1;DAZAP2;MITF;CHM;HBA2;CLN3;SEMA4A;RORB;HBA1;MFRP;RHBDF1;KITLG;RS1;BNIP3L;CRX;UNC119;SLC11A2;PTCH2;NDP;ATP1B2;APOE;HBZ;TMCC2;MERTK;TSPAN33;LRP5;DSCAM;IKZF1;DCC;ABCA4;SLFN14;DTNBP1;OAT;PRKCQ;TTC7A;CNGB1;TFRC;PAX2;PPP1R15A;GPR143;PRKAB1;TULP1;ALMS1;VSX2;ACO1;LDHA;RAB28;SPTA1;EPB42;AHSP…
Nephropathy-deafness-hyperparathyroidism syndrome	ANK1;COL4A4;MAS1;CLDN2;UMOD;AGPAT1;CASR;SLC12A1;PHEX;VDR;STEAP3;CCNI;GCM2;EXOC6;EPB41;SPTA1;PRKAB1;KCTD1;AKR1B1;HEPH;SLC2A9;TRPV5;MYO1E;PRKAG1
Nephrosis - deafness - urinary tract - digital malformations	HOXA13;TBX2;RSPO2;RFNG
Netherton syndrome	DSC1;NFKBIZ;TMEM79;SHARPIN;FLG;ABCB1;RELB;ITGB2;PKP3;CTSE
Neurofibromatosis type 6	KITLG;FLYWCH1;RAB27A;TYR;SOX10;BLOC1S6;HPS1;HPS5;FRMD4B;LRRFIP1;AP3B1;EDNRB;KIF2C;JTB;LYST;AFG2A;GNAQ;KIT;IGFBP7;NEK10;ADAMTS9;SLC45A2;ATP7A;HPS6;GPR25;TRIB1;GPR173;PPARA;RPS19BP1;MITF;MYO5A;LDLRAD1;MC1R;BUB1B-PAK6;RPS20;MCOLN3;TARBP1;ASIP;OCA2;ITGB8;GALNTL5;MOGS;PAX3;MAGOH;ZNF609;SPATA31D4;SPATA31D1;MSMB;FRYL;HPS4;TYRP1;ASH2L;COX5B;CTLA4;ZNF367;PSCA;AXIN2;KYAT1;KRT2;ADAMTS20;TAS2R42;SPAG9;ANK1;G…
Neurogenic arthrogryposis multiplex congenita	RSPO2
Neuronal intestinal pseudoobstruction	MATR3;FAM20A;IFNG;RUNX2;AMELX;FCGR2A;DMP1;CD19;CARD11;PAX9;AMELY;CR2;TNN;BCL11B;ENAM;POSTN;WNT10A;NFIC;DES;IGHA2;FCGR2B;CD40;IL21R;SSUH2;HOXC4;FCGR2C;PVR;NECTIN1;AICDA;NFATC1;JCHAIN;ALPL;REL;AMBN;IGHA1;FNIP1
Newfoundland cone-rod dystrophy	CFH;PRPH2;PDE6B;GJA10;OTX2;PLA2G6;SLC4A3;STRA6;CDKN2A;MERTK;AGPAT3;SLC38A8;ELOVL2;HSP90AA1;RS1;CRX;TULP1;NDP;RBP4;LRP5;RHO;ERC2;CERKL;CNGA1;SLC24A1;CACNA1F;PRDM13;NR2E1;ELOVL4;VLDLR;NCAM1
Nezelof syndrome	ITGAL;PRKCH;LCP2;FOXP3;SNRNP40;ARHGAP15;CD59;CEBPE;CSF2RB;NFATC2;CORO1A;RELB;FOXN1;POU2AF1;IL23A;WIPF1;CCR2;COPA;IRF1;RAC2;ZBTB46;DIAPH1;LGALS3;COG6;SFTPD;IL15RA;ETS1;IL36G;LRRC8A;IRF4;SPPL2A;RORC;ITPKB;ZEB1;ATM;DCK;RUNX1;ITGB2;SPTA1;NPY1R;IL15;IKZF1;NCR1;DPP4;GRK6;MTOR;PSMB10;IGHM;KLRK1;LTA;TNF;PRKDC;CD38;MAP3K14;WAS;PTPRC;UNC13D;ABL1;NFKBIA;STK4;KDELR1;JAK3;PIK3CG;RIGI;NFKB1;CCR6;ZAP70;RPL22;NC…
Niemann-Pick disease type B	JAK2;TNIP1;EPB41;SPTA1;TET2;ZFPM1;PRKAG1;LYN;ABCB4;ANK1;MYB;LDHA;EXOC6;ABCG8;HK1;RUNX1;WDR27;GPI;SMAP1;HPRT1;GBA1;FECH;HCK;PRKAB1;PKLR;SLC20A1;TSPAN33
Nijmegen breakage syndrome-like disorder	IL21R;NFATC1;CARD11;HOXC4;IGHA2;IGHA1
Non-acquired isolated growth hormone deficiency	SLC25A13;MAP3K14;PHPT1;PTPRC;CD59;CEBPE;SLC17A9;SYTL4;SMPD3;RELB;TLE5;GCK;LHX3;GHR;BCL6;TPST2;PTPN22;KLRC1;ANXA1;IL6;NKX2-1;DGKZ;DRD2;SPHKAP;GPR15;MAPK13;SST;GHRL;SSTR5;PTX3;PITX2;INPPL1;INSM1;KCNH6;TRHR;RAG2;PROP1;SOX2;GIMAP5;IGHM;C1QTNF5;CORT;ADIPOR2;SERPINB1;TBX21;GNAO1;CD209;ESR1;NFKBIA;AKT2;EBI3;PIK3R2;GNRHR;GYS2;CCR6;GPR68;FOXA1;HELZ2;LGALS3;SLC6A3;KCNB1;CD1D;PRKAA2;REL;PHOX2A;PTGDR;TRH;ARN…
Non-acquired premature ovarian failure	GNRHR;LHCGR;FSHR;INSM1;GREM2;UTP14C;MRC1;DDX20;TRPC5;AFP;CDKN1B;LEPR;EGR1;FSHB;USP26;ESR2;ABHD2;GNRH1;NPFFR1;UTP14A;TIPARP;AR;PRL;LEP;PTDSS2;PROP1;SRY;FAAP100;AKR1C3;TGFBR3L;PSEN1;PCYT1B;ADCYAP1;GDF9;NOS3;INSL5;MKRN3;CDKN2D;PLK4;IL2RG;GPR149;SOX2;GPR3;NR2F2
Non-epidermolytic palmoplantar keratoderma	CES2
Non-immune hydrops fetalis	SLC4A1;FLT4;HEPH;EXOC6;NPR1;HBA1;PPP1R15A;IGF1R;COP1;EPB42;TFRC;GNAS;PDGFRB;SYMPK;TMCC2;AHSP;HBA2
Non-syndromic genetic deafness	ERCC1;ISL1;HGF;CDC14A;LRP2;SMPX;MYO15A;SLC7A8;WHRN;MYH9;CDH23;WFS1;TECTA;TRPV4;OTOF;KCNQ4;TECTB;SLC44A2;MYO7A;THRB;ATP2B2;SPTBN4;LMX1A;CLRN1;ZPLD1;TMEM43;ALG10B;EPS8L2;TGIF1;NOG;GABRA5;CLDN9;ERCC6;SLC7A14;NGFR;FGFR3;SYNJ2;SLC26A4;MYO3A;OCM;TMTC4;SLC4A10;PPIP5K2;GABRB2;GRID2;TMC1;LOXHD1;COL4A3;HARS1;OTOS;MYO6;POU3F4;LHFPL5;GRXCR2;GRXCR1;STRC;NISCH;CS;SLC12A2;EYA2;ZFYVE26;POU4F3;MAP3K1;EYA1;GATA3;G…
Non-syndromic pontocerebellar hypoplasia	SATB2
Noonan syndrome	PTPN11;ADAM17
Noonan syndrome-like disorder with loose anagen hair	SP6
Norman-Roberts syndrome	ASTN1;UNC5C;ARHGEF2
Norrie disease	PAX6;FOXC1;GDI2;TRPM3;ABHD17B;CDK5RAP3;CTH;CRYGD;VSX2;MSX2;IPO8;ATP5MC2;LMX1B;LPCAT1;MAB21L1;CYP4F2;FOXE3;SIPA1L3;NECTIN1;PDHX;E2F3;STK35;PXDN;BCAR3;HMCN1;PLAC8;FREM2;UBE3B;NIFK;CYP4F11;CSTF3;NECTIN3;COL18A1;SLITRK6;CYP4F8;COL4A1;CERKL;GJE1;THSD7A;FAM162A;BMP4;ARF3;TFAP2A;FOXF2;SLC2A5;MYO10;SEMA3E;CYP4F12;MAP3K1;LIM2;PITX3;IK;GJA8;SLC44A3;CDKN2A;PITX2;OTX2;LGR4
North Carolina macular dystrophy	PROM1;SLC24A1;SLC1A3;IMPG2;RPGRIP1;CACNA1F;ASIC2;UNC119;PRPF3;TTLL5;IRF3;PDE6B;CRB1;RBP4;MERTK;RHO;OTX2;UBB;DSCAML1;CLN3;OAT;HSP90AA1;LAMA1;CRX;MDM1;PRDM13;TRPM1;GJA10;VLDLR;ROM1;LPCAT1;IDH3A;FSCN2;CERKL;SLC4A5;CNGA1;MFRP;MAP3K1;RS1;CLCN7;TULP1;NR2E1;PRPH2;CEP250;AIPL1;RRAS2;STRA6;RPGR;LRP5;FAT3;CX3CR1;PRPF8;DAZAP2;ERC2;SEMA4A;CFH;POMGNT1;PRPF31;SLC4A3;RPE65;PDE6A;NPHP1;CDKN2A;NCAM1;AGPAT3;DSCAM;…
Norum disease	LDLR;SLC4A11;EPB41;SPTA1;EXOC6;UMOD;APOE;KCTD1;LCAT
OSLAM syndrome	SLC4A1;GNA11;AMELY;NECTIN1;PRDX1;BCL11B;WNT10A;TP53;CDKN2A;FBXO4;DMP1;FBXL2;BUB1B;RUNX1;ALPL;SPTA1;RFT1;AHSP;HOXD12;EVX2;AMBN;NF2;HBA2;HBA1;FMN1;IFT80;MSH2;TRIM62;GDF5;APC;TP53BP2;ZSWIM1;MYO1C;PAX9;LELP1;HOXA13;PRKAR1A;AMELX;HOXD13;DDC;ENAM;EXOC6;TSPAN33;GREM2;HEPH;COL1A1;PRKAB1;SSUH2;TMCC2;LDHA;MKI67;BUB1B-PAK6
Obesity	CDH1;PREP;PLEKHA1;CBL;SIM1;ALMS1;CLOCK;NEIL1;FTO;ACAN;SDC3;MOGAT2;MC4R;MECP2;LEP;RSC1A1;MFRP;KLF6;GSTP1;LEPR;SOCS2;WDTC1;TRPC1;TMEM18;KSR2;LIN9;SLC6A9;SMARCA2;ASIP;KDM3A;KPTN;TTC21B;FOXP2;ZC3H4;MRAP2;CRTC3;GNRH1;NDUFAF6;CHCHD4;NPY1R;NPY5R;AR;ARNT2;ESRRA;MBOAT4;MAGI2;PRKDC;BPNT2;POMC;MC3R;HMGA2;AGRP;TUB;BDNF;NPB;TGM2;SPRN
Obesity Hypoventilation Syndrome	PBX3
Ochoa syndrome	NEDD4L;CHRNA3;MYL9;MAZ;LIFR;BMP4;AVPR2;SLC14A2;CHRM3;MYH11;KRT7;SLC3A1;DIS3L2;GNE;NFIA;SLC15A2;AQP7;HTR3A;UMOD;ZNG1A;ZNG1C;ZNG1F;KLHL2;UPK2;TRPV4;CCNI;TRPV5;MYOCD;ZNG1E;DST;ADAMTS1;AQP2;ESRRG;MMP17;TAC1;DLG1;UPK3A;BMP5;CHRNB4;GRHPR;NEK8;PTGER1;ACTG2;FSTL1;DEFB1;CLDN2;RET;PAX2;SLC4A9;GPR68;CALD1;ZNG1B;AGXT;GEN1;FOXD2;CLDN4;SLC22A12;SLC26A6
Oculomotor apraxia	ESRRG
Oguchi disease	PRPH2;NCAM1;ERC2;HSP90AA1;CRX;PDE6B;MERTK;SLC24A1;AGPAT3;CNGA1;CACNA1F;GJA10;LPCAT1;RHO
Okt4 epitope deficiency	AGK;FYN;WAS;LY75;CASP8;NFKB2;XRCC5;PTPRC;CYLD;GRAP2;IL2RB;CORO1A;PPP3CB;IL2;LTBR;PTPN6;ZAP70;PRDX1;CD274;POLM;IRF1;ZBTB1;NUP210;RRAS2;DOCK2;CTSV;TCF12;PMAIP1;VAV1;RORC;IL2RG;PTS;DCLRE1C;CD8A;SLA;RUNX1;EBF1;SAMD3;NIPSNAP3B;RAG1;RHOH;STAT2;TMEM126A;RASGRP1;KLHL6;THEMIS;CCR9;SATB1;LCK;IKZF1;GPR89B;ZNF335;CD247;CD3E;HLA-A;IGKC;IGLC1;TRAJ33;LAT;HLA-B;PI4KA;PRKDC;CD8B2;IGLL5;CD79B;CD4;HIVEP2;RUNX3;CD44…
Oliver syndrome	IFT88;GLI3;ZBTB16;TBX2;TWIST1;HOXD13;SCLT1;ALX4;TFAP2A;INTU;DNAJC24;TMEM107;ETV5;EFNB1;CRABP2;WNT7A;EN1;TFAP2B;MAP3K20;LMBR1;LRP4;RSPO2;EVX2;SP6
Ollier disease	LZTS1;DGKD;SRPX;CUL9;PRDM2;PRDX1;GDF5;COL2A1;GALNS;TP53;TP53BP2;CDKN2A;RGPD3;ABRAXAS1;RGPD8;PRF1;RGPD2;WWOX;S100A4;NF1;RGPD4;TP73;SMARCB1;PTPRZ1;SMURF2;ERRFI1;TRIM62;TNFSF11;SMARCA4;ITGA10;RANBP2;BUB1B;PLK1;ATAD5;EXT1;RGPD6;PTCH1;DCLRE1A;PINX1;MAD1L1;NCDN;MSH2;TSC2;MET;PRKAR1A;HTATIP2;KRAS;APC;MDM2;ATM;WIF1;PLK3;TNK1;NF2;RGPD5;POLD1;PITX1;TP63;ACTB;ACP5;PMS2;MATN3;RBM38;CSGALNACT1;SAV1;TSC1;EXO1;…
Olmsted syndrome	DMP1;SP6;CTSV;CTSL
Olmsted syndrome 1	SCD;SUFU;HOXC13;SOX21;RHBDF2;GRHL1;DSC1;CTSL;IL1RN;CTSV;TUFT1;FLG;ABCA12;LRIG1;NFKBIZ;NSDHL;ST14;ITGB2;MPZL3;TMEM79;GPX8;SLC27A4;KLK11;HR;KRT2;DSG4;CST6;ZDHHC21;IKBKG;C8orf44-SGK3;CYP26B1;FOXN1;ELOVL3;SPINK5;DSG3;CARD14;CD109;DMKN;CLDN1;GSDMA;ZDHHC13;PKP3;KRT10;CDSN;ROCK1;TTC7A;SGK3;PPP1R13L;TRPV3;MAP3K1;RELB;TMPRSS13;KRT1;CES2;GK5;KRT76
Omenn syndrome	ANK1;FOXP3;TTC7A;JAK2;RELB;KDELR1;JAK3;PTPN6;SERPINI2;WIPF1;GIT2;IRF8;C9orf72;HPRT1;ZFPM1;IKZF1;PSMB10;FNIP1;LTB;PRKCH;SNRNP40;CEBPE;ABL1;ASAH1;ZBTB1;LIF;DIAPH1;COG6;MSI2;DCK;ITGB2;SPTA1;PLCD1;FZD9;GIMAP5;LAT;LYN;MAP3K14;FBXO7;PRKAB1;CCR2;ZFP36;MDM2;IL18BP;PKLR;RAG2;GBA1;CXCR2;SOCS1;TMPRSS6;PRKDC;KMT2E;NFKB2;ATP11C;IL7;IFNG;MYB;NCKAP1L;HAX1;PDIA6;RUNX1;ALOX15;IL7R;TET2;PTPN2;TOM1L2;LTA;TNF;GIMAP1…
Ophthalmoplegia - intellectual disability - lingua scrotalis	MET;ST14;BDNF;KRT13
Optic neuropathy	PAX2;CRX;PDE6B;ATOH7;HSP90AA1;AHSA1;SLC4A3;CDKN2A;RHO;CNGA1;SLC24A1;CACNA1F;DCC;DPP3;MERTK
Ornithine transcarbamylase deficiency	SQSTM1;SLC7A9
Orofaciodigital syndrome type 10	GLI2;HOXA13;TBX4;GDF5;RSPO2;FGF9;ZBTB16;COL2A1;RFNG;FMN1;PITX1;ROR2;IFT172;LNPK;HOXD12;PAX9
Orofaciodigital syndrome type 2	CILK1;QSOX1;SATB2;ZEB1;LRP6;RSPO2;WDR19;PAX9;CYP51A1;PITX1;GLI2;GLI3;DPH1;SPRY2;PRICKLE1;ROR2;TMEM107;FGF9;SP6
Orofaciodigital syndrome type 5	AMELY;FAM20A;DPH1;AMELX;TBC1D32;DZIP1L;SATB2;TBX2;ENAM;DMP1;KIF7
Osebold-Remondini syndrome	HOXA11;COL9A2;FGFR3;TP63;SLC7A8;IGFALS;PHEX;COMP;LMBR1;HOXA13;ZBTB16;SC5D;BMP5;NPR3;UXS1;RECK;CHPF;GDF5;HOXD11;HOXD13;RAI2;ITM2C;COL2A1;ITGA10;LNPK;B3GAT3;LRRK1;WNT7A;ACAN;IHH;SHH;FBN1;PPIB;DNAJC21;HOXD12;CHST11;EVX2;ATG13;ARL15;FMN1;GGTLC3;KPNA6;EVC;EPYC;GGTLC2;CHKB;MMP9;GLI3;ARSB;HOXD9;CHSY1;KL;LRP4;TBX3;BMPR1B;FBN2;CCDC33;FURIN;AFF3;CSGALNACT1;RSPO2;GGTLC1;FGF18;PKDCC;SLC29A4;NOS3;ROR2;EVC2;GA…
Osteochondritis dissecans	MMP9;TBX4;UBE2G1;PRG4;LNPK;ANKH
Osteopathia striata - cranial sclerosis	IBSP;GLI2;PRRX1;ROR2;FGFR3
Osteopetrosis - hypogammaglobulinemia	NFKB2;PRKAB1
Osteopetrosis with renal tubular acidosis	PHEX;SLC20A1;CSF1;TNFRSF11A;VDR;PRKAB1;DMP1
Osteoporosis	CALCR;IL20RA;CUL7;NOTCH3;BCAP29;MAVS;BRMS1L;PLS3;CLCN7;SFRP4;PARK7;THRA;SFRP2;CBR4;HDAC8;DKK2;LRP5;ALPL;TNFRSF11B;SOST;PFKFB3;IFNB1;REP15;TEX38;NACA;WDR45;SIGLEC15;ACSL5;FRMPD1;SH3BP2;PTHLH;COL1A1;FOXN1;WNT5B;AKAP7;ABCC10;IDUA;MCHR1;CD68;LGALS3;PCNX2;CTSK;ALDH1L1;TMCO3;BMP3;CTHRC1;CIITA;ZBTB40;NOTUM;FAR1;PRSS2;DLG3;ESR1;IKZF5;C19orf44;ARRDC2;CYP27B1;TPI1;FHL2;P3H1;CCN2;IAPP;HIVEP3;NOTCH2;IL6ST;OS…
Osteosclerosis - ichthyosis - premature ovarian failure	CBFA2T2;SH3BP2;CGB2;CAV1;KISS1R;PRDM7;LGALS3;IL6ST;LHCGR;ABHD2;PTH2;GAS2;LHX8;TIPARP;GDF9;TERB2;AQP4;FAAP100;DAZ3;FANCA;CGB8;ZGLP1;CCDC169-SOHLH2;CGB1;YBX2;YTHDC2;ESR1;EEF2K;NOBOX;CPEB3;FANCL;CENPB;GADD45G;NR5A1;SPATA22;TAF4B;LHX9;FZD1;KIT;SOHLH1;TAC3;KISS1;FSHR;SYCE1;TMEM64;FOXL2;SIX6;SIGLEC15;SYCE3;DAZL;CGB3;AHR;GNRHR;SOHLH2;SGPL1;SOST;BMI1;NR2C2;ZP3;CGB5;SYCP1;DAZ2;SPO11;ACSL4;FMR1;CLCN7;LHB;C…
P2Y12 defect	RASGRP2;RAB27A;F11;EMILIN1;MINK1;P2RY12;P2RY1;FGA;ITGA2B;PRKCQ;CD40LG;VWF;FERMT3;TMEM163;SCUBE1;INPP5D;FGG;CLIC1;TBXA2R;TBXAS1;RANBP10;F2RL2;ANO6;ITGB3;UNC13D;PTGS1;ST3GAL4;TREML1
PARC syndrome	KRT17;CTSL;EDAR;CTSV;KRT71;EDA;MPZL3;OSR2;TGDS;FA2H;HOXC13;DSG3;TMEM79;FOXQ1;HR;TMPRSS6;RASSF9;SOX18;PRSS8;GATA3;RUNX2;SOX21;GK5;SOAT1;FBXO11;CD109;TBX10;ZDHHC21;KRT76;CNR2;CCHCR1
PDA1	AIP;SMARCA4;ARNT;PTGER4;ARHGEF15;TFAP2B;AHR;NRARP
PFAPA syndrome	NFKB2;LTA;LTB;TNF
PHACE syndrome	FOXE3;MATR3
PHAVER syndrome	CERT1;PTK7;LAMA5
PHGDH deficiency	FOXE3
PLCG2-associated antibody deficiency and immune dysregulation	CD22;PTPRC;SH3BP2;IL5RA;CD79A;NFKB1;IL2;POU2AF1;IFNG;CD83;WIPF1;FASLG;SPPL2A;LMBR1L;ZEB1;GPR15;ENPP3;PIK3AP1;TNFRSF13C;TNFAIP8L2;EBF1;CLEC4D;IL13;PIK3CD;FOXE3;CARD11;GIMAP1-GIMAP5;NFKB2;NFKBIA;CD40;IL21R;AICDA;CR2;COPA;FFAR2;NFATC1;LGALS3;JCHAIN;TANK;VAV1;RORC;NIBAN3;RAG2;SFN;ADGRG3;SPNS2;DLK1;GIMAP5;HOXC4;IGHM;CEBPE;EFS;ATP11C;BACH2;IL4;PTPN22;TNIP1;BATF;ITGB2;FCMR;NFKBID;NLRP6;CD19;IGHA2;LTB;WA…
PLIN1-related familial partial lipodystrophy	MLXIPL;NR1H3;SEC61A1;LRP6;FSTL3;LIPE;HADHA;GNAS;FGL1;CCL2;CCL1;NMU;KDM3A;LEPR;GPAM;NCOA5;PCK1;PRDX5;STEAP4;PRKAB2;PPARG;LPIN1;LHCGR;ABCG5;ITPRID2;PIK3C2G;PIK3R1;IGFBP3;SLC5A10;LMNA;CSF2;PRDX3;SERPINA12;TERF2IP;BSCL2;PLA2G1B;INSR;C1QTNF1;OR4M1;AGTRAP;CCL13;SLC2A4;ADIG;OR4M2B;FFAR4;PPARA;AKR1B10;CES1;BRD2;AKR1B15;CGB1;KMT2B;SAMD4A;CGB2;LHB;PRKAG2;GNRHR;FANCL;ALMS1;PPP1R3C;PRKAA1;C5AR2;HINT2;CYP19A1…
PPARG-related familial partial lipodystrophy	ADIPOR2;NR1H4;CYB5R4;LRP6;MGAT4A;HADHA;PHKB;FGL1;CRTC1;CCL1;ALMS1;LEPR;GPAM;PPP1R3C;FABP3;PPARG;LPIN1;CYP19A1;MSTN;NEIL1;ADCYAP1;LYPLAL1;PIK3R1;LCN2;PDE3B;GPR26;SIK3;LMNA;NOS3;TERF2IP;BSCL2;AGPAT2;SLN;PLAAT3;CYP11B2;SERTAD2;IRS2;ATXN2;KMT2B;OR4M2;SEC61A1;PRLH;OCA2;AKT2;CCL2;CCDC92;NCOA5;PCK1;PRDX5;LDLR;PRKAB2;HINT2;WDFY2;ANK2;ZEB1;CYP11B1;CSF2;SERPINA12;PLA2G1B;INSR;C11orf86;GPRC6A;LEP;CCL13;SLC2…
PSPH deficiency	SCN1B
Pachydermoperiostosis	FGR;SH3BP2
Pachygyria - intellectual disability - epilepsy	SLC9A1;HCN2;CELF4;AKT3;TEF;SCN8A;SZT2;GABRA1;KDM1A;LGI1;UBE3A;SCN1A;SLC10A4
Pai syndrome	FGFR2;PDGFC;ALX1;PRICKLE1;ZEB1;EDNRB;TBX10
Pallister-Hall syndrome	WDR11;CPLANE1;TBC1D32;GLI3
Pancreatic hypoplasia - diabetes - congenital heart disease	PITX2;CCDC39;MEGF8
Pancreatic insufficiency - anemia - hyperostosis	CCNE1;SPTA1;CSF1;RASSF2;PRKAB1;FECH;AMELY;AMELX;TET2;SOCS1;GATA1;NKX2-3;SLC20A1;DMP1;NOTUM;CCDC154
Pancreatoblastoma	MUC2
Paraganglioma	CHGA;SLC6A2;PRKAR1A;STRN;MEN1;RB1;SLC16A2;RET;DRD5;PTEN;IGF1;CHGB;SMARCB1;NTSR1;POMC;RCN2;NOS3;NPR1;NPAS2;CXCR6;CHRM5;PRKG1;NF1;VPS35;PDC;PNKD;VGF;GCH1;ADCYAP1;CDKN2A;NR4A2;ARHGAP42;HTR1A;KCNK6;HOXA1;AIP;UBE3A;ACE2;IL6;PNMT;SLC18A2
Parana hard-skin syndrome	GRHL1;IRS1;IKBKG;ST14
Paraplegia - intellectual disability - hyperkeratosis	GALC;KCNV1;PRNP;RELN;SCN8A;GLRB;PYROXD1;NEFL;RREB1;SYT2;ETNPPL;GRM1
Parathyroid Gland Carcinoma	CASR;SLC12A1;NRSN2;CHCT1;SLITRK4;ZNF106;CPEB4;NPC2;GCM2;HNF4A;VDR;PRRG2;SUN3;LONRF3
Paris-Trousseau thrombocytopenia	VWF;MYH9;RANBP10;MINK1;ITGB3;MFAP2;GP1BB;ITGA2B;RAB27A;TUBB1;FERMT3;CLIC1
Parkinson disease	ATP2B1;FCGR2B;DIXDC1;ESPN;SHISA7;NGFR;KCNN2;USP31;CDH23;ATP2B2;KY;FCGR2C;CYP19A1;FCGR2A;DRD2;GRM1;HCN1;MECP2;SCN8A;DNAL4;SLC5A5;ATXN7L1;GRID2;BAHCC1
Paroxysmal dystonic choreathetosis with episodic ataxia and spasticity	KCNQ1;CNTNAP1;EFNB3;QKI;SULT4A1;CACNA1A;SYT2;SCN1A;KCNV1;TPP1;GLB1;MYO5A;MTMR9;KCNA1;TBP;DBNL;GLRA1;DST;GRID2;GRM1;SPTBN4;HPRT1;PRRT2;KCNN2;HCN2;ADAM23;MPZ;STARD9;ATCAY;PRNP;CLCN1;SCN8A;MBP;GABRA1;GALC;SLC9A1;PLCB4;ZNF423;SCN1B;DNM1;RREB1;AGTPBP1;ATP2B2;SPTBN2
Paroxysmal exertion-induced dyskinesia	HEXB;KCNQ1;GALC;HDAC4;ATP2B1;KCNN2;ABCA2;CNTNAP1;TPI1;QKI;LEPR;RREB1;CACNA1A;SCN1A;DST;GRM1;ATP2B2;TSPAN33;SPTA1;NMNAT3;TPP1;PRDX2;GLB1;PRNP;SCN8A;GIGYF2;FCGR2C;CACNA2D2;ANK1;CTSA;FECH;FCGR2B;CTTN;ZNF423;MTMR9;BNIP3L;ATP1A3;KCNA1;ADAM23;GRIA2;SULT4A1;LDHA;SYT2;GRID2;EPB41;RUNX1;STARD9;KCNV1;HPRT1;EPB42;PRRT2;ATCAY;PRKAG1;TRAK1;MYO5A;MBP;ARAF;HCN2;FGF14;ASPA;PRKAB1;TBP;STEAP3;MYB;FCGR2A;GLRA1;EPG5…
Partial congenital cataract	PAX6;GDI2;NRCAM;ABCD1;LIM2;CRYBA1;PDHX;SPARC;UAP1;CRYGD;LDAH;GJA8;GJA3;FABP3;BMP4;BFSP1;RAF1;CCDC146;MIP;PCNX2;EDAR;DNASE2B;ADAMTS14;NOSIP;ANAPC1;PANK4;CRYAA;CRYGC;CRYBA2;RYBP;SPATA24;CYP4F11;SPTLC3;CD7;CSTF3;CRYGB;SELENOF;CYP4F8;FOXE3;NHS;TDRD7;TPK1;PRC1;GGTA1;TBC1D8;FAM216A;CRYBB2;KCNG1;LCP2;CPOX;TRPM3;SIPA1L3;CRYAB;RAB35;GMNN;FAM162A;ABCG2;TCTN3;LRP1;MACROD1;ATP5MC2;FDX1;BCAR3;CASP6;SORD;SCRN3…
Partington syndrome	NR0B1
Patent ductus arteriosus - bicuspid aortic valve - hand anomalies	TFAP2B;MATR3;TBX4;HOXD13;BMPR1B;AMN;EVX2;HECTD1;TAB1;ECE1;SFRP2;HOXD12;HOXA13;LRP4;ACKR3;SHH;IFT140;PRDM1;PDGFRB;GDF5;THSD4
Patterson-Stevenson-Fontaine syndrome	TBX2;FBN2;RPL38;PAX9;FMN1;TP63;HOXA13;GLI3;COL1A1;SATB2;TWIST1;HOXD13;RSPO2;ZEB1;ADAMTS5;RFNG;ASPH;SMOC1;GATA3;DPH1;SC5D;RUNX2;GDF5;PITX1;TGDS;LMBR1;ZBTB16;IRF6;KCNJ2;PRICKLE1;JAG2;SPRY4
Pearson syndrome	SLC4A1
Pelger-Huet-like anomaly and episodic fever with abdominal pain	PLA2G10;PIK3CG;GIT2;IL18;TPSB2;CSF3;RAC2;FPR1;LTB4R;CD82;IL5;FFAR2;PLAC8;BTK;CAPG;ARHGAP15;FLT3LG;TPSAB1;CD47
Pelizaeus-Merzbacher disease, classic form	KCNN2;EPB41L3;CANX;CACNA1A;ATCAY;SPTBN2;UGT8;KCNA2;CA8;SCN8A;LAMB1;ASPA;CNTNAP1;GLRB;SLC12A6;GLRA1;MPZ;HCN1;MBP;GABRG2;MORC2;GRID2;ATP2B2;SPTBN4;MTMR2;PMP22;EGR2;SCN1A;CCR10;CLCN1
Pelizaeus-Merzbacher disease, connatal form	TUBB4A;PLAA
Pelizaeus-Merzbacher disease, transitional form	TUBB4A;CYTH1;MPZ;MAG
Pelizaeus-Merzbacher-like disease due to GJC2 mutation	CNTNAP1;PMP22;MORC2;SLC12A6;SCN8A;TPP1;PLP1
Pelizeaus-Merzbacher spectrum disorder	FYN;CNTNAP1;PRKAB1;NRG1;CADM3;LINGO1;TUBB4A;MAG;CYTH1;LGI4;MPZ;ASPA;POU3F1;PSAP;TLR2;MOBP
Pelvic dysplasia - arthrogryposis of lower limbs	PAX1;FLNB;MBNL2;HOXC10;CREBBP
Pendred syndrome	SLC25A13;TG;KCNQ1;RHOBTB1;PAX2;SYNJ2;SLC26A4;EYA1;DLX5;OSBPL2;IGF1R;ILDR1;CACHD1;TMPRSS3;TMC1;CHD7;S1PR2;TPO;TECTB;PTPRQ;USP53;THRB;TBX1;ESPN;HMX2;POU3F4;HGF;SLC12A2;POU4F3;CDH23;TECTA;ATP6V1B1;FBXO2;PCDH15;MCTP1;HMX3;FGFR3;FGF10;HPN;GATA3;WBP2;NKX2-1;RDX;DUOX2;GABRB2;SHH;TSHR;FOXI1;GBX2;COL4A3;FGF3;PSAP;OC90
Permanent neonatal diabetes mellitus - pancreatic and cerebellar agenesis	ONECUT1
Peroxisome biogenesis disorder-Zellweger syndrome spectrum	GALC;TUBB4A;ACBD5;CFAP276;ERCC1;CNTNAP1;PMP22;GRID2;UCHL1;TPP1;MTMR2;RAB18;TRIM2;CANX;PSAP;SOD2;MORC2;SPTBN4;WDR81;CCR10;ANKFY1
Perrault syndrome	CFTR;YTHDC2;MLH1;PGR;NOS1;ESR1;DMC1;VRK1;PCYT1B;TIMP1;EEF2K;CGB2;LHB;CAV1;CPEB3;GNRHR;FANCL;KISS1R;LEPR;NR5A2;SOHLH2;PTGER2;PRDM7;LIF;GADD45G;CABLES1;ESR2;SPATA22;TMCO1;IL2RG;TEX12;GJA1;FZD1;KIT;FANCC;LHX8;TIPARP;GDF9;NSMF;TERB2;RSPO1;KISS1;FSHR;SYCE1;AQP4;MOS;SWSAP1;MCMDC2;C14orf39;REC114;FIGLA;FOXL2;SIX6;WT1;DAZ3;DAZ1;ZP3;CGB5;AKR1C3;CGB7;CPEB1;ZGLP1;FANCG;CCDC169-SOHLH2;MSH5-SAPCD1;CGB1;YBX2;S…
Perrault syndrome 1	KCNJ6
Perrault syndrome 2	YTHDC2;SPO11;MSH4;ACSL4;MLH1;ESR1;VRK1;FMR1;NOBOX;GNRHR;LEPR;INHA;PTGER2;PRDM7;ESR2;ABHD2;TAF4B;PTX3;NSMF;RSPO1;GPR149;SIX6;SRY;WT1;NANOS3;DAZ1;DAZ4;ZGLP1;CCDC169-SOHLH2;DND1;PGR;POLR3H;REC8;AQP8;MAD2L2;CCND2;SOHLH2;GADD45G;PRKAA1;SPATA22;POMZP3;KIT;LHX8;TIPARP;TAC3;RFWD3;AQP4;NR2C2;FOXL2;DAZ3;EZHIP;ZP3;YBX2;DDX20;HMMR;DAZL;AHR;FANCL;CENPB;FSHB;NR5A1;IL2RG;GAS2;FZD1;SYCE2;SOHLH1;TERB2;KISS1;SYCE1…
Perrault syndrome 4	ESR1;HSD17B1;GNRHR;FSHB;LHCGR;ABHD2;TAF4B;TIPARP;SGPL1;KISS1;FSHR;AQP4;PRL;FAAP100;NR2F2;CGB5;CGB8;ZGLP1;CGB1;CGB2;LHB;CPEB3;CGA;TMCO1;CGB7;CFTR;CGB3;LHX3;CDKN1B;KISS1R;CHST8;CENPB;HSD17B3;PRKAA1;LHX9;GNRH1;DRD2;GDF9;TAC3;NR2C2;AFP;FANCL;CYP19A1;TACR3;NHLH2;GREM2;SIX6
Perrault syndrome 5	CGB3;CGB2;LHCGR;CGB5;LHB;CGB7;CGB8;NR2C2;CGB1
Perry syndrome	MECP2
Persistent Müllerian duct syndrome	SPATA20;METTL13;RNF216;SPAST;KPNA6;ZPBP;YTHDC2;ROS1;SPO11;YBX3;SPAG4;PRKCQ;DAZAP1;MOV10L1;MKRN2;TYR;SMC1B;EPB41L2;LRP2;RFX2;TASP1;DAZL;SIRT1;VRK1;TCFL5;SCML2;TAFAZZIN;CDK16;FNDC3A;IQCH;CGB2;LHB;SPMAP2;PLEKHA1;RAD51C;MLX;DDX25;AKAP3;STX2;PRLR;MORC1;GALNT3;FANCL;KISS1R;UBE2B;TEX14;KIF18A;CBX3;NXPH1;CDK2;PANK2;CEP250;NECTIN2;GADD45G;STK33;CCDC62;BRME1;PRKAA1;CCNA1;RXFP2;TEX15;CGA;CDK4;B4GALNT1;MAP7;…
Peters anomaly	PAX6;FOXC1;FGF10;TRPM3;FGF9;HSF4;LIM2;SIPA1L3;NECTIN1;RAB35;E2F3;IK;CRYGD;VSX2;MSX2;UBIAD1;GJA8;FABP3;BFSP1;ACE2;RAF1;MACROD1;TMEM165;MIP;CHST5;LMX1B;FOXF2;CYP1B1;PNLDC1;ZEB1;KAT14;FREM2;SLC25A28;NAT2;B3GNT7;PANK4;SHROOM4;CRYAA;CRYGC;CCDC178;CRYGA;COL8A2;FOXC2;NECTIN3;MAF;FOXE3;COL4A1;NHS;GJE1;FAM216A;LGR4;CRYBB2;GIMAP1-GIMAP5;TBCE;BEST2;P2RX7;JAG1;CUBN;TRIM2;CRYAB;SPARC;UAP1;TGFBI;GJA3;BMP4;DSC2…
Peters plus syndrome	TGFB2
Peutz-Jeghers syndrome	DLG1;TP53;KIT;PTEN;APC;STK11;MEN1;SMAD4
Pfeiffer syndrome	SLC10A7;PRICKLE1;TMEM107;FREM1
Pfeiffer syndrome type 1	COL2A1;ASPH;FGF9;GDF5;THRB
Pfeiffer syndrome type 2	IFT172
Pfeiffer-Palm-Teller syndrome	AMELX;ENAM;EDAR;MMP20;DMP1;ALPL;ODAPH;GREM2;SP6;AMELY;FAM20A;WDR72;C3orf38;PAX9;NECTIN1;RUNX2;SSUH2;BCL11B;ITGA11;NFIC;TNN;POSTN;WNT10A;VWDE;AMBN;AMTN
Phelan-McDermid syndrome	PNPLA6;SH3YL1;AP3D1;CHAT;CAMK2A;ANO8;CXCL2;AACS;EFNA2;CORO1A;SCG3;SLC6A4;CRACD;SNX25;C6orf118;UBE3A;EIF1B;TACR1;ELMOD3;ZNF142;LGALS8;RGS4;SGIP1;AREL1;GPR83;ROMO1;RNF112;KRI1;RGS8;UBAP2;DNAJB5;BBS4;LMO4;KCNH1;SDK1;CHRNB3;SIGMAR1;TNKS1BP1;PCDH15;SAP18;ANKRD50;GPD1L;LGI4;MOV10;GRIA1;RNF20;GPR61;TTLL10;KCNF1;WNK2;ILK;DUSP18;NDUFS5;CHD3;CDH2;GRIK1;MACROD2;GPR137;UGT2A1;UBE2C;EID2;GRIN1;C18orf32;PDE4DI…
Pick disease	MRPL3;ADGRL3;AKR1C2;GRIA1;BDNF;AKR1C1;AKR1C4;TCF20;DGKH;CSK;RGS4;GPR83;CACNA1C;HPRT1;LRRC51;NLGN3;LRTOMT;HDAC4;CAMK2A;GNPAT;FOSB;S100A1;GRIN1;AKR1C3;SYNGAP1;CRTC1;SCN1A;GAREM2;TAFA3;GABRD;TOMT
Piebald trait - neurologic defects	KITLG;TYR;HPS4;SOX10;ASIP;OCA2;BLOC1S6;TYRP1;PACRG;MLANA;ETS1;PAX3;LYST;NSDHL;KIT;EDA;TMEM79;SLC45A2;ATP7A;POLR1C;ADAMTS20;MITF;PLXNB2;MYO5A;MCOLN3;HPS1;HPS5;DOCK7;ZNF706;AP3B1;EDAR;GNAQ;ANKLE1;MXRA8;YEATS2;USP39;PMEL;SOX18;RPS20;ATP2B3;RAB27A;GNA11;MGRN1;ARPC5L;FBXO10;SPTBN4;LMX1A;HPS6;SOX2;SLC24A5;MC1R;SPAG9;GLI3;EDNRB;GPC3;MPZL2;PLOD2;RPRD2;BCL2;ZNF438
Pierre Robin syndrome - faciodigital anomaly	PITX1;GLI2;GLI3;IRF6;SATB2;GDF5;TGDS;TWIST1;RSPO2;ASPH;FGF9;IFT56;TBX2;KCNJ2;SOX9;HOXD13;WNT10A;RFNG;RPL38;SMOC1;PAX9;CYP51A1;DPH1;HOXD12;EVX2;BDNF;JAG2
Pierre Robin syndrome-faciodigital anomaly syndrome	PITX1;GLI2;TGDS;DPH1;SOX9;WNT10A;RSPO2;RFNG;SMOC1;FGF9;IFT56;GLI3;IRF6;GDF5;HOXD13;HOXD12;BDNF;ASPH;PAX9;CYP51A1;SATB2;TBX2;TWIST1;EVX2;JAG2;KCNJ2;RPL38
Pierson syndrome	MAB21L1;LGR4;FREM2;FOXE3;BMP4;PXDN
Pilomatrixoma	MSH2;APC;TP53;POLH;TNK1;PAQR3;BAP1;HPRT1;PTCH1;ATP2C1;STK3;NQO1;TREX2;CYLD;RINT1;ETV6
Pineocytoma	CWH43;MYO9A
Pituicytoma	CACNA2D2;ESR1;SMPD3;LHB;PTPRS;CPEB3;CDKN1B;EGR1;FSHB;CSNK1G2;SOX3;GH2;LHCGR;NPEPPS;ADCYAP1;TMCO1;DRD2;WNT4;OTX2;ARNT2;NR2C2;MKRN3;FAAP100;CSHL1;CGB8;PIK3CB;MARK2;CGB3;GNRHR;FANCL;CHST8;HSD17B3;LATS1;USP26;NR5A1;THRB;UTP14A;PITX2;GDF9;AR;FSHR;PRL;INSM1;LEP;SIX5;SOX2;IRS2;CSH2;UTP14C;GH1;CGB1;AFP;SYTL4;LHX3;KISS1R;TPST2;CGA;CDK4;MYC;DHH;LHX9;IGSF1;GNRH1;NPFFR1;ALK;GREM2;GPR3;CGB5;ZGLP1;TRPC5;PSEN1;…
Pituitary Gland Adenoma	POU1F1;PITX2;RET;TRH;NBEA;NOG;CSH2;GH1;LHX3;MEN1;SOX3;NKX2-1;GH2;PROP1;SYTL4;TLE5;SIM1;CSHL1;ANXA1;CSH1;SLC6A3;DRD2;WNT4
Pituitary prolactin cell adenoma	PRL
Plantar Fibromatosis	FOXP3
Platelet storage pool disease	TBXAS1;PRKCQ;GP6;UNC13D;PROCR;F9;CD40LG;HPS5;VWF;NFE2;F2RL3;EMILIN1;FERMT3;SLC7A11;F2RL2;UQCRQ;TET2;NSG1;P2RY12;P2RY1;FGG;SAMD9L;SVIL;BUB1B-PAK6;PIK3C2A;RAB27B;RASGRP2;RAB27A;WDR1;MYH9;CTSG;RABGGTA;TUBB1;PLEK;MPL;TUBA4A;RANBP10;MINK1;TP53;BUB1B;SCUBE1;RBM15;INPP5D;ANO6;NF1;LYPD2;SIPA1;CLIC1;CYP3A7-CYP3A51P;ITGA2B;TBXA2R;CYP3A43;ETHE1;PDLIM1;KNG1;PRKAB2;ATM;RGS18;FLI1;TMEM163;USP16;ADAMTS13;CYP3A7…
Platelet-activating factor acetylhydrolase deficiency	DHRS9;LIPG;FKTN;GAPDH;APOE;TM4SF5;PKLR;GALNT2;SGMS2;ABCA1;HACD1;NAT1;PROP1;LPL;SFTPA2;PISD;MAPK9;ME1;GZMB;TPI1;GNPTAB;NPHP3;PRDX6;HSD11B1;SFTPA1;ETNPPL;ATP7A;AGMO;GPX1;GDE1;AGPAT4;GNPTG;ABHD4;LMF1;AKR1A1;APOA1;PLP1;PEDS1-UBE2V1;PTDSS1;PEX10;LIPC;ILRUN;PEDS1;NPHP3-ACAD11;MDH1;GBA2;SCARB1;OSBPL8;JAK2;KMO;LPIN3;LDHA;NAT2;GPD1;GBA1;THBD
Pleural Mesothelioma	LTB;LTBP4;TGFB3;NFKB2
Pleuropulmonary blastoma	TP73;PRDM2;MEN1;LMO7;RB1;TP53;TP53BP2;EAF2;DOK3;BUB1;ROBO1;PLK3;TNK1;PRF1;NF2;DGKD;SMARCB1;STK4;MET;NUDT1;DNAI7;SMARCA4;MDM2;CDKN2A;ATM;HIC1;SUZ12;PTCH1;POLD1;ACTB;TSC2;MCM4;PPP2R1A;PTPRZ1;CUL9;TRIM62;CDKN2C;BECN1;KRAS;ABRAXAS1;TSC1;MAD1L1;GPRC5A;POMC;NFE2;RINT1;XPC;CXCR6;NF1
Poirier-Bienvenu neurodevelopmental syndrome	BDNF;WNT10A;GOLGB1;KRT13
Poland syndrome	DLL3;MYF6;MYF5;BMP5;MYOG;PHC2;EN1;DMRT2;HOXC4;HOXC8;LFNG;HOXA5;KAT2A;ZBTB16;SIX1;ROR2;HOXC10;FGFR1;MARVELD3;WFIKKN1
Polymerase proofreading-related adenomatous polyposis	POLD1;MSH2;TGFB1;MSH6;TRIM62;STK11;LOXL1;MEN1;APC;TES;RB1;SMAD4;CDKN2A;BUB1B;BUB1B-PAK6;LZTS1;SMARCB1;ATM;KIT;CDX2;PTEN;TNK1;POLE;TMIGD1;MLH1;MSH3;TP53;FEM1A;BAP1;CTNNB1;PTCH1;DCC;SMURF2;HTATIP2;RINT1;NDRG2;CXCR6;NF1
Polymicrogyria due to TUBB2B mutation	NTN1;KIF2A;ZNF423;MAST1;ARHGEF2;AKT3;TUBG1;DRAXIN;SVBP;MBP;ADGRG1;EML1;KCNQ2;TUBB2B;MAPK8IP3;SUZ12;UNC5C;DCC;PLXNB2;EFNB1;MAP3K12;APP;ROBO1;DSCAM;CNTNAP2;CDK5R1;ARFGEF1;NAPA;APC2;MYH10
Polyneuropathy - hand defect	ITPR2
Polyneuropathy - hearing loss - ataxia - retinitis pigmentosa - cataract	ATP2B2;CCR10;MORC2;CSTB;SPTBN4;NDRG1;PMP22;PXDN;FOXE3;CNTNAP1
Polysyndactyly	IFT88;ALX4;NUBP1;SULT2A1;HOXA13;GLI3;FBXW4;ZBTB16;SC5D;DBN1;PCCB;MYB;WDR35;TBX2;XPO5;HIVEP3;HOXD13;TTBK2;IFT172;FBN2;CRABP2;SFRP2;LGI4;GRIP1;RBBP4;EN1;CWC22;KIF7;MYOZ1;CEP97;KRT14;DYNC2H1;ZC3H11B;FMN1;TFAP2B;SNAI2;EFNB1;MAP3K20;PORCN;SALL1;DNM1;COL1A1;TWIST1;GDF5;DAD1;ZC3H4;LRP4;BMPR1B;FRAS1;DLG5;WNT7A;APBB2;MBD6;NXN;RFNG;DNAJC24;RPL38;TMEM107;JAG2;GJB3;EIF3CL;RNF10;XPO1;UFSP2;RAB23;TCTN3;TFAP2A;…
Polysyndactyly - cardiac malformation	CC2D2A;PKD2
Posterior fusion of lumbosacral vertebrae - blepharoptosis	SEL1L;MYF5;HOXD1;HOXD9;GFRA3;SCN3B;NRARP;ABCA4;CBX5;AXIN1;HOXD3;PHC2;TBX6;IL12A;PPP1R42;LRP6;CDX1;RLIM;MYCN;RARG;GRAMD2A;MESP2;PLXND1;MEOX1;USHBP1;LYPLAL1;FGGY;ZSCAN2;TSHZ1;SULF2
Posterior polar cataract	PAX6;LCP2;FGF10;CDC14A;CPOX;COL4A4;CDH7;TRPM3;P2RX7;NRCAM;CYB5R3;ABCD1;FGF9;HSF4;CAPN15;LIM2;SIPA1L3;CRYBA1;CRYAB;ALDH2;GAPDH;RAB35;GMNN;CLIC5;SPARC;PCDH12;UAP1;RPS6KA1;CRYGD;ABCG2;VSX2;UBIAD1;GJA8;LRP1;BMP4;BFSP1;BPIFB1;HIP1;PXDN;RGN;RAF1;ARF3;RAX;MIP;EDAR;MTHFS;BCAR3;ATRAID;CASP6;SORD;LINS1;EPHA2;SCRN3;OSBPL10;ALDH1L1;ZNF182;DOCK5;EDNRA;PANK4;CRYAA;CRYGC;CRYBA2;SNAPC4;CRYGA;ROR2;REPS2;SPATA24;B…
Postsynaptic congenital myasthenic syndromes	MUSK;AMELX;DNAJB4;COL13A1;MYH4;DNM2;RYR1;AMELY;MYMX;LDB3;DMD
Potocki-Lupski syndrome	USH1C;SH3YL1;DTNBP1;CDK17;AP3D1;WDR3;SLK;KIF2A;IGSF9B;GNAS;COMT;ARSA;FMR1;HTR2A;DGKH;SCG3;CDH23;UBE3A;PCGF1;LGALS8;PDE1B;GPR83;FOSB;RGS8;PHF11;DNAJB5;MYO7A;NPFF;SLC6A3;SIGMAR1;KCNA6;GRID2;GPD1L;PTPRK;CCSAP;GRIA1;CLSTN2;SHANK2;KCNF1;CXCL3;SLC38A8;NYAP1;DAPK3;SRR;TSPAN5;GSG1L;CDH2;KCND3;PHF8;RALGAPA1;B4GAT1;ETV4;GRIN1;PPFIA3;DNAJC28;KCNQ3;TSPYL2;DIPK1C;ACADSB;NLGN3;SIPA1L1;EHMT2;DDR1;CRYZL1;KIFC1;M…
Potocki-Shaffer syndrome	FREM1;TWIST1
Prader-Willi syndrome	GHR
Prader-Willi syndrome due to imprinting mutation	SLC24A5
Prader-Willi syndrome due to maternal uniparental disomy of chromosome 15	LHCGR;DRD2;FSHR;IRS2;GHR;NHLH2
Prader-Willi syndrome due to paternal 15q11q13 deletion	GHR;FSHR;DRD2
Prader-Willi syndrome due to paternal deletion of 15q11q13 type 1	ESR1;GHR;KISS1R;LEPR;DNMT3L;MC4R;LEP;B3GNT5;ALMS1;NHLH2;CGB7;GNRHR;FAM170A;AR;FSHR;CGB5;CGB8;CGB2;LHB;CGB3;STC2;LHCGR;DRD2;TAC3;NANOS3;CGB1
Prader-Willi syndrome due to paternal deletion of 15q11q13 type 2	ESR1;GNRHR;GHR;STC2;LEPR;LHCGR;DRD2;FSHR;LEP;NHLH2;CGB2;LHB;CGB3;NANOS3;CGB8;CGB1;KISS1R;ALMS1;MC4R;TAC3;B3GNT5;DNMT3L;FAM170A;AR;CGB5;CGB7
Prata-Liberal-Goncalves syndrome	LASP1;HOXA11;MEOX1;KDM7A;SEL1L;FGFR1;TULP3;L3MBTL2;PORCN;AXIN1;NPR3;CDX1;PAX1;HOXD1;HOXD9;LRP4;PHC2;SULF1;SFRP2;PDGFC;GRHL3;TBXT;HOXD4;CANT1;FGGY;SUZ12;HES7;TSHZ1;HOXC10;QRFPR;MESP2;SUPT5H;PGAP1;ABCA4;DLL1;COMMD3-BMI1;PCGF2;NKX3-2;ZBTB16;MYF5;PRKD3;HOXB5;KIAA1217;HOXD11;USHBP1;MTF2;RALB;AFF3;VANGL2;CLEC3B;SLC6A5;EFNA1;CBX2;HOXD8;ZSCAN2;HOXB4;HOXC4;NRARP;RING1;PLXND1;LRP6;CBX5;SELENOK;ACVR2B;KMT2A…
Presynaptic congenital myasthenic syndromes	SGCG;DNAJB4
Primary ciliary dyskinesia - retinitis pigmentosa	SFTPD;MMP14;MMP10;HOXA5;NR3C1;CITED2;CFTR;SFTPA1;SFTPC;SFTPA2;BPIFA1;CSF2RB;STAT1;DPP4
Primary dystonia, DYT13 type	CACNA1G;CACNA2D2;GALC;KCNN2;CTTN;ACHE;RTRAF;DNAL4;YJU2;PAX4;CNTNAP1;QKI;CLIC5;ECT2;HOXC12;AGTPBP1;SRRM4;CACNA1A;SYT14;GLRA1;NSD3;PSD3;SLC6A1;DHRS1;SPTBN4;ITGA2;LKAAEAR1;PRNP;SMDT1;RELN;MYBPC1;NOXO1;SCN8A;MYO5A;ARHGEF33;GRXCR1;VPS16;FCGR2C;KARS1;HCN2;ATP1A3;CDH23;PMP22;CARS2;SYT2;EAF1;ATXN7L1;ACP6;UBLCP1;PRRT2;SCN4B;NRXN1;FAF1;PPIL6;SHISA7;ZNF780A;FOXJ3;OPA1;NOS1AP;SPMAP2L;HEXB;KCNAB2;ZFYVE26;FCGR…
Primary dystonia, DYT21 type	DST;PRRT2;VPS16;CACNA1A;PCDH15;SCN8A;ATCAY;LAMB1;ATP1A3
Primary dystonia, DYT4 type	CACNA2D2;RUNX3;HEXB;KCNN2;CTTN;PAX4;DNM1;CNTNAP1;PMP22;HIP1;CCNB1;PLAA;SRRM4;RHBDL3;CACNA1A;EAF1;GLRA1;PCDH15;GRID2;SPTBN4;AGL;ACP6;LRR1;PRRT2;PRNP;ZNF24;ALG12;FAF1;RELN;SCN8A;VPS16;SPMAP2L;INPP4A;GALC;ACHE;DNAL4;ZNF423;ATP1A3;QKI;ECT2;ADAM23;PLP1;CDHR3;TOR1A;NPC1;DST;ZIC1;ATP2B2;DHRS1;MPZ;ATXN7;PRIMPOL;UBLCP1;ATCAY;MECP2;SCN4B;UNC5C;SMDT1;PPIL6;KANTR;FCGR2C;NEFL;KCNQ1;KCNAB2;ZFYVE26;FCGR2B;RTRAF…
Primary dystonia, DYT6 type	ATP1A3;CACNA1A;DST;ATCAY;CLCN1;SCN8A;MYO5A;KCNQ1;KCNV1;PRRT2;LAMA2;VPS16;LAMB1;PCDH15;GRID2;CACNA2D2;RELN
Primary hypergonadotropic hypogonadism - partial alopecia	KITLG;PRSS8;SPO11;MSH4;DDX20;HMMR;CBFA2T2;ESR1;CAV1;CPEB3;PRDM7;BMP15;APC;NR5A1;CH25H;SPATA22;TAF4B;PTH2;GJA1;FZD1;KIT;SYCE2;NSMF;KISS1;SYCE1;FAAP100;FANCA;CGB5;SYCP1;CCHCR1;SYCE3;MSH5-SAPCD1;DND1;YTHDC2;CGB2;CGB3;AKT2;NOBOX;HSD17B1;COL1A1;GNRHR;SOHLH2;KIF18A;GADD45G;ESR2;ABHD2;LHX8;HFM1;HELQ;TMEM79;TIPARP;RFWD3;FSHR;ATR;REC114;FOXL2;SRY;TMPRSS6;DNAH17;DAZ1;ZP3;MSH5;ZSWIM7;ZGLP1;YBX2;DAZL;DMC1;FM…
Primary hypomagnesemia with secondary hypocalcemia	CASR;SEC31B;ERMP1;SPECC1L;NDFIP2;PDGFRL;HAMP;DNAJC2;NSL1;PRRG2;MRPS25;INTS12;UBP1;CNNM4;SUN3;KCTD5;REPS2;SAMD9L;GPC6;FAM43A;PRELP;STK39;FOXJ3;GCLC;NFYA;HFE;SLC12A3;STX7;SLC2A9;CALCA;CPEB4;SLC41A3;TGIF2;TRPM6;CPN1;PTGER2;FAM222A;CHCT1;PTH;SCOC;NECAP2;PAQR6;ALB;STXBP4;ZNF226;GPD1;KCNV2;LONRF3;WDR73;BORCS6;CRACDL;SPECC1L-ADORA2A;FARP2;FAM184B;CDK14;FRYL;PAPOLA;BCL7C;TLDC2;ZNF106;HSPB1;IFIH1;KRT7;RNF…
Primary intraosseous vascular malformation	TNN;ENAM;WNT10A;DMP1;AMELX;BCL11B;PAX9;RUNX2;SSUH2;HEPH;AMELY;NECTIN1;ALPL
Primary lateral sclerosis	DMRT3;TARDBP;ZC4H2;RNF220;DYNC1H1;FUS;UBAP1;PITPNA;CFAP276;CLN8;SMN2;PLP1;SLC12A6;GBX1;SMN1;MAPT;USP14;GPHN;CHRNG
Primary parathyroids hyperplasia	GCM2
Primrose syndrome	MECOM
Progeroid syndrome, Petty type	SP6
Progressive cone dystrophy	TBC1D25;HSP90AA1;EZR;LAMA1;CACNA1F;CRX;PDHX;MDM1;TULP1;PRDM13;PRPH2;LCT;CEP250;IRF3;AIPL1;PDE6B;RRAS2;YWHAQ;CRB1;STRA6;TP53;TMEFF2;VLDLR;NCAM1;AGPAT3;RHO;JCAD;TMEM135;CX3CR1;UBB;NMNAT1;PRPF8;PCARE;CDNF;SAMD7;CHM;SEMA4A;ELOVL2;CNGA1;CEP290;PRCD;C1QTNF5;MFRP;SLC24A1;RPGRIP1;RS1;PRPF31;NDP;C22orf23;GJA10;VPS36;RBP4;NBAS;MERTK;RPGR;ARSK;FAT3;OTX2;SENP8;DSCAML1;ATOH7;SIX6;IRF7;FSCN2;ERC2;CFH;PROM1;PRK…
Progressive epilepsy - intellectual disability, Finnish type	CACNA2D2;CHRNA4;FMR1;GDF1;GAD2;GRID2;WWOX;SLC9A1;GABRG2;GRIA2;ANK3;CACNA1A;KCNC2;SPTBN2;ARX;EEF1D;DNM1;LGI1;UBE3A;FOSB;CERS1
Progressive external ophthalmoplegia - myopathy - emaciation	DES
Progressive myoclonic epilepsy	CACNA1G;CACNA2D2;GABRA1;INPP4A;RORA;KCNN2;SLC9A1;EFHC1;HCN2;CHRNA4;STUB1;TUBB4A;SCN1B;TMEM176B;DNM1;ASPA;CNTNAP1;QKI;GDF1;MORC2;CACNA1A;SCN1A;GRID2;GRM1;KCNJ6;STARD9;CSTB;HPRT1;KCNC2;TPP1;MECP2;PRNP;CNP;UNC5C;SCN8A;HTT;PSAP;CERS1;ARX;HDAC4;DOCK3;MID1;EEF1D;PMP22;TRIM2;RREB1;ATXN1;WNT1;PRKCG;SULT4A1;GLRA1;DST;COQ8A;ATXN7;KCNV1;SPTBN2;CA8;CACNB4;RELN;MYO5A;MBP;KDM1A;EML1;AP3B2;KCNA1;GABRG2;UBE3A;CC…
Prolactin-Producing Pituitary Gland Adenoma	PRL
Proximal myotonic myopathy	PAX6;CDC14A;FGF9;HSF4;HERC1;LIM2;CRYBA1;CRYGD;LDAH;LTBP2;TCTN3;GJA8;MACROD1;PCNX2;EDAR;BCAR3;OSBPL10;ZNF182;EDNRA;CRYAA;CRYGA;DES;FOXE3;NHS;TPK1;TPM2;CRYBB2;TBCE;CDH7;HMOX2;SIPA1L3;CRYAB;RAB35;GMNN;BFSP1;RAF1;CCDC146;MIP;ATRAID;ADAMTS14;SCRN3;ANAPC1;PANK4;LSS;CRYGC;CRYBA2;LPO;NIPA1;POLR1C;CD7;CRYGB;GGTA1;CRYGS;CFAP206;FOXC1;ATP2A3;TRPM3;P2RX7;PRMT8;ALDH2;BMP4;SORD;LINS1;RXRG;REPS2;SPATA24;ETFDH;P…
Pseudoxanthoma elasticum	MUS81
Psychomotor retardation due to S-adenosylhomocysteine hydrolase deficiency	ABCB4;DNM2;ESRP2;SLCO1B1;SGCG;SGCA;MFSD1;BPNT1;ENTPD5;DMD;SLCO1B3-SLCO1B7;SLCO1B3;RELB;DES;CAV3
Ptosis - strabismus - ectopic pupils	GFRA3
Ptosis - vocal cord paralysis	KIF1A;GALC;GFRA3;SCN8A;CLCN1
Pulmonary arteriovenous malformation	EPHA3
Pulmonary capillary hemangiomatosis	MAN1A2;BMPR2;LPCAT1;PDPN;HSPA5;TGFB3;CLEC1B
Pulmonic stenosis	ACKR3;ADAMTS19;CHD4;EGR2;EGFR;NTF3
Purpura Fulminans	FERMT3
Pyle disease	AMELY;FIG4;TNFSF11;RUNX2;POSTN;SPRY2;ZEB1;DMP1;SIK3;SLC39A13;RPS6KA3;CSF1;NOTUM;SP6;PAX9;FGFR3;GLI2;PHEX;FGF9;SMPD3;COL1A1;HOXB8;TNN;AMELX;SOX9;LRP4;FLNB;COL2A1;PKDCC;LTBP3;GUSB;CXXC5;FAM20C;CCDC154;IFITM5;SNX10;SLC10A7;ENAM;WNT10A;TNFRSF11A;RSPO2;ANTXR1;RUNX3;IBSP;EVC;OSTM1;ZMPSTE24;PTHLH;ACP5;INPP4B;TCIRG1;SATB2;THRA;BCL11B;NOTCH2;CTSK;SLC26A2;ALPL;COL1A2;SOST;ANO5;PHOSPHO1;GREM2;SRC
Pyogenic arthritis - pyoderma gangrenosum - acne	FECH;CCR7;FCGR2A;ALOX15;FCGR2B;JAK2;PROCR;MEFV;WIPF1;FASLG;NBEAL2;SPTA1;PRKAG1;CLEC4C;TREX1;TNF;FCGR2C;ABCB1;ATP4A;PRKAB1;MYB;ZFP36;TRIM21;RC3H1;C9orf72;HK1;INPP5D;GPR132;PLCG2;AIF1;WDR1;EFS;CLEC4A;SLC20A1;PLA1A;FHIP2B;KCNE2;RUNX1;SOCS1;CARD11;FAM3D;IL10RB
Pyruvate kinase hyperactivity	SLC4A1;CEACAM21;CEACAM7;RHBDF1;PKD1;TRAF3IP3;C8B;RNH1;XK;ZC3H11A;SNX13;NTN4;ADD2;GPC4;EPS15;HBQ1;LPCAT2;TF;JAK2;TOMM22;DCAF11;BMP7;SETD6;BNIP3L;NKG7;SIGLEC6;KLF1;GTPBP4;KLHL2;GAPDH;SMAP1;PCDHB5;PCDHB15;STEAP3;EPAS1;MPL;PRDX1;MYB;USP45;FAM193A;WDFY4;XPO7;HBZ;STARD3;RPA1;SERPINF1;DMGDH;IPO8;LDHA;BIVM;EGLN1;CDK5RAP2;HEMGN;KIAA0319;SLC40A1;ESD;PROM2;CXCL13;KIT;EPB41;SON;BCL6B;ANTXR2;SPTA1;NMNAT3;TKT;…
Q fever	FOXP3;NFKB2;MAN2A1;PTPN22;FASLG;TNIP1;FAS;RELB;NCKAP1L;C9orf72;BCL2L11;GPR132;LAT;TREX1;IL2;DUSP22;TANK
Qazi-Markouizos syndrome	AMELY;AMELX;DMP1;SP6
Quebec platelet disorder	CAPN1;TBXAS1;PRKCQ;RASGRP2;RAB27A;MYH9;TUBB1;PDLIM1;VWF;PLEK;FERMT3;P2RY12;P2RY1;STX8;ANO6;GAS6;GP1BB;CLIC1;ITGB3;ITGA2B;SCUBE1;FGA;MPIG6B;TBXA2R;RAB27B;F11;CD40LG;ST3GAL4;MFAP2;EMILIN1;TMEM163;TREML1;ITGA2;STIM1;INPP5D;GP1BA;UNC13D;RANBP10;MINK1;F2RL2;FGG
RAB23-related Carpenter syndrome	FOXC1;TGFB2;SMG9
RCBTB1-related retinopathy	RXFP1
RIDDLE syndrome	IL21R;FCGR2C;CD40;FCGR2A;HOXC4;TNFRSF21;CARD11;FCGR2B;NFATC1;IGHA2;IGHA1
Rabson-Mendenhall syndrome	SP6;INHBA
Radio-ulnar synostosis - amegakaryocytic thrombocytopenia	JAK2;MYB;HOXD13;TSPAN33;SPTA1;AHSP;FMN1;IRAG1;APBB1IP;HEPH;BNIP3L;PRKAB1;LDHA;SLC20A1;RUNX1;EPB42;MLLT6;WDR1;GNA11;FLVCR1;ZSWIM1;HOXD12;ZFPM1;PRKAG1;RASA3;DCC;PGM3;GATA1;SMAP1;LCN2;ZNF474;EVX2;IKZF1;LYN
Radio-ulnar synostosis - intellectual disability - hypotonia	HOXD13;COL2A1;EVX2;GDF5;FMN1;HOXD12
Ramon syndrome	AMELX;DMP1;PAX9;IBSP;TNN;AMELY;BCL11B;ENAM;SP6
Ramos-Arroyo syndrome	EDA
Rapid-onset dystonia-parkinsonism	HCN2;ATP1A3;GLRB;HTRA2;GRID2;PRNP;FCGR2B;ABCA2;CDH23;KCNA1;CACNA1A;ATXN7L1;ANK3;ZIC1;HPRT1;RELN;TAFA2;SLC5A5;TOR1A;DRD2;KCNJ6;TPP1;SCN8A;PSAP;FCGR2C;NGFR;CTTN;DHDDS;RREB1;GDF1;FCGR2A;MECP2;UNC5C;FAF1;WWOX;ESPN;CERS1
Rare genetic deafness	MYO15A;SLC7A8;MYH9;KCNQ4;OCM;ALG10;ADGRV1;COL4A3;HARS1;SLC26A5;NEK5;GRXCR2;STRC;SYNJ2;TMTC4;CDKN2D;OCM2;MYO7A;ILDR1;ATP2B2;TMC1;ALG10B;NISCH;SLC12A2;FAM107B;CDH23;SLC12A7;ESPNL;KCNMA1;TMEM145;CDC14A;RIPOR2;SLC4A10;SPTBN4;CLRN1;LOXHD1;PDZD7;ERCC6
Rare genetic female infertility	HOXA11;CD9;PHF7;CHDH;KPNA6;YTHDC2;KITLG;NEXMIF;ATP2B4;DNAJA2;MAOB;SCARB1;JADE1;SMC1B;RABL2B;SMARCA2;PGR;CDC23;CREM;ACR;VRK1;REC8;PABPC1L;TMC5;GAPDHS;SFRP4;PRKAR1A;YWHAE;PPARGC1A;ACRBP;PACRG;DNAH1;PLCD4;LEPR;TNP1;MLH3;EGR1;PPP3CC;KIF18A;PRM2;CKS2;PRDM7;AKAP9;STYXL1;NUTM2F;TEX101;C3orf20;NPHP4;HNF1A;DYNC1LI2;ODF2;MYC;FAM149B1;ESR2;MMEL1;TMCO1;ADCY10;SKP2;RSPO2;PLIN2;CAMK2G;AK9;ARMC12;KIT;CPA2;EDA;S…
Rare hemorrhagic disorder due to a constitutional platelet anomaly	ITGA2B;PIK3C2A;BAK1;KITLG;VAMP3;PIK3CB;TBXAS1;WDR1;GP6;HEPH;THPO;UNC13D;MYH9;TUBB1;F9;GATA1;VTN;VWF;PRKAB1;PDGFRB;MFAP2;MPL;VASP;HBZ;EMILIN2;LMO2;ABCG5;EMILIN1;ANXA7;MINK1;FERMT3;ITGB1;RGS18;ADAM17;PROM2;DMTN;RUNX1;SCUBE1;ADAMTS13;NBEAL2;ZNF385A;TREML1;CLEC1B;STIM1;INPP5D;P2RY12;P2RY1;BCL2L1;PIK3CD;CRLF3;ANO6;GAS6;TENT5C;PROS1;SEPTIN5;RASA3;HBA2;SVIL;GP1BB;HBA1;CLIC1;ORAI1;TBXA2R;CAPN1;RASGRP2;RA…
Rare hemorrhagic disorder due to a platelet receptor defect	ITGA2B;LCP2;DTNBP1;TBXAS1;GP6;F11;F9;PDLIM1;VTN;VWF;VAMP8;F13A1;F2RL3;F12;FERMT3;SCUBE1;ITGA2;STIM1;FGG;ANO6;PEAR1;BLOC1S5;GP1BB;CAPN1;RAB27B;PRKCQ;RASGRP2;UNC13D;SERPIND1;MYH9;SELPLG;EMILIN2;TEC;F13B;SLC7A11;F2RL2;KLKB1;INPP5D;P2RY12;FGA;CD151;GP1BA;SVIL;ITGB3;F7;PTGS1;TUBB1;CD40LG;ST3GAL4;MFAP2;VASP;NT5E;EMILIN1;APP;LNPK;RGS18;TMEM163;MERTK;GNAQ;ST3GAL2;ADAMTS13;NBEAL2;HPS3;P2RY1;STX8;SELP;F2;G…
Rare hereditary ataxia	HECW1;CNTN1;INPP4A;GALC;INPP5A;RORA;ARHGAP10;KCNN2;CTTN;ARCN1;ZNF423;USP31;STK3;MTMR9;TUBB4A;PAX4;TMEM176B;ABCA2;CDH23;CNTNAP1;EFNB3;PMP22;GLRB;SLC2A1;PYROXD1;PLP1;VAPB;RREB1;PRKCG;CANX;ATP8A2;MYH10;CCNB1;AGTPBP1;CACNA1A;SCYL1;SYT14;NAT8;GLRA1;ATXN7L1;PCDH15;GRID2;GRM1;ZIC1;ROBO3;UCHL1;PSD3;ATP2B2;STARD9;SPTBN4;LMX1A;FBXO41;ITGA2;SUN1;LRR1;KLHDC2;MAP1A;ATCAY;HINT1;LKAAEAR1;PRNP;SPTBN2;SCN4B;UNC5C…
Rare isolated myopia	PAX6;LAMA1;CACNA1F;RS1;PPP2CB;CRX;FGFR1OP2;FAM162A;MSX2;NDP;BEX2;PDE6B;ARF3;GJA10;RPS6KC1;NOSIP;SLC44A3;PLAC8;CDKN2A;UBASH3A;AGPAT3;TAOK1;BMS1;IFI27;SLC20A2;CANT1;DSCAM;MAB21L1;BACE2;CYP4F2;TEAD1;COL4A1;ERC2;CNGA1;PRC1;GJE1;TBC1D8;LGR4;MFRP;PIGQ;NLRP2;RCN1;PRKCQ;SLC24A1;HSP90AA1;OPN1LW;NECTIN1;AMBRA1;IK;ELL2;VSX2;IFI27L2;IRF3;PPAT;FBP2;TRAF7;CRB1;ATP5MC2;VLDLR;NCAM1;NIFK;LRP5;RYBP;RHO;OPN1MW2;IDH…
Raynaud disease	GPR37L1;ACE2
Recessive hereditary methemoglobinemia type 1	AHSP;HEPH;TMCC2
Recessive hereditary methemoglobinemia type 2	HEPH;TMCC2;AHSP
Recurrent infection due to specific granule deficiency	MPO;ITGAL;SELE;PGLYRP1;CD44;GAB2;TIMP2;NEDD4L;CYBA;CNN2;SPI1;TNFRSF1A;CD5L;ST6GAL1;XRCC5;FLT3LG;IL5RA;BLNK;CDC7;CSF2RB;RABGGTA;CLEC4M;IL27RA;SIGLEC6;PIK3CG;AKNA;RIGI;PIP5K1B;PTGDS;TLX1;SELPLG;SH2B3;AICDA;IL5;IL1R1;SPR;RAP1A;PLEKHM2;CD274;PILRB;CCR2;COPA;NQO2;CDKN1A;CXCL6;TICAM1;RAC2;TTI2;POMT1;INPP5K;ADAMDEC1;HRH4;DOCK2;C5AR2;IL6;IRF4;GIT2;BCL2A1;PML;IRF8;MYO1F;NLRP12;FCGR2A;ECM1;LBR;PPP1R18;MKI6…
Recurrent infections-myelofibrosis-nephromegaly syndrome	SLC4A1;MAP3K14;PGM3;WAS;DEF6;ANK1;SPI1;FECH;TTC7A;BCL3;IRAG1;ADD2;NFKB2;PTPRC;EIF2AK1;MAVS;BLNK;JAK2;CTSG;NFKBIA;PROCR;CD40;STK4;DIDO1;GATA1;IL21R;BNIP3L;CLEC4M;JAK3;ATP4A;CDK6;PIK3CG;AHR;RIGI;TPI1;AICDA;SMAP1;STEAP3;SF3B1;WIPF1;RGS4;CR2;MPL;PTCH2;FASLG;RAC2;CBFA2T3;ZBTB46;JCHAIN;IL2RA;TANK;EXOC6;SPPL2A;LMBR1L;FBXO15;VAV1;USP21;RGL1;RORC;LBR;AGTR1;TNIP1;IL2RG;C9orf72;LCN2;ZC3H12C;FLI1;PIK3AP1;DCK…
Reduced antithrombin III activity	GBA1;BMPR2;ACE2;GPR37L1
Reduced insulin like growth factor binding protein acid labile subunit concentration	ADIPOR2;RPS6KB1;GHR;PIK3CA;DBH;G6PC1;G6PC3;POC1A;INPPL1;IRS1;IP6K1;MBD5;MED1;FOXA1;PNPLA8;TSHR;ZBTB20;MAFA;FAM3B;CREBBP;GCKR;IRS4;PTS;BUB1B;GHRL;PRKAA2;PHOX2A;DIO3;CHGA;GCK;SPR;LEPR;PFKM;ADIPOR1;SQSTM1;TRH;BUB1B-PAK6
Reis-Bucklers corneal dystrophy	PAX6;TGFBI;DSC2;ZEB1;CCDC178;LIMK2;GALNT9;FOXE3;KRT12;BEST2;FOXC1;UBIAD1;CHST5;PCSK6;ADCYAP1;B3GNT7;ANPEP;FANCF;MAP3K1;CHST6;GJE1
Reis-Bücklers corneal dystrophy	PAX6;FOXC1;MAP3K1;ANPEP;FANCF;CHST6;KRT12;GJE1;BEST2;DSC2;CHST5;LIMK2;FOXE3;TGFBI;UBIAD1;PCSK6;ADCYAP1;ZEB1;B3GNT7;CCDC178;GALNT9
Renal glucosuria	AVP;VAMP8;GDF15;CLCNKB;MMP17;NEDD4L;SLC12A1;AKR1B1;SLC16A10;LEPR;AQP7;UMOD;CLCN5;AFMID;SLC2A9;APLNR;SLC14A1;FXYD4;AQP3;CLDN2;ADCY6;SCTR;STUB1;AVPR2;TRPV5;SLC14A2;CD63;SLC5A2;PTGER1;AQP2;CLCNKA
Renal pseudohypoaldosteronism type 1	NEDD4L;SCNN1B;CUL3;SLC26A3;WNK4;KLHL3;NR3C2;CYP11B1;CYP11B2
Retinal degeneration - nanophthalmos - glaucoma	PAX6;SLC24A1;HSP90AA1;VSX2;MSX2;PDE6B;RHO;SOX2;ERC2;CERKL;CNGA1;ADSL;MAP3K1;LAMA1;CACNA1F;CRX;CDKN2A;NIFK;LRP5;COL4A1;LIM2;PRPH2;GJA10;NCAM1;AGPAT3;GJE1;PDHX;OTX2;IDH3A
Retinitis pigmentosa - intellectual disability - deafness - hypogenitalism	TAF4B;GGTLC1;FSHR;NHLH2;CGB5;CGB8;GGTLC3;GGT1;GGTLC2;CGB2;CGB3;NR2C2;CGB1;LHB;GNRHR;LHCGR;CGB7
Reynolds syndrome	ABCB4
Rh deficiency syndrome	SLC4A1;ABCB4;RHBDF1;ZNF207;NUDCD3;ANK1;PIK3CB;NHERF2;SPI1;GOLGA5;TTC7A;SPTB;TFRC;ZNF532;FRYL;HBQ1;LPCAT2;GNA11;HEPH;RAPGEF4;TF;CPA1;JAK2;NELFCD;GLRA2;SETD6;INTS9;BNIP3L;SUSD1;BAG1;OCIAD1;TPI1;SLCO1B3;PRKAB1;RAD1;CEP15;STEAP3;PRDX1;MYL12B;AFTPH;BCL11A;SDC4;USP6;XPO7;CLEC10A;TMCC2;REG4;LDHA;SLCO1B1;IREB2;HEMGN;EXOC6;DNAJC13;SLC40A1;NAAA;SLC24A4;SNX27;NR1I2;MPZL2;HK1;KIT;MYO1E;DMTN;KCNE2;SAP30BP;USP…
Rheumatoid arthritis	TNF
Richards-Rundle syndrome	PMP22;SIGLEC15
Richieri Costa-Pereira syndrome	PITX1;DPH1;SLC10A7;RUNX2;GDF5;COL2A1;NABP2;RSPO2;ZEB1;RYK;CYP51A1;EVC;ZFHX4;BPNT2;GLI3;WNT5A;SATB2;IFT172;NPR2;ROR2;EVC2;PAX9;IFT88;COL11A1;FGF9;BMP5;PRRX1;LRP4;IHH;RFNG;HOXD12;GPC6;GLI2;IRF6;SOX9;WDR19;PKDCC
Richieri Costa-da Silva syndrome	RUNX3;HOXC8;GNAI3;HOXB6;KAT2A;PAX1;KL;MTF2;RPL38;HOXC10;FGFR3;DLL3;LFNG;ZBTB16;MYOG;PHC2;HSPG2;MESP2;RING1;MEOX1;FGFR1;PHEX;AXIN1;MYF6;MYF5;CDX1;KMT2A;SIX1;DMRT2;PHOSPHO1;HOXC9;HOXA5;WFIKKN1;MBNL2;CXXC5
Rieger anomaly	PAX6;TYR;FGF9;LIM2;SIPA1L3;CUBN;CRYGD;BMP4;ATF4;PXDN;THAP1;RAX;DSC2;DSG1;TMEM165;FBXO21;MIP;CHST5;GPNMB;LMX1B;DIAPH3;TSSK4;ADCYAP1;ADAMTSL4;PNLDC1;ZEB1;UBE3B;CRYAA;CRYBA2;CCDC178;ZNF597;FOXC2;COL4A1;GIMAP5;NCOA6;GJE1;RNF103-CHMP3;CCDC28A;MYOM2;FOXC1;TRPM3;ELAVL2;ABHD17B;IK;CHMP3;MSX2;GJA8;SDC4;DSTN;TEX2;KERA;VPS33A;PCSK6;GRB7;ITPR1;INPP1;B3GNT7;NRG1;LSS;CRYGC;PITX2;USP50;JMJD1C;PODN;MAF;MAB21L1;F…
Ritscher-Schinzel syndrome 1	ROBO1;CPLANE1
Roberts-SC phocomelia syndrome	FGF9;ZEB1
Robin sequence - oligodactyly	TGDS;FGF9;IRF6;SATB2;TGFB3;RUNX2;EDNRB;RSPO2;HAND2;TBX10;GOLGB1;FZD2;ASPH;SMOC1;PAX9;AP2B1;FGFR2;HYAL2;OCA2;ESRP1;IFT56;HOXA13;TBX2;TWIST1;GAD1;PRICKLE1;MSX1;RFNG;RPL38;CRAMP1;PITX1;GSK3B;DPH1;ZEB1;SLMAP;SHOX2;SOX2;JAG2;PRDM16;CASK;OSR2;PRTG;FIGN
Robin sequence-oligodactyly syndrome	PITX1;GLI2;GSK3B;IFT56;GLI3;BMP5;IRF6;SATB2;TBX2;TWIST1;RUNX2;GDF5;GAD1;HOXD13;PRICKLE1;PKDCC;MSX1;PBXIP1;SHOX2;RPL38;FIGN;PAX9;FMN1;AP2B1;CRAMP1;FGFR2;TGDS;FGF9;OCA2;ESRP1;DPH1;CILK1;NPR3;SOX9;PAX1;HOXD11;PRDM16;CASK;RSPO2;ZEB1;SLMAP;PRTG;TBX10;RFNG;GOLGB1;SOX2;ASPH;SMOC1;HOXA13;TGFB3;HOXD9;EDNRB;LNPK;SFRP2;HAND2;FZD2;JAG2;LASP1;HYAL2;SPRY2;COL2A1;OSR2;ROR2;HOXD12;EVX2
Robinow syndrome	WNT5A;PRICKLE1;CPLANE1;PDS5B;ROR2;TMEM107
Roch-Leri mesosomatous lipomatosis	SLC4A1;CHRAC1;TSPAN33;LYPD2;GP1BB;TUBB1;CYP3A43;CYP3A7;CYP3A7-CYP3A51P;TUBA4A;LMO2;GP1BA
Roifman syndrome	NFKB2
Rolandic epilepsy	ARX;UBE3A;ELAVL3;KCNC2;FMR1;GABRG2;MECP2;GRIN2A
Rolandic epilepsy - paroxysmal exercise-induced dystonia - writer's cramp	QKI;AP3B2;SCN1B;PMP22;GRM7;MBP;GABRA1;SCN1A;ZNF24;HDAC4;KCNA1;GABRG2;KCNC2
Romano-Ward syndrome	REX1BD;CACNA1G;PRSS3;SLC4A7;VCL;DSG2;TNFRSF17;KCNQ1;GALC;GPBP1;SPA17;MTHFD2;ATP2B3;MEF2A;ABCC9;PLA2G10;GNB5;NUCB2;PTPN18;SCARB1;VDAC3;RBL1;CHMP2B;REST;TBX5;NOS1;RAPGEF4;DSP;ERMP1;HNRNPM;PACSIN2;FAM118A;ZC3H7B;POLI;NUTF2;SPG11;SP4;AKAP10;RND2;LAMTOR3;UCP1;CALCA;KCNA1;RFC5;CAP2;NUP155;GNAI2;COX7A2L;GBP1;RCN2;ZNF541;TNNT2;USP35;CASQ2;KLHL29;FKBP1B;HELLS;KCNIP2;GRIA2;KCNJ5;ENOX1;ADRA1A;KCNJ8;POPDC2;O…
Rombo syndrome	ENG;PTGER2
Rothmund-Thomson syndrome	SP6;CSF1
Rothmund-Thomson syndrome type 1	FOXN1;GSDMA;EDARADD;CD109;HR;FAM20C
Rothmund-Thomson syndrome type 2	SP6;CSF1
Rotor syndrome	ABCB4;ABCC2;DCT;FAH;PARP11;CYP20A1;EDNRB;LYST;GNAQ;MANSC4;RPS20;LTBP1;RNF125;SH3BP4;HNF1A;UMOD;TMEM37;ACY1;MC1R;KITLG;AP3B1;TMOD1;SLC5A6;KIF2C;ADAMTS9;SLC45A2;TTC32;MITF;SOX10;ABHD14A-ACY1;CTNNAL1;IFT43;IL22RA1;GABPA;TBC1D31;SMG1;ASB18;WDHD1;FIS1;ZCCHC3
Roussy-Levy syndrome	NDRG1;CNTNAP1;PMP22;PLP1;CANX;MORC2;LAMC1;SACS;UGT8;CFAP276;LAMA2;ATP8A2;ERMN;SLC12A6;DST;MBP;LPIN1;FGD4;NKX6-2;MPZ;CNP;MTMR2;ABCD1;QKI;EGR2;MDGA2;SPTBN4;TPP1;SH3TC2;CCR10;BACE1;SCN8A
Roussy-Lévy syndrome	MTMR2;ABCD1;ZNF106;NDRG1;PMP22;PLP1;ATP8A2;MDGA2;NKX6-2;SH3TC2;GAA;UGT8;KY;CFAP276;BACE1;LAMA2;QKI;MORC2;LPIN1;ERMN;SLC12A6;SACS;TPP1;CNP;EGR3;CCR10;AGRN;SCN8A;ETV1;CNTNAP1;PLAA;FGD4;DST;MPZ;MBP;TARDBP;EGR2;CANX;LAMC1;SPTBN4;SHC1;HOXC10
Rubinstein-Taybi syndrome	SP6
Rubinstein-Taybi syndrome due to 16p13.3 microdeletion	TGFB2
Rubinstein-Taybi syndrome due to CREBBP mutations	RPGRIP1L;TGFB2
Rubinstein-Taybi syndrome due to EP300 haploinsufficiency	PRICKLE1;SATB2;RSPO2;EDA;SP6
Ruvalcaba syndrome	NPR3;GDF5;ROR2;ZBTB16;HOXD11;HOXD13;BMPR1B;HOXD12;COL2A1
SERKAL syndrome	FGF9;TCF21
SHORT syndrome	SP6
SHOX-related short stature	ZBTB16;BMP5;GDF5;COL2A1;PBXIP1;EVX2;TMEM53;HOXD13;CBS;HOXD12;HOXC10;FMN1;GLI2;PRKG2;LNPK;FGFR3;PAPPA2;HOXD11;SLC26A2;ROR2
SIM1-related Prader-Willi-like syndrome	NHLH2;FSHR;LHCGR
SLC35A1-congenital disorder of glycosylation	ARID4A;RASGRP2;MYH9;RABGGTA;PDLIM1;VWF;ABCG5;STIM1;GP1BA;AGBL4;DPP4;GP1BB;MPIG6B;NEDD4L;RAB27A;MFAP2;FERMT3;TMEM163;CLIC1;PIK3C2A;RANBP10;ITGB3;ITGA2B;WDR1;TUBB1;HPS5;MPL;TREML1;NSG1
SPONASTRIME dysplasia	BMP5;WNT5A;COL2A1;ROR2;FOS;RPL38;CHUK;SLC10A7;NPR2;SLC39A13;FGFR3;ALKBH1;GLI3;LRRK1;LTBP3;GLI2;FGF9;SPRY2;CSGALNACT1;ZEB1
SRD5A3-congenital disorder of glycosylation	DSC1
STING-associated vasculopathy with onset in infancy	SCARF1;NFKB2;CD59;COG6;C9orf72;RAG2;GPR132;FASLG;PTPN22;ITGB2;ZC3H12A;SNRNP40;RELB;IL2;PLD4;SPTA1;LAT
STT3A-congenital disorder of glycosylation	RORA;CCND2;CHD7
Saethre-Chotzen syndrome	FGF9;SLC10A7;FREM1;TMEM107
Salla disease	CLCN1;SCN8A
Sandhoff disease, adult form	STK3;TPO;LAMC1;SACS;NETO2;LAMA2;USP14;FLNC;SCN8A;HEXB;AGRN;DMD;ATP8A2;LARGE1;DST;MYH4
Sanjad-Sakati syndrome	FAM20C
Say-Barber-Miller syndrome	IGHA2;IGHA1
Scalp defects - postaxial polydactyly	ALX4;GLI3;ZBTB16;HOXD13;CRABP2;GRIP1;ETV5;TFAP2B;TWIST1;TBX2;TFAP2A;SCLT1;INTU
Scapuloperoneal amyotrophy	SCYL3;NFATC3;CHKB;PABPN1;R3HDML;TNNT1;SGCA;FOXN1;TRIM32;LDB3;APOBEC2;FLNC;DYSF;MYOF;MSTN;COL6A1;APP;SYPL2;DNAJB4;LMOD3;TLN2;TRDN;RYR1;LAMA2;DMD;KBTBD13;MYH4;H6PD;CAPN3;DMPK;MYH3;MYF5;KLHL31;LAMC1;FBN2;MBNL2;SGCB;COL6A3;CFL2;DES;PLEC;FKRP;SYNM;CAV3;STAC3;ACTMAP;ANK1;DNM2;JPH1;FST;ITGA7;GMPPA;MTM1;ANO5;TCAP;TRIM72;COL13A1;GAS7;SCN4A;LIMCH1;SGCG;ASNSD1;OBSCN;SELENON;MYOZ1;NEB;SRPK3
Scapuloperoneal spinal muscular atrophy	MDGA2;DNAJB4;VCP;HOXC10;RYR1;GAA;LAMA2;FLNC;MYOG;SELENON;MTM1;KY
Scheie syndrome	LGR4
Scheuermann disease	FGFR3;NPR3;KIAA1217;PAX1;HOXD11;TPTE2;PHC2;WNT3A;SUZ12;HES7;MESP2;LASP1;HOXD1;VRTN;ROPN1L;BTG2;LTBP3;HOXC9;TBX1;HOXC4;DLL1;RING1;TNF;LRP6;FGFR1;NKX3-2;CDX1;SCUBE3;NOTCH1;TBX6;GRM1;ACAN;CBS;KCNV2;CANT1;NOG;QRFPR;BBIP1;TPTE;SAMD4A;GALC;HIP1;HOXD3;CLEC3B;RIPPLY2;BMPR2
Schimke immuno-osseous dysplasia	LAT;FAS
Schnitzler syndrome	POU2AF1;ZAP70;FASLG;CXCR4;CCR7;PTPN22;TNIP1;IL2RG;C9orf72;REL;NPY1R;TOM1L2;CARD11;LYN;FOXP3;SH3BP2;GATA1;PRKAB1;ITGB2;ALOX15;SPTA1;RAG2;ADGRG3;LAT;PRKCH;NFKB2;CYLD;MEFV;IL2;IL2RA;IRF8;ZC3H12C;RUNX1;TNFAIP8L2;CTLA4;PLD4;LTA;JAK3;NCKAP1L;ZC3H12A
Schnyder corneal dystrophy	PAX6;IKZF2;ZZZ3;LCP2;KLHL20;CPOX;MAP3K1;POLDIP3;ZMAT5;ZC3H14;HSF4;ELMO3;PPP2CB;CUBN;PRMT8;GMNN;SLC17A2;CRYGD;ABCG2;PEX6;DSTN;RAF1;MACROD1;LMX1B;PCSK6;PPFIA4;PNLDC1;ZNF182;ZEB1;KAT14;ANAPC1;B3GNT7;SHROOM4;CRYAA;CRYGC;CRYBA2;LPO;COG7;CHST6;PSMG1;ZDHHC23;SDR42E1;FOXE3;KRT12;MYO5A;FAM216A;CRYGS;JAG1;FLT1;ABHD17B;ALDH2;RAB35;UAP1;LDAH;FABP3;THAP1;CHST5;LUM;KERA;SORD;DKK2;ANPEP;GLYCTK;SPRR1A;ALG14;FANC…
Schöpf-Schulz-Passarge syndrome	SCD;NBN;TRIM62;KRAS;BAP1;HR;PTEN;DSG4;ZDHHC21;MET;COP1;PRSS8;FOXN1;SPTBN1;SPINK5;MEN1;DSC1;CTSL;RINT1;CTSV;CD109;TRPV3;PKP3;SUFU;GRHL1;DSG3;TP53;ST14;SFN;HIC1
Scott syndrome	ANO6
Sea-blue histiocytosis	PDK2;NKX2-3;FLT3;TET2;ASXL1;IKZF1;RASA3;LTB;JARID2;SPTB;TPI1;TNN;BCL2L12;LCN2;RUNX1;ZFPM1;GLMP;CTSG;AIRE;HPRT1;PLD4;GIMAP1-GIMAP5;SPI1;JAK2;DIDO1;CBL;SH2B3;MYB;LDHA;IRF4;IGFBP1;TSPAN33;PKHD1;NPM1;KCNH8;DCC;GIMAP5;CEBPA;MLLT6
Seckel syndrome	AMELY;AMELX;ZEB1;SLC39A13;SP6;EYA1;SLC10A7;CTSK;GLI2;TMEM53;COL2A1;DMP1;DKK1;SATB2;POSTN;BRWD3
Seckel syndrome 1	FGF9;ZEB1;ROR2;POSTN;GLI2
Seckel syndrome 2	SATB2;RYK
Seckel syndrome 7	HOXD11;BMPR1B;WNT7A
Seizures - intellectual disability due to hydroxylysinuria	SLC16A10;MOCS1;ADCY6;SLC13A2;GABRA1;HCN2;HGD;SLC3A1;SCN1A;SPRR3;TEF;UMOD;PRODH2;OTC;HAL;CELF4;SLC10A4;CACNG2;CLCN5;SLC7A9;AKR1B1;STUB1;ALDH5A1;GRIA4;SPRR1B
Sengers syndrome	DES
Senior-Boichis syndrome	PKD1;ABCC2;GRN;IFT88;EPHA3;RBM7;MACROH2A2;ZBED4;SUGP1;SLC2A9;IL17A;FASLG;PKD2;TNN;BICC1;FMO5;AGT;CLCA2;ETV6;ZC3H8;LRRTM2;ABCA5;WDFY3;SLC9B1;ERAP1;SOX17;ACOX2;ADRB2;PKHD1;SLC26A9;PLCB1;RPL12;RPEL1;ABCB4;EXTL3;ANK1;SPTB;NOTCH3;OCA2;VRK3;B9D1;HES1;CHD5;KMT2A;AFDN;CCN3;PSTPIP1;IGLON5;AIM2;GAPVD1;KCNH8;CYS1;PDK2;LUC7L;XYLT2;PREP;FAH;GSR;TLE4;IL1R1;MFSD1;ZNF236;WNT2B;HNF1A;WARS1;DZIP1L;PADI4;ACE;BICDL2…
Senior-Loken syndrome	FRYL;SCTR;AKR1B1;SLC2A9;PDE1A;ALMS1;VAMP8;CCNI;GLIS2;AVPR2;LAMA5;GRHPR;GPC3;DZIP1L;ACE;AQP2;PKHD1;MITF;SDCCAG8;SLC12A1;KLHL2;PRPH2;RHCG;SLC14A1;NEK8;AQP3;RET;UMOD;ADCY6;ESRRG;MMP17;LGR4;NEDD4L;PAX2;NFAT5;GPR68;SLC5A2;NPHP1;CRIM1;FSTL1;AGXT;CD151;AFMID;PKD1;PKD2;ARL3;GNE;APRT
Senior-Loken syndrome 1	PKD1;NEDD4L;SLC2A9;NPR3;CCNI;LAMA5;OIT3;REN;LIN7C;FXYD4;ACE;CLDN2;AQP2;COL4A3;UMOD;MTSS1;COL4A5;POU3F3;VAMP8;AVPR2;CD63;ADORA1;SMAD3;AGXT;ADCY6;DNASE1;SLC12A1;SCTR;COL4A4;LGMN;SLC16A10;GLIS2;TRPV5;GRHPR;SLC5A2;SLC14A1;NPHP1;MYO1E;AQP3;AFMID;MAGI2;CD2AP;PTGS2;PAX2;AKR1B1;UPK3A;AVP;TGFB1;MAS1;SLC14A2;KCTD1;AGT;FBLN7;BSND;MMP17;APRT
Senior-Loken syndrome 6	SDCCAG8;CACNA1F;PDE6B;CDKN2A;SLC24A1;PAX2;CRX;HSP90AA1;MERTK;CNGA1
Senior-Loken syndrome 7	SDCCAG8;TRIB2;MCCC1;CRISP3;CSK;CRX;PRPH2;LCT;CCDC181;IRF3;GLIS2;AIPL1;ZSCAN10;PDE6A;PDE6B;RRAS2;CRB1;VPS36;RNF38;NPHP1;MERTK;STX5;FSTL1;FAT3;SENP8;UMOD;PROKR1;DSCAML1;RXFP3;SAMD7;CLN3;TTLL3;C1QTNF5;MFRP;PAX2;RS1;IMPDH1;RAPGEF1;UNC119;DHDDS;CA14;UCHL3;TSPAN8;PODXL;YWHAQ;ROM1;RPGR;CLDN1;IFI16;RHO;ABCA1;LARGE2;CX3CR1;DSCAM;LAMB2;NMNAT1;PRPF8;DPM3;ATOH7;WFDC11;DAZAP2;CDNF;IRF7;ESRRG;CLPSL2;TMEM98;TBC…
Sensorineural deafness with dilated cardiomyopathy	DSG2;MYH7;CAV1;IRX4;CSRP3;ECSIT;ACE2;KRAS;MYBPC3;ALPK3;MYLK3;ANK2;PDLIM3;TTN;NEXN;TBX20;XIRP1;NPR1;LMOD2;MYOZ2;MRGPRD;TCAP;DES;RXRA;HEXIM1;MYH6;RYR2;MT-CO1;RBM20;PPP3R1;XIAP;PPP1R13L;CAP2;HRC;NGF;TRIM54;LMNA;LEMD2;MECP2;ZFPM2;SGCD;GAA;NKX2-5;CTNNA3;SCN5A;MYO6;LRRC10;LAMP2;NGFR;DNM1L;ALDH2;TNNC1;WARS2;TNNT2;GAS2L3;A1CF;PDLIM5;GJA5;GLA;MYL2;HBEGF;UBE4B;SLC6A6;TBX3;CACNA1D
Sertoli Cell-Only Syndrome	SMARCA2;POMC;KDM3A;LEPR;MC3R;DHH;TRPC1;RGPD3;NDUFAF6;NPY1R;NPY5R;MC4R;NR0B1;LEP;BDNF;C22orf39;RGPD5;CDH1;CDKN1B;ALMS1;ZC3H4;MRAP2;GJA10;CDK4;NEIL1;GNRH1;RANBP2;ACAN;TUB;RGPD8;RGPD2;MFRP;GNRHR;STC2;CLOCK;SGPL1;MFSD2A;AR;KSR2;PRL;ARNT2;RGPD6;MAGI2;SLC6A9;RGPD4;TGM2;SPRN;ESR1;SOCS2;TTC21B;FOXP2;LHCGR;WDTC1;LZTFL1;LIN9;RGPD1
Severe achondroplasia - developmental delay - acanthosis nigricans	CILK1;CCN2;FGFR3;TENT5A;RPL38
Severe combined immunodeficiency due to adenosine deaminase deficiency	MAP3K14;CD4;WAS;BIRC3;DEF6;FAS;LCP2;FOXP3;SPI1;BCL3;FCGR2B;NFKB2;CDH17;PTPRC;CD59;IRAK3;FLT3LG;NLRP1;BLNK;IL2RB;NFKBIA;MMP9;STK4;TLR8;ATP11C;ELF4;CD40LG;TNFSF13B;IL21R;BMF;CLEC4M;JAK3;CRTAM;POU2AF1;IFNG;CLEC4A;IL17A;GMDS;BTN2A1;MAN2A1;PFDN1;HAVCR1;WIPF1;FASLG;CXCR4;BTN2A2;IRF1;RAC2;NDFIP1;C1QTNF6;BHLHE40;PTPN22;IL15RA;LRRC8A;SPPL2A;LMBR1L;BCL10;FCGR2A;RORC;LBR;TNIP1;IL2RG;FLI1;DCK;ICOSLG;REL;YY1A…
Severe intellectual disability-short stature-behavioral troubles-facial dysmorphism syndrome	AMELY;AMELX;SP6
Sezary's disease	RELB;CBL;NFKBIZ;RAG2;FOXP3;CYLD;REL;TOM1L2;CARD11;PSMB10;LAT;NFKB2;FASLG;ITGB2;TMEM79;PRL;DSG4;SHARPIN;CCR7
Sheldon-hall syndrome	GLI2;ZBTB16;HOXD11;HOXD13;NPR3;PAX1;HOXD9;GDF6;ROR2
Short rib-polydactyly syndrome, Beemer-Langer type	CPLANE1;SOX11;ZEB1;MKS1
Short rib-polydactyly syndrome, Verma-Naumoff type	ZBTB16;BMP4;IFT80;EN1;KIF7;TENT5A;FRAS1;HOXC4
Short stature - pituitary and cerebellar defects - small sella turcica	RPS6KB1;GPR68;FOXA1;POC1A;PHOX2A;IRS1;CHGA;SLC17A9;SPHKAP;MAPK13;BUB1B;PHPT1;GCK;GLIS3;GHR;GHRL;KCNB1;INPPL1;ABCC8;PAX8;MED1;TSHR;TRH;KCNH6;MAFA;BUB1B-PAK6
Short stature, Dauber-Argente type	AMELX;DMP1;ITLN2;SOST;EVC2;PHOSPHO1;ITLN1;THRA;SLC39A13;SNX10;AMELY;GHRHR;TCIRG1;CYP27B1;LRRK1;ALPL;CRTAP;CXXC5;ANO5;IBSP;SLC39A14;INPP4B;VDR;FIG4;CTSK
Short tarsus - absence of lower eyelashes	MAP3K1;FREM2;PDCD2;RARB;RARG;DMAC2L;GFRA3;OSR2;CFAP47
Shprintzen-Goldberg syndrome	FGF9;GLI2;CHUK
Shwachman-Diamond syndrome	KMT2A;IL10
Sifrim-Hitz-Weiss syndrome	FOXC1
Sillence syndrome	LASP1;HOXC8;FGFR3;PITX1;FGFR1;PHEX;LMBR1;GLI3;ZBTB16;NPR3;ACVR1;TBX4;GDF5;HOXD13;BMPR1B;COL2A1;CBS;SIK3;EVX2;HOXC10;ACP5;HOXA13;PRKD3;RUNX2;PAX1;HOXD11;HAPLN1;SHH;ROR2;RPL38;GAS1;FMN1;PORCN;KYNU;HOXB5;TWIST1;TMEM53;HOXD9;LRP4;FLNB;PRICKLE1;ADAMTS17;HOXD12;CHST11;TBX15;BMP5;TENT5A;SFRP2;HAAO;IHH;HCAR1;ENPP1
Singleton-Merten dysplasia	ADAMTS19
Singleton-Merten syndrome 1	DMP1;SP6
Sjogren syndrome	FAS;PTPN22;IL1RN;AIRE;IGHM;LAT
Sjogren-Larsson syndrome	LGR4;PXDN
Skeletal dysplasia - epilepsy - short stature	GPR87
Skeletal dysplasia - intellectual disability	CBX5;CDX1;KMT2A;PAX1;HOXD11;HOXD13;LRP6;PORCN;HOXD9;TBXT;RING1;GLI3;ZBTB16;NPR3;HOXB5;HOXD1;PGAP1;NRARP;AXIN1;HOXD3;PHC2;HOXD12;RPL38;TSHZ1
Skraban-Deardorff syndrome	PLXND1;ZEB1
Smith-Magenis syndrome	ESRP1;PCDH15;USH1C;JAG1;AP1G1;CHD7;PHEX;CDH23;NEUROD1;CAMK2A;NOL4;MYO7A;NLGN3;MYO6
Smith-McCort dysplasia	FGFR3;GLI2;ZBTB16;GDF5;HOXD11;HOXD13;FLNB;BMPR1B;ADAMTS17;SFRP2;HAPLN1;ZEB1;FMN1;GGTLC3;TENT5A;ACVR1;GGTLC1;SLC26A2;ROR2;HOXD12;EVX2;CBFB;PITX1;FGFR1;TBX15;GGT1;PHEX;SMPD3;GLI3;NPR3;TBX4;PRKG2;CTSK;FSTL1;PHOSPHO1;EVC;GGTLC2;SLC10A7;PAX1;TMEM53;COL2A1;DYM;LNPK;CBS;SHH;CANT1;CHST11;RPL38
Smith-McCort dysplasia 1	TRAM2;FGFR3;GLI2;FGFR1;PHEX;COL1A1;ZBTB16;CYP27B1;GSC;PHC2;FLNB;SULF1;WNT7A;NPR2;CBS;FSTL1;SHH;RPL38;PHOSPHO1;HOXC9;HOXC8;BMP5;TENT5A;NPR3;SOX9;PAX1;MTF2;HAPLN1;ZEB1;SLC26A2;COL1A2;PPIB;CRTAP;CREBBP;ZMPSTE24;TBX15;TNFSF11;COL2A1;DYM;SIK3;CHST11;RUNX3;CBFB;EVC;PTHLH;ACP5;FGF9;SMPD3;HOXA5;SLC35A3;FGF23;TMEM53;HOXD11;HOXD13;CHSY1;UNCX;SLC39A13;ROR2;CANT1;CXXC5;RPS6KA3
Sneddon syndrome	CARD11;PTPN22
Solitary median maxillary central incisor	HESX1;ALX1
Sorsby fundus dystrophy	SLC24A1;CRX;SLC4A3;CDKN2A;PDE6B;STRA6;NR2E1;MERTK;HSP90AA1;CACNA1F;CNGA1
Sorsby's fundus dystrophy	CFH;PAX6;AHRR;TBC1D25;VPS35;SLC1A3;DIS3;RPGRIP1;TIMP3;LAMA1;CACNA1F;RS1;CLCN7;ARHGEF18;YJU2;CRX;PRPF31;UNC119;ENDOU;TULP1;PRPH2;LCT;RPE65;CTH;ATF6;ELOVL4;VSX2;IRF2BPL;CLCC1;ACO1;CHPF;TSPAN8;C22orf23;AIPL1;CDKN1C;NPHP4;GUCY2D;PDE6A;PDE6B;ARF3;CRB1;OSTF1;LCA5;RBP4;RLBP1;TP53;LYST;G3BP1;GINS4;VLDLR;CDKN2A;CRB2;NCAM1;ROM1;DIXDC1;MERTK;LPCAT1;PDE6D;STX5;ATF3;RHO;JCAD;OPN1MW2;SENP8;TUB;IDH3A;SLC38A8;BE…
Spastic ataxia - corneal dystrophy	PAX6;LCP2;FOXC1;CPOX;P2RX7;ABCD1;HSF4;LIM2;CAP2;UAP1;CRYGD;ZSCAN5A;ZEB1;B3GNT7;CRYGC;CD7;KRT12;CRYBB2;TRPM3;EPHA4;GJA8;FABP3;SORD;ADCYAP1;UBE3B;PANK4;CRYAA;KLHDC2;FOXE3;ZSCAN5C;LGR4;CRYGS;PRR5-ARHGAP8;FGF9;HERC1;SIPA1L3;RAF1;MACROD1;LSS;CRYBA2;ZSCAN5B;NCOA6;GJE1;FAM216A;PRMT8;RAB35;GMNN;TGFBI;GJA3;BFSP1;ZC4H2;MIP;CHST5;BCAR3;DNASE2B;ZNF182;CHST6;NHS;ARHGAP8;TBCE
Spastic ataxia with congenital miosis	ETV1;CACNA2D2;SCN1B;RREB1;NAPB;AGTPBP1;CACNA1A;DST;GRID2;KCNV1;PRNP;PSAP;GALC;ARHGAP10;DNM1;ROBO3;DAB1;CLCN1;SCN8A;MYO5A;SLC9A1;HCN2;EFNB3;KCNA1;SULT4A1;ATP8A2;SPTBN4;MTMR9;CNTNAP1;SYT2;SCN1A;GLRA1;ATCAY
Spastic paraparesis - deafness	PAX6;ZFYVE26;CRYGD;GOLGA1;CRYAA;SPTBN4;FOXC1;PMP22;NHS;LIM2;GLRB;TBC1D20;FOXE3;TRPM3;HSF4
Spastic paraplegia - glaucoma - intellectual disability	SPTBN4;GABPB1
Spastic paraplegia - nephritis - deafness	CFH;WAS;MYO9A;MYH9;NPHS2;CLU;MAS1;LIN7C;MYO1E;RHPN1;NPHS1;COL4A3;CD151;GAS6;WT1;TNFAIP2;COL4A5;MAFB;ITGA1;PRKDC;INS;GPRC5A;PTGS2;FASLG;CCNI;GLIS2;NEK8;PDSS2;HPRT1;KIRREL1;CD2AP;TNS1;COL4A4;B4GALT1;ACTN4;FRAS1;CRIM1;GNE;RET;UMOD;AGXT;MAGI2;CFI;LCAT;CLEC2D;CLDN2;AQP2;COL4A1
Spastic paraplegia - neuropathy - poikiloderma	PLP1;ATP8A2;LAMC1;LGI4;DST
Spastic paraplegia type 2	HSPD1;CFAP276;UNC5C;CACNA2D2;USP14;ZNF106;TARDBP;CLP1;CLCC1;MORC2;HGS;DCC;AGRN;DOCK3;SPG11;KIF14;CANX;MDGA2;SPTBN4
Spastic paraplegia-optic atrophy-neuropathy syndrome	MDGA2;CFAP276;AGRN;PMP22;LAMC1
Spectrin-associated autosomal recessive cerebellar ataxia	GALC;RORA;AP3B2;TUBB4A;TMEM176B;CNTNAP1;KCNA1;NPC2;SIL1;RREB1;PRKCG;AGTPBP1;CACNA1A;GRID2;ZIC1;ATP2B2;SPTBN4;KCNV1;SUN1;TPP1;PRNP;CLP1;SPTBN2;ZIC4;SCN4B;UNC5C;SCN8A;PSAP;CACNA1G;INPP4A;KCNN2;GDF1;MYH10;SYT2;DST;UCHL1;EN1;EN2;ATCAY;WDR81;CA8;CLCN1;RELN;CERS1;ARCN1;ZNF423;ADAM23;NEUROD4;WNT1;LYST;GLRA1;GRM1;MPZ;STARD9;LMX1A;MAP1A;GLB1;ANKFY1;CHP1;PLXNA2;PLCB4;CBLN1;PMP22;TBP;ANK3;FBXO41;ATXN7;SRRM3
Spinal muscular atrophy with respiratory distress type 1	TBCE
Spinocerebellar ataxia type 1 with axonal neuropathy	CACNA1G;RORA;DOCK3;TUBB4A;NPC2;CLCC1;MORC2;CACNA1A;ANK3;SUN1;CLP1;IREB2;GRID2;COQ8A;TPP1;UNC5C;TMEM176B
Spinocerebellar ataxia type 38	CACNA1G;RORA;KCNN2;ACHE;USP14;TUBB4A;TMEM176B;CNTNAP1;NPC2;SIL1;PLP1;RREB1;SGCE;UBE4B;ATP8A2;CACNA1A;GLRA1;ASTN1;GRID2;ZIC1;ATP2B2;STARD9;SPTBN4;SUN1;TPP1;WDR81;CHD7;PRNP;SPTBN2;CA8;UNC5C;RELN;SCN8A;PSAP;CERS1;INPP4A;SLC9A1;ARCN1;PLCB4;ASPA;TRIM2;KCNA1;GDF1;MYH10;PLAA;SYT2;ANK3;SACS;GRM1;UCHL1;KCNJ6;MPZ;EN1;ATXN7;KCNV1;MAP1A;NEUROD2;CNP;SRRM3;PMP22;ADAM23;CCND2;NEUROD4;WNT1;PRKCG;ACP2;LYST;CSTB;F…
Spinocerebellar ataxia type 40	CACNA1G;ETV1;INPP4A;KCNQ1;GALC;CTNNA2;INPP5A;RORA;FCGR2B;PLXNA2;KCNN2;DOCK3;HCN2;PLCB4;USP14;FGF14;ZNF423;STUB1;USP31;HERC1;SPG11;TUBB4A;MAG;TMEM176B;CNTNAP1;PMP22;KCNA1;VDR;QKI;TBP;GABRG2;SLC2A1;IFIT2;SIL1;POLR3GL;CLCC1;ATP7B;NEUROD4;PLP1;VAPB;RREB1;PRKCG;UBE4B;ATP8A2;MYH10;ELP2;AGTPBP1;SLC12A6;NPC1;CACNA1A;SCYL1;PSMA5;LYST;SYT2;NAT8;SCN1A;GLRA1;PCDH15;SACS;DST;GRID2;GRM1;ZIC1;KCNMA1;SLC6A1;KCNJ…
Spinocerebellar ataxia type 41	CACNA1G;INPP4A;GALC;RORA;GLI2;PLXNA2;ZNF423;HERC1;CALB1;TUBB4A;TMEM176B;DNM1;CNTNAP1;KCNA1;VIPR1;EIF2B4;POLR3GL;CLCC1;ATXN1;FOXP2;GDF1;MYH10;AGTPBP1;TRPC3;CACNA1A;KLHL1;ANK3;GRID2;GRM1;ZIC1;UCHL1;ATP2B2;KCNJ6;GRIN2C;LMX1A;EN1;ATXN7;SUN1;MAP1A;ATCAY;PRNP;DAB1;ZIC4;CA8;UNC5C;DCC;CLCN1;RELN;MYO5A;CERS1;AARS1;PLCB4;MET;CCND2;NPC2;SIL1;RREB1;WNT1;PRKCG;ATP8A2;ACP2;PSMA5;DST;ASTN1;EN2;KCNV1;OXR1;TPP1;G…
Spinocerebellar ataxia type 42	CACNA1G;AGA;TMEM176B;RREB1;CACNA1A;GRID2;KCNMA1;KCNJ6;SUN1;PRNP;PSAP;RORA;NPC1;ANK3;TPP1;SPTBN2;UNC5C;ANKFY1;ZNF423;STUB1;ZIC1;CA8;RELN;NEUROD4;STARD9
Spinocerebellar ataxia type 43	GALC;PMP22;KIF14;CLCC1;GRID2;CLP1;CFAP276;PSAP;TUBB4A;ATP8A2;DST;TPP1;PLP1;MORC2;BACE1;CACNA1A
Spinocerebellar ataxia with axonal neuropathy type 2	IREB2;CACNA1A;TMEM176B;MYH10;GRID2;UNC5C;TPO;SUN1;NETO2;RORA;STK3;CLCC1;SACS;CHP1
Splenogonadal fusion - limb defects - micrognathia	PVR;AMELY;OCA2;ADAM23;IL1R1;SATB2;AMELX;BCL11B;BARX1;ENAM;WNT10A;ITGA11;SLC6A3;EDNRA;DMP1;PITX2;WDR72;C3orf38;SPRY4;RELT;MAST4;EDN1;GSK3B;TGDS;SAMM50;CLCN7;CABP5;NECTIN1;NFE2L2;TNN;SSUH2;IL1B;LAMA5;POSTN;MMP20;RLBP1;NFIC;CASK;HAND2;IRX1;ANKS4B;HIPK2;PTHLH;HOXA3;INHBA;NCOA3;RUNX2;CYP2E1;LRP4;EDAR;VWDE;MMP14;ALPL;FBXW12;OSR2;TBX10;SOSTDC1;ODAPH;KLHL25;PTCH1;LAMB3;SNAI2;EFNB1;SPECC1L;ESRP1;FAM20A;EY…
Split hand - split foot - deafness	TP63;HOXA13;HOXD13
Split hand-split foot malformation	UBR2;TP63;LMBR1;HOXA13;GLI3;FBXW4;COL1A1;ZBTB16;SC5D;BMP5;TBX2;TWIST1;GDF5;HOXD11;HOXD13;LRP4;TFAP2A;FBN2;CRABP2;SFRP2;RSPO2;FREM2;USP12;LGI4;ADAMTS5;LRP5;EN1;IHH;NOS3;GREM1;HOXD12;ADAMTS20;EVX2;MYOZ1;GAS1;JAG2;GJB3;ASPH;BHLHA9;FMN1;SCX;RNF10;ALX4;PITX1;PORCN;NUBP1;SALL1;SULT2A1;DAD1;FRAS1;SCLT1;WNT7A;INTU;FBN1;RFNG;CANT1;RPL38;PTCH1;FOXC1;IFT56;DBN1;IRF6;TBX4;BMPR1B;GRIP1;NXN;SMOC1;PAX9;ETV5;FGF…
Spondylocostal dysostosis - anal and genitourinary malformations	WBP11
Spondyloenchondrodysplasia with immune dysregulation	COG6
Spondyloepimetaphyseal dysplasia - short limb - abnormal calcification	FOXC1;FGFR3;SMPD3;BPNT2;ZBTB16;WNT5A;IDUA;CHSY1;DYM;HAPLN1;NPR2;FSTL1;ROR2;CHST11;IFITM5;CACNA1S;PDS5B;PTHLH;TBX15;RAI1;CILK1;SLC10A7;SOX9;GSC;FLNB;COL2A1;IHH;SHH;LTBP3;SOX11;COL11A1;EVC;GLI2;PHEX;XYLT1;COL1A1;TENT5A;CCN2;RUNX2;FGF18;WDR19;CXXC5;PHOSPHO1;CHUK;FGFR2;PCSK5;FGF9;BMP5;ARSB;IRF6;SPRY2;NABP2;ZEB1;ACAN;SIK3;RPL38;HOXC10
Spondyloepimetaphyseal dysplasia congenita, Strudwick type	IBSP;PAX1;PKDCC;SLC39A13;ACP5;FGF9;NPR3;SPRY2;ROR2;RPS6KA3;HSPG2;GLI2;HOXD11;DMP1
Spondyloepimetaphyseal dysplasia, Pakistani type	CBS;PAX1;HOXD11;FGFR3;ZBTB16;NPR3;HOXD13;PORCN
Spondyloepiphyseal dysplasia, Maroteaux type	CDX1;PPIB;ROR2;PHEX;PAX1;RPL38;PHOSPHO1;HOXC9;GNAI3;FGFR3;ZBTB16;CBS;LRP5;HOXC10;TENT5A;SLC35A3;PHC2;FLNB;CRTAP;CXXC5
Spondyloepiphyseal dysplasia, Nishimura type	FGFR2;FGFR3;SPRY2;CSGALNACT1;LTBP3;GLI2;PTHLH;PHEX;SATB2;RPS6KA3;TMEM107;CLEC2D;CILK1;SLC10A7;MMP2;FGF9;CYP27B1;VDR;FGF23;ITGB1BP1;TMEM53;COL2A1;SLC39A13;ROR2;CHUK
Spondylometaphyseal dysplasia - cone-rod dystrophy	FLNB;SMOC1;RPL24;ROR2;BMP4
Stargardt disease	OAT;CNGB1;POMGNT1;CACNA1F;RS1;CRX;PRPF31;TULP1;PRDM13;NR2E1;PRPH2;RPE65;ELOVL4;GNGT1;GUCY2D;PDE6A;PDE6B;RRAS2;TRPM1;STRA6;CACNA2D4;MERTK;LPCAT1;RPGR;AGPAT3;LRP5;RHO;CX3CR1;PRPF8;PCARE;FSCN2;ERC2;SLC4A5;SEMA4A;MFRP;CTNNA1;SDCCAG8;SLC24A1;RPGRIP1;MAP3K1;MDM1;PRPF3;VSX2;TTLL5;AIPL1;CRB1;GJA10;TENM2;VLDLR;CDKN2A;CFAP418;SLC38A8;UBB;NMNAT1;CNGA1;C1QTNF5;NR2E3;CFH;PROM1;HSP90AA1;IMPG2;LAMA1;ASIC2;UNC11…
Stargardt disease 4	TMEM98;PROM1;EZR;LAMA1;CACNA1F;RS1;CSK;ENDOU;TULP1;PRDM13;NR2E1;LCT;TTLL5;GNGT1;PODXL;PDE6A;PDE6B;TRPM1;YWHAQ;OSTF1;GJA10;VLDLR;CDHR1;ROM1;MTCL2;POU4F2;MERTK;RPGR;RHO;ARSK;FAT3;JCAD;SENP8;IDH3A;UBB;SEMA3E;NMNAT1;DPM3;GRM8;DAZAP2;IRF7;IRS2;CHM;SEMA4A;NCOR2;CNGA1;SLC24A1;MCCC1;CRX;PRPH2;SLC4A3;CA14;ELOVL4;NDP;AIPL1;NPHP4;NPHP1;TMEFF2;CDKN2A;NCAM1;PRR35;LRP5;CLDN1;ABCA1;TMEM135;ATOH7;WFDC11;ERC2;TCF…
Steatocystoma multiplex - natal teeth	AMELY;NECTIN1;IRF6;SSUH2;ENAM;WNT10A;VWDE;SP6;RUNX2;AMELX;BCL11B;LRP4;MMP20;NFIC;SLC6A3;ALPL;GREM2;AMTN;PAX9;PTHLH;FAM20A;ITGA11;SLC24A4;MMP14;WDR72;SOSTDC1;ODAPH;AMBN;C3orf38;RELT;TNN;LAMA5;POSTN;EDAR;DMP1;PITX2;OSR2;ANTXR1
Steel syndrome	HOXD11;HOXD13;FGF9;NPR3;PAX1;GDF6;FMN1;GDF5
Stern-Lubinsky-Durrie syndrome	AMELX;AMELY;SP6;DMP1
Stickler syndrome	LAMA1;PDE6B;CRB1;GJA10;VLDLR;RPGR;RHO;LAMB2;DSCAML1;DAZAP2;MFRP;POU4F2;FAT3;CX3CR1;ALDH1A3;ERC2;CLN3;SLC4A5;PROM1;PRKCQ;CACNA1F;RS1;UNC119;PRPH2;NDP;CDKN2A;NCAM1;MERTK;STX5;LRP5;DSCAM;FSCN2;TULP1;CLCC1;AGPAT3;ATOH7
Stickler syndrome type 2	ABCB5;PAX6;RCN1;GDI2;MAP3K1;LAMA1;ABHD17B;FGFR1OP2;ELL2;MAPKAP1;VSX2;IFI27L2;NDP;PDE6B;FDX1;SLC44A3;PLAC8;NIFK;TAOK1;RYBP;OTX2;NUDT5;FOXE3;ERC2;NHS;NLRP2;PRKCQ;HNF4A;CDK5RAP3;PDHX;GAPDH;CTH;GJA8;GPSM2;PPAT;CDKN1C;ARF3;CRB1;ATP5MC2;NOSIP;SLC2A5;MYO10;UBASH3A;CYB561A3;IFI27L1;IFI27;ROR2;CYP4F2;CYP4F8;RD3;GJE1;SARNP;KCNG1;E2F3;PRPH2;FAM162A;MSX2;PXDN;TRAF7;GJA10;RPS6KC1;ALDH1L1;CDKN2A;LRP5;RHO;MAB21…
Stickler syndrome type 3	RSPO2;SOX9;PITX1;FGF9;SATB2
Stimmler syndrome	SLC7A9;AMELY;TGFB1;NECTIN1;SSUH2;AMELX;ENAM;MMP20;SP6;FAM20A;RUNX2;POSTN;NFIC;CLCN5;PAX9;TNN;EDAR;DMP1;ALPL;ODAPH;AMBN;GREM2;BCL11B;WNT10A;AMTN
Stormorken-Sjaastad-Langslet syndrome	ANK1;LDHA;SPTA1;ZFPM1;SLFN14;SLC4A1;HEPH;SLC20A1;HK1;AHSP;SLC11A2;HBZ;RUNX1;NMNAT3;PRKAG1;BNIP3L;PRKAB1;STEAP3;MYB;TMCC2;TSPAN33;EPB41;PRDX2
Stuve-Wiedemann syndrome 2	ROR2;MYF6
Stüve-Wiedemann syndrome 1	FGF9;ZEB1;PHOSPHO1
Subcutaneous Panniculitis-Like T-Cell Lymphoma	ABCB4;ADD2;PRKAB1;COG6;PRDX2;AHSP;PRKAG1;COL4A5;SIPA1;PPP1R15A;JAK2;PROCR;BNIP3L;TPI1;IL18BP;SLC20A1;TNIP1;C9orf72;EPB41;ZFPM1;CXCR2;TLR7;FECH;CPOX;LGMN;SUSD6;IFNG;SMAP1;MYB;TSPAN33;SPTA1;EPB42;TMPRSS6;SLC29A3;HEPH;LDHA;HK1;RUNX1;NMNAT3
Subependymoma	TP53;HELQ;NBN;MEN1;BAP1;PTEN;SMARCB1;HTATIP2;NF1;RINT1;NDRG2
Summitt syndrome	COL2A1;GDF5;HOXD13
Supravalvular aortic stenosis	MATR3;DSG2;SCARB1;KCNK6;MLYCD;NCALD;AKAP10;CALCA;HBEGF;LYZL1;ADRA1A;KCNJ8;SMO;ACE2;KRAS;TBX3;GATA4;ARRB1;HCN4;SCN1A;ADAMTS19;EGFR;GJA1;ALOX15;PITX2;CMYA5;HCN1;NOS3;HPRT1;MECP2;NPR1;DRD5;CALCB;SCN5A;RYR2;RBM20;BMPR2;PSORS1C2;CACNA1G;SLC4A7;ELN;NEDD4L;ABCC9;ACTN2;PSEN1;HECTD1;DSP;FAM118A;ACTA2;LAMTOR3;PDC;RCN2;FKBP1B;KCNJ5;HEY2;IER3;AGTR1;ADRA2A;LYZL2;CACNA1C;KCNJ3;SCN3B;DES;MAP3K15;RGS6;PRKG1;NTF3…
Susceptibility to viral and mycobacterial infections	CD4;TNFRSF1B;CDH1;NLRC4;TFPI2;C5;IL17A;GBP3;GBP1;ADGRE5;KIF1C;LBP;JCHAIN;CHIT1;IL6;TLR4;SULF1;PLCB2;STAT4;BAHD1;LYST;SNCA;INPP1;CD1D;GBP2;CAMP;TRPV3;IL12A;CLEC12A;TLR1;IFNE;SFTPA2;HRH1;ELANE;UBD;IRF9;TNF;NAIP;SPIB;CCL3L3;CFTR;TYROBP;SLC11A1;FAS;IFNGR1;MSR1;BCL3;AGBL5;NCF4;HAMP;TFEB;STAT1;SDC1;SPP1;GPR18;APCS;IL36G;LCN2;IL18;NCF1;FCN2;MMP10;PLEKHA7;CXCL10;CD14;FGG;PRNP;TPSAB1;USP18;IFIT1;ZNF292;TP…
Syndactyly - camptodactyly and clinodactyly of fifth fingers - bifid toes	RNF10;UBR2;PORCN;NUBP1;HOXA13;COL1A1;GDF5;HOXD13;LRP4;FBN2;SFRP2;FREM2;EN1;GBX1;NXN;HOXD12;EVX2;PTCH1;SMOC1;FMN1;PITX1;SALL4;GLI3;TBX4;HOXD11;DAD1;FBN1;GREM1;JAG2;ASPH;BHLHA9;ZBTB16;DBN1;BMPR1B;LNPK;LGI4;ADAMTS5;GRIP1;FREM1;RFNG;GJB3;SALL1;LMBR1;SC5D;WDR35;RSPO2;WNT7A;NOS3;ADAMTS20;SCX
Syndactyly type 2	HOXA11;TFAP2B;MKS1;RNF10;IFT88;ALX4;SDCCAG8;PITX1;GLI2;TULP3;EFNB1;MAP3K20;PORCN;ESRP1;IFT56;HOXA13;GLI3;DNM1;B9D1;COL1A1;UFSP2;ZBTB16;SC5D;RAB23;DBN1;TBX2;TWIST1;TTC21B;XPO5;BMP4;GDF5;HOXD11;HOXD13;TTBK2;CPLANE2;LRP4;PDGFRA;TBR1;TFAP2A;BMPR1B;FBN2;CRABP2;WDPCP;SFRP2;TBC1D32;RSPO2;FREM2;CRIM1;SCLT1;GJA1;LGI4;GABPA;ADAMTS5;WNT7A;GRIP1;CDK20;DZIP1L;RBBP4;EN1;IHH;APBB2;IFT122;GREM1;MBD6;ROR2;ADAMTS2…
Syringocystadenoma Papilliferum	DSG3;PRSS8;ITGB4;KSR1;HR
Systemic Mastocytosis with Associated Clonal Hematological non-Mast-Cell Lineage Disease	RIGI;ARID4A;IL2;TET2;ZFAND2B;ALOX15;ASXL1;SMAP1
Systemic lupus erythematosus	FAS;FCGR2B;CORO1A;MTUS1;XCL2;FCGR2A;DNASE1;C4B_2;WIPF1;C9orf72;BCL2L11;BSG;AIF1;C4A;FOXP3;APCS;XCL1;FEN1;IGHM;LAT;FCGR2C;LYN;SCARF1;RC3H1;CD72;LBR;TLR7;TREX1;C4B;TNFRSF13B
T-B+ severe combined immunodeficiency due to CD3delta/CD3epsilon/CD3zeta	FOXP3;TNFRSF1A;NFKB2;PTPRC;CYLD;CD59;CD209;NLRP1;N4BP1;CLEC4M;POU2AF1;AICDA;CISH;ZAP70;WIPF1;CCR2;NCKAP1L;TICAM1;RAC2;LIF;NDFIP1;IL13RA1;KLRC1;IL33;IRF4;GIT2;LMBR1L;EFHD2;ITPKB;IL2RG;DGKZ;ENPP3;DCK;PIGR;REL;ICOS;PTX3;PRKCD;NPY1R;PLD4;STAT6;PIP4K2C;LIG4;RAG2;GBA1;IL17RA;CIITA;CCL13;KLRC4;CCR4;IKZF1;CARD11;SLFN12L;PSMB10;IGHA1;IGHM;LAT;LTA;LTB;TNF;LYN;OTUD7B;MAP3K14;SERPINB1;FAS;IFNGR1;IL17RB;IL4R;…
T-B+ severe combined immunodeficiency due to IL-7Ralpha deficiency	MAP3K14;WAS;FAS;TG;LCP2;FOXP3;TRAF3IP2;SNRNP40;SPI1;ARHGAP15;NFKB2;PTPRC;CYLD;SH3BP2;SIGLEC1;MAVS;FLT3LG;CD209;CEBPE;UNC13D;IL2RB;NFKBIA;TNFSF13B;IL21R;RELB;CD79A;KDELR1;JAK3;PIK3CG;IL2;TCIRG1;IFNG;PTPN6;GMDS;BCL6;ZAP70;FASLG;CD274;IRF1;RGS13;RAC2;RRAS2;BHLHE40;PTPN22;IL36G;SIT1;DUSP5;LMBR1L;IFNAR1;RORC;HAX1;PDIA6;TNIP1;IL2RG;DGKZ;BCL2L11;GPR15;DCK;REL;ICOS;RAG1;PLD4;NOD2;LAIR2;RHOH;CXCL10;ITGAM;…
T-B+ severe combined immunodeficiency due to JAK3 deficiency	CD4;BTK;WAS;DEF6;FAS;PRKCH;LCP2;FOXP3;SPI1;BCL3;FCGR2B;ARHGEF1;NFKB2;CDH17;CD59;ABCB1;LAT2;SIGLEC1;ICAM1;FLT3LG;CD209;ITGA6;CEBPE;UNC13D;SH2D3C;CSF2RB;IL2RB;NFKBIA;STK4;TLR8;CORO1A;CLEC4M;IL27RA;EBI3;KDELR1;JAK3;CDK6;PIK3CG;PPP3CB;FOXN1;NFKB1;IL2;TCIRG1;POU2AF1;IL23A;ITFG2;AICDA;CD83;HAVCR1;GNAI2;ZAP70;GON4L;CR2;MMP19;IRF1;FFAR2;CCR7;ZBTB1;RGS13;IGLL1;RAC2;ARHGEF6;ZBTB46;NFATC1;DIAPH1;IL13RA1;JCH…
T-cell immunodeficiency with epidermodysplasia verruciformis	ADGRF5;NFKB2;PTPRC;COPA;MMP14;SFTPC;PNP;PRKDC;SPI1;ARHGEF1;STK4;HOXA5;DOCK8;BACH2;GMDS;STAT1;SFTPD;ATM;THEMIS;IKZF1;ZNF335;NUP210;COG6;CITED2;RASGRP1;CD247;TRAF3IP3;XRCC5;DICER1;NCKAP1L;INPP5D
T-cell immunodeficiency, congenital alopecia, and nail dystrophy	CD38;CD4;NCAPH2;CD44;TNFRSF9;CYLD;NLRP1;IKBKB;KDELR1;JAK3;CDK6;DOCK8;FOXN1;BACH2;ITK;ZAP70;RPL22;PAX1;NUP210;KRT71;VAV1;PIK3R1;DCLRE1C;TMEM79;GPER1;LAIR2;RHOH;STAT2;KRT27;PTCRA;CD8B;KLHL6;THEMIS;RAG2;IKZF1;GIMAP5;ZNF335;CD247;SOX18;GIMAP1-GIMAP5;TRAF3IP3;FYN;SOAT1;NFKB2;XRCC5;SRCAP;PTPRC;GRAP2;IL2RB;DICER1;STK4;ATP11C;CORO1A;GMDS;BCL11A;IRF1;RAC2;DIAPH1;RRAS2;DOCK2;CTSL;MCL1;PAXX;ELMO1;FOXQ1;RAG1…
T-cell lymphopenia, infantile, with or without nail dystrophy, autosomal dominant	TRAF3IP3;FOXP3;NLRP1;GRAP2;DICER1;ATP11C;LGALS13;KDELR1;JAK3;PPP3CB;NFKB1;PTPN6;BACH2;ZAP70;STAT1;RPL22;NCF2;NCKAP1L;ZBTB1;RAC2;NUP210;COG6;DPH6;DOCK2;TMEM127;IL36G;ZEB1;ELK4;EBF1;RHOH;COL3A1;LGALS9B;STAT2;TMEM126A;PTCRA;CD8B;THEMIS;CCR9;RAG2;LCK;CMTM4;NCR1;DPP4;CSF2RA;CARD11;PNP;CD247;CD3E;CD8B2;CD38;CD4;NCAPH2;TNFRSF9;ARHGEF1;XRCC5;PTPRC;CSF2RB;STK4;CORO1A;CDK6;ITK;DIAPH1;RGS3;CARD14;VAV1;CD1D;…
TARP syndrome	FGF9;CPLANE1
TCF12-related craniosynostosis	IBSP;FGFR2;TWIST1;ALPL;GREM2;AMELX;DMP1;FGFR1;ANTXR1;SP6;AMELY;HOXD13;FREM1;RPS6KA3
TCR-alpha-beta-positive T-cell deficiency	FAS;FOXP3;PTPN6;DIAPH1;IRF4;RORC;C9orf72;TET2;IKZF1;LAT;TNF;BTK;ANK1;IL2RB;JAK3;CCR2;GIT2;HPRT1;RAG1;LTB;NFKB2;CEBPE;WIPF1;RUNX1;ALOX15;SPTA1;RAG2;CXCR2;FZD9;LTA;PRKDC;RELB;CBL;ZFP36;IRF8;KIT;INPP5D;SAMD9L;SOCS1;TLR7
TFRC-related combined immunodeficiency	SERPINB1;FOXP3;IL17RB;SNRNP40;SH3BP2;HEPH;CSF2RB;MMP9;IL21R;EBI3;JAK3;CSF3;PTPN6;AICDA;RAC2;ADAMDEC1;IL33;LMBR1L;PKLR;ITGB2;TNFAIP8L2;SPTA1;NIBAN3;ZSWIM1;ITGAM;PIK3CD;MYD88;NFATC2IP;CD19;ADGRG3;CCR4;HOXC4;MTOR;IGHM;FCGR2C;OTUD7B;ANK1;WDR1;NFKB2;CEBPE;CD40;PIK3CG;NFKB1;IL5;GBP1;CR2;CD274;TICAM1;NFATC1;IL13RA1;IER3;PIGR;REL;CAMP;IL15;NOD2;IL13;RAG2;USP18;CARD11;TNF;BTK;RAB27A;ARHGAP15;IL4R;CD82;CD2…
THOC6-related developmental delay-microcephaly-facial dysmorphism syndrome	ROBO1
TMEM165-congenital disorder of glycosylation	DMP1;CSF1;PHOSPHO1;FAM20C;LRRK1
TMEM199-CDG	ABCB4;SLC27A5;TBC1D10A;SLC39A14;LDLR;PEMT;PLA2G12B;IGFBP1;NR1H4;UTS2;APOB;PYGL;PGRMC1;SLCO1B3;SCP2;SLC10A2;APOC1;LGALS3;ANGPTL3;SLCO1B1;MC4R;DNAJC7;PCSK9;ORM1;NR1H3;LRP6;SEC24A;APOA1;NR0B2;MTTP;SOAT2;HSD17B13;LEP;CYP8B1;ILRUN;GLMP;TM6SF2;ORM2;ABCC2;SCARB1;HNF4A;LMF1;LEPR;BAZ2B;APC;SAR1B;CEBPA;SLCO1B3-SLCO1B7
TWIST1-related craniosynostosis	KCNJ13;FGFR2;FGFR1;TWIST1;RAF1;AXIN2;ERF;SMOC2;FREM1;MAP2K1
Takayasu arteritis	MTAP;IL1RN;KLF15
Takotsubo cardiomyopathy	EPHA3;DSG2;ELN;ABCC9;FCGR2B;GLA;KCNA1;RFC5;CAP2;CASQ2;CTSL;CYP27A1;HNRNPA1L2;RGS5;REN;GJA1;SORBS2;LMNA;LEMD2;NOS3;RRAD;XIRP1;ZFPM2;LMOD2;NPPA;SCN5A;NDUFA6;MYH6;RYR2;NOS1AP;PLA2G10;TBX5;SPG11;TNNT2;POPDC2;TPH1;TMEM60;HEY2;MYPN;CARF;AGTR1;EGFR;IGFBP3;SCOC;XIRP2;HCN1;BAG5;WBP1L;MECP2;DES;KCNE3;NKX2-5;ASPH;RBM20;GJA5;GGNBP2;SFSWAP;SMAD7;SP4;NUP155;FOXP1;RCN2;KCNIP2;IGHMBP2;TBX3;CTSV;MMP13;ZNF280D;LRI…
Tall stature - scoliosis - macrodactyly of the great toes	TRAM2;PHEX;ACP5;SOST;CXXC5;NPR3;NOTCH2;CBS;INPP4B;SLC29A1;DMP1;CRTAP;PHOSPHO1;ITLN1;LRRK1;ITLN2;LRP5;BGN
Tel Hashomer camptodactyly syndrome	TULP3;RPL38;IFT57
Temple-Baraitser syndrome	SP6
Tenosynovial Giant Cell Tumor	TMEM178A;GDF6;EMX2;ENPP1;MMP9;PRG4;BGN;NOG
Terminal osseous dysplasia - pigmentary defects	LRP6
Tessier number 4 facial cleft	PAX6;ESRP1;RAX;ZEB1;CDK20;TBX10;SOX2;SMOC1;NTN1;EDNRB;SPECC1L-ADORA2A;GJA8;KIF20B;HESX1;CEP135;PCGF3;LRP6;SPECC1L;TBX2
Testicular Germ Cell Tumor	KITLG;SPAG4;AGBL5;GMCL1;POC1B;LRRC46;TP53;HIPK4;TTC21A;CFAP119;DND1;CCDC146;CCDC38;MOS;DNAH2;GMCL2;CEP72;KIAA0319L;CSNK2A2;MCM9;DCAF17;PMS2;CCDC42;KATNAL2;AGFG1;CFAP65
Testicular regression syndrome	FKBP4;HOXA11;RNF216;RGPD5;NLRP2;TBPL1;USP2;SOX30;YTHDC2;GOPC;ROS1;SPO11;MSH4;RNF4;ADAM7;TRIP13;MOV10L1;TP63;POLD3;LIPE;PSEN1;PGR;CHMP2B;AGBL5;BCORL1;WNT11;DNAJA1;DNMT3B;TASP1;NOS1;ZC3HC1;ESR1;KRT31;TDRD1;CREM;DMC1;REC8;PABPC1L;PROKR2;PCYT1B;EEF2K;LHB;AMH;AHR;AMBP;TNFSF8;RLN2;PBLD;P2RX1;HSD17B1;SULT1E1;EHD1;CLEC4A;FHL5;MORC1;WDR48;PCSK4;FANCL;CHST10;KDM3A;KISS1R;MAD2L2;PRAMEF12;KDM5B;ZNF541;FOXO3;…
Tetraamelia - multiple malformations	PRDM16;TRAPPC10;PIGV;SATB2;CPLANE2;PRICKLE1;ROBO1;AP2B1;SUFU;WNT5A;PLXND1
Tetralogy of Fallot	MATR3;TAB1
Thiamine-responsive encephalopathy	HCN2;ATP1A3
Thickened earlobes - conductive deafness	ISL1;FGFR1;EYA1;HOXA2;BMP5;EYA4;SIX1;GSC;DLX1;EDNRA;GDF6;EMX2;TMEM43;CHD7;PRKRA;TBX1;MECOM;FBXO11;NOG;POU3F4;FOXI3;NKX3-2;TFAP2A;MSX1;TNFRSF11B;DLX6;GATA3;OSR2
Thiel-Behnke corneal dystrophy	PAX6;IKZF2;ZZZ3;BEST2;KLHL20;POLDIP3;SEC14L5;SLC17A2;UBIAD1;DSTN;THAP1;DSC2;ADCYAP1;GRB7;TMCO1;SLC30A6;SLC25A28;B3GNT7;CRYBA2;BRI3;ANPEP;SDR42E1;FOXE3;KRT12;PTMA;TRAF3IP1;GIMAP1-GIMAP5;FOXC1;RAD54L;ZC3H14;JAG1;ELMO3;TRIM2;CHMP3;TGFBI;ACE2;TMEM165;LMX1B;PCSK6;KAT14;UBE3B;DKK2;COG7;ALG14;GALNT9;FANCF;CHST6;GIMAP5;CCDC180;ANKRD35;CUBN;ABCG2;FBXO21;CHST5;LUM;COL8A1;PNLDC1;INPP1;SHROOM4;SLC30A7;GLYCTK…
Thiemann disease, familial form	HOXA13;GLI3;ZBTB16;TBX4;GDF5;HOXD13;BMPR1B;IHH;SHH;ROR2;HOXD12;EVX2;PITX1;TP63;PORCN;LRP4;RSPO2;CANT1;LMBR1;HOXD11;COL2A1;FURIN;SFRP2;LRP5;FBN1;SALL4;FBN2;FMN1
Thomas syndrome	TBX10;DZIP1L;GLDC;QRICH1
Thomsen and Becker disease	MYLK;PIK3CG;MYPN;COL6A1;OBSCN;FKRP;TARDBP;APOBEC2;MYBPC3;COL6A3;CLCN1;ATP2A3;STRIT1;CACNA1S;HMOX2;RXRG;CAMKMT;COL4A1
Thrombocytopenia	TIMP1;ERG
Thumb stiffness - brachydactyly - intellectual disability	HOXA13;GLI3;GDF5;HOXD13;LRP4;BMPR1B;EVX2;TBX4;HOXD12;FURIN;SULT2A1;SFRP2;SHH
Thymic aplasia	BTK;WAS;SERPINB1;FAS;FOXP3;SNRNP40;ARHGAP15;NFKB2;PTPRC;CD209;IL5RA;NLRP1;CSF2RB;NFKBIA;STK4;JAK3;PIK3CG;FOXN1;IL2;CCND3;ZAP70;NCF2;CD274;TNFSF10;NCKAP1L;SFTPD;RRAS2;PTPN22;IL2RA;IL15RA;IL36G;LRRC8A;IRF4;SPPL2A;VAV1;RORC;IL2RG;ATM;FCGR1A;DCLRE1C;RUNX1;CD3G;CTLA4;RHOH;IL13;ITGAM;SELP;RAG2;HLA-DQB1;PRF1;LCK;DPP4;GRK6;CARD11;DENND1B;LAT;LTA;TNF;PRKDC;LYN;GIMAP1-GIMAP5;ITGAL;MAP3K14;ANK1;LCP2;IL4R;CE…
Thymoma	TUSC2;IKZF3;TNFRSF13B;FASLG;PTPN22;NFE2L2;BCL2L11;RASSF5
Tibial aplasia - ectrodactyly	ARID4A;GAB2;CHKB;XYLT1;KCNIP3;FAM20B;TBX4;HOXD13;CHSY1;KL;COL2A1;CCDC33;LNPK;RSPO2;B3GAT3;CHST11;FBXL22;KPNA6;HOXA13;GLI3;COL1A1;ARSB;GDF5;PKDCC;PBXIP1;TMEM88;HOXD12;PKIA;EVX2;CHSY3;FMN1;UXS1;CHPF;ECHS1;SFRP2;TMEM86A;LRRK1;TP63;RBFOX1;MMP9;ZBTB16;BMP5;ACAN;ICOS;SLC29A4;ATG13
Tietz syndrome	TMEM98;BLTP2;PAX6;MYOM2;KITLG;FOXC1;MCOLN3;AP3D1;RAB27A;TESK2;TYR;TNRC6C;ASAP3;MAP3K1;ARCN1;HPS4;SOX10;ASIP;HSF4;OCA2;RPS19;GLI3;TYRP1;RIGI;GATA3;HPS1;HPS5;SPARC;MLPH;MLANA;UBIAD1;TMEM175;AANAT;AP3B1;PAX3;EDNRB;GPNMB;KRT71;INTS7;LYST;NSDHL;GRAMD2B;KIT;IRX6;ZSWIM5;RPRD2;TMEM79;ADAMTS9;HPS3;SLC45A2;ATP7A;TTC7B;HPS6;SLC38A8;MVD;FNTA;UQCRFS1;APEX2;OBP2B;HCFC1;KRT2;ADAMTS20;EIF3F;MAPK15;HEPHL1;SOX2;MR…
Timothy syndrome	NKX2-5;TBX5
Torg-Winchester syndrome	PLS3;PHEX;FGF9;NPR3;THRA;SLC39A13;QRFPR;IBSP;FGFR3;INPP4B;SLC10A7;GDF5;HOXD11;NOTCH2;CTSK;TMEM178A;DMP1;LRP5;PITX1;GLI2;HOXD13;SH3PXD2B;SPRY2;CRTAP;FOXE3;FMN1
Torticollis - keloids - cryptorchidism - renal dysplasia	GMCL1;GOLGA3;GALNT3;DCAF17;DHH;SEPTIN12;CEP131;SPAG16;ENO4;BAZ1A;ORAI1;CSNK2A2;QRICH2;CCDC146;KATNB1;LRRC46;SPAG17;HIPK4;LZTFL1;KATNAL2;NR0B1;FSHR;SPATA20;KPNA6;MKRN2;SPATA6;EGR4;HADH;POC1B;KIAA0319L;ACTL7B;CCDC42;TSSK3;CCDC38;TTC21A;CFAP65;DNAH2;PPP1CC;GMCL2;GGNBP2;SPAST;AGBL5;CFAP69;LHCGR;LRGUK;AGFG1;KCTD13;PFN4;CETN1;CFAP119;CFAP43
Total congenital cataract	PAX6;LCP2;FOXC1;NFATC3;CDC14A;CPOX;COL4A4;CDH7;TRPM3;P2RX7;NRCAM;KLHL22;CYB5R3;ABCD1;FGF9;HSF4;PHKB;NUTF2;HERC1;LIM2;SIPA1L3;CRYBA1;CRYAB;PDHX;PRMT8;ALDH2;CAP2;GMNN;GHR;SPARC;PCDH12;UAP1;RPS6KA1;CRYGD;LDAH;VSX2;LTBP2;TCTN3;GJA8;FABP3;LRP1;BMP4;BFSP1;BPIFB1;HIP1;PXDN;FBP2;TRAF7;ZSCAN5A;MACROD1;CCDC59;ARF3;CCDC146;MIP;PCNX2;EDAR;MTHFS;BCAR3;ATRAID;ADAMTS14;CASP6;SORD;LINS1;RNF157;EPHA2;SCRN3;OSBPL1…
Tourette syndrome	PNPLA6;CLPTM1L;ATP9A;RASGRF1;WDR3;SLK;KIF2A;CHAT;TUBE1;WHRN;SPECC1L;FMR1;TAF1C;ATP1A3;RUNDC3B;OPRM1;C7;AREL1;GPR83;CXCL6;KRI1;RGS8;ZFHX2;DNAJB5;LPAR6;HDC;LNPK;TNKS1BP1;ANKRD50;GPD1L;LGI4;EIF4A2;NRG1;ACE;SHANK2;TTLL10;KCNF1;SMARCAD1;CXCL3;CXCL5;CXCL1;FYCO1;ZNF22;PIP4P1;OTOGL;C1QL3;MECP2;GSG1L;ZPLD1;NSG2;CDH2;PRL;MACROD2;RSPH9;GPR137;LEMD3;B4GAT1;ETV4;EID2;PPFIA3;PDE4DIP;ZFP42;GPR135;CNOT10;PSMG1;K…
Townes-Brocks syndrome	FOXC1
Transcobalamin deficiency	CD79B;LCP2;SPI1;BCL3;NEDD4;NFKB2;CDH17;PTPRC;TDRD3;CYLD;NLRP1;MADCAM1;IL2RB;CD40;ELF4;TNFSF13B;IL21R;IKBKB;CD79A;JAK3;NFKB1;CD69;PTPN6;NEDD9;CD83;ITK;IL4;GNAI2;ZAP70;CCR2;SASH3;PKN1;RAC2;NUP210;SPPL2A;RORC;TNFRSF21;IL2RG;PIK3AP1;ELMO1;CHRNB2;SIGLEC16;REL;YY1AP1;ICOS;RAG1;STAT6;RHOH;IL7R;IL13;PIK3CD;STAT5B;RAG2;B3GNT5;CD28;LCK;RUVBL2;SH2D1A;CCR10;SEMA4D;GIMAP5;PLCG2;CARD11;CD247;IGKC;IGHD;IGHM;GIM…
Treacher Collins syndrome 4	ZEB1;OSR2;RUNX2;GATA3;SATB2
Treacher-Collins syndrome	FGFR1;GATA3;RUNX2;OSR2;TMEM107
Trichomegaly - retina pigmentary degeneration - dwarfism	LHCGR;MAB21L1
Trichorhinophalangeal syndrome type 1 and 3	OSTM1;ROR2;ZMPSTE24;RSPO2;DMP1;SP6;GLI2
Trigonocephaly - short stature - developmental delay	FGFR1
Trimethylaminuria	SLC4A1;ADD2;NLRP1;DIDO1;GATA1;SMAP1;FLT3;LDHA;PKLR;PLAC8;PDGFC;DCK;RUNX1;SPTA1;EPB42;ZSWIM1;BPGM;SYNPO2;SAMD9L;PRKG1;RASA3;VHLL;ANK1;SPTB;ARHGAP15;PPP1R15A;HEPH;SH2B3;PRKAB1;MYB;PEPD;CBFA2T3;TMCC2;VHL;IRF4;SLC20A1;HK1;TAGLN2;EPB41;NEK8;PRDX2;PRKAG1;IKZF1;PRSS2;BLNK;JAK2;KLF1;JAK3;PTCH2;GIT2;CORIN;LCN2;ZFP36L2;NMNAT3;AHSP;TCIM;SCN5A;DCC;FZD9;PRSS1;SLFN12L;SLFN14;PRSS3;TTC7A;NALCN;BNIP3L;KCNN4;TLX1…
Triose phosphate-isomerase deficiency	NDRG1;TBCE;SHC1;SCN8A
Triphalangeal thumb - polysyndactyly syndrome	TFAP2B;MKS1;SNAI2;IFT88;ALX4;TP63;RBM22;NUBP1;SULT2A1;GLI3;SUFU;UFSP2;ZBTB16;SC5D;PCCB;MYB;TWIST1;GDF5;HIVEP3;HOXD13;TTBK2;VPS25;LRP4;FBN2;CRABP2;AFF3;SFRP2;TBC1D32;FREM2;DLG5;RECQL4;RBBP4;EN1;FREM1;ACTG1;KRT14;DYNC2H1;GJB3;TCTN1;FMN1;SDCCAG8;XPO1;MECOM;EFNB1;MAP3K20;PORCN;NALCN;HOXA13;B9D1;COL1A1;TCTN3;TBX2;BMP4;CPLANE2;TBR1;GABPA;WNT7A;GRIP1;CDK20;APBB2;KIF7;MBD6;HOXD12;DNAJC24;RPL38;CEP135;CEP…
Triphalangeal thumbs - brachyectrodactyly	MECOM;HOXA13;GLI3;TBX2;TBX4;HOXD13;BMPR1B;CRABP2;SFRP2;EVX2;FMN1;GDF5;LRP4;ADAMTS5;INTU;HOXD12;MYOZ1;PORCN;LMBR1;FBXW4;ZBTB16;TFAP2A;FBN2;SCLT1;SHH;SPRY4;ALX4;TP63;SULT2A1;TWIST1;FURIN;ETV5
Trismus - pseudocamptodactyly	GDF5;SOX9
Tritanopia	HSP90AA1;NR2E1;SLC4A3;PDE6B;OPN1MW2;CNGA1;SLC24A1;OPN1LW;CRX;STRA6;CDKN2A;MERTK;OPN1MW;CACNA1F;OPN1MW3
Troyer syndrome	GAS1
Truncus arteriosus	PLXND1;DNAH5;SEMA3C;LRP2;MECOM;PCSK5;TAB1;HOXA1;LOX;WNT5A;FOXP1;KCNJ8;DAW1;SSR1;TULP4;HEY2;PAX3;CFC1;RERE;EGFR;DOCK1;PITX2;TMEM100;CPLANE1;LEFTY1;CCDC39;FUZ;TLL1;LTBP1;FBLN1;LTBP4;HECTD1;MGRN1;MEGF8;MGP;EPAS1;CPLANE2;ADAM19;GATA4;NTRK3;LEFTY2;ACKR3;CFC1B;GJA1;ERG;CITED2;FBN1;AP2B1;MATR3;EPHA3;PSME4;KAT6A;NPRL3;DNAH11;HBEGF;INVS;PDGFRA;TBC1D32;SEMA3D;DRC1;BMP10;AMN;ZFPM2;NKX2-5;MRTFB;RXRA;IFT140;E…
Tubular renal disease - cardiomyopathy	UMOD;SLC12A1;STK39
Tularemia	NFKB2;IL2;PTPN22;NFKBIZ;ZC3H12A;FASLG;NCKAP1L;CEBPE;TGFB1;CCR7;ITGB2;REL;SPTA1;LAT
Tumor necrosis factor receptor 1 associated periodic syndrome	TGFB1
Tyrosinemia type 1	SLC7A9;SPI1;SLC25A17;HNF1A;SLC4A1;CLCA2;PDK2;XYLT2;TLE4;MAT1A;WDFY3;CLCN5;MLLT6;KMT2A;TNN;BCL2L12;KCNH8
Tyrosinemia type 2	SLC7A9;SLC4A11;SLC16A10;SLC3A1;HPD;FOXE3;CLCN5;HAL;PRODH2
Tyrosinemia type 3	SLC7A9;OTC;FAH;GRHPR;CLCN5;HAL;SLC3A1;HPD;PRODH2;SLC16A10;MOCS1;CLTRN;AGXT
UV-sensitive syndrome	RPS20;GBA1;MITF;ENG;GNAQ;KRT2
UV-sensitive syndrome 1	RPS20;KRT2;GNAQ;LYST;MITF
UV-sensitive syndrome 2	KITLG;FRYL;TYR;HPS4;AP3B1;LYST;GNAQ;KIT;CTLA4;SLC45A2;ZNF367;KRT2;ADAMTS20;MITF;MCOLN3;SOX10;HPS5;PAX3;ADAMTS9;SLC24A5;MYO5A;ASIP;GLI3;EDNRB;KIF2C;ATP7A;MC1R;RPS20;DOCK7
Ulbright-Hodes syndrome	CC2D2A;LTBP1;GDF11;LEFTY2;ZEB1;NKX2-5;EPHB4;SEMA3C;FGF9;PDS5A;BMP4;TBX6;ROR2;PLXND1;DVL2;MATR3;GLI2;PDS5B;PCSK5;WNT5A;ACVR2B;LAMA5;ACKR3;PITX2;NRARP;LEFTY1;CCN2;CXCR4;NABP2;RERE;GPC3;MRTFB
Ullrich congenital muscular dystrophy	MYOG;SELENON;VCP;CACNA1S;RYR1
Ullrich congenital muscular dystrophy 2	MBNL2;FKRP;DMD;CAPN3;ITGA7;DYSF;COL6A3;RYR1;SELENON;LAMA2
Ulna hypoplasia - intellectual disability	HOXA11;LNPK;FMN1;CHKB;GDF5;COL2A1;SFRP2;PKDCC;HOXD12;HOXD13;RSPO2;PBXIP1;EVX2
Unilateral deafness	SYNJ2;MYO7A;TMEM145;SLC26A5;ALG10B;GRXCR2;SLC7A8;CDH23;SLC12A7;SLC4A10;ADGRV1;LOXHD1;FAM107B;RIPOR2;OCM2;MYO15A;OCM;ALG10;SPTBN4;CLRN1;TMC1;HARS1;PDZD7;NEK5
Unverricht-Lundborg disease	KDM1A;ARX;CACNA1G;ETV1;CACNA2D2;KCNQ1;GALC;KARS1;KCNAB2;KCNN2;EFHC1;DNAL4;USP31;AP3B2;CALB1;MTMR9;SLC5A5;SCN1B;DNM1;ABCA2;CDH23;CNTNAP1;EFNB3;PMP22;ALDH5A1;QKI;UBE3A;ADAM23;SLC2A1;NRP2;PLP1;NAPB;SGCE;SULT4A1;ATP8A2;KCNH3;RHBDL3;CACNA1A;SYT2;NAT8;SCN1A;GLRA1;ATXN7L1;ITPR1;DST;GRID2;GRM1;ROBO3;ATP2B2;DHRS1;MPZ;CSTB;SPTBN4;AGL;ITGA2;LRR1;HPRT1;KCNC2;ATCAY;MECP2;GLB1;PRNP;DAB1;CNP;SPTBN2;UGT8;KY;SCN4…
Unverricht-Lundborg syndrome	CACNA2D2;HEXB;GALC;KARS1;KCNAB2;KCNQ2;KCNN2;SLC9A1;HCN2;CHRNA4;ZNF423;AP3B2;CALB1;CDH23;CNTNAP1;PMP22;ALDH5A1;GABRG2;UBE3A;VAPB;AGTPBP1;KCNH3;SYT14;SCN1A;ANK3;DST;GRID2;GRM1;ROBO3;ATP2B2;DHRS1;MPZ;CSTB;SPTBN4;UBLCP1;HCN1;LRR1;HPRT1;GABRB3;MECP2;SPTBN2;CACNB4;ELAVL3;SCN8A;MYO5A;PSAP;GABBR1;NAT8B;KDM1A;ARX;CACNA1G;ETV1;GABRA1;KCNQ1;AP3D1;FCGR2B;RTRAF;SLC5A5;SCN1B;QKI;TBP;ECT2;ADAM23;SGCE;CACNA1A;SY…
Upington disease	ARID4A;PHEX;COMP;TBX4;BBS9;MATN3;C1RL;GALNS;MAP3K20;GDF5;KL;ORC3;COL2A1;TRIM17;HOXC10;PITX1;ITGA10;CSGALNACT1;NCDN;COL10A1;CALCOCO2;RNASEH2C
Upper limb defect - eye and ear abnormalities	PAX6;KATNIP;TRPM3;LIM2;CRYGD;TBC1D20;BCAR3;MYO10;LSS;CRYGC;NR0B1;ZDHHC14;SIX5;CYP4F2;FOXE3;LGR4;ALAS1;RCN1;FOXC1;CPOX;HSF4;IK;GJA8;ALDH1L1;CRYAA;CYP4F11;GJE1;CRYBB2;SIPA1L3;PDHX;PXDN;FREM2;UBE3B;S100A1;CASP3;MAB21L1;CYP4F8;NHS;PRKAB1;MSX2;STK35;DHH;CRYGA;CSTF3;CYP4F12;LCTL;TDRD7
Usher syndrome type 1	POU4F2;SLC26A4;AMELY;CACNA1F;ETFB;AMELX;PDE6B;SLC7A14;TP53;SLC25A13;ATOH7
Usher syndrome type 1B	SLC7A14
Usher syndrome type 1C	SLC7A14;KCNQ4;CDKN2D;PSAP;FGFR3;GATA3;WBP2;CHD7;CDC14A;NDP;ILDR1;KCNMA1;COL4A3
Usher syndrome type 2	ENAM;AMELX;AMELY
Usher syndrome type 2A	SLC7A14;CDKN2D;CDC14A;USH2A;KCNQ4;ILDR1;COL4A3;CHD7;NDP;PDZD7;PSAP
Usher syndrome type 2D	SLC24A1;WHRN;PDE6B;CDKN2A;CNGA1;CACNA1F;CRX
Usher syndrome type 3	FGF9;FOXE3;SLC26A4;SLITRK6;SLC25A13
Usher syndrome type 3A	SLC24A1;CRX;SLC4A3;PDE6B;CDKN2A;HSP90AA1;CACNA1F;CNGA1;MERTK
Usher syndrome type 3B	PRPH2;PDE6B;PPFIA2;TP53;CRB1;POU4F2;OTX2;ATOH7;VLDLR;SPTBN4;STX5
Uveal Melanoma	PAX6;FOXC1;MAP3K1;ABHD17B;PDHX;IK;BAP1;COL4A1;TDRD7;LMX1B;FREM2;BCAR3;MAB21L1;FOXE3;CERKL;PXDN;FOXF2;CDKN2A;UBE3B;OTX2;SH3PXD2B;LGR4
Uveal coloboma - cleft lip and palate - intellectual disability	PAX6;TRPM3;HSF4;CRYGD;VSX2;GJA8;RAX;LMX1B;CDKN2A;FREM2;FOXE3;GJE1;MSX2;BCAR3;LSS;SOX2;NHS;FOXC1;LIM2;SIPA1L3;MIP;FOXF2;CRYGC;NECTIN3;MAB21L1;LGR4;SLC4A11;PXDN;PITX2;CRYGA;FOXC2
Uveal melanoma	PAX6;FOXC1;PXDN;CDKN2A;CERKL;FOXF2;UBE3B;FOXE3;COL4A1;TDRD7;ABHD17B;PDHX;LMX1B;MAB21L1;MAP3K1;IK;BCAR3;FREM2;OTX2;SH3PXD2B;LGR4
VACTERL association, X-linked, with or without hydrocephalus	PCSK5;MEGF8;CPLANE2;LEFTY2;TBC1D32;IFT172;MOSMO;LEFTY1;DNAAF4
VACTERL with hydrocephalus	IFT172;DCHS1
VACTERL/vater association	PCSK5;BMP5;PTK7
VIP-Producing Neuroendocrine Tumor	MEN1
Varicose veins	ARNT;AIP;TBX18
Ventricular extrasystoles with syncopal episodes - perodactyly - Robin sequence	CASQ2;UBAP2L;ANK2;GJA1;SCN5A;RYR2;SCN1A;HCN1;TBX10;NOS1AP;GJA5;SP4;HRC;TBX3;OBSCN;MECP2;DES
Verloove Vanhorick-Brubakk syndrome	PLXND1;PITX1;TAB1;HOXA13;SNX17;TBX1;BMPR2;FMN1;LMBR1;COL1A1;LRP4;FBN2;SFRP2;RSPO2;ADAMTS5;SEMA3C;FBLN1;TBC1D32;LRP2;ECE1;HOXD13;SMAD6;EDNRA;ADAMTS20;BHLHA9
Vitiligo	FRYL;TYR;HPS5;AP3B1;TM4SF5;LYST;GNAQ;KIT;ADAMTS9;SLC45A2;AXIN2;C11orf97;KITLG;HPS4;ASIP;LRRFIP1;PAX3;NEK10;SPATA31D3;MITF;MC1R;FLYWCH1;SOX10;GLI3;CILP;AFG2A;IGFBP7;ATP7A;SPATA31D4;MYO5A;RPS20;MOGS;EDNRB;FMNL3;CTLA4;ADAMTS20;GPR173;LDLRAD1;SPATA31D1;MSMB
Vogt-Koyanagi-Harada disease	PAX6;KITLG;EDNRB;KIT;MITF;MYO5A;HPS5;AP3B1;LYST;MYO10;GNAQ;BMS1;MC1R;BLOC1S5-TXNDC5;MCOLN3;TYR;MAP3K1;SLC24A5;PXDN;BLOC1S5
Von Willebrand disease	CAPN1;PTGER3;F7;TBXAS1;RAB27A;CPB2;GP6;UNC13D;MYH9;RABGGTA;F9;CD40LG;ALOX12;VTN;VWF;KNG1;MFAP2;F3;VAMP8;F13A1;RAP1B;F2RL3;NT5E;ABCG5;EMILIN1;RANBP10;F13B;LNPK;FERMT3;ITGB1;KIT;ADAMTS13;F2RL2;STIM1;INPP5D;P2RY12;P2RY1;FGG;FGA;SELP;ANO6;F2;F8;GP1BA;F5;GP1BB;MPIG6B;GPX3;CLIC1;ITGB3;TBXA2R;RAB27B;DTNBP1;F11;PTGS1;TUBB1;TYRP1;ST3GAL4;SELPLG;PLAU;SLPI;F10;EMILIN2;ENTPD1;MINK1;SLC7A11;TMEM163;MERTK;ST3G…
Von Willebrand disease type 1	MINK1;P2RY12;FGA;F7;FERMT3;INPP5D;FGG;ITGA2B;VWF;EMILIN1;TMEM163;ITGB3;RAB27A;F13A1;MUS81;CLIC1
Von Willebrand disease type 2	RAB27A;MFAP2;GP1BB;CLIC1;MYH9;TUBB1;GP1BA
W syndrome	SP6
WAGR syndrome	PAX6;FOXC1;CUBN;FANCL;GATA5;APC;LAMTOR1;FOXE3;CGB7;CGB8;SIPA1L3;HOXA13;GNRHR;GADD45G;GPNMB;LHCGR;PTH2;GPA33;AR;FSHR;CGB5;H1-0;FMR1;CGB2;ADAMTS1;NR0B1;KCTD13;NHLH2;CDH5;FANCA;TRPM3;ESR1;LHB;CGB3;KISS1R;GJA8;CDK2;CABLES1;GNRH1;HFM1;KISS1;FOXC2;SH2B1;TDRP;TBPL2;DND1;CGB1
WHIM syndrome	NFKB2;CSF2RB;JAK3;NFATC1;LMBR1L;TNFRSF13C;ITGB2;SPTA1;NIBAN3;PIK3CD;CCR4;FCGR2B;IL5RA;PIK3CG;POU2AF1;CD83;ZBTB46;LGALS3;JCHAIN;SPPL2A;DCLRE1C;PIGR;REL;PTX3;CLEC4D;ADGRG3;PAX5;CARD11;IGHA2;IGHA1;IGHM;FCGR2C;MAP3K14;SERPINB1;IFNGR1;ARHGAP15;SH3BP2;FLT3LG;CEBPE;IL21R;CSF3;IFNG;PTPN6;CR2;CD274;SFN;TNF;IL4R;CD209;MMP9;CD40;CLEC4M;AICDA;BACH2;IL4;IL5;FASLG;RAC2;FCGR2A;CD1D;IL15;STAT6;IL13;ITGAM;SLFN12;…
Waardenburg syndrome type 1	SLC24A5
Waardenburg syndrome type 2	KITLG;MCOLN3;TYR;SOX10;OCA2;ELOVL3;AP3B1;EDNRB;LYST;HPS6;RAB38;GNAQ;LMX1A;MITF;MC1R;HPS4;HPS1;KIT;HPS5;SLC45A2;SLC24A5;MYO5A
Waardenburg syndrome type 2A	MYOM2;KITLG;MCOLN3;RAB27A;TYR;DCT;ASIP;MGRN1;OCA2;TYRP1;HPS5;C7;ELOVL3;AP3B1;PAX3;EDNRB;LYST;MYO10;NSDHL;GNAQ;KIT;SLC45A2;HPS6;ADAMTS20;MITF;MC1R;SPAG9;GNA11;HPS1;DOCK7;EDA;U2AF1;ATP7A;BACE2;PMEL;SLC24A5;MYO5A;PAX6;HPS4;SOX10;GLI3;TMEM79;HPS3;RBPMS2;USP39;ACADSB;FOXC1;BLOC1S6;ETS1;EDAR;TPCN2;LMX1A;FOXC2;PFAS;ZNF438;BLOC1S5;BLOC1S3;PLXNB2;BLOC1S5-TXNDC5
Waardenburg syndrome type 2E	TYR;MITF;LMX1A;SLC24A5;KIT
Waardenburg syndrome type 3	MYO10
Waardenburg syndrome type 4A	TYR;SOX10;AP3B1;LYST;ATP7A;MITF;HPS4;OCA2;HPS1;EDNRB;SLC45A2;SLC24A5;MYO5A;KITLG;MCOLN3;DCT;HPS5;HPS6;MC1R;KIT
Waardenburg syndrome, IIa 2F	TRAPPC6A;CEACAM7;PAX6;RPS20;MYOM2;KITLG;MCOLN3;ZC3H11A;PRKCZ;RAB27A;FRYL;TYR;DCT;GNA11;SOX10;ASIP;MGRN1;HSF4;OCA2;GLI3;COL1A1;ELOVL3;RAB38;AP3B1;ETS1;PAX3;KRT71;LYST;NSDHL;CHMP7;FREM2;GNAQ;KIT;EDA;MFSD12;ZSWIM5;LMX1A;TMEM79;HPS3;SLC45A2;HPS6;RBPMS2;APEX2;BCL2;ADAMTS20;SLC24A3;MITF;BLOC1S5;MYO5A;ZC3H11B;MC1R;TESK2;SEL1L3;ARCN1;NAA10;BLOC1S6;RPS19;TYRP1;HPS1;FOXN1;HPS5;MLPH;AFG1L;EDAR;EDNRB;WDR12;E…
Waardenburg-Shah syndrome	EDNRB;EDA
Wagner disease	KCNG1;PRKCQ;MDM1;GAPDH;TULP1;E2F3;PRPH2;IK;SLC4A3;IRF3;CRB1;RBP4;ALDH1L1;PLAC8;UBE3B;POU4F2;MERTK;LPCAT1;RPGR;STX5;CSTF3;CYP4F8;ERC2;SLC4A5;CNGA1;OPA1;TBC1D8;MFRP;RCN1;GINM1;GDI2;SLC1A3;HSP90AA1;MAP3K1;CDK5RAP3;FGFR1OP2;NR2E1;SPARC;CTH;MSX2;PPAT;CDKN1C;PDE6B;ATP5MC2;NOSIP;SLC2A5;TMEFF2;CDKN2A;NBAS;AGPAT3;CYB561A3;RHO;CANT1;CYP4F11;ATOH7;MAB21L1;FSCN2;CERKL;OAT;PDHX;ELL2;VSX2;GJA8;PXDN;TRAF7;PDE6A…
Waldenstrom macroglobulinemia	BTK;MAP4K3;CD22;WAS;FAS;ADAM28;LCP2;TNFRSF9;MXD1;CD84;SPI1;PVR;ARHGEF1;NFKB2;IL4R;PTPRC;SH3BP2;IL5RA;MSH2;BLNK;CD40;STK4;ATP11C;MAGT1;CD40LG;CORO1A;FCER2;JAK3;PIK3CG;DOCK8;NFKB1;NUP98;IL23A;ITFG2;CCR6;ITK;IL4;BCL6;CD86;ZAP70;IL1R1;CD207;RRAGC;FASLG;RARRES1;PKN1;CCR7;RGS13;IL13RA1;JCHAIN;PTPN22;RSAD2;IL6ST;CD72;CH25H;IL21;LMBR1L;SIGLEC10;RORC;TNFRSF21;ZC3H12C;ATM;FLI1;BANK1;PLCL2;PIK3AP1;DCK;BUB1B…
Waterhouse-Friderichsen syndrome	FERMT3
Weaver-Williams syndrome	ESRP1;ZEB1
Weill-Marchesani 4 syndrome, recessive	PAX6;TRPM3;HSF4;BCAR3;FREM2;LGR4;SIPA1L3;FOXF2;ZEB1;FOXC2;FOXC1;BMP4;UBE3B;VAV2;FOXE3;TDRD7;CUBN;LMX1B;CYP1B1;NHS
Weill-Marchesani syndrome	HEY2;FOXE3;ADAMTS19
Weill-Marchesani syndrome 3	SIPA1L3;FOXE3;PAX6
Weismann-Netter syndrome	COL9A2;FGFR3;GLI2;ESR1;GGT1;ACP5;INPP4B;ZBTB16;STAT1;P3H1;SLC10A7;TNFSF11;SOCS2;RUNX2;AMELX;GDF5;THRA;HOXD13;MAS1;CHSY1;LGALS3;COL2A1;LNPK;CSGALNACT1;GGTLC1;LRRK1;SLC26A2;FSTL1;EVC2;SCUBE2;RPS6KA3;HOXC10;BGN;PAX9;IFITM5;FMN1;GGTLC3;HOXA11;TRAM2;IFT80;CLEC2D;FGFR1;APLP2;TBX15;AMELY;GGTLC2;PHEX;SMPD3;PALS2;COL1A1;CYP27B1;BMP5;TENT5A;NPR3;KMT2A;SOX9;PAX1;ENAM;NOTCH2;GPR87;PRKG2;DUOX2;CTSK;SFRP2;RSPO…
Wernicke-Korsakoff syndrome	GRID2
West syndrome	CACNA2D2;GABRA1;GABRG2;GRID2;ARX;EFHC1;NRP2;GLRA1;CSTB;KCNJ11;DYNC1H1;CDKL5;KCNV1;KCNC2;SGCE
White sponge nevus	SPINK5;KLF4;LRIG1;ST14;DMKN;KLK11;ALOX12B;FLG;ABCA12;CYP26B1;PRSS8;XPA;SLC27A4;KRT2
White-Kernohan syndrome	EYA1
Wieacker-Wolff syndrome	PAX6;FOXE3
Wildervanck syndrome	PXDN;HOXD1;NRARP;KMT2A
Williams syndrome	ADAMTS19
Wilson disease	TET2;HNF1A
Wilson-Turner syndrome	LHCGR;DHH;GDF5;HOXD12;HOXD13
Wiskott-Aldrich syndrome	ITGAL;WAS;LCP2;FOXP3;SPI1;BCL3;ARHGEF1;NFKB2;PTPRC;CD59;SH3BP2;FLT3LG;CD209;ITGA6;BLNK;GRAP2;NFKBIA;STK4;ELF4;CD40LG;CORO1A;IL21R;KCTD9;CLEC4M;SLC1A5;CD79A;JAK3;CDK6;PIK3CG;DOCK8;CSF3;CRTAM;IL23A;ITFG2;LTBR;BACH2;ITK;ZAP70;STAT1;RPL22;CR2;NPC2;CD274;LAX1;MMP19;BATF3;IRF1;LGALS3;JCHAIN;PTPN22;IL2RA;IL15RA;ETS1;DOCK10;IL36G;IL33;NLRC5;VAV1;RORC;RFX5;ITPKB;LBR;HNRNPLL;LECT2;PPP1R18;IL2RG;POLE3;NOTCH…
Wolcott-Rallison syndrome	ANK1;SMPD3;SLC39A14;TMEM53;ROR2;GLI3;TENT5A;HOXD11;PHOSPHO1;NPR3;FLNB
Wolff-Parkinson-White Syndrome	SLC4A7;DSG2;SNX29;PIK3CB;KCNQ1;GALC;KCNH2;SPA17;MEF2A;FCGR2B;NEBL;CHMP2B;TBX5;NOS1;NRCAM;RAPGEF4;DSP;HNRNPM;ZC3H7B;NUTF2;RND2;OCIAD1;CALCA;KCNA1;CAP2;GNAI2;EVA1A;TNNI3K;GBP1;CASQ2;NDUFA8;FKBP1B;HELLS;LYZL1;POPDC2;PEPD;STRIP2;TPH1;IDO1;GCH1;TBX3;HNRNPA1;DHX9;TEX2;TOR1A;SORL1;TMEM62;CARF;HCN4;MMAB;EML4;AGTR1;ANK2;JPH2;GJA1;DNAAF1;PSD3;EYA3;CPA5;GBP2;KCNJ3;NOS3;C16orf46;BLCAP;KCTD19;OBP2B;NHLH1;RAB3…
Wolfram syndrome	BMP4
Wolfram-like syndrome	PAX8;PDE6B;CFAP65;SLC7A11
Wolman disease	CFTR;ATP4A;TET2;STK11;ZFAND2B;PRKAB1;NKX2-3
Woodhouse-Sakati syndrome	CGB3;FANCL;KISS1R;LHCGR;NR2C2;NHLH2;CGB8;GNRHR;FSHR;IRS2;CGB7;CGB2;LHX3;PAX8;CGA;CYP19A1;SGPL1;KISS1;CGB1;LHB;LHX9;CGB5
Woolly hair	CROT;CEACAM21;OTC;KITLG;ZC3H11A;SNRNP40;RAB27A;TYR;OPHN1;DCT;ATXN7L3;CERS4;ARCN1;ITPR3;SCD;ASIP;OCA2;SGK3;PPP1R13L;ERCC2;TYRP1;COL1A1;HPS5;C7;DOCK7;MLANA;ZC3H13;TGM3;RHBDF2;RGN;RTBDN;ETS1;EDAR;FGF5;KRT71;RLBP1;LYST;MED12L;CORIN;MYO10;GPC3;CHMP7;KIT;EDA;MFSD12;SAXO4;ZSWIM5;TMEM79;SLC45A2;ATP7A;BMS1;HPS6;TRPV3;GSDMA;HR;FNTA;KRT75;ADAMTS20;SLC6A19;DSG4;SOX2;MITF;BLOC1S5;SLC24A5;MYO5A;SMOC1;SOX18;KRT…
Woolly hair - hypotrichosis - everted lower lip - outstanding ears	OTC;SGK3;HOXC13;EDA;GSDMA;HR;KRT75;KRT27;DSG4;KRT76;KRT10;KRT25;C8orf44-SGK3;SOAT1;PADI3;EGFR;AIFM1;TMEM79;LIPH;FOXQ1;SOX18;CCHCR1;TRPS1;GATA3;FOXN1;CD109;FAM83G;PRSS8;TGM3;RHBDF2;FGF5;KRT71;ZDHHC21
Worster-Drought syndrome	SYNJ2;GABRA5;POU4F3
X-Linked Combined Immunodeficiency Diseases	CFTR;CD38;CD79B;CD4;BTK;MAP4K3;CD22;WAS;CLCA1;DEF6;FAS;POU2F2;TG;LCP2;CASP8;BCL3;TCF3;CD5L;TBX21;ARHGEF1;NFKB2;IL4R;SESN1;PTPRC;CYLD;LAT2;SH3BP2;MAVS;FLT3LG;BLNK;GRAP2;IL2RB;CD40;STK4;ATP11C;TNFSF13B;CORO1A;IL21R;ZDHHC2;LILRB1;SLC1A5;CD79A;SIGLEC6;JAK3;CDK6;DOCK8;PPP3CB;NFKB1;IL2;CD69;PTPN6;IL17A;GMDS;IL4;IL5;GNAI2;FOXP1;ZAP70;ITGA4;WIPF1;RRAGC;PLA2G2D;FASLG;TNFAIP3;CD274;CXCR4;SASH3;IRF1;FFAR2;C…
X-linked Alport syndrome	SLC4A11;MYH9
X-linked Charcot-Marie-Tooth disease type 1	TARDBP;MORC2;ATP2B2;SHC1;GAA;KY;PMP22;MDGA2;SPTBN4;SPTBN2;EGR3;AGRN;CNTNAP1;MPZ;LAMA2;ETV1;HIP1;CCR10
X-linked Charcot-Marie-Tooth disease type 2	CNTNAP1;PMP22;LAMC1;SHC1;IGHMBP2;SACS;CFAP276;AGRN;SCN8A;ETV1;LARGE1;NDRG1;MORC2;MDGA2;SCYL1;SPTBN4;CLP1
X-linked Charcot-Marie-Tooth disease type 3	MTMR2;MORC2;SCYL1;CFAP276;SCN8A;ZNF106;CNTNAP1;MDGA2;SACS;NDRG1;CLP1;LAMC1;AGRN
X-linked Charcot-Marie-Tooth disease type 4	ATP2B2;SPTBN4;LAMA2;SCN8A;CNTNAP1;LARGE1;GAA;CNP;SPTBN2;ETV1;PMP22;MPZ;KY;CCR10;ABHD12;HIP1;MDGA2
X-linked Charcot-Marie-Tooth disease type 5	ETV1;CNTNAP1;PMP22;CNP;SPTBN4;GAA;SCN8A;ABHD12;CCR10;AGRN;MDGA2;ATP2B2;LAMA2
X-linked Charcot-Marie-Tooth disease type 6	KCNQ1;KCNN2;CNTNAP1;COX6A1;MORC2;LARGE1;ATP2B2;SPTBN4;SCN8A;ETV1;HEXB;SLC26A4;ASPA;PMP22;SACS;GRID2;MPZ;SPTBN2;CFAP276;AGRN;ATP8A2;SHC1
X-linked Emery-Dreifuss muscular dystrophy	TBX5;EMD;DMPK;DES;NKX2-5;LAMP2;LMNA;GAA;DMD;SP4;XIRP1;LMOD2;SCN5A;RYR2;VCL;DSG2;SGCA;TBX3;MYPN;RYR1;RBM20;GJA5
X-linked agammaglobulinemia	SKAP2;PGLYRP1;USP13;BCL3;DAPP1;FCGR2B;PVR;ABCB1;ATG16L1;SIGLEC1;MAVS;CD209;IL5RA;NLRP1;APOBEC3H;NCF4;EFS;CD40;MEFV;IL21R;GSDMD;CLEC4M;TYK2;RASA4;MAP3K8;IL2;IFNG;IL17A;BACH2;TRIM38;CCR6;LY86;IL4;CD207;ASH1L;GBP1;CR2;DUSP4;NCKAP1L;RHBDF2;LGALS3;PPARG;HRH4;USP15;LCP1;TANK;IL33;IRF4;TLR2;STAT4;SPPL2A;GCNT3;VAV1;EFHD2;BCL10;TNIP1;C9orf72;FCGR1A;LY96;SAMSN1;ITGB2;SLAMF6;ATF3;PIGR;SPTA1;AIM2;IL31RA;PRKC…
X-linked central congenital hypothyroidism with late-onset testicular enlargement	LHCGR;IGSF1;NPFFR1;CARTPT;INSM1;TRHR;POMC;LEPR;THRA;PHF6;SST;NPY5R;DIO1;SLC16A2;PROP1;PCSK1;SELENOM;C14orf93;SYTL4;GHR;IAPP;THRB;TSHR;LEP;CORT
X-linked chondrodysplasia punctata 1	ROR2;FOXE3;WNT5A
X-linked colobomatous microphthalmia-microcephaly-intellectual disability-short stature syndrome	PAX6;NECTIN1;MSX2;PITX2;FOXE3;LGR4;FOXC1;MAP3K1;VSX2;PXDN
X-linked complicated corpus callosum dysgenesis	GLI3;ZNF423;CDK5R1
X-linked complicated spastic paraplegia type 1	CNTNAP1;GRID2;SLC2A1;ATCAY;CLCN1;LAMA2;AGTPBP1;ATXN1;GRM1
X-linked cone dysfunction syndrome with myopia	CFH;GPR143;CRX;CNGA1;SLC24A1;HSP90AA1;PRPH2;PDE6B;TP53;NCAM1;PAX6;RS1;PRDM13;NR2E1;ELOVL4;PXDN;GJA10;STRA6;MERTK;OTX2;SLC38A8;ERC2;MAP3K1;CACNA1F;TULP1;VSX2;NDP;CERKL
X-linked cone-rod dystrophy 3	SLC24A1;PRPH2;SLC4A3;PXDN;PDE6B;RBP4;NCAM1;AGPAT3;OTX2;CERKL;CFH;LAMA1;CRX;TULP1;PRDM13;OPTN;STRA6;MERTK;LPCAT1;IDH3A;ERC2;OPA1;LGR4;MAP3K1;CACNA1F;NR2E1;GJA10;CDKN2A;CNGA1;HSP90AA1;TENM2;LRP5;SLITRK6;FSCN2;ELOVL2
X-linked congenital generalized hypertrichosis	OTC;GLI2;SGK3;FOXN1;KRT71;PCDH1;TMEM79;FOXQ1;HR;KRT27;DSG4;GK5;KRT76;SOX18;PRSS8;ZMPSTE24;SOX21;PAX1;KRT17;CTSV;FGF5;TICRR;CD109;EDA;TAL1;ZDHHC13;TMPRSS6;CCHCR1;LASP1;TRPS1;CTSL;ZDHHC21;RASSF9;C8orf44-SGK3;SOAT1;ITPR3;FA2H;HOXC13;RHBDF2;EDAR;NSDHL;AIFM1;MPZL3;SFN;EDARADD;CNR2
X-linked corneal dermoid	PAX6;FOXC1;CELSR1;CDH7;P2RX7;MAP3K1;POLDIP3;JAG1;FGF9;FLT1;HSF4;LIM2;TYRP1;CUBN;RAB35;GMNN;UAP1;CRYGD;LTBP2;TGFBI;BMP4;BFSP1;THAP1;RAF1;EDAR;BCAR3;CYP1B1;ADAMTS14;DIAPH3;KIFC3;ADCYAP1;EPHA2;OSBPL10;PNLDC1;ZNF182;ZEB1;ADGRF4;DKK2;SHROOM4;CRYAA;SLC30A7;CRYGC;ANPEP;ZNF597;COL8A2;SIX5;GALNT9;CHST6;SDR42E1;FOXE3;PTMA;TPK1;TRIM33;CCDC180;NCOA6;TRAF3IP1;FAM216A;TRAV1-1;TRPM3;ABCD1;TRIM2;VWA5A;PRMT8;SLC1…
X-linked diffuse leiomyomatosis - Alport syndrome	SLC4A11;SLC22A5;COL4A4;TBX3;RAB25
X-linked diffuse leiomyomatosis-Alport syndrome	SLC4A11;COL4A4
X-linked distal spinal muscular atrophy type 3	SELENON;DNAJB4;CFAP276;SCN4A;MTM1
X-linked dominant chondrodysplasia, Chassaing-Lacombe type	FGFR3;BPNT2;BMP5;COL2A1;ZEB1;RPL38;PITX1;PHEX;ACP5;CHSY1;CXXC5;GLI2;FGF9;XYLT1;ZBTB16;IRF6;FLNB;PPIB;ROR2;CHST11;PTHLH;TENT5A;HSPG2;IHH;RYK;PHOSPHO1;SFN
X-linked dominant intellectual disability - epilepsy syndrome	ACTL6B;CHRNA4;SCG3;EIF1B;PDE1B;GPR83;SCN1A;DZIP1L;CHRNB2;ELFN2;PIP4K2C;DNAJC28;HTR1A;ZBTB20;NLGN3;PNPLA6;CAMK2A;MYO3A;SGSM3;FMR1;AP3B2;KCNT1;GABRG2;RNF112;LRRC4;BBS4;GRIA4;WNK2;OTOGL;ARX;NOL4;ATP1A3;MYO7A;ATP6V1B2;TSPAN7;SH3RF2;C1QL3;MYO6;SLC9A6;RYR3;CCHCR1;ZNF407;SLK;HDAC4;NRCAM;CELF4;UBE3A;IQSEC2;IMPA1;LNPK;BTBD10;GRIA1;NPAS4;AMIGO1;USH1G;ELFN1
X-linked dyserythropoetic anemia with abnormal platelets and neutropenia	SLC4A1;ITGA2B;RHBDF1;HMGB3;KITLG;SPTB;NTN4;ADD2;GNA11;HEPH;JAK2;MYH9;TUBB1;GLRA2;GATA1;PLD3;KLF1;BIN2;SMAP1;MPL;ATP5F1E;XPO7;HBZ;PRKAA1;TMCC2;BIVM;ERCC5;HERC6;POLG;RPL32;FERMT3;FBXO36;PROM2;HK1;KIT;TSPAN33;DMTN;ADAMTS13;TAL1;SPTA1;FBXW12;EPB42;STIM1;KLF13;BCL2L1;SAMD9L;TENT5C;IKZF1;C2orf88;ZFTRAF1;HBA2;SVIL;GP1BB;HBA1;ITGB3;MAGIX;BIVM-ERCC5;ANK1;BAK1;RAB27B;MTMR1;RAB27A;TFRC;CPA1;LGMN;ATP4A;PDLIM…
X-linked dystonia-parkinsonism	ARX;NGFR;KCNN2;AP3B2;ATP1A3;CNTNAP1;QKI;PLP1;RREB1;CDHR3;SULT4A1;DBNL;FCGR2A;SYT2;GLRA1;NSD3;DST;GRM1;ATP2B2;SPTBN4;AGL;ETNPPL;ITGA2;KCNV1;PRRT2;ATCAY;MECP2;GLB1;PRNP;KCNJ10;NRXN1;RELN;LAMA2;SCN8A;DYNC1H1;MYO5A;MBP;FOXJ3;KANTR;NEFL;CACNA2D2;GABRA1;HEXB;KCNQ1;GALC;KARS1;FCGR2B;RTRAF;EFHC1;YJU2;PMP22;ECT2;HTRA2;VAPB;TOR1A;CLSTN3;SRRM4;CACNA1A;ATXN7L1;THRB;GRID2;PSD3;PRIMPOL;UBLCP1;KLHDC2;HPRT1;HINT…
X-linked endothelial corneal dystrophy	PAX6;ZZZ3;FOXC1;RAD54L;P2RX7;JAG1;FGF9;HSF4;ELMO3;SEC14L5;HERC1;LIM2;HYAL4;CTSD;PGF;TGFBI;UBIAD1;GJA8;FABP3;PEX6;MACROD1;FBXO21;CHST5;ASCC1;PCSK6;GALNS;ADGRF4;CRYAA;CRYGC;CRYBA2;COG7;NIPA1;COL8A2;CD7;CRYGB;GALNT9;CHST6;PSMG1;ZDHHC23;FOXE3;KRT12;COL4A1;NHS;ALKAL2;GIMAP5;TRIM33;NCOA6;FAM216A;CRYBB2;RNF103-CHMP3;GIMAP1-GIMAP5;LCP2;CPOX;AURKA;ZC3H14;OGN;CRYGD;MAPKAP1;LRP1;DSTN;BPIFB1;ACE2;THAP1;DSC2;…
X-linked erythropoietic protoporphyria	TFRC;ADD2;CPOX;HEPH;STEAP3;TMCC2;TSPAN33;SPTA1;EPB42;ERFE;GPBAR1;TMPRSS6;ABCB4;ANK1;FECH;TPI1;HES1;EXOC6;HK1;P2RY13;SLC4A1;ABCC2;SLC39A14;LIG1;SLC40A1;PCTP;AIM2;SOX17;AHSP;EPOR;CP;TF;TFR2;BLVRA;CDK5RAP3;PRKAB1;PKLR;IGFBP1;KIT;PKHD1;PRKAG1
X-linked hereditary sensory and autonomic neuropathy with deafness	KCNQ1;SLC12A2;POU4F3;MYH9;JAG1;DLX5;RIPOR2;FBXO2;OCM;TMTC4;OCM2;GABRB2;PCDH15;CACHD1;SPTBN4;ADGRV1;TMC1;TBX10;COL4A3;EMX2;SLC26A5;CHD7;MCTP1;OTOS;PDZD7;ESPN;OTOG;POU3F4;GRXCR2;FAM107B;PAX2;SLC26A4;CDH23;TECTA;SLC12A7;KCNQ4;MYO7A;ALG10;THRB;ATP2B2;GBX2;HARS1;ALG10B;SOX2;TBX1;MYO6;NEK5;GRXCR1;CLRN2;FGFR3;FGF10;SYNJ2;CDC14A;EYA1;HOXA1;WFS1;ATP6V1B1;EDNRB;SRRM4;IGF1R;ILDR1;KCNMA1;TMPRSS3;CLRN1;TNFRSF…
X-linked hereditary sensory and autonomic neuropathy with hearing loss	SLC25A13;FGF10;SLC26A4;JAG1;HOXA1;FBXO2;ILDR1;LMX1A;TMC1;FOXI1;OTOS;SOX2;HMX3;POU3F4;CLRN2;KCNQ1;SLC12A2;FGFR3;PAX2;EYA1;GATA3;ATP6V1B1;OSBPL2;MYO7A;PCDH15;THRB;ATP2B2;TBX1;MYO6;GRXCR1;POU4F3;DLX5;TECTA;SIX1;EDNRB;SRRM4;GABRB2;CACHD1;TMPRSS3;TNFRSF11B;GBX2;EMX2;CHD7;MCTP1;KCNE1;SLITRK6;ESPN;PSAP;WFS1;BAIAP2L2;IGF1R;KIT;TBX10;NR2F1;FGF3;OTOG;S1PR2
X-linked hydrocephalus with stenosis of the aqueduct of Sylvius	KATNIP;EML1;SUZ12;SMARCB1;DCC;RND3
X-linked hyper-IgM syndrome	BIRC3;SNRNP40;NFKB2;CYLD;CD209;IL5RA;TRADD;RELB;CLEC4M;POU2AF1;IFNG;BACH2;DUSP22;IL5;BCL6;CR2;FASLG;NCKAP1L;LGALS3;TNIP1;IL2RG;REL;ZC3H12A;PRKCD;IL15;LIG4;RAG2;PRF1;ADGRG3;SOCS1;SLC29A3;IGHA2;TNF;LYN;MAP3K14;FAS;FOXP3;FCGR2B;PTPRC;MAVS;IL2RB;JAK3;NFKB1;MAN2A1;IL4;TNFSF10;RGS13;NDFIP1;JCHAIN;RNF128;VAV1;C9orf72;ICOS;HLA-DQB1;CIITA;GPR132;PPIA;GIMAP5;SLFN12L;IGHM;LAT;LTA;LTB;SH3BP2;NLRP1;CEBPE;PTPN…
X-linked hypohidrotic ectodermal dysplasia	PAX9;AMELY;RUNX2;BCL11B;DMP1;EDA;SP6;AMELX;ENAM;EDAR
X-linked hypophosphatemia	FGFR3;ZMPSTE24;PHEX;VDR;TENT5A;TNFSF11;SOX9;THRA;IL6ST;FLNB;CTSK;LRRK1;SIK3;IHH;SLC39A13;PPIB;ROR2;PHOSPHO1;FAM20C;EVC;OSTM1;ACP5;SMPD3;CYP27B1;RUNX2;KL;LTBP3;CXXC5;ANO5;NOTUM;IBSP;COL1A1;TCIRG1;FGF23;SLC10A7;HSPG2;DMP1;PGAP4;HOXC10;IFITM5;GLI2;FGF9;CHSY1;POSTN;RPS6KA3;CSF1
X-linked immunodeficiency with magnesium defect, Epstein-Barr virus infection and neoplasia	MAP3K14;WAS;BIRC3;DEF6;FAS;FOXP3;SPI1;TNFRSF1A;BCL3;SESN1;TCF7;PTPRC;BLNK;ABL1;NFKBIA;CD40;STK4;TRADD;CORO1A;IL21R;IL7;RELB;RIGI;POU2AF1;IL23A;IFNG;PTPN6;NEDD9;BACH2;CCR6;DUSP22;BCL6;ZAP70;CR2;CD274;CXCR4;CCR7;RAC2;ZBTB46;NDFIP1;JCHAIN;MBD2;IL6ST;IL2RA;TLR4;IL33;CD72;SPPL2A;GIT2;VAV1;BCL10;RAB13;HAX1;TNIP1;PPP1R18;IL2RG;C9orf72;POLE3;DCLRE1C;PIK3AP1;CD1D;REL;TNFAIP8L2;PRKCD;CLEC4D;B2M;STAT6;IL7R;…
X-linked immunoneurologic disorder	FOXE3;FCGR2B;FCGR2A;CARD11;HOXC4;IGHA1;IGHA2;FCGR2C;DBNL
X-linked intellectual disability - cardiomegaly - congestive heart failure	ZC2HC1C;NR0B1
X-linked intellectual disability - epilepsy	EML1;HCN2;ZNF423;TUBB4A;CNTNAP1;PMP22;KCNA1;QKI;RREB1;MORC2;CACNA1A;GRID2;KCNJ6;MPZ;TPP1;UGT8;UNC5C;ANKFY1;CHP1;RELN;RORA;KCNN2;TMEM176B;ASPA;GDF1;ELP2;HPRT1;CLP1;CNP;HTT;PSAP;MTMR2;PLCB4;DNM1;TRIM2;GABRG2;ANK3;STARD9;SPTBN2;SCN8A;GALC;SLC9A1;SLC17A5;CANX;SULT4A1;PDGFRA;PLAA;SCN1A;PRNP;MYO5A;MBP;CERS1;BAHCC1
X-linked intellectual disability - seizures - psoriasis	FOXP3;IL1RN;IL36RN;CARD14;IL17C;SHARPIN;PLGRKT;FLG;ITGB2;EREG;TRIM21;ACKR2;MME
X-linked intellectual disability with isolated growth hormone deficiency	ANXA1;LHX3;SIM1;INSM1;NOG
X-linked intellectual disability with marfanoid habitus	ZIC3
X-linked intellectual disability, Abidi type	ZEB1
X-linked intellectual disability, Cilliers type	LHB;CGB1;CGB2;GNRHR;CHST8;HSD17B3;LHCGR;DHH;KISS1;PRL;NHLH2;CGB5;EGR1;NPEPPS;GNRH1;AR;ADRA1B;FSHR;ALK;CGB8;FKBP4;CGB3;KISS1R;CGA;CGB7
X-linked intellectual disability, Hedera type	KCNN2;SLC9A1;HCN2;DNM1;PMP22;GABRG2;GDF1;SULT4A1;ELP2;ANK3;GRID2;KCNJ6;HPRT1;TPP1;CLP1;ANKFY1;SCN8A;PSAP;ZNF423;TUBB4A;TMEM176B;QKI;CANX;PLAA;CACNA1A;SCN1A;GLRA1;STARD9;UGT8;GAS1;UNC5C;RELN;MYO5A;CERS1;BAHCC1;EML1;MTMR2;ASPA;CNTNAP1;KCNA1;SLC17A5;RREB1;CNP;MBP;GALC;RORA;PLCB4;TRIM2;MORC2;PDGFRA;MPZ;PRNP;SPTBN2;CHP1;HTT
X-linked intellectual disability, Schimke type	PMP22
X-linked intellectual disability, Shashi type	NR0B1
X-linked intellectual disability, Siderius type	ROR2;DHH;FRAS1;LRP6
X-linked intellectual disability, Stocco dos Santos type	FOXE3
X-linked intellectual disability, van Esch type	FKBP4;MARK2;GGT1;SMPD3;LHB;GNRHR;WFS1;EGR1;USP26;CGA;LHCGR;HMGA2;ADRA1B;KISS1;PRL;NHLH2;GGTLC2;CGB3;LHX3;GNRH1;SAFB;SGPL1;AR;FSHR;CGB5;BGLAP;GGTLC3;CGB2;HSD17B3;MYC;LHX9;GGTLC1;AGPAT1;CGB8;SLC12A2;KISS1R;CHST8;DHH;NPEPPS;ALK;IRS2;CGB7;CGB1
X-linked intellectual disability-acromegaly-hyperactivity syndrome	DHH;AR;PRL;NR0B1;TXNDC5
X-linked intellectual disability-ataxia-apraxia syndrome	GALC;SLC9A1;NAPB;CACNA1A;DST;ROBO3;ATCAY;PRNP;SCN1B;CNTNAP1;EFNB3;KCNA1;SULT4A1;SCN1A;GRID2;KCNV1;MYO5A;RREB1;AGTPBP1;SYT2;GLRA1;PSAP;DNM1;DAB1
X-linked intellectual disability-cardiomegaly-congestive heart failure syndrome	NR0B1;ZC2HC1C;HEY2
X-linked intellectual disability-hypogonadism-ichthyosis-obesity-short stature syndrome	NR0B1;LHCGR
X-linked intellectual disability-macrocephaly-macroorchidism syndrome	METTL13;FMR1;ANXA13;SULT1E1;LRFN3;SAFB2;GJA10;AMHR2;MAP7;RAPGEF5;HMGA1;LAMTOR1;PRDM9;SGPL1;NR0B1;PRL;KATNA1;RGPD4;UNC13B;CNOT7;C22orf39;EIF4G3;RFX2;SCML2;BCL2L2;BLK;DMRT1;GBGT1;FAIM;GKAP1;AR;TMEM119;RGPD2;SYCP2;ADGRG1;PLPP6;LASP1;PUM2;SPMAP2;DHH;PLK4;DMRTB1;PDK1;MFSD2A;RGPD8;RGPD1;ASMT;GPX1;INSL3;BCL2L2-PABPN1;RGPD5;PATZ1;AQP8;AMH;DKKL1;PRDM7;RXFP2;CDK4;CH25H;IL21;BRCA2;CDKN2A;ADAMTS12;RGPD3;RANB…
X-linked intellectual disability-plagiocephaly syndrome	TBX3;SCN1A;SCN5A
X-linked intellectual disability-psychosis-macroorchidism syndrome	KCNC2;CSMD1;HCN2;FCGR2A;ATP1A3;GAL3ST1;TMEM240;FCGR2B;ABCA2;PLPPR5;HPRT1;FCGR2C
X-linked intellectual disability-retinitis pigmentosa syndrome	PAX6;JAG1;OCA2;HPS5;BMP4;PDE6B;GPNMB;ITPR1;FOXE3;MITF;CERKL;TMEM98;FOXC1;TYR;DCT;CUBN;VPS33A;HPS3;SLC45A2;ZNF329;CCDC28A;TYRP1;LTBP2;CYP1B1;DIAPH3;TSSK4;LYST;ZEB1;NRG1;ZNF597;JMJD1C;HSF4;CRYGD;SLC38A8;FOXC2;SLC24A5
X-linked intellectual disability-seizures-psoriasis syndrome	FOXP3;EREG;IL1RN;CARD14;ITGB2;SHARPIN;IL17C;TRIM21;ACKR2;PLGRKT;FLG;IL36RN;MME
X-linked lethal multiple pterygium syndrome	CACNA1S;WBP11
X-linked lymphoproliferative disease	MAP3K14;BTK;CD22;FAS;FOXP3;BCL3;RAB27A;TBX21;NFKB2;CD59;PILRA;MAVS;FLT3LG;FBXO7;TLR8;N4BP1;KCTD9;ASAH1;RELB;LGALS13;JAK3;NFKB1;IL2;UNC93B1;AICDA;BACH2;DUSP22;BCL6;GNAI2;ZAP70;WIPF1;CD274;CCR2;TNFSF10;SASH3;NCKAP1L;IRF1;C3;CCR7;IL22;RAC2;RRAS2;BHLHE40;DPH6;PTPN22;IL6ST;IL2RA;DTX1;TANK;UACA;LMBR1L;TP53;BCL10;HAX1;IL2RG;FLI1;BANK1;PIK3AP1;ICOSLG;ITGB2;IKZF3;SPTA1;CTLA4;ICOS;PRKCD;NPY1R;NFIL3;PLD4;PI…
X-linked mixed deafness with perilymphatic gusher	SLC25A13;FGFR3;SLC26A4;SLC7A8;EYA1;CDH23;TECTA;OCM;TFAP2A;MYO7A;GABRB2;ZEB1;KCNMA1;TMC1;FOXI1;EMX2;SLC26A5;MCTP1;MYO6;POU3F4;GRXCR1;S1PR2;ISL1;HGF;NGFR;SLC12A2;FGF10;FGFR1;SYNJ2;REST;POU4F3;JAG1;GATA3;KCNQ4;SIX1;WBP2;EDNRB;PTPRQ;SRRM4;NTRK2;PCDH15;ATP2B2;KIT;CACHD1;TMPRSS3;MSX1;SHH;COL4A3;OTOS;KCNE1;SOX2;TBX1;FGF3;PSAP;CYS1;CLDN9;SLC7A14;PAX2;CDC14A;DLX5;CDKN1B;ATP6V1B1;TECTB;BAIAP2L2;SLC44A2;DLX…
X-linked myopathy with excessive autophagy	SCN4A;LIMCH1;DNM2;CAPN3;OBSCN;DNAJB4;COL6A3;TCAP;FKRP;LAMA2;DMD;MYH4;ANK1;DMPK;TNNT1;SGCA;APOBEC2;FLNC;ITGA7;COL6A1;RYR1;KBTBD13;SGCG;KLHL31;ASNSD1;CASQ1;DES;DYSF;MBNL2;SELENON;COL13A1
X-linked myopathy with postural muscle atrophy	DNM2;DMPK;IGHMBP2;ASNSD1;TTN;SELENON;XIRP1;DMD;RBM20;CHD4;ITGA7;DYSF;MBNL2;DNAJB4;VCP;DES;CAV3;RYR1;MYH4;SGCG;FLNC;SLC6A6;GAA;MYOZ2;SYNM;LAMA2;SGCA;CAP2;ACTA1;COL6A3
X-linked neurodegenerative syndrome, Bertini type	PDE6B
X-linked non progressive cerebellar ataxia	GALC;FCGR2B;KCNN2;EFNB3;GLRB;KCNA1;QKI;TBP;VAPB;RREB1;WNT1;PRKCG;ELP2;CACNA1A;SYT2;GLRA1;GRID2;ZIC1;DHRS1;KCNJ6;MPZ;TPP1;ATCAY;WDR81;GLB1;PRNP;PITPNA;ZIC4;SCN4B;UNC5C;ALG12;SMDT1;ANKFY1;CLCN1;RELN;SCN8A;CACNA1G;INPP4A;HEXB;PLXNA2;CBLN1;ZNF423;STUB1;TUBB4A;CNTNAP1;PMP22;TRIM2;SIL1;CANX;GDF1;ACP2;FCGR2A;EAF1;DST;ROBO3;ATP2B2;STARD9;SPTBN4;FBXO41;ATXN7;UBLCP1;KCNV1;MECP2;LKAAEAR1;CLP1;MYO5A;PSAP;NOS…
X-linked non-syndromic intellectual disability	AP2B1;RGPD5;GABRA1;SH3YL1;AP3D1;KIF2A;CHAT;CIC;IGSF9B;CXCL2;GNAO1;NRCAM;MYO15A;SLC7A8;AMELY;SLC32A1;CELF4;NOL4;FMR1;TAF1C;SCG3;DKKL1;CDH23;LGI1;SLC6A4;CRACD;RAB5B;GABRG2;EEF1B2;PCGF1;KCNQ4;TNN;AMELX;PAX1;BCL11B;RNF112;HOXD13;CDKN2D;BCL2L2;SAFB2;TPTE2;IMPA1;VRTN;KCNH3;MAP7;KCNMB4;RGS8;WNT10A;EDAR;DNAJB5;MYO7A;TCF12;ZFP14;SCN1A;LNPK;SLC10A4;SCUBE3;SDK1;SIGMAR1;LAMTOR1;CNTN5;ITGB1;ADRA2A;ADAMTS12;GR…
X-linked parkinsonism-spasticity syndrome	CACNA2D2;GALC;FCGR2B;KCNN2;ACHE;ZNF423;YJU2;CNTNAP1;PMP22;GLRB;ADAM23;HOXC12;PLP1;RREB1;RHBDL3;SYT14;NAT8;NSD3;UBLCP1;KCNV1;TPP1;CCDC125;HGS;SCN8A;HTT;TAFA2;FOXJ3;OPA1;NOS1AP;FCGR2C;SPMAP2L;HECW1;CACNA1G;ZFYVE26;RTRAF;AP3B2;QKI;UBE3A;ECT2;PARK7;CCNB1;SRRM4;CACNA1A;EAF1;GLRA1;GRID2;MPZ;STARD9;SPTBN4;ETNPPL;MECP2;LKAAEAR1;ADCY5;SGF29;KCNJ10;TH;ALG12;USP18;PPIL6;AGRN;RELN;MYBPC1;LAMA2;MBP;KANTR;NEFL…
X-linked progressive cerebellar ataxia	RORA;KCNN2;ZNF106;CNTNAP1;GLRB;RREB1;MORC2;CACNA1A;SCYL1;GRID2;GRM1;ZIC1;SUN1;SPTBN2;CHP1;SCN8A;USP14;ZNF423;TMEM176B;KIF14;CANX;ATP8A2;ELP2;ANK3;ATP2B2;STARD9;TPP1;ATCAY;PRNP;SRRM3;CA8;UNC5C;PLA2G6;ANKFY1;RELN;PSAP;CACNA2D2;MATR3;GALC;ZFYVE26;PMP22;TARDBP;NEUROD4;WNT1;PLAA;MDGA2;AFG3L2;UCHL1;ATXN7;KCNV1;CLP1;CNP;CFAP276;AGRN;LAMA2;DOCK3;TUBB4A;CLCC1;PLP1;VAPB;SACS;KCNJ6;SPTBN4;FBXO41;UBAP1;TBCE
X-linked recessive ocular albinism	FOXC1;MITF;TYR;IK;PXDN;SLC38A8;FOXE3;BLOC1S5;LGR4;BLOC1S5-TXNDC5;OTX2;PAX6;MAP3K1;PDE6B;SLC24A5
X-linked retinal dysplasia	PRICKLE3;SYNE2;LIMCH1;PRKCQ;IDI1;NAV3;HMMR;MCCC1;DCT;HSP90AA1;IMPG2;PHLPP1;DNAJB11;RPGRIP1;CRISP3;AP4S1;LAMA1;CACNA1F;RS1;VWA8;RBL2;CSK;ARHGEF18;DOT1L;CRX;TSPAN12;IMPDH1;BCL7B;UNC119;RAPGEF2;TRIM3;PDHX;TULP1;STK38;PRPH2;GNAT1;ALMS1;MEF2D;RPE65;CTH;PTBP2;KMT2A;CA14;ELOVL4;SATB2;VSX2;MSANTD2;ZMYM2;MRM2;TSFM;CHPF;SNRNP27;NDP;WRNIP1;BMP4;IRF3;RHOJ;TSPAN8;PODXL;AIPL1;ATP1B2;SLC44A2;NRL;ZSCAN10;APOE;AC…
X-linked retinoschisis	TMEM98;PAX6;GUCA1A;FOXC1;SYNE2;GDI2;LIMCH1;TYR;MCCC1;HSP90AA1;CCNT2;ITGB5;POMGNT1;RPGRIP1;TIMP3;LAMA1;RS1;VWA8;CRX;CACNG7;STX1A;MDM1;GAPDH;PRPH2;PPP2R5D;RPE65;CTH;FASLG;UCHL3;ELL2;MAPKAP1;TTLL5;MSX2;MSANTD2;GJA8;CLCC1;CEP250;IRF3;SIX1;ATP13A4;TSPAN8;AIPL1;ATP1B2;SLC44A2;TRAF7;NPHP4;PDE6B;TRPM1;ARF3;YWHAQ;CRB1;OSTF1;AGTPBP1;GJA10;CHRND;VPS36;FDX1;FGF2;FOXN4;RLBP1;NOSIP;SHROOM2;NSDHL;VLDLR;CDHR1;NC…
X-linked severe congenital neutropenia	PLAUR;QPCTL;FOXP3;CASP8;CNN2;SP140;PTPRC;CD82;FCN1;NCF4;BDKRB1;RABGGTA;STK4;PIK3CG;CSF3;IL23A;ITK;STAT1;MFAP2;SPP1;CSF3R;BCL11A;CCR2;SRGN;PKN1;ADGRE5;USP45;CXCL6;CCR7;ADGRE2;RAC2;DIAPH1;NUP210;LANCL2;LPIN3;COG6;EPSTI1;CD101;VTCN1;DOCK2;TMEM127;SETDB2;IL6;TLR4;CTSV;IRF4;IRF8;PIK3R5;ECM1;LBR;GPR17;PLAC8;DCLRE1C;PIK3AP1;KIT;SLC13A3;PADI4;IKZF3;GBP4;GFI1;PRKCD;CAMP;RAG1;NDST2;CLEC4E;TAP1;ZSWIM1;NSG1;…
X-linked sideroblastic anemia 1	SLC4A1;ITGA2B;CEACAM7;RHBDF1;PKD1;HFE;CYP3A43;CD44;ANK1;BAK1;ARID4A;EIPR1;CP;KITLG;SPTB;TFRC;PICALM;ADD2;ARHGAP15;RAP1GAP;ARHGEF1;DNM2;CPOX;SEMA5B;EPS15;PPP1R15A;ADD1;HEPH;THPO;CPA1;JAK2;HMOX1;EP300;PLEK2;RABGGTA;TUBB1;RNF24;DNTTIP1;GATA1;CHRAC1;BNIP3L;RNASEH2A;LIG1;HAS1;JAK3;ATP4A;TFR2;ARHGAP21;AKAP10;COMMD9;IFNG;TPI1;STEAP3;MPL;PTCH2;PRDX1;MYB;FBXL5;CSF3R;NR2C1;AGO2;NQO2;TREM1;SYMPK;USP6;XPO7;N…
X-linked sideroblastic anemia with ataxia	HEPH;AHSP;TF;TAL1;SPTA1;SLC4A1;TFRC;BNIP3L;TMCC2;SLC20A1;PRKAG1;SLC11A2;PRKAB1;SMAP1;MYB;PAX1;HBZ;EXOC6;GRID2;RUNX1
X-linked spastic paraplegia type 16	SLC3A1
X-linked spastic paraplegia type 34	CNTNAP1;AGTPBP1;GRID2;SCN8A;CACNA1G;KCNN2;GABPB1;ARHGAP10;CLCN1;PDE10A;CACNA1A;SPTBN4;ATCAY
X-linked spasticity-intellectual disability-epilepsy syndrome	MYO5A;ARX
X-linked spinocerebellar ataxia type 3	SPTBN4;PMP22
X-linked spinocerebellar ataxia type 4	SEMA3F;GALC;KCNN2;USP31;AP3B2;SLC5A5;CNTNAP1;PMP22;KCNA1;TBP;HERC3;NPC1;CACNA1A;GRM1;ATP2B2;MPZ;SPTBN4;SHANK1;ATCAY;MECP2;KCNJ10;SCN8A;PSAP;MBP;FCGR2C;KCNAB2;RTRAF;DNAL4;ABCA2;EFNB3;SLC2A1;RREB1;ATXN1;CANX;AGTPBP1;DST;GRID2;HCN1;BORCS7;TPP1;PRNP;DAB1;SCN4B;CA8;GLRB;SULT4A1;TOR1A;FCGR2A;ATXN7L1;KCNMA1;STARD9;GLB1;CLP1;KY;SMDT1;RELN;MYO5A;BORCS7-ASMT;NEFL;CACNA1G;HEXB;FCGR2B;GNAO1;ZNF423;CDH23;ADAM…
X-linked spondyloepimetaphyseal dysplasia	HOXC8;FGFR3;PITX1;GGT1;GGTLC2;MMP9;PHEX;PORCN;SMPD3;COL1A1;ZBTB16;TENT5A;NPR3;ACVR1;FGF23;SLC10A7;TWIST1;TTC21B;GDF5;HOXD9;HOXD11;UBE2G1;LRP4;PHC2;FLNB;FBN2;COL2A1;HAPLN1;ANKH;WDR19;SIK3;FSTL1;SLC39A13;HOXD12;CRTAP;CANT1;EVX2;FMN1;HOXA11;RUNX3;CBFB;GLI2;FGFR1;ZMPSTE24;PTHLH;TBX15;COL12A1;BMP5;PAPPA2;SLC35A3;TNFSF11;PAX1;HOXD13;CHSY1;GSC;GPR87;DYM;LNPK;ZEB1;GGTLC1;NPR2;PKDCC;PBXIP1;SHH;COL1A2;UNCX…
XYLT1-congenital disorder of glycosylation	TENT5A
Xeroderma pigmentosum complementation group B	CDKN2A
Xeroderma pigmentosum complementation group D	FOXE3
Xeroderma pigmentosum complementation group G	PAX6;FOXE3;MAPT;GLRA1;TRPM3;SIPA1L3;LGR4
Xeroderma pigmentosum variant	HIC1
Xp22.3 microdeletion syndrome	CFTR;ESR1;EEF2K;LHB;GNRHR;LHCGR;ABHD2;LHX9;HFM1;GDF9;AQP4;CGB1;YBX2;CGB2;GADD45G;SPATA22;FZD1;TIPARP;FSHR;TBPL2;FOXE3;CGB8;FMR1;CGB3;CPEB3;FANCL;GPR149;CGB5;CRYBB2;PRKAA1;TAF4B;GAS2;KISS1;NR2C2;NR2F2;CGB7;ZGLP1
Xq27.3q28 duplication syndrome	FKBP4;LHB;LHX3;INHBA;HSD17B3;DHH;FSHR;PRL;NHLH2;CGB5;CGB2;GNRHR;EGR1;CGA;MYC;DDR2;AR;ADRA1B;CGB7;CGB3;KISS1R;MAD2L2;CSNK1G2;LHCGR;LHX9;GNRH1;KISS1;ALK;CGB8;CGB1
Yellow Nail Syndrome	VEGFC;SVEP1;FLT4;GJB2;CCBE1
Yoon-Bellen neurodevelopmental syndrome	DSCAM;MBP
Young adult-onset Parkinsonism	HECW1;CACNA1G;KCNQ1;GALC;HIPK2;KARS1;VPS35;KCNN2;ACHE;RTRAF;ATRN;AARS1;HCN2;DNAL4;ZNF423;USP31;MTMR9;ATP1A3;ABCA2;PITRM1;ASPA;CNTNAP1;PMP22;GLRB;PPARGC1A;QKI;PDE10A;GABRG2;UBE3A;ADAM23;DHDDS;PYROXD1;PLP1;VAPB;HIP1;CDHR3;GDF1;SULT4A1;CCNB1;PDGFRA;TOR1A;CYP19A1;HERC3;SRRM4;RHBDL3;CACNA1A;SCYL1;FCGR2A;SYT14;SYT2;NAT8;SCN1A;GLRA1;DRD2;THRB;DST;GRID2;EPG5;GRM1;ATP2B2;DHRS1;MPZ;STARD9;SPTBN4;ZFPL1;AGL;…
Young syndrome	RBM5;YBX2;SPATA20;PRSS21;PAFAH1B1;YTHDC2;GOPC;FOXP3;SPO11;MSH4;PITHD1;CROCC;YBX3;CSNK2A2;MOV10L1;EIF4G3;WDR62;MKRN2;MLH1;SMC1B;LIPE;BCORL1;GMCL1;TASP1;TGFB2;CREM;DMC1;CEP128;VRK1;TCFL5;RHOXF1;TAF7L;IQCH;TULP2;LHB;DKKL1;RSPH6A;GSK3A;RAD51C;SEPTIN4;CCDC34;ZBTB16;PARP11;BCL6;KDM3A;GORASP2;MAD2L2;ZNF541;WIPF3;ARL4A;SFTPA1;TBC1D20;CEP250;PRDM7;AKAP9;HERC2;KNSTRN;ACE2;ATP1A4;TESMIN;CCNA1;MORC2;CCDC146;…
Zechi-Ceide syndrome	ZEB1;RSPO2
Zellweger syndrome	TGFB2;FOXE3
Zika virus infectious disease	PXDN;LGR4
Zimmermann-Laband syndrome	SP6
abdominal obesity-metabolic syndrome 4	SCARB1;APOE;LEPR;LDLR;IRS2;ELN;NOS3;C11orf86;PLSCR3;ILRUN;ADD2;SIM1;CEP19;ADIPOQ
abetalipoproteinemia	AHSP;HEPH;PRPH2;IREB2;STX5;LRP5;SPTA1;ANK1;PRKAB1;WRNIP1
absence deformity of leg-cataract syndrome	FGF9;PDHX;CRYGD;PXDN;MYO10;NHS;RCN1;TRPM3;E2F3;FOXE3;CERKL;LGR4;PAX6;FOXC1;LIM2;PAX1;HOXD13;BCAR3;LMNA;FGFR3;HSF4;IK;CRYAA;GJE1
absence of fingerprints-congenital milia syndrome	ITGB2
absent radius-anogenital anomalies syndrome	HOXD13
acanthosis nigricans	CES2;KRT76;SLC27A4;KLK11
acanthosis nigricans-insulin resistance-muscle cramps-acral enlargement syndrome	CREBBP;BAIAP2L1;ADIPOR2;GIPR;STXBP3;AGAP2;ATM;GHRL;KIT;APPL1;CPT1C;PCSK1;KMT2B;SOCS7;ISM1;AKT2;GCK;GLP1R;ARFGEF3;PRKAG3;LEPR;PPARG;CDK4;PFKM;ADIPOR1;ADIPOQ;SLC2A4;GCKR;STX4;C1QBP;GYS2;SIM1;LNPEP;ST3GAL5;DBH;HMGA1;SORD;DRD2;ADRA2A;LMNA;CTHRC1;SLC27A4;KBTBD2;INSR;CES2;PROP1;CDH5;FANCA;PPP2R2A;PREX2;PIK3CB;ERO1B;FMR1;PCYT1B;AMH;PIK3R1;CRTC2;GDF9;FAM3B;TRARG1;LCMT1
acatalasia	DHRS9;GZMB;FKTN;GNPTAB;NAT2;GBA1;GPX1;MAPK9;TPI1;KMO;GPD1;NAT1;PISD;MDH1;GBA2;AKR1A1;CAT;LDHA;TM4SF5;ATP7A;PROP1;THBD;GDE1;ME1;GNPTG;JAK2;GAPDH;HACD1;KRT4;AGMO
aceruloplasminemia	SEMA3F;ANK1;HSD17B1;PRKAB1;EPG5;EPB41;KLK5;WDR45;SLC29A3;CTSA;IQCE;STEAP3;EXOC6;TMPRSS6;HEXB;LEPR;IREB2;SPTA1;GPR146;CYP7A1;PRKAG1;CLK1;TF;TPO
acetyl-CoA acetyltransferase-2 deficiency	VAPB
acheiropody	MAP4K5;PTHLH;IGFALS;GGT1;CHKB;CEMIP;COMP;BMP5;FAM20B;DENND10;COL10A1;CHPF;ZNF831;GDF5;ECHS1;HOXD11;HOXD13;MAS1;RAI2;CHSY1;COL2A1;LNPK;SFRP2;RSPO2;WNT7A;MMP16;MMP14;ACAN;NPR2;CBS;SERPINB12;TMEM88;ATG13;ARL15;FMN1;HOXA11;KPNA6;COL9A2;FGFR3;IFT80;SH3BP2;GGTLC2;LGMN;PHEX;SLC30A4;LMBR1;HOXA13;GLI3;ZBTB16;KCNIP3;EGR1;TBX4;HOXD9;BMPR1B;CCDC33;UBAP2L;ARID5B;LRRK1;FBLIM1;PBXIP1;FBN1;PRRT2;ROR2;HOXD12;NFXL…
achondrogenesis type II	FGFR3;SMPD3;SLC10A7;SOX9;GLI2;PTHLH;FLNB;ZEB1;WDR19;ROR2
achromatopsia	SLC24A1;CACNA1F;CRX;NR2E1;PRPH2;SLC4A3;PDE6B;MERTK;LPCAT1;OTX2;BFSP2;CERKL;CNGA1;CFH;FGF9;ELOVL4;GJA10;CNGA3;LRP5;FSCN2;FOXE3;HSP90AA1;STRA6;DNASE2B;CDKN2A;NCAM1;SLC38A8;ERC2;PAX6;TYR;CRB1;AGPAT3;RHO;MFRP
acne inversa, familial, 1	TRIM21;IL1RN;ACKR2;MME;ALDH18A1;IL36RN;CARD14;STAT6;FOXP3;PLGRKT;EREG;ITGB2;SHARPIN;TRAF3IP2;FLG;IFNK
acne inversa, familial, 3	STARD7;MEFV;FGL1;PTPN6;SFTPA1;IL36RN;CARD14;CACNA1C;ITGB2;TMEM79;IL17RA;MME;PLCG2;TRAF3IP2;STAT1;GPR31;IL1RN;FLG;IFNK;IFNGR2;TRPV3;KLK6;SHARPIN;KRT76;PLA2G4E;TNF;FOXP3;POLB;EPS15;IL17C;EREG;IL17RE;CAMP;MST1R;GPX8;SCARA5;ARIH2;CMTM4;SFTPA2;SOCS1;CHUK;TREX1;LTA;FGR;ALDH18A1;WDR1;PLGRKT;TRIM21;ACKR2;PLA1A;C9orf72;MMP10;STAT6;GSDMA;COL3A1;LORICRIN
acquired angioedema	SOX18
acquired central diabetes insipidus	AKR1B1;APLNR;AQP2;AFMID;NPY2R;AVP;ADCY6;NEDD4L;LEPR;AVPR2;TRPV5;SLC5A2;AGRP;UMOD;MMP17
acquired generalized lipodystrophy	LEPR;PPARG;CYP19A1;BSCL2;TLR5;CRH;GPRC6A;PNPLA2;CYP11B2;SLC2A4;KMT2B;SEC61A1;FSTL3;CYP11B1
acquired ichthyosis	IL1RN;IL36RN;FLG;PSTPIP2;ALOX12B;RELB;SPINK5;KRT10;CARD14;KRT2;TP53;ABCA12;ST14;KRT9;HIC1
acquired long QT syndrome	SNX29;GALC;SFSWAP;SPA17;ROCK1;SCARB1;WDFY1;TBX5;POLI;GABRE;NUTF2;KCNA7;RFC5;CAP2;IL18R1;GBP1;RCN2;ZNF541;USP35;CASQ2;KLHL29;FKBP1B;HELLS;KCNIP2;ADRA1A;KCNJ8;STAMBP;INSIG2;THRA;MINDY2;EGLN3;ACE2;CASZ1;GCH1;IL33;TTC29;SYCP3;FCGR2A;RGS5;SCN1A;GOLGA4;TRIM55;CACNA1C;KCNE4;AP1S3;SCOC;DDAH1;CPA5;ACE;KCNJ3;CMYA5;NOS3;SCN3B;LAIR2;RPSA;RAB4A;SHOX2;NPAS2;IRX3;MAGED1;NKX2-5;SCN5A;HYLS1;PLN;RYR2;RBM20;PHACTR4…
acquired partial lipodystrophy	CFH;ASIP;GLIS2;HNF1A;CRH;SYK;BSCL2;COL4A3;UMOD;GPRC6A;LEP;MAGI2;TXNIP;CLEC2D;SCARF1;PPARG;LMNA;CYP11B1;SUGCT;COL4A1;B4GALT1;BACH2;ALMS1;NCF2;COG6;LHCGR;LCN2;INSR;KMT2B;RRM2B;ABCG2;MAS1;CYP19A1;SLC5A10;MYO1E;CYP11B2;CXCR2
acquired von willebrand syndrome	FERMT3;ITGA2B
acral dystrophic epidermolysis bullosa	NFKBIZ;ITGB2;RELB;SPINK5;HR;KRT10
acral peeling skin syndrome	FOXP3;PSTPIP2;GRHL3;KRT1;GBA1;SHARPIN;ATF6B;ERP44;KLK11;SCD;XPA;ITGB2;ALOX12B;SPINK5
acral self-healing collodion baby	TGM1;KLK11;FOXP3;ABCA12;SVEP1;GBA1;ALOX12B;ZFP91;INPP5A;XPA;ZFP91-CNTF;SPINK5;EIF4ENIF1
acro-renal-mandibular syndrome	GLI2;FGF9;WNT5A;NABP2;CACNA1S;WBP11;SOX9;ROR2
acrocallosal syndrome	TMEM107
acrocapitofemoral dysplasia	CREBBP;FGFR3;GGT1;GGTLC2;PHEX;SMPD3;SLC39A14;HOXA13;GLI3;ZBTB16;CYP27B1;BMP5;FGF23;TBX4;GDF5;FLNB;PRKG2;LNPK;RSPO2;LRRK1;CBS;SIK3;PKDCC;PBXIP1;FBN1;HOXD12;CANT1;RPL38;EVX2;HOXC8;IFT80;PITX1;TBX15;FGF9;XYLT1;COL1A1;WNT5A;SLC10A7;TTC21B;PAX1;THRA;IDUA;HOXD9;HOXD13;KL;NOTCH2;COL2A1;NABP2;CSGALNACT1;WNT7A;FGF18;FSTL1;IHH;SHH;SMAD3;EVC2;SCUBE2;ANO6;FMN1;HOXA11;CBFB;PTHLH;ACP5;BPNT2;INPP4B;P3H1;SLC35A3…
acrocardiofacial syndrome	CC2D2A;TBC1D32;RERE;MATR3;LAMA5;KIF7;TBX1
acrocephalopolydactyly	PRICKLE1;FGF9;ROR2;BMP5
acrocraniofacial dysostosis	PITX1;FGF9;EYA1;ROR2;GLI2;ZEB1
acrodermatitis enteropathica	NFKBIZ;AWAT2;EDA
acrodysostosis	FGFR3;SLC10A7;COL2A1;ZEB1;ROR2;FGF9;WNT5A;POSTN;PRICKLE1;GLI2;SMPD3;ZBTB16;HOXD13;SPRY2;NPR2;SLC39A13;EVC;TBX15;LTBP3
acrodysostosis 2 with or without hormone resistance	HOXD13
acrofacial dysostosis Rodriguez type	GLI2;ZBTB16;NABP2;ZEB1;ROR2;FGF9;WDR19
acrofacial dysostosis, Catania type	AMELY;SP6;SATB2;AMELX;DMP1
acrofacial dysostosis, Palagonia type	SP6;LRP6;EDA;GLI3
acrofacial dysostosis, Weyers type	TP63;RUNX2;HOXD13;WNT10A;HOXD12;AMELX;RSPO2;C3orf38;PAX9;HOXA13;BCL11B;ENAM;SP6;AMELY;DMP1
acrofrontofacionasal dysostosis	FREM1
acrokeratosis verruciformis	SCD;SPINK5;TUFT1;ABCA12;LRIG1;NSDHL;ST14;ITGB2;DMKN;KRT1;GSDMA;KRT2;MAPK9;TP63;GRHL1;XPA;FLG;KRT76;KRT10;KRT14;CDSN;SNAP29;FOXN1;NFKBIZ;GRHL3;SLC27A4;CES2;DSG4;IKBKG;GPX8;KLK11;KRT9;PPARA
acroleukopathy, symmetric	RAB27A;TYR;HPS5;DOCK7;LRRFIP1;CILP;JTB;GNAQ;KIT;FMNL3;IGFBP7;CTLA4;SLC45A2;HPS6;PSCA;AXIN2;ADAMTS20;PPARA;MITF;MYO5A;SPAG9;RPS20;KITLG;MCOLN3;FRYL;OCA2;HPS1;MOGS;EDNRB;KIF2C;LYST;AFG2A;ADAMTS9;ATP7A;GPR25;KRT2;ZNF609;GPR173;RPS19BP1;SLC24A5;LDLRAD1;GNA11;HPS4;SOX10;ASIP;BLOC1S6;ITGB8;TYRP1;FOXN1;AP3B1;PAK6;TM4SF5;NEK10;ZNF367;GSTM4;KYAT1;TRIB1;SPATA31D4;MC1R;FLYWCH1;TARBP1;GLI3;GALNTL5;FRMD4B;DNA…
acromegaloid facial appearance syndrome	GDF5
acromelic frontonasal dysostosis	GLI3
acromesomelic dysplasia	FGFR3;TBX15;BMP5;HOXD11;ZEB1;FGF9;GLI3;RPL38;EVC;GLI2;ZBTB16;FLNB;HOXD12;HOXD13;ROR2
acromesomelic dysplasia 1, Maroteaux type	TRAM2;FGFR3;EVC;FGFR1;PHEX;ACP5;FGF9;GLI3;ZBTB16;BMP5;ACVR1;GDF5;HOXD9;WNT7A;CBS;ROR2;HOXD12;RPL38;FMN1;TBX15;NPR3;HOXD11;HOXD13;LRP4;COL2A1;SFRP2;FSTL1;CANT1;PHOSPHO1;EVX2;HOXA11;TMEM53;FLNB;ADAMTS17;PBXIP1;PPIB;PITX1;PORCN;PRKG2;SHH
acromesomelic dysplasia 2A	HOXA11;MAP4K5;GAB2;PITX1;HMMR;RBFOX1;PTHLH;SLC7A8;IGFALS;GGTLC2;CHKB;LGMN;PHEX;SMPD3;BPNT2;COMP;GLI3;SC5D;BMP5;TENT5A;DENND10;TBX4;CHPF;GDF5;HOXD11;HOXD13;MAS1;CHSY1;MATN3;SPATA6;BICDL1;ITM2C;IFT172;MSTN;COL2A1;NABP2;CCDC33;AHSG;GGTLC1;ARID5B;DMP1;LRRK1;WNT7A;FGF18;NPR2;IHH;RYK;PPIB;DNAJC21;HOXD12;EVC2;ATG13;MEX3C;PAPPA;JAG2;TG;ALX4;FGFR3;MMP9;XYLT1;ZBTB16;MDM1;ACVR1;UXS1;FAM20B;BBS9;TWIST1;WWP1;…
acromesomelic dysplasia 2B	HOXA11;ARID4A;GAB2;RBFOX1;MAP3K20;MMP9;SALL4;PHEX;LMBR1;HOXA13;GLI3;ZBTB16;BMP5;TENT5A;KCNIP3;UXS1;TBX4;COL10A1;GDF5;HOXD11;HOXD13;CHSY1;UBE2G1;BMPR1B;COL2A1;LNPK;CSGALNACT1;B3GAT3;ARID5B;LRRK1;WNT7A;CBS;NPPC;PBXIP1;IHH;TMEM88;DNAJC21;PKIA;EVX2;FMN1;KPNA6;COL9A2;PTHLH;SLC7A8;PRODH;XYLT1;COMP;FAM20B;CHPF;RAI2;KL;FLNB;CHST12;CCDC33;AFF3;RSPO2;PKDCC;SHH;FBN1;HOXD12;EVC2;ATG13;GAS1;IL31;FGFR3;PITX1;E…
acromesomelic dysplasia 2C, Hunter-Thompson type	HOXA11;ARID4A;COL9A2;FOXC1;CBFB;FGFR3;PITX1;FGFR1;EPYC;PTHLH;SLC22A17;GGT1;SALL4;PHEX;SALL1;CEMIP;ANKRD27;GLI3;COL1A1;ZBTB16;BMP5;ARSB;NPR3;ACADM;EGR1;COL10A1;GDF5;ECHS1;HOXD11;HOXD13;RAI2;TRIM5;UBE2G1;IRAK2;IL6ST;BMPR1B;C1RL;COL2A1;DUOX2;ST6GAL2;LNPK;AMT;RSPO2;PDE3B;WNT7A;MMP16;ACAN;FMNL2;LRP5;PKDCC;NPPC;PBXIP1;DNAJC21;ROR2;HOXD12;ATG13;PAPPA;CHSY3;IFITM5;NRAS;SCARF2;FMN1;GGTLC3;KPNA6;IFT80;APLP…
acromesomelic dysplasia 3	PITX1;SMPD3;HOXA13;ZBTB16;GDF5;HOXD13;LNPK;SFRP2;RSPO2;WNT7A;FSHR;EVX2;FMN1;HOXA11;HOXD12;PORCN;BMPR1B;COL2A1;COL1A1;TBX4;HOXD11
acroosteolysis	GSK3B;INPP4B;TMEM178A;BBLN;PLS3;SFRP4;IAPP;TOB2;STAT1
acroosteolysis-keloid-like lesions-premature aging syndrome	FGF9;CHUK
acropectoral syndrome	ALX4;MAP3K20;HOXA13;GLI3;ZBTB16;TWIST1;BMP4;GDF5;HOXD13;FBN2;ADAMTS20;ETV5;FMN1;SCX;NUBP1;WDR35;CRABP2;SFRP2;SCLT1;LGI4;GJB3;RNF10;IFT88;LMBR1;COL1A1;TBX2;LRP4;FREM2;INTU;TMEM107;SMOC1;BHLHA9;EFNB1;TFAP2A;ADAMTS5;WNT7A;EN1;KIF7;DNAJC24
acrorenal syndrome	COL2A1;VPS33A;RSPO2;EVX2;FMN1;HOXA13;HOXD13;GREM1;RFNG;HOXD12;GDF5;LNPK
acth-independent macronodular adrenal hyperplasia 2	NCOA1;SIM1;LEPR;VGF;PLSCR3;NR3C1;LEP;TRARG1
action myoclonus-renal failure syndrome	KCTD1
activated PI3K-delta syndrome	BTK;FAS;FOXP3;TRAF3IP2;TNFRSF1A;BCL3;PTPRC;BLNK;IL2RB;RELB;TGFB1;JAK3;IFNG;BCL6;GNAI2;ZAP70;NFE2L2;FASLG;FOXO3;PKN1;RGS13;NDFIP1;RNF128;BHLHE40;RC3H1;CD72;FCMR;IL15;RAG2;TNFSF15;TLR7;CARD11;MTOR;LTA;LTB;TNF;LYN;MAP3K14;BIRC3;IFNGR1;CYLD;CD59;NFKB1;IL2;TCIRG1;POU2AF1;BACH2;DUSP22;IL4;IL5;CXCR4;SASH3;PTPN22;IL2RA;IRF8;TNIP1;BCL2L11;ITGB2;CTLA4;PRKCD;SOCS1;DLK1;LAT;TNFRSF13B;PRKDC;RASSF5;TBX21;NFKB2…
acute adrenal insufficiency	SLC12A1
acute erythroleukemia	CD79B;TRAF3IP3;BTK;ANK1;DKK3;ADD2;PPP1R15A;BLNK;LGMN;ATP11C;TNFSF13B;BNIP3L;DNASE2;JAK3;DOCK8;SLC11A2;PTPN6;CD83;BACH2;RAD50;ZAP70;STEAP3;WIPF1;CR2;FASLG;SASH3;XPO7;PTPN22;IL6ST;IL2RA;NUDT15;SLC40A1;SPPL2A;SIGLEC10;RORC;RFX5;TNIP1;IL2RG;FLI1;ZFP36L2;BCL2L11;PROM2;PIK3AP1;KIT;EPB41;RUNX1;TNFRSF13C;ITGB2;CHRNB2;SIGLEC16;SPTA1;PRKCD;EBF1;CCDC171;RAG1;PLD4;PRKCB;EPB42;NFKBID;KLF13;CD19;CIITA;ZFPM1;LC…
acute infantile liver failure due to synthesis defect of mtDNA-encoded proteins	HNF1A
acute infantile liver failure-cerebellar ataxia-peripheral sensory motor neuropathy syndrome	HEXB;LPIN2;NPC2;GRID2;SMPD1;PPT2-EGFL8;PPT2;ATP7B;ANK1;CTSA;CLCC1;NPC1;SACS
acute lung injury	HCK;DUSP1;WFDC2;TGFB3
acute lymphoblastic leukemia	SOAT1;TP73;CTSG;SUV39H1;MYH14;MSH6;KMT2A;RARRES1;PML;IRF8;TP53;CDKN2A;SUV39H2;TMPRSS11D;BUB1B;RUNX1;RBM15;HR;NF1;SIPA1;BUB1B-PAK6;S1PR2;SPI1;MSH2;STK4;SRPX;ETV6;EAF2;FLI1;ING1;PHF6;TET2;ROBO1;PTEN;SAMD9L;SUZ12;PRF1;IKZF1;NFE2;ATM;MCM4
acute monocytic leukemia	TP73;MSH2;MSH6;NFE2;TP53;TMPRSS11D;RUNX1;TET2;SUZ12;SUV39H1;ETV6;PML;CDKN2A;FLI1;ZFAND2B;SAMD9L;STK4;MYH14;RARRES1;EAF2;ATM;PTEN;S1PR2;PRKCH;CTSG;SRPX;COG6;IRF8;SUV39H2;ING1;PHF6;RBM15;ROBO1;NF1;SIPA1
acute myeloid leukemia	STK4;PML;CDKN2A;SUV39H2;TET2;S1PR2;CTSG;SUV39H1;RARRES1;NFE2;IRF8;EAF2;FLI1;ING1;TMPRSS11D;PHF6;SUZ12;NF1;TP73;SRPX;MYH14;MSH6;ETV6;ATM;RBM15;PTEN;SAMD9L;SIPA1;MSH2;TP53;RUNX1;ROBO1
acute myelomonocytic leukemia	SLC4A1;WDR1;JAK2;CTSG;PLEKHM2;USP45;CBFA2T3;TMCC2;FBXO15;SLC20A1;FBXL2;LAIR2;TET2;TCIM;ZFPM1;SIPA1;PRKDC;TNFRSF1A;TTC7A;TFRC;ADD1;FBXL19;BNIP3L;STAT1;MPL;MYB;HBZ;COG6;LDHA;LMO2;EXOC6;HERC6;FERMT3;CXCL13;USP16;SPTA1;LAIR1;AHSP;USP32;ITPRID1;NPM1;BRCC3;IKZF1;RASA3;HEPH;KLF1;CHORDC1;SELPLG;PRKAB1;SMAP1;STEAP3;PTCH2;HNRNPR;USP6;LPIN3;MSN;C9orf72;LCN2;ZFP36L2;TSPAN33;ZFAND2B;RFT1;ZSWIM1;NSG1;CES2;CLEC…
acute panmyelosis with myelofibrosis	ARID4A;GATA1;IRF8;NBEAL2;MPIG6B;SIPA1;FLT3;IL18BP;SSBP2;ZFAND2B;SPI1;PROCR;BACH2;GMDS;NUDT15;STIM1;PRKCH;ARHGEF1;IFNG;RAD50;COG6;DPH6
acute promyelocytic leukemia	PHF6;TET2;SAMD9L;NFE2;ETV6;ATM;FLI1;CTSG;TP53;ZFP36L2;RASA3;NF1
adactylia, unilateral	LNPK;GDF5;HOXD13;FBN1;HOXD12;EVX2;FMN1;HOXD11;LRP4;BMPR1B;SALL4;HOXA13;SFRP2
adamantinoma	PSME1;ZNF106;NRSN2;ID1;PRRG2;GPD1;PTEN;LONRF3;WDR73;CXCR2;SHANK3;SEC31B;PSME2;CAV2;GPR63;CDKN1A;HLCS;NKX3-1;KCTD5;BCL7C;STAT1;TP53;C2CD2;CCDC78;LRP5;SUN3;MPI;SLITRK4;GPC6;S100A16;GM2A;CASR;DNAH5;MMP9;TGIF2;KL;TMEM254;CHCT1;ITGB3BP;PTH;REPS2;SAMD9L;PSMB8;C12orf75
adenine phosphoribosyltransferase deficiency	SLC7A9;SLC12A3;PAX2;SLC2A9;HPX;NPR3;PDE1A;ATP6V1B1;WNK4;MAS1;SLC14A2;AGT;REN;CLTRN;CYP4A22;ADORA1;CLDN2;AQP2;COL4A3;DRD5;CLCN5;AGTRAP;AQP11;CLCNKB;TNFAIP2;CLCNKA;FOXD2;MAGI2;CD2AP;POU3F3;APRT;CR1;MAFB;CYS1;PKD1;NEDD4L;WNK1;SLC12A1;COL4A4;UPK3A;CA2;SLC16A10;NPHS2;SPP1;BMP4;SLC3A1;RHCG;SLC14A1;CORIN;MMUT;MYO1E;HPD;ACE;PTGER1;UMOD;AGTR2;CYP4A11;COL4A1;SUCNR1;GUCA2B;PHEX;TGFB1;UPK2;CCNI;GLIS2;AVPR2;G…
adenohypophysitis	PRL
adenosine kinase deficiency	ABCB4
adenosine monophosphate deaminase deficiency	SCN4A;COMP;SLC2A4;ANO5;MB
adenylosuccinate lyase deficiency	FREM1
adrenal cortex carcinoma	NR3C1;CYP11B2;CLCN2;CRH;CYP11B1;STK39
adrenocortical carcinoma, hereditary	TP53;CDKN2A;CXCR6;PTCH1;SMARCB1;BUB1
adult Krabbe disease	GALC;PMP22;CANX;MORC2;UNC5C;CCR10;CA8;DCC;CNTNAP1;EN1;ARSA;USP14
adult acute respiratory distress syndrome	DUSP1
adult hypophosphatasia	AMELY;TNN;AMELX;BCL11B;CTSK;LRP5;SOST;FGF9;DMP1;ALPL;IBSP;SLC29A1;POSTN;OSR2;RPS6KA3;NOTUM;PAX9;CLEC11A;FAM20A;AKR1A1;SATB2;TNFSF11;ENAM;WNT10A;ANKH;CREB3L1;GREM2
adult neuronal ceroid lipofuscinosis	RORA;KCNN2;ATP1A3;HCN1;ARX;DNAL4;STUB1;CACNA1A;ATXN7L1;GRID2;SLC6A1;CA8;KCNAB2;SLC5A5;COQ8A;MYO5A;RTRAF;ATXN1;ANK3;GRM1;HPRT1;MECP2;NHLRC1
adult polyglucosan body disease	ETV4;KCNMA1
adult-onset Still's disease	NCKAP1L;GBA1;SPTA1;FOXP3;IL2
adult-onset autosomal dominant demyelinating leukodystrophy	FYN;TUBB4A;PLP1;TLR2;SLC12A6;NKX6-2;MPZ;GJB1;POU3F1;PMP22;ATP8A2;CD8A;NRG1;CADM3;PHOX2A;MAL;BACE1;PSAP;MBP;GALC;LGI4;SPTBN4;MOBP;LINGO1;GJC3;CD59;PRX;MAG;ERMN;DST
adult-onset distal myopathy due to VCP mutation	LARGE1;GMPPA;GAA;RYR1;DMD;LAMA2;COQ8A;AGRN;ANK1;MYH4
adult-onset foveomacular vitelliform dystrophy	PROM1;TYR;MAP3K1;CRX;TULP1;PRDM13;PRPH2;IK;ELOVL4;NDP;PXDN;SLC6A6;PDE6B;CRB1;GJA10;BCAR3;VLDLR;CDKN2A;NCAM1;LPCAT1;LRP5;RHO;SLC38A8;CFH;FOXC1;LAMA1;GPR143;UNC119;NR2E1;VSX2;TENM2;CYP4F11;CYP4F2;CYP4F8;MITF;ERC2;CERKL;SLC24A5;ELOVL2;CNGA1;LGR4;TMEM98;SLC24A1;HSP90AA1;CACNA1F;FOXF2;STRA6;MERTK;OTX2;IDH3A;CYP4F12;FOXE3;MFRP;PAX6;PRKCQ;RS1;PDHX;EFEMP1;CD46;RBP4;UBE3B;AGPAT3;CX3CR1;SLC4A5
adult-onset nemaline myopathy	DNM2;SLC6A6;COL6A3;DES;CAV3;DMD;DMPK;SGCA;LDB3;MYOZ2;RYR1;SGCG;ASNSD1;FKRP;MYH4;TTN;LMNA;DNAJB4;GAA
adult-onset non-insulinoma persistent hyperinsulinemic hypoglycemia	LEPR
adult-onset proximal spinal muscular atrophy, autosomal dominant	KCNN2;ACHE;AGRN;LAMA2;DNM2;SCYL1;MTM1;SCN4A;SCN8A;GAN;GRID2;DNAJB4;KCNV1
agammaglobulinemia 10, autosomal dominant	ITGAL;BTK;CD22;CD6;WAS;POU2F2;LCP2;CD84;BCL3;PVR;ST6GAL1;TBX21;ARHGAP15;IL4R;PTPRC;CD82;MAVS;FLT3LG;CD209;NLRP1;SH2D3C;MADCAM1;LGALS2;APOBEC3H;MMP9;NFATC2;STK4;ATP11C;CD40LG;TNFSF13B;NFAT5;IL21R;SLC1A5;CD79A;JAK3;PIK3CG;NFKB1;CD5;CD81;NUP98;POU2AF1;ITFG2;IL17A;CD83;IL4;ZAP70;IL1R1;ARID3A;CR2;RARRES1;BSPRY;CD274;ELF1;SASH3;PKN1;RAC2;POMT1;CHI3L1;PTPN22;DOCK2;ETS1;MYO1G;IRF4;IER3;SPPL2A;LMBR1L;VAV1…
agammaglobulinemia 7, autosomal recessive	ITGAL;MAP3K14;TRAF3IP3;CD4;BTK;MAP4K3;CD22;SERPINB1;POU2F2;LCP2;FOXP3;POLQ;LY75;CD84;TP53BP1;BCL3;PLA2G10;DAPP1;WDR1;TBX21;NFKB2;SESN1;SH3BP2;MAVS;CD209;ABL1;EFS;NFKBIA;STK4;TLR8;ATP11C;TNFSF13B;CORO1A;PYCARD;IL21R;IKBKB;CLEC4M;CD79A;JAK3;DOCK8;CCL2;CCL1;NFKB1;IL2;ST3GAL4;CD81;NUP98;POU2AF1;CD69;IL23A;AICDA;CCR6;ITK;ZAP70;ITGA4;IFIH1;IL1R1;ATF2;GON4L;NCF2;RRAGC;FASLG;RARRES1;CSF3R;NPC2;FLT3;COPA;…
agammaglobulinemia 8b, autosomal recessive	WAS;BIRC3;FOXP3;SNRNP40;TP53BP1;ST6GALNAC2;TBX21;PTPRC;SH3BP2;SIGLEC1;IL5RA;NLRP1;FBXO7;NFKBIA;TNFSF13B;IKBKB;CD79A;NFKB1;IL2;CD81;POU2AF1;IFNG;IL17A;BACH2;BCL6;ZAP70;RPL22;CR2;FASLG;RARRES1;NKX2-3;CD274;NCKAP1L;CCR7;RGS13;RAC2;ARHGEF6;JCHAIN;BHLHE40;PTPN22;MYC;IRF4;VAV1;BCL10;HAX1;PDIA6;IL2RG;ELMO1;BATF;BUB1B;ITGB2;REL;YY1AP1;SPTA1;ZC3H12A;NPY1R;IL15;RAG1;PRKCB;CLEC4D;B2M;STAT6;LAIR2;AKAP13;PIK3…
aganglionosis, total intestinal	RET;GDNF;SOX10;ERBB2;GFRA3;PHOX2A;ARTN;ALK
age related macular degeneration 11	PROM1;AHRR;SLC1A3;RS1;CLCN7;ARHGEF18;CRX;PRPF31;TSPAN12;MPP2;UNC119;PDHX;ENDOU;RPE65;FASLG;CA14;ACO1;TSFM;MIF4GD;CEP250;PODXL;AIPL1;SLC6A6;PDE6A;PDE6B;CRB1;GDF11;SORL1;RDH12;TP53;RNF44;ROM1;NBAS;NMT2;MERTK;AFF2;RPGR;STX5;VANGL2;IFI16;RHO;ARSK;ARHGEF40;TRIM68;CX3CR1;ALCAM;GJC3;MBOAT4;ASB8;ATOH7;DAZAP2;SAMD7;TEAD1;C2orf80;TCF4;ARRDC1;CYRIA;ABCA4;ZNF830;MFRP;TOMT;TMEM98;GUCA1A;GINM1;POLR1A;PHLPP1;RP…
age related macular degeneration 4	ATP6V1H;IDI1;VPS35;CNGB1;PHLPP1;MPP4;AP4S1;RS1;ARHGEF18;DOT1L;SYDE1;PRPF31;EIF4H;AMBRA1;ELK3;GAPDH;STK38;PRPH2;LCT;TTLL5;RHOJ;TSPAN8;PODXL;AIPL1;PDE6A;PDE6B;RRAS2;TRPM1;YWHAQ;CRB1;TP53;LPP;PDGFC;VLDLR;CDHR1;ROM1;DIXDC1;POU4F2;MERTK;RPGR;PRR35;LRP5;RHO;FAT3;IDH3A;ACER1;PDHB;RASGRP4;NMNAT1;DSCAML1;ATOH7;ZNF329;RXFP3;MTA1;GRK1;ERC2;C2orf80;SPTSSB;ARRDC1;CNGA1;ABCA4;CEP290;CR1;ZNF845;ARPC4-TTLL3;ZNF8…
age related macular degeneration 7	TMEM98;GUCA1A;SYNE2;AHRR;IDI1;TBC1D25;PHLPP1;CRISP3;AP4S1;RS1;MPP2;STK38;PRPH2;PPP2R5D;LCT;ALMS1;CCDC181;CA14;ELOVL4;VSX2;NDP;CEP250;RHOJ;ZSCAN10;PDE6A;PDE6B;CRB1;OSTF1;KCNH3;TP53;NPHP1;VLDLR;CACNA2D4;AGPAT3;MED27;STX5;LRP5;CLDN1;RHO;JCAD;HACD1;ACER1;CX3CR1;RASGRP4;GRM8;ATOH7;ZNF329;LRRC51;IRF7;IRS2;SAMD7;TEAD1;C2orf80;SEMA4A;CR1L;SLC9A8;NCOA6;ZNF830;CR1;TRIM31;MFRP;NR2E3;LRTOMT;PROM1;ATP6V1H;OAT…
age-related macular degeneration	TMEM98;PROM1;TIMP2;ATP6V1H;GUCA1A;TTC17;SYNE2;OAT;IDI1;TBC1D25;VPS35;SLC1A3;HSP90AA1;IMPG2;PHLPP1;POMGNT1;RPGRIP1;EZR;MAP3K1;CRISP3;CACNA1F;RS1;VWA8;CLCN7;CSK;CRX;RAPGEF1;UNC119;PDHX;AMBRA1;MDM1;TULP1;PRDM13;NR2E1;PRPH2;PPP2R5D;PDGFRB;LCT;RPE65;PRPF3;DHDDS;CA14;VSX2;IRF2BPL;TTLL5;CLCC1;MRM2;ACO1;TSFM;CEP250;IRF3;ATP13A4;TSPAN8;GNGT1;ATP1B2;NRL;SLC6A6;GUCY2D;PDE6A;XPO4;PDE6B;RRAS2;TRPM1;ARF3;CRB1;…
aggressive periodontitis	KRT4
agnathia-otocephaly complex	HOXA1;SIX1;GBX2
alar cartilages hypoplasia-coloboma-telecanthus syndrome	SIRT1;PRICKLE1;TBX10;ALX1;ASPH;ZEB1;MEMO1;WIZ;LTBP3
alcohol dependence	HTR2A
alcohol sensitivity, acute	GDE1;JAK2;KMO;NAT2;MDH1;MAPK9;GAPDH;HACD1;GPD1;THBD;AGMO;ME1;FKTN;TPI1;LDHA;ATP7A;GBA1;PISD;GBA2;DHRS9;GNPTG;GZMB;ALDH2;GNPTAB;AKR1A1;TM4SF5;NAT1;PROP1;GPX1
aldosterone-producing adenoma	SLC12A1;SCNN1B;STK39;TGFB1;NR3C1;CLCN2;KLHL3;SLC4A5;CUL3;NEDD4L;WNK4
aldosterone-producing adenoma with seizures and neurological abnormalities	NPPA;SCNN1B
allergic bronchopulmonary aspergillosis	SFTPC;HOXA5;BMPR2
alopecia - contractures - dwarfism - intellectual disability syndrome	AMELY;FAM20A;AMELX;ZIC3;LRP6;SLC10A7;ENAM;PAX9;NECTIN1;BCL11B;TNN;DMP1;EDA;SLC39A13;C3orf38;SP6
alopecia antibody deficiency	AMELY;AMELX;PRSS8;FAM20A;WNT10A;EDAR;C3orf38;PAX9;IGHA1;BCL11B;SP6;IGHA2;RUNX2;ENAM
alopecia totalis	KITLG;SOX10;OCA2;GNAQ;KIT;SLC45A2;AP3B1;LYST;TAL1;TMEM79;MITF;CCHCR1;TYR;KRT71;MYO5A;TNF;MC1R;GATA3;FOXN1;EDNRB
alopecia universalis congenita	OTC;PRSS8;GLI2;ZMPSTE24;CERS4;SCD;FA2H;SGK3;TRPS1;SUFU;FOXN1;SOX21;GRHL1;EDAR;CTSV;KRT71;NSDHL;ITGB2;SDC3;HR;SFN;PKP3;EDARADD;TMPRSS6;DNAH17;CNR2;RASSF9;SOX18;RASAL2;AARS1;ITGB6;PTCH2;HOXC13;RHBDF2;DSG3;CTSL;TICRR;PRSS53;MPZL3;TAL1;TMEM79;GSDMA;DSG4;GK5;ZDHHC21;ZDHHC13;SHARPIN;C19orf81;C8orf44-SGK3;SRCAP;GATA3;KRT17;FGF5;AIFM1;EDA;FOXQ1;CCHCR1;TWIST2;NSUN2;SOAT1;FAR2;ITPR3;IL18RAP;MSX2;APOE;RGN;K…
alopecia, androgenetic, 1	CEACAM21;OTC;OAT;ATP2B3;GLI2;RASAL2;TYR;SNAP23;ASIP;NAA10;FA2H;GATA3;COL1A1;TGM3;DSG3;CTSL;CTSV;WDR12;NADK2;PTPRK;DRAM2;KIT;EDA;SAXO4;SLC45A2;ADCY1;GSDMA;FNTA;APEX2;ADAMTS20;DSG4;GK5;EIF3F;SFN;ZDHHC21;KRT10;MITF;SOX18;CCHCR1;KRT25;C8orf44-SGK3;CROT;CEACAM7;KITLG;PRSS8;ZC3H11A;RAB27A;SRCAP;SEL1L3;CORO2B;OCA2;SGK3;TYRP1;SUFU;IL18RAP;RAB38;SOX21;KRT17;RHBDF2;NARS2;FGF5;KRT71;BCL2A1;NSDHL;PRSS53;AIFM…
alopecia-epilepsy-pyorrhea-intellectual disability syndrome	KRT4
alopecia-intellectual disability-hypergonadotropic hypogonadism syndrome	PRSS8;SOAT1;SGK3;TRPS1;FGF5;KRT71;EDA;FOXQ1;DSG4;GK5;TMPRSS6;DNAH17;SOX18;CCHCR1;C8orf44-SGK3;OTC;EDAR;CTSV;DNMT3L;AIFM1;MPZL3;HR;NR0B1;KRT27;ZDHHC21;SRY;NANOS3;RASSF9;FA2H;FOXN1;HOXC13;SOX21;KRT17;RHBDF2;CTSL;NSDHL;PCDH1;TMEM79;ZDHHC13;KRT76;CNR2;GATA3;CD109;GSDMA;SHARPIN;EDARADD
alpha thalassemia-intellectual disability syndrome type 1	SLC4A1;RHBDF1;TRAF3IP3;ANK1;HMGB3;RAI14;XK;KITLG;DKK3;HPF1;NHERF2;SPI1;TTC7A;SPTB;TFRC;NTN4;CPOX;EIF2AK1;PPP1R15A;GNA11;HEPH;RAPGEF4;DHPS;JAK2;TOMM22;LGMN;MOSPD1;GATA1;ZNF174;BNIP3L;ATP4A;GTPBP10;TFR2;SUSD1;SH2B3;TPI1;PCDHB15;ACTR8;KLHL18;STEAP3;PRDX1;MYB;SPP1;BCL11A;CLCC1;SLC12A4;XPO7;EPO;UBAC1;HBZ;SERPINF1;CLEC10A;ERCC5;P2RX4;SLC9A5;GPNMB;PIM1;KIAA0319;SLC40A1;POLG;RAB40B;ITGB3BP;SNX27;DYRK3;PK…
alpha-2-plasmin inhibitor deficiency	MMP10;INPP5D;CXADR;BMPR2
alpha-N-acetylgalactosaminidase deficiency type 3	CPOX;LSS;FOXE3;CRYBB2;FOXC1;HSF4;LIM2;CRYGD;ALPK3;CRYGC;NHS;PAX6;TRPM3;SIPA1L3;IRX4;CRYAA;CRYGA;GJA3;BCAR3;UBE3B;XIRP1;SELENOF
alpha-mannosidosis	FGF9;DMP1;SLC39A13
alpha-thalassemia-myelodysplastic syndrome	SLC4A1;RHBDF1;TENM1;ANK1;RAI14;STAU2;KITLG;EPN3;ZNF275;NHERF2;SPI1;GOLGA5;ARFGEF1;FECH;TTC7A;ASNS;TFRC;MCM2;ADD2;FRYL;MCM6;PLXNA2;GPC4;SIRT6;DNM2;RNF13;EPS15;ADD1;TXNL1;BLNK;PGC;JAK2;PACSIN2;NEFH;MYH9;CTSG;RABGGTA;DIDO1;RNF24;MOSPD1;PLS3;GATA1;SETD6;WDR59;SLC6A2;PDGFRL;KLF1;ATP4A;GTPBP10;HSPB1;TFR2;BLVRA;LARP4B;CORO1C;SLC11A2;TPI1;PRKAB1;CEP15;EFCC1;MRPL3;STEAP3;SF3B1;ARID3A;MYB;FOXO3;SPP1;CLCC1;…
alternating hemiplegia of childhood	HDAC4;QKI;CACNA1A;MYO5A;MBP;SCN1B;SCN1A;HPRT1;GABRA1;SCN8A
alternating hemiplegia of childhood 2	ATP1A3;CACNA1A;GLRA1;SCN8A;MTMR9;KCNA1;SULT4A1;SCN1A;DST;HPRT1;CLCN1;MYO5A;HCN2;FGF14;GRID2;CNTNAP1;GRM1;ATCAY
alveolar capillary dysplasia with misalignment of pulmonary veins	PCSK5;RPGRIP1L;CHTOP;CPLANE1
alveolar rhabdomyosarcoma	DGKD;TP73;MET;APC;TP53BP2;CDKN2A;SUZ12;PTCH1;NFE2;TP53;ACTB;MDM2;IQGAP2;PTEN;NF2;CCDC80;SMARCB1;STK4;PTPRZ1;SMARCA4;TXNIP
alveolar soft part sarcoma	LZTS1;TP73;MSH2;SRPX;TSC2;MET;SMURF2;PRDM2;DDB2;TP53;CDKN2A;WIF1;ABRAXAS1;PLK1;EXO1;PTCH1;NF2;MAD1L1;MLH1;SUV39H1;FOXM1;TRIM62;PRDX1;SMARCA4;APC;TP53BP2;SUV39H2;BUB1B;BAP1;TSC1;ROBO1;PRF1;PINX1;TXNIP;BRCA1;ACTB;DGKD;CCDC80;SMARCB1;MCM4;MYH14;PTPRZ1;DPH1;CUL9;MSH6;NFE2;CDKN1A;RINT1;EAF2;ATM;PDCD4;ING1;TMPRSS11D;PTEN;POLE;HIC1;CXCR3;S100A4;NF1;DCLRE1A;BUB1B-PAK6;S1PR2;ATP2C1;POLD1;CBX7;STK4;PRKAR1A…
amaurosis-hypertrichosis syndrome	PDE6B
amelocerebrohypohidrotic syndrome	AMELY;AMELX;ENAM;MMP20;DMP1;AMBN;GREM2;SP6;PAX9;DNM1;FAM20A;TNN;BCL11B;POSTN;VWDE;ODAPH;NECTIN1;SSUH2;WNT10A;CACNA1A;NFIC;ANK3;EDAR;CSTB;ALPL;AMTN
amelogenesis imperfecta	BAZ1B;LAMA3;RELT;HIPK2;FGFR2;PVR;HSP90AA1;OSTM1;JMJD4;SIRT1;AMELY;SAMM50;IL1R1;NFE2L2;RGS2;IRF6;SATB2;TNN;INHBA;RUNX2;AMELX;BCL11B;ENAM;LRP4;MMP20;PPP2R1B;ESYT1;MINK1;SLC6A3;AFF3;ROPN1L;DMP1;CHD1;MSX1;LZTFL1;FBXW12;RHOBTB3;FMC1;OSR2;MECP2;ANTXR1;SOSTDC1;MAP3K11;NECTIN3;C3orf38;NOTUM;SPRY4;AMTN;CCDC154;PAX9;EXOC3L2;NGFR;ZFAT;FGFR3;FGF10;TP63;FTL;FGF9;CLCN7;MTMR9;CABP5;FAM20A;HOXB8;NCOA3;IL1B;CYP2E…
amelogenesis imperfecta hypomaturation type 2A4	RELT;MAST4;FTL;AMELY;NECTIN1;SPARC;RUNX2;AMELX;BCL11B;LAMA5;ENAM;POSTN;EDAR;SLC24A4;RLBP1;DMP1;PITX2;OSR2;SOSTDC1;AMBN;KLHL25;SPRY4;AMTN;LAMB3;PAX9;EXOC3L2;PVR;PTHLH;SAMM50;CABP5;RGS2;PTBP2;DDC;MMP20;NFIC;SLC6A3;MMP14;EDA;ALPL;ETNPPL;FAM20A;IL1R1;NFE2L2;CYP2E1;LRP4;PPP2R1B;ITGA11;ACP4;WDR72;MAP3K11;ODAPH;NECTIN3;C3orf38;SP6;FMC1-LUC7L2;ADAM23;IRF6;TNN;NCOA3;SSUH2;IL1B;WNT10A;VWDE;CNNM4;FMC1;KLK4;…
amelogenesis imperfecta type 1G	AMELY;NECTIN1;SSUH2;AMELX;ENAM;DSPP;UMOD;CLCN5;AMBN;PAX9;NPHP3-ACAD11;RUNX2;BCL11B;POSTN;MMP20;FAM20A;NPHP3;WNT10A;CNNM4;ALPL;TNN
amelogenesis imperfecta type 3B	PVR;FTL;AMELY;NECTIN1;NFE2L2;IRF6;NCOA3;AMELX;BCL11B;ENAM;LRP4;EDAR;SLC24A4;VWDE;MMP14;CNNM4;WDR72;ANKS4B;AMTN;PAX9;MAST4;CABP5;IL1B;WNT10A;PPP2R1B;ITGA11;NFIC;SLC6A3;PITX2;KLK4;SOSTDC1;ODAPH;KLHL25;LAMB3;PTHLH;SAMM50;FAM20A;SPARC;TNN;RUNX2;POSTN;MMP20;RLBP1;DMP1;ETNPPL;OSR2;MAP3K11;EIF3K;ZDHHC20;SPRY4;SP6;FMC1-LUC7L2;EXOC3L2;RELT;ADAM23;IL1R1;RGS2;PTBP2;SSUH2;CYP2E1;LAMA5;DDC;ACP4;ALPL;FMC1;NECT…
amelogenesis imperfecta, IIa 1K	AMELY;CABP5;ADAM23;IL1R1;SSUH2;AMELX;CYP2E1;ENAM;LRP4;PITX2;WDR72;ANKS4B;AMTN;PAX9;RELT;MAST4;NFE2L2;RGS2;IL1B;LAMA5;POSTN;ITGA11;CNNM4;KLK4;SOSTDC1;ODAPH;GREM2;KLHL25;PTCH1;SPRY4;SP6;EXOC3L2;SAMM50;NECTIN1;SPARC;RUNX2;BCL11B;WNT10A;SLC6A3;VWDE;DMP1;ALPL;OSR2;PVR;PTHLH;FAM20A;TNN;EDAR;MMP20;SLC24A4;RLBP1;NFIC;ACP4;MMP14;NECTIN3;AMBN;LAMB3
amelogenesis imperfecta, type 3A	PVR;AMELY;SAMM50;FAM20A;IL1R1;NFE2L2;IRF6;AMELX;CYP2E1;DDC;ENAM;WNT10A;SLC24A4;SLC6A3;MMP14;KLK4;SOSTDC1;MAP3K11;PEAK1;ANKS4B;AMBN;EIF3K;C3orf38;AMTN;PAX9;RELT;MAST4;NSD2;NECTIN1;RGS2;SSUH2;IL1B;POSTN;LRP4;EDAR;RLBP1;NFIC;VWDE;PITX2;FMC1;ODAPH;NECTIN3;GREM2;PTCH1;SPRY4;SP6;LAMB3;CLCN7;CABP5;SPARC;BCL11B;LAMA5;PPP2R1B;ITGA11;ACP4;DMP1;EDA;ALPL;LZTFL1;ETNPPL;OSR2;WDR72;ANTXR1;FTL;PTHLH;ADAM23;PTBP2…
amelogenesis imperfecta, type ij	WIZ;RELT;FTL;AMELY;CABP5;SSUH2;AMELX;IL1B;ENAM;POSTN;WNT10A;ITGA11;RLBP1;ANKH;DIP2A;ANTXR1;ANKS4B;NECTIN3;GREM2;PTCH1;SP6;PAX9;KRTAP9-1;EXOC3L2;PVR;SIRT1;SAMM50;CLCN7;TCIRG1;ADAM23;NFE2L2;PTBP2;NCOA3;RUNX2;POLR1B;SLC6A3;ACP4;ROPN1L;EDA;ALPL;LZTFL1;ETNPPL;PITX2;WDR72;PBX3;MECP2;IRX1;SOSTDC1;PEAK1;SPRY4;AMTN;TMEM273;NFAM1;HIPK2;FAM20A;NSD2;NECTIN1;RGS2;SATB2;LRP4;OS9;EDAR;MMP20;TCHP;ESYT1;NFIC;DMP1…
amniotic band syndrome	PTK7;RPL38
amyloidosis, primary localized cutaneous, 1	GSDMA;ALOX12B;SPINK5
amyotrophic lateral sclerosis	ALS2;CRLF1;PAX6;REEP1;CHAT;ATP2B1;BAX;FUS;CAPN3;NEFH;NEFM;GARS1;TMEM176B;KHDRBS2;HTRA2;APAF1;TARDBP;HPCA;EGR2;VAPB;ZC4H2;MNX1;ITGA7;LAMC1;AFG3L2;COL6A1;SACS;OBSCN;ISL2;DNAJB4;LMX1A;FRZB;EN2;NEMF;HPRT1;SEMA3E;DAG1;DAB1;ZIC4;NEUROG2;FKRP;NEB;RNF220;COL25A1;CHRNG;DYNC1H1;COL13A1;DMD;DCTN1;VIT;TBCE;SCYL3;ARX;IGF1;CAMK2A;DNM2;TNNT1;EVX1;SGCA;FOXN1;MYF5;MRPL3;TRIM32;FLNC;SYNE1;DYSF;LMX1B;SORL1;ASCL1;AP…
amyotrophic lateral sclerosis type 11	ALS2;FUS;PRX;GARS1;CNTNAP1;CLCC1;PLP1;VAPB;ZC4H2;GDF15;SBF2;LRSAM1;SACS;SHC1;GPHN;CFAP276;MAPT;DYNC1H1;COL13A1;ETV1;EEF1A2;NEFM;TARDBP;IGHMBP2;SCYL1;MPZ;SEPTIN8;PARP10;CHRNG;TBCE;PMP22;COX6A1;MORC2;NKX2-8;AFG3L2;PLEC;RNF220;GAN;NRCAM;ABCD1;NDRG1;NKX6-2;RET;SH3TC2
amyotrophic lateral sclerosis type 15	ATP2B1;ASPA;PMP22;ABCD2;PSAP;HTRA2;TARDBP;PLP1;TENM4;DYNC1H1;DST;CHP1
amyotrophic lateral sclerosis type 18	SACS;DYNC1H1;RNF220;COL13A1;CNTF;TBCE
amyotrophic lateral sclerosis type 2, juvenile	SCYL1;DST;CLP1;EGR3;SCN8A;LTN1;VEGFA;HTRA2;RND3;HSPD1;SACS;NTF3;PLAA;SOD1;UBAP1;CFAP276;HGS;ANKFY1;AGRN;PSAP;ZNF106;PMP22;TARDBP;MORC2;TTPA;MDGA2;AFG3L2
amyotrophic lateral sclerosis type 4	ALS2;GALC;REEP1;ZFYVE26;MTMR2;USP14;NDRG1;PMP22;PLP1;VAPB;GDF15;ATP8A2;MORC2;MDGA2;SCYL1;NKX6-2;NEMF;RET;GPHN;CLP1;CFAP276;RNF220;AGRN;SCN8A;DYNC1H1;GARS1;CLCC1;KLC1;IGHMBP2;NKX2-8;LRSAM1;HSPB8;DNAJB4;ERBB4;MAPT;TECPR2;CNTF;TBCE;FUS;SPG11;GDAP1;FIG4;TARDBP;MNX1;SLC12A6;AFG3L2;SACS;UCHL1;SPTBN4;SHC1;UBAP1;CNP;PLA2G6;COL13A1;DOCK3;ZNF106;ZC4H2;CANX;ERBB2;DST;PITPNA;CLN8;CHP1;DCTN1;MYH4
amyotrophic lateral sclerosis type 5	TARDBP;AFG3L2;TBCE;SACS;DYNC1H1
amyotrophic lateral sclerosis type 8	MDGA2;SACS;SOD1;AFG3L2;CLP1;TBCE
amyotrophic lateral sclerosis-parkinsonism-dementia complex	GPHN;ZC4H2;UCHL1;CLN8;DYNC1H1;PMP22;PITPNA;AFG3L2;SACS;RNF220;CNTF;TBCE
anal canal adenocarcinoma	TGFB1;LTBP4;APC;SMAD4;POLE;BUB1B-PAK6;FEM1A;BUB1B
anal canal carcinoma	USH1C;FGF10;STK11;APC;C20orf96;SLC22A4;MSH2;THG1L;PROX2;OR1E2;SMAD4;FEM1A;CDX2;OR1E1
anal canal squamous cell carcinoma	STK11;APC;TGFB1;TLE4;PLG;SMAD4;FEM1A;CDX2;LTBP4;MSH2;RAPH1;MUC2;PRKDC
anauxetic dysplasia	PHEX;NPR3;HOXD13;FLNB;RPL38;EVC;CACNA1S;TBX15;FGF9;DYM;ROR2;PHOSPHO1;HOXC10;FGFR3;GLI2;GLI3;TENT5A;TMEM53;HOXD11;ZEB1;SHH;PTHLH;CBS;SLC39A13
anauxetic dysplasia 3	FGF9;GSC;SPRY2;ZEB1;GLI2;TBX15;SLC10A7;SOX9;SHH;FLNB;ROR2;CCN2;CHUK
androgen insensitivity syndrome	AFP;CGB2;GNRHR;FANCL;KISS1R;FOXO3;ABHD2;TAF4B;TMCO1;LHX9;GNRH1;NHLH2;CGB5;FOXO3B;ESR1;LATS1;FSHB;LHCGR;KISS1;FSHR;PRL;NR2C2;CGB8;CGB1;PSEN1;PCYT1B;LHB;INHBA;CHST8;APC;DHH;GPR3;FANCF;CGB7;ZGLP1;PGR;CGB3;CPEB3;DRD2;KIT;GDF9;AR;PROP1;FAAP100
anemia, nonspherocytic hemolytic, due to G6PD deficiency	SLC4A1;ABCB4;ANK1;TTC7A;SPTB;ADD2;CPOX;HEPH;CTSG;ATP11C;BNIP3L;LIG1;ATP4A;IFNG;STEAP3;PRKAA1;COG6;VHL;LDHA;SLC40A1;HK1;KCNE2;SPTA1;GPR146;HPRT1;ZSWIM1;TET2;TCIM;ZFPM1;RASA3;TMPRSS6;UROS;CD47;LYN;ABCC2;TFRC;FBXO7;GPI;TLX1;SLC11A2;TPI1;NFE2L2;MYB;NCKAP1L;CBFA2T3;DPH6;IREB2;PKLR;SLC20A1;TNIP1;RUNX1;NMNAT3;GPRC5C;PAIP1;ULK1;COL4A5;FECH;ARHGEF1;PPP1R15A;LGMN;NALCN;KLF1;CHORDC1;SH2B3;PDGFRB;MPL;SDC4;US…
anencephaly 1	GLI2;CELSR1;PCNP;GRHL2;DNMT3B;HECTD1;AXIN1;DENND1A;TAF12;TWIST1;ARFGEF2;EPHA7;PAX3;FOXP4;SEC24B;KDM6A;TBX6;UBC;NAT2;SKI;GRHL3;VANGL2;NUAK2;OTX2;TGIF1;SCRIB;ROR1;PTCH1;SOWAHB;NF1;MIB2;OPA1;TRIM71;RBM12;RALA;LRP6;TCOF1;TEAD2;FGFR1;CECR2;CARD10;EP300;YY1;DLX5;HOXA2;AMBRA1;AFDN;FHOD3;GPR161;AMT;SALL2;ARL13B;PLXNB2;CREBBP;BRCA1;IFT88;BRAP;NUP50;DSP;SIRT1;FAM32A;SMG9;RAPGEF1;DKK1;DDX6;CNN3;PRRC2C;APAF1…
aneurysm, intracranial berry, 12	JAG1;COL1A1;SERPINC1;APOE;CCM2;RUNX1;ATP7A;CBFB;TGFB2;LDLR;APP;FLI1;TMSB4Y;EFEMP2;THSD4;TMSB4X;MPO;MIB1;PDGFRB;IL1RN;ANXA7;GRIP1;GNE;LMNA;PRKCD;TBX1;TGFB1;ACTA2;TLR4;ITGAV;TNFRSF21
angioedema	ALOX12B;SOX18
angiokeratoma corporis diffusum with arteriovenous fistulas	ITPR2
angioma serpiginosum	CRB1;GBA1
angioosteohypotrophic syndrome	ESR1;PHEX;SOCS2;PAX8;NOTCH2;PRKG2;LRRK1;KLF10;PKDCC;SOST;HOXD12;CXXC5;GDF5;TBX3;COL2A1;TNFRSF11A;PHOSPHO1;NBR1;IFITM5;CLEC2D;SMPD3;THRA;HOXD13;TNNI2;LGALS3;LNPK;PBXIP1;EVC2;RUNX3;XYLT1;INPP4B;SFRP2;EVX2
aniridia	PAX6;KCNG1;FOXC1;TRPM3;DNM1L;ABCD1;HSF4;TULP2;ERCC2;LIM2;SIPA1L3;CRYBA1;NECTIN1;GAPDH;CTH;UAP1;CRYGD;LDAH;VSX2;GJA8;FABP3;BPIFB1;CDKN1C;FBP2;IPO8;ATP5MC2;MIP;DNASE2B;FGF7;HMCN1;OSBPL10;ALDH1L1;ZNF182;FREM2;EDNRA;ZNF117;NIFK;PANK4;CRYAA;CRYGC;CRYBA2;RYBP;PITX2;SLC38A8;DCTN5;LPO;ROR2;POLR1C;SPTLC3;HPSE2;MAB21L1;FOXE3;MITF;LCTL;TPM2;GJE1;EEF1AKMT2;AIF1;FAM216A;LGR4;CRYGS;CRYBB2;CDC14A;CPOX;FGF9;NUTF…
aniridia-absent patella syndrome	PAX6;FOXC1;CPOX;TRPM3;HSF4;SIPA1L3;RAB35;UAP1;CRYGD;GJA8;MACROD1;RAX;MIP;BCAR3;PANK4;CRYAA;LSS;CRYGC;CRYGA;NECTIN3;FOXE3;LCTL;GJE1;CRYBB2;ABCD1;FGF9;LIM2;GMNN;GJA3;FABP3;BMP4;BFSP1;FREM2;CRYBA2;FOXC2;CRYGB;NHS;NCOA6;LCP2;CUBN;RAF1;CD7;FAM216A;CRYGS;P2RX7;HERC1;PRMT8;LTBP2;GPNMB;SORD;ZNF182;SNAPC4;TBCE
aniridia-cerebellar ataxia-intellectual disability syndrome	PAX6;ZNF423;MYH10;FOXC2;FOXE3;FOXC1
aniridia-ptosis-intellectual disability-familial obesity syndrome	PAX6;FOXC1;TRPM3;HSF4;ERCC2;LIM2;CRYGD;DSC2;LYST;TGFA;SLC38A8;RBPMS2;MITF;TYR;PPP1R13L;PXDN;AWAT2;U2AF1;FOXE3;LGR4;ZC3H11A;DCT;FGF9;SIPA1L3;MSX2;DSG1;EGFR;ADAM17;FOXC2;NHS;ACADSB;ZC3H11B;MYOM2;JAG1;EDAR;FREM2;EDA;GSDMA;SLC24A5;GJE1
aniridia-renal agenesis-psychomotor retardation syndrome	FOXC1;PAX6;FREM2;FOXE3;TRPM3;FREM1;FOXC2;MID1;BMP4
ankyloblepharon filiforme adnatum-cleft palate syndrome	AP2B1;FGFR2;OCA2;ESRP1;TBX2;RUNX2;FBXO11;OSR2;PRTG;TBX10;SHOX2;SIX2;FZD2;SOX2;HYAL2;TP63;TGFB3;TWIST1;TBX3;LRRC32;LGR5;PRDM16;MSX1;MIDN;TAPT1;GOLGB1;CRAMP1;WIZ;SNAI2;NTN1;TGDS;EYA4;GAD1;KDELR2;FRAS1;ZEB1;PGAP2;GRHL3;SLMAP;CKAP5;FIGN;STRADA;GSK3B;EFNB1;EDNRB;PRICKLE1;WNT9B;HAND2
ankyloblepharon-ectodermal defects-cleft lip/palate syndrome	EDA;SP6;RUNX2;RSPO2
ankyloglossia	PTHLH;AMELY;CABP5;ADAM23;SSUH2;AMELX;ENAM;WNT10A;EDAR;VWDE;ST14;PITX2;OSR2;SOSTDC1;NECTIN3;PAX9;RELT;NECTIN1;SLC24A4;NFIC;KRT13;ODAPH;KLHL25;PTCH1;MAST4;MET;RUNX2;BCL11B;POSTN;LRP4;ALPL;AMBN;SPRY4;AMTN;IL1B;CYP2E1;LAMA5;MMP20;SLC6A3;ACP4;GREM2;SP6
annular pancreas	CFTR;CPA1;CLDN15;NEUROG3;SPDEF;EHF;IHH;BHLHA15;RFX6;TRIM71;ZNF800;TECR;PTK6;HTR2A;CA9;STX2;GDF11;FOXL1;LYPD8;SOX9;SYTL1;ENPP7;STPG4;USH1C;SEC23B;PAX4;MYC;PDX1;HPRT1;YIPF6;PDGFA
anodontia	SPRY4;EDAR;SOSTDC1
[truncated: 3,454 more rows]
