# Supplementary material for: A tissue-specific atlas of protein–protein associations enables prioritization of candidate disease genes
Source: Nat Biotechnol. 2025 May 2;44(4):654–67. doi: 10.1038/s41587-025-02659-z (PMC13090126; doi:10.1038/s41587-025-02659-z)
Supplement: Supplementary file 3 — All supplementary tables and file descriptions. [file 41587_2025_2659_MOESM3_ESM.zip › TableS19_[fig3b]_chembl_clinicalPhase>=2.csv]

disease_name	genes
22q11.2 deletion syndrome	PTH1R
ACTH Syndrome, Ectopic	SSTR5;SSTR1;SSTR2;SSTR3
ACTH-producing pituitary gland neoplasm	SSTR5;SSTR1;SSTR2;SSTR3
ADNP-related multiple congenital anomalies - intellectual disability - autism spectrum disorder	GRIN1;GRIN2A;GRIN2D;GRIN3B;GRIN2C;GRIN3A;GRIN2B
AIDS	CFTR;CYP3A43;CYP3A5;NR3C1;CRBN;ANO1;PPARG;IL2RA;TUBB2A;IFNAR2;CCR5;CYP3A7;TUBB4B;TOP2B;ESR1;IL2RB;RBX1;VDR;PDE5A;CUL4A;TLR7;TUBB3;TUBB8;ALOX5;PTGS2;PGR;PTGS1;TUBB1;TUBB4A;HMGCR;TOP2A;TUBB2B;IFNAR1;MS4A1;CYP3A4;DDB1;AR;TUBB6;TUBB
AIDS dementia	CCR5
AL amyloidosis	CD38;TUBB1;TUBB4A;NR3C1;CUL4A;DDB1;MMP1;SLAMF7;TNFRSF17;RBX1;PSMB5;CRBN;CSF3R;MMP13;TUBB6;TUBB4B;TUBB;KCNH2;MMP8;TTR;TUBB2A;TUBB2B;MMP7;BCL2;TUBB3;TUBB8
Abdominal Aortic Aneurysm	NDUFAB1;NDUFS1;NDUFB4;CACNA1S;NDUFB2;NDUFS8;MMP8;NDUFA1;NDUFA2;SCN7A;ACE;NDUFV3;SCN11A;SCN10A;SCN8A;MT-ND2;MT-ND5;MT-ND3;MT-ND4L;NDUFA7;ADRB1;NDUFB7;NDUFS7;NDUFB3;NDUFA5;SCN2A;NDUFA9;NDUFS6;NDUFB11;NDUFB9;NDUFA11;NDUFA4L2;NDUFA4;MT-ND4;NDUFS3;SCN4A;CACNA1F;NDUFC1;HMGCR;GPD2;SERPINC1;NDUFA8;PLG;NDUFAF4;IL1B;NDUFA10;NDUFB5;MMP7;MMP13;NDUFAF1;NDUFB10;SCN1A;AGTR1;CACNA1C;NDUFC2;NR3C2;SCN3A;CACNA1D;ND…
Abdominal distention	AVPR2;ACHE;AVPR1A;AVPR1B
Abdominal pain	VDR;OPRM1;SCN2A;SCN7A;SCN1A;CHRM1;SCN9A;SCN5A;SCN10A;HRH1;TRPV1;SCN8A;SCN4A;PTGS1;NR3C1;NGF;SCN3A;FDPS;SCN11A;CNR2;PTGS2;TACR2;FAAH;ADRB2;PPARA
Abnormal bleeding	PGR
Abnormal blood glucose concentration	NDUFAB1;NDUFS1;NDUFB7;NDUFA1;NDUFA5;NDUFA2;NDUFB5;NDUFS6;NDUFB6;NDUFV1;NDUFS5;INSR;NDUFV2;NDUFB1;NDUFA12;NDUFA6;NDUFA4L2;DPP4;NDUFB4;NDUFS8;NDUFA9;NDUFB9;NDUFC2;NDUFV3;NDUFB8;NDUFA11;NDUFA4;MT-ND5;MT-ND4;NDUFS3;NDUFA7;NDUFB2;NDUFC1;GPD2;NDUFS7;NDUFB3;NDUFA8;NDUFAF4;FFAR1;NDUFA10;NDUFAF1;NDUFB10;NDUFB11;NDUFS2;NDUFAF2;NDUFS4;NDUFA3;NDUFAF3;NDUFA13;MT-ND6;MT-ND2;MT-ND3;MT-ND1;MT-ND4L
Abnormal cardiovascular system morphology	GRIN2D;GRIN3B;SCN3A;P2RY12;GRIN1;GRIN2A;SCN10A;SCN8A;GRIN2B;SCN4A;THRA;SCN2A;SCN7A;THRB;GRIN2C;NPR1;SCN9A;PDE3A;SCN5A;PDE5A;SCN1A;SCN11A;GRIN3A
Abnormal circulating lipid concentration	CETP;HMGCR;ACLY;PCSK9;PPARA
Abnormal delivery	PTGER3
Abnormal foot morphology	SNAP25
Abnormal gastrointestinal motility	MC2R
Abnormal retinal morphology	COL5A3;COL4A4;LAMB4;COL6A2;COL1A2;COL4A3;COL6A5;COL15A1;COL28A1;LAMA3;COL11A1;LAMA1;COL5A1;LAMA5;LAMC1;COL2A1;COL3A1;COL24A1;COL4A1;COL27A1;LAMB3;COL11A2;COL6A6;LAMC3;LAMC2;LAMB1;COL1A1;LAMA4;FN1;COL4A2;COL6A1;COL6A3;LAMB2;COL18A1;COL4A5;LAMA2;COL4A6;COL5A2
Abnormality of blood and blood-forming tissues	FKBP1A;CRBN;AVPR2;DNMT1;AVPR1A;FGG;CSF2RA;TNFRSF17;IMPDH1;DNMT3A;IL11RA;CUL4A;FGA;FGB;RRM2;IMPDH2;AVPR1B;TOP2B;IL5RA;RBX1;GSR;CSF3R;TOP2A;VKORC1;DDB1;F2
Abnormality of connective tissue	COL4A4;COL2A1;COL6A1;COL3A1;COL4A3;COL24A1;COL6A5;COL4A6;COL5A2;COL15A1;COL6A6;COL11A1;COL5A3;COL1A1;COL4A2;AR;COL18A1;COL4A1;COL27A1;COL11A2;COL5A1;COL6A2;COL6A3;COL1A2;COL4A5;COL28A1
Abnormality of the abdominal organs	ATP4A
Abnormality of the cardiovascular system	FKBP1A
Abnormality of the larynx	ATP4A
Abnormality of the skin	SCN1A;ADRA2A;SCN11A;SCN4A;SCN7A;SCN9A;SCN8A;SCN2A;SCN3A;SCN5A;ADRA2C;SCN10A;ADRA2B
Abnormality of the thyroid gland	DIO1;NR3C1;TPO
Abnormality of the urinary system physiology	GNRHR;ADRA1A;ADRA1B;ADRA1D;CHRM2;CHRM3;ADRB3
Abnormality of the uterus	MMP8;MMP1;MMP7;MMP13
Acanthamoeba keratitis	NR3C1
Achalasia	CHRM3;GUCY1A2;GUCY1A1;CHRM2;GUCY1B1;OPRM1;NR3C1;SNAP25;CHRM1
Achondroplasia	FGFR1;NPR2;FGFR4;FGFR2;FGFR3;GHR
Acute Leukemia	FLT4;POLD1;NR3C1;PDGFRB;KDR;PRIM2;RRM1;POLE;PDCD1;TUBB3;POLA2;POLA1;FLT3;KIT;CTLA4;TUBB6;TUBB4B;POLD3;POLE2;TUBB1;FLT1;TUBB4A;POLD2;DNMT3A;DNMT1;TOP2A;RAF1;TUBB2A;TUBB2B;POLE3;MS4A1;BRAF;RET;POLD4;TUBB;PRIM1;TUBB8
Acute hepatic porphyria	ALAS1
Acute kidney injury	GABRA3;GABRA1;PDE4A;SLC12A1;GABRP;PDE6C;KCNK10;GABRE;PDE4C;GABRA4;PDE10A;GABRG2;PDE4D;HRH2;TNNC1;SERPINC1;TNNT2;MC3R;TNNI3;PDE6H;GABRB2;GLRA1;ADRA2A;PDE3B;PDE1C;PDE6D;PDE9A;PTGER1;AVPR1A;GABRB3;KCNK9;ADORA2B;KCNK3;PDE7B;ADRA1D;PDE4B;GABRA5;KCNK18;EPOR;PDE7A;MC1R;ADRA2B;ADORA3;GUCY1B1;KCNK2;GSK3B;MET;VDR;PDE8B;PDE1A;ADRA1A;PDE1B;PTGER2;ADORA2A;MTNR1B;PDE5A;SLC5A2;TP53;GABRA6;NR3C2;XDH;ADORA1;MTNR1…
Adamantinomatous Craniopharyngioma	IL6R;MAP2K1;MAP2K2
Adenoma sebaceum	FKBP1A
Adenomyosis	PGR;PTGS1;GNRHR;CYP19A1;ESR1;NR3C1;PTGS2;FAAH;OXTR;TRPV1
Agitation	GABRA1;KCNK2;OPRK1;SLC6A4;OPRM1;ALDH5A1;GRIN3B;MTNR1B;SCN2A;SCN1A;GLRA1;HTR2C;DRD2;ADRA2A;DRD3;GABRA2;HTR4;CHRM1;KCNK9;SCN9A;CHRNA7;GRIN1;HTR1A;GABRG3;SCN5A;SCN10A;GABRA5;SCN8A;GRIN3A;SCN4A;GABRA3;DRD4;GABRP;HTR2A;GABRG2;CHRND;GABRB2;MTNR1A;KCNK3;GRIN2A;ADRA2C;KCNK18;GABRD;GABRQ;KCNK10;GABRE;GRIN2D;CHRNE;GABRA4;OPRD1;SCN7A;CHRNA1;GABRA6;SCN3A;GRIN2C;GABRG1;GABRB1;GABRB3;SCN11A;CHRNB1;CHRNG;GRIN2B…
Aicardi-Goutieres syndrome	JAK2;JAK1
Airway obstruction	TBXA2R;PDE10A;PDE4D;IL5;ADRA1A;ADORA1;PDE3A;CHRM4;PDE4B;CHRM5;ADRB3;ADORA3;ADRB1;PDE4A;TSLP;ADRA1B;ADORA2B;CHRM2;IGHE;IL5RA;PDE4C;NR3C1;ADORA2A;CHRM3;PDE5A;ADRA2A;PDE3B;CHRM1;ADRB2;ADRA1D;CYSLTR1;ADRA2C;ADRA2B
Alagille syndrome	SLC10A2
Albers-Schönberg osteopetrosis	IFNGR1;IFNGR2
Albright hereditary osteodystrophy	PDE4C;GHR;ADORA1;PDE4B;ADORA3;PDE4A;PDE4D;PDE3A;ADORA2A;PDE3B;ADORA2B
Alopecia universalis	NR3C1
Alpha-1-antitrypsin deficiency	ELANE
Alpha-thalassemia	PKLR
Alport syndrome	NDUFAB1;RPS20;RPL18;RPL31;RPS5;NDUFB2;RPS16;RPL22;RPS25;RPL5;NDUFA1;RPL36;RPL27;PPARG;NDUFB5;RPL35;RPS24;RPS2;RPL13A;FAU;NDUFC2;NDUFS2;ACE;NDUFAF2;RPS9;RPL38;RPL4;NDUFA6;RPS23;RPL37A;MT-ND6;NDUFS3;RPS29;RPL36A;RPL17;NDUFA7;RPLP0;IKBKB;NDUFS8;NFE2L2;NDUFA8;RPS10;RPS4Y1;NDUFA2;RPS15A;RPS6;RPS11;RPL11;RPS3A;RPL7;RPL30;NDUFV3;RPL8;RPSA;RPS7;RPS27;NDUFV2;RPL35A;NDUFA4L2;RPL14;MT-ND2;MT-ND4;MT-ND1;RPL3…
Alzheimer disease	GABRA1;FGFR3;PSEN1;PGR;ACHE;ESR1;GABRP;CHRNA4;GABRE;HTR2A;SLC6A2;GRIN2D;SLC6A4;GLP1R;PDGFRB;CRBN;BCHE;GRIN3B;FAAH;HSD11B1;MMP8;CNR1;GRIA3;ADORA2A;CHRNA10;RARA;PPARG;PDGFRA;APH1B;ESR2;APP;SLC6A3;RXRG;AGTR1;CACNA1B;DRD2;GABRA2;SCN3A;CACNA1D;KIT;HTR6;IFNAR2;GABRG1;SCN11A;CHRNA5;ADRA1D;CHRNA7;HTR1A;SCN5A;SCN10A;HTR3E;GABRA5;FLNA;GRIN3A;RXRB;AGER;GRIN2B;SCN4A;GABRA3;DRD4;PTGS2;CACNA1S;GSK3B;PTGS1;ABL1…
Anal Squamous Cell Carcinoma	TUBB1;TUBB2A;TYMS;TUBB4A;TUBB2B;TUBB3;TUBB6;TUBB4B;TUBB;TUBB8
Anal fissure	GUCY1B1;SNAP25;CACNA1S;CACNA1F;CACNA1C;CACNA1D
Anemia, Hemolytic, Autoimmune	NR3C1;MS4A1;SYK;CD52;C1S;FCGR2B;TNFRSF13C;PIK3CD;CD19;PPIA;CD38;BTK;FKBP1A;PSMB5;FCGRT
Angelman syndrome	GABRA3;GABRA1;GABRB2;GABRA4;GABRA6;GABRA2;DRD3;GABRB1;GABRB3;GABRA5
Anisometropia	CHRM3;CHRM2;CHRM1
Anorexia	PGR;HTR2A;ALDH5A1;ADRA2A;HTR3A;TNF;ADRA2B;DRD4;TUBB4A;TUBB2B;HTR2C;DRD2;DRD3;HTR4;TUBB1;CNR1;TUBB2A;TUBB6;ADRA2C;TUBB4B;TUBB;TUBB3;TUBB8
Anosmia	NR3C1;INSR
Aortic Coarctation	TNNT2;TNNI3;PDE3B;OPRM1;PDE3A;HMGCR;TNNC1
Aortic dissection	NR3C1;FGG;FGA;FGB
Aphasia	ACHE;DDC;GRIN1;GRIN3A;GRIN2D;SLC6A4;DRD3;GRIN2B;GRIN3B;GRIN2C;GRIN2A
Aplastic anemia	POLD1;TGFB1;TGFB3;CXCR4;PRIM2;POLE3;MS4A1;POLE;IMPDH2;POLA2;POLD3;POLE2;POLA1;NR3C1;MPL;DNMT1;RRM1;PPIA;PRIM1;FKBP1A;TGFB2;IMPDH1;POLD2;CSF3R;DNMT3A;IL2RA;CD52;POLD4;DHFR
Apnea	CA2;PDE4D;ADORA2A;CA1;PDE3B;ADORA1;ADORA2B;HTR1A;ADORA3;CA12;PDE4C;KCNK3;PDE4A;CA4;KCNK9;PDE3A;PDE4B
Appendix Adenocarcinoma	TUBB1;NR3C1;HRH2;CD274;MAP2K2;TUBB2B;MAP2K1;TUBB6;TUBB4A;TUBB4B;TUBB;HRH1;TUBB3;TUBB2A;TUBB8
Arrhythmogenic right ventricular dysplasia	NR3C2;SCN5A
Arterial stenosis	HMGCR
Arterial thrombosis	SERPINC1;P2RY12
Arthralgia	PTGS2;HRH2;ADRA1B;TRPV1;PTGS1;ADRA2A;XDH;ADRA1D;ADRA2C;ALOX5;TRPA1;NR3C1;ADRA1A;TRPM8;HRH1;ADRA2B
Arthropathy	ADRB1;PTGS2;NR3C1;PLG;CHRND;ADRA2A;SCN3A;SCN11A;SCN9A;CHRNB1;SCN10A;SCN8A;ADRA2B;SCN4A;OPRM1;SCN2A;SCN7A;SCN1A;ADRA1B;ADRA1D;SCN5A;ADRA2C;ADRB3;CHRNG;OPRK1;CHRNE;OPRD1;ADRA1A;CHRNA1;ADRB2
Ascites	NDUFAB1;FLT1;NDUFS8;NDUFS7;NDUFA8;EPCAM;AVPR2;KDR;NDUFA5;SLC5A2;NDUFB10;NDUFS6;NDUFB9;NDUFAF2;NDUFS4;NDUFB6;CD3D;NDUFA11;CSF1R;NDUFA12;MT-ND5;ADRB1;NDUFB4;NDUFB2;VEGFA;GPD2;FLT3;KIT;CD3G;ADRA1D;NDUFAF3;NDUFB1;NDUFA6;NDUFA4L2;MT-ND6;MT-ND2;MT-ND3;CD3E;MT-ND1;NDUFS3;NDUFS1;FLT4;NDUFB7;NDUFC1;PDGFRB;NDUFB3;ADRA1A;NDUFAF4;NDUFA1;NDUFA10;NDUFA2;PDGFRA;NDUFB5;NDUFAF1;NDUFA9;NDUFB11;NDUFC2;NDUFS2;NDUFV3…
Asperger syndrome	DRD2;GRIN1;GRIN3A;HTR2A;SLC6A2;GRIN3B;HTR2C;HTR1A;GRIN2D;SLC6A4;GRIN2C;GRIN2A;GRIN2B
Aspirin-induced asthma	PTGS2;PTGS1;IL4R
Ataxia-telangiectasia	NDUFB4;NDUFB7;NDUFB3;NDUFB5;NDUFAF1;NDUFA9;NDUFB9;NDUFC2;NDUFS2;NDUFAF2;NDUFB6;NDUFB8;NDUFV1;NDUFA3;NDUFV2;NDUFA6;MT-ND2;MT-ND1;NDUFA7;NDUFAB1;NDUFB2;NDUFS7;NDUFA8;PPARG;NDUFV3;NDUFS5;NDUFA12;NDUFA4L2;NDUFS1;NDUFC1;NDUFS8;GPD2;NDUFAF4;NDUFA1;NDUFA5;NDUFA10;NDUFA2;NDUFB10;NDUFS6;NDUFB11;NDUFS4;NDUFA11;NDUFAF3;NDUFB1;NDUFA13;NDUFA4;MT-ND6;MT-ND5;MT-ND3;MT-ND4;MT-ND4L;NDUFS3
Atrophic Vaginitis	ESR2;ESR1;OXTR
Atrophy	ESR1;SMN2;MSTN;ESR2;OXTR
Atypical Endometrial Hyperplasia	CYP19A1
Atypical Meningioma	VEGFA
Autoimmune Hepatitis	FKBP1A;NR3C1;PPAT;TNFRSF13C;IMPDH1;CNR1;IMPDH2;PPIA
Autosomal dominant hyper-IgE syndrome	HRH2
Autosomal dominant polycystic kidney disease	NDUFAB1;NDUFS1;NDUFB4;SLC12A3;CACNA1S;FKBP1A;NDUFC1;NDUFS8;HMGCR;GPD2;NDUFA8;AVPR2;NDUFA5;SSTR4;NDUFB5;NDUFB10;ERBB2;AGTR1;NDUFB9;NDUFC2;NDUFV3;NDUFS4;NDUFB6;NDUFV1;NDUFS5;NDUFA11;NDUFAF3;NDUFV2;NDUFA12;NDUFA4L2;NDUFA13;BCR;EPHB4;MT-ND2;MT-ND5;NDUFS3;LYN;ABL1;HCK;CACNA1F;NDUFS7;NDUFB3;NDUFAF4;NDUFA1;NDUFA10;NDUFA2;RARA;NDUFA9;SSTR1;NDUFS6;NDUFB11;CACNA1C;SSTR5;NDUFAF2;NDUFA3;SSTR2;NDUFB1;NDUFA4;M…
B-Cell Prolymphocytic Leukemia	POLD1;POLD3;POLE3;POLD4;IMPDH2;POLE;PPIA;POLA2;POLE2;POLA1;IMPDH1;POLD2;PRIM2;RRM1;PRIM1
B-cell acute lymphoblastic leukemia	POLA2;TUBB1;POLA1;TOP2A;POLE3;CD3G;RRM1;POLD4;TUBB6;CD19;TUBB4B;CD3E;TUBB8;POLD3;POLD2;CSF3R;CD3D;PDCD1;CD22;POLD1;POLE2;PSMB5;TUBB4A;NR3C1;TUBB2A;TUBB2B;PRIM2;POLE;TUBB;PRIM1;DHFR;TUBB3
B-cell neoplasm	CD79B;TUBB1;NR3C1;TUBB2B;TUBB6;TUBB4B;TOP2B;TUBB4A;TOP2A;TUBB2A;CUL4A;TUBB;TUBB3;TUBB8;RBX1;CRBN;MS4A1;DDB1
B-cell non-Hodgkins lymphoma	POLA1;PRIM2;MS4A1;RRM1;POLD4;PDCD1;POLE2;PRIM1;POLA2;POLD1;POLD3;POLD2;POLE3;POLE;CD19
BK-virus nephropathy	FKBP1A
Back pain	GABRA1;OPRK1;KCNK10;CHRNE;OPRM1;GABRG2;OPRD1;ADORA2A;DDC;CHRNA1;FDPS;GABRB1;ADORA1;CHRM1;ADORA2B;GABRG3;KCNK18;GABRD;HRH1;GABRQ;ADRA2B;GABRA3;PTGS2;KCNK2;PTGS1;SLC6A2;TRPA1;GABRA4;NGF;CHRND;SCN2A;SCN7A;GABBR2;TRPM8;GABRA6;ADRA2A;PTH1R;GABRG1;KCNK9;SCN9A;SCN5A;ADRA2C;SCN10A;GABRA5;CHRNG;SCN4A;GABRP;GABRE;SLC6A4;NR3C1;FAAH;SCN1A;GABRB2;GLRA1;DRD3;GABRA2;SCN3A;GABRB3;SCN11A;CHRNB1;KCNK3;TRPV1;SCN8A;…
Bardet-Biedl syndrome	NDUFB2;NDUFB3;NDUFA1;NDUFA2;NDUFAF1;NDUFB10;NDUFB9;NDUFC2;NDUFV3;NDUFAF2;NDUFV1;NDUFA3;NDUFA13;NDUFA4;MT-ND2;MT-ND4;MT-ND4L;NDUFS1;NDUFC1;GPD2;NDUFB11;NDUFS4;NDUFB8;NDUFA11;NDUFAF3;MT-ND3;NDUFS3;NDUFA7;NDUFAB1;NDUFB4;NDUFB7;NDUFS8;NDUFS7;NDUFA8;NDUFAF4;NDUFA5;NDUFA10;NDUFB5;NDUFA9;NDUFS6;NDUFS2;NDUFB6;MC4R;NDUFS5;NDUFV2;NDUFB1;NDUFA12;NDUFA6;NDUFA4L2;MT-ND6;MT-ND5;MT-ND1
Barrett's esophagus	NR1H4;PTGS1;CCKBR;MTNR1B;PTGS2;ATP4A;NR3C1;HRH2;MTNR1A
Becker muscular dystrophy	RPS20;RPL18;RPL31;RPS5;RPLP0;RPL3;RPL18A;RPL19;RPS13;RPS12;NR3C1;RPL24;RPS15;RPL22;RPS25;RPL5;RPS10;RPL23;RPS4Y1;RPL36;RPL27;RPS15A;RPS6;RPS24;RPL13A;RPL32;RPS3A;RPL10;RPL7;RPS3;FAU;NR3C2;RPL30;RPL8;RPL26;RPL29;RPL9;RPS14;RPL27A;RPL13;RPSA;ADRB2;ADRA1B;RPL38;RPL4;RPL15;RPS27;RPS17;RPL35A;RPS23;ADRB3;RPL14;RPS26;RPL37A;RPL12;RPS4X;RPL23A;RPS29;RPS18;RPS28;RPL36A;RPL17;RPL6;RPS16;RPS19;RPL34;RPL21;…
Behcet's syndrome	TUBB4A;PDE4C;PDE8B;PDE4D;PDE1A;PDE1B;IL2RA;PDE5A;PDE6H;PDE1C;PDE3A;PDE4B;PDE7A;TUBB3;PDE4A;PDE6C;IL17A;IL12B;IL1B;PDE6A;PDE6B;TUBB2B;MS4A1;PDE9A;IL6R;ADORA2B;PDE7B;TUBB6;PDE6G;PDE2A;TUBB;PPIA;TNF;PDE8A;IL2RB;TUBB1;PDE10A;ADORA2A;TUBB2A;IFNAR1;IL18;PDE3B;PDE6D;IFNAR2;TUBB4B;TUBB8
Bell's palsy	NR3C1;ADRA2B;ADRA2A;ADRA2C
Benign essential blepharospasm	CNR1;SNAP25
Beta-thalassemia	POLA2;ADRB1;FKBP1A;TGFB2;RBX1;POLA1;TGFB1;TGFB3;DNMT3A;CXCR4;DNMT1;CUL4A;DDB1;POLD4;EPOR;CRBN;PRIM2;RRM1;RRM2;PRIM1;POLD1;POLD3;POLE2;POLD2;CSF3R;PDE5A;PKLR;POLE3;PDE9A;FDPS;CD52;POLE;SLC6A9;HBB
Bicuspid aortic valve	HMGCR
Bilateral tonic-clonic seizure	GRIA3;GRIA4;GRIA1;SV2A;SCN5A;SCN8A;SCN4A;GRIA2;SCN2A;SCN7A;CACNA2D1;SCN10A;SCN1A;CACNA1B;SCN3A;SCN11A;SCN9A
Bile Duct Adenoma	TYMS
Birt-Hogg-Dubé syndrome	FKBP1A
Blast Phase Chronic Myelogenous Leukemia, BCR-ABL1 Positive	POLA2;PRKCH;POLD1;PRKCQ;ABL1;TUBB1;POLA1;FRK;NR3C1;DNMT3A;TOP2A;PDGFRA;EPHA2;KIT;IFNAR2;PRKCD;SRC;PRIM1;LYN;TUBB3;TUBB8;FGR;FYN;HCK;POLD2;PRKD3;FLT3;SRMS;PRKCG;DNMT1;IL2RA;BLK;IFNAR1;PRKCA;PRKCI;PRKCB;AXL;BCL2;POLD4;TUBB6;PRKD1;BCR;TUBB4B;TUBB;DHFR;CD22;PRKCZ;POLD3;IL2RB;POLE2;TUBB4A;PDGFRB;KDR;TUBB2A;TUBB2B;PRIM2;POLE3;MS4A1;RRM1;PRKCE;YES1;POLE;LCK
Blindness	PTGS1;PDE5A;PTGS2
Bone pain	PTGS2;CSF3R;PTGS1;HRH1
Borderline personality disorder	GABRA3;PGR;PTGS1;HTR2A;OPRM1;GRIN3B;OPRD1;FAAH;HTR2C;DRD3;GABRA2;SCN3A;GRIN1;SCN5A;SCN8A;GABRA1;SLC6A4;GABRG2;NR3C1;SNAP25;SCN2A;SCN7A;DRD2;SCN11A;HTR1A;SCN4A;MAOB;DRD4;PTGS2;OPRK1;GRIN2D;SCN1A;GRIN2C;GABRG1;SCN9A;GABRG3;GRIN2A;SCN10A;GABRA5;TRPV1;GRIN3A;GRIN2B
Borrelia infectious disease	MMP13;MMP8;MMP7;MMP1
Bowen disease of the skin	TLR7
Bradycardia	ADRB1;CHRM3;ADRA2A;ADRA1B;ADRA1D;ADRA2C;CHRNE;CHRM1;ADRB2;CHRNG;ADRA1A;CHRND;CHRNA1;CHRNB1;CHRM2;ADRB3;ADRA2B
Breech presentation	SCN4A;GABRA3;GABRG1;GABRA1;GABRG2;GABRA2;GABRG3;GABRA5
Bronchiectasis	IL5RA;PDE4C;CTSC;VDR;PDE4D;CHRM3;ADORA1;CHRM1;CHRM2;PDE4B;ELANE;ADORA3;PDE4A;HMGCR;ADORA2A;PDE3B;ADRB2;ADORA2B;PDE3A;NR3C1;CHRM4;CHRM5
Bronchiolitis	ADRB1;GUCY1B1;NR3C1;ADRA1A;ADRB2;ADRA1B;CYSLTR1;ADRA2C;ADRB3;ADRA2B;SLC12A1;VDR;ADRA2A;ADRA1D
Brugada syndrome	KCNG1;KCNA1;KCNC4;KCNA5;KCNA10;KCNH1;KCNB1;KCNS3;KCNG3;KCNH6;KCNA4;KCNB2;KCNQ3;KCNQ1;KCNQ2;KCNQ4;KCNC1;KCNH3;KCNH5;KCNA6;KCNS2;KCNV1;KCND3;KCNA3;KCNQ5;KCNH2;KCNH4;KCND1;KCNA7;KCNS1;KCNC3;KCNF1;KCNC2;KCNV2;KCNG4;KCNA2;KCNG2;SCN5A;KCNH8;KCND2;KCNH7
Burkitts lymphoma	HDAC7;HDAC4;IL2RB;RBX1;HDAC10;HDAC5;TUBB6;POLE;TUBB4B;PPIA;HDAC2;HDAC9;POLD1;TOP2B;POLA1;TUBB4A;IMPDH1;NR3C1;CRBN;HDAC1;CSF3R;TOP2A;TUBB2B;HDAC8;MS4A1;HDAC11;DDB1;HDAC3;POLD4;IMPDH2;BTK;CD22;POLA2;POLD3;FKBP1A;HDAC6;POLE2;TUBB1;POLD2;PPAT;IL2RA;TUBB2A;CUL4A;PRIM2;POLE3;CD3G;CD3D;RRM1;BCL2;CD19;TUBB;PRIM1;CSF2RA;CD3E;DHFR;TUBB3;TUBB8
C3 glomerulonephritis	CFD
CADASIL	PDE3A
CDKL5 disorder	GABRA1;GABRP;GABRA4;GABRA2;GABRG3;GABRA3;GABRG2;GABRB3;GABRQ;GABRE;GABRA6;GABRB2;GABRG1;GABRB1;GABRA5;GABRD
CINCA syndrome	IL1R1;IL1B
COVID-19	NDUFAB1;MASP2;BTK;CYP3A43;GABRA1;FLT4;FGFR3;PDE8A;PTGS2;TOP2B;FGFR1;CACNA1S;OPRK1;CETP;F11;ESR1;JAK2;ABL1;IL2RB;RBX1;GABRE;DHODH;PLAT;TUBB4A;GRIN2D;PDE4C;CDK6;CYP3A5;IMPDH1;GCK;SLC6A4;GNRHR;CTSC;NDUFS8;VDR;IFNG;PDE10A;SLC29A1;PDE8B;PDE4D;NR3C1;PDGFRB;CD86;NCBP2;PIKFYVE;GPD2;PDE1A;NDUFS7;IL1R1;GRIN3B;OPRD1;FAAH;CCN2;DNMT3A;CCR2;PLG;PDE1B;NDUFAF4;IL1B;S1PR4;F10;SRD5A3;MAS1;NDUFA10;F12;NDUFA2;TOP2A;…
Cachexia	HTR2A;GHSR;TUBB2B;ADRA2A;AR;INSR;TNF;TUBB8;PGR;JAK2;TUBB1;TUBB4A;GHR;ACVR2B;JAK1;TUBB6;ADRA2B;IL6;TUBB2A;HTR2C;ADRA2C;TUBB4B;TUBB;TUBB3
Canavan disease	NR3C1;SV2A;CACNA1B
Candidemia	IFNGR1;IFNGR2
Castleman disease	PSMB5;NR3C1;IL6;MS4A1;BTK;RBX1;CRBN;IL6R;TOP2B;FKBP1A;TOP2A;CUL4A;DDB1
Cauda equina syndrome	IMPDH2;IMPDH1
Central Nervous System Lymphoma	POLA2;POLD1;XPO1;RBX1;POLE2;NR3C1;POLE3;POLD4;POLE;PDCD1;PIK3CB;TOP2B;POLD3;POLA1;PIK3R2;PIK3CG;POLD2;CSF3R;PIK3CA;TOP2A;CUL4A;PIK3R5;PRIM2;MS4A1;PRIM1;DHFR;BTK;GSR;CRBN;PIK3R3;PIK3R1;GART;DDB1;PIK3CD;TYMS
Central Nervous System Neoplasm	FLT4;ABL1;IL2RB;TUBB1;POLA1;GSR;POLD2;VEGFA;FGF1;SERPINC1;GRIA2;TUBA4A;KDR;IL2RA;TUBB2A;POLE3;RET;DDB1;TUBB6;POLE;IMPDH2;CSF1R;TUBA3C;CSF2RA;TOP1;DHFR;POLA2;FGFR3;RARB;FGFR1;ACHE;FLT1;TUBB4A;IMPDH1;NR3C1;CRBN;TUBA1B;TOP2A;RARA;PPARG;PRIM2;EGFR;TUBA1A;TUBA1C;BDKRB2;RARG;BCR;TUBB;PRIM1;CD3E;RRM2B;POLD1;PTGS2;TOP2B;POLD3;FKBP1A;ESR1;RBX1;POLE2;PSMB5;DHODH;ITK;PDGFRB;CSF3R;FLT3;RAF1;PDGFRA;TUBB2B;CUL…
Central diabetes insipidus	AVPR1A;AVPR2;AVPR1B
Central precocious puberty	GNRHR
Cerebral arteriovenous malformation	PGR;FKBP1A;MAP2K2;HMGCR;MAP2K1
Cervical Intraepithelial Neoplasia Grade 2/3	PTGS2
Chagas cardiomyopathy	CSF3R;AGTR1;KCNH2;MME;ACE
Chagas disease	HMGCR
Charcot-Marie-Tooth disease	SCN4A;SCN7A;SCN1A;SCN11A;SCN5A;OPRM1;OPRD1;SCN3A;SCN9A;OPRK1;AKR1B1;SCN2A;GABBR2;SCN10A;SCN8A;GABBR1
Charcot-Marie-Tooth disease type 1A	PGR
Chemotherapy-induced nausea and vomiting	HTR2A;TACR1;HTR1B;HTR2C;DRD2;ADRA2A;HTR6;HTR4;HTR1E;HTR1F;ADRA2C;HTR3E;SCN4A;DRD4;NR3C1;HTR7;DRD3;SCN3A;HTR5A;HTR3A;HTR3C;HTR1D;SCN10A;HTR3D;SCN8A;ADRA2B;CNR1;HTR2B;SCN2A;SCN7A;SCN1A;HTR3B;SCN11A;SCN9A;HTR1A;SCN5A;TRPV1
Chest pain	SLC6A2;SLC6A4;CNR1;CACNA2D1;SCN4A;PTGS2;PTGS1;HRH2
Chlamydia trachomatis infectious disease	MMP13;MMP8;MMP7;MMP1
Cholangitis	NR1H4
Cholecystitis	SCN9A;GRIN1;GRIN2A;SCN10A;GRIN2D;OPRM1;SCN2A;SCN1A;ADRA2A;SCN3A;GRIN2C;SCN11A;ADRA2C;GRIN3A;SCN4A;GRIN3B;SCN7A;HTR3A;SCN5A;SCN8A;GRIN2B;ADRA2B
Chorioretinitis	NR3C1
Chromosomal anomaly	MTNR1B;MTNR1A
Chronic Neutrophilic Leukemia	JAK2;FLT3
Chronic constipation	GUCY2C;HTR4;SLC10A2
Chronic diarrhea	CFTR;ANO1
Chronic pain	SCN4A;OPRK1;PTGS1;SLC6A2;SLC6A4;OPRM1;NR3C1;OPRD1;CNR1;DDC;SCN2A;SCN7A;SCN1A;GRIN2C;SCN11A;SCN9A;GRIN1;OXTR;GRIN2A;ADRA2C;GRIN2B;ADRA2B;PTGS2;CA2;GRIN3B;CA1;SLC6A3;DRD3;CACNA2D1;HTR3A;SCN5A;SCN10A;HRH1;TRPV1;SCN8A;GRIN3A;CA12;GRIN2D;CLCN2;FAAH;SNAP25;CHRM3;NGF;ADRA2A;SCN3A;CA4;CHRM2
Churg-Strauss syndrome	IL5RA;PPAT;DHFR;IMPDH1;IL5;NR3C1;MS4A1;IMPDH2
Classical progressive supranuclear palsy	ACHE;MAPT
Cleft palate	OPRK1;OPRD1;ADRA2A;SCN4A;PTGS2;OPRM1;ADRA2C;TRPV1;ADRA2B;PTGS1;FAAH
Cognitive impairment	NDUFS1;PDE8A;ACHE;NDUFB2;PTGS1;NDUFB7;GRIN2D;PDE4C;GSK3A;SLC6A4;GABRA4;NDUFC1;NDUFS8;VDR;HMGCR;PDE8B;GPD2;GRIN3B;NDUFB3;ADRA1A;TUBA1B;NDUFAF4;NDUFA1;S1PR4;TUBA4A;ADORA2A;NDUFA2;PPARG;CHRM3;MTNR1B;NDUFB5;SCN2A;TUBB2A;NDUFA9;NDUFB10;SLC6A3;RXRG;SCN1A;AGTR1;GABRB2;NDUFB11;NDUFB9;CACNA1B;NDUFC2;TUBA3E;HTR6;SV2A;NDUFS4;NDUFB6;SLC18A2;NDUFB8;SCN11A;MTNR1A;CHRM1;NDUFS5;ADRB2;SCN9A;ADORA2B;PDE3A;GRIN1;ND…
Colonic diverticula	ALOX5;PTGS2;PTGS1;PPARG
Coma	KCNK2;KCNK10;GABRA4;ADRA2A;GRIN2A;GABRA5;GRIN2B;GABRP;GRIN2D;GABRG2;GABRA6;GLRA1;GRIN2C;GABRG1;GABRG3;GABRA3;GABRA1;GABRE;GRIN3B;GABRB2;GABRA2;GABRB1;GABRB3;KCNK9;KCNK3;GRIN1;ADRA2C;KCNK18;GABRD;GRIN3A;GABRQ;ADRA2B
Combined hyperlipidemia	HMGCR;PPARG;PPARA;CETP;PPARD;PTGDR;PCSK9
Congenital atransferrinemia	PGR
Congenital dyserythropoietic anemia type I	ATP4A
Congenital pulmonary alveolar proteinosis	CSF2RA
Constipation	GUCY2C;OPRK1;OPRM1;CLCN2;OPRD1;ADRA1A;SLC10A2;SSTR4;SSTR1;HTR3B;ADRA1D;DGAT1;RXRA;ACHE;DRD2;HTR3A;HTR3C;SSTR2;HTR3D;SSTR3;SLC9A3;SNAP25;SSTR5;HTR4;ADRA1B;HTR3E
Corneal opacity	NR3C1
Corneal scarring	NR3C1
Coronary Restenosis	PTGS2;TUBB1;TUBB4A;TUBB2B;TUBB4B;TUBB;FKBP1A;TUBB6;TUBB3;TUBB8;TUBB2A
Coronary Vasospasm	CACNA1S;PDE5A;CACNA1D;CACNA1F;CACNA1C;ADRB1;ADRB2
Cough	SCN4A;GABRP;RBX1;KCNK10;SLC6A2;P2RX3;OPRD1;SCN7A;CUL4A;SCN1A;TRPM8;GABRB2;SIGMAR1;GABRG1;DDB1;SCN11A;KCNK9;SCN9A;KCNK3;CYSLTR1;CHRNA7;GRIN2A;SCN10A;GABRA5;MAOA;HRH1;SCN8A;ADRA2B;TRPA1;ATP4A;GABRA4;GABRG2;NR3C1;HRH2;TACR1;GRIN3B;SCN2A;ADRA2A;SCN3A;GABRB1;GABRB3;ADRA1B;ADRA1D;GABRG3;SCN5A;GABRD;TRPV1;GRIN3A;GABRQ;GABRA3;GABRA1;KCNK2;OPRK1;GABRE;GRIN2D;OPRM1;CRBN;ADRA1A;OPRL1;GABRA6;GLRA1;GABRA2;GRI…
Craniopharyngioma	ARAF;RAF1;MAP2K1;MAP2K2;BRAF;IFNAR2;IFNAR1;PDCD1
Crohn's colitis	MMP8;MMP7;MMP13;MMP1
Crohn's disease	BTK;ALOX5;POLA2;POLD1;TXK;POLD3;OPRK1;ICAM1;PTGS1;JAK2;MADCAM1;IL2RB;POLA1;TYK2;PDE4C;ATP4A;VDR;OPRM1;MAPK14;IL17A;HMGCR;PDE4D;NR3C1;ITGA4;IL1RL2;FAAH;MMP8;ADORA2A;IL2RA;IL6;ITGB7;IFNAR1;SIGMAR1;JAK1;GABRG1;ADORA2B;S1PR1;CCR9;POLE;GABRG3;HRH1;CSF2RA;CD3E;DHFR;S1PR2;GABRA1;PTGS2;RARB;FKBP1A;RBX1;MMP9;SMAD7;BMX;SLC6A2;JAK3;IMPDH1;GHR;IL12B;GABRG2;CNR1;CSF3R;CD80;S1PR4;RARA;TEC;NCBP1;MMP7;MMP13;IGF1…
Crouzon syndrome - acanthosis nigricans	AGTR1
Crouzon syndrome-acanthosis nigricans syndrome	HMGCR;PTGIR;FKBP1A;AGTR1;MS4A1;PPIA
Cushing syndrome	PGR;GNRHR;NR3C1;CYP11B2;SSTR2;SSTR3;SOAT1;CYP11A1;CYP11B1;PDE5A;SSTR1;CYP17A1;SSTR5
Cutaneous T-cell lymphoma	HDAC6;TLR8;HDAC5;HDAC1;TUBB2B;HDAC3;RXRA;TUBB4B;TUBB;TLR7;RXRB;TUBB8;HDAC7;HDAC4;FKBP1A;IL2RB;HDAC10;TUBB1;HDAC11;PRKCB;EEF2;DDB1;CCR4;HDAC2;CD3E;DHFR;CD4;HDAC9;KEAP1;RBX1;TUBB4A;NAMPT;CRBN;CD274;TNFRSF8;IL2RA;TUBB2A;CUL4A;RXRG;HDAC8;TUBB6;PDCD1;PNP;TUBB3
Cutaneous abscess	SCN2A;SCN7A;SCN8A;SCN4A;SCN1A;SCN3A;SCN5A;SCN10A;SCN11A;SCN9A
Cystic Kidney Disease	UGCG
Cytomegalovirus Retinitis	CSF2RA
De Quervain disease	PTGS1;PTGS2
Decreased liver function	CHRND;CHRNB1;FKBP1A;CHRNE;CHRNA1;CHRNG
Dementia	ROCK1;CACNA1S;ACHE;CACNA1F;SLC6A2;CA2;GRIN2D;PDE4C;GSK3A;GABRA4;MAPK14;ALDH5A1;PDE4D;GRIN3B;APH1A;GRIA2;MTNR1B;HTR2B;SCN7A;SLC6A3;GABRB2;HTR2C;CACNA1B;DRD2;GRIK4;ADRA2A;CACNA1C;DRD3;CACNA2D1;GRIA1;HTR6;HTR4;GRIK2;GABRB3;HTR3A;CA4;SCN11A;MTNR1A;CHRM1;ADRA1D;HTR1F;GRIN2A;PDE4B;DRD1;HTR3E;MAOA;GABRA3;GABRA1;PDE4A;DRD4;GSK3B;ABL1;HTR2A;BCHE;ADRA1A;SNAP25;ROCK2;SCN1A;HTR7;NR3C2;GABRA2;SCN3A;HTR5A;CACN…
Dengue Hemorrhagic Fever	IL1R1;CYSLTR1
Dental crowding	CHRNA4;CHRNB2
Dental malocclusion	BMPR1B;ACVR2B;ACVR1;BMPR1A;ACVR2A;BMPR2
Dermatitis, Perioral	FKBP1A
Desmoid-type fibromatosis	PTGS2;PSEN1;PTGS1;APH1A;KIT;NCSTN;TUBB6;PSENEN;TUBB3;ESR1;FLT1;TUBB4A;PDGFRB;FLT3;KDR;RAF1;APH1B;PSEN2;BRAF;RET;BCR;TUBB4B;FLT4;ABL1;TUBB1;TGFBR1;TOP2A;TUBB2A;TUBB2B;ESR2;RRM2;TUBB;DHFR;TUBB8
Diamond-Blackfan anemia	IL2RA;RRM1;POLD4;SLC6A9;IMPDH1;PRIM2;IMPDH2;DHFR;POLA2;POLD1;POLD3;FKBP1A;POLE2;POLA1;POLD2;CSF3R;POLE3;POLE;PRIM1
Diarrhea	CFTR;TPH1;SSTR5;SSTR2;SSTR3;NR1H4;GLP2R;PTGS1;OPRM1;ANO1;SSTR4;TPH2;SSTR1;PTGS2;NR3C1;MME
Diarrhea, Infantile	MME
Digestive System Carcinoma	CHRNE;MAP2K2;KDR;ANGPT1;TYMS;BCR;FGFR2;FGFR3;FGFR1;ABL1;PDGFRB;CD274;PDGFRA;CHRND;EGFR;MAP2K1;PDCD1;CHRNG;TOP1;TLR9;FLT4;PTGS2;ANGPT2;FLT1;CHRNA1;KIT;RET;CHRNB1;TLR7
Disorder of amino acid and other organic acid metabolism	RPL31;RPLP0;RPS19;RPL18A;RPL19;RPL24;RPL22;RPL35;RPS6;RPL13A;RPL8;RPS23;RPL12;RPS4X;RPL10A;RPL41;RPS28;RPS20;RPL6;RPL34;RPS12;RPS15;RPL5;RPS10;RPL23;RPS4Y1;RPLP1;RPS2;RPL11;RPS8;RPS3A;RPL10;RPL30;RPL27A;RPS9;RPS7;RPL4;RPS17;RPL35A;RPL14;RPL36A;RPL17;RPL18;RPS5;RPL3;RPS16;RPL28;RPS13;RPS25;RPL21;RPL36;RPL27;RPS15A;RPS24;RPS11;RPS27A;RPL32;RPL37;RPL7;RPL7A;RPS3;FAU;RPL26;RPL29;RPL9;RPS14;RPL13;RPSA…
Disorder of lipid metabolism	NPC1L1;FDFT1;PTGS1;NDUFB7;HMGCR;GPD2;HSD11B1;NDUFA8;NDUFAF4;PPARG;NDUFB5;NDUFAF1;NDUFA9;NDUFB11;NDUFB9;THRB;NDUFS4;NDUFB6;NDUFB8;NDUFA3;NDUFA11;NDUFAF3;NDUFV2;NDUFB1;NDUFA13;PPARA;MT-ND2;MT-ND5;MT-ND1;MT-ND4L;NDUFS3;NDUFAB1;NDUFS1;NDUFB4;CETP;NDUFC1;NDUFS8;VDR;MAPK14;NDUFS7;CNR1;NDUFB3;SLC10A2;NDUFA1;NDUFA5;NDUFA10;NDUFA2;AGTR1;NDUFS6;NDUFS2;NDUFV3;NDUFAF2;PTGDR;NDUFA12;NDUFA4L2;NDUFA4;MT-ND6;MT-…
Disseminated intravascular coagulation	PTGS1;F10;F2;PTGS2;VDR
Distal hereditary motor neuropathy type 1	SMN2;SMN1
Down syndrome	ACHE;TYK2;GRIN3B;THRA;JAK1;GABRG3;GRIN3A;GABRA1;GRIN2D;JAK3;GABRA2;GRIN1;CSF2RA;GABRA3;JAK2;GABRG2;THRB;GRIN2C;GABRG1;GRIN2A;GABRA5;GRIN2B
Dravet syndrome	HTR2C;CACNA1C;GABRA3;GABRA1;CYP46A1;CACNA1S;CACNA1F;GABRG2;CNR1;SIGMAR1;GABRA5;GABRA2;CACNA1D;GABRG1;HTR1D;GABRG3
Drooling	CHRM1;VAMP2;SNAP25;ADRA2A;CHRM2;ADRA2C;CHRM3;CHRM4;CHRM5;ADRA2B
Duchenne muscular dystrophy	RPS20;RPL18;NFKB2;RPS5;RPL6;RPLP0;ESR1;RPL3;RPS16;RPS19;RPL18A;RPL19;NFKB1;RPL34;RPS12;NR3C1;RPL24;RPS15;RPS25;CCN2;RPL21;RPL23;RPL27;RPS15A;RPL35;RPS6;RPLP1;MSTN;PDE5A;RPS2;RPL13A;RPL11;RPS8;RPS27A;RPS3A;RPL37;RPL10;RPL7;RPL7A;RPS3;FAU;RPL30;ACE;RPL8;RPL26;RPL9;RPS14;RPL13;RPS9;RPS21;RPS7;RPL38;RELA;RPL4;RPL15;RPS27;RPS17;ADRB3;RPL14;RPS26;RPL37A;RPS4X;RPL10A;RPL39;DMD;RPS29;RPL41;RPS18;RPS28;RP…
Dupuytren Contracture	SCN4A;COL11A1;COL5A3;COL6A1;COL6A2;COL6A3;COL1A2;COL3A1;COL4A3;COL4A1;COL27A1;COL4A6;COL11A2;COL5A2;COL6A6;COL28A1;COL4A4;COL1A1;COL4A2;COL2A1;COL24A1;COL6A5;COL18A1;COL4A5;NR3C1;COL5A1;COL15A1;TNF
Dysmenorrhea	PTGS2;PGR;ESR1;PTGS1;FAAH;SCN2A;NR3C2;ADORA2B;TRPV1;SCN4A;OPRM1;ADORA2A;SCN3A;ADORA1;CHRM1;ADORA3;ALOX5;PDE4A;PDE4C;PDE4D;SCN7A;SCN1A;SCN11A;SCN9A;SCN5A;PDE4B;SCN10A;SCN8A
Dyspareunia	ESR1;NR3C1;SCN4A;ESR2;SNAP25
Dysphagia	NR3C1;HTR1A;PTGS2;PTGS1;TRPM8;HTR4;TRPA1;SLC6A3
Dyspnea	SLC12A1;NR3C1;ADRA1A;ADRA2A;ADRA1B;ADORA2B;ADRA2B;AVPR2;NPR1;GUCY1B1;ADORA2A;ADORA1;ADRA1D;ADRA2C;ADORA3
Dystrophic epidermolysis bullosa	CSF3R
Ebola hemorrhagic fever	KCNH2
Ecchymosis	SERPINC1;AVPR1B;PLG;AVPR2;AVPR1A
Eczematoid dermatitis	PDE4A;JAK2;TYK2;JAK3;NR3C1;TNFSF4;JAK1;IL13;PDE4B;RXRA;FKBP1A;OPRM1;PDE4D;MMP8;PPAT;RARA;MMP7;RXRG;RARG;RXRB;RARB;IL4R;PDE4C;VDR;MMP13;PPIA;MMP1;HRH1
Edema	COL11A1;COL5A3;COL4A4;COL1A1;COL5A1;COL4A2;COL2A1;COL6A1;COL6A2;COL6A3;COL1A2;COL24A1;COL6A5;COL18A1;COL4A1;COL4A5;COL27A1;COL4A6;COL5A2;COL15A1;COL6A6;COL4A3;COL28A1;COL3A1;COL11A2
Ehlers-Danlos syndrome	SCN4A;ADRB1;SCN7A;SCN1A;PRKCB;ADRB2;SCN9A;SCN5A;SCN8A;SCN3A;ADRA2C;SCN10A;ADRA2B;SCN2A;ADRA2A;SCN11A
Ehlers-Danlos syndrome, vascular type	AGTR1
Eisenmenger syndrome	PDE5A;EDNRB;EDNRA
Encephalopathy	GABRA1;GABRA4;GABRG2;GABRA6;GABRB1;GABRA5;ADORA3;GABRE;ADORA2A;GABRG1;GABRB3;ADORA2B;GABRD;GABRA3;GABRP;PDE5A;GABRB2;GABRA2;XDH;ADORA1;GABRG3;EPOR;GABRQ
Endometrial Clear Cell Adenocarcinoma	POLD1;POLD3;TUBB1;VEGFA;TUBA4A;TUBB2A;TUBB2B;TUBA1A;TUBB6;POLE;POLD2;FOLR1;CSF3R;TUBA1B;TOP2A;PRIM2;TUBA1C;TUBB4B;TUBB3;TUBB8;POLA2;FKBP1A;POLE2;POLA1;TUBB4A;MAP2K2;POLE3;TUBA3E;RRM1;MAP2K1;POLD4;TUBB;TUBA3C;PRIM1
Endometrial Endometrioid Adenocarcinoma	PGR;PDCD1;PIK3CA;PIK3CD;CYP19A1
Endometrial Hyperplasia without Atypia	NDUFAB1;NDUFS1;PGR;NDUFB2;NDUFB7;NDUFS7;NDUFA8;NDUFAF4;NDUFA1;NDUFA5;NDUFA10;NDUFB5;NDUFA9;ESR2;NDUFB9;NDUFC2;NDUFB6;NDUFS5;NDUFA11;NDUFAF3;NDUFB1;MT-ND6;MT-ND3;MT-ND4;MT-ND4L;NDUFA7;NDUFB4;ESR1;NDUFC1;NDUFS8;HMGCR;NDUFB3;NDUFAF1;NDUFS6;NDUFB11;NDUFS2;NDUFV3;NDUFAF2;NDUFB8;NDUFV1;NDUFA3;NDUFA12;NDUFA6;NDUFA13;MT-ND5;FKBP1A;GLP1R;GPD2;NDUFA2;NDUFB10;NDUFS4;NDUFV2;NDUFA4L2;NDUFA4;MT-ND2;MT-ND1;NDUF…
Endometrial Intraepithelial Neoplasia	NDUFAB1;NDUFB4;NDUFC1;GPD2;NDUFAF4;NDUFA9;NDUFB10;NDUFB9;NDUFS2;NDUFV2;NDUFB1;NDUFA4;MT-ND2;NDUFA7;NDUFB2;NDUFB7;NDUFS8;NDUFA1;NDUFA5;NDUFB5;NDUFB11;NDUFV3;NDUFB6;NDUFB8;NDUFV1;NDUFA6;MT-ND6;MT-ND5;NDUFS3;NDUFS1;PGR;NDUFS7;NDUFB3;NDUFA8;NDUFA10;NDUFA2;NDUFAF1;CYP19A1;NDUFS6;NDUFC2;NDUFAF2;NDUFS4;NDUFS5;NDUFA3;NDUFA11;NDUFAF3;NDUFA12;NDUFA4L2;NDUFA13;MT-ND3;MT-ND4;MT-ND1;MT-ND4L
Endometrial Polyp	PGR
Endometrial Serous Adenocarcinoma	CSF3R;PIK3CA;TUBB2A;TUBB2B;TUBA3E;WEE1;TUBA1A;TUBA1C;TUBB6;TUBB;TUBB3;TUBB1;TUBA1B;PARP2;PARP1;PIK3CD;TUBB4B;TUBB8;FKBP1A;TUBB4A;FOLR1;VEGFA;TUBA4A;TOP2A;PDCD1;TUBA3C
Endometrial Undifferentiated Carcinoma	PIK3CA;PIK3CD
Endometritis	MMP7;MMP13;MMP8;MMP1
Eosinophilia	BCR;ABL1;IL5;PDGFRB;KIT;PTGDR2
Epileptic encephalopathy	SCN8A
Epileptic spasm	ABAT
Epiphora	SCN4A;NR3C1;SCN7A;SCN5A;SNAP25;SCN2A;SCN3A;SCN11A;SCN9A;SCN10A;SCN8A;SCN1A;PPIA
Epiretinal membrane	PTGS2;PTGS1
Epstein-Barr virus infection	MS4A1;DDB1;CRBN;RBX1;CUL4A
Epstein-Barr virus-positive diffuse large B-cell lymphoma of the elderly	XPO1;NR3C1;TOP2A;MS4A1;TUBB6;TUBB4B;TUBB;TUBB8;TUBB1;TUBB4A;TUBB2B;TUBB3;TUBB2A
Erdheim-Chester disease	MAP2K2;BRAF;MAP2K1;IL6R
Erythema	ADRA2A;ADRA2C;ADRA1B;ADRA1D;ADRA1A;ADRA2B
Erythema nodosum	PDE4A;PDE4D;PDE4C;PDE4B
Esophageal stenosis	NR3C1
Esophageal stricture	NR3C1
Esophagitis	PGA5;ATP4A;HRH2
Esotropia	SNAP25
Euphoria	OPRK1;OPRM1;OPRD1
Ewing sarcoma	POLA2;PARP3;TOP2B;TUBB1;TOP2A;TUBB2A;TUBB2B;IGF1R;POLE3;FDPS;TUBB6;TUBB4B;TUBB;TUBB4A;POLD2;CSF3R;CDK4;SLC6A3;PARP1;INSR;POLE;TOP1MT;TOP1;POLD1;POLD3;POLE2;POLA1;CDK6;PARP2;PRIM2;RRM1;POLD4;PRIM1;TUBB3;TUBB8
Ewing sarcoma of bone	TUBB1;TUBB4A;VEGFA;TUBB2B;TUBB3;TOP1MT;TUBB4B;TUBB;TUBB8;TUBB2A;TUBB6
Ewing sarcoma/peripheral primitive neuroectodermal tumor	FLT4;KIT;RET;KDR;RAF1;BRAF;TOP1;FLT1;PDGFRB;FLT3
Exotropia	SNAP25
Extramammary Paget Disease	PTGS2;PTGS1;SCN9A;SCN5A;TRPV1;TLR7;SCN8A;SCN4A;FAAH;SCN2A;SCN7A;SCN1A;SCN3A;SCN11A;SCN10A
Eye Burns	MMP8;MMP13;MMP7;MMP1
Fabry disease	GLA;FAAH;TRPV1;BRD2;NR3C1;BRDT;SLC5A2;UGCG;BRD3;CYSLTR1;PTGS2;PTGS1;BRD4;HRH1
Facial wrinkling	SCN7A;SCN1A;SCN11A;SCN5A;SCN10A;SCN8A;SCN2A;SCN3A;VAMP2;SCN4A;SNAP25;SCN9A
Facioscapulohumeral dystrophy	MAPK14;MAPK11
Fallopian Tube Carcinoma	FLT4;PARP3;POLD1;TUBB1;TUBB4A;BIRC2;APH1A;CD274;PIK3CA;KDR;PARP2;TOP2A;PDGFRA;ERBB2;PARP1;POLE3;KIT;RET;RRM1;POLE;ERBB4;AURKB;TUBB;PRIM1;TUBB3;TUBB8;POLA2;FGFR3;PSEN1;AURKA;ESR1;ABL1;POLE2;FLT1;CDK6;POLD2;PDGFRB;AKT3;FLT3;MAP2K2;KRAS;TUBB2B;ESR2;IFNAR1;PSEN2;EGFR;IFNAR2;CD3D;EEF2;ATR;POLD4;TYMS;CSF1;BCR;TUBB4B;MTOR;BIRC3;POLD3;FKBP1A;IL2RB;POLA1;AKT2;VEGFA;NR3C1;EPCAM;IL2RA;CDK4;TUBB2A;CYP19A1;AP…
Fallopian Tube Serous Adenocarcinoma	TUBB1;TUBA4A;TUBA1A;TUBB8;TUBB4A;TUBB2B;TUBB3;VEGFA;TUBA1B;TUBB2A;TUBA3E;TUBA1C;TUBB6;TUBB4B;TUBB;TUBA3C
Familial adenomatous polyposis	NDUFB2;PTGS1;NDUFB7;GSK3A;NDUFB3;NDUFA1;NDUFA5;NDUFB5;NDUFB10;NDUFS2;NDUFAF2;NDUFV1;NDUFB1;NDUFA12;MT-ND4L;NDUFA7;NR1H4;NDUFS1;PTGS2;FKBP1A;NDUFC1;ODC1;NDUFA8;NDUFA10;IMPA1;NDUFA9;NDUFS6;NDUFC2;NDUFB8;NDUFAF3;NDUFV2;NDUFA6;NDUFA4L2;NDUFA13;NDUFA4;MT-ND2;MT-ND5;NDUFS3;NDUFAB1;NDUFB4;GSK3B;NDUFS8;VDR;GPD2;NDUFS7;NDUFAF4;NDUFA2;NDUFAF1;EGFR;NDUFB11;NDUFB9;NDUFV3;NDUFS4;NDUFB6;NDUFS5;NDUFA3;NDUFA11;M…
Familial cold urticaria	IL1B
Familial dysautonomia	DDC;CHRM3;ADRA2A;ADRA2B;ADRB2;ADRA2C
Familial paroxysmal ataxia	KCNQ1;KCNH2;KCNQ2;KCNV1;KCNG4;KCNA4;KCNH8;KCNG1;KCND1;KCNA7;KCNC4;KCNH3;KCNH1;KCNS2;KCNB1;KCND3;KCNH6;KCNA2;KCNQ3;KCND2;KCNH7;KCNH4;KCNA1;KCNQ4;KCNS1;KCNC1;KCNA5;KCNC3;KCNH5;KCNA10;KCNA6;KCNF1;KCNC2;KCNV2;KCNS3;KCNG3;KCNA3;KCNG2;KCNB2;KCNQ5
Familial transthyretin-related amyloidosis	TTR
Fanconi anemia	POLA2;FKBP1A;NDUFB2;IMPDH1;POLD2;GPD2;NDUFB3;NDUFA1;NDUFB10;NDUFB8;NDUFA12;NDUFA6;NDUFA4L2;NDUFA4;MT-ND2;MT-ND3;MT-ND4L;NDUFS3;NDUFAB1;NDUFS1;POLD1;NDUFB4;POLA1;NDUFA8;CXCR4;NDUFAF4;NDUFA2;NDUFB5;PRIM2;NDUFC2;MS4A1;NDUFS2;NDUFAF2;RRM1;NDUFA11;POLD4;IMPDH2;NDUFA13;PRIM1;POLD3;NDUFB7;POLE2;NDUFC1;NDUFS8;NR3C1;NDUFS7;MPL;CSF3R;NDUFA5;NDUFA10;NDUFAF1;NDUFA9;NDUFS6;NDUFB11;NDUFB9;POLE3;NDUFV3;NDUFS4;N…
Fatigue	OPRK1;SLC6A2;TUBB4A;GRIN2D;GRIN3B;GHSR;MTNR1B;TUBB2A;SLC6A3;GRIN2C;TUBB6;TNF;TUBB8;NR1H4;TUBB1;OPRD1;TUBB2B;MTNR1A;EPOR;GRIN3A;OPRM1;NR3C1;IL6;GRIN1;GRIN2A;TUBB4B;TUBB;TUBB3;GRIN2B
Febrile seizure (within the age range of 3 months to 6 years)	PTGS2;PTGS1;FAAH;TRPV1
Fetal distress	PDE5A
Fever	ALOX5;PTGS2;PTGS1;FAAH;MMP8;GABRA2;GABRB3;GRIN2A;RYR1;MMP1;CSF2RA;GABRP;GABRE;GABRA4;CSF3R;IL1B;NGF;GLRA1;IL6R;GABRG1;GABRA5;TRPV1;GABRA3;GABRA1;GABRG2;MMP7;MMP13;GABRA6;GABRB2;SIGMAR1;CACNA1B;GABRB1;GABRG3;GABRD;HRH1;RYR3;GABRQ
Fibrolamellar Carcinoma	CYP19A1;PDCD1;FKBP1A;GNRHR;TYMS
Flexion contracture	HRH1
Flushing	TACR3;PTGDR
Focal impaired awareness seizure	ABAT
Focal-onset seizure	GABRP;GABRG2;SCN2A;SCN7A;GABRA2;SCN3A;CACNA2D1;SV2A;SCN11A;SCN10A;GABRA5;GABRE;ALDH5A1;GABRA6;CACNA1B;GABRB1;GABRG3;SCN5A;SCN8A;GABRQ;SCN4A;GABRA3;GABRA1;GABRA4;SNAP25;SCN1A;GABRB2;GABRG1;GABRB3;SCN9A;GABRD
Follicular Variant Thyroid Gland Papillary Carcinoma	FLT4;KDR;PDCD1;FLT1
Foster-Kennedy syndrome	EPOR
Friedreich ataxia	IFNGR1;SLC6A2;VDR;IFNGR2;CHRNB2;EPOR;NFE2L2;PPARG;NQO1;CHRNA4;SLC6A4;SLC6A3
Fuchs endothelial corneal dystrophy	ROCK2;ROCK1;NR3C1
Fuchs' endothelial dystrophy	ROCK1;ROCK2
GM2 gangliosidosis	F9;UGCG
Gastric Diffuse Large B-Cell Lymphoma	ATP4A
Gastrointestinal dysmotility	GHSR
Gastrointestinal hemorrhage	PTGS1;ADRA1A;DRD2;ADRA2A;HTR4;HTR3A;ADRB2;ATP4A;HRH2;PLG;VKORC1;P2RY12;ADRA2C;ADRB1;PTGS2;ADRA1B;ADRA1D;ADRB3;ADRA2B
Gaucher disease	VDR;UGCG;GBA1
Gaucher disease type 1	UGCG
Gaucher disease type 2	FKBP1A;NR3C1
Gaucher disease type 3	UGCG
Generalized non-motor (absence) seizure	ALDH5A1;CACNA1B;SV2A
Genetic disorder of sex development	AR
Genetic hypopigmentation of the skin	RARG;RARB;RARA
Genetic obesity	MC4R
Genital neoplasm, female	SCN4A;POLD1;POLD3;TUBB1;CDK4;TUBB2B;RRM1;POLD4;PRIM1;TUBB3;POLA2;ESR1;TUBB4A;CDK6;POLD2;TUBB2A;ESR2;TUBB4B;TUBB;TUBB8;POLE2;POLA1;OPRM1;PRIM2;POLE3;TUBB6;POLE
Giant Lymph Node Hyperplasia	IL6
Glanzmann thrombasthenia	F7
Glucose intolerance	DPP4;PPARG;PDE5A
Glycogen storage disease due to acid maltase deficiency	UGCG;MS4A1;ADRB2;GAA;DHFR;PSMB5
Glycogen storage disease due to glucose-6-phosphatase deficiency	SLC5A2
Granulocytic Sarcoma	POLA2;POLA1;POLD2;POLE3;POLD4;POLE;PRIM1;POLD1;POLD3;POLE2;TOP2A;PRIM2
Granuloma	ATP4A;NR3C1;SNAP25
Granulomatosis with Polyangiitis	JAK2;TNFSF13B;IMPDH1;NR3C1;CD80;PPAT;IL2RA;MS4A1;JAK1;DHFR;IL5;IMPDH2;TNF;TYK2;JAK3;C5;CD86;C5AR1
Graves disease	FCGRT;TPO;TSHR;CD40;NR3C1;THRB;THRA;DIO1
Graves ophthalmopathy	ADRB1;VEGFA;NR3C1;TPO;IL6ST;MMP7;MMP13;IGF1R;MS4A1;CD3E;DIO1;DHFR;TLR9;PTGS2;IL17A;SNAP25;SSTR5;SSTR2;FKBP1A;PTGS1;FCGRT;HMGCR;MMP8;PGF;PTGFR;IL6R;ADRB2;MMP1;TLR7
Growth abnormality	IGF1R;GHR
Growth delay	GHR;CYP19A1;IGF1R;AR
Guillain-Barre syndrome	KCNQ1;KCNH2;KCNQ2;KCNH4;KCNA7;FCGRT;KCNA1;KCNC1;KCNH3;KCNH5;KCNA10;KCNH1;KCNS2;KCNC2;KCNG3;KCND3;KCNA4;KCND2;KCNG1;KCNB1;KCNS3;KCNG2;KCNQ3;KCNH7;KCNQ5;KCND1;C5;KCNC4;KCNQ4;KCNS1;KCNA5;KCNC3;KCNA6;KCNF1;KCNV1;KCNV2;KCNG4;KCNH6;KCNA3;KCNA2;KCNB2;KCNH8
Gynecomastia	CYP19A1;ESR1;AR
HELLP syndrome	NR3C1
HER2 Positive Breast Carcinoma	CDK6;TUBB2A;TUBB2B;IGF1R;ERBB2;EGFR;TUBB6;TUBB4B;TUBB;TUBB3;TUBB1;TUBB4A;PARP2;CDK4;ESR2;PARP1;TYMS;TUBB8;ESR1;TOP2A;ERBB4
HER2 negative breast carcinoma	PDCD1;TACSTD2;TOP1
HIV infection	CD4;CYP3A43;HDAC9;PTGS2;GSK3B;ESR1;HDAC6;PTGS1;ABL1;IL2RB;RBX1;PDE4C;GSK3A;IMPDH1;OPRM1;ALDH5A1;GHR;HMGCR;PDE4D;HRH2;OPRD1;HDAC1;MMP8;CNR1;CSF3R;CCR2;SRMS;PPARG;PDE6A;IL2RA;BLK;NCBP1;MMP13;PDE5A;IFNAR1;DRD2;PDE3B;KIT;IFNAR2;ACE;FDPS;CCR5;CYP3A4;CYP3A7;CTLA4;DDB1;SCN11A;GAA;PDE7B;RRM2;PDE3A;IMPDH2;LCK;PDE6G;GABRA5;PDE2A;BCR;EPOR;PDE7A;LYN;GABRA1;HDAC7;GLP2R;PDE4A;FGFR2;PGR;OPRK1;HDAC10;HCK;CYP3A5;…
HIV wasting syndrome	RBX1;AR;CRBN;DDB1;PGR;GHR;CUL4A
HIV-1 infection	CYP3A43;TOP2B;PGR;HCK;CYP3A5;VDR;FRK;CD274;SRMS;SCN7A;BLK;TUBB2B;ITGB7;AGTR1;GRIA1;CYP3A4;CYP3A7;GABRB1;GRIK2;LCK;PPARA;GABRD;PDCD1;SRC;DPP4;TUBB3;GABRQ;FGR;SCN4A;CD4;GABRA3;GABRA1;PTGS2;GNRHR;GABRG2;GRIA3;IFNAR1;SCN1A;GRIK4;GRIA4;CCR5;GABRG1;GABRB3;CA4;SCN9A;GRIK1;TUBB6;GABRG3;TUBB4B;TUBB;TLR7;TLR9;LYN;TUBB8;FYN;RARB;ESR1;GABRP;PTGS1;ABL1;TUBB1;GABRE;CA2;TUBB4A;GRIK5;GABRA4;HMGCR;PDGFRB;ITGA4;GR…
HIV-Associated Lipodystrophy Syndrome	NDUFB7;LEPR;NDUFA1;NDUFA5;PPARG;NDUFAF1;NDUFA9;NDUFB9;CYP3A7;NDUFAF2;NDUFV1;NDUFA3;NDUFA12;MT-ND5;MT-ND3;NDUFS1;NDUFB4;GHRHR;NDUFS8;NDUFS7;NDUFAF4;NDUFB10;NDUFS6;NDUFB11;NDUFS2;NDUFV3;CYP3A4;NDUFB6;NDUFB8;NDUFA11;NDUFV2;NDUFA6;MT-ND4;MT-ND4L;NDUFA7;NDUFAB1;CYP3A43;NDUFB2;CYP3A5;NDUFC1;GPD2;NDUFB3;NDUFA8;NDUFA10;NDUFA2;NDUFB5;NDUFC2;NDUFS4;NDUFS5;NDUFAF3;NDUFB1;NDUFA4L2;NDUFA13;NDUFA4;MT-ND6;MT-ND…
HIV-associated nephropathy	NR3C1
HPV-associated cervical carcinoma	CD274
Hair-pulling	HTR2A;GRIN2A;GRIN2D;GRIN3B;DRD2;GRIN2C;HTR1A;GRIN2B;CNR1;SLC18A2;GRIN1;GRIN3A
Hallucinations	HTR2A;DRD3;HTR3A;DRD4;DRD2
Hallux valgus	SCN4A;SCN1A;SCN3A;SCN9A;SCN5A;SCN10A;SLC6A2;OPRM1;SCN2A;SCN7A;SCN11A;SNAP25;SCN8A
Hand-foot syndrome	ADRA2A;ADRA2C;PTGS2;XDH;PTGS1;TYMS;ADRA2B
Hantavirus infectious disease	NR3C1
Hashimoto's thyroiditis	NR3C1
Headache	SCN4A;GABRA1;PDE4A;PTGS2;ACHE;GABRP;PTGS1;GABRE;HTR2A;CA2;TRPA1;GRIK5;OPRM1;GABRG2;PDE4D;NR3C1;FAAH;GRIA3;CHRM3;HTR1B;SCN2A;SCN7A;SCN1A;GABRA6;GABRB2;GRIK4;ADRA2A;DRD3;GABRA2;GRIA4;CACNA2D1;GRIA1;GRIN2C;GABRG1;ADORA1;GRIK3;HTR4;GRIK2;GABRB3;HTR3A;CA4;SCN11A;CHRM1;SCN9A;ADRA1B;ADORA2B;GRIK1;GABRG3;GRIN2A;SCN5A;ADRA2C;PDE4B;MC2R;SCN10A;GABRA5;GABRD;HRH1;SCN8A;GABRQ;GRIN2B;ADORA3;DRD4;GABRA4;GRIN3B;…
Heat Stroke	RYR1;RYR3
Helicobacter pylori infectious disease	PTGS1;CA2;ATP4A;HRH2;MMP8;CA1;VDR;ATP4B;MMP1;PTGS2;CA12;HMGCR;MMP7;MMP13;CA4
Hemoglobin SC Disease	RRM2
Hemolytic anemia due to red cell pyruvate kinase deficiency	PKLR
Hemoptysis	ADRB1;ADRB2;AVPR1B;PLG;AVPR2;ADRA2A;AVPR1A;ADRA1A;ADRA1B;ADRA1D;ADRA2C;ADRB3;ADRA2B
Henoch-Schoenlein purpura	NR3C1;IMPDH2;PPIA;FKBP1A;DHODH;IMPDH1
Hepatic failure	COMT;CSF3R
Hepatic steatosis	NDUFB4;PDE8A;NDUFB2;NDUFB7;NDUFC1;PDE1A;NDUFS7;CNR1;NDUFA8;NDUFA1;NDUFA2;PPARG;PDE6H;NDUFA9;NDUFB10;NDUFS6;NDUFB9;NDUFC2;PDE6D;NDUFS2;NDUFS4;NDUFB6;NDUFV1;NDUFS5;PNLIP;NDUFAF3;NDUFB1;NDUFA12;NDUFA6;PDE6G;PDE2A;NDUFA4;MT-ND6;MT-ND3;MT-ND1;NDUFS3;NDUFAB1;NDUFS1;PDE4C;PDE10A;PDE8B;PDE4D;GPD2;NDUFA5;NDUFA10;PDE6A;NDUFB5;NR3C2;PDE9A;NDUFV3;NDUFAF2;NDUFB8;NDUFA3;PDE3A;NDUFA11;NDUFV2;LIPF;PDE4B;NDUFA4L2…
Hepatitis	NDUFC1;NDUFS8;GPD2;NDUFS7;NDUFA8;NDUFA5;NDUFAF1;NDUFA9;NDUFB11;NDUFB9;NDUFS4;NDUFB8;NDUFA11;PNLIP;NDUFV2;LIPF;NDUFA12;NDUFA13;MT-ND6;MT-ND2;MT-ND1;MT-ND4L;NDUFA7;NDUFS1;NDUFB4;NDUFB2;IMPDH1;NDUFB3;NDUFA2;NDUFV1;NDUFA3;IMPDH2;NDUFAF3;MT-ND4;NDUFAB1;FKBP1A;NDUFB7;NDUFAF4;NDUFA1;NDUFA10;PPARG;NDUFB5;NDUFB10;IFNAR1;NDUFS6;NDUFC2;NDUFS2;IFNAR2;NDUFV3;NDUFAF2;NDUFB6;NDUFS5;NDUFB1;NDUFA6;NDUFA4L2;NDUFA4…
Hepatitis, Alcoholic	NR1H4;PDE4D;NR3C1;PDE1A;CSF3R;PDE1B;PDE6B;PDE5A;PDE3B;PDE1C;ADORA2B;PDE7B;PDE3A;PDE4B;PDE6G;PDE2A;MAP3K5;PDE7A;CASP10;CASP8;PDE8A;PDE6C;CASP14;IL1R1;ADORA2A;CASP9;CASP5;PDE6H;PDE6D;PDE9A;CASP7;IMPDH2;CASP4;CASP12;PDE4A;PDE4C;CASP2;IMPDH1;PDE10A;PDE8B;IL1B;PDE6A;CASP1;CASP6;CASP3
Hepatobiliary Neoplasm	FLT1;TIGIT;BCR;PDCD1;FLT4;ABL1;KDR
Hepatoblastoma	POLA2;FLT1;TUBB4A;KDR;BRAF;POLD4;POLE;TUBB4B;PRIM1;TOP1;FKBP1A;POLE2;TUBB1;FLT3;RAF1;TUBB2B;RRM1;TYMS;TUBB;FLT4;POLD1;TOP2B;POLD3;POLA1;POLD2;PDGFRB;TOP2A;TUBB2A;PRIM2;POLE3;KIT;RET;TUBB6;TUBB3;TUBB8
Hereditary breast and ovarian cancer syndrome	PARP3;AKT2;AKT3;TUBB2B;ESR2;PARP1;TUBB3;TUBB4A;VDR;TOP2A;CYP19A1;LHCGR;AKT1;TUBB6;PDCD1;TUBB;MTOR;TUBB8;ESR1;TUBB1;PARP2;IDO1;TUBB2A;AR;TUBB4B
Hermansky-Pudlak syndrome	FLT1;PDGFRB;FLT3;RAF1;EDNRA;RET;FLT4;BRAF;KDR;EDNRB;CYP19A1;KIT
Hernia	GABRA3;SCN2A;POLE3;GABRA2;RRM1;SCN9A;SCN5A;SCN8A;GABRA1;POLA1;POLD2;GABRG2;SCN7A;PRIM2;SCN3A;GABRG3;PRIM1;SCN4A;POLA2;POLD1;PTGS2;POLD3;PTGS1;POLE2;SCN1A;GABRG1;SCN11A;POLD4;POLE;SCN10A;GABRA5
Herpes Labialis	NR3C1;TRPA1;TRPM8
Herpes Zoster	CACNA2D1;TRPV1;IFNAR1;IFNAR2
Herpes simplex infection	NR3C1
Herpes simplex virus keratitis	NR3C1;PPIA
Herpetic encephalitis	NR3C1
Hip dysplasia	ADRB1;SCN7A;SCN1A;SCN11A;ADRA1B;SCN5A;SCN10A;ADRB3;SCN4A;SCN2A;ADRA2A;SCN3A;ADRB2;ADRA1D;ADRA2B;ADRA1A;SCN9A;ADRA2C;SCN8A
Hip pain	SCN4A;SCN2A;SCN11A;SCN5A;SCN10A;SCN8A;SCN7A;SCN1A;SCN3A;SCN9A;NR3C1
Histiocytosis	POLA2;POLD1;JAK2;POLD2;MAP2K2;POLE3;BRAF;JAK1;POLE;PRIM1;POLD3;POLE2;RRM1;CD52;TNF;POLA1;PRIM2;MAP2K1;POLD4
Hodgkins lymphoma	POLA2;POLD1;HDAC4;TOP2B;HSP90AA1;IL2RB;RBX1;POLE2;PSMB5;TUBB1;POLA1;POLD2;HDAC5;VEGFA;NR3C1;HDAC1;PDE6B;IL2RA;TUBB2A;TUBB2B;CUL4A;PRIM2;HDAC8;POLE3;PDE3B;MS4A1;CCR5;JAK1;HDAC11;POLD4;TUBB6;POLE;CSF1R;PDCD1;TUBB;HDAC2;PDE7A;KIR2DL3;TUBB3;TUBB8;CD38;BTK;HDAC9;HDAC7;POLD3;FKBP1A;LAG3;PDE6C;HSP90AB1;JAK2;ABL1;HDAC10;TUBB4A;PDE4C;PDE4D;CD274;TNFRSF8;CXCR4;KIR2DL1;ADORA2A;BCL2L2;DNMT1;TOP2A;PDE6A;PDE5A…
Hot flashes	SLC6A2;SLC6A4;GNRHR;CSF3R;AR;TACR3;GUCY1B1;PGR;ESR1;NR3C1;ESR2;CACNA2D1;TACR1;TRPM8
Human T-lymphotropic virus 1 infectious disease	MS4A1
Huntington disease	SCN4A;NDUFB4;SLC6A2;GRIN2D;GSK3A;PDE10A;GPD2;GRIN3B;CNR1;NDUFAF4;NDUFA2;IMPA1;SCN2A;SCN7A;NDUFAF1;NDUFB10;HTR2C;DRD2;NDUFC2;DRD3;SCN3A;GRIN2C;NDUFS4;NDUFV1;SCN11A;NDUFA3;GRIN1;GRIN2A;SCN5A;NDUFA4L2;NDUFA13;SEMA4D;HTT;MT-ND2;NDUFS3;NDUFA7;NDUFS1;HTR2A;NDUFC1;NDUFS8;MAPK14;NDUFA10;NDUFB5;SCN1A;NDUFS6;NDUFB9;NDUFV3;NDUFAF2;NDUFB6;AVPR1A;NDUFS5;NDUFV2;SCN10A;GRIN3A;MT-ND4L;GRIN2B;NDUFAB1;DRD4;GSK3B;N…
Hutchinson-Gilford progeria syndrome	FDPS;FNTA;FNTB;HMGCR
Hydatidiform Mole	DHFR
Hyperammonemia	CPS1
Hyperammonemia due to N-acetylglutamate synthetase deficiency	CPS1
Hypercalcemia	CALCR;NR3C1;CASR;TNFSF11
Hypercholesterolemia	NPC1L1;SLC12A1;FDFT1;CACNA1S;CETP;ESR1;HRH3;NDUFS8;HMGCR;GPD2;NDUFA1;ACLY;ANGPTL3;NDUFAF1;NDUFB10;NDUFS6;NDUFB11;NDUFB9;NR3C2;CACNA1D;NDUFS4;SLC18A2;NDUFB8;NDUFV1;PTGDR;PCSK9;ADRB2;INSR;NDUFA11;NDUFAF3;NDUFV2;NDUFA6;NDUFA4L2;PPARA;KCNJ11;ADRB3;MT-ND5;ABCC8;PTGS2;PGR;APOB;NDUFB2;PTGS1;NDUFB7;SCNN1A;NDUFA8;NDUFAF4;NDUFA10;NDUFB5;AGTR1;CACNA1C;THRB;NDUFS2;ACE;NDUFV3;ABCA1;NDUFB6;NDUFA3;ADRA1D;PDE3A;…
Hypereosinophilic syndrome	ABL1;IL5;NR3C1;PDGFRB;KIT;JAK1;IL5RA;JAK2;BCR
Hyperglycemia	NDUFB4;NDUFB2;NR3C1;NDUFA2;NDUFB5;NDUFS6;NDUFB9;SSTR5;NDUFA11;SSTR2;DPP4;MT-ND5;GPD2;NDUFAF4;NDUFA10;NDUFA9;SSTR1;NDUFS2;NDUFV3;NDUFB6;NDUFV1;NDUFS5;NDUFA3;NDUFV2;NDUFB1;NDUFA12;NDUFA13;NDUFA4;MT-ND6;MT-ND2;MT-ND4L;NDUFAB1;NDUFS1;NDUFB7;NDUFC1;NDUFS8;GLP1R;NDUFS7;NDUFB3;NDUFA8;NDUFA1;NDUFA5;NDUFAF1;SLC5A2;NDUFB10;NDUFB11;NDUFC2;NDUFAF2;NDUFS4;NDUFB8;INSR;NDUFAF3;NDUFA6;NDUFA4L2;MT-ND3;MT-ND4;MT-N…
Hyperhidrosis	SNAP25;CHRM3;CHRM1;CHRM4;CHRM5;CHRNA4;ADRA1A;ADRA1D;CHRM2;CHRNB2;ADRA1B;VAMP2
Hyperinsulinemia	NDUFS1;NDUFB7;NDUFC1;NDUFB3;NDUFA1;NDUFS6;NDUFB11;NDUFS2;NDUFV1;NDUFAF3;NDUFV2;NDUFA12;NDUFA4L2;NDUFA4;MT-ND2;MT-ND1;NDUFB4;NDUFB2;NDUFA5;NDUFA10;NDUFA2;NDUFB5;NDUFA9;NDUFB1;NDUFA13;MT-ND3;MT-ND4L;NDUFAB1;NDUFS8;GPD2;NDUFS7;NDUFA8;NDUFAF4;NDUFAF1;NDUFB10;NDUFB9;NDUFC2;NDUFV3;NDUFAF2;NDUFS4;NDUFB6;NDUFB8;NDUFS5;NDUFA3;NDUFA11;NDUFA6;MT-ND6;MT-ND5;MT-ND4;NDUFS3;NDUFA7
Hyperkalemia	INSR;ADRB2
Hyperlipoproteinemia type 1	PNLIP;MTTP;LIPF;P4HB
Hyperlipoproteinemia type 4	HMGCR;CETP
Hypermetropia	PTGS1;PTGS2
Hyperphenylalaninemia	PAH
Hyperreflexia	CHRM3;SNAP25;CHRM2
Hypertriglyceridemia	GABRP;GABRE;GRIK5;KCNJ8;GABRA6;SCN3A;GABRG3;P4HB;PPARA;KCNJ11;GABRQ;NPC1L1;HMGCR;GABRG2;GRIA3;MTTP;SCN1A;GABRA2;GABRB3;CA4;SCN4A;GABRA3;GABRA1;CETP;CA2;GABRA4;APOC3;GRIA2;ANGPTL3;SCN2A;SCN7A;GABRB2;GRIK4;GRIA4;GRIA1;GABRG1;GABRB1;GRIK3;GRIK2;SCN11A;SCN9A;GRIK1;SCN5A;SCN10A;GABRA5;GABRD;SCN8A
Hypoalbuminemia	CRBN;RBX1;ATP4A;CUL4A;DDB1
Hypocalcemia	VDR;NR3C1;PTH1R
Hypofibrinogenemia	FGG;FGA;FGB
Hypoglycemia	SSTR1;SLC5A2;HTR4;ADRA1D;SSTR3;ADRB1;DRD2;NR3C2;SSTR5;INSR;SSTR2;ADRB3;GCGR;CALCR;GLP1R;IL1R1;ADRA1A;KCNJ8;IL1B;HTR3A;ADRB2;ADRA1B;KCNJ11;DPP4
Hypogonadotropic hypogonadism	FSHR;AR
Hypokalemia	SLC12A3
Hyponatremia	AVPR2;AVPR1A;AVPR1B;SLC5A2
Hypophosphatemia	VDR;FGF23
Hypothermia	GABRP;SLC6A2;OPRM1;GABRE;GABRA4;GABRG2;SLC6A3;GABRB2;ADRA2A;AVPR1A;GABRB3;GABRA5;GABRD;ADRA2B;GABRA3;GABRA1;AVPR2;GABRA6;GABRA2;GABRG1;GABRB1;HTR1A;GABRG3;ADRA2C;AVPR1B;GABRQ
IGA glomerulonephritis	CD38;MASP2;CD40LG;TNFSF13B;IMPDH1;AGTR1;EDNRA;MS4A1;ACE;ABCA1;IMPDH2;TLR7;VDR;NR3C1;SLC5A2;TNFSF13;SYK;GAS6;CFB;FKBP1A;C5;HMGCR;PPAT;REN;C5AR1;TLR9
IgG4-related disease	CD19;PTGS2;NR3C1;HRH2;BTK;SLAMF7;FCGR2B;PTGS1;TNFSF13B;CD86;FAAH;CD80;HRH1;TRPV1
IgG4-related retroperitoneal fibrosis	NR3C1;FKBP1A;ESR1;IL6R;DHFR
Immunodeficiency	POLD1;POLE2;IMPDH1;PRIM2;POLD4;FKBP1A;POLA1;POLD2;CSF3R;POLA2;POLD3;POLE3;RRM1;POLE;IMPDH2;PRIM1
Impotence	DRD4;HMGCR;PDE5A;DRD2;DRD3
Induced vaginal delivery	PTGER3;NR3C1;PGR
Inguinal hernia	SCN4A;GABRA1;KCNK2;PTGS1;KCNK10;GRIN2D;CA1;CHRND;CHRNA1;GABRB2;GRIN2C;SCN9A;KCNK3;ADRA2C;TRPV1;GRIN3A;ADRA2B;OPRM1;GRIN3B;SCN7A;SCN11A;KCNK9;GRIN2A;SCN5A;SCN10A;GABRA5;KCNK18;GABRQ;GRIN2B;GABRA3;PTGS2;GABRP;GABRE;CHRNE;GABRA4;GABRG2;FAAH;SCN2A;SCN1A;GABRA6;GLRA1;ADRA2A;GABRA2;SCN3A;GABRG1;GABRB1;GABRB3;CHRNB1;GRIN1;GABRG3;GABRD;CHRNG;SCN8A
Intellectual disability	NDUFAB1;NDUFB4;DRD4;SLC6A4;NDUFC1;NDUFS8;GPD2;NDUFS7;NDUFA8;NDUFA10;NDUFB5;NDUFA9;NDUFB11;HTR2C;NDUFS2;NDUFAF2;NDUFB6;NDUFV1;NDUFS5;NDUFA3;NDUFA11;NDUFV2;NDUFB1;NDUFA6;NDUFA13;MT-ND2;MT-ND5;MT-ND3;MT-ND4;NDUFA7;NDUFS1;NDUFB2;NDUFB7;CNR1;NDUFA5;NDUFA2;NDUFB10;NDUFS6;NDUFB9;NDUFC2;DRD3;NDUFV3;NDUFA12;NDUFA4L2;NDUFA4;MT-ND6;MT-ND4L;NDUFS3;HTR2A;NDUFB3;NDUFAF4;NDUFA1;NDUFAF1;DRD2;NDUFS4;NDUFB8;NDUFAF…
Intervertebral Disc Displacement	CACNA2D1;SLC6A2;SLC6A4
Intervertebral disk degeneration	BMPR1A;OPRM1;ACVR2B;ACVR1;OPRK1;SLC6A2;SLC6A4;ACVR2A;PLG;BMPR1B;CACNA2D1;BMPR2
Invasive Breast Carcinoma	CD274;ERBB2;TYMS
Iridocyclitis	NR3C1
Iron deficiency anemia	VDR
Irritability	SCN4A;TRPA1;TRPM8;SCN11A;SCN5A;SCN8A;SCN2A;SCN7A;SIGMAR1;HRH1;SCN1A;SCN3A;SCN9A;GRIN2A;SCN10A
Ischemic stroke	ITGA2B;GABRA1;ADRB1;KCNH2;PTGS2;KCNQ2;ACHE;CACNA1F;KCND1;SLC6A2;OPRM1;NR3C1;TPO;KCNC4;KCNQ4;SERPINC1;GRIA2;ADRA1A;KCNS1;F10;KCNC3;KCNH3;PDE5A;KCNA10;KCNH1;DRD2;KCNA6;GABRA2;GUCY1A2;KCNS2;CACNA1D;KCNF1;GUCY1A1;KCNV1;KCNG4;PCSK9;ADRB2;ADRA1B;KCNS3;KCNG3;ADRA1D;PDE3A;KCNH6;KCNA3;KCNA2;KCNG2;HTR1A;F2;KCNA4;GRIN2A;KCNH8;KCNQ3;ADRA2C;F8;KCNQ5;GABRA5;TUBB4B;ADRB3;TUBB;GRIN3A;MC1R;ITGB3;TUBB8;GABRA3;KCNG…
Japanese encephalitis	NR3C1;MS4A1;IL6R;IMPDH1;IL6ST
Jaundice	PDE1B;PDE3B;PDE4B;PDE6G;PDE2A;PDE4A;PDE1A;PDE6A;PDE5A;PDE6H;PDE1C;PDE6D;ADORA2B;PDE7B;PDE3A;PDE8A;PDE6C;PDE4C;PDE10A;PDE8B;PDE4D;ADORA2A;PDE6B;PDE9A;PDE7A
Juvenile Myelomonocytic Leukemia	FKBP1A;POLD2;POLA2;POLD1;POLA1;IMPDH1;RRM1;POLD4;IMPDH2;PRIM1;RARB;POLD3;POLE2;RARA;PRIM2;POLE3;FNTA;RARG;POLE;DHFR;FNTB
Kallmann syndrome	FSHR;GNRHR;LHCGR
Kaposi's sarcoma	ATP1A2;RBX1;FLT1;TUBB4A;TGFB1;ATP1A3;CRBN;TOP2A;RARA;TUBB2A;IFNAR1;IFNAR2;CYP3A7;CTLA4;DDB1;CSF1R;RXRA;PDCD1;CYP3A43;FKBP1A;VEGFA;PDGFRB;CD274;FLT3;KDR;CDK4;TUBB2B;RXRG;KIT;RET;RARG;TUBB6;TUBB;RXRB;TUBB3;FLT4;ADRB1;RARB;TGFB2;PSMB5;TUBB1;CDK6;CYP3A5;TGFB3;EFNB2;ATP1A4;PDGFRA;CUL4A;CCR5;CYP3A4;ATP1A1;ADRB2;TUBB4B;TUBB8
Keloid	BTK;FLT4;TXK;IL4R;FLT1;VEGFA;ITK;NR3C1;FLT3;TEC;KIT;TYMS;TLR7;CACNA1S;JAK3;PDGFRB;AGTR1;RET;IL13;CACNA1F;BMX;KDR;RAF1;CACNA1C;CACNA1D;BRAF
Kennedy disease	GNRHR;SRD5A1;ADRB2;SRD5A2;SRD5A3
Keratocystic odontogenic tumor	SMO
Kidney Angiomyolipoma	FKBP1A
Kidney Medullary Carcinoma	POLA2;FLT4;POLD3;POLE2;PSMB5;PDGFRB;TOP2A;POLD4;POLE;LCK;FGFR3;FGFR1;POLD2;ITK;KDR;PDGFRA;KIT;CTLA4;CSF1R;POLD1;POLA1;FLT1;PRIM2;POLE3;RRM1;PDCD1;PRIM1
Klinefelter's syndrome	RARB;RARA;VDR;CYP19A1;GLP1R;LHCGR;AR;RARG;PPARA
Knee pain	SCN4A;PTGS1;SLC6A4;NR3C1;SCN7A;PTGS2;SCN2A;SCN3A;SCN11A;GRM5;SCN9A;SCN5A;SLC6A2;SNAP25;SCN1A;SCN10A;SCN8A
Lambert-Eaton myasthenic syndrome	KCNG1;KCNQ1;KCNQ2;KCNH4;KCND1;KCNA7;KCNQ4;KCNS1;KCNC1;KCNC3;KCNH5;KCNA6;KCNB1;KCNF1;KCNV1;KCNC2;KCNV2;KCNS3;KCNG3;KCNA4;KCNB2;KCNQ3;KCNQ5;KCNH2;KCNA1;KCNA5;KCNH3;KCNA10;KCND3;KCNH6;KCNA3;KCND2;KCNH7;KCNC4;KCNH1;KCNS2;KCNG4;KCNA2;KCNG2;KCNH8
Landau-Kleffner syndrome	GABRA3;GABRA1;GABRG2;GABRG3;CA12;CA2;CA1;GABRA2;GABRG1;CA4;GABRA5
Langerhans Cell Histiocytosis	POLA2;PTGS2;POLD3;POLE2;TUBB1;POLA1;AKT2;POLD2;POLE3;POLD4;POLE;TUBB;DHFR;TUBB3;TUBB8;POLD1;ARAF;FKBP1A;PTGS1;TUBB4A;IMPDH1;NR3C1;RAF1;TUBB2A;TUBB2B;AKT1;PRIM2;MS4A1;TUBB6;IMPDH2;TUBB4B;PRIM1;RBX1;CRBN;AKT3;CSF3R;TNFSF11;PPAT;CUL4A;BRAF;RRM1;DDB1
Laron syndrome	IGF1R
Laryngopharyngeal Reflux	ATP4A;HRH2;ATP4B
Laryngospasm	GABRA3;GABRE;GABRA6;GABRB1;GABRG3;KCNK18;GABRA4;GABRA2;KCNK9;GABRA1;KCNK2;GABRP;KCNK10;GABRG2;GABRB2;GLRA1;GABRG1;GABRB3;KCNK3;GABRA5;GABRD;GABRQ
Lassa fever	IMPDH1;NR3C1
Leber congenital amaurosis	RPE65
Leber congenital amaurosis 1	NR3C1
Leber hereditary optic neuropathy	PPIA
Leigh syndrome	NQO1
Leishmaniasis	PDE8A;PDE4D;FGF1;PDE1A;PDE6A;MMP13;PDE3B;PDE6D;ADORA2B;PDE7B;PDE6G;PDE4A;PDE6C;PDE10A;PDE8B;MMP8;PDE6B;XDH;MMP1;PDE4C;ODC1;PDE1B;ADORA2A;MMP7;PDE5A;PDE6H;PDE1C;PDE9A;PDE3A;PDE4B;PDE2A;PDE7A
Lennox-Gastaut syndrome	SCN4A;GABRP;GABRE;CA2;GRIK5;GABRA4;CNR1;GRIA2;MTNR1B;SCN7A;GABRA6;GABRA2;SCN3A;GABRG1;GRIK3;GRIK2;GABRB3;SCN11A;MTNR1A;GRIK1;HTR1D;GABRG3;SCN5A;SCN10A;GABRD;SCN8A;GABRQ;GABRA3;GRIA3;SCN2A;SCN1A;GABRB2;GABRB1;SCN9A;GABRA5;GABRA1;CYP46A1;GABRG2;HTR2C;SIGMAR1;GRIK4;GRIA4;GRIA1;CA4
Lesch-Nyhan syndrome	PAH
Leukocyte adhesion deficiency type I	IL12B
Leukocyte-Adhesion Deficiency Syndrome	IFNGR2;IFNGR1
Lewy body dementia	ACHE;HTR2A;DRD1
Limb pain	CNR1
Low back pain	NDUFAB1;SCN4A;GABRA3;NDUFS1;PTGS2;PTGS1;GABRE;SLC6A2;GRIN2D;SLC6A4;OPRM1;GABRG2;NR3C1;GRIN3B;OPRD1;NDUFB3;NDUFA8;EREG;ADORA2A;NDUFA10;SNAP25;CA1;SCN2A;NDUFA9;SCN1A;NDUFS6;GABRA6;HTR2C;DRD2;NDUFC2;SCN3A;NDUFS2;NDUFV3;GRIN2C;TGFA;GABRB1;ADORA1;NDUFS4;NDUFB6;GABRB3;SCN11A;ADORA2B;GRIN1;CHRM2;SCN10A;NDUFA4L2;GABRA5;GABRD;TRPV1;MT-ND5;GABBR1;MT-ND4L;GRIN2B;ADRA2B;ADORA3;GABRA1;NDUFB4;DRD4;OPRK1;ACHE;G…
Lower limb spasticity	SNAP25
Lung Sarcomatoid Carcinoma	MET
Lyme disease	MMP7;MMP13;MMP1;TLR7;MMP8;TLR9
Lymphoma, AIDS-Related	POLD3;POLE2;POLA1;TUBB4A;TUBB6;POLE;TUBB4B;TUBB;TUBB8;NR3C1;TUBB2A;TUBB2B;PPIA;PRIM1;TUBB3;POLA2;POLD1;TOP2B;TUBB1;POLD2;CSF3R;TOP2A;PRIM2;POLE3;MS4A1;POLD4;TYMS;DHFR
Lynch syndrome	PTGS1;VEGFA;PTGS2;PPARG;ALOX5;TYMS
MALT lymphoma	POLA2;POLD1;RBX1;TUBB1;ATP4A;PRIM2;MS4A1;CD3G;HDAC3;POLE;HDAC2;DHFR;TUBB8;POLD3;FKBP1A;POLA1;TUBB4A;POLD2;HDAC1;TOP2A;TUBB2A;CUL4A;POLE3;RRM1;TUBB6;IMPDH2;TUBB4B;PRIM1;CD3E;TUBB3;CD79B;TOP2B;HDAC6;POLE2;PSMB5;IMPDH1;CRBN;TUBB2B;CD3D;DDB1;POLD4;TUBB
MODY	ABCC8;GLP1R;KCNJ11
MYH9-related disease	MPL
Major Salivary Gland Carcinoma	CTLA4;PDCD1
Malabsorption	ADRA2B;NR1H4;GLP1R;ADRA2A;ADRA2C
Malignant Bone Neoplasm	GSK3B;TUBB1;TUBB4A;TOP2A;TUBB2A;TUBB6;TUBB3;TUBB;PLG;TUBB2B;TUBB4B;TOP1;TUBB8
Malignant Mesothelioma	TUBB4A;TUBB2B;TUBB6;TUBB8;TNFRSF8;TUBB3;TUBB1;TUBB2A;CTLA4;TUBB4B;TUBB
Malignant Ovarian Brenner Tumor	NDUFAB1;NDUFB4;HDAC4;TUBB1;TUBB4A;VEGFA;HDAC1;NDUFAF4;NDUFA10;NDUFA2;NDUFAF1;NDUFB11;NDUFV3;NDUFS4;NDUFB6;TUBA1C;NDUFV1;NDUFS5;NDUFB1;NDUFA13;NDUFA4;TUBA3C;MT-ND6;MT-ND3;NDUFS3;TUBB3;TUBB8;NDUFB7;NDUFS7;NDUFA8;TUBA4A;NDUFA5;NDUFB5;TUBB2B;NDUFB10;NDUFS6;NDUFC2;TUBA1A;NDUFA11;TUBB6;NDUFAF3;NDUFA12;HDAC2;MT-ND2;MT-ND5;NDUFS1;HDAC9;HDAC7;NDUFB2;HDAC6;HDAC10;HDAC5;NDUFC1;NDUFS8;GPD2;NDUFB3;TUBA1B;NDUF…
Malignant Ovarian Mixed Epithelial Tumor	TUBB1;TUBB2A;TUBB4B;TUBB;TUBB4A;VEGFA;TUBB2B;TUBB6;TUBB3;TUBB8
Malignant Pancreatic Neoplasm	POLA2;NDUFB7;POLE2;POLA1;VDR;PDGFRB;NDUFS7;FLT3;KDR;NDUFA5;NDUFA2;TUBB2B;NDUFAF1;NDUFS6;PRIM2;POLE3;BRAF;NDUFB8;NDUFV1;AR;P2RY12;NDUFA3;NDUFA11;TUBB6;TYMS;POLE;NDUFAF3;NDUFV2;CSF1R;DPYD;NDUFA4;TUBB;MT-ND6;TUBB3;TUBB8;FLT4;POLD1;NDUFB4;POLD3;NDUFB2;TUBB1;TUBB4A;POLD2;NDUFC1;GPD2;NDUFA8;CD274;PTK2B;NDUFAF4;NDUFA1;NDUFA10;TOP2A;NDUFB10;NDUFB9;KIT;NDUFS2;NDUFAF2;NDUFB6;RRM1;NDUFS5;NDUFB1;NDUFA12;NDUF…
Malignant Pleural Neoplasm	SCN7A;SCN11A;SCN10A;SCN4A;SCN9A;SCN2A;SCN1A;SCN3A;SCN5A;SCN8A
Malignant Urinary System Neoplasm	PDCD1
Mandibular prognathia	MTNR1B;MTNR1A
Mantle cell lymphoma	BTK;POLA2;FLT4;HDAC9;HDAC7;HDAC4;TOP2B;POLD3;FKBP1A;ABL1;RBX1;POLA1;CDK16;TUBB4A;IMPDH1;HDAC5;GNRHR;VEGFA;NR3C1;CRBN;CDK18;PIK3R3;CSF3R;RAF1;CDK4;TUBB2A;PIK3R5;TP53;IFNAR1;PRIM2;HDAC8;POLE3;MS4A1;KIT;IFNAR2;HDAC11;SYK;RRM1;DDB1;HDAC3;TUBB6;POLE;CD19;IMPDH2;TUBB4B;TUBB;CD3E;CSNK1E;CDK3;BCL2L2-PABPN1;CD38;CD79B;POLD1;CDK13;HDAC6;HSP90AB1;JAK2;HDAC10;POLE2;PSMB5;TUBB1;FLT1;GSR;POLD2;PDGFRB;HDAC1;PIK…
Marfan syndrome	ADRB1;MMP7;AGTR1;CACNA1C;ADRB2;MMP1;REN;CACNA1D;ACE;CACNA1S;CACNA1F;MMP8;MMP13
Mastocytosis	PDGFRB;PRKCG;PDGFRA;KIT;HRH1;TLR9;PRKCQ;FLT3;KDR;PRKCI;PRKCD;PTAFR;PRKCE;TLR7;PRKCH;PRKCZ;FGFR3;PRKD3;PRKCA;PRKCB;PRKD1
Mastoiditis	NR3C1
McCune-Albright syndrome	GHR;CYP19A1;ESR1;ESR2
Meniere disease	HRH3;SLC6A4;NR3C1;IL1R1;PDE5A;HRH1;SLC6A2;PTGFR;CHRM1
Menorrhagia	PGR;PTGS2;PTGER3;ESR1;PTGS1;PLG
Menstrual disorder	PGR;ESR1;NR3C2
Mental deterioration	SCN4A;GABRA3;GABRA1;NDUFS1;NDUFB2;CA2;VDR;GRIN3B;NDUFA8;NDUFB5;SCN2A;GABRA6;GABRB2;NDUFC2;GABRA2;GABRB1;NDUFAF2;NDUFS4;NDUFS5;SCN9A;NDUFV2;SCN5A;NDUFA12;SCN10A;GABRD;MT-ND2;GRIN3A;MT-ND4;NDUFB4;GRIK5;GABRG2;NDUFB3;NDUFAF4;NDUFAF1;NDUFA9;SCN1A;NDUFB9;GRIA1;GRIK3;GABRB3;NDUFA3;NDUFA11;GRIN1;NDUFAF3;GABRG3;NDUFA6;NDUFA4L2;GABRA5;MT-ND5;NDUFS3;NDUFAB1;GABRP;NDUFB7;GABRE;GRIN2D;SLC6A4;GABRA4;NDUFC1;ND…
Merkel cell skin cancer	TOP2B;TUBB4A;KDR;SSTR4;TUBB2A;CTLA4;SSTR2;BCR;PDCD1;TUBB;TOP1;FLT4;PDGFRB;CD274;KIT;BCL2;TYMS;TUBB4B;DHFR;TUBB3;TUBB8;SSTR3;TNC;ABL1;TUBB1;FLT1;TOP2A;TUBB2B;SSTR1;SSTR5;TUBB6
Metrorrhagia	ESR1;PGR
Microscopic hematuria	ESR1;ESR2
Middle East respiratory syndrome	CYP3A43;IFNAR1;CYP3A7;CYP3A5;IFNAR2;CYP3A4
Miosis	PTGS2;PTGS1;CHRM3;CHRM1
Miscarriage	ESR1;NR3C1;PGR;CYP19A1
Mitral regurgitation	SCN4A;SLC5A2;HRH1;SCN5A
Mixed Tumor of the Salivary Gland	AR;GNRHR
Miyoshi myopathy	NR3C1
Moderate albuminuria	ADRB1;CNR1;ACE;ADRA1B;PPARA;ADRB3;DPP4;ADRA1A;ADRB2;ADRA1D;ABCC8;AGTR1;KCNJ11
Monosomy 22q13	OXTR;IGF1R
Morton Neuroma	SCN4A;NR3C1;SCN1A;SCN9A;SCN11A;SCN10A;SCN8A;SCN2A;SCN7A;SCN3A;SCN5A;TRPV1
Muckle-Wells syndrome	IL1B
Multiple Organ Failure	HCN4;IFNAR1;IFNAR2;PTGIR;F8;F5;OPRM1;NR3C1;PPARG
Muscle spasm	PTGS2;OPRK1;HTR2A;SCN2A;SCN11A;SCN9A;SCN8A;OPRM1;OPRD1;SCN1A;TRPM8;HTR2C;SCN4A;PTGS1;TRPA1;SCN7A;SCN3A;SCN5A;SCN10A;TRPV1
Muscle weakness	KCNC4;KCNS1;KCNC1;KCNA10;KCNS2;KCNV2;KCNG3;KCNH6;KCNA4;KCNB2;KCND2;KCNH7;KCNG1;KCNQ1;KCNQ2;KCNH4;KCNQ4;KCNF1;KCNG4;KCNS3;KCNA2;KCNG2;KCNQ3;KCNQ5;KCNH2;KCND1;KCNA7;KCNA1;KCNA5;KCNC3;KCNH3;KCNH5;KCNH1;KCNA6;KCNB1;KCNV1;KCNC2;KCND3;KCNA3;KCNH8
Myalgia	SCN4A;JAK2;CHRNE;CHRND;SCN2A;SCN7A;TRPM8;JAK1;SCN11A;TRPV1;CHRNG;HTR2A;SLC6A4;HRH2;ADRA1A;CHRNA1;SCN1A;HTR2C;ADRA2A;SCN9A;ADRA1B;ADRA1D;SCN10A;HRH1;ALOX5;PTGS2;PTGS1;SLC6A2;TRPA1;SCN3A;XDH;CHRNB1;SCN5A;ADRA2C;SCN8A;ADRA2B
Myasthenia gravis	KCNG1;KCNQ1;KCNH2;POLD1;POLD3;CD40;KCNA7;FCGRT;C5;KCNA1;KCNQ4;KCNS1;KCNA5;KCNC3;IL6ST;KCNH3;PRIM2;POLE3;KCNA6;KCNS2;KCNF1;KCNV1;KCNC2;KCNV2;KCNH6;POLD4;POLE;KCNA3;KCNA2;KCNG2;KCNB2;KCNQ5;CD38;KCNQ2;KCNH4;DHODH;GSR;PPAT;KCNC1;TNNI2;KCNH5;KCNH1;KCNB1;IL6R;KCNG4;KCNS3;KCND3;CD19;IMPDH2;KCNH8;KCNQ3;PRIM1;DHFR;POLA2;TOP2B;ACHE;FKBP1A;POLE2;TNNC2;POLA1;KCND1;IMPDH1;POLD2;NR3C1;KCNC4;TNNT3;TOP2A;KCNA10;…
Mycobacterium avium complex disease	IFNGR1;IFNGR2;HTR3A;CYP3A43;CYP3A5;CYP3A4;CYP3A7
Mycobacterium infection	IFNGR1;IFNGR2
Mycoplasma pneumoniae pneumonia	NR3C1
Mydriasis	CHRM3;ADRA1D;ADRA2C;ADRA2B;ADRB1;ADRA1A;ADRA2A;CHRM1;ADRB2;ADRA1B;CHRM2;ADRB3
Myelodysplastic/Myeloproliferative Neoplasm	POLA2;POLD1;POLD3;IMPDH1;INHBA;POLE;IMPDH2;PPIA;JAK2;POLD2;DNMT3A;PRIM2;POLE3;JAK1;FKBP1A;POLE2;POLA1;DNMT1;RRM1;POLD4;PRIM1;DHFR
Myelofibrosis	JAK1;FLT3;JAK2
Myelopathy	MS4A1;SCN4A;PDE4D;SCN7A;PDE5A;PDE4B;SCN8A;PDE4A;PDE4C;PDE10A;SCN2A;SCN1A;SCN3A;SCN11A;SCN9A;PDE3A;SCN5A;SCN10A
Myocardial Ischemia	ITGA2B;SCN4A;NDUFS1;GUCY1B1;NDUFB4;PDE4A;PTGS2;CACNA1S;FKBP1A;NDUFB2;GABRP;PDE6C;CACNA1F;GABRE;PLAT;PDE4C;GABRA4;VDR;PDE10A;PDE8B;PDE4D;PDE1A;ADRA1A;PLG;NDUFA1;NDUFA5;NDUFA2;PDE6A;NDUFAF1;PDE5A;PDE6H;ESR2;NDUFB11;CACNA1C;THRB;NDUFC2;GABRA2;ACE;PDE9A;GABRB1;ADORA1;P2RY12;PDE7B;PDE4B;NDUFA12;NDUFA6;PDE6G;GABRA5;PDE2A;MT-ND3;PDE7A;MT-ND4L;KCNK2;ESR1;PTGS1;NDUFS8;SLC29A1;NDUFS7;SERPINC1;NDUFB3;PDE1B;…
Myocardial fibrosis	NDUFC1;NDUFA5;NDUFAF1;NDUFA9;NDUFC2;NDUFS4;NDUFB8;NDUFAF3;NDUFA12;NDUFA6;MT-ND2;NDUFS3;NDUFA7;NDUFAB1;NDUFS1;NDUFB7;NDUFB10;NDUFS6;NDUFV3;NDUFB6;NDUFV1;NDUFA3;NDUFA11;MT-ND6;MT-ND5;MT-ND1;MT-ND4L;NDUFB4;NDUFB2;NDUFS8;HMGCR;GPD2;NDUFS7;NDUFB3;NDUFA8;NDUFAF4;NDUFA1;NDUFA10;NDUFA2;NDUFB5;NDUFB11;NDUFB9;NDUFS2;NDUFAF2;NDUFS5;P2RY12;NDUFV2;NDUFB1;NDUFA4L2;NDUFA13;NDUFA4;MT-ND3;MT-ND4
Myoclonus	GABRA4;GABRA2;GABRG1;GABRB3;CHRNG;GABRA1;GABRE;GABRG2;CHRNA1;GABRB2;CHRNB1;ADRA2C;ADRA2B;GABRA3;GABRP;CHRNE;OPRM1;CHRND;GABRA6;ADRA2A;GABRB1;GABRG3;GABRA5;GABRD;GABRQ
Myopia	PTGS2;ACHE;VEGFA;OPRD1;CHRM3;CHRM1;TRPV1;PTGS1;OPRM1;FAAH;CHRM2;OPRK1
NUT midline carcinoma	TOP2B;TOP2A
Nasal Cavity Polyp	IL5;SNAP25;ADRB3;SLC12A1;OPRM1;NR3C1;ADRA1A;ADRA1D;ADRA2C;IGHE;ADRA2B;ADRB1;IL4R;IL5RA;PLG;ADRA2A;ADRB2;ADRA1B;PTGDR2
Nasal congestion	SLC6A2;CHRM3;AVPR1A;ADRB2;ADRA1D;HRH1;AVPR1B;ADRB1;TRPA1;AVPR2;ADRA2A;GRIN2A;ADRA2C;NR3C1;ADRA1A;TRPM8;SIGMAR1;ADRA1B;ADRB3;ADRA2B
Nasal polyposis	IL4R;NR3C1
Nausea	DRD4;PTGS2;PTGS1;DRD2;HTR3B;CACNA2D1;HTR4;HTR3A;HTR3E;TRPV1;GABRA3;GABRA1;OPRK1;HTR2A;OPRM1;GABRG2;NR3C1;OPRD1;HTR2C;DRD3;GABRA2;CHRM1;HTR3C;GABRG3;HTR3D;HRH1;ATP4A;TACR1;FAAH;CNR1;GABRG1;GABRA5
Nausea and vomiting	DRD4;GABRE;HTR2A;NR3C1;TACR1;HTR1B;SCN1A;HTR2C;DRD2;HTR3B;DRD3;GABRG1;HTR3A;CHRM1;SCN9A;CHRM5;SCN10A;GABRA5;GABRD;SCN8A;GABRA3;GABRA1;CHRM3;SCN7A;GABRA6;GABRA2;HTR5A;HTR4;HTR1F;HTR3D;HRH1;SCN4A;GABRP;GABRA4;GABRG2;CNR1;TOP2A;HTR2B;SCN2A;GABRB2;HTR7;SCN3A;HTR6;GABRB1;GABRB3;SCN11A;HTR1E;HTR3C;HTR1A;HTR1D;CHRM4;CHRM2;GABRG3;SCN5A;HTR3E;GABRQ
Neck pain	PTGS2;PTGS1;SLC6A4;OPRM1;OPRD1;ADORA2A;SCN7A;SCN3A;ADORA1;SCN5A;TRPV1;ADORA3;SLC6A2;SCN2A;SCN11A;SCN9A;SCN10A;SCN8A;SCN4A;OPRK1;NR3C1;FAAH;SCN1A;ADORA2B
Neonatal sepsis	PDE8A;VDR;PDE8B;ADORA2A;PDE6D;PDE7B;PDE2A;PDE4C;PDE10A;PDE1A;PDE6H;PDE3B;PDE7A;PDE4A;PDE6C;PDE4D;PDE1B;PDE6A;PDE6B;PDE5A;PDE1C;PDE9A;ADORA2B;PDE3A;PDE4B;PDE6G
Netherton syndrome	IL4R;TNF;IL1RAP;IL1RL2
Neurodevelopmental disorder	HTR2C;HTR2A;DRD2
Neurogenic bladder	ADRA1A;CHRM3;CHRM2;ADRB3;ADRA1B;SNAP25;ADRA1D;TRPV1
Niemann-Pick disease type B	PDCD1
Niemann-Pick disease type C	UGCG;F9
Non-Cutaneous Melanoma	IFNAR2;PDCD1;CTLA4;IFNAR1
Non-ST Elevation Myocardial Infarction	ITGA2B;ADRB1;PTGS2;TUBB4A;HMGCR;HCN4;SERPING1;IL6R;P2RY12;ADRA1D;TUBB3;PTGS1;PCSK9;ADRB2;TUBB6;TUBB4B;TUBB;ITGB3;TUBB8;TUBB1;ADRA1A;TUBB2A;TUBB2B;AGTR1;NR3C2;ADRA1B;ADRB3
Noonan syndrome	HMGCR;GHR;IGF1R
Nystagmus	CA2
Ocular Melanoma	TUBB4A;CUL4A;IFNAR1;KIT;IFNAR2;CTLA4;RET;TUBB4B;TUBB;TUBB8;PDGFRB;FLT3;KDR;PDGFRA;FLT4;ESR1;RBX1;TUBB1;FLT1;VEGFA;CRBN;TUBB2A;TUBB2B;DDB1;TUBB6;CSF1R;CSF2RA;TUBB3
Ocular pain	PTGS1;TRPV1;PTGS2
Olfactory Neuroblastoma	KDR
Opitz G/BBB syndrome	HMGCR
Oppositional defiant disorder	HTR2A;ALDH5A1;HTR2C;SLC6A2;DRD2
Opsoclonus-Myoclonus Syndrome	NR3C1;TOP2A;POLE3;POLE;PRIM1;TOP2B;POLD3;POLD2;POLD4;POLA2;POLD1;POLE2;POLA1;GSR;PRIM2
Oral leukoplakia	PDCD1
Oral ulcer	PDE4D;TRPA1;TRPM8;PDE4A;PDE4C;PDE4B
Osteolysis	TNFSF11
Osteopenia	PGR;TNFSF11;ESR2;FDPS;CALCR;ESR1;VDR;GUCY1B1;PTH1R
Otitis media	OPRM1;NR3C1
Ovarian Carcinosarcoma	POLA2;POLD3;FKBP1A;TUBB4A;POLD2;PARP1;TUBB6;PDCD1;TUBB8;POLE2;TUBB1;VEGFA;PARP2;TUBB2A;WEE1;POLE;TUBB4B;TUBB;PRIM1;POLD1;POLA1;TUBB2B;PRIM2;POLE3;RRM1;POLD4;TUBB3
Ovarian Embryonal Carcinoma	TOP2A;TOP2B
Ovarian Germ Cell Tumor	NDUFB4;NDUFS7;NDUFA8;NDUFA1;NDUFA2;NDUFB5;NDUFS6;NDUFB9;NDUFS2;NDUFAF2;NDUFB8;NDUFAF3;MT-ND2;MT-ND3;MT-ND1;NDUFS3;NDUFA7;NDUFAB1;NDUFB2;TOP2A;NDUFA9;NDUFV3;NDUFS5;NDUFA3;NDUFB1;NDUFA6;NDUFA13;MT-ND6;MT-ND5;MT-ND4;NDUFS1;TOP2B;NDUFB7;NDUFC1;NDUFS8;GPD2;NDUFB3;NDUFAF4;NDUFA5;NDUFA10;NDUFAF1;NDUFB10;NDUFB11;NDUFC2;NDUFS4;NDUFB6;NDUFV1;NDUFA11;NDUFV2;NDUFA12;NDUFA4L2;NDUFA4;MT-ND4L
Ovarian Small Cell Carcinoma	PDCD1
Ovarian Squamous Cell Carcinoma	PDCD1
Ovarian Transitional Cell Carcinoma	TUBB2A;TUBA1C;TUBB6;TUBB4A;VEGFA;TUBA1B;TUBA1A;TUBB;TUBA3C;TUBB1;TUBA4A;TUBB2B;TUBA3E;TUBB4B;TUBB3;TUBB8
Ovarian Yolk Sac Tumor	TOP2A;TOP2B
Ovarian cyst	PGR;SCN7A;SCN1A;SCN9A;SCN5A;SCN4A;GNRHR;SCN11A;SCN10A;SCN2A;SCN3A;SCN8A
PEComa	FKBP1A
PMM2-congenital disorder of glycosylation	CA12;AKR1B1;CA4;CA2;CA1
POEMS syndrome	DDB1;NR3C1;CRBN;CD38;RBX1;CUL4A
Paget disease	FDPS
Palmar Fibromatosis	COL5A1;COL6A1;COL6A2;COL6A3;COL11A2;COL28A1;COL4A4;COL1A1;COL3A1;COL18A1;COL4A5;COL4A6;COL6A6;COL11A1;COL5A3;COL4A2;COL2A1;COL1A2;COL4A3;COL24A1;COL6A5;COL4A1;COL27A1;COL5A2;COL15A1
Pancreatic Gastrinoma	FKBP1A;VEGFA
Pancreatic Glucagonoma	VEGFA;FKBP1A
Paraganglioma	SLC6A2
Paralysis	SCN4A;SCN2A;SCN9A;SCN10A;ACHE;CHRND;SCN7A;SCN11A;SCN5A;CHRNE;CHRNA1;SCN1A;SCN3A;CHRNB1;CHRNG;SCN8A
Paralytic ileus	HTR4
Parathyroid Gland Carcinoma	CASR
Paresthesia	PTGS2;CACNA2D1;PTGS1
Parkinson disease	MAOB;DRD4;CACNA1S;GSK3B;COMT;HRH3;CACNA1F;GABRE;SLC6A2;GRIK5;SLC6A4;NDUFC1;VDR;HMGCR;CLCN2;GRIN3B;GRIA2;ADRA1A;PDE1B;GRIA3;MAP3K10;NDUFA2;DDC;CHRM3;PDE6B;SCN7A;MMP7;NDUFAF1;PDE6H;ESR2;GABRB2;NDUFB11;SIGMAR1;UGCG;DRD2;ADRA2A;GABRA2;GRIA4;GRIA1;SV2A;NDUFV3;GABRB3;CHRM1;NDUFS5;ADRB2;DRD5;ADRA1B;NDUFA3;INSR;ADRA1D;MAP3K11;GRIN1;NDUFV2;NQO1;GABRG3;GRIN2A;NDUFB1;SCN5A;DRD1;NDUFA6;SCN10A;PDE2A;BCR;PPARA…
Parkinsonism	GRIN3B;SCN2A;SCN7A;SCN1A;GRIN2C;SCN5A;SCN10A;SCN8A;GRIN3A;GRIN2B;SCN3A;SCN11A;SCN4A;GRIN2D;SCN9A;GRIN1;GRIN2A
Paroxysmal supraventricular tachycardia	CACNA1S;CACNA1F;CACNA1C;CACNA1D
Patent ductus arteriosus	PDE4A;PDE8A;PTGS1;PDE8B;PDE4D;PDE1A;FAAH;PTGER2;PDE1C;PDE3A;PTGS2;PDE4C;PDE10A;PDE1B;ADORA2A;PDE6B;PDE6D;PDE9A;PTGER1;PDE7B;PDE4B;PDE2A;TRPV1;PDE7A;PDE6C;PDE6A;PDE5A;PDE6H;PDE3B;ADORA2B;PDE6G
Patent foramen ovale	PTGS2;VKORC1;PTGS1;F10
Pearson syndrome	NQO1
Pelvic Inflammatory Disease	MMP8;MMP7;MMP13;MMP1
Penile Carcinoma	PARP1;PDCD1;PARP2
Penile Fibromatosis	COL5A3;COL5A1;COL6A1;COL1A2;COL24A1;COL4A5;COL27A1;COL11A2;COL6A6;COL28A1;COL11A1;COL4A4;COL1A1;COL3A1;COL18A1;COL5A2;COL4A2;COL2A1;COL6A2;COL6A3;COL4A3;COL6A5;COL4A1;COL4A6;COL15A1
Peptic ulcer	PTGS1;CCKBR;NR3C1;HSD11B1;SSTR4;ATP4B;PTGS2;ATP4A;HRH2;CHRM3;SSTR1;SSTR5;CCKAR;HSD11B2;CHRM2;PGA5;PTGER3;CHRM1;SSTR2;SSTR3
Peri-Implantitis	GPD2;NDUFA1;NDUFA2;NDUFB9;NDUFB8;NDUFA3;NDUFA4L2;NDUFA13;NDUFA4;MT-ND3;MT-ND4;NDUFS3;NDUFS1;NDUFB2;NDUFS8;NDUFB3;NDUFA10;NDUFB5;NDUFAF1;NDUFB10;NDUFC2;NDUFAF2;NDUFS4;NDUFB6;NDUFA11;NDUFAF3;NDUFB1;NDUFA6;NDUFAB1;NDUFB4;NDUFB7;NDUFC1;NDUFS7;NDUFA8;NDUFAF4;NDUFA5;NDUFA9;NDUFS6;NDUFB11;NDUFS2;NDUFV3;NDUFV1;NDUFS5;NDUFV2;NDUFA12;MT-ND6;MT-ND2;MT-ND5;MT-ND1;MT-ND4L;NDUFA7
Peripheral demyelination	SCNN1A
Personality disorder	ADRA2A;HTR1B;HTR1D;ADRA2C;ADRA2B
Peutz-Jeghers syndrome	FKBP1A
Peyronie disease	COL4A4;COL1A1;COL5A1;SNAP25;COL4A2;COL2A1;COL6A2;COL6A3;COL3A1;COL4A3;COL24A1;COL6A5;COL18A1;COL4A1;COL11A2;COL5A2;COL15A1;COL6A6;COL28A1;COL11A1;COL1A2;COL4A5;COL27A1;COL5A3;COL6A1;COL4A6
Phelan-McDermid syndrome	GHR
Phlebitis	SERPINC1
Pick disease	GRIN2D;GRIN2C;GRIN2A;COMT;GRIN3B;GRIN2B;GRIN1;GRIN3A
Pigmentary retinopathy	RPE65
Pineoblastoma	BLK;YES1;LYN;FKBP1A;HCK;FRK;PDGFRB;KIT;LCK;FGR;FYN;ABL1;VEGFA;SRMS;EPHA2;BCR;SRC;TOP1
Pituitary Gland Adenoma	SSTR4;SSTR1;GLRA1;DRD2;GABRA2;SSTR5;GABRB1;KCNK9;SSTR2;SSTR3;KCNK2;GABRP;GABRE;GABRG2;GABRG3;GABRA3;GABRA1;KCNK10;GABRA4;ERBB2;GABRA6;GABRB2;EGFR;GABRG1;GABRB3;KCNK3;GABRA5;KCNK18;GABRD;GABRQ
Plantar Fasciitis	NR3C1;SNAP25;SCN4A
Plasmodium falciparum malaria	PDE6C;PDE4C;PDE4D;ADORA2A;PDE5A;BCR;PDE4A;PTGS2;ABL1;PDE8B;FAAH;PDE6A;PDE3B;PDE6D;KIT;PDE9A;ADORA2B;PDE7B;PDE3A;PDE2A;PDE8A;PTGS1;PDE10A;PDGFRB;PDE1A;PDE1B;PDE6B;PDE6H;PDE1C;PDE4B;PDE6G;TRPV1;PDE7A
Pleural Biphasic Mesothelioma	DHFR;GART;TYMS
Pleural Epithelioid Mesothelioma	TYMS;GART;DHFR
Pleural Mesothelioma	TYMS;PDCD1;DHFR;GART;CTLA4
Pleuropulmonary blastoma	TUBB1;TUBA1B;TUBA3E;TUBB;TUBA3C;TUBB4A;TUBB2B;TUBB4B;TUBA4A;TUBB2A;NCAM1;TUBA1A;TUBA1C;TUBB6;TUBB3;TUBB8
Pneumonia, Aspiration	GUCY1B1
Polycystic Kidney Disease	FKBP1A;AVPR2;PPARG;ACE;AGTR1
Polydipsia	GLP1R
Polyomavirus infectious disease	FKBP1A;IMPDH2;IMPDH1;PPIA
Polyuria	CACNA1G;CACNG7;PDE4C;CACNA1A;CACNA1D;CACNG2;CACNB3;CHRM4;CHRM2;CACNB4;CACNA1E;PDE4A;CACNG4;CACNA1S;CACNA1I;PDE8B;CACNA1B;CACNA2D4;CACNA1C;CACNB2;CHRM1;CHRM5;ADRB3;CACNG3;CACNA2D2;CACNB1;PDE8A;CACNG5;CACNA1F;CACNG1;PDE4D;AVPR2;CACNG6;CHRM3;CACNG8;CACNA2D1;CACNA2D3;AVPR1A;PDE7B;PDE4B;CACNA1H;AVPR1B;PDE7A
Poorly Differentiated Thyroid Gland Carcinoma	FLT4;ERBB3;FLT1;TUBB4A;VEGFA;PDGFRB;KDR;EPHA7;EPHA2;EPHA5;EGFR;BRAF;RET;TUBB6;EPHA3;EPHA6;EPHB6;RAF1;EPHB2;ERBB2;KIT;MAP2K1;EPHB3;EPHA10;TUBB4B;TUBB;EPHB4;TUBB3;TUBB8;EPHA8;TUBB1;PTK6;MET;EPHA4;TEK;CD274;FLT3;MAP2K2;TUBB2A;TUBB2B;EPHA1;EPHB1;ERBB4;PDCD1;SRC
Portal vein thrombosis	SERPINC1;F10
Postpericardiotomy Syndrome	TUBB2A;TUBB3;TUBB8;TUBB2B;TUBB1;TUBB4A;TUBB6;TUBB4B;TUBB
Postural instability	GABRG2;MTNR1B;MTNR1A;GABRB1
Prader-Willi syndrome	GABRA1;ADRB1;CA2;SLC6A4;GABRA4;CNR1;SSTR4;GABRG1;MC4R;CA4;OXTR;SCN5A;ADRA2B;SSTR3;SCN4A;GABRE;METAP2;GHR;GRIA3;SCN2A;ADRA2A;GABRA2;SCN3A;GABRB1;GRIK1;ADRA2C;GABRD;SCN8A;GABRQ;GABRA3;GABRP;HRH3;SLC6A2;GRIK5;GABRG2;GRIA2;KCNJ8;SCN7A;SSTR1;SLC6A3;SCN1A;GABRA6;GABRB2;GRIK4;GRIA4;GRIA1;SSTR5;GRIK3;GRIK2;GABRB3;SCN11A;SCN9A;SSTR2;GABRG3;SCN10A;GABRA5;KCNJ11
Premature ovarian insufficiency	ESR1;PGR;CSF3R;GNRHR
Premature rupture of membranes	GUCY1B1;PTGER2;PTGER3;PTGER1;PTGER4
Priapism	PDE5A;SELP
Primary Peritoneal Serous Adenocarcinoma	TUBB2A;TUBA1A;TUBA3C;TUBB3;TUBB8;VEGFA;TUBA1B;TUBA4A;TUBB2B;TUBA3E;TUBB4B;TUBB1;TUBB4A;TUBA1C;TUBB6;TUBB
Primary amenorrhea	GNRHR
Primary hemophagocytic lymphohistiocytosis	IFNG
Primary hyperaldosteronism	CYP11B1
Prinzmetal's angina	CACNA1C;CACNA1S;CACNA1F;CACNA1D
Prolonged QTc interval	HTR3E;HTR3B;HTR3A;HTR3C;HTR3D
Prostate Small Cell Carcinoma	CYP17A1;PDCD1;NR3C1;AR
Protein-losing enteropathy	C5
Proteinuria	VDR;MS4A1;GRIN2A;CACNA1F;CD86;EDNRB;SLC5A2;AGTR1;SIGMAR1;CACNA1C;CACNA1D;CACNA1S;SCNN1A;CD80;EDNRA;ACE;MC2R
Proteus syndrome	AKT2;AKT3;AKT1
Proximal spinal muscular atrophy type 2	SMN2;MSTN;SMN1
Proximal spinal muscular atrophy type 3	SMN1;SMN2;ACHE
Pruritus	IL4R;OPRK1;GABRE;GABRG2;TACR1;OPRD1;SLC10A2;SCN2A;SCN7A;SCN1A;CACNA2D1;GRIN2C;JAK1;GABRG1;GABRB3;HTR3A;SCN11A;GRIN1;GABRG3;GRIN2A;SCN5A;HRH1;GABRQ;GABRA3;SLC6A2;TRPA1;GRIN2D;OPRM1;NR3C1;ADRA1A;GABRB2;SCN3A;GABRB1;SCN9A;SCN10A;GABRA5;SCN8A;GRIN3A;SCN4A;GABRA1;GABRP;SLC6A4;GABRA4;VDR;GRIN3B;TRPM8;GABRA6;GABRA2;ADRA1B;ADRA1D;GABRD;TRPV1;GRIN2B
Pseudofolliculitis barbae	ODC1
Pseudoxanthoma elasticum	ATP4A
Pulmonary arterial hypertension associated with portal hypertension	EDNRB;EDNRA;PDE5A
Pure red cell aplasia	POLD3;RRM1;POLD4;POLD1;POLE2;POLD2;POLE3;PRIM1;DHFR;POLA2;FKBP1A;POLA1;PRIM2;POLE
Purpura Fulminans	PROC
Pyoderma	C5;IL1A;S1PR5;TNF;IL17A;IL1RL2;IL1B;S1PR4;S1PR1;IL1RAP
REM sleep behavior disorder	GABRA2;MTNR1A;GABRA1;GABBR2;GABRG3;GABRA5;GABRA3;GABRG2;MTNR1B;GABRG1;GABBR1
Radiation-induced nausea and vomiting	HTR3B;HTR3A;HTR3C;HTR3D;NR3C1;HTR3E
Rare genetic coagulation disorder	F13A1
Raynaud disease	GUCY1B1;CACNA1S;CACNA1F;SNAP25;PDE5A;CACNA1C;GUCY1A2;CACNA1D;PDE3A;PTGIR;GUCY1A1
Recurrent aphthous stomatitis	PDE4A;PDE4C;PDE4D;PDE4B
Recurrent infection of the gastrointestinal tract	CFTR;MME;ALOX5;PTGS1;NR3C1;PPARG;PTGS2;OPRM1;ANO1
Recurrent thrombophlebitis	TBXA2R;PDE6C;PDE4C;SLC29A1;SERPINC1;PLG;PDE6B;PDE6H;PDE1C;FGG;FGA;FGB;F2R;PDE6G;PDE2A;TBXAS1;PDE8A;PLAT;PDE10A;PDE1B;PDE3B;PDE6D;PDE9A;P2RY12;F2;F8;F5;ITGB3;ITGA2B;PDE4A;PTGS2;PTGS1;VWF;PDE8B;PDE4D;PDE1A;PROC;PLAU;F10;PDE6A;PDE5A;PTGIR;VKORC1;PDE7B;PDE3A;PDE4B;PDE7A
Recurrent tonsillitis	PTGS2;PTGS1
Reduced antithrombin III activity	F2;F10
Reduced bone mineral density	TNFSF11;FDPS
Reduced consciousness	GRIN2A;GRIN2B;GRIN2C;GRIN1;GRIN2D;GABRG2;GRIN3B;GABRB1;GRIN3A
Reduced left ventricular ejection fraction	SLC12A3;MYH7B;CACNA1S;MYH7;CACNA1F;SLC5A2;CACNA1C;PCSK9;MYL7;MYL2;ADRA1A;AGTR1;CACNA1D;ACE;MYL3;ADRA1B;ADRB3;MME;MYH6;MYL4;ADRB1;MS4A1;ADRB2;ADRA1D
Refractory drug response	ERBB4;ERBB3;ERBB2;EGFR
Renal Cell Carcinoma Associated with Xp11.2 Translocations/TFE3 Gene Fusions	FLT1;PDCD1;FLT4;KDR
Renal artery stenosis	PPIA
Renal insufficiency	IMPDH1;NR3C1;SERPINC1;AVPR1A;IMPDH2;AVPR1B;FKBP1A;HMGCR;F10;ADORA1;AVPR2;MS4A1
Respiratory Syncytial Virus Infection	IMPDH1
Respiratory insufficiency	GABRA1;GUCY1B1;ACHE;GABRP;GABRE;GABRA4;OPRM1;CHRND;GABRA6;GABRB2;ADRA2A;GABRA2;GABRG1;GABRB1;GABRD;ADRA2B;GABRA3;OPRK1;GABRG2;GABRB3;CHRNB1;GABRG3;ADRA2C;GABRA5;GABRQ;CHRNE;CHRNA1;CHRNG
Retinal dystrophy	RPE65
Retinal hemorrhage	PLAT;VEGFA
Retinal vasculopathy and cerebral leukodystrophy	SELP
Rett syndrome	SLC6A2;GRIN3B;HTR2C;GRIN1;NQO1;ACHE;HTR2A;GRIN2D;HMGCR;IGF1R;SIGMAR1;DRD2;HTR1A;GRIN2A;GRIN2B;DRD4;CNR1;DRD3;GRIN2C;GRIN3A
Reunion Island's Larsen syndrome	CACNA2D1
Rh isoimmunization	RHD
Rhabdoviridae infectious disease	MMP1;MMP8;MMP7;MMP13
Rhinitis, Allergic, Perennial	ADRB1;ADRA1A;ADRA2A;ADRA1D;HRH1;NR3C1;ADRB2;CYSLTR1;SLC6A2;ADRA1B;P2RY2;ADRA2C;ADRB3;ADRA2B
Richter syndrome	TOP2B;PIK3CG;CRBN;CD274;TOP2A;TUBB2B;CUL4A;MS4A1;CD3G;CD3D;TUBB6;CD19;TUBB8;BTK;RBX1;TUBB1;TUBB2A;DDB1;TUBB4B;TUBB;CD3E;TUBB3;XPO1;TUBB4A;NR3C1;PIK3CD;BCL2;PDCD1
Rigidity	GABBR2;GABBR1
Riley-Day syndrome	DDC
Rolandic epilepsy	SCN2A;CACNA1B;SCN4A;SCN7A;SCN1A;SCN3A;SV2A;SCN11A;SCN9A;SCN5A;SCN10A;SCN8A
Rubinstein-Taybi syndrome	ALDH5A1
SAPHO syndrome	TNF
ST Elevation Myocardial Infarction	PTGS2;PTGS1;TUBB4A;CSF3R;ADORA2A;TNNI3;EGLN1;TUBB2A;ACE;PCSK9;ADRA1B;ADORA2B;ADRA1D;F2;TUBB4B;TUBB;TRPV1;DPP4;TUBB3;ITGB3;ADORA3;ITGA2B;ADRB1;TUBB1;PLAT;SERPINC1;TNNT2;ADRA1A;PLAU;EGLN3;SLC5A2;PDE3B;ADORA1;P2RY12;TUBB6;P4HTM;TUBB8;GUCY1B1;OPRM1;HMGCR;TNNC1;FAAH;TUBB2B;AGTR1;EDNRA;NR3C2;ADRB2;PDE3A;EPOR;ADRB3;MME;HRH1;EGLN2
Sandhoff disease	UGCG;F9
Schnitzler syndrome	NLRP3;IL1B;IL6R
Schnyder corneal dystrophy	TRHR
Sciatica	GABRA1;GABRE;SLC6A2;CA2;GABRA4;NR3C1;SCN7A;SCN1A;GABRA6;GRIK4;GABRA2;GABRG1;GABRB1;GABRB3;SCN11A;SCN9A;GABRD;SCN8A;TNF;SCN4A;OPRK1;GABRP;PTGS1;SLC6A4;OPRD1;GRIA2;GRIA3;SCN2A;SCN3A;GABRG3;SCN5A;SCN10A;GABRA5;GABRQ;GABRA3;PTGS2;GRIK5;OPRM1;GABRG2;FAAH;NGF;GABRB2;GRIA4;GRIA1;GRIK3;GRIK2;CA4;CHRM1;GRIK1;TRPV1
Secretory diarrhea	CFTR
Seizure	SCN4A;GABRA3;GABRA1;KCNQ1;KCNQ2;GABRP;GABRA4;GABRG2;KCNQ4;CNR1;GRIA2;CA1;SCN2A;SCN7A;SCN1A;GABRB2;GRIK4;GABRA2;GRIA4;CACNA2D1;GRIA1;SV2A;GABRG1;GABRB1;GRIK3;GRIK2;GABRB3;CA4;SCN9A;GRIK1;GABRG3;SCN5A;KCNQ3;SCN10A;KCNQ5;GABRD;CACNA1I;GABRE;CA2;GRIN2D;GRIK5;GRIN3B;MMP8;GRIA3;MMP7;GABRA6;HTR2C;CACNA1B;SCN3A;GRM2;SCN11A;HTR1D;GRIN3A;GABRQ;CACNA1G;CA12;ALDH5A1;MMP13;SIGMAR1;SLC6A1;GRIN2C;GRIN1;GRIN2A;G…
Self-injurious behavior	OPRM1;OPRD1;OPRK1
Sepsis	ADRB1;GUCY1B1;PTGS2;GABRP;PTGS1;GABRA4;VDR;NR3C1;IL1R1;FAAH;SERPINC1;PLG;NDUFA1;AVPR2;NDUFA5;NDUFA9;AGTR1;NDUFS6;ADRA2A;NDUFC2;GABRA2;PDE3B;LY96;AVPR1A;NDUFS5;P2RY12;ADRA1D;NDUFA11;NDUFV2;F8;ADRB3;NDUFA4;TRPV1;CSF2RA;MT-ND6;MT-ND5;MT-ND3;GABRQ;ADRA2B;NDUFAB1;GABRA1;NDUFB4;NDUFB2;C5;NDUFC1;OPRM1;GPD2;NDUFA8;NDUFAF4;NDUFA10;NDUFA2;TLR4;NDUFAF1;NDUFB10;GABRA6;GABRB2;NDUFB9;DRD2;NDUFS2;GABRB1;NDUFV1;…
Severe short stature	GHR
Sezary's disease	IFNGR1;POLD1;POLE2;JAK3;TEC;MMP7;MMP13;POLE3;CD52;POLE;RXRA;TUBB4B;PDCD1;TUBB;PPIA;HDAC2;BTK;POLA2;FKBP1A;TUBB1;BMX;MMP8;TNFRSF8;IFNGR2;POLD4;TUBB6;IMPDH2;CCR4;MMP1;PRIM1;CD3E;RXRB;TUBB3;CD4;TXK;POLD3;OPRK1;HDAC6;IL2RB;POLA1;TUBB4A;IMPDH1;POLD2;OPRM1;ITK;OPRD1;HDAC1;CD274;PPARG;IL2RA;TUBB2A;TUBB2B;RXRG;PRIM2;RRM1;EEF2;HDAC3;CD47;DHFR;TUBB8
Shock	NOS2;ATP1A2;ESR1;ATP1A3;GABRG2;TNNC1;SERPINC1;TNNT2;ADRA1A;AVPR2;TNNI3;ATP1A4;ESR2;AGTR1;ADRA2A;GABRA2;AVPR1A;ADRB2;ADRA1B;FGB;ADRA1D;GABRG3;AVPR1B;ADRA2B;ADRB1;GUCY1B1;NOS1;NR3C1;PLG;HCN4;SLC5A2;ATP1B1;GABRG1;GABRB1;ATP1A1;PDE3A;ADRA2C;GABRA5;ADRB3;GABRA3;GABRA1;ATP1B3;GABRP;GABRE;GABRA4;ATP1B2;FXYD2;GABRA6;GABRB2;NR3C2;PDE3B;NOS3;GABRB3;P2RY12;FGG;FGA;ATP2A2;GABRD;MME;ITGB3;GABRQ
Short stature	GNRHR;NPR2;GHR;CYP19A1;IGF1R
Shoulder pain	PTGS2;SLC6A4;GABRA4;SCN1A;ADRA2A;GABRA2;SCN3A;GABRG1;GABRB1;SCN5A;SCN10A;SCN4A;GABRA3;GABRA1;SLC6A2;NR3C1;SCN7A;GABRA6;SCN11A;SCN9A;GABRG3;ADRA2C;GABRD;ADRA2B;ADRB1;GABRP;GABRE;OPRM1;GABRG2;SNAP25;SCN2A;GABRB2;GABRB3;ADRB2;GABRA5;SCN8A;GABRQ
Shwachman-Diamond syndrome	POLE2;POLA1;POLD3;FKBP1A;POLD2;POLE;IMPDH2;PRIM1;POLA2;POLD1;IMPDH1;PRIM2;POLE3;RRM1;POLD4;DHFR
Sinonasal Undifferentiated Carcinoma	TUBB4A;TOP2A;TUBB2A;TUBB2B;TUBB3;TUBB1;TYMS;TOP2B;TUBB6;TUBB4B;PDCD1;TUBB;TUBB8
Sjogren syndrome	BTK;TRAF3IP2;JAK2;TYK2;CD86;CD80;TNFSF14;IFNAR1;TNFRSF13C;CHRM1;PIK3CD;TLR7;TLR9;MIF;PTGS2;FKBP1A;TNFSF13B;JAK3;IMPDH1;MS4A1;ICOSLG;CTSS;IMPDH2;LTA;LTB;ITGAL;CD40;CD40LG;DHODH;FCGRT;IL17A;NR3C1;CHRM3;JAK1;SYK;PPIA;TNF
Skeletal muscle atrophy	MSTN;AR
Skin ulcer	GABRA3;GABRA1;KCNK10;PDGFRB;PDGFRA;COL4A2;PDE5A;COL6A2;GABRB2;GABRB1;COL1A2;COL4A3;SCN9A;COL24A1;COL6A5;GABRG3;COL18A1;GABRA5;COL4A6;COL11A2;COL5A2;COL15A1;SCN4A;GUCY1B1;FGFR2;KCNK2;GABRP;GABRA4;COL5A1;SCN7A;COL2A1;SCN1A;GABRG1;COL6A3;GABRB3;COL4A1;COL27A1;VAMP2;COL11A1;COL5A3;COL4A4;GABRE;COL1A1;GABRG2;SCN2A;COL6A1;GABRA6;GLRA1;GABRA2;SCN3A;SCN11A;COL3A1;KCNK9;KCNK3;SCN5A;SCN10A;KCNK18;GABRD;COL…
Sleep Disorder	GABRA3;GABRA1;GABRP;HTR2A;GABRA4;GABRG2;TACR1;HCRTR1;MTNR1B;GABBR2;HCRTR2;SLC6A3;GABRA6;HTR2C;ADRA2A;GABRG1;GABRB1;ADRA2C;GABBR1;ADRA2B;SLC6A4;SCN2A;SCN1A;GABRB2;SCN3A;SCN11A;MTNR1A;SCN5A;GABRA5;SCN4A;GABRE;SLC6A2;CNR1;SCN7A;DRD2;GABRA2;CACNA2D1;GABRB3;SCN9A;HTR1A;GABRG3;SCN10A;GABRD;SCN8A;GABRQ
Small for gestational age	PTGS2;PTGS1;GHR
Smith-Lemli-Opitz syndrome	HMGCR
Smith-Magenis syndrome	MTNR1B;MTNR1A
Snoring	NR3C1;SNAP25
Spastic hemiparesis	SNAP25
Spastic paraplegia	HMGCR;NR1H4
Spasticity	KCNG1;KCNQ1;KCNH4;KCNA7;GRIK5;KCNA1;CNR1;SNAP25;GABBR2;KCNH5;KCNH1;ADRA2A;KCNS2;KCNG3;KCNA2;KCNG2;ADRA2C;RYR1;VAMP2;KCNQ2;KCNQ4;GRIA2;KCNS1;KCNC1;GRIK4;GRIK2;KCND3;KCNH6;KCNQ3;KCND2;GABBR1;KCNH2;KCND1;HTR2A;KCNC4;GRIA3;KCNA5;KCNC3;KCNH3;KCNA10;HTR2C;KCNA6;GRIA4;GRIA1;KCNB1;KCNF1;GRIK3;KCNV1;KCNC2;KCNV2;KCNG4;KCNS3;GRIK1;KCNA3;KCNA4;KCNB2;KCNH8;KCNH7;KCNQ5;RYR3;ADRA2B
Spinal cord injury	KCNH2;KCNH4;KCNC4;ADORA2A;KCNC3;DDC;SNAP25;SV2A;KCNF1;KCNV2;KCNG3;KCND3;KCNA3;HTR1A;KCNB2;KCNH8;KCNH7;GABBR1;KCNG1;KCNQ1;KCNA7;KCNS1;KCNA5;KCNH3;KCNH5;KCNH1;KCNA6;KCNS2;KCNB1;ADORA1;KCNV1;KCNC2;ADORA2B;KCNH6;BCR;RYR1;ADORA3;KCNQ2;ABL1;KCND1;KCNA1;OPRM1;PDGFRB;KCNQ4;CNR1;KCNC1;GABBR2;KCNA10;DRD3;CACNA2D1;KIT;FDPS;KCNG4;AR;KCNS3;KCNA2;KCNG2;RGMA;KCNA4;KCNQ3;KCND2;KCNQ5;RYR3
Spinal muscular atrophy with respiratory distress type 1	SMN1;SMN2
Spindle Cell Melanoma	ARAF;MAP2K1;MAP2K2;BRAF;RAF1
Spinocerebellar ataxia type 3	GSK3A;IMPA1;GSK3B;CHRNB2;CHRNA4
Splenic Marginal Zone Lymphoma	POLD3;POLE2;IMPDH1;POLD2;PRIM2;POLE3;MS4A1;RRM1;POLE;BTK;POLD1;POLA1;POLD4;IMPDH2;POLA2;TOP2B;FKBP1A;TOP2A;PPIA;PRIM1;DHFR
Staphylococcus aureus infection	VDR;SERPINC1
Stargardt disease	NDUFB2;NDUFB7;NDUFAF4;NDUFA10;NDUFS6;NDUFV3;NDUFAF2;NDUFB8;NDUFS5;NDUFA11;NDUFB1;NDUFA12;NDUFA4L2;NDUFA13;MT-ND6;MT-ND1;NDUFA7;NDUFS1;NDUFB4;GPD2;NDUFA8;NDUFA1;NDUFB5;NDUFAF1;NDUFB10;NDUFAF3;NDUFA6;MT-ND2;MT-ND5;NDUFS3;NDUFAB1;NDUFC1;NDUFS8;NDUFS7;RPE65;NDUFB3;NDUFA5;NDUFA2;NDUFA9;NDUFB11;NDUFB9;NDUFC2;NDUFS2;NDUFS4;NDUFB6;NDUFV1;NDUFA3;NDUFV2;NDUFA4;MT-ND3;MT-ND4;MT-ND4L
Status Asthmaticus	GRIN2D;NR3C1;ADRB2;CYSLTR1;GRIN1;GRIN3B;GRIN2C;GRIN2A;GRIN3A;GRIN2B
Steinert myotonic dystrophy	SCN4A;SCN3A;SCN9A;SCN8A;GSK3B;SCN7A;SCN5A;SCN10A;SCN2A;IGF1R;SCN1A;SCN11A
Stevens-Johnson syndrome	TNF;NR3C1;PPIA
Stiff-Person syndrome	GABRA3;TOP2B;POLA1;POLD2;PRIM2;POLD4;POLE;PRIM1;GABRA1;POLE2;GABRG2;POLE3;GABRG3;POLA2;POLD1;POLD3;GSR;NR3C1;TOP2A;GABRA2;MS4A1;GABRG1;GABRA5
Strabismus	GRIN3B;CHRM3;GABRD;GABRQ;GRIN2B;GABRA1;GABRP;GABRG2;SNAP25;GABRB2;GABRA2;GRIN2C;GRIN1;CHRM2;GRIN2A;GRIN3A;SCN4A;GABRA3;GABRE;GRIN2D;GABRA4;NR3C1;GABRA6;GABRG1;GABRB1;GABRB3;HTR3A;CHRM1;GABRG3;GABRA5
Stress urinary incontinence	SNAP25;SCN11A;SCN8A;SLC6A2;SLC6A4;SCN4A;CHRM3;SCN2A;SCN7A;SCN1A;SCN3A;AR;SCN9A;CHRM2;SCN5A;SCN10A
Striae distensae	RARB;RARG;RARA
Stridor	NR3C1
Sturge-Weber syndrome	FKBP1A;CNR1
Supraventricular tachycardia	ADRB1;KCNH2;ATP1A3;ADORA1;ATP1A2;ATP1A4;ATP1A1;ADORA2B;ADORA2A;ADRB2;ADORA3
Syncope	ADRB1;ADRB2
T-Cell Prolymphocytic Leukemia	BTK;POLA2;POLA1;POLE3;POLD3;POLE2;IMPDH1;PRIM2;RRM1;POLD4;POLE;IMPDH2;PRIM1;POLD1;POLD2;BCL2;PPIA
T-cell acute lymphoblastic leukemia	CD38;POLD3;ABL1;POLE2;PSMB5;TUBB1;NR3C1;PDGFRB;CSF3R;CUL4A;POLE3;KIT;CD3G;CD3D;BCL2;POLD4;POLE;BCR;TUBB;PRIM1;POLA2;POLD1;TOP2B;IL2RB;POLA1;POLD2;CRBN;PPAT;TOP2A;TUBB2A;PRIM2;DDB1;CD52;TUBB6;CD19;TUBB4B;MTOR;CD3E;RBX1;TUBB4A;IMPDH1;IL2RA;TUBB2B;MS4A1;EEF2;IMPDH2;DHFR;TUBB3;TUBB8
T-cell large granular lymphocyte leukemia	POLA2;POLE2;RRM1;POLD4;POLE;PRIM1;DHFR;POLD1;FKBP1A;POLA1;IMPDH1;DNMT3A;DNMT1;PRIM2;POLE3;FNTA;PPIA;POLD3;JAK2;POLD2;JAK1;CD52;IMPDH2;FNTB
T-cell leukemia	FAAH;EEF2;CD3E;PTGS2;HRH2;HRH1;TRPV1;CD38;PTGS1;NR3C1
T-cell non-Hodgkin lymphoma	POLA2;HDAC9;FGFR2;TOP2B;HDAC10;POLA1;HDAC5;PRIM2;POLE3;RRM1;POLD4;HDAC7;POLD1;HDAC4;POLD3;FKBP1A;POLE2;IMPDH1;POLD2;CRBN;HDAC1;CSF3R;HDAC8;DDB1;TUBB6;POLE;IMPDH2;TUBB4B;RXRB;TUBB3;HDAC6;RBX1;TUBB1;TUBB4A;NR3C1;CXCR4;TOP2A;TUBB2A;TUBB2B;CUL4A;RXRG;MS4A1;HDAC11;HDAC3;RXRA;TUBB;HDAC2;PRIM1;DHFR;TUBB8
T-lymphoblastic lymphoma	CD38;POLA2;POLD1;PTGS1;ABL1;PSMB5;TUBB4A;IMPDH1;NR3C1;PDGFRB;FAAH;PPAT;TUBB2A;PRIM2;POLE3;POLD4;POLE;HRH1;PRIM1;TUBB3;TUBB8;POLD3;TUBB1;POLD2;HRH2;TOP2A;TUBB2B;MS4A1;BCL2;TUBB6;BCR;TUBB4B;TUBB;TRPV1;DHFR;PTGS2;TOP2B;POLE2;POLA1;DNMT3A;DNMT1;KIT;IMPDH2
Tachycardia	OPRM1;HCN4
Takayasu arteritis	JAK2;TYK2;JAK3;CD80;IL6R;JAK1;IMPDH1;NR3C1;CD86;IMPDH2;TNF;IL12B;PPAT;DHFR
Takotsubo cardiomyopathy	PDE6C;PDE4C;PDE1A;ADORA2A;PDE6A;PDE5A;PDE3B;ADORA1;PPIA;PDE8A;SLC29A1;PDE8B;PDE4D;PDE1B;PDE6H;ADORA2B;PDE7A;PDE4A;PDE10A;F10;PDE6B;PDE1C;PDE6D;PDE9A;PDE7B;PDE3A;PDE4B;PDE6G;PDE2A;ADORA3
Tay-Sachs disease	UGCG;F9
Tendinopathy	SCN4A;PTGS2;NR3C1;SCN2A;NR3C2;SCN3A;SCN8A;IL17A;SNAP25;SCN7A;SCN1A;TRPM8;SCN11A;SCN9A;SCN5A;SCN10A;TRPV1;PTGS1;TRPA1;GHR
Tenosynovial Giant Cell Tumor	FLT3;CSF1R;KIT
Tension-type headache	PTGS2;GRIN2D;ADORA2A;GRIN3A;GRIN3B;ADORA1;GRIN1;GRIN2A;TRPV1;ADORA3;PTGS1;FAAH;SNAP25;GRIN2C;ADORA2B;GRIN2B
Testicular Choriocarcinoma	TOP2B;TOP2A
Testicular Embryonal Carcinoma	TOP2A;TOP2B
Testicular Yolk Sac Tumor	TOP2B;TOP2A
Thalassemia	SCN4A;CACNA1S;POLE2;POLD2;CD86;TGFB3;SCN2A;PKLR;PRIM2;CACNA1D;DDB1;SCN9A;RRM2;SCN10A;POLD1;FKBP1A;TGFB2;POLA1;CACNA1F;TGFB1;CD80;DNMT1;SCN7A;SCN1A;SCN3A;POLD4;SCN8A;PRIM1;POLA2;POLD3;RBX1;CRBN;DNMT3A;PDE5A;CUL4A;POLE3;CACNA1C;FDPS;RRM1;SCN11A;CD52;POLE;SCN5A
Therapy-Related Myeloid Neoplasm	PDCD1
Thiamine deficiency	NDUFAB1;NDUFA1;NDUFAF1;NDUFA9;NDUFS2;NDUFV3;NDUFS4;NDUFV1;NDUFAF3;MT-ND2;MT-ND5;MT-ND4L;NDUFS1;NDUFB2;GPD2;NDUFA5;NDUFA2;NDUFS6;NDUFC2;NDUFAF2;NDUFA11;NDUFV2;NDUFA12;MT-ND3;NDUFA7;NDUFB4;NDUFB7;NDUFC1;NDUFS8;NDUFS7;NDUFB3;NDUFA8;NDUFAF4;NDUFA10;NDUFB5;NDUFB10;NDUFB11;NDUFB9;NDUFB6;NDUFB8;NDUFS5;NDUFA3;NDUFB1;NDUFA6;NDUFA4L2;NDUFA13;NDUFA4;MT-ND6;MT-ND4;MT-ND1;NDUFS3
Thrombocytopenia	IMPDH1;NR3C1;MPL;DNMT1;IL2RA;IFNAR1;IFNAR2;TLR9;SERPINC1;DNMT3A;PLG;PPAT;IL11RA;VKORC1;F2;FCGRT;C5;F10;SYK;TLR7
Thromboembolism	SERPINC1;F10;VKORC1;PRIM2;POLE3;RRM1;POLD4;F2;PRIM1;POLA2;POLD1;POLD3;POLE2;POLA1;POLD2;POLE
Thrombophlebitis	SERPINC1;PTGS2;PTGS1
Thymic Carcinoma	HDAC7;HDAC4;HDAC6;HDAC10;TUBB4A;KDR;PDGFRA;TUBB2A;RET;CDK1;TUBB6;TUBB3;FLT4;HDAC9;TUBB1;FLT1;CD274;FLT3;TOP2A;CDK4;TUBB2B;KIT;HDAC11;TYMS;TACSTD2;TUBB4B;PDCD1;TOP1;TUBB8;HDAC5;PDGFRB;HDAC1;CDK2;IDO1;HDAC8;GART;CTLA4;HDAC3;CSF1R;TUBB;HDAC2;NTRK1;DHFR
Thymoma	PIK3CB;ABL1;TUBB1;FLT1;PIK3CA;FLT3;KDR;PDGFRA;TUBB2B;SSTR1;PIK3R1;GART;SSTR5;HDAC3;TUBB4B;HDAC2;NTRK1;HDAC9;TGFB2;HDAC6;TGFB1;PIK3CG;HDAC5;VEGFA;CDK2;TOP2A;SSTR4;HDAC11;TUBB6;TYMS;CSF1R;CSF2RA;DHFR;FLT4;HDAC7;HDAC4;TOP2B;XPO1;HDAC10;TUBB4A;PIK3R2;PDGFRB;HDAC1;PIK3R3;TGFB3;CD274;CDK4;TUBB2A;PIK3R5;EGFR;HDAC8;KIT;RET;CDK1;PIK3CD;SSTR2;TACSTD2;TUBB;SRC;TOP1;TUBB3;TUBB8;SSTR3
Thyroid Gland Oncocytic Follicular Carcinoma	MET;PDCD1;FLT4;KDR;FLT1
Thyroid Gland Undifferentiated (Anaplastic) Carcinoma	MAP2K2;TUBB2A;TUBB2B;BRAF;TUBB4B;PDCD1;TUBB1;TUBB4A;MAP2K1;TUBB;TOP2A;TUBB6;TUBB3;TUBB8
Thyrotoxicosis	DIO1;TPO
Tics	HTR2A;DRD4;DRD2;DRD3;DRD5;DRD1
Tinnitus	GABRA3;GABRP;GRIN2D;GABRA4;GRIA2;CHRNA10;GABRA6;GABRB2;SCN3A;GRIA1;GABRB1;GRIK2;CA4;OXTR;SCN5A;ADRA2C;GABRA5;GABRQ;GRIN2B;ADRA2B;SCN4A;GABRA1;CACNA1S;CACNA1F;GABRE;GRIK5;GABRG2;GRIN3B;SCN2A;SCN7A;SCN1A;GRIK4;GABRA2;GRIA4;GRIN2C;GABRG1;SCN11A;ADRB2;SCN9A;GRIK1;CHRNA9;GRIN1;GABRG3;GRIN2A;SCN10A;SCN8A;GRIN3A;TNF;ADRB1;SLC6A2;CA2;SLC6A4;NR3C1;TACR1;GRIA3;PDE5A;ADRA2A;CACNA1C;CACNA2D1;CACNA1D;GRIK3;GA…
Tip-toe gait	SNAP25
Torticollis	CNR1;SNAP25;CACNA1B;SV2A;VAMP2
Tourette syndrome	GABRA3;DRD4;MGLL;HRH3;HTR2A;SLC6A2;GABRG2;GRIA3;SCN7A;GABRA6;GABRA2;SLC18A2;CA4;GRIK1;HTR1A;SCN5A;ADRA2C;DRD1;SCN10A;GABRA5;SCN8A;ADRA2B;SCN4A;GABRA1;ACHE;GABRP;GRIK5;GABRA4;CNR1;SCN2A;GABRB2;HTR2C;ADRA2A;DRD3;SCN3A;GRIA1;GABRG1;GRIK2;GABRB3;SCN11A;SCN9A;DRD5;GABRG3;GABRE;CA2;GRIA2;SCN1A;CACNA1B;DRD2;GRIK4;GRIA4;SV2A;GABRB1;GRIK3;GABRD;GABRQ
Toxic Nodular Goiter	TPO
Tracheal Squamous Cell Carcinoma	PDCD1
Transitional Cell Carcinoma	PIK3CB;TUBB1;TUBA3E;TUBA1A;PDCD1;TUBA3C;TUBB3;TUBB8;PIK3CG;PIK3R3;TUBB2A;TUBB2B;NECTIN4;PIK3CD;TUBB6;TUBB4B;TUBB;FKBP1A;TUBB4A;PIK3R2;CD274;PIK3CA;TUBA1B;TUBA4A;PIK3R5;PIK3R1;TUBA1C;MTOR
Tremor	GRIN2D;GRIN3B;GABBR2;ADRA2C;GRIN2B;SNAP25;ADRA2A;CACNA2D1;GRIN2C;GRIN1;GRIN3A;ADRA2B;ADRB1;ADRB2;GRIN2A;GABBR1
Tube feeding	OPRM1
Tularemia	MMP7;MMP8;MMP13;MMP1
Tumor Lysis Syndrome	XDH
Turner syndrome	ESR2;ESR1;AR;PGR;GHR
Typical absence seizure	CNR1
Umbilical hernia	SCN4A
Unclassified Renal Cell Carcinoma	KDR;MET;PDCD1
Undifferentiated Pancreatic Carcinoma	TYMS;TOP1
Unverricht-Lundborg disease	SV2A
Unverricht-Lundborg syndrome	DRD2;DRD3;DRD4
Upper limb spasticity	SNAP25;ADRA2C;ADRA2A;ADRA2B
Ureteral obstruction	ADRA1A;CHRM2;CHRM3;ADRA1B;ADRA1D
Urethral stricture	COL5A3;COL4A4;COL1A1;COL2A1;COL6A1;COL6A2;COL3A1;COL4A3;COL27A1;COL15A1;COL6A6;COL11A1;COL5A1;COL1A2;COL4A5;COL4A6;COL11A2;COL5A2;SCN4A;COL4A2;COL6A3;COL24A1;COL6A5;COL18A1;COL4A1;COL28A1
Urinary incontinence	CACNG3;SCN4A;CACNG4;CACNA1S;CACNA1I;CACNG7;SLC6A4;PDE8B;PDE4D;SCN1A;CACNG2;CHRM4;CHRM2;CACNB4;PDE4B;CHRM5;CACNA1E;CACNA1G;CACNA1F;SLC6A2;CNR1;CACNG6;SNAP25;SCN7A;CACNA1A;CACNG8;CACNA1B;CACNA2D4;CACNA2D3;ADRA1D;SCN5A;ADRB3;CACNA1H;CACNA2D2;PDE4A;CACNB1;PDE8A;CACNG5;PDE4C;CACNG1;ADRA1A;CHRM3;SCN2A;CACNA1C;SCN3A;CACNA2D1;CACNA1D;CACNB2;CACNB3;SCN11A;CHRM1;SCN9A;ADRA1B;PDE7B;SCN10A;SCN8A;PDE7A
Urinary retention	SCN4A;ACHE;PLAT;CHRNE;ADRA1A;CHRM3;SCN2A;CHRNA1;SCN3A;SCN11A;SCN9A;CHRNB1;ADRA1D;SCN5A;CHRM5;SNAP25;CHRND;CHRM1;ADRA1B;CHRM4;CHRM2;SCN10A;SCN7A;SCN1A;CHRNG;SCN8A
Uterine Carcinosarcoma	POLA2;ABL1;RBX1;POLA1;FLT1;POLD2;PDGFRA;TUBB2A;CUL4A;PARP1;DDB1;POLD4;CSF1R;LCK;TUBB4B;PDCD1;TUBB3;TUBB8;FLT4;PARP3;FGFR1;TUBB1;TUBB4A;FLT3;PARP2;RAF1;TUBB2B;KIT;TUBB6;BCR;PRIM1;POLD1;FGFR3;POLD3;FKBP1A;POLE2;MET;VEGFA;ITK;PDGFRB;CRBN;CD274;KDR;PRIM2;POLE3;BRAF;CTLA4;RET;RRM1;POLE;TUBB
Uterine Inertia	OXTR
Uterine leiomyoma	PGR;GNRHR
Uveal Melanoma	POLA2;PARP3;IL2RB;HDAC10;CD40;POLA1;FLT1;MAPK3;MET;VEGFA;PDGFRB;PTK2B;FLT3;PARP2;RAF1;IL2RA;TUBB2B;SSTR1;EML4;KIT;PTK2;POLD4;TUBB6;PMEL;PRIM1;SSTR3;FLT4;ROS1;HDAC9;POLD1;POLD3;FKBP1A;LAG3;HDAC6;POLE2;TUBB4A;AKT2;PGF;MAP2K2;IDO1;NTRK3;AKT1;PRIM2;HDAC8;NTRK2;BRAF;SSTR5;HDAC11;RET;ALK;POLE;NPM1;CSF1R;PDCD1;HDAC2;NTRK1;TUBB8;HDAC7;HDAC4;MAPK1;TUBB1;POLD2;HDAC5;NR3C1;HDAC1;AKT3;KDR;MTNR1B;PDGFRA;GPNMB…
Varicose veins	SCN7A;SCN3A;SCN9A;ADRA1D;ADRB3;SCN8A;SCN4A;ADRB1;ADRA1A;SCN11A;ADRB2;SCN5A;SCN10A;SCN2A;SCN1A;ADRA2A;NR3C2;ADRA1B;ADRA2C;ADRA2B
Vasovagal syncope	ADRB1;SLC6A2;ADRA1A;ADRA1B;ADRA1D
Venous thrombosis	PTGS2;PLG;F10;VKORC1;PTGS1;SERPINC1;FGA;FGG;FGB;F2;EPOR
Ventricular arrhythmia	CACNA1S;SLC6A2;SCN2A;SCN7A;SCN1A;NR3C2;CACNA1D;SCN11A;SCN9A;SCN10A;KCNH2;CACNA1F;OPRM1;SCN5A;SCN8A;SCN4A;ADRB1;CACNA1C;SCN3A;ADRB2;PDE3A
Vertigo	GABRA3;CACNA1S;GABRG2;DRD2;HTR4;GABRG3;HRH1;GABRA2;GABRA1;HRH3;CACNA1F;CACNA1C;CACNA1D;GABRG1;HTR3A;CHRM1;GABRA5
Vestibular schwannoma	CACNA1D;ABL1;NR3C2;BCR;CACNA1S;CACNA1F;AGTR1;CACNA1C
Vibrio infectious disease	MMP8;MMP7;MMP13;MMP1
Vitiligo	BTK;NDUFS1;PDE4A;FKBP1A;TYK2;IL17A;PDE4D;GPD2;NDUFB3;PTGFR;NDUFA5;SNAP25;NDUFA9;NDUFC2;NDUFS2;NDUFB6;NDUFAF3;MT-ND4L;DHFR;NDUFAB1;TXK;NDUFB2;JAK2;NDUFB7;BMX;JAK3;PDE4C;HMGCR;ITK;NDUFS7;NDUFAF4;NDUFA1;NDUFA10;TEC;NDUFAF1;NDUFB10;NDUFS6;NDUFB11;NDUFB9;JAK1;NDUFA11;TYMS;NDUFA12;NDUFA6;NDUFA13;HRH1;MT-ND6;MT-ND2;MT-ND5;MT-ND4;MT-ND1;MC1R;NDUFA7;NDUFB4;NDUFC1;NDUFS8;NR3C1;NDUFA8;NDUFA2;NDUFB5;IFNAR1;N…
Vogt-Koyanagi-Harada disease	NR3C1;VEGFA
Vomiting	PTGS2;PTGS1;HTR2A;GABRA4;OPRM1;ALDH5A1;GABRG2;NR3C1;TACR1;SCN7A;MMP13;HTR2C;DRD2;HTR3B;GRIK4;DRD3;CACNA2D1;GABRB1;HTR4;GABRB3;HTR3A;HTR3C;HTR3E;GABRA5;HRH1;GABRA1;DRD4;GABRP;GABRE;GRIK5;MMP8;GRIA2;GRIA3;SCN2A;SCN1A;GRIA4;SCN3A;GRIK3;GRIK2;CA4;SCN11A;CHRM1;GABRG3;HTR3D;GABRD;MMP1;SCN4A;GABRA3;OPRK1;CA2;OPRD1;FAAH;MMP7;GABRA6;GABRB2;GABRA2;GRIA1;GABRG1;SCN9A;GRIK1;SCN5A;SCN10A;TRPV1;SCN8A;GABRQ
Von Willebrand disease	F8;VWF;PLG
Vulvar Lichen Sclerosus	FKBP1A;PGR;NR3C1
Vulvar Squamous Cell Carcinoma	POLA2;POLD1;POLA1;TUBB4A;POLE3;RRM1;TUBB6;POLE2;POLD2;TUBB2A;POLD4;PDCD1;POLD3;TUBB1;CD274;TUBB2B;PRIM2;POLE;TUBB4B;TUBB;PRIM1;TUBB3;TUBB8
WHIM syndrome	CXCR4
Waldenstrom macroglobulinemia	CD22;POLA2;HDAC9;POLD1;POLD3;RBX1;HDAC10;POLA1;CRBN;TOP2A;CUL4A;PRIM2;POLE3;MS4A1;RRM1;DDB1;BCL2;IMPDH2;PPIA;DHFR;CD38;BTK;TOP2B;FKBP1A;POLE2;PSMB5;POLD2;HMGCR;NR3C1;HDAC11;CD52;PIK3CD;POLE;HDAC2;PRIM1;HDAC7;HDAC4;HDAC6;ABL1;IMPDH1;HDAC5;HDAC1;PDE5A;HDAC8;PRKCB;HDAC3;POLD4;CD19;PDCD1;CSNK1E
Weight loss	ADRA2A;AR;ADRA2B;GLP1R;HTR2C;HTR2A;CNR1;SLC5A2;ADRA2C
West syndrome	GABRP;GABRG2;NR3C1;GABRA6;GABRA2;GABRB3;GABRG3;MC2R;GABRA5;GRIN2B;GABRA3;GABRA4;GABRB2;GABRG1;ABAT;GABRD;GABRA1;GABRE;CNR1;GABRB1;GRIN1;GABRQ
Wilms tumor	RARB;TUBB1;CSF3R;TOP2A;RARA;TUBB2A;TUBB2B;NCAM1;TUBA3E;TUBA1A;RARG;TUBB6;TUBB;TUBA3C;TUBA1B;TUBA4A;TOP1MT;TUBB3;TUBB8;TOP2B;TUBB4A;TUBA1C;TUBB4B;TOP1
Wiskott-Aldrich syndrome	POLA2;POLD2;MPL;PRIM2;IMPDH2;POLD1;FKBP1A;DHFR;POLD3;POLE2;POLA1;IMPDH1;POLE3;RRM1;POLD4;POLE;PRIM1
Wolff-Parkinson-White Syndrome	ADORA3;ADRB1;ADORA2A;ADORA2B;ADORA1;ADRB2
Wolfram syndrome	GLP1R;ALDH5A1;RYR1;RYR3;GIPR
X-linked Alport syndrome	ACE;TLR7;TLR9
X-linked adrenoleukodystrophy	ABCD1;PPARG
X-linked distal arthrogryposis multiplex congenita	MSTN;SMN1;SMN2
X-linked erythropoietic protoporphyria	MC1R
X-linked hypophosphatemia	VDR;FGF23
X-linked lymphoproliferative disease	TNFRSF17
Yersinia pestis infectious disease	MMP13;TLR9;MMP8;MMP7;MMP1
Zellweger syndrome	TLR7;TLR9
Zollinger-Ellison Syndrome	CCKBR;ATP4A
abdominal abscess	PLAT
abnormal glucose tolerance	NDUFAB1;NDUFB4;SI;NDUFB7;NDUFC1;GLP1R;NDUFS7;NDUFA8;NDUFAF4;NDUFA5;NDUFA2;NDUFAF1;NDUFB9;NDUFC2;ACE;NDUFV3;NDUFS4;NDUFB6;NDUFB8;NDUFV1;NDUFA3;NDUFA11;NDUFAF3;NDUFB1;NDUFA12;MT-ND6;MT-ND4;MT-ND4L;NDUFS3;VDR;GPD2;NDUFB3;NDUFA1;NDUFA10;PPARG;NDUFB5;NDUFA9;NDUFS6;NDUFB11;NDUFAF2;NDUFS5;NDUFA13;DPP4;MT-ND2;MT-ND5;MT-ND3;CD3E;NDUFA7;NDUFS1;NDUFB2;NDUFS8;PDE5A;NDUFB10;NDUFS2;GAA;NDUFV2;NDUFA6;NDUFA4L2;N…
abortion	GABRA3;GABRA1;GABRP;GABRB2;GABRA2;GABRB1;GABRG3;GABRD;GRIN3A;GABRQ;PGR;GABRE;GRIN3B;GABRA6;GRIN2C;GABRB3;GABRA5;PTGER3;GRIN2D;GABRA4;GABRG2;DRD2;GABRG1;GRIN1;GRIN2A;GRIN2B
abscess	SCN4A;GABRA1;GABRA2;GABRG1;SCN9A;SCN10A;GABRA5;GABRA3;OPRM1;SCN3A;SCN8A;PLAT;GABRG2;SCN2A;SCN7A;SCN1A;SCN11A;GABRG3;SCN5A
acanthosis nigricans	NDUFAB1;NDUFB2;NDUFB7;NDUFC1;NDUFS8;NDUFAF4;NDUFB5;NDUFB10;NDUFB11;NDUFS2;NDUFV3;NDUFB6;NDUFA3;NDUFV2;NDUFA12;MT-ND1;NDUFA7;GPD2;NDUFA1;NDUFA9;NDUFS6;NDUFB9;NDUFS4;NDUFB8;NDUFA4L2;NDUFA13;MT-ND4;MT-ND4L;NDUFS1;NDUFB4;NDUFS7;NDUFB3;NDUFA8;NDUFA5;NDUFA10;NDUFA2;NDUFAF1;NDUFC2;NDUFAF2;NDUFV1;NDUFS5;NDUFA11;NDUFAF3;NDUFB1;NDUFA6;NDUFA4;MT-ND6;MT-ND2;MT-ND5;MT-ND3;NDUFS3
acinar cell carcinoma	PARP1;PARP3;PARP2
acne	NDUFS1;RARB;PGR;LTA4H;IL1A;GPD2;IL1RL2;MMP8;IL1B;RARA;SCN7A;MMP7;MMP13;NDUFA9;NDUFS6;NR3C2;SCN3A;NDUFS2;NDUFV3;NDUFS4;NDUFB6;NDUFV1;NDUFA3;NDUFA11;NDUFAF3;NDUFV2;NDUFA13;MMP1;MT-ND4L;NDUFS3;ACACA;SCN4A;ESR1;VDR;NDUFB3;NDUFAF4;NDUFA1;NDUFA5;NDUFB5;NDUFB10;NDUFB9;NDUFAF2;NDUFB8;AR;SCN9A;INSR;RARG;NDUFB1;NDUFA6;IL1RAP;SCN8A;MT-ND1;NDUFAB1;ALOX5;NDUFB4;PDE4A;ACACB;OPRK1;NDUFB2;CYP26A1;NDUFB7;PDE4C;ND…
acneiform dermatitis	NR3C1;IL1RL2;IL1RAP
acquired aplastic anemia	POLA2;POLD1;POLE2;PRIM1;POLA1;POLD2;PRIM2;POLE3;RRM1;POLD3;MPL;CSF3R;POLD4;POLE;PPIA
acquired cold urticaria	HRH1
acquired hemophilia	PSMB5;MS4A1;CD38;F9;F10
acquired idiopathic inflammatory myopathy	LILRA4
acquired thrombotic thrombocytopenic purpura	VWF;GP1BA
acquired von willebrand syndrome	VWF
acral lentiginous melanoma	CDK2;PSEN2;RET;PSENEN;FLT4;ABL1;FLT3;KDR;NCSTN;CDK1;CSF1R;BCR;PSEN1;FLT1;PDGFRB;APH1A;PDGFRA;CDK9;APH1B;KIT;CDK5;PDCD1
acromegaly	ESR1;GHR;SSTR1;SSTR5;SSTR2;ADRB1;SSTR4;DRD2;DRD3;SSTR3;DRD4
actinic keratosis	PTGS2;PTGS1;SCN7A;ATP1A1;SCN11A;TYMS;SCN5A;TLR7;SCN8A;SRC;SCN4A;ATP1A2;TUBB1;TRPA1;ATP1A3;RARA;ATP1A4;TUBB2A;TUBB2B;MTNR1A;SCN9A;RARG;TUBB6;SCN10A;TUBB;TUBB3;SLC12A1;RARB;TLR8;TUBB4A;VDR;MTNR1B;SCN2A;SCN1A;TRPM8;SCN3A;TUBB4B;TUBB8
activated PI3K-delta syndrome	PIK3CD
acute basophilic leukemia	ABCB1;IL2RB;POLE2;PRIM2;POLD4;POLD1;POLD3;POLA1;CSF3R;POLE3;POLA2;TOP2B;IMPDH1;POLD2;TOP2A;IL2RA;POLE;IMPDH2;PRIM1
acute bronchiolitis	ADRA1B;ADRA1A;ADRB2;CYSLTR1;ADRB3;ADRB1;NR3C1;ADRA2A;ADRA1D;ADRA2C;ADRA2B
acute chest syndrome	HMGCR;PTGS1;PTGS2
acute coronary syndrome	ITGA2B;ALOX5;NPC1L1;PDE4A;PTGS2;NDUFB2;PTGS1;TUBB1;CACNA1F;TUBB4A;OPRM1;MAPK14;PDE10A;HMGCR;NDUFS7;NDUFA8;NDUFA1;NDUFA2;IL2RA;PDE5A;REN;CACNA1C;PDE1C;PDE6D;XDH;PDE9A;NDUFV3;CHRNB2;NDUFV1;PCSK9;ADRB2;P2RY12;ADORA2B;INSR;PDE3A;TUBB6;NDUFAF3;F2;NDUFA12;MAPK11;PDE6G;TUBB4B;NDUFA4;MT-ND4L;NDUFS3;TUBB3;ADORA3;NDUFAB1;NDUFS1;ADRB1;PLA2G10;CETP;FKBP1A;F11;NDUFB7;F9;NDUFC1;VDR;GPD2;PDE1A;FAAH;SERPINC1;ADR…
acute erythroblastic leukemia	POLA2;POLE2;PRIM2;PRIM1;POLD2;DNMT3A;DNMT1;POLE3;RRM1;CD52;POLD4;POLE;POLD1;POLD3;POLA1
acute erythroleukemia	POLD1;TOP2B;POLD3;IL2RB;POLA1;POLD2;TOP2A;IL2RA;POLE3;RRM1;POLD4;POLE;IMPDH2;POLA2;ABCB1;NR3C1;PRIM2;PRIM1;POLE2;IMPDH1;CSF3R;DHFR
acute graft versus host disease	FKBP1A;DHFR;NR3C1;ITGA4;TNF
acute graft vs. host disease	PTGS1;POLE2;POLA1;C5;IFNG;NR3C1;CD80;DNMT1;IL2RA;MS4A1;JAK1;CD52;IMPDH2;EPOR;DPP4;PRIM1;DHFR;POLA2;POLD1;PTGS2;POLD3;JAK2;IL2RB;PSMB5;CD40;CD40LG;IMPDH1;POLD2;CD86;CNR1;TOP2A;PRIM2;GMPS;RRM1;POLD4;POLE;PPIA;TRPV1;TNF;CD38;CD6;TOP2B;FKBP1A;GSR;MPL;FAAH;DNMT3A;PPAT;IL6;POLE3;SERPING1;IL6R;HRH1
acute hypotension	ADRB1;ADRA2A;ADRA2C;ADRA2B;ADRA1A;ADRB2;ADRA1B;ADRA1D;ADRB3
acute intermittent porphyria	ALAS1
acute kidney failure	SERPINC1;PTGIR;ADRB1;PTGER1;HMGCR;PTGER2
acute leukemia of ambiguous lineage	CYP3A43;PSMB5;FLT1;HDAC1;KMT2A;FLT3;KDR;TUBB2B;PRIM2;BRAF;POLD4;POLE;HDAC2;POLA2;FLT4;POLD3;HDAC6;POLE2;TUBB1;TUBB4A;RAF1;TUBB2A;CYP3A7;RET;BCL2;PRIM1;POLD1;POLA1;CYP3A5;POLD2;NR3C1;PDGFRB;PPAT;TOP2A;MEN1;POLE3;MS4A1;KIT;CYP3A4;RRM1;HDAC3;TUBB6;TUBB4B;TUBB;DHFR;TUBB3;TUBB8
acute liver failure	NR3C1
acute lung injury	ADRB1;PTGS2;PTGS1;MAPK14;ADRA1D;ADRA2C;AVPR1B;HBA1;SLC12A1;ADRA1A;AVPR2;ADRB2;ADRA1B;HBB;C5;SERPINC1;AGT;ADRA2A;AVPR1A;HBA2;ADRB3;ADRA2B
acute lymphoblastic leukemia	FGR;POLA2;CYP3A43;POLD1;HDAC4;PDE8A;PTGS2;TOP2B;POLD3;PTGS1;JAK2;POLE2;PSMB5;TUBB1;HCK;POLA1;CD33;POLD2;PDE8B;PDE4D;PDGFRB;PDE1A;FAAH;KMT2A;FLT3;SRMS;F10;PPAT;ADORA2A;TOP2A;PDE6A;MEN1;BLK;TUBB2A;CUL4A;MS4A1;KIT;XDH;IFNAR2;PDE9A;CD3G;CYP3A4;RRM1;CD52;HDAC3;TUBB6;CD19;IMPDH2;TOP1MT;BCR;TUBB4B;HDAC2;PRIM1;CD3E;DHFR;LYN;BCL2L2-PABPN1;TUBB3;TUBB8;FYN;CD22;PDE4A;HDAC6;PDE6C;RBX1;TUBB4A;CYP3A5;IMPDH1;NR…
acute megakaryoblastic leukaemia	IL2RB;POLA1;POLD2;NR3C1;IL2RA;PRIM2;PRIM1;POLA2;POLD1;TOP2B;ABCB1;POLE2;CSF3R;POLE3;POLD4;POLE;POLD3;IMPDH1;TOP2A;RRM1;IMPDH2;DHFR
acute monocytic leukemia	POLA2;TOP2B;POLE2;CSF3R;PRIM2;POLE3;DHFR;POLD3;ABCB1;IL2RB;POLA1;POLD2;NR3C1;TOP2A;IL2RA;POLD4;POLD1;IMPDH1;DNMT3A;DNMT1;RRM1;BCL2;POLE;IMPDH2;PRIM1
acute myeloblastic leukemia with maturation	POLE2;PRIM2;FNTB;POLD2;POLD4;POLA2;POLD1;TOP2B;POLD3;ABCB1;POLA1;TOP2A;POLE3;FNTA;POLE;PRIM1
acute myeloblastic leukemia without maturation	PRIM2;POLD4;POLE;DHFR;POLD1;IL2RB;TOP2A;POLE3;POLA2;TOP2B;POLD3;ABCB1;POLE2;POLA1;IMPDH1;POLD2;NR3C1;CSF3R;IL2RA;RRM1;FNTA;IMPDH2;PRIM1;FNTB
acute myeloid leukemia	FGR;CD38;KDM1A;SELE;BTK;FYN;FLT4;PARP3;HDAC9;POLD1;PRKCQ;FGFR2;PRKCZ;FGFR3;PTGS2;TOP2B;FGFR1;OPRK1;XPO1;BIRC5;LAG3;HDAC6;JAK2;ABL1;RBX1;POLE2;TUBB1;HCK;POLA1;FLT1;TUBB4A;CD33;CDK6;PIK3CG;MET;CYP3A5;IMPDH1;POLD2;VDR;FRK;ALDH5A1;PDGFRB;CRBN;TACR1;KMT2A;CSF3R;FLT3;CDK2;SRMS;MAP2K2;DNMT1;TOP2A;RARA;MDM2;BLK;TUBB2A;ENPEP;CUL4A;NTRK3;TP53;ERBB2;RNPEPL1;EPHA2;RXRG;MCL1;PARP1;EPHA5;EGFR;EPHA1;HDAC8;NTRK2…
acute myeloid leukemia by FAB classification	CSF2RA
acute myeloid leukemia with mutated NPM1	TXNRD1
acute myelomonocytic leukemia	POLA2;TOP2B;POLE2;POLD2;TOP2A;IL2RA;PRIM2;POLD1;ABCB1;IL2RB;POLA1;IMPDH1;CSF3R;POLE3;RRM1;FNTA;POLD4;POLE;PRIM1;DHFR;POLD3;NR3C1;IMPDH2;FNTB
acute myocardial infarction	ITGA2B;GABRA1;GUCY1B1;PTGS2;KCNK2;GABRP;PTGS1;TUBB1;CACNA1F;GABRE;PLAT;TUBB4A;C5;PLG;ADORA2A;TUBB2A;GABRB2;GABRG1;HTR4;KCNK9;KCNK3;F2;GABRG3;KCNK18;PPARA;EPOR;GABRD;TUBB;GABRQ;ADRB1;FKBP1A;PPARD;HMGCR;IL1R1;CSF3R;SLC5A2;GABRA6;DRD2;CACNA1D;ACE;GABRB1;GABRB3;P2RY12;ADRA1B;INSR;ADRA1D;TUBB6;GABRA5;PPIA;MME;TUBB3;GABRA3;SLC12A1;CACNA1S;KCNK10;GABRA4;OPRM1;GLP1R;GABRG2;SERPINC1;ADRA1A;F10;PPARG;MTNR1…
acute myocarditis	TUBB2B;TUBB;TUBB4A;TUBB2A;TUBB6;TUBB4B;TUBB1;IL1R1;CNR1;TUBB3;TUBB8
acute otitis externa	NR3C1
acute pancreatitis	SCN4A;ADRB1;PTGS2;PTGS1;PLG;SSTR4;SCN7A;SCN3A;SCN11A;SCN9A;F5;ADRA2B;FKBP1A;HMGCR;ADRA2A;ADRA1B;ADRA1D;SSTR2;F8;ADRB3;SCN8A;OPRM1;NR3C1;FAAH;ADRA1A;SCN2A;SSTR1;SCN1A;SSTR5;ADRB2;SCN5A;ADRA2C;SCN10A;TRPV1;SSTR3
acute pharyngitis	PTGS2;PTGS1;NR3C1
acute promyelocytic leukemia	HDAC9;HDAC7;HDAC4;POLD3;HDAC6;POLE2;POLA1;HDAC5;TOP2A;RARA;POLE3;KIT;BRAF;HDAC11;RET;HDAC3;BCL2;RRM2;POLD4;HDAC2;TXNRD1;POLA2;RARB;FLT1;CD33;POLD2;PDGFRB;FLT3;HDAC8;RARG;POLE;DHFR;FLT4;POLD1;HDAC10;PSMB5;HDAC1;KDR;PPAT;RAF1;PRIM2;PRIM1
acute pyelonephritis	DPEP1;DRD2;HTR2A;HTR2C
acute respiratory distress syndrome	GABRA1;ADRB1;GUCY1B1;PTGS2;OPRK1;PTGS1;KCNK10;GABRE;C5;OPRM1;GABRG2;NR3C1;GRIN3B;OPRD1;CHRNA1;AGTR1;GABRA6;ADRA2A;GABRA2;GRIN2C;GABRG1;HTR3A;ADRB2;KCNK9;CHRNB1;ADRA1B;CD14;MC2R;KCNK18;GABRD;ADORA3;GABRA3;KCNK2;PLAT;GABRA4;HMGCR;ADRA1A;CHRND;GABRB2;GLRA1;GABRB1;ADORA1;GABRB3;ADORA2B;TRHR;GRIN2A;TLR7;ELANE;TLR9;GABRP;GRIN2D;CHRNE;IL1R1;ADORA2A;IL6R;KCNK3;ADRA1D;GRIN1;GABRG3;ADRA2C;GABRA5;ADRB3;CHRN…
acute respiratory failure	GABRA1;GABRE;GABRA4;GRIN3B;ADRA2A;GRIN2C;GABRG1;GABRB1;GABRA5;GABRD;GABRQ;GRIN2B;GABRA3;GABRP;GRIN2D;NR3C1;CSF3R;GABRA6;GABRA2;GABRB3;GABRG3;ADRA2C;ADRA2B;OPRM1;GABRG2;GABRB2;ADRB2;GRIN1;GRIN2A;GRIN3A
acute stress reaction	ADRB2;GRIN1;GRIN2A;ADRB1;GRIN2D;GRIN3B;ADRA1A;GRIN2C;ADRA1B;GRIN3A;ADRA1D;GRIN2B
acute-on-chronic liver failure	TLR4
adenine phosphoribosyltransferase deficiency	XDH
adenocarcinoma	POLA2;POLD1;FGFR3;ARAF;TUBB1;AKT2;NDUFS7;AKT3;CD274;CDK4;NDUFB10;NDUFS6;EGFR;KIT;GART;NDUFV3;CTLA4;MAP2K1;AR;TUBB6;NDUFA6;NDUFA4L2;DPYD;NDUFA4;PRIM1;MT-ND6;MT-ND3;MT-ND1;DHFR;TUBB8;NDUFA7;FLT4;NDUFB7;FLT1;TUBB4A;CDK6;POLD2;NDUFC1;NDUFS8;VEGFA;FLT3;NDUFAF4;NDUFA1;MAP2K2;NDUFB5;NDUFAF1;ERBB2;NDUFB11;POLE3;NDUFC2;BRAF;NDUFS2;FGFR4;RET;NDUFB8;RRM1;NDUFS5;NDUFA3;RRM2;TYMS;NDUFAF3;NDUFV2;NPM1;TIGIT;CSF…
adenoid cystic carcinoma	FOLH1;ABL1;FLT1;TEK;KDR;RARA;PDGFRA;BRAF;RET;MAPK11;PDCD1;FLT4;FGFR2;FGFR3;FGFR1;PSMB5;PDGFRB;CD274;CDK4;KIT;DDR2;NTRK1;RARB;FKBP1A;CDK6;FRK;FLT3;TOP2A;RAF1;EPHA2;RARG
adenoma	FKBP1A;SSTR1;DRD2;SSTR2;DHFR;SSTR3;DRD4;ESR1;OPRM1;VEGFA;SSTR4;DRD3;SSTR5
adenomatous colon polyp	ODC1;PTGS2;PTGS1
adenosquamous lung carcinoma	TOP2B;TUBB1;NDUFC1;GPD2;NDUFS7;NDUFAF4;NDUFAF1;NDUFA9;NDUFB10;AKT1;NDUFS6;NDUFB9;NDUFC2;NDUFB6;NDUFB8;NDUFS5;NDUFA3;TUBB6;NDUFV2;NDUFA12;NDUFA4L2;TUBB4B;PDCD1;TUBB;MT-ND2;MT-ND5;MT-ND4;TUBB3;TUBB8;NDUFAB1;NDUFB4;NDUFB2;TUBB4A;VEGFA;AKT3;NDUFB3;NDUFA8;NDUFA1;NDUFA2;NDUFB5;TUBB2B;EGFR;NDUFS2;NDUFV3;CTLA4;NDUFAF3;NDUFB1;NDUFA6;NDUFA13;NDUFA4;MT-ND6;MT-ND4L;NDUFA7;NDUFS1;NDUFB7;AKT2;NDUFS8;CSF3R;NDUF…
adenylosuccinate lyase deficiency	XDH
adrenal cortex carcinoma	FGFR3;PGR;TUBB4A;VEGFA;NR3C1;IGF1R;CYP11A1;INSR;TUBB6;CSF1R;PDCD1;TUBB;TUBB3;TUBB8;TOP2B;ABCB1;TUBB1;PDGFRB;CSF3R;TOP2A;PDGFRA;TUBB2A;TUBB2B;KIT;CYP11B1;RET;FLT4;FLT1;MET;FGF1;CD274;FLT3;KDR;RAF1;BRAF;TUBB4B
adrenal cortex neoplasm	CYP11A1;CYP11B1
adrenal gland disease	CYP11A1;NR3C1;CYP17A1;HSD3B2;CYP11B1;CYP11B2
adrenal gland hyperfunction	CYP11A1;CYP11B2;NR3C1;CYP11B1;CYP17A1
adrenal gland pheochromocytoma	FLT4;FLT1;SLC6A2;KDR;PARP2;PDGFRA;ADRA2C;ADRA2B;MET;ADRA1A;PARP1;ADRA2A;KIT;ADRA1D;CSF1R;PDGFRB;CSF3R;FLT3;TOP2A;RET;ADRA1B;TH
adrenocortical insufficiency	NR3C1
adrenogenital syndrome	NR3C2
adrenoleukodystrophy	PPARG
adrenomyeloneuropathy	PPARG
adult B acute lymphoblastic leukemia	POLA2;POLE2;PPAT;POLE3;POLD4;IMPDH2;TUBB;TUBB3;POLD1;POLD3;TUBB1;IMPDH1;TUBB2A;TUBB2B;CD3G;POLE;DHFR;BTK;POLA1;TUBB4A;POLD2;NR3C1;TOP2A;PRIM2;CD3D;TUBB6;CD19;TUBB4B;PRIM1;CD3E;TUBB8
adult T acute lymphoblastic leukemia	POLD3;TUBB4A;NR3C1;PRIM1;TUBB8;POLD1;POLE2;POLA1;IMPDH1;POLD4;IMPDH2;TUBB4B;TUBB;DHFR;POLA2;TOP2B;PSMB5;TUBB1;POLD2;PPAT;TOP2A;TUBB2A;TUBB2B;PRIM2;POLE3;TUBB6;POLE;TUBB3
adult T-cell leukemia/lymphoma	POLD1;POLD3;HDAC6;HDAC10;TUBB4A;POLD2;HDAC5;NR3C1;HDAC1;TOP2A;IL2RA;TUBB2B;IFNAR2;TUBB6;CCR4;TUBB4B;HDAC2;TUBB3;TUBB8;TOP2B;FKBP1A;POLE2;TUBB1;CRBN;CSF3R;PRIM2;POLE3;HDAC11;HDAC3;POLD4;POLE;IMPDH2;TUBB;PRIM1;DHFR;POLA2;HDAC9;HDAC7;HDAC4;RBX1;POLA1;IMPDH1;TNFRSF8;TUBB2A;CUL4A;IFNAR1;HDAC8;RRM1;DDB1
adult acute lymphoblastic leukemia	POLA2;POLD1;TOP2B;POLE2;TUBB1;POLA1;IMPDH1;POLD2;CSF3R;PRIM2;DDB1;POLD4;TUBB6;POLE;IMPDH2;TUBB4B;PRIM1;MTOR;TUBB3;TUBB8;POLD3;FKBP1A;RBX1;NR3C1;PDGFRB;TUBB2A;TUBB2B;CUL4A;POLE3;MS4A1;KIT;BCR;TUBB;PPIA;ABL1;PSMB5;TUBB4A;CRBN;PPAT;TOP2A;XDH;RRM1;CD52;DHFR
adult acute megakaryoblastic leukemia	FNTB;FNTA
adult acute monocytic leukemia	FNTA;FNTB
adult acute myeloid leukemia	POLE2;POLE3;POLD4;POLD1;DNMT3A;TOP2A;PRIM2;BCL2;PRIM1;POLA2;POLD3;POLA1;POLD2;SMO;DNMT1;POLE
adult acute respiratory distress syndrome	IFNAR1;CXCR1;CHRNB1;CXCR2;F8;PDE4C;CHRND;NR3C2;CD14;PDE4B;CSF2RA;F5;PDE4A;CHRNE;PDE4D;NR3C1;PTGER2;CHRNA1;IFNAR2;PTGIR;PTGER1;ADRB2;TLR7;CHRNG;TLR9;MARCKS
adult extraskeletal osteosarcoma	TOP2A
adult fibrosarcoma	PDGFRB;KIT;BCR;ABL1;TOP2A
adult glioblastoma	FGR;FGFR1;PSEN1;ITGB5;HDAC6;PSMB5;FLT1;FRK;HDAC1;EPHA2;CSF1R;LCK;BCR;HDAC2;FNTB;FLT4;ITK;FLT3;SMO;RAF1;ITGAV;APH1B;NCSTN;TOP1;FYN;FGFR3;FKBP1A;ABL1;HCK;VEGFA;PDGFRB;APH1A;SRMS;KDR;PDGFRA;BLK;PSEN2;EGFR;KIT;BRAF;RET;FNTA;HDAC3;YES1;SRC;PSENEN;LYN;ITGB3
adult hepatocellular carcinoma	FGR;FLT4;PSMB5;TUBB1;FRK;PDGFRB;CRBN;FLT3;TOP2A;TUBB2A;CUL4A;EGFR;DDB1;YES1;CSF1R;TUBB;SRC;FYN;FKBP1A;ABL1;RBX1;VEGFA;MAP2K2;KDR;RAF1;PDGFRA;IGF1R;AKT1;KIT;MAP2K1;TUBB6;TYMS;TUBB4B;TUBB8;HCK;FLT1;TUBB4A;AKT2;AKT3;SRMS;BLK;TUBB2B;ERBB2;EPHA2;BRAF;RET;LCK;BCR;LYN;TUBB3
adult liposarcoma	TOP2A
adult malignant hemangiopericytoma	TOP2A
adult malignant mesenchymoma	TUBB4A;CSF3R;TUBB2B;TUBB;TOP2A;TUBB2A;TUBB4B;CSF2RA;TUBB3;TUBB8;TUBB1;TUBB6;TOP1MT
adult medulloblastoma	SMO
adult oligodendroglioma	PDGFRB;FKBP1A;FLT3;RET;CSF1R;FLT4;FLT1;KDR;PDGFRA;KIT
adult-onset Still's disease	IFNG;IL1R1;IL1B;IL18;IL6R
advanced heart failure	TNNT2;TNNI3;PDE3B;TNNC1;PDE3A
adverse effect	GABRA3;GABRA1;ADRB1;SLC6A4;GABRG2;GRIN3B;SLC5A2;GABRA6;HTR2C;GRIN2C;ADRB2;OXTR;GABRA5;HRH1;GABRQ;DRD4;GABRP;GABRE;AGTR1;GABRB2;DRD3;GABRA2;GABRG1;GABRB1;GABRB3;PCSK9;GABRG3;GRIN2B;HTR2A;GRIN2D;GABRA4;DRD2;GRIN1;GRIN2A;GABRD;MME;GRIN3A
age-related macular degeneration	FLT4;FLT1;ENG;VEGFA;PDGFRB;CHRNB4;PGF;FLT3;DDC;MMP7;VEGFC;NR3C2;VEGFB;ADRB1;PTGS2;CHRNA3;ANGPT2;PDGFB;CA2;HMGCR;NR3C1;MMP8;PDGFRA;PDE5A;ADRB2;P2RY12;TNF;CFB;SLC9A3;KEAP1;FKBP1A;PTGS1;PLAT;IMPDH1;C5;RPE65;C3;KDR;IL2RA;MMP13;DRD3;KIT;FDPS;TLR3;IMPDH2;CSF1R;MMP1
aggressive behavior	DRD4;ALDH5A1;GABRA2;GRIN2C;GRIN1;GABRG3;SCN5A;SCN10A;GRIN3A;HTR2A;GRIN2D;GRIN3B;IMPA1;SCN2A;SCN7A;SCN1A;DRD2;GRIN2B;SCN4A;GABRA3;GABRA1;GSK3B;GSK3A;GABRG2;HTR2C;DRD3;SCN3A;GABRG1;SCN11A;SCN9A;HTR1A;GRIN2A;GABRA5;SCN8A
aging	FGR;NDUFB4;FKBP1A;NDUFC1;VDR;FRK;GABRG2;NR3C1;NDUFS7;GHSR;NDUFA2;SNAP25;NDUFB5;BLK;NDUFA9;NDUFS6;NDUFB11;NDUFB9;NDUFC2;GABRB1;NDUFAF2;NDUFS4;NDUFV1;NDUFS5;NDUFA3;NDUFA11;NDUFAF3;NDUFV2;NDUFB1;NDUFA4;SRC;MT-ND2;MT-ND5;MT-ND1;MT-ND4L;NDUFS3;MGAM;NDUFAB1;FYN;NDUFS1;ESR1;NDUFB7;NDUFS8;PDGFRB;NDUFA8;NDUFA5;NDUFA10;NDUFAF1;SLC5A2;NDUFB10;KIT;NDUFS2;NDUFB6;NDUFB8;YES1;OXTR;LCK;NDUFA6;BCR;MT-ND6;MT-ND3;M…
agoraphobia	SLC6A4
albinism	DRD3;DDC
albuminuria	VDR;SLC5A2;CACNA1C;ACE;CACNA1F;AGTR1;CYSLTR1;CACNA1S;CACNA1D
alcohol abuse	SCN4A;OPRK1;COMT;GABRE;HTR2A;CA2;GRIN2D;SLC6A4;GABRA4;GABRG2;NR3C1;GRIN3B;SLC6A3;SCN1A;SRD5A1;GABRB2;CACNA1B;SCN3A;GRIA1;GABRB1;HTR3A;SCN9A;GRIK1;GRIN2A;SCN5A;GABRA5;GABRD;GRIN3A;GABRA3;PGR;GRIK5;OPRM1;SCN2A;GABRA6;HTR2C;DRD2;GABRA2;GRIA4;GABRG1;GRIK2;GABRB3;CA4;GRIN1;GABRG3;SCN10A;SCN8A;GRIN2B;GABRA1;GABRP;SLC6A2;KCNN4;OPRD1;GRIA2;GRIA3;SRD5A3;SCN7A;GRIK4;SV2A;GRIN2C;GRIK3;SCN11A;GABRQ;SRD5A2
alcohol dependence	SCN4A;GABRA1;DRD4;PTGS2;PGR;OPRK1;PTGS1;HRH3;CHRNA4;GABRE;SLC6A2;CA2;GRIN2D;GRIK5;SLC6A4;ALDH2;OPRM1;GABRG2;NR3C1;GRIN3B;FAAH;CHRNB4;GRIA2;ADRA1A;OPRL1;GRIA3;SCN2A;GABBR2;HCRTR2;SLC6A3;GABRA6;GABRB2;HTR2C;DRD2;GRIK4;GABRA2;SCN3A;CACNA2D1;SV2A;GRIN2C;GABRG1;GABRB1;GRIK3;GRIK2;GABRB3;HTR3A;ADRA1B;GRIK1;GRIN1;GABRG3;PDE4B;SCN10A;GABRA5;PPARA;GABRD;GRIN3A;GABRQ;ADRA2B;GABRA3;PDE4A;CHRNA3;COMT;GABRP;H…
alcohol drinking	SCN4A;GABRA1;OPRK1;GABRP;GABRE;CA2;OPRM1;GRIA2;SCN2A;SCN7A;GABRA6;ADRA2A;DRD3;GABRA2;CACNA2D1;GRIA1;GRIN2C;GABRG1;GABRB1;CA4;SCN11A;GRIK1;GABRG3;SCN5A;SCN10A;GABRA5;SCN8A;GABRQ;GRIN2B;ADRA2B;GABRA3;ADRB1;PTGS2;PTGS1;GRIK5;GABRA4;GABRG2;OPRD1;GRIA3;SCN1A;GABRB2;GRIK4;GRIA4;SCN3A;CHRNB2;GABRB3;ADRB2;GABRD;TRPV1;SRC;GRIN3A;ABL1;CHRNA4;GRIN2D;GRIN3B;FAAH;CNR1;DDC;GRIK3;GRIK2;SCN9A;GRIN1;GRIN2A;ADRA2C
alcohol withdrawal	GABRG2;GRIN3B;ADRA1A;GABBR2;GABRA2;CACNA2D1;SV2A;GABRG1;GRIN1;OXTR;GABBR1;GABRA3;GABRA1;GRIN2D;CACNA1B;GABRA5;GRIN2B;ALDH5A1;ADRA2A;GRIN2C;ADRA1B;ADRA1D;GABRG3;GRIN2A;ADRA2C;GRIN3A;ADRA2B
alcohol withdrawal delirium	GABRA3;ADRA2A;GABRG3;GABRA5;ADRA2B;GABRA1;GABRG2;GABRA2;GABRG1;ADRA2C
alcohol-related disorders	KCNK2;GABRP;GABRE;OPRM1;OPRD1;GABRB2;GABRA2;GABRG1;GABRA5;GABRQ;KCNK10;SLC6A4;ALDH2;GABRG2;GABRA6;GLRA1;GABRB1;KCNK9;GABRG3;KCNK18;GABRD;GABRA3;GABRA1;OPRK1;GABRA4;MTNR1B;GABRB3;MTNR1A;KCNK3
alcoholic liver cirrhosis	ADRB1;ADRB2;NR3C2
alcoholic liver disease	NR3C1
alkaptonuria	HPD
allergic asthma	CHRNA3;PDE4C;CHRNB4;CHRM3;CHRM1;CHRM4;CHRM2;PDE4B;HRH1;CD4;C5;IGHE;PDE4A;PDE4D;NR3C1;IL13;ADRB2;CHRNA7;CHRM5;TLR7
allergic bronchopulmonary aspergillosis	NR3C1;IL4R
allergic conjunctivitis	ITGAL;PTGS2;PTGS1;NR3C1;ADRA1A;IL2RA;ITGB2;ADRA1D;ADRA2C;PPIA;FKBP1A;VDR;ADRA2A;ADRA1B;HRH1;ADRA2B;IL4R;IL2RB
allergic contact dermatitis	PDE4A;IL4R;PDE4C;PDE4B;IL1R1;FKBP1A;PDE4D
allergic disease	IL4R;SLC6A2;VDR;TNFSF11;TUBB2A;ADRA1D;CYSLTR1;TUBB6;IGHE;TUBB3;TUBB8;OPRK1;NR3C1;OPRD1;ADRA1A;SIGMAR1;DRD2;FDPS;ADRB2;ADRA1B;TUBB4B;HRH1;ADRB1;TUBB1;TUBB4A;OPRM1;TUBB2B;ADRA2A;PTAFR;GRIN2A;ADRA2C;ADRB3;TUBB;ADRA2B
allergic rhinitis	IL4R;CHRM3;ADRB2;ADRA1B;CYSLTR1;ADRA2C;HRH1;ADRB1;PDE4C;PDE4D;NR3C1;ADRA2A;IL13;PTAFR;ADRA1D;ADRB3;PDE4A;HRH3;SLC6A2;ADRA1A;CHRM1;CHRM2;PTGDR2;PDE4B;TLR7;TRPV1;ADRA2B
alopecia	ABCC9;SRD5A3;PTGDR2;NR3C1;SRD5A1;SRD5A2;PTGFR
alopecia areata	BTK;PDE4A;TXK;JAK2;BMX;TYK2;JAK3;IL17A;PTGFR;S1PR4;TEC;RXRG;RXRA;TLR9;ABCC9;PDE4D;NR3C1;CD86;CD80;JAK1;PDE4B;TLR7;DHFR;IL4R;DHODH;PDE4C;ITK;IL13;S1PR1;S1PR5;RXRB;LILRA4
alopecia totalis	ITGAL;NR3C1;CD86;CD80
altitude sickness	NDUFS1;NDUFB4;PDE4A;NDUFB2;PTGS1;GPD2;NDUFA8;NDUFAF4;NDUFA1;NDUFA5;CA1;NDUFS6;PDE3B;CACNA1D;NDUFS4;NDUFB6;NDUFV1;ADORA2B;NDUFAF3;NDUFA6;NDUFA4L2;NDUFA13;MT-ND4L;NDUFS3;NDUFAB1;PTGS2;CA12;CACNA1S;CACNA1F;PDE4C;NDUFC1;NDUFS8;NDUFA10;NDUFAF1;NDUFA9;NDUFB10;NDUFB11;NDUFC2;EDNRA;NDUFS2;CA4;CA7;NDUFA3;PDE3A;NDUFB1;PDE4B;EPOR;NDUFA4;MT-ND3;MT-ND4;NDUFA7;NDUFB7;CA2;PDE4D;NR3C1;NDUFS7;NDUFB3;ADORA2A;NDUFA…
alveolar rhabdomyosarcoma	TOP2A;TUBB2A;TUBB6;TUBB4B;TOP1;TOP2B;FKBP1A;TUBB1;TUBB2B;TUBB3;TUBB8;TUBB4A;VEGFA;IGF1R;TUBB
alveolar soft part sarcoma	FLT4;VEGFA;KDR;RET;LCK;PDGFRB;CD274;KIT;CSF1R;FGFR3;FGFR1;FLT1;ITK;FLT3;TOP2A;PDGFRA;PDCD1
amblyopia	ACHE;DRD3;CHRM2;CHRM1;DDC;CHRM3
ameloblastoma	MAP2K2;BRAF;MAP2K1
amenorrhea	NDUFS1;NDUFB2;NDUFC1;GPD2;NDUFS7;NDUFA8;NDUFAF4;NDUFA5;NDUFA9;NDUFB11;NDUFS4;NDUFB8;NDUFAF3;NDUFA4L2;MT-ND1;MT-ND4L;NDUFB4;PGR;ESR1;NDUFB3;NDUFA2;NDUFAF1;NDUFB10;NDUFS6;NDUFB9;NDUFS2;NDUFV3;NDUFAF2;NDUFV1;NDUFS5;NDUFA11;NDUFV2;MT-ND6;MT-ND2;MT-ND5;MT-ND4;NDUFS3;NDUFAB1;NDUFB7;NDUFS8;LEPR;NDUFA1;NDUFA10;NDUFB5;NDUFC2;NDUFB6;NDUFA3;NDUFB1;NDUFA12;NDUFA6;NDUFA13;NDUFA4;MT-ND3;NDUFA7
amnesia	HMGCR;GABRA2;GABRG3;GABRA5;GABRA3;GABRA1;ACHE;GABRG2;GABRG1
ampulla of Vater adenocarcinoma	VEGFA;TYMS
amyloidosis	CD38;TNFRSF17;RBX1;TUBB1;TTR;TUBB2A;MMP7;MMP13;CUL4A;CRBN;APCS;TUBB6;TUBB4B;MMP1;BTK;PSMB5;TUBB4A;NR3C1;MMP8;TUBB2B;DDB1;PIK3CD;BCL2;TUBB;TUBB3;TUBB8
amyotrophic lateral sclerosis	MPO;SCN4A;PDE4A;GSK3B;GRIN2D;PDE4C;C5;ALDH5A1;PDE10A;PDE4D;TNNC1;GRIN3B;KCNQ4;TNNT2;CNR1;GRIA2;TNNI3;TNNI2;ROCK2;PDGFRA;SCN2A;SOD1;SCN1A;DRD2;ADRA2A;DRD3;PDE3B;SCN3A;GRIN2C;SCN11A;ADRB2;SCN9A;DRD5;CD14;PDE3A;S1PR5;SCN5A;KCNQ3;DRD1;MC2R;TUBB4B;TUBB;GRIN3A;SRD5A2;KCNQ1;ESR1;IL2RB;TNNC2;CD40LG;GSK3A;GHR;CRBN;S1PR4;ADORA2A;TNNT3;PPARG;CHRM3;IMPA1;IL2RA;TUBB2A;CUL4A;IGF1R;HTR2C;SIGMAR1;GRIA1;IL6R;DDB1…
anal canal carcinoma	EGFR;TYMS;TUBB3;TUBB2B;TUBB6;TUBB8;TUBB1;TUBB4A;TUBB2A;TUBB4B;TUBB
anal canal squamous cell carcinoma	CD274;TUBB2A;PDCD1;TUBB1;TUBB4A;TUBB2B;CTLA4;TYMS;TIGIT;TUBB;TUBB8;TUBB6;TUBB4B;TUBB3
anal carcinoma	PDCD1;CD274;TYMS
anal neoplasm	TYMS;TLR7
anaphylaxis	ADRB2;BTK;ADRB1;ADRA1A;ADRA2A;ADRA1B;ADRA1D;ADRA2C;ADRB3;ADRA2B
anaplastic astrocytoma	FGFR2;FGFR3;FGFR1;ITGB5;GSR;TUBB4A;VEGFA;PDGFRB;EPHA4;PPAT;PARP1;EPHA5;TUBB4B;EPHB4;TOP1;TUBB3;ITGB3;FLT4;ERBB3;EPHA8;TOP2B;HDAC6;FLT1;HDAC1;TEK;PARP2;PDGFRA;TUBB2B;EGFR;EPHB1;GRIA1;KIT;RET;TLR7;SRC;TUBB8;PARP3;EPHA3;EPHA6;TGFB2;TUBB1;PTK6;TLR8;MET;EPHB6;ODC1;PGF;GRIA2;FLT3;KDR;TOP2A;EPHB2;EPHA7;TUBB2A;ITGAV;ERBB2;EPHA2;EPHA1;FGFR4;HDAC3;TUBB6;ERBB4;CSF1R;EPHB3;EPHA10;PDCD1;TUBB;HDAC2
anaplastic ependymoma	PSMA2;PSMA1;TUBB2B;PSMA8;TUBB;PSMB10;PSMB11;PSMB3;TOP2B;PSMB5;PSMA6;TUBB1;CSF3R;PSMB2;PSMB7;PSMB1;PSMA4;PSMA3;PSMA7;TUBB4A;VEGFA;TOP2A;TUBB2A;PSMB6;PSMA5;PSMB4;TUBB6;TUBB4B;PSMB8;PSMB9;TUBB3;TUBB8
anaplastic large cell lymphoma	TOP2B;POLD3;HSP90AA1;FKBP1A;HSP90AB1;HDAC10;TUBB1;POLD2;CSF3R;TNFRSF8;FLT3;KDR;TUBB2A;EGFR;HDAC8;POLE3;HDAC11;ALK;HDAC3;NPM1;PDCD1;TUBB;TUBB8;POLD1;HDAC4;POLA1;TUBB4A;MET;IMPDH1;HDAC5;PDGFRB;HDAC1;TUBB2B;EML4;PRIM2;KIT;TUBB6;IMPDH2;RXRA;TUBB4B;RXRB;DHFR;TUBB3;POLA2;FLT4;HDAC9;HDAC7;HDAC6;POLE2;FLT1;NR3C1;TOP2A;RAF1;RXRG;MS4A1;BRAF;RET;RRM1;BCL2;POLD4;POLE;HDAC2;PRIM1
anaplastic meningioma	VEGFA
anaplastic oligoastrocytoma	GSR;PDGFRB;ITGAV;FLT4;FGFR2;FGFR3;FGFR1;PDGFRA;FGFR4;ITGB5;FLT1;KDR;ITGB3
anaplastic oligodendroglioma	EPHA3;VEGFA;PDGFRB;EPHA4;TEK;KDR;ITGAV;ERBB2;EPHA5;EGFR;EPHA1;EPHB1;TOP1;ERBB3;FGFR2;FGFR1;EPHB6;PGF;GRIA2;FLT3;PPAT;EPHB2;EPHA2;RET;ERBB4;EPHB3;SRC;ITGB3;FLT4;FGFR3;EPHA8;EPHA6;ITGB5;PTK6;FLT1;GSR;PDGFRA;EPHA7;GRIA1;KIT;FGFR4;EPHA10;EPHB4
androgenetic alopecia	ABCC9;ALDH5A1;PTGFR;F10;SRD5A1;NR3C2;HRH1;SRD5A2;SRD5A3;SNAP25;AR
anemia	TGFB1;EGLN3;RARA;GRIN2C;GRIN1;HBA2;HBB;GRIN2B;RARB;GRIN2D;GRIN3B;TGFB3;DNMT3A;DNMT1;EGLN1;DDB1;P4HTM;ADA;HBA1;FKBP1A;TGFB2;RBX1;NR3C1;CRBN;CUL4A;PKLR;RARG;GRIN2A;EPOR;GRIN3A;EGLN2
anemia (phenotype)	POLD1;NOS1;PTGS1;MPL;TGFB3;PLG;EGLN3;CHRM3;TUBB2B;POLE3;EPOR;TUBB4B;TUBB;HBB;POLD3;TGFB2;POLA1;TUBB4A;TGFB1;IMPDH1;CRBN;CSF3R;INHBA;EGLN1;PRIM2;NOS3;HBA1;TUBB3;NOS2;POLA2;GUCY1B1;PTGS2;JAK2;RBX1;POLE2;TUBB1;POLD2;VDR;NR3C1;TUBB2A;CUL4A;IFNAR1;IFNAR2;JAK1;RRM1;DDB1;POLD4;TUBB6;POLE;P4HTM;HBA2;PRIM1;TUBB8;EGLN2
aneurysm	KCNK2;GABRP;PTGS1;GABRG2;NR3C1;MMP7;GLRA1;GABRG1;GABRB1;KCNK9;GABRG3;MMP1;GABRA3;GABRA6;GABRA2;KCNK3;KCNK18;GABRD;GABRA1;PTGS2;KCNK10;GABRE;GABRA4;MMP8;MMP13;GABRB2;GABRB3;P2RY12;GABRA5;GABRQ
angina pectoris	SCN4A;ADRB1;PDE4A;PDE8A;PTGS2;CACNA1S;PTGS1;PDE6C;PLAT;PDE10A;SLC29A1;PDE8B;PDE4D;ADORA2A;HCN4;PDE5A;PDE6H;CACNA1C;PDE3B;PDE9A;P2RY12;PDE7B;SCN5A;PDE6G;TRPV1;FKBP1A;CACNA1F;OPRM1;SERPINC1;PDE1B;DRD2;PDE1C;CACNA1D;ADORA1;HTR3A;PDE3A;ITGB3;GUCY1B1;CALCRL;SLC12A3;OPRK1;PDE4C;HMGCR;PDE1A;OPRD1;ADRA1A;PDE6A;PDE6B;AGTR1;PDE6D;XDH;HTR4;AR;ADRB2;ADRA1B;ADORA2B;ADRA1D;PDE4B;PDE2A;ADRB3;PDE7A;ADORA3
angina unstable	PTGS2;PTGS1;P2RY12
angioedema	NR3C1;KLKB1;BDKRB2;ADRA2C;HRH1;IGHE;ADRB1;IL4R;ADRA1A;ADRB2;ADRA1D;F11;F12;ADRA2A;ADRA1B;C1S;ADRB3;ADRA2B
angioimmunoblastic T-cell lymphoma	HDAC9;POLD3;FKBP1A;TUBB1;HDAC1;DNMT1;PRIM2;POLE3;HDAC11;RRM1;CD52;HDAC3;POLE;TUBB4B;PDCD1;TUBB8;POLA2;POLD1;HDAC6;HDAC10;TUBB4A;POLD2;DNMT3A;TOP2A;POLD4;IMPDH2;PRIM1;TUBB3;HDAC7;HDAC4;POLE2;POLA1;IMPDH1;HDAC5;NR3C1;TUBB2A;TUBB2B;HDAC8;MS4A1;TUBB6;TUBB;HDAC2;DHFR
angiomyolipoma	FKBP1A
angiosarcoma	NDUFAB1;NDUFS1;PARP3;ERBB3;FGFR3;FGFR1;HSP90AA1;NDUFB2;ANGPT2;ABL1;FLT1;NDUFC1;VEGFA;PDGFRB;GPD2;NDUFS7;NDUFB3;CD274;NDUFAF4;TUBA4A;NDUFA5;PARP2;RAF1;TUBB2A;NDUFA9;IGF1R;SLC39A6;ERBB2;PARP1;NDUFB11;NDUFB9;KIT;RET;NDUFB8;NDUFA3;NDUFAF3;CSF1R;NDUFA12;TUBB4B;TUBB;MT-ND4;MT-ND1;NDUFS3;TUBB3;TUBB8;FLT4;ADRB1;FGFR2;ABCB1;LAG3;HSP90AB1;TUBB1;TUBB4A;CDK6;ENG;FRK;ITK;TEK;NDUFA2;PDGFRA;CDK4;TUBB2B;NDUFS6;A…
angle-closure glaucoma	CA2;PTGFR;CA1;CA12;CHRM3;CA4;CHRM1
aniridia	RPL24;RPS15;RPS25;RPL27;RPLP1;RPS11;RPL32;RPL37;RPL7;RPS14;RPS23;RPL12;RPS4X;RPL23A;RPL10A;RPS28;RPL36A;RPL17;RPS20;RPL31;RPS5;RPLP0;RPS16;RPL34;RPS12;RPL22;RPL36;RPS15A;RPL35;RPS24;RPL13A;RPL11;RPS3A;RPL10;RPL8;RPSA;RPS9;RPS7;RPL14;RPS26;RPL37A;RPS18;RPL18;RPL6;RPL3;RPS19;RPL18A;RPL28;RPL19;RPS13;RPL21;RPL5;RPS10;RPL23;RPS4Y1;RPS6;RPS2;RPS8;RPS27A;RPL7A;RPS3;FAU;RPL30;RPL26;RPL29;RPL9;RPL27A;RPL…
ankle fracture	SCN7A;SCN11A;SCN5A;SCN10A;SCN4A;SCN1A;SCN3A;SCN2A;SCN9A;SCN8A
ankylosing spondylitis	PTGS2;PTGS1;JAK2;RBX1;TYK2;OPRM1;MAPK14;IL17A;IL17F;PDE4D;NR3C1;CRBN;SCN2A;CUL4A;SCN3A;IL6R;JAK1;IL17RA;PDE4B;DHFR;TNF;TLR9;ALOX5;PDE4A;PDE4C;ATP4A;IL12B;CD80;PPARG;SCN1A;MS4A1;SCN5A;TLR7;SCN4A;PTGER3;JAK3;IL23A;CD86;SCN7A;FDPS;CSF2;DDB1;SCN11A;SCN9A;SCN10A;SCN8A
anogenital venereal wart	TLR7;IFNAR2;IFNGR2;IFNGR1;IFNAR1
anorexia nervosa	DRD4;PGR;ESR1;HTR2A;SLC6A4;ESR2;HTR2C;DRD2;DRD3;ADRA2B;ADRA2A;FDPS;AR;LEPR;CNR1;TNFSF11;HTR1A;ADRA2C
anovulation	CYP19A1;LHCGR;ESR1;FSHR
anterior cerebral artery infarction	HMGCR
anterior ischemic optic neuropathy	KCNQ1;KCNA7;KCNA1;KCNC4;KCNA5;DRD3;KCNS2;PTGER1;KCNV2;KCNG2;KCNB2;KCND1;VEGFA;KCNQ4;KCNS1;KCNC1;KCNH3;KCNA6;KCNB1;KCNF1;KCNC2;KCNG3;KCND3;KCNA3;KCNA4;KCNH8;KCNQ3;KCNH7;EPOR;KCNG1;KCNH2;KCNQ2;KCNH4;NR3C1;PTGER2;KCNC3;DDC;EDNRB;KCNH5;KCNA10;KCNH1;EDNRA;KCNV1;KCNG4;KCNS3;KCNH6;KCNA2;KCND2;KCNQ5
anterior uveitis	NR3C1;TNF;PPP3CA;DHFR
anterolateral myocardial infarction	HMGCR
anthrax infection	MMP8;MMP7;MMP1;MMP13
anti-neutrophil antibody associated vasculitis	IMPDH1;CD86;CD80;PPAT;MS4A1;IMPDH2;RARB;HMGCR;C5AR1;C5;NR3C1;RARA;RARG
anti-neutrophil cytoplasmic antibody-associated vasculitis	C5AR1
antiphospholipid syndrome	F10;TLR7;TLR9;C5
anus cancer	CD274;HDAC3;TYMS;HDAC9;HDAC7;TGFB2;HDAC6;HDAC10;TGFB1;HDAC5;TGFB3;CTLA4;PDCD1;HDAC4;HDAC1;EGFR;HDAC8;HDAC11;HDAC2
anus disease	SCN4A;SCN7A;SCN5A;GUCY1B1;CACNA1S;SCN1A;CACNA1C;CACNA1D;SCN11A;SCN9A;CACNA1F;SCN2A;SCN3A;SCN10A;SCN8A
anxiety	CACNG3;SCN4A;GABRA3;POLA2;POLD1;POLD3;ACHE;TSPO;POLE2;CACNA1F;HTR2A;GSK3A;CACNG1;GABRA4;GABRG2;CNR1;CACNG6;IMPA1;MTNR1B;HTR1B;SCN2A;SCN1A;HTR7;DRD2;ADRA2A;DRD3;GRIA4;SCN3A;CACNA2D1;SLC6A1;CACNA1D;CACNA2D3;GRIN2C;GABRG1;GABRB1;GRIK2;GABRB3;HTR3A;RRM1;HTR1E;SCN9A;ADRA1B;GRIK1;POLD4;GRIN1;HTR1A;GABRG3;GRIN2A;DRD1;SCN10A;GABRD;ADRB3;MAOA;HRH1;SCN8A;PRIM1;CACNA2D2;GABRA1;DRD4;PTGS2;TACR2;CACNG5;CACNG4…
anxiety disorder	HTR2A;GABRA4;GABRG2;GABRA2;GABRB1;GABRB3;HRH1;GABRA3;GABRA1;SLC6A2;GABRA6;GABRB2;DRD2;GABRG1;GABRG3;GABRA5;ADRB1;DRD4;SLC6A4;HTR2C;DRD3;CACNA2D1;ADRB2;HTR1A
aortic aneurysm	CACNA1S;CACNA1F;CACNA1D;MC3R;MTNR1B;CACNA1C;MTNR1A;MC1R
aortic stenosis	GABRA1;ADRB1;GABRE;SERPINC1;F10;GLRA1;FDPS;VKORC1;P2RY12;KCNK9;KCNK3;GABRG3;GABRA5;NPC1L1;PTGS2;GABRP;PTGS1;GABRA4;HMGCR;GABRG2;SLC5A2;GABRG1;GABRB3;F2;GABRD;GABRQ;GABRA3;GUCY1B1;KCNK2;KCNK10;OPRM1;TNFSF11;PDE5A;AGTR1;GABRA6;GABRB2;NR3C2;GABRA2;GUCY1A2;ACE;GABRB1;GUCY1A1;KCNK18;LPA
aortic valve disease	VDR;F10;DPP4;VKORC1
aortic valve insufficiency	CACNA1D;ADRB1;CACNA1F;CACNA1C;CACNA1S;AGTR1;MME
aphthous ulcer	PTGS1;TUBB4A;TUBB2A;TUBB2B;TUBB6;TUBB8;PTGS2;TUBB1;HRH1;TUBB3;NR3C1;TUBB4B;TUBB
appendicitis	ADRB1;OPRM1;ADRA1A;SCN2A;SCN7A;SCN3A;SCN11A;CHRM1;ADRB2;SCN9A;ADRA1B;CHRM4;ADRA2C;CHRM5;SCN10A;ADRB3;SCN8A;ADRA2B;SCN4A;SCN1A;ADRA1D;ACHE;NR3C1;CSF3R;CHRM3;ADRA2A;CHRM2;SCN5A
appendix cancer	FLT4;PDGFRB;FGFR4;FGFR2;FGFR1;FLT1;KDR;PDGFRA;FGFR3
appendix carcinoma	RBX1;DDB1;CRBN;CUL4A
aromatic L-amino acid decarboxylase deficiency	DDC
arterial disorder	MAP2K2;MAP2K1
arterial occlusion	FGG;PLAT;FGB;SERPINC1;FGA
arterial occlusive disease	ADRA2A;PTGER1;ADRA2B;SCN4A;PTGER2;PDE5A;ADRA2C
arterial stiffness measurement	NR3C2;HMGCR
arteriosclerosis	P2RY12;CNR1
arteriosclerosis disorder	SLC6A2;SLC6A3;SLC18A2
arteriosclerosis obliterans	PTGER2;PTGER1;PDE3A
arthritis	PTGS1;TRPM8;SCN5A;SCN4A;TRPA1;SCN7A;SCN10A;TRPV1;PTGS2;NR3C1;FAAH;SCN2A;SCN1A;SCN3A;SCN11A;SCN9A;SCN8A;DHFR;TNF
aseptic meningitis	POLD3;POLA1;POLD2;PRIM2;POLD4;POLA2;POLD1;POLE2;POLE3;POLE;PRIM1
aspergillosis	IFNGR1;IFNGR2
asphyxia neonatorum	EPOR
asthenia	SLC6A3;SLC6A2
asthma	BTK;ALOX5;ADRB1;PDE4A;FGFR3;PTGS2;IL4R;IL5RA;PTGS1;TRPA1;PDE4C;ATP4A;IL17A;ALDH5A1;HMGCR;PDE4D;IL4;IL5;TNFSF4;TNFSF14;ADORA2A;CHRM3;HRH4;PDGFRA;SCN2A;TUBB2A;TUBB2B;SCN1A;ADRA2A;PDE3B;IFNAR2;CXCR1;ADORA1;SYK;SCN11A;CHRM1;IL13;ADRB2;ADRA1B;PDE3A;CYSLTR1;CHRNA7;IL17RA;CHRM4;S1PR5;CHRM2;SCN5A;ADRA2C;PDE4B;CHRM5;SCN10A;BCR;TNFRSF4;ADRB3;IL1RAP;TLR7;ADH5;IGHE;DHFR;TUBB3;ADRA2B;ADORA3;TBXA2R;FGFR2;TUBB1…
astrocytoma	TOP2B;TUBB1;PDGFRB;CD274;FLT3;MAP2K2;TOP2A;TUBB2B;MAP2K1;PDCD1;TUBB;FLT4;FKBP1A;ABL1;FLT1;GSR;TUBB4A;MET;VEGFA;PLG;KIT;RET;TUBB4B;TOP1;TUBB3;KDR;PDGFRA;TUBB2A;IL6R;RRM2;TUBB6;CSF1R;BCR;TUBB8
asymptomatic myeloma	CD38;RBX1;CRBN;CUL4A;DDB1;SLAMF7;DHODH;NR3C1;PSMB5
ataxia telangiectasia	F9;NR3C1
atherosclerosis	NDUFAB1;ITGA2B;ABCC8;ALOX5;SOAT1;PTGS1;HMGCR;GPD2;CNR1;NDUFB3;ADRA1A;CCR2;NDUFA5;PPARG;NDUFB5;NDUFA9;NDUFB10;AGTR1;PLA2G7;NDUFV3;NDUFAF2;NDUFB8;VKORC1;PCSK9;ADRB2;ADRA1B;NDUFAF3;NDUFA12;PPARA;MT-ND2;MT-ND3;MT-ND1;TUBB8;NDUFA7;NPC1L1;NDUFS1;NDUFB4;SLC12A3;PTGS2;CACNA1S;TUBB4A;SCNN1A;NDUFAF4;F10;NDUFA10;NDUFA2;NDUFS6;NDUFC2;NR3C2;NDUFS2;NDUFS4;NDUFB6;INSR;NDUFA11;NDUFV2;NDUFB1;NDUFA4;MT-ND6;MT-ND5;…
atopic asthma	ADRB2;PTGDR2;IL4R;NR3C1;TSLP;CYSLTR1;IGHE;KCNN4;CD86;CD80;TLR7
atopic eczema	PDE4A;RARB;IL4R;FKBP1A;SIGLEC8;TYK2;JAK3;VDR;OPRM1;PDE4D;NR3C1;TNFSF4;NR1H2;CHRM3;TSLP;JAK1;INPP5D;PDE4B;IL1RAP;HRH1;TRPV1;IGHE;DHFR;BTK;NR1H3;OPRK1;IL5RA;JAK2;PDE4C;AHR;IL17A;IL1A;TACR1;IL1RL1;CD2;S1PR4;IL22;MTNR1B;IL33;RXRG;IL31RA;IL13;CYSLTR1;IMPDH2;PTGDR2;RXRA;CNR2;NTRK1;SLC6A2;IMPDH1;IL12B;HRH2;OPRD1;RARA;HRH4;SYK;MTNR1A;S1PR1;RARG;S1PR5;TNFRSF4;PPIA;RXRB
atrial fibrillation	NDUFAB1;SCN4A;GABRA3;GABRA1;ADRB1;KCNH2;KCNQ2;CACNA1S;NDUFB2;GABRP;KCND1;GABRE;NDUFC1;GABRG2;NR3C1;GPD2;KCNC4;SERPINC1;KCNJ5;ADRA1A;NDUFAF4;KCNJ2;NDUFA1;ADORA2A;KCNC3;NDUFA2;SNAP25;MTNR1B;NDUFB5;SCN7A;TUBB2B;HCN4;KCNH5;SLC5A2;KCNH1;REN;SCN1A;AGTR1;NDUFB11;NDUFB9;CACNA1C;SCN3A;KCNS2;KCNB1;NDUFS2;KCNJ3;GABRB1;ATP1A1;HTR4;NDUFB8;HTR3A;VKORC1;NDUFV1;SCN11A;MTNR1A;NDUFS5;ADRB2;ADRA1B;NDUFA3;KCND3;KCNH…
atrial flutter	KCNQ1;KCNH2;KCNQ2;CACNA1S;CACNA1F;KCND1;KCNA7;KCNQ4;KCNJ5;F10;KCNC1;SNAP25;HCN4;KCNA10;CACNA1C;KCNS2;CACNA1D;KCNB1;KCNF1;VKORC1;KCND3;KCNG2;F2;KCNB2;SCN8A;SCN4A;KCNG1;KCNA1;KCNJ2;KCNS1;KCNA5;KCNH3;SCN3A;ACE;KCNV1;SCN9A;KCNS3;SCN5A;KCNH8;KCNQ3;SCN10A;KCNQ5;ADRB1;KCNH4;KCNC4;KCNC3;SCN2A;SCN7A;KCNH5;KCNH1;SCN1A;KCNA6;KCNJ3;KCNC2;KCNV2;SCN11A;KCNG4;KCNG3;KCNH6;KCNA3;KCNA2;KCNA4;KCND2;KCNH7
atrial heart septal defect	SCN4A;SCN8A;SCN7A;SCN5A;SCN2A;SCN1A;SCN3A;SCN11A;SCN9A;SCN10A
atrial septal defect 1	ADRA2C;EDNRB;ADRA2A;EDNRA;ADRA2B
atrioventricular block	NR3C1
atrophic macular degeneration	NDUFS1;FKBP1A;C5;NDUFS8;RPE65;MMP8;NDUFA8;NDUFA1;C3;SCN7A;MMP7;ADRA2A;NDUFC2;NDUFS2;NDUFV3;NDUFAF2;NDUFB6;NDUFS5;NDUFB1;NDUFA12;NDUFA6;SCN10A;NDUFA4;CFD;MT-ND6;NDUFS3;NDUFB4;NDUFB2;NDUFB7;NDUFS7;NDUFA2;SCN2A;MMP13;NDUFB10;APP;NDUFB11;NDUFS4;NDUFB8;SCN9A;NDUFAF3;NDUFA4L2;MMP1;SCN8A;MT-ND2;MT-ND5;MT-ND3;MT-ND4;MT-ND4L;NDUFA7;ADRA2B;NDUFAB1;SCN4A;NDUFC1;NR3C1;GPD2;NDUFB3;NDUFAF4;NDUFA5;NDUFA10;NDUFB…
attempted suicide	GRIN2D;GRIN3B;GRIN2C;GRIN1;GRIN2A;GRIN3A;GRIN2B
attention deficit hyperactivity disorder	HRH3;CHRNA4;HTR2A;SLC6A2;SLC6A4;VDR;GRIN3B;OPRD1;GRIA3;MTNR1B;SLC6A3;HTR2C;CHRNA6;DRD3;GRIA4;ADORA1;SLC18A2;HTR3A;ADRA1B;ADRA1D;ADRA2C;ADRB3;ADRA2B;ADORA3;OPRM1;ALDH5A1;GHR;GABRG2;ADRA1A;ADORA2A;DRD2;ADRA2A;GRIN2C;GABRB1;ADRB2;CHRNA5;ADORA2B;HTR1A;GRIN2A;GRIN3A;GRIN2B;ADRB1;OPRK1;ACHE;GRIN2D;GRIA2;DDC;GRIA1;CHRNB2;MTNR1A;CHRNA7;GRIN1
atypical hemolytic-uremic syndrome	C5;MASP2;C5AR1;CFB
atypical teratoid rhabdoid tumor	AURKA;TUBB6;DHFR;TUBB1;TUBB4A;TUBB;TUBB3;TUBB8;TOP2B;TOP2A;TUBB2A;TUBB2B;TOP1MT;TUBB4B
autism	SLC12A1;SCTR;ACHE;GRIN2D;ALDH5A1;GRIN3B;CNR1;CUL4A;SCN1A;SIGMAR1;DRD2;ADRA2A;GABRB3;DDB1;SCN11A;GRIN1;GABRG3;GRIN2A;SCN5A;GABRD;SCN8A;SCN4A;SLC6A2;SLC6A4;HCRTR1;AVPR2;SCN2A;SCN7A;HCRTR2;GABRB2;HTR2C;DRD3;SCN3A;GRIN2C;GABRG1;PAH;HTR1A;OXTR;ADRA2C;SCN10A;HRH1;GRIN3A;GABRQ;GABRA3;GABRA1;DRD4;GABRP;RBX1;GABRE;HTR2A;ATP4A;GABRA4;VDR;GABRG2;CRBN;MTNR1B;GABRA6;GABRA2;GABRB1;AVPR1A;MTNR1A;SCN9A;GABRA5;AV…
autism spectrum disorder	SCN4A;GSK3B;ACHE;HTR2A;GRIN2D;GABRG2;GRIN3B;PPARG;MTNR1B;SCN7A;GABBR2;DRD2;ADRA2A;SCN3A;GRIN2C;GABRB3;SCN9A;GRIN1;HTR1A;NQO1;GABRG3;GRIN2A;ADRA2C;GABRA5;GABRD;ADRA2B;SLC12A1;GSK3A;GABRA4;AVPR2;SCN2A;SCN1A;HTR2C;SIGMAR1;DRD3;GABRA2;CACNA2D1;GABRG1;AVPR1A;SCN11A;OXTR;SCN10A;GRIN3A;GABBR1;GRIN2B;GABRA3;GABRA1;GABRP;HRH3;GABRE;ATP4A;SLC6A4;FGF1;FAAH;CNR1;IMPA1;GABRA6;GABRB2;GABRB1;MTNR1A;SCN5A;SCN8A;…
autoimmune disease	IMPDH1;MS4A1;IMPDH2;NR3C1
autoimmune encephalitis	PSMB5;EPOR;NR3C1;MS4A1;CD19
autoimmune inner ear disease	IL1R1;IL1B
autoimmune polyendocrinopathy	TNFSF13B;HMGCR;F10;MS4A1;VKORC1;TLR7;TLR9
autoimmune pulmonary alveolar proteinosis	CSF2RA
autoimmune thrombocytopenia	AR;PGR;RARA;RARB;RARG
autoimmune thrombocytopenic purpura	RARB;PSMB5;TNFSF13B;VDR;CRBN;MPL;DNMT3A;DNMT1;TUBB2B;TNFRSF13C;SYK;DDB1;AR;CD52;RARG;TUBB6;TUBB4B;PPIA;TLR7;TUBB3;TUBB8;CD38;BTK;TRAF3IP2;PTGS2;TUBB4A;FCGRT;HMGCR;NR3C1;TOP2A;RARA;TUBB2A;MS4A1;JAK1;IMPDH2;RHD;TUBB;TLR9;MIF;PGR;FKBP1A;PTGS1;JAK2;RBX1;TUBB1;DHODH;IMPDH1;PPAT;CUL4A;ADRB2
autonomic dysreflexia	CHRM3;CHRM2;SNAP25
autosomal dominant Ehlers-Danlos syndrome, vascular type	ADRA2C;ADRB1;ADRA2A;ADRB2;ADRA2B
autosomal dominant cerebellar ataxia type II	SCN3A;SCN10A;SCN2A;SCN7A;SCN5A;SCN4A;SCN1A;SCN11A;SCN9A;SCN8A
autosomal dominant polycystic liver disease	FKBP1A;SSTR4;SSTR1;SSTR5;SSTR3;SSTR2
autosomal recessive inherited pseudoxanthoma elasticum	VEGFA;PGF
autosomal recessive limb-girdle muscular dystrophy type 2B	NR3C1
avascular necrosis	PDE4A;PTGS2;CHRNE;GABRA4;PDE8B;PDE1B;PDE6B;SCN2A;PDE5A;PDE6H;PDE1C;GABRB3;SCN11A;ADORA2B;KCNK3;PDE3A;GABRA1;KCNK2;GABRP;PDE6C;KCNK10;GABRE;PDE4C;PDE10A;HMGCR;PDE4D;PDE1A;ADORA2A;PDE6A;CHRND;CHRNA1;SCN1A;GABRB2;CACNA2D1;PDE6D;PDE9A;KCNK9;PDE7B;SCN5A;PDE4B;GABRA5;GABRD;TRPV1;CHRNG;SCN4A;GABRA3;PDE8A;PTGS1;GABRG2;FAAH;SCN7A;GABRA6;GLRA1;GABRA2;PDE3B;SCN3A;GABRG1;GABRB1;SCN9A;CHRNB1;GABRG3;SCN10A;PDE…
azoospermia	RARB;CYP19A1;CACNA2D1;ACE;FSHR;LHCGR;ESR1;RARA;RARG
bacterial conjunctivitis	TOP2B;NR3C1;TOP2A
bacterial disease	DPEP1;PTGS1;MMP8;MMP13;PTGS2;TOP2B;SERPINC1;TOP2A;MMP7;MMP1
bacterial meningitis	PTGS1;FAAH;TRPV1;PTGS2
bacterial pneumonia	NR3C1;DPEP1
bacterial sexually transmitted disease	MMP13;MMP8;MMP1;MMP7
bacterial vaginosis	PGR;NR3C1;SCN2A;SCN1A;SCN11A;SCN8A;ESR1;SCN4A;SCN7A;SCN3A;SCN9A;SCN5A;SCN10A
bacteriemia	SCN9A;ADRA1B;SCN10A;ADRB1;SERPINC1;SCN3A;ADRA1D;SCN8A;ADRA2B;SCN4A;ADRA1A;SCN2A;SCN7A;SCN1A;ADRA2A;SCN11A;ADRB2;SCN5A;ADRA2C;ADRB3
basal cell carcinoma	RARB;LAG3;SMO;PDCD1;TLR7;PTGS2;PTGS1;VDR;RARG;TYMS;SRC;RARA;CTLA4
benign essential blepharospasm	SCN4A;CNR1;SNAP25;SCN2A;SCN3A;SCN8A;SCN1A;GRM5;SCN9A;SCN10A;SCN7A;SCN11A;SCN5A
benign fibrous histiocytoma	VEGFA
benign muscle neoplasm	PTGER2;ADRA2A;PTGER1;ADRB2;PTGER4;OXTR;ADRA2C;AVPR1B;GNRHR;ADRA1A;AVPR2;CYP19A1;ADRB3;ADRB1;PTGER3;PGR;AVPR1A;ADRA1B;ADRA1D;ADRA2B
benign neoplasm of skin	ODC1;PTGS2;PTGS1
benign prostatic hyperplasia	SCN4A;PTGS2;TUBB1;TUBB4A;GNRHR;ADRA1A;SNAP25;CHRM3;TUBB2A;PDE5A;ESR2;SRD5A1;SCN3A;SCN9A;ADRA1D;TUBB6;CHRM2;TUBB3;SRD5A2;NR3C1;SCN2A;TUBB2B;SCN1A;AR;ADRA1B;TUBB4B;PGR;SRD5A3;SCN7A;SCN11A;SCN5A;SCN10A;TUBB;SCN8A;TNF;TUBB8
benign urinary system neoplasm	TUBB1;TUBB4A;TUBB2B;NECTIN4;TUBB6;PDCD1;TUBB;CD274;TUBB2A;TUBB4B;TUBB3;TUBB8
berylliosis	NR3C1
beta-thalassemia intermedia	TMPRSS6;RRM2;INHBA
beta-thalassemia major	POLD3;JAK2;POLE2;POLA1;POLD2;DNMT3A;DNMT1;POLE3;CACNA1D;POLD4;CACNA1F;INHBA;IL2RA;PRIM2;JAK1;POLE;IMPDH2;PPIA;DHFR;POLA2;POLD1;CACNA1S;FKBP1A;IMPDH1;CACNA1C;RRM1;PRIM1
bilateral breast carcinoma	TUBB2A;TUBB6;TUBB;TUBB3;TUBB1;TUBB4A;TUBB2B;TUBB4B;CSF2RA;TUBB8
bile duct cancer	POLA2;POLD3;ATR;PDCD1;PRIM1;POLD1;POLE2;CD40;CD274;AKT1;CTLA4;RRM1;POLD4;PARP3;POLA1;AKT2;POLD2;AKT3;PARP2;PARP1;PRIM2;POLE3;TYMS;POLE
bile duct carcinoma	POLA2;FLT4;POLD1;POLD3;FGFR1;ABL1;FLT1;TUBB4A;POLD2;FRK;RAF1;EPHA2;EML4;MAP2K1;MAPK11;TUBB4B;TOP1;FKBP1A;POLE2;CD40;POLA1;AKT2;PDGFRB;TEK;LGALS3;TUBB2A;TUBB2B;ERBB2;AKT1;EGFR;DDR2;RET;POLD4;NPM1;TUBB;NTRK1;TUBB3;TUBB8;FGFR2;LGALS1;TUBB1;MET;AKT3;FLT3;MAP2K2;KDR;PDGFRA;PRIM2;POLE3;KIT;BRAF;RRM1;ALK;TUBB6;TYMS;POLE;PDCD1;PRIM1
bile duct disorder	PTGS2;PDE4D;PTGS1;PDE4C;PDE4B;PDE4A
biliary atresia	PDE8A;PTGS2;PDE8B;PDE4D;PDE1B;SLC10A2;PDE5A;PDE3B;PDE2A;PDE6C;PDE4C;NR3C1;CSF3R;ADORA2A;PDE6A;PDE6H;PDE1C;ADORA2B;PDE4B;PDE6G;PDE4A;PDE10A;PDE1A;PDE6B;PDE6D;PDE9A;PDE7B;PDE3A;PDE7A
biliary dyskinesia	SLC6A2;SLC6A4
biliary liver cirrhosis	NR1H4;SLC10A2
biliary tract cancer	POLA2;PARP3;POLD1;POLD3;POLE2;TUBB1;POLA1;TUBB4A;CDK6;POLD2;ERBB2;PRIM2;EGFR;POLE3;CTLA4;RRM1;POLD4;TYMS;POLE;TOP1;FLT4;FGFR2;FGFR1;ABL1;MAP2K2;PARP2;TOP2A;RAF1;CDK4;TUBB2A;TUBB2B;TPH2;EPHA2;KIT;GART;RET;TUBB6;BCR;TUBB4B;DPYD;TUBB;PRIM1;TUBB8;TOP2B;FLT1;MET;DKK1;FRK;VEGFA;PDGFRB;TEK;CD274;FLT3;KDR;TPH1;PDGFRA;PARP1;BRAF;DDR2;MAP2K1;MAPK11;PDCD1;NTRK1;DHFR;TUBB3
biliary tract disease	POLD2;PRIM2;POLE;POLA2;POLD1;POLE3;RRM1;PRIM1;POLD3;POLE2;POLA1;POLD4
biliary tract neoplasm	POLA2;FLT4;POLD1;FGFR2;FGFR3;POLD3;TUBB1;POLD2;PDGFRB;CD274;FLT3;KDR;PARP2;PDGFRA;TUBB2A;PRIM2;EGFR;POLE3;BRAF;RET;RRM1;POLE;TUBB4B;PDCD1;TUBB;TLR7;TOP1;TLR9;TUBB8;POLA1;MAP2K2;TUBB2B;IDH1;FGFR4;MAP2K1;POLD4;TUBB6;TYMS;ERBB4;PRIM1;CSF2RA;TUBB3;FGFR1;POLE2;CD40;FLT1;TUBB4A;RAF1;ERBB2;PARP1;KIT;CTLA4
binge eating	SCN4A;SLC6A2;CA2;GABRG2;SCN7A;GABRB2;NR3C2;SCN3A;GRIK3;CA4;SCN5A;GABRA5;GABRQ;GRIK5;GRIK4;GABRA2;GRIA1;GRIK2;GABRB3;SCN9A;GRIK1;GABRD;GABRA3;GABRA1;PGR;ESR1;GABRP;GABRE;GABRA4;GLP1R;GRIA2;GRIA3;SCN2A;SLC6A3;SCN1A;GABRA6;GRIA4;GABRG1;GABRB1;SLC18A2;SCN11A;GABRG3;SCN10A;SCN8A
bipolar I disorder	SCN4A;DRD4;OPRK1;GSK3A;OPRD1;IMPA1;SCN7A;SCN1A;DRD2;DRD3;SCN3A;GRIN2C;SCN11A;GRIN1;GRIN2A;SCN5A;SCN10A;GRIN3A;SLC6A2;GRIN2D;SCN2A;HTR2C;SCN9A;HTR1A;SCN8A;GRIN2B;GSK3B;HTR2A;SLC6A4;OPRM1;ALDH5A1;GRIN3B;SLC6A3
bipolar II disorder	HTR2C;HTR2A;DRD2
bipolar disorder	SCN4A;GABRA3;NDUFS1;MAOB;CACNA1S;PGR;GSK3B;GABRP;PTGS1;PDE6C;CACNA1F;SLC6A2;CA2;GRIN2D;GRIK5;SLC6A4;NDUFC1;SCNN1A;PPARD;GLP1R;ALDH5A1;NR3C1;GRIN3B;PDE1B;NDUFAF4;NDUFA5;PDE6A;IMPA1;MTNR1B;NDUFB5;SCN2A;SCN7A;PDE6H;NDUFB10;SLC6A3;GABRA6;HTR2C;NDUFB9;CACNA1B;DRD2;THRB;GABRA2;GRIA1;PDE6D;CACNA1D;XDH;NDUFS2;GRIN2C;GABRG1;NDUFAF2;NDUFB6;SLC18A2;NDUFB8;GABRB3;NDUFV1;SCN11A;MTNR1A;CHRM1;NDUFS5;SCN9A;NDUFA…
bladder carcinoma in situ	CD274
bladder transitional cell carcinoma	POLA2;EPHA3;POLD3;AURKA;LAG3;POLE2;PSMB5;TUBB1;POLA1;TGFB1;POLD2;PIK3R3;CD274;EPHB2;EPHA7;ERBB2;EPHA5;EGFR;FGFR4;CTLA4;RRM1;MAP2K1;ATR;TYMS;ERBB4;LCK;TACSTD2;TUBB4B;TOP1;TUBB3;TUBB8;FLT4;PIK3CB;POLD1;ERBB3;FGFR2;FKBP1A;TUBB4A;PIK3R2;EPHB6;ITK;EPHA4;TGFB3;PIK3CA;TUBA1B;TUBA4A;KDR;RAF1;PDGFRA;TUBB2A;TUBB2B;PIK3R5;EPHA2;PIK3R1;PRIM2;POLE3;TUBA3E;EPHB1;TUBA1C;TUBB6;POLE;CSF1R;EPHB3;PDCD1;TUBB;TUBA3C;…
bladder tumor	POLD1;FGFR2;FGFR1;PTGS1;TUBB1;TUBB4A;POLD2;IDO1;SCN2A;PARP1;POLE3;SCN3A;RRM1;TUBA1C;SCN9A;TUBB6;POLE;SCN10A;PDCD1;TUBB;PRIM1;SCN4A;POLA2;PTGS2;POLD3;POLE2;POLA1;EPCAM;PARP2;SCN7A;TUBB2A;TUBB2B;PRIM2;TUBA3E;CTLA4;TUBA1A;SCN11A;POLD4;TYMS;SCN5A;TUBB4B;TUBA3C;TUBB3;PARP3;FGFR3;ESR1;CD274;TUBA1B;TUBA4A;SCN1A;FGFR4;SCN8A;TUBB8
blastic plasmacytoid dendritic cell neoplasm	POLD3;TUBB1;NR3C1;TUBB2A;TUBB2B;MS4A1;BCL2;PRIM1;DHFR;TUBB8;POLD1;POLE2;PPAT;PRIM2;POLE3;POLE;IL3RA;TUBB;TUBB3;POLA2;POLA1;TUBB4A;POLD2;TOP2A;EEF2;POLD4;TUBB6;TUBB4B
blepharitis	NR3C1;MMP7;MMP13;MMP1;MMP8
blepharoconjunctivitis	NR3C1
blind loop syndrome	FAP
blindness (disorder)	NDUFS1;NDUFB4;VEGFA;NDUFA8;NDUFA2;NDUFA9;NDUFS6;NDUFV3;NDUFAF2;NDUFB8;NDUFV1;NDUFS5;NDUFA3;NDUFA11;NDUFA12;NDUFA6;NDUFA4L2;MT-ND1;NDUFS3;NDUFB2;NDUFC1;GPD2;NDUFS7;NDUFB3;NDUFAF4;NDUFAF1;NDUFB10;NDUFB11;NDUFB9;NDUFC2;NDUFS2;NDUFB6;NDUFAF3;NDUFV2;NDUFB1;NDUFA4;MT-ND6;MT-ND3;NDUFAB1;NDUFB7;NDUFS8;NDUFA1;NDUFA5;NDUFA10;NDUFB5;NDUFS4;NDUFA13;MT-ND2;MT-ND5;MT-ND4;MT-ND4L;NDUFA7
blood coagulation	CHRM3;CHRM1;CHRM4;ACHE;VKORC1;CHRM2;CHRM5
blood coagulation disease	PTGS2;VDR;ADRA1A;ADRA1D;CHRM2;ADRA2C;ADRB1;PTGS1;OPRM1;SERPINC1;PLG;F10;ADRA2A;CHRM1;ADRA1B;FGA;ADRA2B;SCN4A;CHRM3;ADRB2;FGG;FGB;ADRB3
blood disease	TNFRSF17
blood platelet disease	FKBP1A;MPL
blue rubber bleb nevus	FKBP1A
body weight gain	NDUFB2;HRH3;HTR2A;NDUFC1;NDUFS8;GLP1R;NDUFS7;NDUFB3;NDUFA8;NDUFA1;NDUFA2;NDUFB5;SCN2A;NDUFA9;NDUFB10;HTR2C;NDUFB9;NDUFC2;DRD3;NDUFS2;NDUFAF2;NDUFB6;NDUFB8;NDUFA3;NDUFA11;NDUFAF3;HTR1A;NDUFA12;NDUFA13;HRH1;MT-ND2;MT-ND4;MT-ND1;NDUFAB1;SCN4A;NDUFS1;NDUFB4;DRD4;NDUFAF4;NDUFA5;NDUFA10;SCN7A;NDUFAF1;NDUFB11;DRD2;SCN3A;NDUFV3;NDUFS4;SCN11A;NDUFS5;SCN9A;OXTR;NDUFB1;NDUFA6;SCN10A;NDUFA4L2;NDUFA4;SCN8A;MT…
bone disease	PGR;ACVR2B;ESR2;FDPS;SOST;BMPR2;BMPR1A;FGF23;TNFSF11;ACVR2A;IGF1R;ESR1;ACVR1;BMPR1B;NPR2
bone fracture	NDUFAB1;SCN4A;GABRA3;GABRA1;CASR;NDUFB4;KCNK10;GRIN2D;OPRM1;GABRG2;NR3C1;FAAH;NDUFB3;NDUFA8;ACVR2A;PLG;NDUFA1;NDUFA10;NDUFA2;SCN7A;NDUFB10;SCN1A;GABRA6;GABRB2;GLRA1;ADRA2A;SCN3A;CACNA2D1;NDUFS2;FDPS;NDUFAF2;GABRB3;HTR3A;SCN9A;NDUFA3;KCNK3;GRIN1;GABRG3;NDUFA12;SCN10A;NDUFA4L2;NDUFA13;HTR3D;KCNK18;GABRD;NDUFA4;SCN8A;MT-ND6;GRIN3A;MT-ND3;MT-ND4;NDUFS3;CALCR;NDUFS1;PTGS2;GSK3B;NDUFB2;ESR1;GABRP;PTGS1…
bone giant cell tumor	VDR;TNFSF11
bone marrow failure syndrome	POLA2;POLD3;POLA1;PRIM2;RRM1;POLD1;POLD4;POLE;FKBP1A;POLE2;POLD2;POLE3;PRIM1;DHFR
bone metastasis	OPRM1;TNFSF11;FDPS
bone neoplasm	TUBB1;PDGFRB;TOP2A;TUBB2A;KIT;FDPS;TUBB3;TUBB8;KDR;FLT4;PTGS2;GSK3B;TUBB4A;TUBB2B;TUBB6;TUBB4B;TUBB;TOP1
bone osteosarcoma	NOD2
bone resorption	TNFSF11;FDPS
bone resorption disease	TNFSF11
bone sarcoma	FKBP1A;TOP2A;MTOR;DHFR;PDCD1
bone squamous cell carcinoma	TYMS
botulism	KCNH2;KCNQ2;KCNA7;KCNC4;KCNC1;KCNA6;KCNC2;KCNV2;KCNG3;KCNA3;KCNA4;KCNH8;KCND2;KCNH7;KCNG1;KCNQ1;KCNH4;KCNA1;KCNS1;KCNC3;KCNH3;KCNA10;KCNH1;KCNF1;KCNS3;KCND3;KCNH6;KCNA2;KCNB2;KCND1;KCNQ4;KCNA5;KCNH5;KCNS2;KCNB1;KCNV1;KCNG4;KCNG2;KCNQ3;KCNQ5
bowel dysfunction	SCN4A;CLCN2;OPRM1
brachial plexus neuritis	PTGS2;PTGS1
brachial plexus neuropathy	PDE4A;PDE10A;PDE1B;PDE2A;PDE7A;PDE8A;PDE6C;PDE4D;ADORA2A;PDE6B;PDE6H;ADORA2B;PDE3A;PDE6G;PDE4C;PDE8B;PDE1A;PDE6A;PDE5A;PDE3B;PDE1C;PDE6D;PDE9A;PDE7B;PDE4B
brain aneurysm	GABRA1;ADRB1;PTGS2;KCNK2;GABRP;PTGS1;KCNK10;GABRG2;GLRA1;GABRA2;GABRB1;GABRG3;GABRA5;GABRD;ADRA2B;GABRA3;GABRA4;GABRB2;GABRG1;GABRB3;P2RY12;KCNK9;KCNK3;PDE3A;ITGB3;GABRQ;ITGA2B;FKBP1A;GABRE;HMGCR;GABRA6;ADRA2A;ADRB2;ADRA2C;KCNK18
brain cancer	NDUFS1;NDUFB4;NDUFB2;NDUFS8;NDUFA5;IMPA1;ERBB2;EGFR;NDUFC2;NDUFV3;NDUFAF2;MLST8;NDUFAF3;NDUFA12;MT-ND2;MT-ND3;MT-ND4;MT-ND1;NDUFS3;NDUFAB1;TOP2B;NDUFB7;IMPDH1;NDUFC1;VEGFA;GPD2;NDUFS7;NDUFAF4;NDUFA2;TOP2A;NDUFB5;TUBB2A;NDUFA9;NDUFB10;NDUFS6;NDUFB8;TYMS;NDUFA4L2;TUBB4B;MTOR;TOP1;PTGS2;GSK3B;TUBB1;GSR;TUBB4A;GSK3A;NR3C1;NDUFB3;NDUFA8;NDUFA1;NDUFA10;TUBB2B;NDUFAF1;RPTOR;NDUFB11;NDUFB9;NDUFS2;NDUFS4;…
brain disease	GABRA3;PDE4A;PDE8A;ACHE;HDAC6;GABRE;FRK;GABRG2;PDE4D;PDE1B;EPHA2;ADRA2A;PDE6D;PDE9A;ADORA2B;PDE7B;GABRA5;BCR;GABRQ;FYN;GABRA1;ABL1;PDE4C;PDE10A;PDE8B;PDGFRB;SRMS;PDE6A;PDE5A;PDE6H;ERBB2;GABRB2;GABRA2;PDE1C;GABRG1;GABRB1;HDAC3;YES1;TYMS;GABRG3;LCK;GABRD;LYN;ADRA2B;FGR;GABRP;PDE6C;HCK;GABRA4;PDE1A;HDAC1;ADORA2A;PDE6B;BLK;GABRA6;EGFR;PDE3B;KIT;GABRB3;PDE3A;ADRA2C;PDE4B;PDE6G;PDE2A;HDAC2;SRC;PDE7A
brain edema	NR3C1
brain glioma	EGFR;TOP1
brain infarction	PTGS2;PTGS1;VKORC1;P2RY12;ITGB3;ITGA2B
brain injury	ABCC8;ADRB1;GUCY1B1;PTGS2;KCNK2;ACHE;GABRE;GRIN2D;SLC6A4;GABRA4;OPRM1;GHR;BCHE;GRIN3B;SERPINC1;ADRA1A;PLG;MTNR1B;SCN7A;GABBR2;MMP13;PDE5A;SLC6A3;GABRA6;GABRB2;GLRA1;DRD2;ADRA2A;GABRA2;GRIN2C;GABRB1;GABRB3;CHRM1;ADRB2;ADRA1B;GABRG3;GABRA5;KCNJ11;MMP1;CHRNG;GRIN3A;GABBR1;GABRQ;GRIN2B;ADRA2B;GABRA3;GABRA1;ESR1;COMT;GABRP;KCNK10;SLC6A2;GLP1R;VEGFA;HMGCR;GABRG2;FAAH;MMP8;ESR2;SCN1A;SCN3A;CACNA2D1;KCNK…
brain ischemia	SCN4A;GABRE;CA2;PLAT;GABRG2;GRIA2;GRIA3;SCN1A;GABRA2;GABRB1;GRIK3;GRIK2;GABRB3;SCN11A;SCN10A;GABRA5;EPOR;GABRA1;GRIK5;GABRA4;SCN7A;GABRG1;CA4;SCN9A;GABRD;SCN8A;GABRA3;GABRP;SCN2A;GABRA6;GABRB2;GRIK4;GRIA4;SCN3A;GRIA1;GRIK1;GABRG3;SCN5A;ITGB3;GABRQ
brain neoplasm	NDUFAB1;SCN4A;ADRB1;RRM2B;FGFR3;TOP2B;TUBB1;TUBB4A;CDK6;GABRA4;NDUFC1;OPRM1;ALDH5A1;NR3C1;NDUFS7;CSF3R;ADRA1A;PLG;NDUFAF4;SRMS;GRIA3;TUBA4A;PPAT;RAF1;PDGFRA;CDK4;TUBB2A;NDUFAF1;APH1B;SLC6A3;SCN1A;EGFR;CACNA1B;ADRA2A;NDUFC2;GABRA2;GRIA4;SCN3A;BRAF;GABRG1;GABRB1;NDUFAF2;GABRB3;RRM1;TUBA1A;RRM2;TUBB6;ERBB4;GABRG3;NDUFB1;NDUFA13;KCNK18;TUBB4B;TUBB;CSF2RA;MT-ND6;MT-ND1;MT-ND4L;LYN;ITGB3;GABRQ;NDUFS1;F…
brain stem neoplasm	CRBN;DDB1;RBX1;CUL4A
brainstem cancer	FLT4;KIT;PDGFRB;KDR
breast adenocarcinoma	ESR1;VEGFA;MAP2K2;TOP2A;CYP19A1;ERBB2;EGFR;CHRM1;HDAC3;TUBB6;PDCD1;HDAC9;HDAC10;TUBB1;HDAC5;GNRHR;HDAC1;PARP2;CHRM3;TUBB2A;TUBB2B;ERBB4;TUBB;TUBB3;TUBB8;HDAC7;HDAC4;LAG3;HDAC6;TUBB4A;OPRM1;DNMT3A;CD274;DNMT1;ESR2;PARP1;HDAC8;HDAC11;MAP2K1;AR;CHRM2;TUBB4B;HDAC2;CSF2RA
breast cancer	FGR;NDUFAB1;SCN4A;GABRA3;NDUFS1;FLT4;ADRB1;EPHA3;HDAC9;TNFRSF9;HDAC7;POLD1;ERBB3;PDK3;HDAC4;FGFR3;PTGS2;TOP2B;POLD3;FGFR1;HSP90AA1;PGR;OPRK1;ABCB1;ACHE;MMP2;AURKA;NDUFB2;ESR1;ANGPT2;PTGS1;PDE6C;HSP90AB1;ABL1;RBX1;HDAC10;POLE2;TUBB1;PTK6;STS;POLA1;SLC6A2;AKT2;ATP1A3;PIK3R2;CDK6;PIK3CG;POLD2;ENG;TNKS2;GNRHR;NDUFC1;NDUFS8;ALDH2;VDR;MAPK14;PDE10A;VEGFA;HMGCR;PDE4D;NR3C1;PDGFRB;HRH2;GPD2;OPRD1;HDAC1;A…
breast carcinoma	POLA2;NDUFS1;FLT4;POLD3;ESR1;NDUFB7;TUBB1;HCK;AKT2;CDK6;POLD2;NDUFS8;NR3C1;AKT3;TNFSF11;NDUFA5;TOP2A;NDUFB5;TUBB2A;ESR2;IGF1R;ERBB2;AKT1;PRIM2;NDUFB11;NDUFV3;AR;ATR;POLD4;TUBB6;TYMS;POLE;ERBB4;SSTR2;LCK;TUBB4B;PDCD1;NDUFA4;TUBB;PRIM1;MT-ND6;MT-ND2;MT-ND3;MT-ND4;DHFR;TUBB3;TUBB8;NDUFAB1;FYN;ERBB3;HSP90AA1;AURKA;JAK2;POLA1;GSR;TUBB4A;ATP4A;MET;GNRHR;NDUFC1;FRK;OPRM1;GPD2;NDUFA8;CSF3R;CD274;SRMS;KDR…
breast carcinoma in situ	HRH2;TUBB3;ESR2;PDCD1;TUBB8;ESR1;TUBB1;TUBB4A;NR3C1;TUBB2A;TUBB2B;CYP19A1;TUBB6;TUBB4B;TUBB;HRH1
breast disease	CDK6;OPRM1;CDK4;CYP19A1;ERBB2
breast ductal adenocarcinoma	EGFR;TUBB;TUBB3;TUBB1;TUBB4A;TUBB4B;TUBB2A;TUBB2B;ERBB2;TUBB6;TUBB8
breast ductal carcinoma in situ	ESR1;TUBB1;NDUFA1;NDUFA2;NDUFB5;CYP19A1;NDUFA9;ERBB2;NDUFB11;SCN3A;NDUFV1;SCN11A;SCN9A;NDUFA11;NDUFB1;SCN5A;NDUFA13;TUBB;MT-ND6;MT-ND2;NDUFS3;NDUFS1;CDK6;NDUFS7;NDUFA5;NDUFA10;SCN2A;SCN1A;NDUFS6;NDUFB9;NDUFC2;NDUFS2;FDPS;NDUFB6;NDUFB8;NDUFS5;TUBB6;NDUFA4L2;NDUFA4;SCN8A;CSF2RA;MT-ND5;NDUFA7;NDUFAB1;SCN4A;NDUFB4;NDUFB2;NDUFB7;TUBB4A;NDUFC1;NDUFS8;OPRM1;GPD2;NDUFB3;NDUFA8;NDUFAF4;TOP2A;CDK4;SCN7A;TU…
breast fibrocystic disease	AR;PGR
breast neoplasm	GABRA1;FLT4;EPHA3;HDAC9;POLD1;PDE8A;PTGS2;RARB;FKBP1A;LAG3;ESR1;GABRP;PTGS1;HSP90AB1;NDUFB7;KCNK10;POLE2;TUBB1;PTK6;POLA1;GABRE;TUBB4A;AKT2;PDE4C;CDK6;POLD2;HDAC5;GABRA4;GNRHR;ALDH2;VEGFA;GABRG2;PDE4D;NR3C1;PDE1A;HDAC1;NDUFB3;CSF3R;CD274;TNFSF11;NDUFA1;SRMS;MAP2K2;PARP2;DNMT1;NDUFA2;RARA;PDE6B;PDGFRA;NT5E;CDK4;BLK;TUBB2A;TUBB2B;CYP19A1;KIF11;ESR2;IGF1R;SLC39A6;ERBB2;PARP1;EPHA5;GABRB2;PRIM2;NDUFC…
bronchial disease	GRIN2A;CHRM3;SIGMAR1
bronchial neoplasm	EGFR;ALK;EML4;RET
bronchiolitis	NR3C1;CYSLTR1
bronchiolitis obliterans	IFNGR1;FGFR3;FKBP1A;NR3C1;ADRB2;CYSLTR1;FGFR2;FGFR1;PSMB5;FLT1;KDR;PDGFRA;FLT4;JAK2;PDGFRB;IFNGR2;FGFR4;JAK1;PPIA
bronchitis	TRPA1;NR3C1;ADRB2;CYSLTR1;FKBP1A;PLAT;IL5;IGHE;TRPM8
bronchoalveolar adenocarcinoma	NDUFB4;NDUFC1;GPD2;NDUFS7;NDUFAF4;NDUFA5;NDUFA10;NDUFA2;TUBB2A;AKT1;NDUFS6;NDUFB6;NDUFA3;TUBB6;NDUFAF3;NDUFV2;NDUFA12;NDUFA4L2;TUBB;MT-ND5;MT-ND4;NDUFS3;TUBB3;NDUFAB1;PSMB5;NDUFS8;NDUFA8;NDUFB5;NDUFB10;EGFR;NDUFS2;GART;NDUFAF2;NDUFB8;NDUFV1;NDUFA11;NDUFA6;NDUFA4;MT-ND1;NDUFS1;NDUFB2;NDUFB7;TUBB1;TUBB4A;AKT2;AKT3;NDUFB3;NDUFA1;TUBB2B;NDUFAF1;NDUFA9;NDUFB11;NDUFB9;NDUFC2;NDUFV3;NDUFS4;NDUFS5;TYMS;N…
bronchoconstriction	ADRB2;CYSLTR1
bronchogenic carcinoma	NR3C1
bronchopulmonary dysplasia	GUCY1B1;PDE5A;ADORA3;NR3C1;ADORA1;PTGS2;SLC12A1;PTGS1;ADORA2A;ADORA2B
brucellosis	MMP13;MMP8;MMP7;MMP1
bruxism	SNAP25
bulimia nervosa	GABRA1;ESR1;GABRE;GRIK5;GABRG2;SCN1A;GABRB2;NR3C2;GRIA4;SCN3A;GRIA1;SLC18A2;GABRA5;GABRD;SCN4A;GABRP;SLC6A2;CA2;GABRA4;GNRHR;SLC6A3;GRIK4;GABRA2;GABRB3;SCN11A;SCN8A;GABRQ;GABRA3;PGR;GRIA2;GRIA3;SCN2A;SCN7A;GABRA6;GABRG1;GABRB1;GRIK3;GRIK2;CA4;SCN9A;GRIK1;GABRG3;SCN5A;SCN10A
bullous pemphigoid	IL4R;IL5RA;IL12B;NR3C1;PPAT;IGHE;LTB4R2;DHFR;DHODH;FCGRT;C5;IL17A;MS4A1;CXCR1;CCL11;CXCR2;C5AR1;LTB4R
burn	SCN4A;ADRB1;NDUFB4;PTGS2;PTGS1;NDUFC1;HMGCR;GABRG2;GRIN3B;NDUFA8;CSF3R;PLG;NDUFA10;SCN7A;NDUFA9;NDUFC2;SCN3A;NDUFS4;NDUFB8;MTNR1A;CHRM1;AR;ADRB2;NDUFA3;INSR;COL24A1;COL6A5;CHRM4;COL18A1;SCN5A;ADRA2C;NDUFA6;CHRM5;NDUFA13;GABRA5;PPARA;COL4A1;COL4A5;MT-ND6;MT-ND4L;COL28A1;NDUFAB1;NDUFS1;COL5A3;COL4A4;ACHE;NDUFB2;COL1A1;NDUFS8;VDR;GHR;SERPINC1;NDUFAF4;NDUFA1;NDUFA5;NDUFA2;MTNR1B;NDUFB5;COL2A1;COL6A1;…
burning mouth syndrome	GABRA3;GABRA1;SLC6A2;SLC6A4;GABRG1;SNAP25;GABRA2;CACNA2D1;GABRG3;GABRA5;GABRG2
bursitis	PTGS2;TRPA1;NR3C1;TRPM8;SCN5A;SCN8A;PTGS1;SCN2A;SCN10A;SCN4A;SCN7A;SCN1A;SCN3A;SCN11A;SCN9A
calcific tendinitis	NR3C1
calcification	F10;VDR
calcinosis	CALCR
cancer	FGR;CD38;SCN4A;BTK;FYN;GABRA3;CD74;GABRA1;FLT4;PARP3;ADRB1;POLD1;FGFR3;EPHA8;PDE8A;SLC12A1;TOP2B;FGFR1;FKBP1A;LAG3;HDAC6;HSP90AB1;JAK2;KCNK10;POLE2;PSMB5;TUBB1;PTK6;GABRE;HTR2A;MAPK3;SLC6A2;TUBB4A;GRIN2D;PDE4C;CDK6;MET;CYP3A5;POLD2;GABRA4;GNRHR;OPRM1;ITK;GABRG2;PDE4D;PDGFRB;ITGA4;GRIN3B;EPHA4;AKT3;FAAH;SERPINC1;MMP8;CNR1;CSF3R;PIK3CA;FLT3;TUBA1B;TUBA4A;KDR;PARP2;MAS1;TOP2A;PDE6A;PDGFRA;HAVCR2;EPH…
cancer pain	SCN4A;GRIN3B;SCN7A;SCN1A;SCN9A;GRIN1;SCN10A;GRIN2B;PTGS1;GRIN2D;FAAH;SCN2A;SCN5A;PTGS2;OPRK1;OPRM1;SCN3A;GRIN2C;SCN11A;GRIN2A;TRPV1;SCN8A;GRIN3A
cancer-related condition	SLC6A3;SLC6A2
candidiasis	NR3C1
cannabis dependence	GABRA1;PGR;GABRP;CHRNA4;HTR2A;GABRA4;CNR1;GRIA3;SCN7A;GABRA6;GABRB2;GRIK4;ADRA2A;GRIA4;GRIA1;GRIK3;GABRB3;CA4;SCN9A;GABRG3;ADRA2C;ADRA2B;GABRA3;MAOB;DRD4;GABRE;SLC6A4;OPRM1;GABRG2;SCN1A;DRD3;CHRNB2;GABRB1;GRIK2;HTR3A;SCN5A;GABRA5;GABRD;GABBR1;SCN4A;OPRK1;SLC6A2;CA2;GRIK5;TACR1;OPRD1;FAAH;GRIA2;SCN2A;GABBR2;SLC6A3;HTR2C;DRD2;GABRA2;SCN3A;CACNA2D1;GABRG1;SCN11A;GRIK1;HTR1A;SCN10A;SCN8A;GABRQ
carcinoid heart disease	TPH1;SSTR5;TPH2;SSTR2
carcinoid syndrome	TPH1;SSTR4;SSTR1;SSTR5;TPH2;EGFR;SSTR3;FKBP1A;SSTR2;PDCD1
carcinoid tumor	BTK;ESR1;TUBB1;FLT1;PDGFRB;PGF;SSTR4;SSTR1;IFNAR1;SSTR5;CTLA4;TYMS;SSTR2;TUBB4B;PDCD1;TUBB;FLT4;FGFR2;FGFR3;FGFR1;FKBP1A;TUBB4A;CCKBR;TPH1;TPH2;IFNAR2;RET;TUBB3;MET;VEGFA;FLT3;KDR;PDGFRA;TUBB2A;TUBB2B;KIT;FGFR4;TUBB6;CSF1R;TUBB8;SSTR3
carcinoma	SCN4A;POLA2;FLT4;HDAC7;NDUFB4;HDAC4;FGFR3;PTGS2;TOP2B;POLD3;KCNK2;FKBP1A;NDUFB2;ESR1;HDAC6;GABRP;PTGS1;ABL1;NDUFB7;HDAC10;POLE2;CHRNA4;GABRE;TUBB4A;MET;POLD2;HDAC5;NDUFS8;VEGFA;GABRG2;PDGFRB;EPCAM;CD274;TNFSF11;FLT3;TOP2A;RAF1;PDGFRA;NDUFB5;TUBB2A;ESR2;CYP11A1;NDUFB10;NDUFS6;GLRA1;PRIM2;EGFR;HDAC8;NDUFB11;NDUFB9;POLE3;NDUFC2;GABRA2;SCN3A;GART;NDUFV3;CD3G;NDUFAF2;RET;GABRB3;KCNK9;NDUFA3;ALK;RRM2;A…
carcinoma of liver and intrahepatic biliary tract	FKBP1A;AKT3;KDR;KIT;BRAF;RET;FLT4;PDGFRB;RAF1;AKT1;FLT1;AKT2;VEGFA;FLT3;MAP2K2;TOP2A;MAP2K1
carcinosarcoma	TOP2A;PARP1;PARP3;PARP2;PDCD1
cardiac amyloidosis	DDB1;MMP8;TTR;MMP13;CUL4A;RBX1;NR3C1;CRBN;MMP7;SLC5A2;MMP1
cardiac arrest	SCN4A;ADRB1;PDE4A;GABRG2;NR3C1;ADRA1A;AVPR2;ADORA2A;CHRM3;SCN7A;GABRG1;ADORA1;ADRB2;ADRA1D;ADRA2C;PDE4B;SCN10A;EPOR;ADRB3;PPIA;ADRA2B;KCNH2;SCN2A;SCN1A;ADRA2A;GABRA2;PDE3B;SCN3A;AVPR1A;SCN11A;ADRA1B;ADORA2B;CHRM2;GABRG3;SCN8A;AVPR1B;ADORA3;GABRA3;GABRA1;GUCY1B1;PDE4C;CHRNE;PDE4D;CHRND;CHRNA1;PTGIR;CHRM1;SCN9A;CHRNB1;PDE3A;SCN5A;GABRA5;CHRNG
cardiac arrhythmia	SCN4A;KCNQ2;CACNA1F;KCND1;KCNA7;ADRA1A;KCNC1;KCNC3;SCN7A;TUBB2B;HCN4;KCNH5;KCNH1;AGTR1;DRD2;SCN3A;CACNA1D;KCNJ3;KCNV2;SCN11A;ADRB2;SCN9A;KCNS3;KCNA3;KCNA4;SCN5A;KCNH7;SCN10A;TUBB3;ADRA2B;KCNH2;TUBB1;KCNA1;KCNC4;KCNJ5;KCNJ2;KCNA5;SNAP25;CHRM3;SCN2A;TUBB2A;KCNA10;SCN1A;ADRA2A;KCNB1;KCNF1;KCNC2;CHRM1;ADRA1B;ADRA1D;CHRM2;KCNH8;KCNQ3;KCND2;ADRB3;TUBB;SCN8A;TUBB8;ATP1A2;KCNG1;ADRB1;KCNQ1;CACNA1S;KCNH4;…
cardiac edema	AVPR2;HMGCR
cardiac hypertrophy	MAP2K2;MAP2K1
cardiac sarcoidosis	NR3C1;IL1R1;DHFR
cardiomyopathy	KCNH2;HMGCR;TTR;NR3C2;ADORA1;NPR1;ADRB3;NR3C1;ADRA1A;ADORA2A;IFNAR1;IFNAR2;ADRB2;IMPDH2;ADORA3;ADRB1;TOP2B;IMPDH1;PPAT;TOP2A;ACE;ADRA1B;ADORA2B;ADRA1D
cardiotoxicity	SLC5A2;ACE;NR3C2
cardiovascular disease	SCN4A;NPC1L1;ADRB1;TNFRSF17;PDE4A;CACNB1;ROCK1;SLC12A3;PDE8A;PTGS2;CACNG4;MYH7B;PGR;CETP;MYH7;PTGS1;CACNA1F;HTR2A;ATP1A3;IMPDH1;CACNG1;PRKAB1;PPARD;PDE10A;GHR;PDE8B;PDE4D;PDE1A;HSD11B1;MMP8;ADRA1A;PDE1B;THRA;AVPR2;ADORA2A;TNNI3;ACLY;PPARG;ATP1A4;ANGPTL3;PDE6B;ROCK2;SCN2A;SCN7A;HCN4;PDE5A;MTTP;PDE6H;SLC5A2;CACNA1C;NR3C2;PDE3B;SCN3A;PDE6D;CACNA1D;CACNA2D3;XDH;ACE;PDE9A;PRKAA2;SCN9A;ADRA1B;FGG;FGB;T…
carnitine palmitoyltransferase II deficiency	PPARA;PPARD;PPARG
carotid artery disease	PCSK9;GSK3B;GSK3A;IMPA1
carotid atherosclerosis	HMGCR
carotid plaque build	CNR1
carpal tunnel syndrome	SCN4A;KCNH2;KCNC4;KCNQ4;KCNH3;KCNH5;KCNA10;KCNH1;SCN1A;SCN3A;SCN9A;KCNS3;KCNB2;KCNQ3;KCNH7;TRPV1;SCN8A;PTGS1;KCNA1;NR3C1;KCNS1;KCNC1;KCNA5;KCNC3;SNAP25;SCN2A;SCN7A;KCNA6;CACNA2D1;KCNS2;KCNV1;KCNC2;SCN11A;KCND3;KCNH6;KCNG2;SCN5A;KCNH8;KCND2;SCN10A;KCNQ5;KCNG1;KCNQ1;PTGS2;KCNQ2;KCNH4;KCND1;KCNA7;FAAH;CNR1;KCNB1;KCNF1;KCNV2;KCNG4;KCNG3;KCNA3;KCNA2;KCNA4;VAMP2
cataract	ABCC8;GABRA1;ADRB1;PTGS2;GABRG2;NR3C1;GRIN3B;SCN2A;SCN7A;SCN1A;ADRA2A;SCN3A;GABRG1;GABRB1;SCN11A;ADRA1B;ADRA1D;GRIN1;ADRA2C;SCN10A;GABRA5;SCN8A;GRIN3A;GRIN2B;SCN4A;GABRA3;GABRP;PTGS1;GABRE;GRIN2D;ADRA1A;CHRM3;GABRA2;GRIN2C;ADRB2;SCN9A;GABRG3;GRIN2A;SCN5A;ADRB3;GABRQ;ADRA2B;GABRA4;PTGFR;GABRA6;GABRB2;GABRB3;KCNJ11;GABRD
causalgia	PTGS2;PTGS1
celiac disease	BTK;NR3C1;CHRNA3;PTGS1;ITGA4;FAAH;CHRNB4;IL15;PTGS2;TXK;BMX;JAK3;ITK;TEC;ITGB7;CCR9;TRPV1
cellulitis	ADORA2A;SLC22A6;SLC22A8;ADORA1;SLC22A11;ADORA2B;ADORA3
central centrifugal cicatricial alopecia	ABCC9;NR3C1;PDE4A;PDE4C;PDE4D;MMP8;MMP7;MMP13;PDE4B;MMP1
central hypoventilation syndrome, congenital, 1, with or without Hirschsprung disease	PGR
central nervous system cancer	ROS1;HDAC6;HDAC10;PSMB5;HTR2A;MET;HDAC5;VEGFA;PLG;PSMA1;SCN2A;SCN7A;NTRK3;EGFR;PSMA8;SV2A;PSMB4;RET;SCN11A;HDAC3;IDH2;TOP1;PSMA4;HDAC9;PSMA7;PSMA2;KDR;SMO;PARP2;DNMT1;PSMB7;IDH1;PSMB6;PSMA5;PARP1;EML4;SCN1A;HTR2C;CACNA1B;ADRA2A;SCN3A;SCN5A;ADRA2C;PDCD1;SCN8A;FNTB;ADRA2B;SCN4A;PSMB1;HDAC7;HDAC4;ITGB5;FKBP1A;PSMA3;PSMA6;HDAC1;DNMT3A;PSMB2;ITGAV;HDAC8;NTRK2;HDAC11;FNTA;SCN9A;ALK;SCN10A;HDAC2;NTRK1;P…
central nervous system disease	ADRA2C;ADRA2B;ADRA2A
central nervous system germ cell tumor	POLE2;TUBB1;PRIM2;TUBB6;TUBB;PRIM1;POLA1;POLD2;POLE;TUBB3;POLA2;POLD1;POLD3;TUBB4A;TUBB2A;TUBB2B;POLE3;RRM1;POLD4;TUBB4B;TUBB8
central nervous system leukemia	ABL1;POLE2;POLA1;PRIM2;KIT;POLD4;YES1;PRIM1;LYN;FGR;TOP2B;IMPDH1;FRK;PDGFRB;PPAT;TOP2A;BLK;POLE3;RRM1;IMPDH2;BCR;DHFR;TUBB3;TUBB8;FYN;POLA2;POLD1;POLD3;TUBB1;HCK;TUBB4A;POLD2;NR3C1;SRMS;TUBB2A;TUBB2B;EPHA2;TUBB6;POLE;LCK;TUBB4B;TUBB;SRC
central nervous system non-hodgkin lymphoma	MS4A1
central nervous system nongerminomatous germ cell tumor	TOP2B;TOP2A
central serous retinopathy	NR3C1;NR3C2;PGR;CA2;VEGFA;PGF;DHFR
cerebellar astrocytoma	ITGB5;FNTA;ITGB3;TOP1;ITGAV;FNTB
cerebellar ataxia	SCN4A;SCN2A;SCN1A;SCN11A;TRHR;SCN8A;ABL1;SCN9A;SCN5A;SCN10A;BCR;SCN7A;SCN3A
cerebral amyloid angiopathy	APP
cerebral arterial disease	GABRA3;GABRA1;GABRA6;GABRA2;GABRG1;GABRB1;GABRB3;ADRB2;GABRA5;KCNK2;GABRP;GLRA1;KCNK9;KCNK3;GABRQ;ADRB1;KCNK10;GABRE;GABRA4;GABRG2;GABRB2;GABRG3;KCNK18;GABRD
cerebral arteriopathy, autosomal dominant, with subcortical infarcts and leukoencephalopathy, type 1	F2
cerebral astrocytoma	ITGB5;FNTA;ITGAV;TOP1;FNTB;ITGB3
cerebral atherosclerosis	GRIN2D;PCSK9;GRIN3A;PTGS2;PTGS1;GRIN2C;GRIN2B;HMGCR;GRIN3B;P2RY12;GRIN1;GRIN2A
cerebral cavernous malformation	ADRB1;ADRB2
cerebral infarction	CACNA1S;PLAT;HMGCR;GRIN3B;GRIN2C;PDE3A;GRIN1;GRIN2A;GRIN2B;TBXAS1;PTGS2;PTGS1;CACNA1F;HTR2A;VKORC1;P2RY12;GRIN2D;CACNA1C;NR3C2;CACNA1D;ABCA1;F2R;GRIN3A
cerebral microbleeds	HMGCR
cerebral palsy	NDUFB4;CA2;GRIN2D;SLC6A4;NDUFB3;CSF3R;GRIA2;NDUFA1;GRIA3;NDUFA5;NDUFA2;SNAP25;NDUFB5;GABBR2;NDUFB10;NDUFS6;NDUFB9;NDUFC2;GABRA2;CACNA2D1;GABRG1;NDUFAF2;NDUFS4;GRIK2;SLC18A2;SCN11A;NDUFS5;NDUFA3;CHRM4;CHRM2;NDUFB1;SCN5A;NDUFA12;NDUFA13;EPOR;SCN8A;MT-ND6;MT-ND4;GABBR1;NDUFAB1;SCN4A;GABRA1;NDUFS1;NDUFB2;GABRP;PTGS1;NDUFB7;GABRE;GPD2;NDUFS7;CHRM3;NDUFAF1;SCN1A;NDUFB11;GRIK4;ADRA2A;NDUFS2;NDUFV3;GABRB…
cerebral small vessel disease	PDE4A;PTGS2;PDE6C;PDE4C;GLP1R;PDE10A;PDE4D;PDE1C;PTGS1;ADORA2A;PDE6A;PDE5A;PDE6H;PDE9A;ADORA2B;PDE7B;PDE3A;PDE4B;PDE8A;PDE8B;PDE1A;PDE1B;PDE6B;PDE3B;PDE6D;PDE6G;PDE2A;PDE7A
cerebral toxoplasmosis	NR3C1
cerebrotendinous xanthomatosis	NR1H4;HMGCR
cerebrovascular disorder	ATP4A;CYP19A1;PDE3A;PTGS2;ESR1;PTGS1;GNRHR;SLC18A2;AR;ADRB1;SLC12A3;HMGCR
cervical adenocarcinoma	FLT4;POLD1;NDUFB4;FGFR1;ESR1;TGFB2;NDUFB7;FLT1;TUBB4A;NDUFC1;PDGFRB;TGFB3;CD274;NDUFAF4;NDUFA5;NDUFA10;TUBB2A;NDUFB9;NDUFC2;GART;NDUFB8;NDUFA11;ATR;POLD4;POLE;NDUFA12;NDUFA6;EPOR;MT-ND1;DHFR;TUBB8;NDUFA7;POLA1;TGFB1;NDUFS8;NDUFA8;NDUFA1;KDR;PDGFRA;TUBB2B;NDUFA9;NDUFB10;NDUFS6;FDPS;NDUFB6;NDUFS5;NDUFA3;TUBB6;TYMS;NDUFA4L2;PDCD1;NDUFA4;MT-ND6;MT-ND2;NDUFS3;TUBB3;NDUFAB1;POLA2;NDUFS1;FGFR2;FGFR3;POL…
cervical artery dissection	PDE8A;PTGS2;PDE6C;PDE3B;PDE1C;VKORC1;PDE3A;PDE2A;PTGS1;PDE10A;PDE8B;PDE1A;SERPINC1;PDE6A;PDE6B;PDE6H;PDE7B;PDE4B;PDE7A;PDE4A;PDE4C;SLC29A1;PDE4D;PDE1B;PDE5A;PDE6D;PDE9A;P2RY12;PDE6G
cervical cancer	NDUFAB1;FLT4;HDAC9;PIK3CB;POLD1;NDUFB4;RARB;HDAC6;PSMB5;TUBB1;FLT1;CA2;TGFB1;ATP4A;HDAC5;NDUFC1;PDGFRB;NDUFS7;HDAC1;PIK3R3;F3;NDUFA8;CSF3R;TGFB3;PIK3CA;PARP2;NDUFA10;PDGFRA;HAVCR2;NDUFB5;TUBB2A;NDUFAF1;IFNAR1;EGFR;NDUFB11;KIT;NDUFS2;IFNAR2;GART;CHRNB2;FGFR4;HDAC11;CTLA4;CA4;CA7;MAP2K1;HDAC3;TUBB6;TYMS;NDUFAF3;TIGIT;CSF1R;NDUFB1;TOP1MT;TUBB4B;TUBB;HDAC2;TXNRD1;MT-ND6;MT-ND2;MT-ND3;NDUFS3;DHFR;TUBB…
cervical carcinoma	POLE2;TUBB1;POLA1;PARP2;TUBB2B;PARP1;EGFR;KIT;RET;HTR3A;POLD4;TUBB6;TUBB4B;PDCD1;TLR7;TOP1;TUBB3;TUBB8;POLA2;POLD1;IL2RB;FLT1;TUBB4A;POLD2;VEGFA;HAVCR2;TUBB2A;PRIM2;POLE3;BRAF;FGFR4;CTLA4;RRM1;POLE;FLT4;PARP3;FGFR2;FGFR3;POLD3;FGFR1;PDGFRB;GLS;CD274;FLT3;KDR;RAF1;IL2RA;EPOR;TUBB;PRIM1
cervical incompetence	SCN7A;SCN3A;SCN9A;SCN4A;SCN2A;OPRM1;SCN1A;SCN11A;SCN5A;SCN10A;SCN8A
cervical intraepithelial neoplasia	PGR;TUBB2A;TUBB2B;ADRB2;ADRA1B;ADRA1D;TUBB4B;TUBB;TLR7;ADRA2B;ADRB1;TUBB4A;TUBB6;ADRA2C;ADRB3;TUBB3;SCN4A;TUBB1;ADRA1A;ADRA2A;TUBB8
cervical spondylosis	PTGS1;PTGS2
cervical squamous cell carcinoma	POLA2;PTGS1;TUBB1;TUBB2A;EGFR;GART;RRM1;POLD4;TUBB6;EPOR;TUBB4B;TUBB;DHFR;TUBB3;TUBB8;POLD1;TUBB4A;ATP4A;TUBB2B;POLE;PRIM1;PTGS2;POLD3;POLE2;POLA1;POLD2;VEGFA;PRIM2;POLE3;TYMS;TOP1MT
cheilitis	TLR7
childhood B acute lymphoblastic leukemia	POLA2;POLD3;TUBB4A;POLD2;NR3C1;PPAT;TUBB2A;TUBB2B;POLE3;TUBB4B;TUBB8;TOP2B;POLE2;POLA1;CSF3R;TOP2A;CD3G;POLD4;IMPDH2;DHFR;TUBB3;POLD1;FKBP1A;PSMB5;TUBB1;IMPDH1;PRIM2;MS4A1;CD3D;TUBB6;POLE;CD19;TUBB;PRIM1;CD3E
childhood T acute lymphoblastic leukemia	POLA2;POLD1;FKBP1A;JAK2;PSMB5;POLA1;TUBB4A;POLD2;TUBB2A;TUBB2B;NTRK3;PRIM2;NTRK2;POLE3;POLE;TUBB;TUBB8;TOP2B;POLD3;POLE2;IMPDH1;CSF3R;PPAT;RET;TUBB4B;PRIM1;DHFR;TUBB3;TUBB1;NR3C1;FLT3;TOP2A;POLD4;TUBB6;IMPDH2;NTRK1
childhood absence epilepsy	SCN2A;SCN7A;SCN9A;SCN5A;SCN10A;CACNA1G;SCN4A;CACNA1I;ALDH5A1;CNR1;SCN1A;SCN3A;SCN11A;CACNA1H;SCN8A
childhood acute lymphoblastic leukemia	CD22;POLA2;POLD1;TOP2B;POLD3;POLA1;PDGFRB;PPAT;TUBB2B;PRIM2;GABRA2;MS4A1;KIT;GABRG1;POLE;IMPDH2;F2;GRIN2A;GABRA5;TUBB4B;PPIA;GRIN3A;TUBB8;GABRA3;GABRA1;ABL1;POLE2;TUBB1;TUBB4A;POLD2;NR3C1;GRIN3B;TOP2A;GRIN2C;EEF2;TUBB6;GRIN1;GABRG3;PRIM1;DHFR;TUBB3;GRIN2B;OPRK1;FKBP1A;GRIN2D;IMPDH1;OPRM1;GABRG2;OPRD1;SERPINC1;CSF3R;TUBB2A;POLE3;RRM1;CD52;POLD4;BCR;TUBB
childhood acute myeloid leukemia	POLA2;POLD3;POLA1;IMPDH1;CSF3R;IL2RA;RRM1;IMPDH2;PRIM1;POLD1;ABCB1;POLE2;POLD2;TOP2A;PRIM2;POLE3;POLD4;POLE;DHFR;TOP2B;FKBP1A;IL2RB;NR3C1;PPIA
childhood acute myeloid leukemia with maturation	TOP2B;ABCB1;IL2RB;IL2RA;POLE3;POLE;DHFR;POLD3;POLE2;IMPDH2;POLA2;POLD1;POLA1;IMPDH1;POLD2;NR3C1;CSF3R;TOP2A;PRIM2;RRM1;POLD4;PRIM1
childhood apraxia of speech	SLC6A2;SLC6A3
childhood brain stem glioma	FNTA;RRM2;FNTB;RRM2B;RRM1;TXNRD1
childhood brain stem neoplasm	EGFR
childhood cancer	ABL1;LCK;BCR;SRC;LYN;FGR;FYN;HCK;FRK;PDGFRB;CXCR4;SRMS;BLK;EPHA2;KIT;ACE;YES1
childhood central nervous system germ cell tumor	TOP1
childhood ependymoma	TUBB1;TUBB4A;TOP2A;TUBB4B;TUBB8;TUBB3;TOP2B;FKBP1A;ALDH5A1;TUBB2A;TUBB2B;EGFR;TUBB6;TUBB;DHFR
childhood epilepsy with centrotemporal spikes	SCN4A;ALDH5A1;NR3C1;SCN5A;SCN9A;SCN10A;SCN2A;SCN7A;SCN1A;CACNA1B;SCN3A;SV2A;SCN11A;SCN8A
childhood epithelioid sarcoma	TOP2A
childhood germ cell tumor	TOP2B;CSF3R;TUBB2B;TUBB6;TUBB4B;TUBB3;TUBB8;TUBB1;TUBB4A;TUBB2A;TUBB;TOP2A
childhood kidney neoplasm	TOP2A;TOP2B
childhood oligodendroglioma	FNTB;FNTA;TOP1
childhood pleomorphic rhabdomyosarcoma	TUBB4A;VEGFA;TUBB1;FKBP1A;TUBB2A;TUBB2B;TUBB6;TUBB4B;TUBB;TUBB3;TUBB8
childhood spinal cord tumor	VEGFA;HDAC1;HDAC6;HDAC3;HDAC2
choanal atresia	NR3C1
cholangiocarcinoma	FGR;POLA2;POLD1;SPHK2;FGFR3;POLD3;FKBP1A;TGFB2;HCK;POLA1;FLT1;TUBB4A;TGFB1;POLD2;VEGFA;NR3C1;TGFB3;TEK;CD274;PIK3CA;SRMS;TUBB2B;IDH1;IFNAR1;PARP1;EML4;PRIM2;FGFR4;DDR2;CTLA4;RRM1;POLD4;TUBB6;TYMS;NPM1;TUBB;TLR7;PRIM1;NTRK1;TOP1;FYN;TYMP;FGFR1;POLE2;FRK;AKT3;FLT3;KDR;RAF1;PDGFRA;AKT1;POLE3;KIT;RET;MAP2K1;ALK;PIK3CD;ATR;YES1;POLE;CSF1R;LCK;MAPK11;BCR;TUBB4B;PDCD1;DPYD;TLR9;FLT4;PARP3;FGFR2;ABL1;TUB…
cholecystolithiasis	DRD4;HTR2A;GRIN2D;GRIN1;GRIN2B;SCN4A;NR1H4;GRIN3B;SCN7A;SCN1A;SCN3A;CACNA2D1;SCN10A;SCN2A;DRD2;DRD3;GRIN2C;SCN11A;SCN9A;GRIN2A;SCN5A;SCN8A;GRIN3A
cholelithiasis	NR1H4;SCN3A;SCN11A;SCN10A;SCN4A;HTR3A;SCN9A;OPRM1;SCN2A;SCN7A;SCN1A;SCN5A;SCN8A
cholestasis	SLC10A2;PPARA;NR1H4
cholesterol embolism	NR3C1
chondrosarcoma	PDGFRB;TNFRSF10B;KIT;FKBP1A;ABL1;FLT1;KDR;SMO;PDGFRA;IDH1;CSF1R;LCK;BCR;FLT4;FGFR3;FGFR1;ITK
chordoma	PDCD1;EGFR;KIT;LAG3;ABL1;CDK6;PDGFRB;CDK4;ERBB2;ERBB4;BCR
chorea	SLC18A2;GRM5
choriocarcinoma	DHFR;ENG;VEGFA
choroid plexus neoplasm	TUBB4A;TOP2A;TUBB2B;TUBB4B;TOP1;DHFR;TUBB3;TOP2B;TUBB1;TUBB6;TUBB;TUBB2A;TUBB8
choroidal neovascularization	FGFR1;VEGFA;NR3C1;PDGFRB;EPHB4;FGR;HCK;IL2RA;TNF;LYN;FYN;FGFR2;FKBP1A;ANGPT2;FLT1;FRK;PGF;SRMS;KDR;BLK;YES1;LCK;SRC
choroiditis	VEGFA;NR3C1
chromophobe renal cell carcinoma	FGFR1;FLT1;KIT;PDCD1;FGFR3;ITK;PDGFRB;PDGFRA;CSF1R;FLT4;MET;KDR;LCK
chronic bronchitis	PDE4A;PDE4C;PDE4D;NR3C1;CHRM3;ADRB2;CXCL8;CHRM4;CFTR;ADORA2A;AGTR1;PDE3B;ADORA1;SCNN1G;SCNN1B;ADORA2B;PDE4B;SCNN1A;CHRM1;PDE3A;CHRM2;CHRM5;ADORA3
chronic central serous retinopathy	NR3C2
chronic cutaneous lupus erythematosus	CLEC4C
chronic diarrheal disease	NR1H4
chronic fatigue syndrome	SLC6A2;SLC6A4;IL1R1;GABBR2;MS4A1;TLR3;PDE5A;GABBR1
chronic gastritis	ATP4A;PGA5;ATP4B
chronic graft versus host disease	BTK;HDAC6;IL2RB;HDAC10;PSMB5;HDAC5;PDGFRB;HDAC1;CD2;ROCK2;HDAC11;HDAC3;BCR;PPIA;ADA;HDAC9;ROCK1;ABL1;JAK3;NR3C1;KDR;SMO;IL2RA;KIT;S1PR1;FLT4;HDAC7;HDAC4;FKBP1A;JAK2;IMPDH1;HDAC8;MS4A1;JAK1;SYK;IMPDH2;CSF1R;HDAC2;TXNRD1
chronic granulomatous disease	POLA2;IFNGR1;PTGS2;POLD3;FKBP1A;POLA1;PRIM2;IFNGR2;CD52;PPIA;JAK2;POLE2;TYK2;POLD2;IFNG;CXCR4;POLE3;JAK1;POLD4;POLE;POLD1;FGFR2;PTGS1;JAK3;CSF3R;RRM1;PRIM1
chronic hepatitis	SLC10A1;IFNAR2;IFNAR1;IFNLR1;IL10RB
chronic hepatitis B virus infection	CD274;TOP2A;IFNAR2;IL2RB;TLR8;SLC5A2;PTGS2;SLC10A1;IMPDH1;VDR;NR3C1;CCN2;IL2RA;IFNAR1;PDCD1;HRH1;TLR7
chronic hepatitis C virus infection	NPC1L1;CYP3A43;IFNGR1;CASP8;FKBP1A;SI;CASP14;GRIN2D;CYP3A5;NDUFC1;NDUFS8;VDR;GPD2;MPL;NDUFAF4;NDUFA5;NDUFA10;NDUFB5;CASP5;NDUFA9;NDUFB9;NDUFC2;IFNAR2;CYP3A4;GRIN2C;NDUFS4;NDUFB8;NDUFV1;NDUFA11;GRIN1;NDUFV2;GRIN2A;NDUFA6;NDUFA13;TUBB;PPIA;MT-ND6;MT-ND1;AMY2A;IL10RB;MGAM;MGAM2;TUBB3;TUBB8;MMP12;NDUFA7;NDUFAB1;NR1H4;NDUFS1;NDUFB4;TUBB1;CASP2;IMPDH1;SLC6A4;OPRM1;HMGCR;GRIN3B;CCR2;NDUFA1;MMP13;NDUFAF1…
chronic idiopathic urticaria	IL5RA;CNR1;TSLP;PTGDR2;IGHE;TNF;BTK;IL4R;SIGLEC8;PLG;IL2RB;IL1B;IL2RA;HRH1
chronic inflammatory demyelinating polyneuropathy	POLE2;POLA1;GSR;NR3C1;MC2R;POLD1;TOP2B;FCGRT;PRIM2;PRIM1;POLA2;POLD3;POLD2;TOP2A;POLE3;MS4A1;POLD4;POLE
chronic inflammatory demyelinating polyradiculoneuropathy	MS4A1;IFNAR2;FCGRT;S1PR4;IFNAR1;S1PR1;S1PR5;S1PR3;S1PR2
chronic interstitial cystitis	NGF;INPP5D;ADRB3;TNF
chronic kidney disease	NDUFAB1;FYN;NR1H4;CASR;ADRB1;ELN;PDE4A;SLC9A3;PTGS2;ACHE;FKBP1A;NDUFB2;PDE6C;JAK2;NDUFB7;KCNK10;TUBB1;CACNA1F;IKBKB;PDE4C;IMPDH1;GABRA4;NDUFC1;NDUFS8;SCNN1A;VDR;PDE10A;PDE4D;NR3C1;GPD2;PDE1A;NDUFB3;NDUFA8;PDE1B;IL1B;PPAT;ADORA2A;EGLN3;NDUFA2;IL2RA;NDUFB5;TUBB2A;PDE5A;PDE6H;SLC5A2;AGTR1;NDUFS6;GLRA1;NDUFB11;CACNA1C;EDNRA;NR3C2;GABRA2;PDE3B;PDE1C;PDE9A;JAK1;GUCY1A1;NDUFS4;NDUFB6;GABRB3;NDUFS5;P2RY1…
chronic liver failure	GABRP;GLRA1;KCNK9;KCNK3;GABRG3;GABRA5;GABRD;GABRA3;GABRA1;KCNK10;GABRE;GABRA4;GABRA6;GABRB2;GABRG1;GABRB3;KCNK2;GABRG2;GABRA2;GABRB1;KCNK18;GABRQ
chronic lymphocytic leukemia	BTK;POLA2;FLT4;RRM2B;PIK3CB;CDK14;CDK17;HDAC7;POLD1;NDUFB4;POLD3;NDUFB2;NDUFB7;RBX1;POLE2;HCK;POLA1;GSR;ATP4A;CDK6;PIK3CG;NDUFS8;VDR;CRBN;GPD2;NDUFS7;MPL;PIK3R3;CSF3R;CDK2;KDR;BCL2L2;CDK8;CDK7;CDK9;TUBB2A;CUL4A;PRIM2;NDUFB9;POLE3;CDK19;BRAF;XDH;NDUFV3;JAK1;HDAC11;SYK;RET;CDK12;RRM1;NDUFS5;CD52;PIK3CD;BCL2;RRM2;POLD4;POLE;CD19;IMPDH2;CSF1R;LCK;NDUFA12;ROR1;EPOR;NDUFA4;TUBB;ADA;SRC;PRIM1;CSF2RA;TXN…
chronic myelogenous leukemia	FGR;CD22;POLA2;POLD3;HDAC6;ABL1;POLE2;HCK;POLA1;TUBB4A;FRK;VEGFA;NR3C1;CSF3R;DNMT3A;FLT3;SRMS;DNMT1;IL2RA;TUBB2B;IFNAR1;PRIM2;KIT;HDAC11;YES1;LCK;TUBB4B;PPIA;HDAC2;SRC;PRIM1;CSF2RA;DHFR;LYN;FNTB;TUBB8;FYN;FLT4;HDAC9;HDAC7;POLD1;FKBP1A;HDAC10;TUBB1;FLT1;IMPDH1;POLD2;PDGFRB;CD274;TUBB2A;EPHA2;POLE3;MS4A1;IFNAR2;CCR5;JAK1;HDAC3;RRM2;POLD4;TUBB6;POLE;IMPDH2;BCR;TUBB3;HDAC4;PTGS2;PTGS1;JAK2;IL2RB;PSMB…
chronic myelomonocytic leukemia	POLA2;POLD1;TOP2B;POLD3;IL2RB;RBX1;POLE2;POLA1;CRBN;CSF3R;DNMT3A;FLT3;DNMT1;CUL4A;UBA3;PRIM2;MS4A1;EEF2;DDB1;BCL2;EPOR;PRIM1;DHFR;FNTB;IMPDH1;POLD2;NR3C1;RARA;POLE3;RRM1;FNTA;POLE;IDH2;IL3RA;RARB;FKBP1A;JAK2;MAP2K2;TOP2A;IL2RA;HAVCR2;MDM2;TP53;NAE1;JAK1;MAP2K1;POLD4;IMPDH2
chronic myeloproliferative disorder	PDGFRB;TOP2A;POLD4;BCR;PRIM1;POLD1;POLD3;POLA1;POLD2;POLE;DHFR;POLA2;TOP2B;HSP90AA1;FKBP1A;HSP90AB1;ABL1;IL2RB;POLE2;IMPDH1;CSF3R;IL2RA;PRIM2;POLE3;KIT;RRM1;CD52;IMPDH2;CSF2RA
chronic obstructive pulmonary disease	NDUFAB1;NDUFS1;ADRB1;GUCY1B1;NDUFB4;PDE4A;PTGS2;CA12;NDUFB2;PTGS1;NDUFB7;CA2;OPRM1;HMGCR;PDE4D;NR3C1;NDUFS7;IL1RL1;CHRNB4;MMP8;NDUFB3;ADORA2A;NDUFA10;TNNT3;CHRM3;NDUFB5;IL33;MMP7;NDUFA9;NDUFS6;ADRA2A;NDUFC2;NDUFS2;PTGIR;CHRNB2;NDUFAF2;NDUFS4;NDUFB6;NDUFB8;NDUFV1;CHRM1;NDUFS5;INPP5D;ADRA1B;ADRA1D;CYSLTR1;NDUFV2;CHRM4;CHRM2;GRIN2A;PDE4B;NDUFA12;CHRM5;NDUFA4L2;GABRA5;NDUFA4;TRPV1;ELANE;MT-ND6;MT-ND2…
chronic otitis media	GABRA1;GABRG2;ADRA2C;GABRA3;OPRM1;GABRA2;GABRG1;GABRG3;GABRA5;ADRA2A;ADRA2B
chronic pancreatitis	SCN4A;RBX1;CRBN;CXCR1;DDB1;VDR;NR3C1;PTGS2;PTGS1;NGF;CUL4A;CACNA2D1;CXCR2;ELANE
chronic primary adrenal insufficiency	NR3C1;NR3C2
chronic progressive multiple sclerosis	PDGFRB;PDE5A;DRD2;MS4A1;PDE3A;PDE4B;TLR7;TLR9;FGFR3;SLC12A3;KEAP1;PDE4C;PDE4D;NR3C1;KIT;S1PR1;HRH1;BTK;PDE4A;PDE10A;PDGFRA
chronic prostatitis	ADRA1A;IFNGR1;IFNGR2;ADRA1B;ADRA1D
chronic renal failure syndrome	PDE4A;PDE8A;FKBP1A;TNFSF13B;PDE4C;IMPDH1;PDE10A;GHR;PDE8B;NR3C1;CD86;PDE1A;PDE1B;ADORA2A;PDE6A;IL2RA;PDE5A;PDE6H;SLC5A2;BRD4;CACNA1D;AR;BRD3;PDE7B;PAH;DRD1;PDE6G;EPOR;PPIA;BRD2;CASR;PDE6C;CACNA1F;VDR;CD2;SERPINC1;F10;PDE6B;REN;CACNA1C;NR3C2;PDE1C;MS4A1;PDE6D;PDE9A;PTGER1;CD52;ADORA2B;PDE3A;IMPDH2;PDE4B;PDE2A;PDE7A;CACNA1S;PDE4D;CD80;PTGER2;AVPR2;BRDT;AGTR1;PDE3B;P2RY12;INSR;F2
chronic rhinitis	NR3C1;HRH1
chronic rhinosinusitis	IL5;NR3C1
chronic rhinosinusitis with nasal polyps	IL4R;PTGS2;VDR;IL5;NR3C1;TSLP
chronic rhinosinusitis without nasal polyps	NR3C1;CTSC
chronic tic disorder	HTR2A;DRD2;HTR1A;DRD3
cicatricial alopecia	JAK3;ITK;BTK;TXK;TYK2;JAK1;BMX;TEC
circadian rhythm sleep disorder	HCRTR2;MTNR1A;ADRB1;HCRTR1;MTNR1B;CACNA1D;CACNA1S;CACNA1F;CACNA1C
cirrhosis of liver	GABRA3;GABRA1;IFNGR1;PDE4A;SLC12A3;IMPDH1;CHRNE;GABRA4;HMGCR;GABRG2;PDE1A;GRIN3B;SERPINC1;AVPR2;PPARG;CA1;MTNR1B;CHRND;CASP5;PDE5A;CASP6;SLC5A2;IFNAR1;GABRB2;ADRA2A;EDNRA;GABRA2;PDE3B;PDE6D;XDH;IFNAR2;IFNGR2;FDPS;GABRG1;GABRB1;AVPR1A;GABRB3;ADRA1D;PDE3A;GRIN1;GABRA5;CASP10;CREBBP;ADRB1;CASP8;SLC12A1;ACHE;FKBP1A;GABRP;PDE6C;GABRE;HTR2A;CASP14;CASP2;SCNN1A;GHR;PDE8B;NR3C1;CSF3R;ADRA1A;F10;ADORA2A;P…
classic Hodgkin lymphoma	HDAC4;JAK2;HDAC10;PSMB5;TUBB1;POLA1;TUBB4A;POLD2;CSF3R;TNFRSF8;TOP2A;TUBB2A;PRIM2;HDAC11;CTLA4;RRM1;POLD4;TUBB6;TUBB;HDAC2;PRIM1;TUBB3;TUBB8;POLA2;TOP2B;HDAC6;POLE2;GSR;NR3C1;POLE3;MS4A1;HDAC3;POLE;PDCD1;BTK;HDAC9;HDAC7;POLD1;POLD3;FKBP1A;IL2RB;HDAC5;HDAC1;TUBB2B;HDAC8;IL2RG;JAK1;TUBB4B;CD47
classic congenital adrenal hyperplasia due to 21-hydroxylase deficiency	NR3C1
clavicle fracture	SCN4A
clear cell adenocarcinoma	CD274;PPP5C;FGFR3;AURKA;VEGFA;PPP2CA;KDR;KIT;AURKB;PDCD1;PPP2CB;FLT3;CSF1R
clear cell chondrosarcoma	SMO
clear cell renal carcinoma	FLT4;HDAC9;HDAC7;FKBP1A;FLT1;TUBB4A;PDGFRB;GLS;EPAS1;TEK;FLT3;KDR;RAF1;PDGFRA;EPHA2;EGFR;HDAC8;EPHB1;KIT;NCSTN;CTLA4;RET;ERBB4;CSF1R;TNFRSF4;PDCD1;TUBB8;HDAC4;FGFR1;PSEN1;HDAC6;TUBB1;PTK6;CDK6;EPHB6;ENG;CA9;VEGFA;ITK;APH1A;EPHA7;TUBB2A;APH1B;PSEN2;IFNAR2;HDAC11;WEE1;HDAC3;TUBB6;EPHB3;GAS6;EPHA10;SRC;EPHA3;ERBB3;FGFR3;EPHA8;ATP2A3;EPHA6;IL2RB;HDAC10;MET;HDAC5;EPHA4;HDAC1;CD274;EPHB2;IL2RA;CDK4;TUB…
clear cell sarcoma	MET
cleft lip	NR3C1;ADRA2A;ADRA2B;ADRA2C
cleft lip/palate	PTGS2;PTGS1
clostridium difficile infection	PTGS1;PTGS2;OPRM1
cocaine abuse	SLC6A4;OPRM1;SCN2A;SCN1A;SCN9A;HTR1A;OPRK1;HTR2A;OPRD1;DDC;DRD2;SCN3A;SCN11A;SCN4A;SCN7A;SLC6A3;DRD3;SCN5A;SCN10A;SCN8A
cocaine dependence	SCN4A;MAOB;DRD4;OPRK1;CHRNA4;GABRE;HTR2A;GRIN3B;CNR1;GRIA3;ADORA2A;DDC;SCN2A;SCN7A;GABRA6;HTR2C;DRD2;GRIK4;CACNA1C;DRD3;GABRA2;GRIA4;SCN3A;SV2A;GABRG1;GRIK3;CHRM1;SCN9A;DRD5;ADRA1B;ADORA2B;GRIK1;ABAT;DRD1;GABRA5;SCN8A;GRIN2B;GABRA3;GABRA1;CACNA1S;PGR;ACHE;CA2;GRIN2D;SLC6A4;GABRA4;OPRD1;GRIA2;ADRA1A;SCN1A;AGTR1;GABRB2;GRIA1;CACNA1D;CHRNB2;GRIN2C;GABRB1;SLC18A2;GABRB3;SCN11A;GABRG3;GRIN2A;SCN5A;ADR…
cocaine use disorder	OPRM1;OXTR;SLC6A4;PPARG;SLC18A2;OPRK1;SLC6A2;OPRD1;SLC6A3;HTR2C;DRD2;DRD3
coccidioidomycosis	SLC6A4
cognition	GABRE;SLC6A3;SIGMAR1;GABRG1;SLC18A2;ADORA2B;SLC6A2;GABRG2;GABRB2;HTR2C;GABRA5;ADORA3;GABRA3;GABRA1;GABRP;GABRA4;ADORA2A;GABRA6;GABRA2;GABRB1;ADORA1;GABRB3;HTR1D;GABRG3;GABRD;GABRQ
cold agglutinin disease	POLE2;PSMB5;POLA1;C5;PRIM2;POLE;POLA2;POLD1;C3;POLE3;RRM1;POLD4;C1S;PRIM1;POLD3;POLD2;MS4A1
cold urticaria	PTAFR;IGHE;IL1B;HRH1;IL4R
colitis	ALOX5;FKBP1A;TNF;TYK2;NR3C1;ITGA4;PPARG;PTGS2;PTGS1;JAK2;JAK3;IL12B;PPAT;ITGB7;JAK1
collagenous colitis	ALOX5;PTGS2;NR3C1;PTGS1;PPARG
collecting duct carcinoma	MET;VEGFA;ITK;LCK;FLT4;FGFR3;FLT1;PDGFRB;FGFR1;KDR;PDGFRA;KIT;CSF1R
colon adenocarcinoma	GABRA3;FLT4;FGFR1;ABL1;KCNK10;FLT1;MET;VEGFA;TEK;RAF1;EPHA2;KIT;BRAF;GABRB1;RET;KCNK9;GABRG3;KCNK18;PDCD1;GABRQ;GABRA1;GABRP;GABRA4;OPRM1;GABRG2;PDGFRB;KDR;GLRA1;TYMS;GABRD;FGFR2;KCNK2;GABRE;FRK;NR3C1;PDGFRA;GABRA6;GABRB2;EGFR;GABRA2;DDR2;GABRG1;CXCR1;GABRB3;KCNK3;CXCR2;MAPK11;GABRA5;NTRK1
colon adenoma	PTGS2;PTGS1
colon carcinoma	LAG3;CDK4;CTLA4;TYMS;TOP1;TYMP;PTGS2;EGFR;CDK6;ERBB2;CXCL8;MUC1;PDCD1
colon mucinous adenocarcinoma	TOP1;EPCAM;TYMS;VEGFA
colon signet ring cell adenocarcinoma	VEGFA;TYMS
colonic neoplasm	PTGS2;TUBA1B;TUBB2A;MS4A1;KIT;TUBB6;PDCD1;TUBB;TOP1;TUBB3;TUBB8;ESR1;TUBB1;TUBB4A;VDR;PDGFRB;TUBB2B;ESR2;TUBA3E;CTLA4;PRKCB;TUBA1A;TUBA1C;TYMS;FLT4;ABL1;FLT1;VEGFA;CD274;PLG;TUBA4A;KDR;PDGFRA;EGFR;CSF1R;BCR;TUBB4B;TUBA3C
colorectal adenocarcinoma	POLA2;NDUFS1;TYMP;FLT4;LAG3;TGFB2;ABL1;FLT1;TGFB1;VEGFA;PDGFRB;APH1A;NDUFB3;TGFB3;CD274;NDUFA1;MAP2K2;NDUFA5;NDUFA10;RAF1;NDUFB5;TUBB2A;CUL4A;PSEN2;NDUFS6;PRIM2;EGFR;NDUFC2;NDUFS2;NDUFV3;DDR2;CSF2;RET;DDB1;MAP2K1;NDUFA3;NDUFA11;TUBB6;CSF1R;NDUFB1;TUBB4B;PDCD1;DPYD;SRC;NTRK1;MT-ND2;MT-ND3;TOP1;TUBB3;CREBBP;POLD1;FGFR2;FGFR1;FKBP1A;NDUFB2;NDUFB7;POLE2;NDUFS8;FRK;NDUFS7;MMP8;NDUFA8;PGF;TEK;PARP2;KRA…
colorectal adenoma	PTGS2;PTGS1;ALOX5;VDR;PPARG;GUCY2C
colorectal cancer	NDUFAB1;TYMP;IFNGR1;FLT4;HDAC7;ERBB3;HDAC4;FGFR3;PTGS2;TOP2B;FGFR1;ARAF;LAG3;JAK2;ABL1;RBX1;POLA1;GSR;TUBB4A;EPHB6;POLD2;VDR;FRK;OPRM1;PDGFRB;HDAC1;NDUFB3;PGF;TEK;CD274;PTK2B;NDUFA1;KDR;NDUFA5;PARP2;TOP2A;LGALS3;RAF1;PPARG;LOXL2;KLRC1;PDGFRA;NT5E;MDM2;NDUFB5;SCN7A;TUBB2A;TUBB2B;NDUFAF1;NDUFA9;CUL4A;EPHA2;SCN1A;EPHA1;NDUFB11;EPHB1;KIT;NDUFS2;IFNGR2;FGFR4;DDR2;HDAC11;NDUFB8;MAP2K1;PTK2;TUBB8B;POLD4…
colorectal carcinoma	FLT4;FGFR3;PTGS2;FGFR1;MKNK1;LAG3;JAK2;MKNK2;NDUFC1;NDUFS8;TEK;NDUFA1;NDUFA2;RAF1;PDGFRA;NDUFA9;ERBB2;EPHA2;EGFR;NDUFB11;BRAF;JAK1;DDR2;CTLA4;NDUFAF2;NDUFB6;RET;NDUFB8;NDUFV1;NDUFS5;MAP2K1;NDUFA11;TYMS;TOP1;NDUFA7;TYMP;FGFR2;ABL1;PSMB5;FLT1;SLC6A4;FRK;VEGFA;NR3C1;NDUFB3;NDUFA8;CD274;NDUFA5;NDUFA10;NT5E;NDUFAF1;NDUFB10;NDUFS6;NDUFB9;NDUFC2;KIT;NDUFS2;NDUFA3;NDUFV2;NDUFB1;NDUFA12;MAPK11;PDCD1;MMP1;…
colorectal neoplasm	NDUFAB1;FLT4;NDUFB4;FGFR1;ABL1;RBX1;FLT1;MET;FRK;VEGFA;NDUFS7;NDUFB3;NDUFA8;TEK;KDR;NDUFA5;RAF1;SCN2A;SCN7A;NDUFB10;ERBB2;EPHA2;EML4;EGFR;NDUFB11;NDUFC2;BRAF;FGFR4;DDR2;CTLA4;RET;RRM2;NDUFA11;TYMS;NDUFA4L2;PDCD1;HRH1;NTRK1;TOP1;MT-ND4L;DHFR;SCN4A;FGFR2;FGFR3;PTGS2;NDUFB7;CEACAM5;NDUFC1;PDGFRB;PGF;CD274;NDUFAF4;MAP2K2;PDGFRA;NDUFAF1;IGF1R;SCN1A;NDUFB9;NDUFS2;BMP10;NDUFAF2;NDUFB6;DDB1;NDUFS5;ADRB2;…
commensal Clostridium infectious disease	PTGER3;ATP4A
common cold	PTGS1;SLC6A2;TRPA1;FAAH;ADRA1A;SCN7A;TRPM8;SCN11A;ADRA1D;GRIN2A;SCN10A;TRPV1;ADRA2B;ADORA2A;SCN1A;ADRA2A;ADORA1;ADORA2B;SCN5A;ADRB3;HRH1;SCN8A;SCN4A;ADRB1;PTGS2;VDR;CHRM3;SCN2A;SIGMAR1;SCN3A;ADRB2;SCN9A;ADRA1B;ADRA2C;ADORA3
common variable immunodeficiency	PIK3CD
common wart	SLC12A1
compartment syndrome	SNAP25
complex partial epilepsy	GABRA3;ALDH5A1;GABRG2;SCN2A;SCN1A;GABRA6;GABRB2;GABRB3;GABRG3;GABRA5;SCN8A;GABRA1;GABRE;GABRA4;SCN7A;SCN3A;CACNA2D1;GABRG1;SCN11A;SCN9A;ABAT;GABRD;GABRQ;SCN4A;GABRP;GABRA2;GABRB1;SCN5A;SCN10A
complex regional pain syndrome	GABRA1;GRIN2D;GRIN3B;CUL4A;FDPS;GRIN2C;GABRG1;GRIN2A;GRIN3A;CACNA1G;CYP46A1;GABRG2;CRBN;DDB1;GRIN1;GABRA5;GRIN2B;GABRA3;CACNA1I;RBX1;OPRM1;NR3C1;EGFR;GABRA2;CACNA2D1;GABRG3;CACNA1H
concussion	PGR;SLC6A2;PDE5A;HTR2C;DRD2;HTR2A;SLC6A4
conduct disorder	HTR2A;SCN1A;SCN3A;SCN10A;SCN4A;GSK3A;SCN2A;HTR2C;DRD2;SCN11A;SCN9A;SCN8A;DRD4;GSK3B;IMPA1;SCN7A;DRD3;HTR1A;SCN5A
congenital adrenal hyperplasia	SOAT1;CYP17A1;NR3C2;NR3C1;CYP19A1;AR;CRHR1
congenital afibrinogenemia	FGG;FGA;FGB
congenital diaphragmatic hernia	GUCY1B1
congenital factor XIII deficiency	F13A1
congenital fibrinogen deficiency	FGB;FGG;FGA
congenital heart disease	GABRA3;GABRA1;KCNK2;KCNK10;GABRE;PDE4C;GABRA4;TNNT2;ADRA1A;AVPR2;EDNRB;ADRA2A;GABRA2;PDE3B;PTGIR;GABRG1;GABRB1;ADORA1;GABRB3;ADRB2;KCNK9;FGG;FGB;ADRA2C;PDE4B;GABRA5;KCNK18;AVPR1B;GUCY1B1;PDE4A;GABRG2;PDE4D;TNNC1;ADORA2A;GABRB2;GLRA1;THRB;EDNRA;AVPR1A;KCNK3;FGA;ADRA1D;PDE3A;GABRG3;GABRD;ADRA2B;ADORA3;ADRB1;GABRP;NR3C1;THRA;TNNI3;GABRA6;XDH;ADRA1B;ADORA2B;ADRB3;GABRQ
congenital hereditary endothelial dystrophy of cornea	PTGS2;PTGS1
congenital hypothyroidism	THRA;THRB
congenital isolated hyperinsulinism	SSTR5;SSTR2;GCGR;SSTR1;SSTR3;SSTR4
congenital left-sided heart lesions	AR
congenital mitral valve insufficiency	AGTR1;ADRB1;ADRA1A;ADRA1B;ADRA1D
congenital tracheal stenosis	NR3C1
congestive heart failure	NR1H4;ATP1A2;KCNH2;GUCY1B1;SLC12A1;CACNA1F;VDR;GLP1R;HMGCR;CRBN;TNNC1;TNNT2;ADRA1A;KCNJ2;AVPR2;PPARG;CA1;HCN4;SLC5A2;REN;AGTR1;CACNA1C;GUCY1A2;SCN3A;CACNA1D;ACE;ATP1A1;ADORA1;GUCY1A1;HTR4;SCN11A;ADRA1B;SCN5A;ADRB3;MME;SLC12A3;CA12;CACNA1S;PLAT;ATP4A;ATP1A4;SCN7A;PDE5A;SCN1A;PDE3B;DDB1;ADRB2;NPR1;INSR;ADRA1D;PDE3A;SCN4A;ADRB1;RBX1;CA2;ATP1A3;SCNN1A;NR3C1;TNNI3;SCN2A;CUL4A;NR3C2;XDH;CA4;SCN9A;SCN10…
conjunctival intraepithelial neoplasm	IFNAR1;IFNAR2
conjunctivitis	HRH1;NR3C1
connective tissue disease	PDE5A
constipation disorder	SLC9A3;OPRM1;HTR4;GUCY2C;CLCN2
contact dermatitis	NR3C1
contraception	PGR
contracture	COL5A3;COL4A4;COL2A1;COL24A1;COL4A5;COL27A1;COL4A6;COL15A1;COL11A1;COL1A1;COL5A1;COL4A2;COL6A3;COL1A2;COL3A1;COL6A5;COL4A1;COL11A2;COL5A2;COL28A1;SNAP25;COL6A1;COL6A2;COL4A3;COL18A1;COL6A6
convulsion	GABRA1;GABRG2;GABRA3;GABRA2;GABRG3;GABRG1;GABRA5
core binding factor acute myeloid leukemia	FYN;FLT4;HCK;POLD2;PDGFRB;PRKD3;RAF1;PDGFRA;PRKCA;KIT;BCR;POLA1;FLT3;SRMS;KDR;TOP2A;EPHA2;PRIM2;PRKCB;POLE;FGR;POLA2;PRKCH;POLD1;PRKCQ;PRKCZ;POLD3;ABL1;POLE2;FLT1;FRK;PRKCG;BLK;POLE3;BRAF;PRKCI;PRKCD;RET;PRKCE;POLD4;YES1;LCK;PRKD1;SRC;PRIM1;LYN
corneal disease	PPIA;ITGAL;ITGB2
corneal edema	ADRB1;ROCK1;NR3C1;ROCK2;ADRB2;ADRA2C;ADRA2A;ADRA2B
corneal intraepithelial neoplasm	IFNAR2;IFNAR1
corneal neovascularization	VEGFA
coronary aneurysm	PTGS2;PTGS1;P2RY12
coronary artery calcification	MTNR1B;MTNR1A
coronary artery disease	E2F2;GABRA3;NDUFS1;ADRB1;GUCY1B1;NDUFB4;PLA2G10;PTGS2;CACNA1S;KCNK2;ACHE;CETP;FKBP1A;GABRP;KCNK10;GABRE;TUBB4A;GRIN2D;ATP4A;SCNN1A;HMGCR;GABRG2;PDE4D;TNNC1;PDE1A;NDUFS7;TNNT2;PLAU;F10;THRA;E2F8;NDUFA2;PPARG;PDE6A;PDE6B;NDUFB5;TUBB2A;CHRNA1;PDE5A;ESR2;NDUFB10;BRD4;AGTR1;NDUFS6;GABRA6;GABRB2;GLRA1;NDUFB11;NDUFB9;NDUFC2;NR3C2;SCN3A;PDE1C;PDE6D;CACNA1D;NDUFS2;GRIN2C;GABRG1;GABRB1;ADORA1;NDUFS4;NDUFB6…
coronary atherosclerosis	HMGCR;ADRB2;ADRB1;PTGS1;PTGS2;CNR1;REN;AGTR1
coronary stenosis	PTGS2;FKBP1A;ADORA2A;FDPS;GUCY1B1;PTGS1;ADORA1;ADORA2B;ADORA3
coronary thrombosis	PTGS1;P2RY12;PTGS2
coronavirus infectious disease	OPRK1;GRIN2D;CYP3A5;OPRM1;GRIN3B;CYP3A4;CYP3A7;TUBB6;TLR7;GRIN2B;TUBB1;TUBB2B;GRIN2A;TLR9;CYP3A43;GUCY1B1;SPHK2;TUBB4A;VEGFA;NR3C1;OPRD1;TUBB2A;SERPING1;GRIN2C;GRIN1;TUBB4B;TUBB;GRIN3A;TUBB3;TUBB8
craniosynostosis	PLG;PLAT
croup	NR3C1;ADRA2A;ADRB2;ADRA1D;ADRB1;ADRA1A;ADRA1B;ADRA2B;ADRA2C;ADRB3
cryopyrin-associated periodic syndrome	IL1B
cryptococcal meningitis	IFNGR1;SLC6A4;NR3C1;IFNGR2
cutaneous Leishmaniasis	PDE4A;PDE6C;PDE4D;ADORA2A;PDE5A;PDE6H;PDE3B;PDE4B;TLR7;GUCY1B1;PDE8A;PDE4C;PDE6A;PDE6B;PDE1C;ADORA2B;PDE7B;PDE6G;CSF2RA;PDE7A;PDE10A;PDE8B;PDE1A;PDE1B;PDE6D;PDE9A;PDE3A;PDE2A
cutaneous lupus erythematosus	JAK3;VDR;CUL4A;IFNAR1;JAK1;SYK;PDE4B;RXRA;CLEC4C;TLR9;RARB;PDE4D;CRBN;RXRG;TNF;PDE4A;FKBP1A;JAK2;RBX1;TYK2;PDE4C;RARA;DDB1;S1PR1;IFNB1;RARG;TLR7;RXRB
cutaneous melanoma	FGR;IFNGR1;ADRB1;RARB;LAG3;ABL1;IL2RB;POLE2;TUBB1;VEGFA;PDGFRB;CD274;FLT3;CDK4;SCN7A;KIF11;CUL4A;IFNAR1;NTRK2;POLE3;MS4A1;KIT;IFNGR2;DDR2;CTLA4;CDK5;MAP2K1;ALK;TIGIT;CSF1R;LCK;PMEL;PPIA;HRH1;PRIM1;CSF2RA;LYN;TUBB8;BTK;FYN;POLA2;ROS1;LY75;FGFR3;HSP90AA1;FLT1;GSR;VDR;TEK;TNFSF11;KDR;CDK7;IL2RA;TUBB2B;NTRK3;SCN1A;PRIM2;DDB1;SCN11A;CDK1;YES1;IMPDH2;NPM1;SCN5A;MAPK11;BCR;TUBB4B;PDCD1;TUBB;TLR7;SCN8A;S…
cutaneous squamous cell carcinoma	TUBB1;TUBB2A;EGFR;JAK1;TUBB6;PDCD1;TUBB;TUBB8;FKBP1A;TUBB4A;NR3C1;CD274;CTLA4;FCGR3A;JAK2;TOP2A;TUBB2B;TUBB4B;TUBB3
cycloplegia	ADRA1D;ADRA2C;ADRB1;CHRM3;ADRB2;ADRA1B;CHRM2;ADRA1A;ADRA2A;CHRM1;ADRB3;ADRA2B
cystic fibrosis	CFTR;ABCC8;RPS20;GUCY1B1;RPL18;RPL31;RPS5;RPL6;RPLP0;ESR1;MMP9;RPS19;RPL18A;RPL19;RPL34;RPS13;VDR;GHR;NR3C1;RPL24;RPS15;RPL22;RPS25;RPL5;RPS10;RPS4Y1;RPL36;RPL27;ALOX5AP;CHRM3;RPS15A;RPL35;RPS6;MMP13;RPLP1;PDE5A;RPS11;RPL13A;RPS8;RPL32;AGTR1;RPS3A;RPL37;RPL7;RPS3;FAU;RPL30;RPL8;RPL26;RPL29;RPS14;RPL27A;RPSA;RPS9;RRM2;RPL38;RPL4;RPL15;P2RY2;RPS17;RPL35A;RPL14;DPP4;RPS26;RPL37A;RPL12;RPL23A;RPL10A;…
cystic fibrosis-related diabetes	INSR
cysticercosis	CA2;ATP4A;NR3C1;CA1;CA4;CA12
cystinosis	RPL6;RPS16;RPS13;RPL24;RPS15;RPS25;RPS4Y1;RPL36;RPL27;RPLP1;RPS2;RPS11;RPL13A;RPS27A;RPL32;RPL37;RPL7A;RPL30;RPS14;RPL13;RPS9;RPS7;RPL35A;RPS23;RPL14;RPS4X;RPS29;RPS18;RPL17;RPS5;RPL18A;RPL28;RPL19;RPS10;RPS6;RPS24;RPS8;RPL29;RPL27A;RPSA;RPL15;RPS27;RPL23A;RPL10A;RPL39;RPL41;RPL36A;RPS20;RPL18;RPL31;RPLP0;RPL3;RPS19;RPL34;RPS12;RPL22;RPL21;RPL5;RPL23;RPS15A;RPL35;RPL11;RPS3A;RPL10;RPL7;RPS3;FAU;R…
cystinuria	SLC5A2
cystitis	F7;SLC22A8;SLC22A6;SLC22A11;CHRM2;ESR1;CHRM3
cystoid macular edema	PTGS1;VEGFA;NR3C1;PTGS2;ANGPT2
cytomegalovirus infection	IMPDH1;FKBP1A;IMPDH2;PTGER3;NR3C1;IL2RA
deafness	SCN4A;GABRA3;GRIK5;NR3C1;GRIA3;SCN1A;GABRA6;GABRB2;GRIK4;GABRA2;SCN3A;GRIA1;GABRG1;GABRB1;SCN9A;SCN5A;SCN8A;GABRA1;GABRE;CA2;GABRA4;GABRG2;SCN2A;GRIA4;GABRB3;GRIK1;GABRG3;SCN10A;GABRA5;GABRQ;GABRP;GRIA2;SCN7A;GRIK3;GRIK2;CA4;SCN11A;GABRD
decubitus ulcer	COL5A3;COL5A1;COL6A2;COL6A3;COL4A3;COL4A1;COL27A1;COL4A6;COL11A2;COL5A2;COL15A1;COL28A1;COL4A4;COL1A1;COL2A1;COL1A2;COL3A1;COL24A1;COL6A5;COL18A1;COL4A5;COL6A6;COL11A1;COL4A2;COL6A1;AR
dedifferentiated chondrosarcoma	SMO
dedifferentiated liposarcoma	CDK6;TUBB4B;TUBB3;XPO1;TUBB4A;PPARG;TUBB6;PDCD1;TUBB;TUBB8;HSP90AA1;HSP90AB1;TUBB1;EEF1A2;TOP2A;CDK4;TUBB2A;TUBB2B;CTLA4
deep vein thrombosis	COL11A1;COL4A4;LAMA4;SERPINC1;F10;COL2A1;COL6A2;COL1A2;VKORC1;COL3A1;COL4A3;LAMB2;COL6A5;F2;COL27A1;LAMB3;COL11A2;COL5A2;COL6A6;COL1A1;COL5A1;COL4A2;LAMC1;COL18A1;COL4A1;COL4A5;COL15A1;LAMC3;LAMA3;LAMC2;PTGS2;COL5A3;LAMB4;LAMB1;PTGS1;LAMA1;PLAT;HMGCR;FN1;PLG;LAMA5;COL6A1;COL6A3;COL24A1;LAMA2;COL4A6;COL28A1
degeneration of macula and posterior pole	VEGFA
dehydrated hereditary stomatocytosis	KCNN4
delirium	GABRA3;DRD4;PTGS2;KCNK2;ACHE;GRIN2D;GABRA4;OPRM1;GABRG2;BCHE;GRIN3B;FAAH;CHRM3;MTNR1B;GABRA6;GLRA1;HTR3B;ADRA2A;GABRA2;CACNA2D1;GRIN2C;GABRG1;GABRB1;HTR3A;MTNR1A;KCNK9;KCNK3;GABRG3;GRIN2A;ADRA2C;GABRA5;KCNK18;TRPV1;GRIN3A;GRIN2B;ADRA2B;GABRA1;GABRP;PTGS1;GABRE;HTR2A;GLP1R;ALDH5A1;NR3C1;HCRTR1;HCRTR2;SLC6A3;GABRB2;HTR2C;DRD2;DRD3;GRIN1;HTR3C;CHRM2;CHRM5;HTR3E;GABRQ;KCNK10;SLC6A2;SLC6A4;GABRB3;CHRM…
demyelinating polyneuropathy	NR3C1
dengue disease	MTNR1B;MTNR1A;CD14
dense deposit disease	CFD;C3
dental caries	GABRA1;GRIN2D;GABRA2;GRIN2C;GRIN3A;HMGCR;GABRG2;GRIN1;GABRA5;HRH1;GRIN2B;GABRA3;OPRM1;GRIN3B;GABRG1;GABRG3;GRIN2A
dental phobia	GABRA3;ADRB1;GABRA4;GABRG2;GLRA1;CACNA2D1;GRIN2C;KCNK9;GRIN2A;ADRA2C;GABRA5;KCNK18;ADRA2B;GABRA1;KCNK2;KCNK10;GABRE;GABRA6;GABRB2;GABRA2;GABRG1;GABRB1;GRIN1;GABRG3;GRIN3A;GABRP;GRIN2D;GRIN3B;ADRA2A;GABRB3;ADRB2;KCNK3;GABRD;GABRQ;GRIN2B
dental pulp disease	SCN11A;ADRA1B;SCN5A;ADRA2B;ADRA1A;SCN1A;ADRA2A;ADRB2;SCN9A;SCN8A;SCN4A;ADRB1;SCN2A;SCN7A;SCN3A;ADRA1D;ADRA2C;SCN10A;ADRB3
depressive disorder	SCN4A;GABRA3;ADRB1;MAOB;DRD4;PDE8A;PGR;GSK3B;FKBP1A;NDUFB2;ESR1;GABRP;KCNK10;CHRNA4;CACNA1F;HTR2A;SLC6A2;GRIN2D;GSK3A;IMPDH1;CHRNE;SLC6A4;GABRA4;OPRM1;ALDH5A1;HMGCR;GABRG2;NR3C1;BCHE;PDE1A;TACR1;OPRD1;KCNQ4;GRIA2;ADRA1A;NDUFAF4;NDUFA1;GRIA3;THRA;ADORA2A;NDUFA10;NDUFA2;DDC;IMPA1;IL2RA;HTR1B;CHRND;HTR2B;NDUFB5;SCN2A;SCN7A;NDUFAF1;CHRNA1;PDE6H;IFNAR1;SLC6A3;SCN1A;GABRA6;HTR2C;HTR7;HTR3B;GRIK4;ADRA2A…
dermatitis	PDE4A;FKBP1A;JAK2;JAK3;IL23A;PDE4D;MMP8;RXRG;TYK2;PDE4C;PDE4B;RARB;IL4R;NR3C1;RARA;MMP7;MMP13;JAK1;SYK;RARG;RXRA;MMP1;HRH1;RXRB
dermatitis herpetiformis	NR3C1
dermatitis, atopic	ITGAL;IL4R;FKBP1A;JAK2;TYK2;PDE4C;PDE4D;IL5;IL1RL2;MMP8;IL18;JAK1;IL31RA;MMP1;HRH1;BTK;JAK3;AHR;IL17A;IL12B;TNFSF4;NR1H2;MMP7;MMP13;PDE4B;NR1H3;PDE4A;NR3C1;IL1A;CYSLTR1;IL1RAP
dermatofibrosarcoma protuberans	ITK;PDGFRB;PDGFRA;CSF1R;FLT4;FGFR1;FLT1;KDR;TOP2A;FGFR3;ABL1;KIT;LCK;BCR
dermatographia	IGHE
dermatological toxicity	MMP13;MMP1;MMP8;MMP7
dermatomyositis	JAK2;TLR8;C5;CD86;JAK1;S1PR1;DHFR;PDE4A;IL2RB;PDE4C;CD80;IFNB1;TLR7;TNF;TLR9;TYK2;IL12B;PDE4D;NR3C1;IL1R1;TPO;IL2RA;IL6R;PDE4B;MC2R
desmoplastic melanoma	PDCD1
desmoplastic small round cell tumor	TUBB1;TUBB2B;TUBB6;TUBB3;TUBB8;TUBB4A;TUBB4B;KDR;TUBB2A;TUBB
developmental and epileptic encephalopathy	NR3C1;ABAT;MC2R;CNR1;HTR2C;SIGMAR1;HTR1D
developmental and epileptic encephalopathy 94	GRIN2B;GRIN2D;GRIN1;GRIN2A;GRIN3A;GRIN3B;GRIN2C
developmental disability	HTR2C;DRD2;DRD4;HTR2A;DRD3
diabetes insipidus	HMGCR;AVPR1A;AVPR2;AVPR1B
diabetes mellitus	NDUFAB1;CALCR;ABCC8;SCN4A;NR1H4;NPC1L1;GABRA1;NDUFS1;PTGS2;SLC12A1;CACNA1S;NDUFB2;SI;GABRP;PTGS1;NDUFB7;SLC5A1;CACNA1F;CD40LG;GABRE;SLC6A2;PDE4C;NDUFS8;VDR;PPARD;HMGCR;GABRG2;CD86;GPD2;NDUFS7;NDUFA8;GRIA2;CD80;CXCR4;NDUFAF4;NDUFA1;FFAR1;NDUFA5;NDUFA2;NDUFB5;SCN7A;BRDT;PDE5A;PDE6H;NDUFA9;SLC5A2;NDUFB10;SCN1A;AGTR1;NDUFS6;NDUFB11;NDUFB9;DRD2;IL18;GRIA4;SCN3A;CACNA2D1;PDE1C;PDE6D;CACNA1D;ACE;NDUFV3;…
diabetic angiopathy	PTGS1;F10;PTGS2
diabetic autonomic neuropathy	DRD2;DRD3;DRD4;ACE
diabetic foot	ADRB1;GUCY1B1;COL5A3;NDUFS8;NDUFB3;NDUFA10;COL4A2;COL6A1;NDUFB11;NDUFB9;COL6A3;COL3A1;NDUFS5;COL24A1;NDUFA11;NDUFA12;NDUFA6;COL4A1;MMP1;DPP4;MT-ND4;MT-ND1;COL11A2;MT-ND4L;NDUFB2;NDUFB7;COL1A1;NDUFC1;PDGFRB;SERPINC1;MMP8;NDUFAF4;NDUFA1;F10;ADORA2A;MMP7;COL2A1;PTGIR;NDUFAF2;NDUFS4;COL1A2;ADRB2;NDUFA3;INSR;NDUFAF3;NDUFB1;NDUFA4L2;COL4A6;MT-ND6;MT-ND2;MT-ND5;MT-ND3;COL15A1;NDUFAB1;NDUFS1;COL11A1;NDUF…
diabetic ketoacidosis	INSR
diabetic macular edema	LAMC3;PTGS2;CHRNA3;ANGPT2;APEX1;LAMA1;VEGFA;FN1;PGF;COL5A1;COL2A1;REN;VEGFC;PRKCB;COL3A1;ADRB2;VEGFB;PPARA;COL4A1;LAMA2;COL27A1;COL15A1;COL6A6;ADRB1;LAMA3;LAMC2;COL4A4;FKBP1A;COL1A1;NR3C1;CHRNB4;COL4A2;COL6A1;COL6A2;AGTR1;DRD2;IL6R;HTR4;AR;COL24A1;LAMB2;COL6A5;EPOR;COL4A5;LAMB3;TNF;COL11A1;COL5A3;PGR;LAMB4;LAMB1;PTGS1;CA2;LAMA4;CCR2;PTPRB;LAMA5;LAMC1;CCR5;COL6A3;TLR3;COL1A2;COL4A3;COL18A1;COL4A6;…
diabetic maculopathy	NR3C2
diabetic nephropathy	PTGS2;KEAP1;CACNA1S;PTGS1;PDE6C;JAK2;TUBB1;TGFB1;PDE4C;SLC6A4;VDR;GLP1R;PDE4D;PDE1A;NFE2L2;ADRA1A;CCR2;ADORA2A;PPARG;TUBB2A;HCN4;PDE5A;SLC5A2;AGTR1;EDNRA;ACE;PDE9A;PDE7B;ADRA2C;PDE4B;MC2R;PDE6G;TUBB3;ADRA2B;NISCH;NR1H4;ADRB1;PDE4A;SLC12A3;PDE8A;SLC12A1;CHRNA4;SLC6A2;IKBKB;TUBB4A;IMPDH1;PDE10A;HMGCR;PDE8B;PDE6A;PDE6B;REN;PDE1C;PDE6D;XDH;CHRNB2;ABCA1;ADRA1B;ADORA2B;INSR;CYSLTR1;IMPDH2;PDE2A;PPARA;T…
diabetic neuropathy	SCN4A;HTR2A;SLC6A2;SLC6A4;VDR;OPRM1;GRIN3B;FAAH;CNR1;SCN7A;SLC5A2;SCN1A;TRPM8;CACNA1B;SCN3A;CACNA2D1;PRKCB;GRM5;AR;SCN5A;MAOA;TRPV1;GRIN2B;PTGS2;AKR1B1;HDAC6;OPRD1;HCRTR1;GRIA3;PPARG;NGF;SCN2A;SLC6A3;HTR2C;GRIA4;SCN11A;CHRM1;SCN9A;AGTR2;GRIN2A;ADRA2C;SCN10A;SCN8A;GRIN3A;CACNA2D2;GUCY1B1;OPRK1;PTGS1;TRPA1;GRIN2D;GRIA2;SNAP25;HCRTR2;PDE5A;SIGMAR1;ADRA2A;GRIA1;MS4A1;GRIN2C;INSR;GRIN1;HRH1;ADRA2B
diabetic polyneuropathy	SLC6A4;HMGCR;OPRL1;CHRNB2;TRPV1;OPRK1;SLC6A2;OPRD1;CHRNA4;CALCA;OPRM1;CALCB
diabetic retinopathy	GUCY1B1;PTGS2;PTGS1;VEGFA;NR3C1;MMP8;SSTR4;MMP7;ADRA2A;ACE;MMP1;AKR1B1;PTGFR;MMP13;SSTR1;SLC5A2;GUCY1A1;PRKCB;SSTR2;ADRA2C;ADRA2B;SSTR3;SLC9A3;FKBP1A;HMGCR;PGF;PLA2G7;GUCY1A2;SSTR5;PPARA
diarrheal disease	OPRM1
diastolic heart failure	ADRB1;NR3C2;CPT2;SCN5A;CPT1B;EDNRB;NPR1;MTOR;SCN4A;SLC12A1;HCN4;PDE5A;SLC5A2;EDNRA
differentiated thyroid carcinoma	IMPA1;THRB;GSK3A;GSK3B;THRA;KDR;TOP2A
diffuse gastric adenocarcinoma	ERBB2;EGFR
diffuse intrinsic pontine glioma	HDAC7;TUBB4A;HDAC5;FRK;HDAC1;EPHA2;HDAC11;TUBB6;LCK;BCR;TUBB4B;TUBB3;FGR;HDAC4;ABL1;HDAC10;TUBB1;PDGFRB;SRMS;BLK;TUBB2B;KIT;YES1;TUBB;HDAC2;SRC;LYN;FYN;HDAC9;FKBP1A;HDAC6;HCK;VEGFA;TUBB2A;IFNAR1;EGFR;HDAC8;IFNAR2;HDAC3;PDCD1;TUBB8
diffuse large B-cell lymphoma	CD38;BTK;CD22;POLA2;HDAC9;TNFRSF9;NDUFB4;RPL31;TOP2B;RPS5;FKBP1A;RPLP0;RPL3;POLE2;TUBB1;HCK;FLT1;GSR;CD37;RPS16;IMPDH1;POLD2;RPL28;HDAC5;NDUFC1;RPL34;NR3C1;PDGFRB;CRBN;GPD2;RPL22;HDAC1;NDUFB3;CSF3R;DNMT3A;CD274;TNFRSF8;RPL21;NDUFAF4;RPL23;MAP2K2;BCL2L2;RPL36;NDUFA10;DNMT1;NDUFA2;TOP2A;RAF1;RPL35;TUBB2A;TUBB2B;RPS8;RPS27A;RPL37;PRIM2;HDAC8;IL2RG;NDUFB9;POLE3;FAU;MS4A1;KIT;CD3G;JAK1;HDAC11;RPL9;SYK…
diffuse scleroderma	PPARD;TUBB2A;PDE5A;IMPDH2;TUBB;TUBB3;ROCK1;TUBB1;IMPDH1;TNFRSF8;CD80;PPARG;ROCK2;TUBB6;MC1R;TUBB4A;CD86;TUBB2B;PPARA;TUBB4B;TUBB8
digestive system cancer	FLT4;FGFR2;FRK;MPL;TEK;KIT;TYMS;PDGFRB;CD274;KDR;RAF1;EPHA2;DDR2;RET;NTRK1;FGFR1;ABL1;FLT1;PDGFRA;BRAF;CTLA4;MAPK11
digestive system neoplasm	EML4;RET;ERBB2;ALK;TOP1;EGFR
digestive system neuroendocrine neoplasm	FLT4;FKBP1A;VEGFA;TOP2A;SSTR4;SSTR1;SSTR2;TOP1;FLT3;KDR;PDGFRA;IFNAR1;SSTR5;TYMS;KCNJ11;TOP2B;FLT1;PDGFRB;CSF3R;KCNJ8;KIT;IFNAR2;PDCD1;SSTR3
digestive system neuroendocrine tumor, grade 1/2	TOP2B;TOP2A;TOP1
dilated cardiomyopathy	MYH7B;MYL7;NR3C2;ACE;ADRB2;ADRA1B;ADRB3;ADRB1;HMGCR;ADRA1A;AGTR1;CACNA1C;SCN5A;SCN4A;CACNA1S;MYH7;CACNA1F;MYL2;MAPK14;CSF3R;SLC5A2;CACNA1D;MYL3;ADRA1D;MYH6;MYL4
discoid lupus erythematosus	JAK2;IL17A;DDB1;LILRA4;JAK3;CRBN;CUL4A;JAK1;RBX1;TYK2;TNF
disease of genitourinary system	PARP3;PARP1;PARP2
dislocation	GABRA3;GABRE;GABRB2;GABRG3;GABRA1;GABRG2;GABRA6;GABRG1;GABRA5;HRH1;GABRQ;GABRP;GABRA4;GLRA1;GABRA2;GABRB1;GABRB3;GABRD
disorder of glycogen metabolism	UGCG
distal hereditary motor neuropathy type 2	SMN1;SMN2;MSTN
diverticular disease	PTGS2;PPARG;PTGS1;ALOX5
diverticulitis	ALOX5;PTGS1;FAAH;PPARG;PTGS2;TRPV1
dizziness	HRH1
drug dependence	SCN4A;GABRA3;GABRA1;OPRK1;GABRP;PTGS1;GABRE;SLC6A2;GRIN2D;GABRA4;OPRD1;SCN7A;GABRB2;GLRA1;DRD2;ADRA2A;SCN3A;CACNA2D1;CHRNB2;GRIN2C;GABRB1;KCNK9;DRD5;OXTR;GABRG3;GRIN2A;ADRA2C;DRD1;GABRD;MAOA;SCN8A;GUCY1B1;DRD4;PTGS2;COMT;KCNK10;HTR2A;SLC6A4;OPRM1;GLP1R;ALDH5A1;GABRG2;SCN2A;GABBR2;SLC6A3;GABRA6;HTR2C;DRD3;GABRA2;GABRG1;SLC18A2;SCN11A;MTNR1A;KCNK3;GRIN1;SCN10A;KCNK18;GABBR1;GABRQ;ADRA2B;KCNK2;CHRNA…
drug interaction	CYP3A43;CYP3A5;HMGCR;ATP4A;CYP3A4;CYP3A7;IMPDH1;CNR1;IMPDH2
drug toxicity	TFPI;RYR1;RYR3
drug-Induced dyskinesia	CACNA1B;HTR2A;DRD2;SV2A;HTR1A
drug-induced hepatitis	PTGS1;FAAH;TRPV1;NR1H4;PTGS2
drug-induced liver injury	TUBB1;TUBB6;IMPDH2;TUBB4B;NR1H4;TUBB4A;NR3C1;TUBB8;IMPDH1;TUBB2A;TUBB2B;TUBB;TUBB3
dry eye syndrome	PTGS2;OPRK1;JAK3;IL17A;NR3C1;OPRD1;MMP8;ADRA1A;PTGFR;MMP7;NTRK3;NTRK2;ADRA2A;CACNA2D1;ITGB2;CHRNB2;SYK;ADRA1B;INSR;P2RY2;IMPDH2;P2RY4;TRPV1;NTRK1;ADRA2B;ITGAL;TBXAS1;CHRNA3;ESR1;PTGS1;JAK2;CHRNA4;TYK2;CHRNB4;PPARG;PPP3CA;JAK1;CHRM1;P2RY1;P2RY6;PPIA;ADORA3;FKBP1A;IMPDH1;PPARD;OPRM1;IL1B;CHRM3;MMP13;ADRA1D;ADRA2C;MC2R;MMP1
dumping syndrome	SSTR5;SSTR1;SSTR2;SSTR3
duodenal ulcer	PTGS1;ATP4A;CLCN2;MMP13;ATP4B;PGA5;PTGER3;PTGS2;HRH2;MMP8;MMP7;P2RY12;MMP1
duodenitis	SIGLEC8
dysgerminoma	EPOR;CTLA4;CD274
dyslexia	DRD3
dyspepsia	CACNA2D1;HTR1A;ADRA2C;PGA5;ACHE;SLC6A2;ATP4A;DRD2;HTR4;HTR3D;HRH1;ADRA2B;HTR2A;SLC6A4;HRH2;TACR1;HTR2C;HTR3B;ADRA2A;CCKAR;HTR3A;HTR3C;HTR3E
dysphoria	SLC6A4;AR;SCN4A;PGR;ESR1;NR3C1
dysplasia of cervix	RARB;RARA;RARG;SCN5A;SCN10A;SCN8A;SCN4A;SCN2A;SCN1A;SCN7A;SCN3A;SCN11A;SCN9A;TYMS;TLR7
dysthymic disorder	DRD3;HTR2A;HTR1A;SLC6A2;SLC6A4;SLC6A3;DRD2
dystocia	OXTR;ADRB2;ADRB1
dystonic disorder	SCN1A;SCN3A;SCN9A;SCN8A;SCN7A;SLC18A2;SCN10A;SCN4A;SNAP25;SCN2A;SCN11A;CHRM1;SCN5A
dysuria	SCN4A;SCN10A;PDE4A;PDE4D;SCN2A;SCN7A;SCN1A;SCN11A;SCN9A;PDE4B;SCN8A;PDE8A;PDE4C;PDE8B;SCN3A;PDE7B;SCN5A;PDE7A
ear infection	ADRA2A;ADRA2C;ADRA2B;OPRM1;NR3C1
ear neoplasm	OPRM1
early T cell progenitor acute lymphoblastic leukemia	POLA1;PRIM2;POLD4;POLE;POLA2;POLD1;POLD3;CSF3R;TOP2A;POLE3;POLE2;POLD2;NR3C1;BCL2;PRIM1
eating disorder	GABRA1;SLC6A2;SLC6A4;OPRM1;GABRG2;GRIN3B;OPRD1;SCN2A;GABBR2;SLC6A3;DRD3;SLC18A2;GABRB3;SCN11A;SCN9A;HTR1A;GRIN2A;SCN5A;SCN10A;GABRA5;GRIN3A;DRD4;OPRK1;GABRE;HTR2A;GABRA4;GLP1R;SCN7A;HTR2C;DRD2;GRIN2C;GABRB1;GRIN1;OXTR;GABRG3;GABRD;SCN8A;SCN4A;GABRA3;PGR;GABRP;GRIN2D;SCN1A;GABRA6;GABRB2;GABRA2;SCN3A;GABRG1;HTR3A;GABBR1;GABRQ;GRIN2B
edema	FKBP1A;NR3C1;CA1;SLC12A3;CA12;SCNN1A;PLG;CA4;HRH1;CA2
embryonal rhabdomyosarcoma	FKBP1A;TUBB4A;IGF1R;TUBB3;TUBB8;TUBB1;TUBB4B;TUBB;TOP1;TOP2B;TOP2A;TUBB2A;TUBB2B;TUBB6
emphysema	PTGS1;HMGCR;NR3C1;MMP8;CHRM3;IL2RA;MMP7;PDE5A;TNFSF13B;PDE4C;MMP13;RARG;MMP1;PDE4A;PTGS2;RARB;PDE4D;RARA;AGTR1;ADRB2;P2RY12;PDE4B;ELANE
empyema	PLAU;PLAT
encephalomyelitis	PPAT;FKBP1A;TLR3
endocarditis	DPEP1
endocrine neoplasm	NDUFAB1;NDUFB7;NDUFS8;GPD2;NDUFA8;NDUFB5;NDUFAF1;NDUFB10;NDUFB11;NDUFS2;NDUFV3;NDUFAF2;NDUFS4;NDUFB6;NDUFV1;NDUFAF3;NDUFV2;NDUFB1;NDUFA13;NDUFA4;MT-ND6;NDUFS1;NDUFB4;NDUFB2;NDUFC1;NDUFA9;NDUFS6;NDUFA12;MT-ND3;MT-ND4;MT-ND1;MT-ND4L;NR3C1;NDUFS7;NDUFB3;NDUFAF4;NDUFA1;NDUFA5;NDUFA10;NDUFA2;NDUFB9;NDUFC2;SSTR5;NDUFB8;NDUFS5;NDUFA3;NDUFA11;SSTR2;NDUFA6;NDUFA4L2;MT-ND2;MT-ND5;NDUFS3;NDUFA7
endocrine system disease	GHR;NR3C1
endometrial adenosquamous carcinoma	POLA2;POLD1;POLE2;VEGFA;TOP2A;PRIM2;POLE3;RRM1;MAP2K1;POLD4;TUBB6;POLE;TUBB;PRIM1;TUBB3;TUBB8;POLD3;TUBB1;POLA1;TUBB4A;MAP2K2;TUBB2A;TUBB2B;FKBP1A;POLD2;CSF3R;TUBB4B
endometrial cancer	NDUFAB1;PARP3;FGFR2;POLD3;ESR1;STS;POLA1;TUBB4A;PIK3CG;NDUFC1;VEGFA;NR3C1;GPD2;AKT3;NDUFA8;PIK3CA;TUBA1B;NDUFA5;PARP2;NDUFA10;NDUFA2;TOP2A;TUBB2A;TUBB2B;CYP19A1;NDUFB10;PIK3R1;PRIM2;NDUFB9;NDUFC2;FGFR4;NDUFS4;NDUFB6;TUBA1A;NDUFV1;NDUFA3;ALK;TUBB6;TYMS;NDUFAF3;NDUFB1;NDUFA4L2;TUBB4B;NDUFA4;TUBB;MT-ND6;MT-ND2;MT-ND5;MT-ND4;MT-ND1;TOP1;NDUFS3;DHFR;TUBB3;PIK3CB;NDUFB4;PTGS2;FGFR1;PGR;NDUFB2;PTGS1;TUB…
endometrial carcinoma	PIK3CB;NDUFB4;FLT1;MET;HMGCR;NDUFS7;NDUFA8;PGF;NDUFA5;PARP2;NDUFA2;CDK4;CYP19A1;ESR2;PIK3R5;AKT1;PIK3R1;NDUFC2;NDUFV3;NDUFS5;NDUFA3;TUBB6;NDUFA4L2;TUBB4B;TXNRD1;MT-ND4;MT-ND1;NDUFS3;NDUFAB1;PARP3;TUBB1;CDK6;PIK3CG;NDUFC1;PIK3CA;NDUFA10;IDO1;NDUFB5;PARP1;NDUFS6;NDUFAF2;NDUFB6;MAP2K1;TYMS;NDUFAF3;NDUFA12;TUBB;MT-ND5;MT-ND3;TOP1;MT-ND4L;TUBB3;NDUFS1;FLT4;PGR;FKBP1A;NDUFB2;ESR1;ABL1;NDUFB7;TUBB4A;AKT…
endometrial disorder	PTGER3
endometrial endometrioid adenocarcinoma, variant with squamous differentiation	TUBB1;CSF3R;TUBB2A;TUBB2B;TUBB4B;TUBB4A;TOP2A;TUBB;TUBB3;TUBB8;TUBB6
endometrial neoplasm	FLT4;PIK3CB;TUBB1;PIK3CG;PIK3R3;PARP2;TOP2A;TUBB2B;PARP1;PDCD1;TUBB;TUBB3;TUBB8;FLT1;CD274;KDR;PIK3R1;TUBB6;TUBB4B;PARP3;PGR;TUBB4A;PIK3R2;PIK3CA;TUBB2A;CYP19A1;PIK3R5;PIK3CD;MTOR
endometrial stromal sarcoma	ESR1;ESR2
endometrioid carcinoma	HDAC9;POLD1;FKBP1A;HDAC6;HDAC10;NDUFAF4;NDUFA1;NDUFA5;NDUFA10;NDUFA9;NDUFS6;HDAC8;NDUFB11;NDUFC2;NDUFV3;NDUFS4;NDUFA3;TUBB6;NDUFV2;NDUFB1;TUBB4B;MT-ND6;TUBB8;NDUFS1;NDUFB4;HDAC4;NDUFB2;POLA1;POLD2;HDAC5;NDUFS8;VEGFA;NDUFS7;HDAC1;NDUFAF1;NDUFS2;NDUFAF2;NDUFB8;NDUFA11;NDUFA4L2;NDUFA4;TUBB;PRIM1;MT-ND2;MT-ND3;MT-ND1;NDUFAB1;POLA2;HDAC7;POLD3;NDUFB7;POLE2;TUBB1;TUBB4A;NDUFC1;GPD2;NDUFB3;NDUFA8;NDUFA2…
endometriosis	MAPK9;PDE8A;PGR;ESR1;PDE4C;OPRM1;PDE10A;PDE4D;NR3C1;CSF3R;PDE1B;PDE6A;PDE6D;AR;ADORA2B;PDE2A;PDE7A;PDE4A;MAPK8;GNRHR;PDE8B;PDE1A;OPRD1;ADORA2A;PPARG;NGF;PDE6H;DRD2;PDE7B;PDE3A;OXTR;PDE4B;PTGS2;OPRK1;PTGS1;PDE6C;MAPK10;VDR;HMGCR;PDE6B;CYP19A1;PDE5A;ESR2;PDE3B;PDE1C;PDE9A;PDE6G;TNF
endometrium adenocarcinoma	FLT4;ESR1;TUBB4A;AKT2;PIK3CA;PARP2;MAP2K1;TUBB6;ADRA2C;TUBB;GRIN3A;GRIN2B;ADRA2B;SCN4A;PGR;GRIN2D;GRIN3B;AKT3;MAP2K2;ESR2;AKT1;PARP1;PIK3CD;GRIN2A;TUBB4B;PDCD1;MTOR;PARP3;TUBB1;FLT1;CDK6;KDR;CDK4;TUBB2A;TUBB2B;ERBB2;ADRA2A;GRIN2C;CTLA4;GRIN1;TUBB3;TUBB8
endometrium neoplasm	PDCD1
endophthalmitis	SCN2A;SCN1A;SCN11A;SCN9A;SCN10A;SCN3A;SCN4A;NR3C1;SCN7A;SCN5A;SCN8A
endothelial dysfunction	NDUFAF4;NDUFA2;NDUFB5;NDUFB10;AGTR1;NDUFS4;NDUFV1;PAH;NDUFAF3;NDUFV2;NDUFA4L2;KCNJ11;MT-ND4L;NPC1L1;NDUFS1;NDUFB4;ACHE;NDUFB7;NDUFC1;NDUFS8;NDUFS7;NDUFB3;REN;NDUFS6;PLA2G7;NDUFB9;NR3C2;NDUFV3;CCR5;NDUFAF2;NDUFB6;NDUFS5;NDUFA11;NDUFA12;NDUFA13;MT-ND2;NDUFS3;NDUFA7;NDUFAB1;ABCC8;NDUFB2;HMGCR;GPD2;NDUFA8;NDUFA1;NDUFA5;NDUFA10;NDUFAF1;NDUFA9;NDUFB11;NDUFC2;EDNRA;NDUFS2;ACE;NDUFB8;NDUFA3;NDUFB1;NDUFA6…
energy expenditure	GABRA3;GLRA1;GABRB3;KCNK18;ADRB3;GABRQ;GABRA1;GABRP;KCNK10;GABRG2;ADORA2A;GABRB2;GABRG1;GABRB1;ADORA1;KCNK3;GABRG3;GABRD;KCNK2;GABRE;GABRA4;GABRA6;GABRA2;KCNK9;ADORA2B;GABRA5;ADORA3
enteritis	SSTR1;SSTR5;PAH;SSTR2;SSTR3;NR3C1;SSTR4
enteropathy-associated T-cell lymphoma	TUBB1;JAK3;TUBB3;TUBB4A;TYK2;TNFRSF8;JAK1;SYK;TUBB6;TUBB4B;TUBB8;TUBB2A;TUBB2B;TUBB
enuresis	PTGS2;SLC6A2;AVPR2;SLC6A4;MTNR1B;AVPR1A;MTNR1A;CHRM2;AVPR1B;PTGS1;CHRM3
eosinophilic esophagitis	PTGS2;IL5RA;ATP4A;S1PR4;CHRM3;PTGDR2;HRH1;IL4R;SIGLEC8;IL5;NR3C1;HRH2;AGTR1;IL13;S1PR5;TNF;ALOX5;PTGS1;PPARG;TSLP;S1PR1;CYSLTR1;CHRM2;IGHE
eosinophilic gastroenteritis	SIGLEC8;IL13
eosinophilic pneumonia	NR3C1
ependymoma	PSMB6;PSMA5;EGFR;PSMB10;PSMB11;PSMB1;TOP2B;PSMA3;PSMA7;VEGFA;PSMB2;PSMB4;TUBB4B;TUBB;PSMB8;PSMB9;TUBB3;PSMA4;PSMB5;PSMA6;TUBB1;GSR;TUBB4A;PSMA2;CSF3R;PSMA1;TOP2A;PSMB7;TUBB2A;TUBB2B;PSMA8;TUBB6;TUBB8;PSMB3
epicondylitis	PTGS2;PTGS1;SCN7A;SCN1A;SCN3A;SCN10A;SCN4A;NR3C1;SNAP25;SCN2A;SCN9A;SCN8A;SCN11A;SCN5A
epidermal nevus syndrome	FGF23
epidermolysis bullosa	POLA2;POLD2;PRIM2;RRM1;PRIM1;POLD1;POLE2;TACR1;POLE3;POLD4;POLE;POLD3;FKBP1A;POLA1;IMPDH1;IMPDH2
epidermolysis bullosa simplex	SNAP25
epilepsia partialis continua	GABRA3;GABRA1;GABRG1;GABRG3;GABRG2;GABRA2;GABRA5
epilepsy	SCN4A;GABRA3;NDUFS1;KCNQ1;NDUFB4;CA12;KCNQ2;NDUFB2;GABRP;CACNA1I;CA2;GRIN2D;RPL18A;CA9;RPL19;SLC6A4;GABRA4;VDR;NR3C1;RPS15;NDUFS7;GRIN3B;KCNQ4;RPS25;CNR1;ADRA1A;RPS10;RPL36;RPL27;NDUFA2;CA6;PDE6A;RPS15A;MTNR1B;SCN2A;SCN7A;RPL35;RPS6;CASP1;RPS24;NDUFA9;RPS2;RPS8;RPS27A;SCN1A;NDUFS6;GABRA6;NDUFB11;HTR2C;CACNA1B;FAU;NDUFC2;PDE3B;GRIA4;CACNA2D1;GRIA1;MS4A1;SLC6A1;NDUFS2;SV2A;PDE9A;RPL8;GABRG1;GRIK3;G…
epilepsy with generalized tonic-clonic seizures	GABRA4;CACNA1B;GRIK4;GABRA2;GRIA4;SV2A;GRIK3;GRIK2;SCN9A;GABRG3;SCN5A;GABRA5;SCN8A;GABRQ;SCN4A;GABRA1;GABRP;GABRG2;GRIA2;GRIA3;SCN2A;SCN7A;SCN1A;GABRB2;GABRG1;GABRB3;SCN11A;GRIK1;SCN10A;GABRD;GABRA3;GABRE;CA2;GRIK5;GABRA6;SCN3A;GRIA1;GABRB1;CA4
epistaxis	SCN3A;ADRB2;ADRA1B;ADRA2C;SCN4A;MMP8;PLG;SCN7A;MMP7;MMP13;ADRA2A;ADRB3;MMP1;SCN8A;ADRA2B;ADRB1;ADRA1A;SCN2A;SCN1A;SCN11A;SCN9A;ADRA1D;SCN5A;SCN10A
epithelioid hemangioendothelioma	TUBB4A;TUBB;MAP2K2;TUBB2A;TUBB6;TUBB1;TUBB2B;MAP2K1;TUBB4B;TUBB3;TUBB8
epithelioid sarcoma	EZH2;TOP2A;PDCD1
erectile dysfunction	ROCK1;PTGER2;ROCK2;PDE5A;ESR2;PTGER1;MC4R;AR;ADRB1;SLC6A4;DRD2;ADRA2C;ADRA2B;GUCY1B1;DRD4;ESR1;ADRA1A;SNAP25;ADRA2A;DRD3;ADRB2;ADRA1B;ADRA1D
erythema multiforme	NR3C1;PDE4A;PDE4C;PDE4B;PDE4D
erythrocyte disorder	PKLR
erythromelalgia	SCN2A;SCN9A;SCN5A;SCN4A;SLC6A4;SCN10A;SLC6A2;SCN7A;SCN1A;SCN3A;SCN11A;SCN8A
erythropoietic protoporphyria	HRH2;SLC6A9;MC1R
esophageal adenocarcinoma	POLA2;HDAC7;POLE2;TUBB1;TUBB4A;POLD2;HDAC1;TUBB2A;TUBB2B;HDAC8;IL6R;CTLA4;ADRB2;HDAC3;TYMS;TUBB4B;PDCD1;PRIM1;TUBB8;ADRB1;POLD1;POLD3;POLA1;HDAC5;KDR;ERBB2;PRIM2;EGFR;RRM1;POLD4;TUBB6;POLE;TUBB;HDAC2;TXNRD1;TOP1;TUBB3;FLT4;HDAC9;RRM2B;HDAC4;HDAC6;HDAC10;FLT1;VEGFA;CD274;POLE3;HDAC11;DPYD
esophageal cancer	BTK;FLT4;KCNK2;IL2RB;TUBB1;PIK3R2;POLD2;GABRA4;VEGFA;PDGFRB;PIK3R3;CD274;PIK3CA;FLT3;CDK2;CDK9;TUBB2A;GABRA6;EGFR;POLE3;KIT;BRAF;DDB1;CDK1;GABRG3;CSF1R;GABRA5;PDCD1;DPYD;CHRNG;PRIM1;TXNRD1;DHFR;TUBB3;POLA2;PTGS2;POLD3;FGFR1;CD40;GABRE;FLT1;TUBB4A;ATP4A;CHRNE;GABRG2;CSF3R;TOP2A;RAF1;PDGFRA;CHRNA1;ERBB2;EPHA2;GLRA1;GABRB1;CTLA4;GABRB3;KCNK9;KCNK3;RRM2;TYMS;KCNK18;TUBB4B;TUBB;TUBB8;GABRA3;GABRA1;PIK…
esophageal carcinoma	TUBB1;TUBB4A;NR3C1;PDGFRB;CD274;EGFR;HDAC11;HDAC3;TYMS;TUBB;HDAC2;TOP1;DHFR;TUBB3;HDAC9;TGFB1;CXCR4;TUBB2A;TUBB2B;RRM1;MAP2K1;RRM2;TUBB6;TUBB4B;PDCD1;TUBB8;FLT4;RRM2B;HDAC7;HDAC4;TGFB2;HDAC6;HDAC10;HDAC5;VEGFA;HDAC1;SERPINC1;TGFB3;MAP2K2;KDR;SNAP25;HDAC8;KIT;GART;CTLA4;TIGIT;DPYD;DPP4
esophageal disease	ATP4A;NR3C1
esophageal small cell neuroendocrine carcinoma	TUBB4A;TUBB2B;TUBB6;TUBB4B;TUBB3;TUBB8;TUBB1;TUBB2A;PDCD1;TUBB
esophageal squamous cell carcinoma	NDUFB4;TUBB1;FLT1;PDGFRB;GPD2;NDUFB3;CD274;FLT3;KDR;NDUFA5;PDGFRA;CDK4;NDUFB5;TUBB2A;TUBB2B;NDUFAF1;NDUFS6;EGFR;NDUFV3;NDUFS4;NDUFS5;TUBB6;ERBB4;NDUFA6;TUBB4B;PDCD1;TUBB;MT-ND3;NDUFS3;TUBB3;TUBB8;LAG3;NDUFB2;TUBB4A;NDUFS7;DNMT3A;NDUFA1;NDUFA10;NDUFA2;HAVCR2;NDUFA9;NDUFB10;ERBB2;KIT;CTLA4;NDUFAF2;NDUFV1;NDUFA3;NDUFAF3;TIGIT;NDUFA12;NDUFA4L2;NDUFA13;DPYD;MT-ND6;MT-ND5;MT-ND1;TOP1;MT-ND4L;NDUFAB1;ND…
esophageal varices	ADRB1;ADRA1A;AVPR2;ADRB2;ADRA1D;SSTR3;SSTR4;SSTR1;AVPR1A;ADRA1B;SSTR2;ADRB3;SSTR5;AVPR1B
essential hypertension	ADRB1;SLC12A3;CACNA1F;SCNN1A;HMGCR;AGTR1;CACNA1C;CACNA1D;ACE;ADRB2;CACNA1S;ADRA1A;PDE5A;EDNRA;NR3C2;XDH;CYP11B1;ADRA1D;ADRB3;SLC12A1;MTNR1B;EDNRB;ENPEP;SLC5A2;REN;MTNR1A;ADRA1B;MME
essential thrombocythemia	PTGS2;JAK2;POLD2;HDAC1;CUL4A;NTRK3;IFNAR1;NTRK2;PDE3B;IFNAR2;JAK1;TERT;PDE3A;HDAC2;FNTB;KDM1A;FLT3;PRIM2;RET;FNTA;HDAC3;RRM2;POLE;PRIM1;POLA2;POLD1;POLD3;HDAC6;PTGS1;RBX1;POLE2;POLA1;NR3C1;CRBN;TOP2A;MDM2;TP53;POLE3;DDB1;POLD4;NTRK1
essential tremor	CACNA1G;SCN4A;GABRA1;GABRP;GABRE;GABRG2;GRIA3;SNAP25;SCN2A;GABBR2;SCN1A;GABRA6;CACNA2D1;GRIA1;GABRG1;GABRB1;GRIK2;CA4;SCN11A;ADRB2;GRIK1;GRIN1;GABRG3;GRIN2A;GABRA5;SCN8A;GABBR1;GABRQ;GRIN2B;FLT4;ADRB1;CACNA1I;GRIN2D;GABRA4;PDGFRB;CA1;SCN7A;GABRB2;DRD3;GRIA4;SCN3A;SCN9A;GABRD;GRIN3A;GABRA3;DRD4;CA2;GRIK5;GRIN3B;GRIA2;KDR;DRD2;GRIK4;GABRA2;KIT;GRIN2C;GRIK3;GABRB3;CA7;SCN5A;SCN10A;PDCD1;CACNA1H
euthyroid sick syndrome	THRA;THRB
exanthem	NR3C1
exercise	TRPA1;TRPM8;TRPV1
exfoliation syndrome	PTGFR;ADRB2;ADRB1
exfoliative dermatitis	NR3C1
exocrine pancreatic insufficiency	ATP4A
extragonadal germ cell tumor	TUBB1;CSF3R;TOP2A;TUBB2B;TUBB6;TUBB4B;TUBB;TUBB3;TUBB4A;TUBB2A;TUBB8;TOP2B
extrahepatic bile duct carcinoma	AKT1;AKT3;AKT2
extranodal nasal NK/T cell lymphoma	POLA2;TOP2B;JAK2;POLA1;JAK3;IMPDH1;POLD2;VEGFA;NR3C1;DNMT3A;DNMT1;CUL4A;POLE3;RRM1;POLD4;POLE;IMPDH2;PRIM1;POLD1;POLE2;CD274;TOP2A;PRIM2;JAK1;DDB1;PDCD1;DHFR;POLD3;FKBP1A;RBX1;TYK2;CRBN;IL2RA;CD52
extraskeletal myxoid chondrosarcoma	FGFR3;ITK;FLT4;FLT1;PDGFRB;PDGFRA;KIT;FGFR1;KDR;TOP2A;CSF1R;LCK
extrinsic allergic alveolitis	NR3C1
eye allergy	ADRA2A;ADRA1B;ADRA1D;ADRA2C;ADRA1A;HRH1;ADRA2B
eye disease	LAMC3;LAMA3;ROCK1;OPRK1;LAMA1;PLAT;LAMA4;OPRD1;LAMA5;ROCK2;COL4A2;NTRK3;COL6A2;NTRK2;ITGB2;COL1A2;COL3A1;ADRA1B;COL18A1;COL4A1;CEP290;COL11A2;LAMC2;COL5A3;LAMB4;CHRNA4;COL1A1;OPRM1;FN1;RPE65;ADRA1A;LAMC1;COL6A1;COL6A3;COL4A3;ADRB2;ADRA1D;LAMB2;COL6A5;COL4A6;COL5A2;ITGAL;ADRB1;COL11A1;COL4A4;FKBP1A;LAMB1;CA2;NR3C1;COL5A1;CHRM3;COL2A1;CHRNB2;COL24A1;COL4A5;PPIA;LAMA2;COL27A1;LAMB3;NTRK1;COL15A1;COL…
eye infection	NR3C1
eye inflammation	PTGS1;PTGS2;NR3C1;XDH
eye injury	NR3C1
facial pain	TRPV1;NR3C1;SCN4A;PTGS2;SNAP25;CACNA2D1
factor VII deficiency	F7
factor X deficiency	F10
fallopian tube cancer	POLA2;FLT4;PARP3;EPHA3;POLD1;ERBB3;FGFR2;EPHA8;POLD3;ESR1;HDAC6;ABL1;NDUFB7;HDAC10;TUBB1;PTK6;POLA1;TLR8;CDK6;EPHB6;NDUFS8;ITK;GPD2;F3;NDUFA1;TUBA4A;KDR;PARP2;NDUFA10;CDK4;TUBB2B;NDUFB10;EPHA2;EGFR;NDUFB11;ANGPT1;PRKCA;KIT;BRAF;XDH;IL6R;FGFR4;DDR2;PRKCI;CTLA4;NDUFS4;RET;RRM1;NDUFV1;MAP2K1;AR;PRKCE;HDAC3;POLD4;TYMS;POLE;ERBB4;MUC16;LCK;EPHA10;TOP1MT;NDUFA12;MAPK11;BCR;PDCD1;TUBB;TLR7;PRIM1;NTRK1;D…
fallopian tube clear cell adenocarcinoma	TUBB1;TUBA1B;TUBA4A;TUBB2A;TUBB2B;TUBB6;TUBB3;VEGFA;TUBA3E;TUBA1C;TUBB4A;TUBA1A;TUBB4B;TUBB;TUBA3C;TUBB8
fallopian tube endometrioid adenocarcinoma	VEGFA;TUBB2B;TUBB4B;TUBA1B;TUBB6;TUBB3;TUBB1;TUBB4A;TUBA4A;TUBB2A;TUBA3E;TUBA1A;TUBA1C;TUBB;TUBA3C;TUBB8
fallopian tube mucinous adenocarcinoma	TUBB2A;TUBB6;TUBB;TUBB4A;TUBA1B;TUBA4A;TUBB2B;TUBA1C;TUBB4B;TUBB3;TUBB8;TUBB1;VEGFA;TUBA3E;TUBA1A;TUBA3C
fallopian tube neoplasm	FOLR1;TUBA1C;TUBB1;TUBA3E;TUBA1A;TUBB6;TUBB4B;TUBB;TUBB8;TUBB4A;TUBA1B;TUBA4A;TUBB2A;TUBB2B;TUBA3C;TUBB3
fallopian tube transitional cell carcinoma	TUBB4A;VEGFA;TUBB;TUBB3;TUBB1;TUBA4A;TUBA3E;TUBA3C;TUBA1B;TUBB2A;TUBB2B;TUBA1A;TUBA1C;TUBB6;TUBB4B;TUBB8
familial Mediterranean fever	TUBB1;TUBB4A;TUBB2B;TUBB6;TUBB4B;TUBB;TUBB3;IL1B;TUBB2A;IL6R;IL1R1;TUBB8
familial adenomatous polyposis 1	PTGS2
familial amyloid neuropathy	PTGS2;TTR;MMP13;PTGS1;MMP8;MMP7;MMP1
familial atrioventricular septal defect	FKBP1A;NR3C1;PPIA
familial chylomicronemia syndrome	APOC3;DGAT1
familial hemolytic anemia	PKLR
familial hypercholesterolemia	NPC1L1;CACNA1S;APOB;HMGCR;ANGPTL3;MTTP;CACNA1C;PCSK9;CACNA1F;ACLY;PTGDR;P4HB;CETP;THRB;CACNA1D
familial intrahepatic cholestasis	SLC10A2
familial lipoprotein lipase deficiency	IMPDH1;PPIA;APOC3;NR3C1;IMPDH2
familial long QT syndrome	AR;SCN4A;KCNH2;CFTR;PGR;SCN5A
familial multiple nevi flammei	TLR7
familial partial lipodystrophy	ANGPTL3;NR1H4;LEPR;APOC3;ASGR1
fasting	PTGS2;TRPV1;PTGS1;FAAH
fatty liver disease	SLC5A2;ATP4A
fecal incontinence	OPRM1;ADRA1A;SNAP25;ADRA1D;HTR3E;ADRA2B;HTR3D;HTR3B;ADRA2A;HTR3A;ADRA1B;HTR3C;ADRA2C
female breast carcinoma	GABRA3;ESR1;CYP19A1;GABRA2;GABRG1;GABRB1;GABRG3;GABRA5;KCNK18;GABRA1;GABRP;GABRE;GABRA4;GABRA6;GLRA1;KCNK9;KCNK3;KCNK2;KCNK10;CDK6;GABRG2;CDK4;ESR2;GABRB2;GABRB3;GABRD;GABRQ
female infertility	GNRHR;LHCGR;FSHR;PGR;ESR1;PDE5A;GHR
female reproductive system disease	GABRA3;KCNK2;GABRP;KCNK9;GABRA5;KCNK18;GABRD;GABRA1;GABRE;GABRA4;GABRG2;GABRA6;GABRB2;GABRA2;KCNK3;GABRG3;KCNK10;GLRA1;GABRG1;GABRB1;GABRB3;GABRQ
female reproductive system neoplasm	OPRM1;NR3C1;PTK2;DRD4;TACR1;CD274;PTK2B;DRD2;HTR3A;SCN4A;HTR2A;SERPINC1;PLG;MAP2K2;HTR2C;DRD3;CTLA4;MAP2K1;PDCD1
femoral neck fracture	VDR;NR3C1;SCN1A;SCN9A;SCN8A;SCN4A;PLG;SCN5A;OPRM1;SCN2A;SCN7A;SCN3A;SCN11A;SCN10A
femur fracture	ADRB1;OPRM1;SCN7A;SCN3A;ADRB2;SCN9A;ADRA1B;SCN5A;ADRA2C;SCN10A;ADRA2B;ADRA1A;SCN2A;SCN8A;SCN4A;PLG;SCN1A;ADRA2A;SCN11A;ADRA1D;ADRB3
fetal erythroblastosis	FCGRT
fetal growth restriction	GHR;SERPINC1;MTNR1B;MTNR1A;PTGS1;PTGER2;PDE5A;PTGER4;PTGER3;PTGS2;PTGER1
fetal hypoxia	PDE5A;XDH
fibrodysplasia ossificans progressiva	INHBA;RARG;ABL1;SRC
fibroma	FKBP1A;VDR
fibromatosis	PSEN1;APH1B;RRM2;BCR;ABL1;PDGFRB;APH1A;PSEN2;KIT;NCSTN;PSENEN
fibromyalgia	CALCR;ADRB1;NDUFB4;NDUFB2;HTR2A;NDUFC1;OPRM1;GHSR;NDUFA5;DDC;SCN7A;GABBR2;NDUFAF1;HTR2C;NDUFB9;SCN3A;GRIN2C;NDUFV1;SCN11A;SCN9A;GRIN1;GRIN2A;NDUFA4L2;SCN8A;MT-ND6;MT-ND5;MT-ND4;MT-ND1;NDUFAB1;SCN4A;CACNA2D2;DRD4;NDUFB7;SLC6A2;SLC6A4;NDUFS8;GPD2;OPRD1;NDUFB3;NDUFA8;NDUFA10;SNAP25;NDUFB5;NDUFA9;NDUFB10;SCN1A;SIGMAR1;ADRA2A;NDUFS2;NDUFB8;HTR3A;ADRA1B;ADRA1D;NDUFAF3;NDUFA12;NDUFA6;NDUFA4;GABBR1;NDUFA…
fibrosarcoma	VEGFA
fibrosis	IMPDH1;PDE1A;PDE1B;PDE9A;PDE7A;PDE4A;PDE6C;PDE4C;PDE5A;PDE6H;IFNAR1;PDE3B;IFNAR2;PDE7B;PDE3A;PDE2A;PDE8A;FKBP1A;PDE10A;HMGCR;PDE8B;PDE4D;ADORA2A;PDE6A;PDE6B;PDE1C;PDE6D;ADORA2B;PDE4B;PDE6G
fibrous dysplasia	TNFSF11;FDPS;FGF23;IL6R
filarial elephantiasis	MMP7;MMP13;MMP8;MMP1
flatulence	F12
fluoride poisoning	KCNK10;GABRA4;GABRB1;GABRB3;GABRG3;GABRD;GABRQ;GABRA3;KCNK2;GABRG1;KCNK9;GABRA1;GABRP;GABRE;GABRG2;GABRA6;GABRB2;GLRA1;GABRA2;KCNK3;GABRA5;KCNK18
focal dystonia	CACNA1S;CACNA1C;CACNA1F;CACNA1D;SNAP25
focal segmental glomerulosclerosis	TGFB2;IMPDH1;HMGCR;NR3C1;TGFB3;RARA;IL2RA;MS4A1;ACE;RARG;TNF;FKBP1A;PPP3CA;EDNRA;RARB;CD40;TGFB1;MAPK14;CCR2;SLC5A2;AGTR1;IMPDH2;MC2R;MAPK11;PPIA
focal, segmental or multifocal dystonia	SNAP25
follicular lymphoma	CD38;POLA2;NDUFS1;POLD3;HDAC6;IL2RB;RBX1;TUBB1;GSR;PIK3CG;EZH2;POLD2;GPD2;NDUFB3;NDUFA8;CSF3R;DNMT3A;PIK3CA;CXCR4;DNMT1;NDUFA2;NDUFB5;TUBB2B;BCL2A1;NDUFB10;NDUFB9;POLE3;NDUFS2;IFNAR2;NDUFV3;CD3G;IL6R;NDUFAF2;NDUFB6;CD3D;BCL2L1;PIK3CD;TUBB6;POLE;IMPDH2;NDUFAF3;NDUFB1;TUBB4B;NDUFA4;PPIA;HRH1;PRIM1;MT-ND5;MT-ND4;MT-ND4L;CSNK1E;TUBB3;TUBB8;NDUFA7;NDUFAB1;BTK;CD22;HDAC9;POLD1;NDUFB4;PTGS2;FKBP1A;LAG3;…
follicular thyroid carcinoma	FLT4;ERBB3;EPHA8;HSP90AB1;PTK6;MET;EPHB6;CCDC6;EPHA4;PGF;EPHA7;BRAF;CTLA4;TSHR;RET;EPHB3;EPHA3;HDAC9;HDAC4;EPHA6;HSP90AA1;PSMB5;FLT1;VEGFA;PDGFRB;DNMT3A;TEK;FLT3;MAP2K2;DNMT1;RAF1;EPHA2;KIT;HDAC11;HDAC3;PDCD1;HDAC2;HDAC7;HDAC6;HDAC10;HDAC5;HDAC1;CD274;KDR;EPHB2;PDGFRA;ERBB2;EPHA5;EGFR;EPHA1;HDAC8;EPHB1;MAP2K1;KIF5B;ERBB4;CSF1R;EPHA10;EPHB4;SRC
folliculitis	NR3C1
food allergy	IGHE;BTK;VDR
fracture of pelvis	PTH1R
fragile X syndrome	GABRA3;NDUFS1;NDUFB4;ACHE;GRIN2D;SLC6A4;GABRA4;NDUFC1;HMGCR;NDUFS7;GRIN3B;CNR1;NDUFA8;ADRA1A;NDUFAF4;NDUFA1;NDUFA10;NDUFA2;HTR1B;NDUFB5;SCN7A;GABBR2;NDUFA9;NDUFB10;NDUFB11;NDUFB9;DRD2;NDUFC2;SCN3A;NDUFS2;NDUFV3;GRIN2C;GABRG1;NDUFAF2;NDUFB6;NDUFB8;NDUFV1;GRM5;ADRA1B;NDUFA3;NDUFAF3;GRIN2A;NDUFB1;SCN5A;NDUFA12;NDUFA6;SCN10A;NDUFA4;GRIN3A;MT-ND5;MT-ND3;MT-ND4;GABBR1;GABRQ;NDUFAB1;SCN4A;PTGS2;NDUFB2;P…
fragile X-associated tremor/ataxia syndrome	GABRA3;GABRA1;GABRP;GABRG2;GABRB2;GABRB3;GABRG3;GABRE;GABRA2;GABRG1;GABRB1;GABRA5;GABRA4;GABRA6;GABRD;GABRQ
freckles	NDUFAB1;NDUFS1;NDUFC1;NR3C1;GPD2;NDUFA8;PLG;NDUFAF4;NDUFA1;NDUFA5;NDUFA10;NDUFB5;NDUFAF1;NDUFA9;NDUFB10;NDUFS6;NDUFC2;NDUFV3;NDUFS4;NDUFB6;NDUFB8;NDUFV1;NDUFA3;RARG;NDUFA11;NDUFAF3;NDUFV2;NDUFB1;NDUFA12;NDUFA6;MT-ND6;MT-ND5;MT-ND4;MT-ND1;MT-ND4L;NDUFS3;NDUFA7;RARB;NDUFB2;NDUFS8;NDUFS7;NDUFB3;RARA;NDUFB11;NDUFB9;NDUFAF2;NDUFS5;NDUFA4L2;NDUFA4;MT-ND3;NDUFB4;TYR;NDUFB7;NDUFA2;NDUFS2;NDUFA13;MT-ND2
frontal fibrosing alopecia	JAK2;TYK2;PDE4C;OPRM1;OPRD1;PDE4A;JAK3;PDE4D;JAK1;OPRK1;PDE4B
frontotemporal dementia	GRIN2D;SLC6A4;NDUFS8;NR3C1;GPD2;NDUFS7;NDUFA10;NDUFB5;NDUFS6;NDUFV3;NDUFAF2;NDUFS4;NDUFB8;NDUFS5;INSR;NDUFA11;OXTR;NDUFB1;NDUFA12;NDUFA13;NDUFA4;GRIN3A;MT-ND4;MT-ND4L;NDUFS1;NDUFB4;GSK3B;ACHE;NDUFB2;GRIN3B;NDUFB3;NDUFA8;NDUFA1;NDUFA5;IMPA1;NDUFB10;NDUFB11;NDUFB9;NDUFB6;NDUFV1;NDUFA3;NDUFAF3;NDUFA4L2;MT-ND6;MT-ND2;MT-ND3;MT-ND1;NDUFA7;NDUFAB1;NDUFB7;GSK3A;NDUFC1;NDUFAF4;NDUFA2;NDUFAF1;NDUFA9;NDUFC…
frozen shoulder	COL11A1;COL4A4;SLC6A2;COL4A2;SCN2A;COL6A3;SCN11A;COL18A1;SCN10A;COL4A1;COL4A5;MMP1;COL5A2;PTGS2;COL5A3;PTGS1;SLC6A4;COL1A1;MMP8;COL5A1;SCN7A;MMP7;MMP13;COL2A1;COL6A1;TRPM8;SCN3A;COL4A3;COL24A1;SCN5A;TRPV1;SCN8A;COL4A6;COL11A2;COL6A6;TNF;SCN4A;TRPA1;NR3C1;COL6A2;SCN1A;COL1A2;COL3A1;SCN9A;COL6A5;COL27A1;COL15A1;COL28A1
functional pancreatic neuroendocrine tumor	CDK4;CDK6
fungal infectious disease	TUBB4B;TUBB;DHFR;NR3C1;TUBB2A;TUBB8;TUBB1;TUBB4A;CSF3R;TUBB2B;TUBB6;TUBB3
gallbladder cancer	POLA2;POLD1;TOP2B;POLD3;FKBP1A;POLA1;FLT1;TUBB4A;POLD2;TGFB3;FLT3;MAP2K2;LGALS3;AKT1;PRIM2;EGFR;POLE3;RET;RRM1;ALK;TUBB6;POLE;NPM1;TUBB4B;PDCD1;TUBA3C;PRIM1;AKT2;VEGFA;PDGFRB;CD274;TUBA1B;TUBA4A;KDR;RAF1;TUBB2B;EML4;TUBA3E;KIT;TUBA1C;POLD4;TYMS;TUBB;TUBB3;TUBB8;FLT4;RRM2B;TGFB2;LGALS1;POLE2;TUBB1;TGFB1;MET;AKT3;CSF3R;TOP2A;TUBB2A;ERBB2;BRAF;TUBA1A;MAP2K1;CSF2RA;TOP1
gallbladder carcinoma	POLD3;POLA1;POLD2;MAP2K2;PRIM2;RRM1;POLD4;ERBB4;PRIM1;POLA2;POLE2;CD274;CD27;POLE3;TYMS;POLD1;KDR;ERBB2;EGFR;MAP2K1;POLE
gallbladder disease	GABRA1;PTGS1;GABRA4;GABRG2;CHRND;GABRA6;GABRA2;GABRB1;CHRNG;GABRA3;CHRNE;OPRM1;CHRNA1;GABRG3;GABRQ;PTGS2;GABRP;GABRE;GABRB2;GABRG1;GABRB3;CHRNB1;GABRA5;GABRD
gallbladder neoplasm	POLE2;TUBB4A;MAP2K2;SSTR4;TUBB2A;TUBB2B;SSTR1;AKT1;PRIM2;POLE3;SSTR5;MAP2K1;PIK3CD;TUBB6;SSTR2;TUBB4B;TUBB;TUBB3;POLD3;TUBB1;POLA1;PIK3CA;TYMS;POLA2;POLD1;AKT2;POLD2;AKT3;RRM1;POLD4;POLE;PRIM1;TUBB8;SSTR3
gallstones	GABRA3;GABRA1;ADRB1;GABRE;GABRA4;FAAH;CHRM3;CHRND;SCN2A;SCN7A;SCN3A;CHRM1;SCN9A;ADRA1B;ADRA1D;CHRM4;SCN5A;GABRA5;CHRNG;ADRA2B;NR1H4;PTGS2;ACHE;OPRM1;SCN1A;GABRB1;CHRNB1;CHRM2;ADRA2C;CHRM5;GABRQ;SCN4A;GABRP;PTGS1;CHRNE;GABRG2;ADRA1A;CHRNA1;GABRA6;GABRB2;ADRA2A;GABRA2;GABRG1;GABRB3;HTR3A;SCN11A;ADRB2;GABRG3;SCN10A;GABRD;ADRB3;TRPV1;SCN8A
gambling behaviour	SCN4A;GABRA3;GABRA1;HTR2A;GABRA4;OPRM1;GRIA3;SCN2A;SCN1A;GABRA6;DRD2;SCN3A;GRIN2C;GRIK3;GRIK2;GABRB3;GRIN1;GABRG3;SCN5A;GABRD;SCN8A;GABRQ;GRIN2B;OPRK1;COMT;GABRP;GABRE;GRIN2D;GRIK5;GABRG2;GRIN3B;SCN7A;GABRB2;GABRA2;GRIA1;GABRG1;GABRB1;SCN9A;SCN10A;GRIN3A;DRD4;CA2;OPRD1;GRIA2;HTR2C;GRIK4;DRD3;GRIA4;CA4;SCN11A;GRIK1;GRIN2A;DRD1;GABRA5
gamma chain deficiency	FGFR2
ganglioneuroblastoma	TOP2B;RARA;RARG;TUBB6;TOP1MT;CSF2RA;TOP1;TUBB3;TUBB8;RARB;TUBB1;SLC6A2;TUBB4A;TUBB2B;EML4;TUBB4B;TUBB;FKBP1A;TOP2A;TUBB2A;ALK
gangliosidosis	NR3C1;MS4A1;FKBP1A
gastric adenocarcinoma	FGFR3;TUBB4A;AKT2;HDAC5;PDGFRB;HDAC1;EPCAM;CD274;PARP2;TUBB2A;TUBB2B;KIT;HDAC11;MAP2K1;TUBB6;TIGIT;TUBB4B;PDCD1;TUBB;HDAC2;DPP4;MTOR;TOP1;TUBB8;FGFR2;HDAC6;TUBB1;MET;NR3C1;KDR;WEE1;TYMS;DPYD;HRH1;TUBB3;FLT4;PARP3;HDAC9;HDAC7;HDAC4;GUCY2C;FGFR1;ABL1;HDAC10;MMP9;FLT1;VEGFA;HRH2;AKT3;CXCR4;MAP2K2;PDGFRA;ERBB2;AKT1;PARP1;EGFR;HDAC8;CD3G;FGFR4;CTLA4;CD3D;HDAC3;TACSTD2;BCR;CD3E
gastric cancer	SCN4A;HGF;TYMP;PARP3;ADRB1;EPHA3;HDAC9;HDAC7;HDAC4;PTGS2;FGFR1;EPHA6;LAG3;HDAC6;PTGS1;ABL1;HDAC10;POLE2;PSMB5;TUBB1;PTK6;FLT1;TUBB4A;AKT2;ATP4A;EPHB6;OPRM1;VEGFA;CRBN;ODC1;HDAC1;CSF3R;EPCAM;CD274;ADRA1A;KDR;IDO1;TOP2A;RAF1;PDGFRA;SCN2A;SCN7A;TUBB2A;TUBB2B;CUL4A;ERBB2;PARP1;EML4;SCN1A;EPHA5;PRIM2;HDAC8;POLE3;ADRA2A;BRAF;DDR2;HDAC11;CTLA4;RET;CD3D;SCN11A;HDAC3;TUBB6;TYMS;HTR3C;ERBB4;SCN5A;SCN10A;RO…
gastric carcinoma	KDR;TUBB2A;TUBB2B;ADRA1D;TUBB4B;PDCD1;TOP1;DHFR;TUBB1;TUBB4A;ADRA1A;ADRA1B;TYMS;DPYD;TUBB;TUBB3;TUBB8;ERBB2;GART;TUBB6
gastric emptying	DRD2;HTR4;HTR3A
gastric intestinal type adenocarcinoma	EGFR;ERBB2
gastric ulcer	PTGER3;HRH2;ATP4B;PTGS2;ATP4A;PTGS1
gastrin-producing neuroendocrine tumor	ATP4A
gastritis	ATP4A;HRH2
gastroenteritis	PTGS2;HTR3A;IGHE;PTGS1;DRD2;HTR4;HRH1
gastroesophageal junction adenocarcinoma	FGFR2;POLE2;TUBB1;TUBB4A;CD274;MAP2K2;TUBB2A;TUBB2B;ERBB2;PRIM2;POLE3;KIT;RET;TUBB6;TYMS;POLE;PDCD1;DPP4;TOP1;POLD1;POLD3;POLA1;CXCR4;FLT3;KDR;RAF1;CTLA4;RRM1;TIGIT;DPYD;TUBB;TUBB8;POLA2;FLT4;FGFR3;FGFR1;FLT1;POLD2;PDGFRB;BRAF;FGFR4;MAP2K1;POLD4;MUC1;TUBB4B;PRIM1;TUBB3
gastroesophageal reflux disease	ATP4A;SLC6A4;HRH2;GABBR2;HTR3B;CCKAR;MTNR1A;GRM5;ATP4B;PTGER3;MTNR1B;DRD2;HTR4;CHRM1;HSD11B2;GABBR1;PGA5;SLC6A2;CCKBR;HSD11B1;HTR3A;HTR3C;HTR3E;HTR3D;HRH1
gastrointestinal disease	CFTR;CACNG3;CACNA1G;ALOX5;POLA2;POLD1;CACNB1;PTGS1;TUBB1;CACNA1F;TUBB4A;VEGFA;PDE4D;FAAH;PPARG;CACNA1B;ADRA2A;CACNA2D3;HTR4;HTR3A;PSCA;FGB;POLE;HTR1A;CHRM4;CHRM2;ADRA2C;TUBB;TRPV1;CACNA1E;TUBB3;ADRA2B;SSTR3;POLD3;CACNA1S;PDE4C;ATP4A;POLD2;SLC6A4;CACNG1;OPRM1;OPRD1;TUBB2B;CACNG8;PRIM2;DRD2;CACNA1D;CACNB2;CACNG2;RRM1;CHRM1;SSTR2;CACNB4;PDE4B;HTR3E;TUBB4B;CACNA2D2;PDE4A;PTGS2;CACNG5;CACNG4;OPRK1;ACH…
gastrointestinal mucositis	PTGS2;FAAH;PTGS1;TRPV1
gastrointestinal stromal tumor	POLA2;FLT4;EPHA3;ERBB3;EPHA8;FGFR1;HSP90AA1;ABL1;POLA1;FLT1;PDGFRB;FLT3;KDR;IDO1;PDGFRA;TUBB2A;EPHA2;POLE3;EPHB1;KIT;BRAF;RRM1;POLD4;TUBB6;POLE;CSF1R;LCK;BCR;SRC;FGR;FYN;FGFR2;FGFR3;MET;FRK;VEGFA;ITK;EPHA4;TEK;CD274;RAF1;EPHB2;BLK;PRIM2;CTLA4;RET;MAP2K1;BCL2;TYMS;ERBB4;EPHB3;TUBB4B;TUBB;LYN;TUBB8;POLD1;POLD3;EPHA6;HSP90AB1;POLE2;TUBB1;PTK6;HCK;TUBB4A;EPHB6;POLD2;NR3C1;SRMS;MAP2K2;EPHA7;TUBB2B;ERB…
gastroparesis	DRD4;SLC6A2;TACR1;DRD2;HTR3B;HTR4;HTR3A;HTR3C;HTR1A;OPRM1;SNAP25;HRH1;ACHE;HTR2A;MLNR;SLC6A4;CNR1;GHSR;PDE5A;DRD3;HTR3E;HTR3D
gastroschisis	DRD2;HTR4;HTR3A
generalized anxiety disorder	CACNG3;CACNA2D2;GABRA1;CACNG5;CACNG4;CACNA1S;GABRP;CACNA1F;HTR2A;SLC6A2;CACNG7;GABRG2;GRIN3B;GABRA6;CACNA1B;DRD2;CACNA1C;GABRA2;CACNA1D;CACNA2D3;GABRG1;CACNB2;GABRB3;CACNB3;HTR1A;CACNB4;GABRA5;CACNA1H;GABRQ;CACNA1I;GRIN2D;SLC6A4;CACNG1;GABRA4;CACNG6;CACNA1A;CACNG8;GABRB2;CACNA2D4;CACNA2D1;GABRB1;CACNG2;GRIN1;GABRG3;GRIN2A;GABRD;CACNA1E;GRIN3A;CACNA1G;GABRA3;CACNB1;GABRE;CRHR1;TAAR1;HTR2C;DRD3;SLC…
generalized lipodystrophy	LEPR
genetic disorder	PKLR;SERPING1;ELANE
genital herpes	MTNR1A;MTNR1B
germ cell tumor	POLD1;FGFR3;POLD3;TUBB1;ITK;TACR1;FLT3;PARP2;TOP2A;TUBB2B;PARP1;PRIM2;EGFR;POLD4;POLE;CSF1R;PARP3;TOP2B;FGFR1;FKBP1A;FLT1;TUBB4A;MET;KDR;TUBB2A;POLE3;RET;RRM1;TUBB6;PDCD1;TUBB;TUBB8;POLA2;FLT4;POLE2;POLA1;POLD2;ALDH2;VEGFA;PDGFRB;CSF3R;CD274;TNFRSF8;PDGFRA;KIT;CTLA4;LCK;TUBB4B;PRIM1;TUBB3
gestational diabetes	NDUFAB1;NDUFS1;NDUFB2;NDUFB7;NDUFC1;NDUFS8;VDR;GPD2;NDUFS7;NDUFB3;NDUFA8;NDUFAF4;NDUFA1;NDUFAF1;NDUFA9;NDUFB10;NDUFS6;NDUFS2;NDUFB6;NDUFB8;NDUFS5;INSR;NDUFAF3;NDUFV2;NDUFB1;NDUFA6;DPP4;MT-ND3;NDUFS3;AMY2A;MGAM;ABCC8;NDUFA5;NDUFA10;NDUFA2;NDUFB5;SLC5A2;NDUFB11;NDUFC2;NDUFV3;NDUFAF2;NDUFS4;NDUFV1;NDUFA3;NDUFA11;NDUFA12;NDUFA4L2;NDUFA13;NDUFA4;MT-ND6;MT-ND2;MT-ND5;MT-ND4L;NR1H4;NDUFB4;GLP1R;NDUFB9;K…
gestational trophoblastic neoplasm	TUBB4A;GART;PDCD1;TUBB;TUBB3;TOP2B;ENG;KDR;TOP2A;TUBB2A;TUBB2B;DHFR;TUBB8;TUBB1;VEGFA;CD274;TUBB6;TYMS;TUBB4B
giant cell reparative granuloma	CALCR
giant cell tumor	FDPS;VDR;TNFSF11
glaucoma	GABRA3;NDUFS1;ADRB1;CA12;ACHE;NDUFB2;VEGFA;NDUFA1;PTGER2;NDUFA10;NDUFA2;ROCK2;NDUFA9;NDUFB10;GABRA6;GABRA2;GRIA4;SCN3A;NDUFV3;NDUFAF2;NDUFB8;CA4;CHRM1;NDUFAF3;NDUFV2;GABRG3;NDUFB1;ADRA2C;NDUFA4L2;GABRA5;ADRB3;SCN8A;MT-ND1;GABRQ;ADRA2B;NDUFAB1;SCN4A;ROCK1;PTGS1;CA2;GABRA4;NDUFC1;NDUFS8;GABRG2;NR3C1;GPD2;NDUFA8;PGF;PTGFR;NDUFAF4;CHRM3;CA1;SCN7A;SLC6A3;SCN1A;NDUFS6;GABRB2;NDUFB9;GRIK4;ADRA2A;NDUFC2;…
glioblastoma multiforme	FGR;CD38;NDUFAB1;PDK4;PDK2;PSMB1;FLT4;PSMA4;PARP3;HDAC7;ERBB3;FGFR2;DRD4;RARB;IL4R;ITGB5;FKBP1A;BIRC5;PSMA3;PTK6;TLR8;FLT1;PPP2CB;GRIN2D;JAK3;CDK6;EPHB6;PSMA2;ENG;SLC6A4;NDUFS8;FRK;ALDH5A1;VEGFA;PDE4D;PPP2CA;GPD2;NDUFS7;MPL;FASLG;NDUFB3;CSF3R;TEK;GRIA2;PIK3CA;LRP1;TUBA1B;NDUFAF4;PSMB2;KDR;PARP2;IDO1;NDUFA2;RAF1;EPHA7;CDK4;PSMB7;NDUFA9;CUL4A;PIK3R5;PSMB6;PSMA5;PARP1;NDUFS6;PIK3R1;EGFR;EPHA1;HDAC8;…
glioma	PPP5C;FGFR1;FKBP1A;TUBB1;GSR;PPP2CB;KDR;TOP2A;SCN2A;IDH1;CUL4A;ERBB2;IFNAR1;PARP1;SCN1A;SCN3A;SV2A;MLST8;TUBB6;ERBB4;CSF1R;TUBB4B;TLR7;CSF2RA;TOP1;SCN4A;FLT4;TOP2B;ABL1;RBX1;PSMB5;SLC6A2;ALDH5A1;VEGFA;PDGFRB;CRBN;SCN7A;TUBB2B;SLC6A3;EGFR;CACNA1B;IFNAR2;DDB1;SCN11A;TYMS;SCN5A;PDCD1;TUBB;SCN8A;PARP3;FGFR3;PTGS2;ESR1;TLR8;FLT1;TUBB4A;ITK;PPP2CA;FLT3;PARP2;PDGFRA;TUBB2A;RPTOR;KIT;SLC18A2;SCN9A;LCK;SC…
gliosarcoma	FYN;HGF;ERBB3;FGFR3;TOP2B;PSEN1;ANGPT2;PTK6;FLT1;FRK;ITK;CRBN;PGF;CD274;CXCR4;SMO;PARP2;TOP2A;EPHB2;RPTOR;PSEN2;EGFR;BRAF;FGFR4;CTLA4;MLST8;YES1;EPHA10;TOP1MT;TUBB4B;TOP1;TUBB3;ITGB3;PARP3;FGFR2;EPHA8;FGFR1;ITGB5;FKBP1A;HDAC6;RBX1;HCK;GSR;MET;PDGFRB;CSF3R;FLT3;KDR;RAF1;EPHA7;BLK;ERBB2;EPHA2;EPHA5;EPHA1;ANGPT1;KIT;HDAC3;RRM2;LCK;BCR;PDCD1;EPHB4;CSF2RA;LYN;FGR;FLT4;EPHA3;EPHA6;ABL1;PSMB5;TUBB1;TUBB…
glomerular disease	NR3C1
glomerulonephritis	CD38;SLC12A3;PDE8B;PDE6A;PDE6B;PDE3A;VDR;NR3C1;PDE1B;IL2RA;PDE6H;MS4A1;ACE;ADORA2B;PDE4B;CFB;PDE4A;PDE8A;PDE6C;PDE4C;PDE10A;PDE4D;PDE1A;ADORA2A;PDE5A;AGTR1;PDE3B;PDE1C;PDE6D;PDE9A;PDE7B;MC2R;PDE6G;PDE2A;PDE7A
glucocorticoid resistance	NR3C1
glycogen storage disease II	DHFR;MS4A1
glycogen storage disease III	FAAH;TRPV1;PTGS2;PTGS1;HRH2;HRH1
glycogen storage disease Ib	SLC5A2
glycogen storage disease V	ALDH5A1
goiter	THRB;THRA
gonadal dysgenesis	GHR
gonorrhea	MMP1;MMP7;MMP8;MMP13
gout	PDE4A;PTGS2;PTGS1;IMPDH1;NR3C1;IL1R1;IL1B;PPAT;SLC22A11;IMPDH2;PDE4B;SLC22A6;DHFR;TNF;TUBB1;TUBB4A;ATP4A;FAAH;PPARG;TUBB2A;TUBB2B;TUBB6;TUBB4B;TUBB;TRPV1;PNP;TUBB3;TUBB8;PDE4C;PDE4D;TNFSF11;SLC22A8;XDH;PDCD1;HRH1;SLC22A12
grade II glioma	PARP2;IDH1;PARP1
grade II meningioma	VEGFA;SSTR2;PDCD1;SSTR3;SSTR4;SSTR1;SSTR5;CTLA4;TOP1
grade III glioma	IMPDH1;ALDH5A1;FLT3;CSF1R;FLT4;PDGFRB;KDR;PDGFRA;KIT;BRAF;PTGS2;FLT1;PARP2;RAF1;PDE5A;PARP1;RET;TYMS;IMPDH2
grade III meningioma	ABL1;FRK;TEK;KDR;KIT;BRAF;TOP1;FGFR2;FGFR1;RAF1;EPHA2;DDR2;CTLA4;MAPK11;PDCD1;FLT4;FLT1;PDGFRB;SSTR4;PDGFRA;SSTR1;SSTR5;RET;SSTR2;NTRK1;SSTR3
graft versus host disease	BTK;POLA2;TRAF3IP2;ROCK1;POLD3;FKBP1A;JAK2;ABL1;POLE2;PSMB5;HDAC5;SELPLG;HMGCR;NR3C1;PDGFRB;CRBN;CD80;FLT3;IL2RA;LHCGR;PRIM2;POLE3;MS4A1;KIT;IL6R;JAK1;RRM1;DDB1;HDAC3;IMPDH2;BCR;TUBB;PPIA;HDAC2;ADA;ELANE;DHFR;TNF;MIF;HDAC9;HDAC7;HDAC4;HDAC6;HDAC10;TUBB1;POLA1;IMPDH1;POLD2;CD86;HDAC1;DNMT3A;ROCK2;TUBB2A;TUBB2B;CUL4A;HDAC8;CCR5;HDAC11;EEF2;BSG;POLD4;POLE;DPP4;PRIM1;TUBB3;TUBB8;CD6;POLD1;GLP2R;PTGS2…
granuloma annulare	JAK1
growth hormone insensitivity syndrome	IGF1R
guttate psoriasis	IL17A
habitual abortion	PTGS2;PTGS1;NDUFC1;NR3C1;GPD2;NDUFS7;NDUFB3;NDUFA1;NDUFV3;NDUFB6;NDUFV1;NDUFA3;NDUFV2;NDUFB1;NDUFA13;MT-ND5;MT-ND1;NDUFS3;TLR9;NDUFAB1;PGR;NDUFS8;SERPINC1;NDUFAF4;NDUFA5;IL2RA;NDUFB5;NDUFAF1;NDUFB10;NDUFS6;NDUFC2;NDUFS2;NDUFAF2;NDUFB8;NDUFA6;NDUFA4;MT-ND4L;NDUFA7;NDUFS1;NDUFB4;NDUFB2;NDUFB7;IL2RB;NDUFA8;CSF3R;NDUFA10;NDUFA2;PDE5A;NDUFA9;NDUFB11;NDUFB9;NDUFS4;NDUFS5;NDUFA11;NDUFAF3;NDUFA12;NDUFA4L…
hairy cell leukemia	BTK;CD22;IL2RA;IFNAR1;MS4A1;EEF2;ADA;MAP2K2;BRAF;IFNAR2;MAP2K1
hamartoma	FKBP1A;CNR1
hand dermatosis	RARB;NR3C1;RXRA;RXRB;RARA;RXRG;RARG
hand, foot and mouth disease	IMPDH1
head and neck carcinoma	TUBB2A;TUBA3E;GRIN2C;TUBB6;GRIN2A;TUBB4B;DHFR;TUBB3;TUBB8;TUBB1;TUBB4A;GRIN3B;EGFR;TUBA1A;TUBB;GRIN3A;GRIN2D;TUBA1B;TUBA4A;KDR;TUBB2B;CACNA2D1;TUBA1C;GRIN1;PDCD1;TUBA3C;GRIN2B
head and neck malignant neoplasia	FLT4;ADRB1;PIK3CB;POLD1;ERBB3;FGFR2;EPHA8;PTGS2;FKBP1A;LAG3;RBX1;POLE2;TUBB1;FLT1;TUBB4A;VEGFA;EPHA4;CSF3R;TUBA4A;KDR;DNMT1;MTNR1B;EPHA7;TUBB2A;TUBB2B;KIF11;IGF1R;TP53;ERBB2;EGFR;POLE3;ADRA2A;EPHB1;GART;CTLA4;SCN11A;SCN9A;PIK3CD;RRM2;POLD4;TUBB6;TYMS;ERBB4;EPHA10;STING1;BCR;TUBB4B;PDCD1;DPYD;ADRB3;TUBB;EPHB4;TRPV1;SCN8A;PRIM1;TOP1;DHFR;TUBB3;SCN4A;FGFR1;IL2RB;PSMB5;PTK6;POLA1;SLC6A2;CD276;PIK3CG;…
head and neck neoplasia	TUBB1;FLT3;TUBB2A;TUBB2B;ERBB2;EGFR;PDCD1;TUBB;TUBB3;TUBB8;FLT1;MET;KDR;PDGFRA;ICOS;FLT4;TUBB4A;PDGFRB;TEK;KIT;TUBB6;TYMS;TUBB4B
head and neck squamous cell carcinoma	PDK4;NOX1;BTK;POLA2;NDUFS1;FLT4;PIK3CB;ERBB3;FGFR3;OPRK1;PTGS1;IL2RB;TUBB1;PTK6;FLT1;PIK3R2;ATP4A;NDUFC1;ALDH5A1;VEGFA;NR3C1;AKT3;PIK3R3;NDUFA8;FLT3;NDUFA1;SRMS;PARP2;IDO1;EPHB2;KLRC1;PDGFRA;EPHA7;CDK4;TUBB2B;NDUFAF1;PDE5A;NDUFB10;ERBB2;EPHA2;NDUFS6;EGFR;EPHA1;NDUFB11;IL2RG;NDUFB9;PDK1;EPHB1;KIT;GART;CTLA4;NDUFAF2;RET;RRM1;FNTA;NDUFS5;POLD4;TUBB6;YES1;POLE;NDUFAF3;ERBB4;CSF1R;EPHB3;LCK;EPHA10;NDU…
head injury	AVPR2;AVPR1A;AVPR1B
headache disorder	SNAP25
hearing loss	MAPK10;NR3C1;SCN2A;SCN11A;SCN10A;SCN4A;SCN7A;SCN1A;SCN3A;SCN9A;SCN5A;SCN8A
heart disease	PDK4;PDK2;SCN4A;NISCH;GABRA3;ADRB1;PDK3;PTGS2;PGR;KCNK2;GABRP;PTGS1;PDE6C;KCNK10;CACNA1F;GABRE;OPRM1;PDE10A;SLC29A1;HMGCR;GABRG2;PDE4D;NR3C1;TNNC1;ADRA1A;F10;AVPR2;PDE6A;PDE6B;TUBB2B;PDE5A;PDE6H;SCN1A;GABRB2;CACNA1C;GABRA2;PDE1C;PDE6D;ACE;GRIN2C;ADRB2;SCN9A;PDE7B;ADRA1D;TUBB6;F2;GABRG3;SCN5A;ADRA2C;PDE4B;SCN10A;GABRA5;TUBB;SCN8A;TUBB3;ITGB3;TUBB8;GABRQ;GRIN2B;ADRA2B;GABRA1;KCNH2;PDE4A;PDE8A;ESR1;…
heart failure	ATP1A2;NDUFS1;ADRB1;KCNH2;GUCY1B1;SLC12A3;CA12;SLC12A1;MYH7B;CACNA1S;PTGS1;NDUFB7;SLC5A1;TUBB1;CACNA1F;SLC6A2;CA2;ATP1A3;MYL7;NDUFC1;NDUFS8;MYL2;VDR;HMGCR;NR3C1;TACR1;IL1R1;TNNT2;ADRA1A;PTGER2;AVPR2;NDUFA5;NDUFA10;NDUFA2;ATP1A4;RXFP2;CA1;SCN2A;PDE5A;ENPEP;NDUFB10;AGTR1;NDUFB11;NDUFB9;CACNA1C;EDNRA;PDE3B;GUCY1A2;MS4A1;CACNA1D;ACE;PDE9A;NDUFV3;ATP1A1;GUCY1A1;NDUFB8;AVPR1A;VKORC1;NDUFS5;AR;PCSK9;ADR…
heart transplant rejection	FKBP1A
heart valve disease	GABRE;TNNT2;TNNI3;GABRB2;GABRG1;GABRB1;GABRB3;PDE3A;GABRA1;GABRP;GABRQ;GABRA3;GABRA4;GABRG2;TNNC1;GABRA6;GABRA2;PDE3B;GABRG3;GABRA5;GABRD
hemangioblastoma	EPAS1
hemangioendothelioma	FKBP1A
hemangioma	ADRB1;TUBB4A;NR3C1;ADRB2;TUBB1;ACE;TLR7;PTGS2;TUBB2A;TUBB2B;TUBB6;TUBB4B;TUBB;TUBB3;TUBB8
hemangioma of retina	VEGFA;PGF
hematologic disease	POLD1;POLE3;PRIM1;POLE2;PRIM2;POLE;POLA2;POLD3;POLA1;POLD2;IL12B;RRM1;POLD4
hematoma	PTGS2;VKORC1;PTGS1;SERPINC1;PLG;F10;F2
hematopoietic and lymphoid cell neoplasm	JAK2;PSMB5;TUBB1;IMPDH1;HDAC5;HDAC1;PLG;TOP2A;TUBB2B;PRIM2;JAK1;DDB1;PRIM1;CSF2RA;CD22;DPEP1;HDAC7;POLD1;TOP2B;VDR;CRBN;TUBB2A;POLE3;PIK3CD;BCL2;POLD4;TUBB6;POLE;IMPDH2;IDH2;TUBB4B;HDAC2;DHFR;TUBB8;BTK;POLA2;SLAMF7;HDAC9;HDAC4;POLD3;FKBP1A;HDAC6;RBX1;HDAC10;POLE2;POLA1;TUBB4A;PIK3CG;POLD2;NR3C1;CSF3R;DNMT3A;CXCR4;DNMT1;CUL4A;EGFR;HDAC8;MS4A1;IL6R;CCR5;HDAC11;RRM1;HDAC3;TUBB;PPIA;TUBB3
hematopoietic and lymphoid system neoplasm	POLD1;POLE2;IMPDH1;POLD2;PRIM2;POLD4;POLD3;FKBP1A;IL12B;POLE3;RRM1;IMPDH2;PRIM1;POLA2;POLA1;CSF3R;MS4A1;POLE
hemiplegia	SNAP25
hemochromatosis	RRM2
hemoglobinopathy	IMPDH1;RRM2;CD52
hemolysis	C1S
hemolytic anemia	NR3C1
hemolytic-uremic syndrome	C5;MS4A1
hemophagocytic syndrome	TOP2B;JAK2;TUBB1;NR3C1;IL6R;TUBB4B;TUBB;TUBB8;IFNG;TOP2A;TUBB2A;TUBB2B;TUBB6;PPIA;DHFR;BTK;TUBB4A;JAK1;TUBB3
hemophilia	TFPI;F9;ALDH5A1;F7;SERPINC1
hemophilia A	TFPI;F7;RPLP0;RPL3;F9;RPL28;RPL34;RPS15;SERPINC1;RPS25;F10;RPS4Y1;RPL27;RPS15A;IL11RA;RPS24;RPS2;RPS11;RPL11;RPL13;RPSA;RPS7;RPL4;RPL15;RPS27;RPS17;RPL14;RPS26;RPL12;RPL39;RPL17;CD38;RPL18;RPS5;RPS16;RPS19;RPL18A;RPL19;VWF;NR3C1;RPL24;RPL22;RPL21;RPL23;RPL35;RPS6;RPL13A;RPS3A;RPL37;RPL7;FAU;RPL26;RPL29;AVPR1A;RPS9;F8;RPS4X;AVPR1B;RPL23A;RPL10A;RPS28;RPS20;RPL31;RPL6;RPS13;RPS12;PLG;RPL5;RPS10;AVP…
hemophilia B	TFPI;F7;RPL18;RPL18A;RPL19;RPL34;RPL24;RPS15;SERPINC1;RPS25;RPS4Y1;RPL36;RPLP1;RPL13A;RPS3A;RPL37;RPL10;RPL26;RPSA;RPL4;RPS17;RPL35A;RPL37A;RPL12;RPS4X;RPL23A;RPS29;RPL41;RPL17;RPL6;RPLP0;F9;RPS19;RPS12;RPL22;RPS15A;RPL35;RPS24;RPS2;RPL11;RPS8;RPL7;RPL7A;RPS3;FAU;RPS9;RPS21;RPS27;RPS18;RPS28;RPL36A;RPS20;RPL31;RPS5;RPL3;RPS16;RPL28;RPS13;RPL21;RPL5;RPS10;RPL23;RPL27;RPS6;RPS11;RPS27A;RPL32;RPL30;…
hemorrhage	SCN4A;GABRA3;GABRA1;F7;ESR1;GABRP;PTGS1;GABRE;MPL;FAAH;SERPINC1;PLG;PTGFR;SCN2A;SCN1A;ADRA2A;PDE3B;SCN3A;SSTR5;KLKB1;AVPR1A;SCN11A;ADRB2;P2RY12;ADRA1B;FGA;ADRA1D;F2;GABRG3;GRIN2A;SCN5A;DRD1;SCN10A;GABRA5;KCNK18;GABRD;ADRB3;MMP1;TRPV1;AVPR1B;GRIN3A;GABRQ;ADRA2B;SSTR3;TFPI;ADRB1;PTGER3;GUCY1B1;PTGS2;PGR;KCNK2;FKBP1A;F9;GABRA4;OPRM1;NR3C1;MMP8;ADRA1A;F10;AVPR2;TNNI3;SSTR4;CHRM3;HTR2B;MMP13;SSTR1;GAB…
hemorrhagic disease	TNFRSF17;F13A1;F7;SERPINC1;F2
hemorrhagic fever	IMPDH1
hemorrhagic fever with renal syndrome	IMPDH1
hemorrhagic stroke	PLG
hemorrhoid	SCN4A;ADRB1;HTR2A;TRPM8;CACNA1C;CACNA1D;GRIN2C;SCN9A;GRIN1;GRIN2A;SCN5A;SCN10A;SCN8A;GRIN3A;GRIN2B;ADRA2B;GUCY1B1;CACNA1S;CACNA1F;TRPA1;NR3C1;GRIN3B;ADRA1A;SCN2A;SCN7A;SCN1A;ADRA1D;GRIN2D;ADRA2A;SCN3A;SCN11A;ADRB2;ADRA1B;ADRA2C;ADRB3
hemosiderosis	DHODH
hepatic veno-occlusive disease	SERPINC1;PLG
hepatitis B virus infection	HMGCR;IFNAR1;IFNAR2;CYP3A4;PDCD1;IL10RB;IFNGR1;SLC10A1;IMPDH1;IFNGR2;IFNLR1;HRH1;CYP3A43;CYP3A5;CD5;CYP3A7;TLR7;TLR9
hepatitis C virus infection	CYP3A43;CASP8;PGR;MMP2;FKBP1A;RBX1;MMP9;CYP3A5;IMPDH1;VDR;IL18R1;IL18RAP;MMP8;NDUFB3;NDUFA5;PPARG;BHMT2;CASP9;IFNAR1;SLC6A3;NDUFB11;NDUFC2;MMP14;IFNAR2;NDUFV3;CYP3A4;CYP3A7;DDB1;GRIN1;IMPDH2;NDUFAF3;GRIN2A;NDUFB1;DGAT1;MT-ND2;GRIN3A;MT-ND5;MT-ND4L;GRIN2B;NPC1L1;NDUFS1;NDUFB4;GRIN2D;NDUFS8;CRBN;NDUFAF4;NDUFA10;NDUFA2;NDUFB5;CUL4A;NDUFB10;AGTR1;NDUFB8;NDUFS5;NDUFA3;NDUFA11;NDUFA12;NDUFA6;NDUFA4L2;N…
hepatitis D virus infection	NR1H4;NPC1L1;CYP3A43;IFNAR2;FNTA;IFNLR1;HRH1;SLC10A1;CYP3A5;IMPDH1;IFNAR1;CYP3A7;IL10RB;FNTB;CYP3A4
hepatitis E virus infection	IMPDH1
hepatocellular carcinoma	GABRA3;FLT4;ADRB1;POLD1;ERBB3;PTGS2;ATP2A3;SLC12A1;FGFR1;NDUFB2;ANGPT2;NDUFB7;RBX1;POLE2;PTK6;GABRE;FLT1;TUBB4A;CDK6;MET;IMPDH1;POLD2;TGFBR1;ENG;GABRA4;NDUFS8;FRK;VEGFA;HMGCR;FGF1;PDGFRB;CRBN;TACR1;EPHA4;NDUFB3;CSF3R;CD274;TNFRSF10B;TUBA1B;NDUFAF4;MAP2K2;KDR;PARP2;IDO1;TOP2A;RAF1;SSTR4;PDGFRA;NDUFAF1;FGF2;NDUFA9;ACVRL1;ESR2;NDUFB10;ERBB2;PARP1;UBA3;PRIM2;EGFR;EPHA1;NDUFB11;NDUFB9;POLE3;EPHB1;KIT;…
hepatorenal syndrome	AVPR1B;AVPR2;AVPR1A
hepatosplenic T-cell lymphoma	POLD3;POLD2;POLE3;IMPDH2;POLA2;POLD1;POLE2;POLA1;IMPDH1;RRM1;POLE;PRIM1;DHFR;FKBP1A;PRIM2;POLD4;TNF
hereditary amyloidosis	TTR
hereditary angioedema	F11;PLG;F12;SERPING1;KLKB1;BDKRB2;C1S
hereditary coproporphyria	ALAS1
hereditary endocrine growth disease	GHR
hereditary hemorrhagic telangiectasia	FGFR1;FKBP1A;RBX1;FLT1;VEGFA;PDGFRB;CRBN;MMP8;KDR;SSTR4;MMP7;SSTR5;DDB1;ADRB1;FGFR2;PDGFRA;CUL4A;SSTR1;FGFR4;ADRB2;SSTR2;CSF1R;LCK;SSTR3;FLT4;FGFR3;ESR1;ITK;PLG;MMP13;KIT;MMP1
hereditary leiomyomatosis and renal cell cancer	VEGFA;SNAP25;EGFR
hereditary spastic paraplegia	UGCG
heroin dependence	GRIN3B;OPRD1;ADRA2A;GRIN2A;GRIN2B;OPRK1;HTR2A;OPRM1;GRIN1;GRIN3A;GRIN2D;HTR2C;GRIN2C;HTR1A;ADRA2C;ADRA2B
herpangina	IFNAR2;IMPDH1;IFNAR1
herpes labialis	NR3C1
hidradenitis	SNAP25;TNFSF4
hidradenitis suppurativa	NDUFAB1;NDUFB4;PGR;ESR1;CD40;TYK2;C5;NDUFC1;IL23A;IL12B;NR3C1;IL1A;NDUFS7;IL1R1;NDUFAF4;IL1B;NDUFA5;NDUFA2;NDUFA9;NR3C2;NDUFS2;NDUFA11;PDE4B;NDUFA6;NDUFA13;NDUFA4;IL1RAP;IRAK4;MT-ND2;MT-ND3;TNF;NDUFS1;NDUFB2;JAK2;NDUFB7;JAK3;PDE4C;IL17A;IL17F;PDE4D;GPD2;IL1RL2;NDUFA8;NDUFB5;NDUFB10;NDUFS6;NDUFS4;NDUFB6;NDUFS5;IL17RA;NDUFV2;NDUFB1;NDUFA4L2;MT-ND6;MT-ND5;MT-ND4;PDE4A;NDUFS8;NDUFB3;NDUFA1;NDUFA10;SN…
high altitude pulmonary edema	CA2;CA1;CA4;CA12
high grade B-cell lymphoma	CD22;POLD3;TUBB1;POLD2;NR3C1;TOP2A;CUL4A;PRIM2;MS4A1;CD3G;DDB1;POLE;CD19;TUBB4B;BTK;RBX1;CRBN;DNMT3A;DNMT1;TUBB2A;TUBB2B;CD3D;RRM1;BCL2;POLD4;TUBB;DHFR;TUBB3;TUBB8;CD79B;POLA2;POLD1;TOP2B;POLE2;POLA1;TUBB4A;PPAT;POLE3;TUBB6;CCR4;PDCD1;PRIM1;CD3E
high grade ovarian serous adenocarcinoma	PARP3;AKT3;PARP2;PARP1;AKT2;AKT1;MTOR
high-risk pregnancy	PTGS2;PTGS1
hilar cholangiocarcinoma	MAP2K2;MAP2K1;TOP1;TYMS;TACSTD2
hip fracture	PTGS2;CHRNE;VDR;HMGCR;SERPINC1;PLG;PTH1R;SCN5A;TRPV1;SCN8A;SCN4A;PTGS1;OPRM1;CHRNA1;SCN11A;CHRNG;NR3C1;FAAH;F10;CHRND;SCN2A;SCN7A;SCN1A;SCN3A;AR;SCN9A;CHRNB1;SCN10A;EPOR
hippocampal atrophy	SCN4A;SCN2A;SCN7A;SCN1A;SCN3A;SCN9A;SCN10A;SCN11A;SCN5A;SCN8A
histiocytoma	TOP2A
histoplasmosis	VEGFA
homeostatic process	PLG
homocystinuria	BHMT;BHMT2
homozygous familial hypercholesterolemia	ANGPTL3;PPARD;MTTP;NPC1L1;CETP;HMGCR;ASGR1;PCSK9
hordeolum	NR3C1
human african trypanosomiasis	ODC1
human herpesvirus 8 infection	MS4A1;TOP2A
human papilloma virus infection	FGFR3;IFNAR1;TLR7;FGFR1;PDCD1;FGFR2;IFNAR2;FGFR4
human papillomavirus-related penile squamous cell carcinoma	CD274
human papillomavirus-related squamous cell carcinoma	TUBB4A;HRH2;TYMS;TUBB8;TUBB1;TUBB2A;TUBB2B;TUBB4B;PDCD1;NR3C1;RRM2;TUBB6;TUBB;HRH1;TUBB3
humerus fracture	PTGS1;SCN3A;PTH1R;SCN5A;SCN10A;SCN4A;OPRM1;OPRD1;FAAH;PLG;SCN2A;SCN7A;PTGS2;OPRK1;NR3C1;SCN1A;SCN11A;SCN9A;TRPV1;SCN8A
hyperaldosteronism	SCNN1A
hyperandrogenism	PGR;GNRHR;ESR1;NR3C2
hyperemesis gravidarum	HTR3A;ADRA2C;HRH1;DRD2;ADRA2A;CACNA2D1;HTR4;ADRA2B
hyperemia	ADRA2A;ADRA2C;ADRA2B;PTGFR
hyperinsulinemic hypoglycemia	GCGR;GLP1R
hyperinsulinism	IGF1R;KCNJ11;KCNJ8
hyperkalemic periodic paralysis	CA12;CA2;CA1;CA4
hyperlipidemia	NOS2;SCN4A;NPC1L1;GABRP;CACNA1F;CA2;HMGCR;GRIA2;ACLY;SCN7A;MTTP;CACNA1C;GABRG1;GRIK2;ABCA1;GABRB3;CA4;PCSK9;PDE3A;P4HB;SCN8A;GABRA3;FDFT1;CETP;GABRA4;AGTR1;GABRB2;GRIA4;GRIK3;INSR;GRIK1;GABRG3;SCN10A;GABRA5;PPARA;DPP4;GABRQ;GABRA1;GLP2R;CACNA1S;NOS1;GABRE;GRIK5;PPARD;GABRG2;GRIA3;SCN2A;SCN1A;GABRA6;GRIK4;THRB;GABRA2;SCN3A;GRIA1;CACNA1D;GABRB1;NOS3;PTGDR;SCN11A;SCN9A;SCN5A;GABRD
hyperlipoproteinemia	NPC1L1;PCSK9;HMGCR;PPARA;LPA
hyperlipoproteinemia type 3	CETP;HMGCR;PCSK9;PPARA
hyperparathyroidism	FDPS;CASR;VDR
hyperphosphatemia	SLC9A3
hyperpigmentation of the skin	RARA;RARG;RARB
hyperplasia	PGR;ADRA1A;ADRA1D;ESR1;ADRA1B
hyperprolactinemia	DRD4;HTR2A;VDR;HTR1A;DRD2;DRD3
hypersensitivity pneumonitis	IMPDH1;IMPDH2;NR3C1
hypersomnia	SLC6A3;HRH3
hypertension	GABRA3;NPC1L1;GABRA1;GUCY1B1;NDUFB4;SLC12A3;PTGS2;SLC12A1;CACNA1S;KCNK2;FKBP1A;PTGS1;NDUFB7;TUBB1;SLC6A4;SCNN1A;HMGCR;GPD2;NDUFS7;FAAH;NDUFB3;KCNJ8;NDUFAF4;NDUFA5;NDUFA10;PPARG;MTNR1B;EDNRB;NDUFB5;SCN7A;NDUFAF1;PDE5A;ENPEP;ESR2;REN;AGTR1;GABRB2;NDUFB11;NDUFB9;ADRA2A;CACNA1C;NDUFC2;EDNRA;GABRA2;GRIA4;SCN3A;CACNA1D;XDH;ACE;CYP11B1;GABRG1;GRIK3;NDUFB6;NDUFB8;GABRB3;NDUFV1;SCN11A;ADRB2;NPR1;SCN9A;ADR…
hypertension, pregnancy-induced	SLC12A1;PTGS1;FAAH;ADRA1B;TRPV1;ADRB1;ADRA2B;PTGS2;ADRA1A;ADRA2A;ADRB2;ADRA1D;ADRA2C;ADRB3
hypertensive heart disease	MME;ACE;AGTR1
hyperthyroidism	NR3C1;ADRB2;DIO1;TPO;ADRB1
hypertrophic cardiomyopathy	ADRB1;MYH7;CACNA1F;MYL7;CPT2;MYL3;SCN5A;MTOR;CPT1B;SCN4A;PTGS2;MYH7B;CACNA1S;AGTR1;CACNA1C;CACNA1D;MYH6;MYL4;PTGS1;MYL2;HMGCR;ADRB2;MME
hypertrophy	PTGS1;NR3C1;SCN7A;SCN1A;ADRA2A;SCN3A;ADRA1B;TRPV1;SCN8A;GRIN3B;GRIN1;GRIN2A;SCN5A;ADRA2C;GRIN2B;ADRA2B;SCN4A;PTGS2;GRIN2D;FAAH;ADRA1A;SCN2A;SIGMAR1;GRIN2C;SCN11A;SCN9A;ADRA1D;SCN10A;GRIN3A
hyperuricemia	XDH;SLC22A12;SLC5A2;PNP
hypochondroplasia	GHR
hypogonadism	DRD4;SRD5A3;SRD5A1;DRD2;SRD5A2;ESR1;VDR;LHCGR;ESR2;INSR;PGR;GNRHR;CYP19A1;DRD3;AR;FSHR
hypogonadotropic hypogonadism	GNRHR;CYP19A1;FSHR;OPRM1;OPRD1;AR;OPRK1;ESR1;LHCGR;ESR2
hypokalemic periodic paralysis	CA12;SLC12A1;CA2;CA1;CA4
hypoparathyroidism	VDR;NR3C1;PTH1R
hypopharyngeal carcinoma	TUBB1;TUBB4A;TUBB2A;TUBB6;TYMS;CSF1R;TUBB4B;TUBB;TUBB3;FLT4;FLT1;FLT3;KDR;PDGFRA;TUBB2B;KIT;PDGFRB;RAF1;ERBB2;EGFR;BRAF;RET;PDCD1;TUBB8
hypopharyngeal squamous cell carcinoma	WEE1
hypophosphatasia	DHFR;PSMB5;MS4A1;SOST
hypophosphatemic rickets	VDR;FGF23
hypopituitarism	GHR;CYP19A1
hypoplasminogenemia	FGG;FGA;FGB
hypoplastic left heart syndrome	PDE5A;EDNRB;EDNRA
hypospadias	OPRM1;CHRM3;SCN2A;ADRB2;CHRM2;SCN5A;ACHE;PTGS1;FAAH;SCN7A;SCN3A;SCN11A;SCN9A;ADRA1B;ADRB3;SCN4A;ADRB1;PTGS2;ADRA1A;SCN1A;ADRA2A;CHRM1;ADRA1D;ADRA2C;SCN10A;TRPV1;SCN8A;ADRA2B
hypotension	SCN4A;GABRA3;GABRA1;ADRB1;GABRP;GABRE;GABRA4;GABRG2;NR3C1;ADRA1A;SCN7A;SCN1A;GABRA6;GABRB2;GABRA2;GABRB1;GABRB3;HTR3A;SCN11A;BDKRB2;ADRB2;ADRA1B;ADRA1D;GABRG3;ADRA2C;GABRA5;GABRD;ADRB3;GABRQ;GUCY1B1;KCNK2;ACHE;KCNK10;GLRA1;ADRA2A;SCN3A;GABRG1;CHRM1;KCNK9;SCN9A;F8;SCN8A;F5;OPRM1;PLG;CHRM3;SCN2A;HCN4;AGTR1;KLKB1;KCNK3;CHRM4;CHRM2;SCN5A;CHRM5;SCN10A;KCNK18;ADRA2B
hypothalamic neoplasm	DRD2
hypothyroidism	CALCR;THRA;GHR;THRB;PPARA;HMGCR;IGF1R;TSHR
hypotrichosis	PTGFR;SRD5A2;ABCC9
hypotrichosis simplex	PTGFR
hypoxemia	GABRP;OPRM1;CHRNA1;GABRG1;CHRNB1;GABRE;GABRA4;GABRG3;GABRD;CHRNG;GABRQ;GABRA3;GABRA1;GUCY1B1;CHRNE;GABRG2;CHRND;GABRA6;GABRB2;GABRA2;GABRB1;GABRB3;GABRA5;HRH1
hypoxia	CA2;CA4;CA7;KCNK3;ADORA1;ADORA2B;HRH1;ADORA3;GUCY1B1;CA12;NR3C1;ADORA2A;CA1;KCNK9;EPOR
ichthyosis	RARB;IL17A;IL12B;RARA;RARG;IL1RAP;IL4R;IL1RL2
idiopathic dilated cardiomyopathy	ADRB2;ADRA1D;ADRB1;ADRA1A;ADRA1B;ADRB3
idiopathic hypersomnia	HRH3;GABBR2;SLC6A3;SLC6A2;GABBR1
idiopathic nephrotic syndrome	PTGS1;NR3C1;MS4A1;IMPDH2;PTGS2;HRH1;IMPDH1;FAAH;TRPV1
idiopathic pulmonary arterial hypertension	PTGIR;ADRB2;GUCY1B1;SLC5A2;GUCY1A2;GUCY1A1;SLC22A12
idiopathic pulmonary fibrosis	ALOX5;FLT4;FGFR1;NOX4;FLT1;ATP4A;P2RX3;IL4;NR3C1;PDGFRB;CRBN;ITGB6;CCN2;PPAT;PDGFRA;EDNRB;MMP7;ITGAV;CUL4A;MS4A1;TNFRSF13C;HBA1;HBB;NOX1;ROCK1;FGFR3;ABL1;MAPK10;OPRM1;MMP8;KDR;LOXL2;ROCK2;ENPP2;PDE5A;GPR84;EDNRA;PTGIR;FGFR4;DDB1;IL13;HBA2;MMP1;LPAR1;IFNGR1;MAPK9;FGFR2;RBX1;MAPK8;SMO;LGALS3;MMP13;AGTR1;KIT;IFNGR2;VKORC1;CSF1R;BCR
idiopathic scoliosis	GRIN2D;SNAP25;ADORA1;GRIN3A;ADORA3;NR3C1;ADORA2A;GRIN2C;ADORA2B;GRIN1;GRIN2A;GRIN2B;OPRM1;GRIN3B
ileus	OPRK1;ACHE;GHSR;HTR3B;HTR4;ADORA2B;HTR3C;SCN10A;HTR3E;HTR3D;SCN8A;ADORA3;SCN4A;OPRM1;PLG;SCN1A;SCN3A;ADORA1;HTR3A;SCN11A;SCN9A;SCN5A;CHRNA4;OPRD1;ADORA2A;SCN2A;SCN7A;DRD2;CHRNB2
immune deficiency disease	FKBP1A;POLE2;IMPDH1;POLD2;PRIM2;POLE3;CD52;IMPDH2;PPIA;POLA2;POLD1;POLD3;POLA1;RRM1;POLD4;POLE;PRIM1
immune system disease	CD38;ITGAL;POLA2;PDE4A;ROCK1;KEAP1;TNFSF13B;DHODH;TYK2;POLD2;IFNG;IL12B;PDE4D;NR3C1;CRBN;CD86;IL1RL2;C3;S1PR4;ROCK2;PPP3CA;ITGB7;MS4A1;JAK1;GABRG1;S1PR1;IL17RA;IGHE;DHFR;S1PR2;GABRA3;GABRA1;POLD1;JAK2;POLE2;FCGRT;JAK3;C5;IL23A;OPRM1;IL17A;GABRG2;IL1R1;POLE3;IL6R;RRM1;POLD4;POLE;C1S;GABRA5;PPIA;ADA;C5AR1;DPP4;PRIM1;TNFRSF17;POLD3;FKBP1A;RBX1;PSMB5;POLA1;PDE4C;IMPDH1;IL17F;ITGA4;CD2;CD80;IL1B;PPAT;…
immunodeficiency disease	CCR5
immunoglobulin-mediated membranoproliferative glomerulonephritis	CFD
immunoproliferative disorder	TNFRSF17
impulse control disorder	SLC6A4;DRD3;DDC
in situ carcinoma	CHRNA4;TOP2A;CHRNB2
inappropriate ADH syndrome	SLC5A2;AVPR2
inborn disorder of amino acid metabolism	CPS1;DDC
inborn error of immunity	JAK2;JAK1;PGR;PIK3CD
inborn errors of metabolism	NR1H4;NPC1L1;CPS1
inclusion body myositis	IL1R1;MSTN;ACVR2B;FKBP1A;INHBA;CD52
incomplete abortion	PTGER2;PTGER3;PTGER1;PTGER4
infarction	PTGS2;PTGS1
infection	GABRA3;DPEP1;PIK3CB;GUCY1B1;FKBP1A;PTGS1;KCNK10;GABRE;PLAT;GRIN2D;PIK3CG;GABRA4;VDR;NR3C1;ITGA4;PIK3R3;MMP8;SCN2A;MMP7;MMP13;IFNAR1;SCN1A;PIK3R1;GABRA6;GABRB2;SIGMAR1;ADRA2A;IFNAR2;CCR5;CYP3A4;CYP3A7;GRIN2C;SCN11A;KCNK3;GRIN1;GABRA5;MMP1;HRH1;TLR7;TRPV1;SCN8A;SLC22A6;GRIN3A;TLR9;GRIN2B;CYP3A43;GABRA1;PTGS2;SLC6A2;CYP3A5;IMPDH1;GRIN3B;FAAH;SERPINC1;CSF3R;SCN7A;PIK3R5;GLRA1;SLC22A8;GABRA2;SCN3A;SLC…
infectious disease	TLR9;NR3C1;TLR7
infectious mononucleosis	TNFRSF17
infectious otitis media	PTGS1;CYSLTR1;NR3C1
infertility	NDUFAB1;SCN4A;DRD4;CACNA1S;PGR;FKBP1A;NDUFB2;ESR1;NDUFB7;GNRHR;NDUFC1;NR3C1;GPD2;NDUFS7;SERPINC1;NDUFB3;NDUFAF4;NDUFA1;NDUFA5;NDUFA10;NDUFA2;MTNR1B;NDUFB5;NDUFAF1;CYP19A1;PDE5A;NDUFA9;SCN1A;NDUFB11;NDUFB9;DRD2;NR3C2;GABRA2;NDUFV3;GABRG1;NDUFAF2;NDUFS4;NDUFB6;NDUFB8;NDUFV1;NDUFS5;SCN9A;FSHR;NDUFA3;NDUFA11;PNLIP;NDUFV2;GABRG3;NDUFB1;SCN5A;NDUFA6;NDUFA13;NDUFA4;SCN8A;CSF2RA;MT-ND3;MT-ND4;MT-ND1;MT-N…
infiltrating bladder urothelial carcinoma	POLE2;TUBB1;POLD2;CD274;CTLA4;POLD4;PDCD1;POLA2;POLD3;LAG3;PRIM2;POLE3;TUBB6;POLE;PRIM1;POLD1;POLA1;TUBB4A;CSF3R;TUBB2A;TUBB2B;RRM1;TUBB4B;TUBB;TUBB3;TUBB8
infiltrating urothelial carcinoma	EGFR
inflammation	GABRA3;NR1H4;GUCY1B1;GABRP;IMPDH1;GABRA4;NR3C1;GRIN3B;SERPINC1;CNR1;PLG;IL6;SCN2A;SCN1A;ADRA2A;GABRG1;SCN9A;GRIN1;GRIN2A;SCN10A;TNF;GRIN2B;SCN4A;GABRA1;SLC6A2;PLAT;VDR;HMGCR;ITGA4;PPARG;SCN7A;AGTR1;SCN3A;GRIN2C;GABRB1;SCN11A;IMPDH2;SCN5A;PPIA;SCN8A;GRIN3A;GABRQ;PTGS2;PGR;FKBP1A;PTGS1;GABRE;GRIN2D;C5;IL17A;VEGFA;GABRG2;ADRA1A;GABRA6;GABRB2;GABRA2;IL20;GABRB3;BDKRB2;PCSK9;ADRA1B;ADRA1D;GABRG3;ADRA2…
inflammatory bowel disease	GABRA3;ALOX5;NDUFB4;PDE8A;GABRP;PTGS1;JAK2;GABRE;TYK2;OPRM1;HMGCR;PDE8B;PDE4D;GPD2;PDE1A;NDUFA8;PDE1B;PPARG;NDUFAF1;GABRA6;GABRB2;GABRA2;NDUFV3;JAK1;NDUFS4;NDUFB6;GABRB3;NDUFA3;S1PR1;NDUFV2;GABRG3;PDE4B;PPARA;MT-ND6;MT-ND4;GABRA1;NDUFS1;PTGS2;NDUFB7;JAK3;PDE4C;ATP4A;NDUFC1;IL23A;VDR;NR3C1;NDUFAF4;PPAT;NDUFA10;NDUFA2;PDE6B;PDE6H;NDUFB10;NDUFS6;NDUFB9;PDE6D;NDUFS2;NDUFS5;NDUFA11;NDUFAF3;S1PR5;NDUFA…
inflammatory breast carcinoma	TUBB1;TOP2A;IL2RA;PDGFRA;TUBB2B;ERBB2;JAK1;TUBB6;TUBB4B;PDCD1;CSF2RA;ESR1;IL2RB;TUBB2A;CYP19A1;KIT;CTLA4;AXL;FNTA;TYMS;TUBB;TOP1;TUBB8;FLT4;TOP2B;JAK2;FLT1;TUBB4A;HMGCR;PDGFRB;CSF3R;CD274;TNFSF11;FLT3;KDR;RET;PLK1;CSF1R;FNTB;TUBB3
inflammatory myofibroblastic tumor	NPM1;MET;EML4;ALK
inflammatory skin disease	JAK1;JAK2;TYK2;JAK3
influenza	PTGS1;GRIN2D;PDE4C;IMPDH1;HMGCR;PDE4D;NR3C1;SLC22A8;LY96;KIT;IFNAR2;CYP3A7;JAK1;GRIN2A;TLR7;TRPV1;SLC22A6;GRIN2B;CYP3A43;PDE4A;PTGS2;ABL1;CYP3A5;PDGFRB;IL1R1;GRIN3B;FAAH;ADRA1A;IL6R;SLC22A11;P2RY12;ADRA1D;PDE4B;GRIN3A;TLR9;CACNA1S;FKBP1A;JAK2;CACNA1F;SLC6A2;SLC6A4;VDR;TLR4;IFNAR1;ADRA2A;CACNA1C;CACNA1D;ACE;CYP3A4;GRIN2C;ADRA1B;GRIN1;ADRA2C;BCR;HRH1;ADRA2B
influenza A (H1N1)	ADRA1B;ADRA1D;ADRA1A
inherited epidermolysis bullosa	CNR1
inherited retinal dystrophy	ALDH2
injury	SCN4A;GABRA3;GABRA1;PTGER3;OPRK1;ACHE;GABRP;GABRE;KCNA7;JAK3;GABRA4;OPRM1;PDE10A;NR3C1;GRIN3B;OPRD1;KCNQ4;FAAH;CNR1;PDE6B;CA1;SCN2A;SCN7A;PDE6H;KCNH1;SCN1A;GABRA6;GABRB2;GABRA2;PDE1C;PDE9A;CHRNB2;FDPS;GABRG1;KCNC2;SCN11A;KCNG4;SCN9A;KCNG3;PDE7B;FGA;FGB;KCNA4;GABRG3;SCN5A;ADRA2C;KCND2;SCN10A;GABRA5;GABRD;ADRB3;TRPV1;GRIN3A;GABRQ;GRIN2B;ADRA2B;ADRB1;KCNQ1;KCNH2;GUCY1B1;PDE4A;PTGS2;PTGS1;PDE6C;GRIN2…
insomnia	GABRA3;GABRA1;GSK3B;ACHE;CACNA1I;HTR2A;CACNG6;MTNR1B;CACNG8;SCN1A;GABRA6;GABRB2;HTR2C;DRD2;ADRA2A;GABRA2;CACNA1D;GABRG1;GABRB1;CACNB2;GABRB3;CACNB3;MTNR1A;GABRG3;CACNB4;SCN5A;ADRA2C;CACNA1H;HRH1;SCN8A;CACNA1E;ADRA2B;SCN4A;CACNA1F;GSK3A;CACNG1;GABRA4;GABRG2;CNR1;HCRTR1;SCN2A;SLC6A3;CACNA2D1;CACNA2D3;SCN10A;GABRA5;CACNG3;CACNA1G;CACNA2D2;CACNB1;CACNG5;CACNG4;CACNA1S;SLC6A2;CACNG7;SLC6A4;TACR1;IMPA1…
insulin resistance	NDUFAB1;NDUFB4;NDUFB2;NDUFC1;VDR;NDUFS7;NDUFB3;NDUFA8;NDUFA1;NDUFA5;NDUFA10;NDUFA2;PPARG;NDUFAF1;NDUFA9;NDUFB10;NDUFB11;NDUFB9;NDUFC2;LY96;NDUFS2;NDUFAF2;NDUFS4;NDUFB6;NDUFB8;NDUFV1;NDUFS5;NDUFA11;NDUFAF3;NDUFV2;NDUFB1;NDUFA6;NDUFA13;NDUFA4;MT-ND6;MT-ND2;MT-ND5;MT-ND4;MT-ND1;MT-ND4L;NDUFS3;NDUFA7;NDUFS8;GLP1R;HMGCR;GPD2;SLC5A2;NDUFS6;NDUFV3;NDUFA3;INSR;NDUFA12;NDUFA4L2;DPP4;MT-ND3;NDUFS1;NDUFB7;L…
insulin secretion	GLP1R;NR3C1
insulinoma	FKBP1A;VEGFA
intelligence	GABRA3;GLRA1;GABRA2;ADRA2C;GABRD;GABRE;CHRNE;CHRND;GABRA6;GABRB3;KCNK9;KCNK3;GABRG3;GABRQ;GABRA1;KCNK2;GABRP;KCNK10;GABRA4;OPRM1;GABRG2;CHRNA1;GABRB2;ADRA2A;GABRG1;GABRB1;CHRNB1;GABRA5;KCNK18;CHRNG;ADRA2B
intermediate coronary syndrome	GABRA3;GABRA1;ADRB1;GUCY1B1;PGR;PTGS1;GABRE;GABRB1;GABRD;ITGB3;PTGS2;GABRP;GABRA4;OPRM1;HMGCR;GABRG2;SERPINC1;ESR2;GABRB3;F2;GABRA5;GABRQ;ESR1;F10;GABRA6;GABRB2;GLRA1;GABRA2;GABRG1;P2RY12;INSR;GABRG3
intermediate uveitis	NR3C1;IMPDH1;C5;IMPDH2;ADORA3;FKBP1A;PPP3CA;MC2R;DHFR
intermittent vascular claudication	NDUFAB1;NDUFS1;NDUFB2;NDUFC1;GPD2;NDUFS7;NDUFA8;NDUFA1;TNNI2;NDUFB10;NDUFS6;NDUFB11;GUCY1A2;NDUFV3;NDUFV1;P2RY12;PDE3A;NDUFA11;NDUFAF3;NDUFV2;NDUFA12;NDUFA4L2;NDUFA13;MT-ND5;MT-ND3;NDUFB4;NDUFB7;NDUFS8;HMGCR;NDUFB3;NDUFA5;NDUFA2;NDUFA9;NDUFB9;NDUFC2;NDUFAF2;NDUFS5;NDUFA3;NDUFB1;NDUFA6;NDUFA4;MT-ND2;MT-ND4;MT-ND4L;NDUFS3;NDUFA7;GUCY1B1;TNNC2;NDUFAF4;ADORA2A;NDUFA10;TNNT3;NDUFB5;NDUFAF1;EDNRA;PDE3B…
internal carotid artery stenosis	ROCK1;GSK3A;PDE10A;HMGCR;PDE4D;MTNR1B;GABRB2;ADRA2A;PDE9A;GABRB3;P2RY12;KCNK3;PDE7B;ADRA1D;PDE4B;GABRA5;GABRD;PDE7A;GABRA3;PTGS1;PDE4C;ADRA1A;PDE1B;PDE6B;GLRA1;GABRA2;GABRG1;GABRB1;KCNK9;ADRA1B;PDE3A;GABRG3;PDE2A;KCNK18;GABRQ;GABRA1;PDE4A;PDE8A;PTGS2;KCNK2;GSK3B;GABRP;PDE6C;KCNK10;GABRE;GABRA4;OPRM1;SLC29A1;PDE8B;GABRG2;PDE1A;PDE6A;IMPA1;ROCK2;PDE5A;PDE6H;GABRA6;PDE3B;PDE1C;PDE6D;MTNR1A;PCSK9;ADR…
interstitial cystitis	IMPDH1;P2RX3;OPRM1;NR3C1;OPRD1;SERPINC1;SCN1A;IMPDH2;ADRA2C;ADRB3;PPIA;SCN8A;PTGS2;OPRK1;PTGS1;SLC6A2;SLC6A4;SNAP25;SCN2A;SCN3A;INPP5D;CALCB;TNF;ADRA2B;SCN4A;ESR1;CALCA;SCN7A;ESR2;ADRA2A;CACNA2D1;SCN11A;SCN9A;OXTR;SCN5A;SCN10A;IGHE
interstitial lung disease	FGFR2;FLT1;IMPDH1;OPRM1;PDGFRB;PPAT;ITGAV;MS4A1;FGFR1;RBX1;SLC6A2;CRBN;PDGFRA;PTGIR;TLR7;FLT4;FGFR3;SLC6A4;KDR;PDE5A;CUL4A;FGFR4;DDB1;IMPDH2;TLR9
interstitial nephritis	NR3C1;IGHE
intertrigo	NR3C1
intestinal disease	SSTR5;CHRM1;SSTR2
intestinal neoplasm	HMGCR;EML4;RET;ALK
intestinal obstruction	PTGS1;OPRM1;OPRD1;HTR4;HTR3A;PTGS2;NR3C1;FAAH;SSTR1;SSTR5;SSTR2;SSTR3;SCN4A;OPRK1;SSTR4;DRD2;TRPV1
intestinal polyp	GABRA1;GABRP;GABRE;GABRA6;GABRB3;GABRD;GABRA3;GABRA4;GABRG2;GABRB2;GABRA2;GABRG1;GABRG3;GABRQ;GABRB1;GABRA5
intestinal pseudo-obstruction	HTR4
intracerebral hemorrhage	KEAP1;CACNA1F;HMGCR;AVPR2;ADRA2A;CACNA1C;CACNA1D;ADRB3;CACNA1S;PLAT;IL1R1;PLG;S1PR4;CACNA1B;NR3C2;ACE;AVPR1A;AVPR1B;ADRB1;F7;PTGS2;SLC6A4;SERPINC1;ADRA1A;PPARG;SV2A;ADRB2;ADRA1B;S1PR1;ADRA1D;S1PR5;ADRA2C;S1PR3;S1PR2;ADRA2B
intracranial hemorrhage	TUBB2A;TUBB4B;TUBB3;TUBB8;TFPI;TUBB1;TUBB2B;TUBB4A;TUBB6;TUBB
intracranial hypertension	CHRNE;CHRND;NR3C1;CHRNA1;CHRNB1;CHRNG
intracranial meningioma	FKBP1A;SMO;CDK4;AKT1;PTK2;AKT2;CDK6;VEGFA;AKT3
intracranial subdural hematoma	GABRA3;GABRG2;NR3C1;PLG;GABRB2;KCNK9;KCNK3;GABRG3;KCNK18;KCNK10;HMGCR;GLRA1;IL6R;GABRG1;GABRB3;GABRA5;GABRD;GABRA1;KCNK2;GABRP;GABRE;GABRA4;GABRA6;GABRA2;GABRB1;GABRQ
intracranial vasospasm	GUCY1B1;CACNA1F;CACNA1D;CACNA1S;CACNA1C;PDE3A
intraepithelial neoplasia	PDCD1;PGR;TLR7
intrahepatic cholangiocarcinoma	POLA2;FLT4;POLD1;FGFR2;POLE2;TUBB1;FLT1;MET;POLD2;FRK;NR3C1;MAP2K2;KDR;RAF1;CD27;EPHA2;POLE3;BRAF;FGFR4;RET;RRM1;TUBB6;MAPK11;PDCD1;PRIM1;NTRK1;POLD3;POLA1;PDGFRB;TEK;FLT3;PDGFRA;UBA3;PRIM2;DDR2;MAP2K1;POLD4;TYMS;TUBB3;TUBB8;FGFR3;FGFR1;ABL1;PSMB5;TUBB4A;VEGFA;CD274;TUBB2A;TUBB2B;KIT;NAE1;CTLA4;POLE;TUBB4B;TUBB;TOP1
intrahepatic cholestasis	NR1H4;SLC10A2
invasive breast ductal carcinoma	TUBB2A;CYP19A1;TUBB6;TUBB4B;TUBB3;TUBB1;TUBB4A;CD274;ESR1;TUBB2B;ESR2;TUBB;TUBB8
invasive carcinoma	SMO;TLR7
invasive lobular carcinoma	GNRHR;CYP19A1;ESR2;NTRK2;ALK;NTRK1;ROS1;ESR1;NTRK3
invasive tubular breast carcinoma	TUBB6;TUBB4B;TUBB3;TUBB8;TUBB2A;TUBB1;TUBB4A;TUBB2B;CYP19A1;TUBB
iris melanoma	ALDH5A1;VEGFA;PGF;RAF1;TUBB2A;IGF1R;IFNAR1;RET;MAP2K1;TUBB6;HDAC2;CSF2RA;FLT3;PDGFRA;TUBB2B;IFNAR2;HDAC3;CSF1R;TUBB;TUBB8;FLT4;HDAC6;PSMB5;TUBB1;FLT1;TUBB4A;PDGFRB;HDAC1;MAP2K2;KDR;KIT;BRAF;TUBB4B;TLR9;TUBB3
iritis	NR3C1
irritable bowel syndrome	SCN4A;ALOX5;PDE4A;SLC9A3;GUCY2C;PTGS2;ACHE;PTGS1;HNF4A;CHRNA4;PDE4C;SLC6A4;PDE8B;CLCN2;TACR1;CRHR1;PDE6B;MTNR1B;SCN7A;PDE5A;HTR3B;PDE3B;HTR4;RET;CHRM1;PDE7B;HTR3C;SCN5A;PDE4B;SCN10A;PDE6G;HTR3D;HRH1;PDE7A;CFTR;CACNA1G;PDE8A;TACR2;CHRNA3;OPRK1;PDE6C;TSPO;SLC6A2;OPRM1;OPRD1;ADORA2A;ANO1;PPARG;PDE6H;PDE9A;HTR3A;SCN11A;SCN9A;GRIN2A;HTR3E;CACNA1H;NR1H4;CACNA1I;VDR;PDE10A;PDE4D;PDE1A;CHRNB4;CNR1;PDE1B;…
ischemia	PTGS2;TUBB1;TUBB4A;HMGCR;TUBB2A;TUBB2B;PTGIR;P2RY12;TUBB4B;TUBB;FKBP1A;PTGS1;NR3C1;F10;PTGER1;PCSK9;PDE3A;TUBB6;TUBB3;CSF3R;PTGER2;ADORA2A;TUBB8
ischemia reperfusion injury	GUCY1B1;NDUFB4;KCNK2;NDUFB2;PDE6C;PDE4C;IMPDH1;GABRA4;NDUFC1;NDUFS7;MMP8;PDE1B;NDUFA1;NDUFA2;PDE6B;MMP13;NDUFAF1;PDE5A;PDE6H;NDUFA9;NDUFS6;GABRA6;GLRA1;NDUFB11;ADRA2A;CACNA1C;NDUFC2;EDNRA;GABRA2;PTGIR;NDUFV3;CXCR1;NDUFAF2;NDUFB6;GABRB3;MTNR1A;ADORA2B;NDUFA3;PDE3A;NDUFA11;NDUFAF3;NDUFB1;ADRA2C;NDUFA12;NDUFA13;GABRA5;KCNK18;EPOR;GABRD;TUBB;MT-ND6;MT-ND5;MT-ND4;PDE7A;MT-ND4L;NDUFA7;ADORA3;NDUFAB1;ND…
ischemic cardiomyopathy	EPOR
islet cell tumor	FLT4;SSTR4;SSTR1;SSTR2;SSTR3;PDGFRB;FLT3;SSTR5;CSF1R;FKBP1A;FLT1;KDR;PDGFRA;EGFR;KIT;RET
joint disease	BDKRB2;OPRM1;PLG;SLC6A2;NR3C1;SNAP25
juvenile dermatomyositis	MS4A1;JAK2;DHFR;NR3C1;JAK1;MC2R;PPIA
juvenile idiopathic arthritis	ALOX5;PTGS2;JAK2;DHODH;DHFR;TNF;PTGS1;IL12B;NR3C1;CD86;IL1R1;CD80;IL6R;TYK2;JAK3;IL23A;VDR;GHR;HRH2;IL1B;JAK1
juvenile idiopathic scoliosis	SCN4A;OPRM1
juvenile nasopharyngeal angiofibroma	FKBP1A
juvenile neuronal ceroid lipofuscinosis	IMPDH1;IMPDH2
kaposiform hemangioendothelioma	TUBB1;TUBB2B;TUBB6;TUBB4B;FKBP1A;TUBB3;TUBB4A;NR3C1;TUBB2A;TUBB;TUBB8
keratinizing squamous cell carcinoma	TYMS
keratitis	NTRK2;NR3C1;NTRK3;MC2R;NTRK1;PPIA
keratoconjunctivitis	NR3C1;PPIA;FKBP1A
keratoconus	NR3C1
keratosis	PTGS2;PTGS1;TYMS;TLR7
kidney Wilms tumor	TOP2A;TUBB2B;TUBB6;TUBB;TOP2B;TUBB1;TUBB4A;TUBB2A;TOP1MT;TUBB4B;TUBB3;TUBB8;TOP1
kidney angiomyolipoma	FKBP1A
kidney cancer	GABRA1;FLT4;POLD1;PRKCQ;PRKCZ;RARB;PGR;FKBP1A;PTGS1;ABL1;IL2RB;RBX1;FLT1;CA9;GABRA4;OPRM1;VEGFA;ITK;GABRG2;PDGFRB;CRBN;PRKD3;CSF3R;CD274;RAF1;IL2RA;TUBB2A;CUL4A;ESR2;EGFR;EDNRA;KIT;IFNAR2;FDPS;GABRB3;PRKCB;DDB1;CD52;KCNK3;TUBB6;TYMS;GABRD;TUBB4B;PDCD1;TRPV1;CSF2RA;TXNRD1;TOP1;AMY2A;TUBB8;GABRQ;POLA2;PRKCH;RRM2B;ERBB3;PTGS2;TOP2B;FGFR1;EPHA6;GSK3B;GABRP;KCNK10;PSMB5;TUBB1;POLA1;TUBB4A;CDK6;CDK2;KD…
kidney disease	BTK;GABRA3;NPC1L1;PTGS2;CA12;SLC12A1;FLT1;CA2;PLAT;GRIN2D;PDE4C;PDE4D;GRIN3B;FAAH;ADRA1A;CD80;AVPR2;PPAT;ADORA2A;IL2RA;SSTR1;REN;AGTR1;CACNA1B;CACNA1C;PDE3B;BRAF;ADORA1;RET;CA4;ADORA2B;PDE3A;ADRA2C;MC2R;ADRB3;PPIA;CHRNG;CSF2RA;GRIN3A;GRIN2B;SSTR3;CD38;FLT4;FKBP1A;SLC5A1;GABRE;IMPDH1;CHRNE;GABRA4;VDR;HMGCR;NR3C1;PDGFRB;SERPINC1;KDR;SSTR4;CHRNA1;GABRA2;CACNA2D1;CACNA1D;ACE;GRIN2C;AVPR1A;SOST;NPR1;A…
kidney failure	POLA2;POLD1;FKBP1A;GABRP;POLA1;GABRA4;VDR;PDE4D;SERPINC1;AVPR2;IL2RA;GABRA6;GLRA1;DRD2;ACE;SSTR5;ADORA1;GABRB3;KCNK3;POLD4;GABRG3;DRD1;KCNK18;EPOR;GABRD;AVPR1B;GABRQ;GABRA3;GABRA1;ADRB1;PDE4A;POLD3;POLE2;GABRE;IMPDH1;HMGCR;GABRG2;CD86;CD2;CD80;SSTR4;SLC5A2;GABRB2;NR3C2;GABRA2;MS4A1;GABRG1;GABRB1;AVPR1A;RRM1;KCNK9;CD52;ADORA2B;PDE3A;POLE;IMPDH2;PDE4B;GABRA5;PPIA;PRIM1;SSTR3;ADORA3;SLC12A1;KCNK2;KC…
kidney injury	MC3R;MC1R
kidney neoplasm	PTGS2;TUBB1;TUBB4A;FLT3;KDR;PDGFRA;CUL4A;RET;RRM2;TUBB;FLT4;RRM2B;FLT1;OPRM1;VEGFA;TUBB2A;TUBB2B;KIT;BRAF;CTLA4;RRM1;TUBB6;CSF1R;TUBB3;TUBB8;FKBP1A;PTGS1;RBX1;PDGFRB;CRBN;FAAH;RAF1;DDB1;TYMS;TUBB4B;PDCD1;TRPV1;TXNRD1
kidney oncocytoma	FLT4;FGFR3;FGFR1;FLT1;PDGFRB;CSF1R;KDR;ITK;PDGFRA;KIT;LCK
kidney transplant	FKBP1A;CD86;CD80;IL2RA
knee injury	NR3C1;SCN11A;SCN5A;SCN8A;SCN2A;SCN7A;SCN4A;SCN1A;SCN3A;SCN9A;SCN10A
lactic acidosis	PDK3;PDK1;PDK4;PDK2
lamellar ichthyosis	RARG
language disorder	NR3C1
large cell lung carcinoma	NDUFAB1;POLA2;NDUFS1;NDUFB7;TUBB1;TUBB4A;NDUFS8;VEGFA;GPD2;NDUFA8;CSF3R;NDUFA5;NDUFA10;NDUFA2;TOP2A;NDUFAF1;NDUFS6;NDUFC2;NDUFS2;GART;NDUFAF2;NDUFS5;NDUFA3;TUBB6;POLE;NDUFAF3;NDUFA6;NDUFA4L2;TUBB4B;PDCD1;TUBB;PRIM1;MT-ND6;MT-ND2;MT-ND1;DHFR;TUBB3;PARP3;POLD1;TOP2B;NDUFB2;POLA1;AKT2;POLD2;NDUFC1;AKT3;NDUFB3;CD274;NDUFAF4;PARP2;NDUFB5;TUBB2A;TUBB2B;IGF1R;NDUFB9;NDUFV3;NDUFB6;NDUFV1;TYMS;NDUFB1;NDUF…
large cell neuroendocrine carcinoma	KDR;PDCD1;MET;CD274;TPH1;TPH2;CTLA4
laryngeal carcinoma	TUBB2B;GRIN2C;TUBB6;GRIN1;TYMS;TUBB4B;TUBB;GRIN3A;GRIN2B;GRIN2D;GRIN3B;EGFR;TUBB3;TUBB8;TUBB1;TUBB4A;TUBB2A;GRIN2A
laryngeal neoplasm	TUBB1;TUBB2A;TUBB2B;EGFR;TUBB6;TUBB4A;RRM2;TYMS;TUBB4B;TUBB;TUBB3;TUBB8
laryngeal squamous cell carcinoma	FLT1;RAF1;KIT;BRAF;TYMS;TUBB3;TUBB4A;FLT3;TUBB2B;ERBB2;RET;CSF1R;TUBB8;FLT4;TUBB1;PDGFRB;KDR;PDGFRA;TUBB2A;EGFR;WEE1;TUBB6;TUBB4B;PDCD1;TUBB
laryngitis	ATP4A
larynx squamous papilloma	PTGS2
latent autoimmune diabetes in adults	VDR
lateral epicondylitis	SCN4A;PTGS1;SCN2A;SCN7A;SCN1A;SCN3A;SCN8A;NR3C1;SCN11A;SCN9A;SCN5A;TRPV1;PTGS2;SNAP25;SCN10A
learning disability	GRIN2D;GRIN2C;GRIN3B;GRIN2A;GRIN3A;HMGCR;GRIN1;GRIN2B
left ventricular hypertrophy	ADRB1;FKBP1A;ADRA1A;REN;NR3C2;ACE;ADRB2;ADRA1B;ADRA1D;ADRB3;IMPDH1;IMPDH2;VDR;AGTR1
leg injury	SCN2A;SCN8A;SCN7A;SCN11A;SCN4A;OPRM1;SCN1A;SCN3A;SCN9A;SCN5A;SCN10A
leiomyoma	SCN4A;PTGER3;PGR;SCN9A;GNRHR;NR3C1;AVPR2;SCN2A;CYP19A1;SCN3A;SCN8A;SNAP25;SCN7A;SCN1A;AVPR1A;SCN11A;SCN5A;SCN10A;AVPR1B
leiomyosarcoma	FLT4;FGFR3;POLE2;POLA1;TUBB4A;POLD2;PDGFRB;TOP2A;IL2RA;PDGFRA;TUBB2A;HDAC8;POLE3;KIT;FDPS;RRM1;PRIM1;POLD1;POLD3;FLT1;FN1;KDR;TUBB2B;CYP19A1;HDAC11;CTLA4;HDAC3;TUBB6;POLE;TUBB4B;PDCD1;TUBB;MTOR;TUBB3;TUBB8;POLA2;PARP3;FGFR1;IL2RB;TUBB1;VEGFA;ITK;HDAC1;CD274;PARP2;PARP1;PRIM2;ATR;POLD4;CSF1R;LCK;HDAC2
lentigo maligna melanoma	RARB;FLT1;CDK2;CDK9;APH1B;PSEN2;CDK5;CDK1;TLR7;PSENEN;FLT4;PSEN1;APH1A;KDR;RARA;KIT;NCSTN;PDGFRB;PDGFRA;RARG
leprosy	NDUFB4;NDUFB7;GPD2;NDUFAF4;NDUFA5;NDUFAF2;NDUFS4;NDUFB8;NDUFA11;NDUFAF3;NDUFV2;NDUFB1;NDUFA13;MT-ND6;MT-ND4;NDUFA7;NDUFS1;NDUFS8;NDUFA8;NDUFA10;NDUFB5;NDUFB10;NDUFS6;NDUFC2;NDUFS2;NDUFV1;NDUFA4;PPIA;MT-ND5;NDUFAB1;NDUFB2;NDUFC1;NR3C1;NDUFS7;NDUFB3;NDUFA1;NDUFA2;NDUFAF1;NDUFA9;NDUFB11;NDUFB9;NDUFV3;NDUFB6;NDUFS5;NDUFA3;NDUFA12;NDUFA6;NDUFA4L2;MT-ND2;MT-ND3;MT-ND1;MT-ND4L;NDUFS3
leptomeningeal metastasis	POLE2;POLA1;FLT1;GART;TYMS;PDCD1;POLD1;POLD2;KDR;PRIM2;DHFR;POLA2;FLT4;POLD3;CD276;NR3C1;CD274;POLE3;POLD4;POLE;PRIM1
leptospirosis	AVPR1B;NR3C1;AVPR2;AVPR1A
leukemia	FGR;POLA2;PRKCQ;FGFR2;PRKCZ;POLD3;OPRK1;ABCB1;HSP90AB1;ABL1;IL2RB;RBX1;HDAC10;POLE2;PSMB5;EEF1A2;HCK;FLT1;PIK3CG;IMPDH1;C5;FRK;ALDH5A1;HMGCR;PDE4D;NR3C1;PDGFRB;TACR1;HDAC1;DNMT3A;KIR2DL1;SRMS;PPAT;SMO;RARA;MEN1;PDGFRA;TUBB2B;CUL4A;ERBB2;PRIM2;HDAC8;NTRK2;TUBA3E;SCN3A;MS4A1;KIT;BRAF;IFNAR2;CD3G;IL6R;FDPS;GABRG1;ADORA1;HDAC11;PRKCD;RET;GABRB3;PRKCB;HTR3A;CD3D;RRM1;SCN11A;SCN9A;ADORA2B;HDAC3;BCL2;PD…
leukodystrophy	PPARG;ABCD1
leukoplakia	PDCD1
lichen disease	FKBP1A;JAK1;JAK2;NR3C1
lichen planopilaris	TYK2
lichen planus	FKBP1A;JAK1;RXRA;TNF;PDE4A;NR3C1;CD2;RARG;TLR7;TLR9;RARB;JAK2;PDE4C;PDE4D;RARA;RXRG;PDE4B;RXRB
ligament rupture	OPRM1;GHR;SCN11A;PTGS2;NR3C1;SCN2A;SCN7A;SCN9A;SCN10A;SCN4A;SCN1A;SCN3A;SCN5A;SCN8A
ligneous conjunctivitis	FGG;FGA;FGB
limb-girdle muscular dystrophy	NR3C1
limited cutaneous systemic sclerosis	IMPDH1;IMPDH2
limited scleroderma	PDE5A
lip and oral cavity squamous cell carcinoma	EPHA3;EPHA8;EPHA5;EPHB3;ERBB3;EPHA6;EPHB6;TEK;KDR;EPHB2;ERBB2;EPHA2;EPHA1;RET;WEE1;EPHA10;FLT4;PTK6;FLT1;EPHA4;EPHA7;EGFR;EPHB1;ERBB4;EPHB4;SRC
lipodystrophy	GHR;LEPR;PPARA;APOC3;HMGCR
lipoid nephrosis	FKBP1A;IMPDH1;IMPDH2;NR3C1
lipoma	COL5A1;COL2A1;COL6A2;COL1A2;COL4A1;COL27A1;COL11A2;COL15A1;COL28A1;COL11A1;COL4A4;COL6A5;COL4A5;DPP4;COL6A6;COL5A3;COL1A1;COL4A2;COL6A1;COL6A3;COL3A1;COL4A3;COL24A1;COL18A1;COL4A6;COL5A2
lipomatosis	SLC5A2;LEPR
liposarcoma	FGFR2;TUBB1;FLT1;VEGFA;RAF1;PPARG;TUBB2B;EPHA2;KIT;DDR2;CSF1R;LCK;PDCD1;TUBB3;ABL1;TUBB4A;CDK6;ITK;PDGFRB;KDR;PDGFRA;CDK4;TP53;TUBB6;TUBB;NTRK1;FLT4;FGFR3;FGFR1;FRK;TEK;MDM2;TUBB2A;BRAF;RET;MAPK11;TUBB4B;MTOR;TUBB8
liver and intrahepatic bile duct neoplasm	FLT4;FLT1;KDR
liver cancer	FGR;SCN4A;POLD1;PTGS2;POLD3;PGR;FKBP1A;NDUFB2;ABL1;NDUFB7;IL2RB;POLD2;FRK;HMGCR;CRBN;NDUFA8;CD274;TNFRSF10B;FLT3;TUBA1B;NDUFA1;NDUFA2;SSTR4;CDK7;SCN2A;SCN7A;NDUFAF1;KIF11;NDUFA9;CUL4A;SSTR1;EPHA2;NDUFS6;POLE3;NDUFC2;TUBA3E;KIT;IFNAR2;CSF2;NDUFB8;RRM1;TUBA1C;DDB1;SCN9A;CDK1;NDUFA3;BCL2;NDUFAF3;SSTR2;CSF1R;LCK;NDUFA12;SCN10A;NDUFA4;PRIM1;MT-ND3;NDUFS3;TUBB3;NDUFAB1;POLA2;NDUFS1;FLT4;TOP2B;FGFR1;LAG…
liver disease	NR1H4;NDUFS1;PDE4A;OPRK1;PDE6C;IL2RB;CACNA1F;PDE8B;GPD2;PDE1A;NFE2L2;MPL;NDUFA5;NDUFA10;PPARG;PDE6B;NDUFAF1;CHRNA1;NDUFB11;NDUFC2;PDE1C;NDUFS2;NDUFB6;NDUFV1;CD52;NDUFA3;FGA;PDE2A;CHRNG;MT-ND6;MT-ND3;MT-ND1;NDUFS3;NDUFA7;NDUFAB1;SCN4A;ALAS1;PDE8A;ACHE;IMPDH1;NDUFS8;OPRM1;PDE10A;SLC10A2;NDUFA2;IL2RA;MTNR1B;NDUFB5;PDE5A;NDUFB10;NDUFS6;NDUFB9;PDE3B;PDE6D;NDUFV3;NDUFB8;MTNR1A;PDE7B;FGB;PDE3A;NDUFA11;I…
liver failure	FKBP1A;PDE4C;PDE8B;PDE1A;PDE6A;SSTR1;PDE6D;SSTR5;GABRG1;ADORA2B;PDE3A;SSTR2;GABRG3;PDE4B;AVPR1B;SSTR3;GABRA3;GABRA1;PDE4D;AVPR2;ADORA2A;SSTR4;PDE5A;PDE6H;PDE9A;PDE6G;PDE7A;PDE4A;PDE8A;PDE6C;PDE10A;GABRG2;PDE1B;PDE6B;GABRA2;PDE3B;PDE1C;AVPR1A;PDE7B;GABRA5;PDE2A
liver lymphoma	POLE2;PRIM2;MS4A1;POLE;PRIM1;BTK;POLA2;POLA1;POLD2;POLD1;POLD3;POLE3;POLD4
liver neoplasm	FLT4;VEGFA;KDR;BRAF;TIGIT;FLT3;RAF1;IL6R;TOP1;FLT1;PDGFRB;CD274;KIT;RET;PDCD1
localised scleroderma	ABL1;KIT;PDE4A;BCR;IL4R;PDE4C;PDE4D;PDGFRB;PDE4B;TLR7
loiasis	ABL1;PDGFRB;KIT;IL5;BCR
long QT syndrome 3	SCN4A;SCN5A
low grade glioma	ARAF;FKBP1A;TUBB4A;RAF1;TUBB2A;TUBB2B;MAP2K1;TUBB6;TUBB4B;PDCD1;TUBB;TLR7;TUBB3;TUBB8;ABL1;MAP2K2;BRAF;TOP1;TUBB1;VEGFA;BCR;TLR9
low tension glaucoma	ADRB1;ROCK1;ROCK2;ADRA2A;ADRA2B;PTGFR;ADRB2;ADRA2C
lower extremity fracture	SCN4A;CHRM5;PLG;CHRM1;CHRM4;CHRM3;CHRM2
lumbar disc herniation	SCN1A;SCN3A;SCN9A;SCN4A;ADRB1;SCN11A;SCN8A;NR3C1;SCN2A;SCN7A;ADRB2;SCN5A;SCN10A
luminal B breast carcinoma	CD274;TUBB4B;TUBB3;TUBB1;TUBB4A;TUBB6;NT5E;TUBB2A;TUBB2B;TUBB;TUBB8
lung adenocarcinoma	POLA2;NDUFS1;TUBB1;MSLN;MET;POLD2;NDUFC1;FOLR1;NDUFS7;NDUFB3;PARP2;NDUFA2;KRAS;TUBB2A;IGF1R;EML4;NDUFS6;PRIM2;EGFR;NDUFC2;FGFR4;CTLA4;RRM1;AXL;NDUFV1;MAP2K1;ALK;NDUFA11;TUBB6;TYMS;POLE;NDUFAF3;NDUFV2;ERBB4;NDUFB1;NDUFA4L2;PDCD1;NDUFA4;MT-ND4;MT-ND4L;DHFR;TUBB3;TUBB8;NDUFAB1;FLT4;PARP3;POLD1;FGFR3;TOP2B;HSP90AA1;ABL1;NDUFB7;PSMB5;FLT1;NDUFS8;VEGFA;PDGFRB;CSF3R;MAP2K2;TOP2A;NDUFB5;TUBB2B;NDUFAF1;ND…
lung cancer	FYN;ALOX5;POLA2;EPHA3;POLD1;ERBB3;FGFR3;PTGS2;RARB;POLD3;HSP90AA1;ABCB1;MMP2;NDUFB2;ESR1;GABRP;HSP90AB1;ABL1;RBX1;POLE2;TUBB1;NTSR1;PTK6;GABRE;FLT1;TUBB4A;CDK6;MET;NDUFC1;NDUFS8;FRK;VEGFA;FGF1;EPHA4;HDAC1;SERPINC1;CSF3R;CD274;TNFSF11;ADRA1A;FLT3;TUBA1B;MAP2K2;TUBA4A;KDR;NDUFA10;IDO1;TOP2A;RAF1;PDGFRA;SCN2A;TUBB2A;NDUFA9;EPHA2;EML4;SCN1A;NDUFS6;PRIM2;EGFR;EPHA1;POLE3;ITGB1;ADRA2A;PDK1;SCN3A;KIT;BR…
lung carcinoid tumor	FKBP1A;VEGFA
lung carcinoma	FLT4;NDUFB2;NDUFA8;NDUFAF4;NDUFA5;NDUFB5;TUBB2B;NDUFB10;EGFR;NDUFB11;NDUFC2;NDUFS4;NDUFV1;NDUFA3;TUBB6;NDUFAF3;NDUFV2;NDUFB1;NDUFA4L2;NDUFA13;TUBB;MT-ND2;MT-ND4L;TUBB3;NDUFAB1;NDUFB7;TUBB4A;NDUFC1;NDUFS8;PDGFRB;NDUFS7;FLT3;IL1B;KDR;NDUFA2;PDGFRA;TUBB2A;NDUFAF1;NDUFS2;CHRNB2;NDUFB6;NDUFA12;TUBB4B;PDCD1;TXNRD1;MT-ND1;NDUFS1;NDUFB4;FKBP1A;TUBB1;CHRNA4;FLT1;NR3C1;GPD2;NDUFB3;NDUFA1;NDUFA10;NDUFA9;SST…
lung disease	FKBP1A;GRIN2D;NR3C1;GRIN3B;MMP8;CCR2;CHRM3;TUBB2A;TUBB2B;PDE5A;ADRA2A;CACNA2D1;MS4A1;IL6R;ADRB2;KCNK3;GRIN1;GRIN2A;PPIA;IGHE;GRIN2B;GABRA3;GABRA1;IFNGR1;FLT4;TUBB4A;GABRG2;KDR;GABRA2;KIT;IFNGR2;KCNK9;ADRA2C;TLR7;GRIN3A;TUBB8;ADRA2B;GUCY1B1;PDE4A;SLC12A1;TUBB1;PDE4C;OPRM1;PDE4D;PDGFRB;PPAT;MMP7;MMP13;GRIN2C;GABRG1;TUBB6;GABRG3;PDE4B;GABRA5;TUBB4B;TUBB;MMP1;ELANE;TLR9;TUBB3
lung neoplasm	GABRA3;POLA2;PARP3;POLD1;PTGS1;KCNK10;TUBB1;NTSR1;POLD2;GABRA4;GABRG2;PARP2;TOP2A;TUBB2A;CHRNA1;SLC6A3;GABRA2;FGFR4;SCN11A;KCNK3;POLD4;TUBB6;TYMS;GABRG3;PDCD1;TUBB;TLR7;PRIM1;DHFR;TLR9;TUBB8;SCN4A;RRM2B;FGFR2;TOP2B;POLD3;FGFR1;KCNK2;GSK3B;GABRP;POLE2;POLA1;FLT1;MSLN;TUBB4A;FAAH;CD274;PDGFRA;SCN7A;TUBB2B;PARP1;GABRA6;GABRB2;GLRA1;PRIM2;EGFR;SCN3A;GART;GABRG1;RET;RRM1;KCNK9;SCN9A;ALK;POLE;TIGIT;TUB…
lupus erythematosus	ITGAL;MAPK9;MAPK8;MAPK10;TYK2;SYK;JAK3;TNF
lupus nephritis	CD38;NDUFAB1;MASP2;NDUFB4;PDE4A;PTGS2;RARB;FKBP1A;PDE6C;NDUFB7;TNFSF13B;PDE4C;IMPDH1;NDUFS8;NR3C1;GPD2;FAAH;NDUFA8;CD80;PPAT;NDUFA2;PDE6A;NDUFAF1;NDUFC2;NDUFV3;GMPS;NDUFB8;NDUFS5;ADORA2B;NDUFA3;IMPDH2;NDUFV2;NDUFB1;MC2R;HRH1;TRPV1;MT-ND2;NDUFS3;MIF;NDUFS1;TRAF3IP2;NDUFB2;PTGS1;DHODH;TYK2;IL17A;PDE8B;PDE4D;CD86;NDUFB3;NDUFA10;RARA;PDE6B;IL6;PDE5A;PDE6H;NDUFB10;IFNAR1;NDUFB11;PDE3B;MS4A1;PDE6D;TNFR…
lymphangioleiomyomatosis	FLT4;FGFR3;PTGS2;ABL1;FLT1;PDGFRA;FGFR4;FGFR2;FGFR1;CYP19A1;ADRB2;HRH1;SRC;FKBP1A;PDGFRB;KDR
lymphatic malformation	PIK3CA;FKBP1A
lymphedema	SCN4A;GABRA3;FGFR3;FKBP1A;GABRP;PTGS1;FLT1;GABRG2;PDGFRA;LCK;PTGS2;PDGFRB;KDR;GABRB2;GABRA2;GABRB1;GABRB3;ADRB2;CSF1R;GABRA1;FLT4;ADRB1;FGFR1;GABRE;GABRA4;LTA4H;OPRM1;ITK;GABRA6;KIT;GABRG1;GABRG3;GABRA5;GABRD;GABRQ
lymphoblastic lymphoma	POLA2;TOP2B;POLE2;PSMB5;TUBB1;IMPDH1;POLD2;PDGFRB;PPAT;TUBB2A;POLE3;MS4A1;KIT;RRM1;YES1;POLE;IMPDH2;LCK;BCR;TUBB4B;PRIM1;CD3E;LYN;TUBB3;TUBB8;FGR;CD22;POLD1;POLD3;ABL1;HCK;POLA1;FRK;NR3C1;CSF3R;CXCR4;TOP2A;BLK;TUBB2B;POLD4;CD19;TUBB;SRC;DHFR;FYN;FKBP1A;TUBB4A;SRMS;EPHA2;PRIM2;CD3G;CD3D;TUBB6;PPIA
lymphocytic colitis	PTGS1;PPARG;ALOX5;PTGS2;NR3C1
lymphoid leukemia	BTK;POLD3;TUBB1;POLA1;TUBB4A;POLD2;NR3C1;PDGFRB;CSF3R;DNMT3A;PPAT;TOP2A;BLK;TUBB2A;MS4A1;ACE;CD3D;ADRB2;CD52;POLD4;TUBB6;POLE;CD19;LCK;BCR;HDAC2;DHFR;TUBB3;FGR;FYN;CD22;POLA2;POLD1;TOP2B;HDAC6;ABL1;POLE2;PSMB5;HCK;FLT1;PIK3CG;IMPDH1;CRBN;HDAC1;ADRA1A;SRMS;CUL4A;EPHA2;PRIM2;KIT;CD3G;RRM1;DDB1;PIK3CD;HDAC3;BCL2;ADRA1D;YES1;TUBB4B;TUBB;SRC;PRIM1;CD3E;LYN;TUBB8;FLT4;ADRB1;RBX1;FRK;VEGFA;FLT3;KDR;DNMT…
lymphoid neoplasm	FGR;FYN;POLA2;TNFRSF17;POLD1;TOP2B;FKBP1A;ABL1;HCK;TUBB4A;POLD2;CD274;TNFRSF8;SRMS;TUBB2A;TUBB2B;SSTR1;ERBB2;SLC6A3;NTRK2;CD3G;SSTR5;JAK1;ADRA1B;ALK;PIK3CD;ADRA1D;YES1;POLE;IMPDH2;BCR;PPIA;SRC;LYN;BTK;CD22;ROS1;POLD3;JAK2;POLE2;TUBB1;POLA1;IMPDH1;GPRC5D;FRK;PDGFRB;CSF3R;PLG;BLK;NTRK3;EML4;IFNAR2;FDPS;CTLA4;RET;CD3D;RRM1;CD52;TUBB6;EPOR;TUBB4B;PDCD1;PRIM1;CD3E;TUBB3;SSTR3;CD38;ADRB1;PSMB5;SLC6A2;N…
lymphoma	CD38;SCN4A;CD4;CD22;POLA2;PRKCH;HDAC7;POLD1;HDAC4;POLD3;XPO1;LAG3;PTGS1;IL2RB;POLE2;TUBB1;EEF1A2;GSR;ATP4A;PIK3CG;MET;IMPDH1;POLD2;FRK;HMGCR;NR3C1;TACR1;PRKD3;PIK3R3;CSF3R;CD274;ADRA1A;TNFRSF8;PIK3CA;KDR;DNMT1;SCN2A;TUBB2A;TUBB2B;CUL4A;ESR2;IFNAR1;RXRG;PIK3R1;PRIM2;HDAC8;POLE3;CHEK1;MS4A1;XDH;IFNAR2;IFNGR2;CD3G;IL6R;HDAC11;PRKCI;SYK;PRKCB;RRM1;TUBA1C;EEF2;DDB1;SCN9A;PIK3CD;RRM2;POLE;CD19;IMPDH2;N…
lymphopenia	CSF3R;CXCR4
lymphoplasmacytic lymphoma	RBX1;PSMB5;CRBN;TUBB2A;TUBB4A;NR3C1;TOP2A;MS4A1;DDB1;PIK3CD;TUBB6;TUBB3;TUBB1;TUBB2B;CUL4A;CD52;TUBB4B;TUBB;TUBB8
lymphoproliferative syndrome	NR3C1;MS4A1;PSMB5;DHODH
macroglobulinemia	BTK
macrophage activation syndrome	IL1R1;IFNG;NR3C1;IL6R;JAK1;JAK2
macrovascular complications of diabetes	ANGPT2;PGF;VEGFA
macular degeneration	FGR;LAMC2;FGFR2;FGFR1;COL5A3;FLT1;VEGFA;LAMA4;NR3C1;PDGFRB;TEK;PTGER2;KDR;PDGFRA;COL4A2;COL6A1;EPHA2;PTGER1;COL6A3;TLR3;COL4A3;COL18A1;LAMA2;COL27A1;LAMB3;NTRK1;COL11A2;COL5A2;FYN;LAMA3;PTGS2;LAMB4;LAMB1;ABL1;HCK;ITK;FN1;PGF;RAF1;ADRA2A;KIT;BRAF;DDR2;COL24A1;LAMB2;COL6A5;LCK;MAPK11;COL28A1;LYN;FLT4;LAMC3;COL11A1;SLC9A3;FGFR3;CHRNA3;COL4A4;PTGS1;LAMA1;COL1A1;FRK;CHRNB4;SRMS;COL5A1;LAMA5;LAMC1;BLK;…
macular holes	COL11A1;LAMB1;LAMA4;COL5A1;COL4A2;COL6A1;COL6A2;COL6A5;COL18A1;COL4A1;COL28A1;LAMA1;COL1A1;LAMA5;COL2A1;COL4A3;COL24A1;LAMB2;COL4A5;LAMA2;LAMB3;COL6A6;LAMC3;LAMA3;LAMC2;COL5A3;COL4A4;LAMB4;FN1;LAMC1;COL6A3;COL1A2;COL3A1;COL27A1;COL4A6;COL11A2;COL5A2;COL15A1
macular retinal edema	PTGS2;NR3C1;PGF;P2RY2;PTGS1;CA2;VEGFA;CA4;DHFR;CA12;ANGPT2;CA1
macular telangiectasia type 2	VEGFA;PPARA
magnesium deficiency	VDR
major depressive disorder	SCN4A;PDE4A;DRD4;PTGS2;CHRNA3;PGR;GSK3B;GABRP;PDE6C;GABRE;HTR2A;SLC6A2;PDE4C;GSK3A;SLC6A4;GABRA4;MAPK14;PDE10A;HMGCR;PDE8B;GABRG2;OPRL1;GRIA3;PPARG;IMPA1;HTR1B;HCRTR2;SLC6A3;GABRB2;HTR2C;SIGMAR1;ADRA2A;DRD3;GABRA2;GRIA1;PDE6D;IL6R;CHRNB2;GABRG1;GABRB1;SLC18A2;GABRB3;HTR3A;SCN11A;ADORA2B;PDE3A;GRIN1;HTR1A;HTR1D;GABRG3;ADRA2C;KCNQ5;GABRA5;ADRB3;GRIN3A;GABRQ;GRIN2B;GABRA3;GABRA1;ADRB1;KCNQ1;MAOB;PDE…
major depressive episode	GRIN2D;SLC6A4;HTR2C;GRIN2C;ADRA2C;GABRA5;GRIN3A;GRIN2B;ADRA2B;GABRA3;GABRA1;GABRG2;GRIN3B;ADRA2A;GRIN1;GRIN2A;HTR2A;GABRA2;GABRG1;GABRG3
major salivary gland cancer	FYN;ABL1;HCK;EPHA2;SRC;FGR;FRK;PDGFRB;SRMS;BLK;KIT;YES1;LCK;BCR;LYN
malabsorption syndrome	GLP2R
malaria	SCN4A;GUCY1B1;POLD1;PTGS2;POLD3;PTGS1;POLD2;FAAH;MMP8;MMP7;SCN3A;SCN9A;SCN5A;MMP1;TRPV1;SCN2A;MMP13;PRIM2;POLE3;SCN11A;POLE;SCN10A;SCN8A;POLA2;POLE2;POLA1;NR3C1;SCN7A;SCN1A;POLD4;EPOR;TLR7;PRIM1;TLR9
male breast carcinoma	HDAC9;RRM2B;HDAC6;POLE2;TUBB1;HDAC5;ITK;APH1A;KDR;RAF1;TUBB2B;ERBB2;PRIM2;POLE3;BRAF;HDAC3;LCK;BCR;TUBB;HDAC2;CSF2RA;TUBB3;POLA2;FLT4;POLD1;FGFR3;TOP2B;POLD3;FGFR1;ESR1;ABL1;IL2RB;POLA1;TUBB4A;POLD2;VEGFA;HDAC1;CSF3R;PDGFRA;CYP19A1;GART;RET;TUBB6;TYMS;POLE;TUBB4B;TOP1;HDAC7;HDAC4;PSEN1;HDAC10;FLT1;CDK6;GNRHR;PDGFRB;DNMT3A;FLT3;DNMT1;TOP2A;IL2RA;CDK4;TUBB2A;APH1B;PSEN2;EGFR;HDAC8;KIT;NCSTN;HDAC11;…
male infertility	ESR1;TNFSF11;CYP19A1;LHCGR;SLC22A11;FSHR;PGR;GNRHR;SCN4A;VDR;SLC22A8;SLC22A6
male reproductive organ cancer	CD38;GABRP;TUBB1;ADRA1A;GABRA6;GABRB2;GABRA2;GABRB1;SCN9A;ADRA1B;GABRG3;SCN5A;ADRB3;SCN8A;TUBB8;GABRQ;SCN4A;GABRA3;GABRE;TUBB4A;NR3C1;SCN2A;SCN1A;SCN3A;GABRG1;GABRB3;ADRA2C;GABRD;TUBB;TUBB3;ADRA2B;GABRA1;ADRB1;GABRA4;GABRG2;SCN7A;TUBB2A;TUBB2B;ADRA2A;SCN11A;ADRB2;ADRA1D;TUBB6;SCN10A;GABRA5;TUBB4B
maligant granulosa cell tumor of ovary	AR;GNRHR;CYP19A1
malignant atrophic papulosis	JAK2;JAK1
malignant choroid melanoma	VEGFA
malignant colon neoplasm	FLT4;HDAC4;PSEN1;HDAC6;HSP90AB1;ABL1;NDUFB7;RBX1;HCK;FLT1;AKT2;POLD2;NDUFC1;VDR;VEGFA;TEK;PIK3CA;NDUFAF4;SRMS;KDR;PDGFRA;BLK;APH1B;CUL4A;NDUFB10;EPHA2;NDUFS6;HDAC8;NDUFB11;POLE3;KIT;BRAF;NDUFV3;CTLA4;RET;RRM1;NDUFV1;NDUFA4L2;NDUFA13;DPYD;MT-ND6;PSENEN;MT-ND4L;NDUFAB1;POLA2;HDAC7;PTGS2;HDAC10;POLE2;TUBB1;POLA1;TGFB1;FRK;PDGFRB;HDAC1;APH1A;NDUFB3;NDUFA8;CSF3R;CD274;FLT3;IL1B;MAP2K2;RAF1;NDUFB5;TUBB…
malignant epithelial tumor of ovary	POLA2;FLT4;RBX1;TUBB1;POLA1;FLT1;VEGFA;KDR;PDGFRA;TUBB2A;TUBB2B;PRIM2;RRM1;DDB1;POLD4;TUBB6;CSF1R;TOP1MT;TUBB;PRIM1;TUBB3;TUBB8;PARP3;ESR1;ABL1;POLE2;TUBB4A;FOLR1;PDGFRB;CRBN;TUBA1B;TUBA4A;PARP2;TOP2A;CUL4A;POLE3;RET;BCR;TUBB4B;POLD1;POLD3;POLD2;FLT3;PARP1;TUBA3E;KIT;TUBA1A;TUBA1C;POLE;TUBA3C
malignant germ cell tumor of ovary	TUBB1;TUBB2A;TOP2B;TUBB4A;TUBB3;TOP2A;TUBB2B;TUBB6;TUBB4B;TUBB;TUBB8
malignant glioma	FYN;HGF;FLT4;PARP3;GSK3B;PTGS1;RBX1;TUBB1;TUBB4A;AKT2;HDAC5;FRK;VEGFA;FLT3;MAP2K2;PARP2;TOP2A;PDGFRA;CUL4A;AKT1;HDAC8;KIT;HTR3A;TUBB6;CSF1R;LCK;BCR;TUBB4B;PDCD1;HDAC2;FKBP1A;HDAC6;ABL1;HDAC10;ALDH5A1;PDGFRB;CRBN;AKT3;CSF3R;SLC6A3;PARP1;EGFR;HDAC3;YES1;TUBB;TRPV1;TUBB3;FGR;HDAC9;HDAC7;HDAC4;PTGS2;HCK;FLT1;GSR;HDAC1;FAAH;SRMS;KDR;BLK;TUBB2A;TUBB2B;EPHA2;BRAF;HDAC11;RET;PRKCB;DDB1;MAP2K1;TYMS;TLR7;S…
malignant hypertension	CACNA1S;CACNA1C;CACNA1F;CACNA1D
malignant peripheral nerve sheath tumor	TUBB4A;PDGFRB;GLS;FLT3;TUBA1B;TUBB2A;KIT;TUBA1A;TUBA1C;TUBB6;TUBB4B;TUBB;FKBP1A;ABL1;VEGFA;MAP2K2;TOP2A;TUBA3E;CSF1R;TUBB3;TUBB8;TUBB1;TUBA4A;TUBB2B;NCAM1;MAP2K1;BCR;PDCD1;TUBA3C
malignant peritoneal mesothelioma	TUBB1;TUBB4A;GART;TUBB6;TUBB3;VEGFA;EGFR;TUBB4B;TUBB8;CD274;TUBB2A;TUBB2B;TYMS;TUBB;DHFR
malignant pineal area germ cell neoplasm	CTLA4;CD274
malignant pleural mesothelioma	POLA2;FLT4;POLD1;FKBP1A;POLE2;TUBB1;FLT1;MSLN;CD274;PTK2B;FLT3;PDGFRA;TUBB2A;TUBB2B;GART;CTLA4;RRM1;PRIM1;DHFR;TUBB8;FGFR2;FGFR3;POLA1;TUBB4A;TGFB1;POLD2;TGFB3;POLE3;PTK2;POLD4;TUBB6;TYMS;TUBB4B;TUBB;POLD3;FGFR1;TGFB2;MET;VEGFA;PDGFRB;CSF3R;KDR;TOP2A;ACVRL1;PRIM2;KIT;FGFR4;POLE;PDCD1;TUBB3
malignant renal pelvis neoplasm	FLT4;FGFR1;PDGFRB;EPHA2;FGFR2;ABL1;RAF1;PDGFRA;KIT;BRAF;RET;FLT1;FRK;TEK;KDR;DDR2;MAPK11;NTRK1
malignant testicular germ cell tumor	TOP2A;TOP2B
malignant tumor of extrahepatic bile duct	POLA2;FLT4;POLA1;FLT1;MAP2K2;RAF1;POLE3;RRM1;MAP2K1;POLD4;TYMS;PRIM1;TOP1;TUBB8;POLD1;TOP2B;POLD3;POLE2;POLD2;TUBA1B;TOP2A;TUBB2B;ERBB2;PRIM2;EGFR;RET;TUBB6;POLE;TUBB;TUBA3C;TUBB3;TUBB1;TUBB4A;PDGFRB;CSF3R;FLT3;TUBA4A;KDR;TUBB2A;TUBA3E;KIT;BRAF;TUBA1A;TUBA1C;TUBB4B;CSF2RA
malignant tumor of nasopharynx	POLA1;POLD2;PRIM2;POLD4;TYMS;POLE;POLD3;POLE2;IFNAR1;RRM1;PRIM1;POLA2;POLD1;POLE3;IFNAR2;PDCD1
malignant tumor of neck	HDAC6;CD274;RAF1;EGFR;KIT;BRAF;HDAC11;FNTB;HDAC4;TGFB2;CDK6;KDR;CDK4;HDAC8;HDAC3;HDAC2;FLT4;HDAC9;HDAC7;HDAC10;FLT1;TGFB1;HDAC5;PDGFRB;HDAC1;TGFB3;FLT3;RET;FNTA;PDCD1
malnutrition	RBX1;NR3C1;AR;EPOR;GLP2R;VDR;CRBN;CUL4A;DDB1
mansonelliasis	MMP7;MMP13;MMP8;MMP1
marginal zone B-cell lymphoma	CRBN;TUBB2A;CUL4A;DDB1;TUBB4B;PDCD1;TUBB;CSNK1E;CD79B;ABL1;PIK3CA;CD3G;BCL2;CD3E;TUBB3;TUBB8;BTK;FKBP1A;RBX1;TUBB1;TUBB4A;TUBB2B;MS4A1;CD3D;PIK3CD;TUBB6;CD19
mast-cell leukemia	PRKCH;PRKCQ;PRKCZ;PTGS1;NR3C1;PDGFRB;FAAH;TNFRSF8;FLT3;PRKCA;KIT;PRKCI;PRKCD;TUBB;TRPV1;BTK;TUBB1;TUBB4A;IMPDH1;PRKD3;KDR;TUBB2A;PRKCB;HTR3A;IMPDH2;PRKD1;TUBB4B;PTGS2;CSF3R;PRKCG;PDGFRA;TUBB2B;MS4A1;PRKCE;TUBB6;PPIA;HRH1;TUBB3;TUBB8
mastitis	JAK1;JAK2;NR3C1
mastodynia	ESR1;NR3C1;SCN2A;SCN3A;TRPV1;SCN8A;PTGS2;PTGS1;SCN11A;AR;SCN4A;PGR;FAAH;SCN7A;ESR2;SCN1A;SCN9A;SCN5A;SCN10A;ESRRG
mature T-cell and NK-cell non-Hodgkin lymphoma	HDAC7;XPO1;POLA1;DNMT1;POLE3;RRM1;PRIM1;HDAC9;HDAC4;POLD3;HDAC10;POLE2;HDAC5;PRIM2;HDAC11;POLD4;POLE;HDAC2;DHFR;POLA2;POLD1;HDAC6;POLD2;HDAC1;DNMT3A;HDAC8;HDAC3
mediastinal cancer	TUBB1;TUBB6;TUBB3;TOP2B;TOP2A;TUBB2B;TUBB8;TUBB4A;CSF3R;TUBB2A;TOP1MT;TUBB4B;TUBB
mediastinal malignant lymphoma	MS4A1;TUBB6;TUBB8;NR3C1;TUBB2A;TUBB2B;TUBB1;TUBB4A;CSF3R;TOP2A;TUBB4B;PDCD1;TUBB;TUBB3
medication adherence behavior	CHRNA4;FKBP1A;CHRNB2
medullary thyroid gland carcinoma	FLT4;EPHA3;ERBB3;FGFR2;FGFR3;FGFR1;HSP90AA1;FKBP1A;HSP90AB1;PTK6;FLT1;MET;HDAC1;TEK;FLT3;RAF1;EPHB2;PDGFRA;ERBB2;EGFR;EPHA1;EPHB1;KIT;FGFR4;RET;KIF5B;HDAC3;SSTR2;LCK;EPHA10;PDCD1;EPHB4;SRC;EPHA6;HDAC6;ABL1;EPHB6;CCDC6;EPHA4;KDR;IMPA1;EPHA7;SSTR1;ERBB4;EPHB3;SSTR3;EPHA8;GSK3B;GSK3A;ITK;PDGFRB;EPHA2;EPHA5;BRAF;SSTR5;CSF1R;BCR;HDAC2
medulloblastoma	POLA2;POLD1;TOP2B;POLD3;TUBB1;CSNK2A1;TUBB4A;VEGFA;SMO;RARA;CUL4A;DDB1;FNTA;PRIM1;TOP1;DHFR;TUBB3;CRBN;CSF3R;TOP2A;TUBB2A;RRM1;POLD4;PPARA;TUBB;FNTB;PTGS2;RARB;RBX1;POLE2;POLA1;GSR;POLD2;KDR;TUBB2B;PRIM2;POLE3;GART;WEE1;RARG;TUBB6;TYMS;POLE;TOP1MT;TUBB4B;TUBB8
megalencephaly-capillary malformation-polymicrogyria syndrome	PIK3CA
meibomian cyst	NR3C1;TYMS
melancholia	SLC6A2;SLC6A4;MAOA;MAOB
melanoma	POLA2;IFNGR1;PARP3;POLD1;NDUFB4;PRKCZ;FGFR3;KEAP1;PSEN1;NDUFB2;IL2RB;POLE2;TUBB1;POLA1;TUBB4A;AKT2;PIK3R2;CDK6;PIK3CG;MET;NDUFS8;ALDH2;VEGFA;NR3C1;PDGFRB;CRBN;GPD2;PRKD3;PIK3R3;NDUFB3;CSF3R;PGF;TEK;CD274;CDK2;NDUFAF4;SRMS;MAP2K2;KDR;RAF1;PPARG;IL2RA;MTNR1B;GPNMB;NDUFB5;TUBB2A;TUBB2B;CD27;NDUFB10;RPTOR;SLC6A3;EPHA2;RXRG;PARP1;HDAC8;EDNRA;NR3C2;MS4A1;NDUFS2;IFNGR2;FGFR4;HDAC11;CTLA4;PRKCD;NDUFS4;TL…
membranous glomerulonephritis	IMPDH2;MC2R;FKBP1A;IMPDH1;NR3C1;MS4A1;PPIA;CFB;CD38;TNFSF13B
memory	GABRG2;GABRB1;ACHE
memory impairment	GABRA3;CASR;PDE4A;GRIN2D;PDE4C;SLC6A4;GABRA4;GABRG2;PDE4D;GRIN3B;SCN2A;SCN7A;SCN1A;GRIN2C;GABRB1;GABRB3;SCN11A;ADRB2;KCNK9;SCN9A;KCNK3;SCN5A;SCN10A;GABRA1;PTGS2;PGR;ESR1;GABRP;KCNK10;CHRNA4;GABRE;NR3C1;GABRB2;GABRA2;GABRG1;GRIN1;HTR1A;GABRG3;GRIN2A;GABRA5;GABRD;GRIN3A;GRIN2B;SCN4A;KCNK2;ESR2;GABRA6;GLRA1;SCN3A;CHRNB2;PDE4B;KCNK18;SCN8A;GABRQ
meningeal neoplasm	POLA2;POLD4;PRIM1;POLD2;PRIM2;POLD1;POLD3;POLE2;POLA1;POLE3;POLE;PDCD1;DHFR
meningeal tuberculosis	NR3C1
meningioma	PGR;FKBP1A;MET;NR3C1;KDR;SSTR1;SSTR2;CDK6;SSTR4;SSTR5;MTOR;PLG;CDK4;CTLA4;RRM2;PDCD1;SSTR3
meningitis	PTGS2;NR3C1;PTGS1
menopause	CALCR;PGR;SLC6A2;ESR2;NR3C2;AR;TACR3;ESR1;SLC6A4;NR3C1;TACR1;MTNR1B;FDPS;MTNR1A;GNRHR;VDR;CYP19A1;SLC6A3;SLC18A2
mental or behavioural disorder	PGR;NDUFB7;CHRNA4;NDUFC1;FAAH;CNR1;NDUFB3;NDUFA8;NDUFAF4;NDUFA10;HTR2B;NDUFA9;HTR2C;DRD3;HTR5A;HTR6;NDUFS2;CHRNB2;NDUFS4;MC4R;HTR3A;HTR1A;ADRA2C;HTR3E;MT-ND2;MT-ND5;MT-ND3;MT-ND4;NDUFS1;NDUFB4;ACHE;PTGS1;GRIN2D;SLC6A4;GRIN3B;NDUFA1;HTR1B;NDUFB5;SLC6A3;DRD2;GRIN2C;NDUFAF2;NDUFB6;NDUFB8;NDUFS5;GRIN1;HTR3C;NDUFA4L2;NDUFA4;TRPV1;GRIN3A;MT-ND4L;NDUFS3;NDUFAB1;DRD4;PTGS2;NDUFB2;HTR2A;SLC6A2;NDUFS8;NR3C…
mesenchymal chondrosarcoma	SMO
mesothelioma	FYN;PARP3;HDAC7;POLD1;ERBB3;HDAC4;FKBP1A;HDAC6;ABL1;HDAC10;POLE2;PTK6;POLA1;FLT1;MSLN;TUBB4A;EPHB6;POLD2;HDAC5;NR3C1;HDAC1;TGFB3;CD274;SRMS;TUBA4A;KDR;EPHB2;TUBB2A;TUBB2B;IGF1R;ERBB2;PARP1;HDAC8;POLE3;TUBA3E;KIT;BRAF;GART;FDPS;RET;HDAC3;TYMS;CSF1R;EPHB3;EPHA10;TUBB;LYN;FGR;FLT4;HDAC9;EPHA8;PSMB5;TUBB1;HCK;MET;FLT3;TUBA1B;PARP2;TOP2A;PDGFRA;EPHA7;CDK4;PRIM2;EGFR;HDAC11;CTLA4;RRM1;TUBA1A;AXL;EEF2;P…
metabolic disease	NPC1L1;NDUFS8;NDUFA1;NDUFA10;PPARG;NDUFB5;NDUFAF1;NDUFS6;NDUFB9;NDUFC2;ACE;NDUFV3;NDUFAF2;NDUFB6;NDUFS5;NDUFA3;NDUFA12;NDUFA13;PPARA;MT-ND6;MT-ND3;MT-ND4;MT-ND1;MT-ND4L;NDUFA7;NDUFAB1;NDUFS1;NDUFB4;NDUFB2;NDUFC1;HMGCR;GPD2;NDUFB3;NDUFA5;NDUFA2;NDUFA9;NDUFB10;NDUFB11;FDPS;NDUFB8;NDUFV1;NDUFAF3;NDUFA4L2;MT-ND2;AMY2A;MGAM;NDUFB7;NDUFS7;NDUFA8;NDUFAF4;NDUFS2;NDUFS4;NDUFA11;NDUFV2;NDUFB1;NDUFA6;NDUFA4…
metabolic syndrome	NDUFAB1;SCN4A;GABRA3;NPC1L1;NDUFS1;NDUFB4;SLC12A3;CACNA1S;NDUFB2;CA2;GLP1R;HMGCR;NDUFS7;CNR1;NDUFB3;NDUFAF4;GRIA3;NDUFA5;NDUFA2;PPARG;SCN7A;NDUFAF1;NDUFA9;SLC5A2;NDUFB10;SCN1A;NDUFS6;GABRB2;NDUFB9;NDUFC2;NR3C2;NDUFS2;NDUFV3;GABRG1;NDUFAF2;NDUFS4;NDUFB6;GABRB3;NDUFV1;NDUFS5;AR;ADRB2;NDUFA3;GRIK1;NDUFA11;NDUFV2;GABRG3;NDUFA12;NDUFA6;NDUFA13;PPARA;GABRD;NDUFA4;MT-ND6;MT-ND2;MT-ND5;MT-ND4;MT-ND1;MT-N…
metachromatic leukodystrophy	ARSA
metastasis	GABRA3;FLT4;EPHA3;RRM2B;KCNQ1;EPHA8;EPHA6;GSK3B;KCNH4;PTK6;GABRE;TUBB4A;KCNA7;EPHB6;KCNA1;OPRM1;GABRG2;CD274;KDR;KCNC3;TOP2A;SSTR4;CHRNA1;CUL4A;SSTR1;KCNH1;EPHA5;GABRB2;PRIM2;KCNA6;GABRA2;EPHB1;KCNB1;IFNAR2;SSTR5;GABRB1;KCNV1;RET;RRM1;DDB1;FNTA;CHRNB1;RRM2;POLD4;TUBB6;TYMS;KCNA3;KCNA4;GABRG3;KCND2;TUBB;PRIM1;DHFR;SSTR3;ERBB3;KCNQ2;FKBP1A;ESR1;GABRP;POLA1;POLD2;CHRNE;GABRA4;CRBN;EPHA4;KCNC4;TEK;KC…
metastatic carcinoma	POLD1;POLD2;POLD4;PDCD1;TUBB;TUBB3;POLA2;POLD3;POLA1;MET;TUBB2A;POLE3;TUBB6;MTOR;TUBB8;POLE2;TUBB1;TUBB4A;KDR;TUBB2B;CYP19A1;PRIM2;CTLA4;RRM1;POLE;TUBB4B;PRIM1
metastatic colorectal cancer	FGR;FYN;TYMP;PARP3;HDAC9;POLD1;NDUFB4;FGFR2;POLD3;FGFR1;XPO1;HDAC6;PDE6C;ABL1;RBX1;FLT1;FRK;VEGFA;PDGFRB;CRBN;PDE1A;IL1R1;SERPINC1;NDUFB3;NDUFA8;CSF3R;PGF;DNMT3A;TEK;FLT3;PDE1B;NDUFAF4;MAP2K2;KDR;ADORA2A;SMO;PARP2;PDE6A;KRAS;IL2RA;PDGFRA;CDK4;TUBB2A;NDUFA9;IGF1R;PIK3R5;PARP1;NDUFS6;PIK3R1;EGFR;HDAC8;MS4A1;BRAF;NDUFV3;HDAC11;NDUFS4;NDUFB6;RET;NDUFB8;RRM1;YES1;CSF1R;NDUFA6;MAPK11;BCR;PDCD1;PRIM1;NT…
metastatic malignant neoplasm	FYN;FLT4;IL2RB;TUBB1;GSR;GRIN2D;VEGFA;GRIN3B;PIK3R3;CCR2;SRMS;RAF1;SSTR4;IL2RA;TUBB2A;ERBB2;IFNAR1;POLE3;CYP17A1;SSTR5;CTLA4;AR;TUBB6;PTPN11;LCK;GRIN2A;SRC;NTRK1;GRIN3A;DHFR;TUBB3;GRIN2B;FGR;POLA2;PARP3;ROS1;RRM2B;PIK3CB;FKBP1A;POLE2;HCK;POLA1;FLT1;SLC6A2;TUBB4A;MET;NR3C1;PDGFRB;KDR;TOP2A;KRAS;MTNR1B;CDK4;BLK;SSTR1;NTRK3;PARP1;EML4;PIK3R1;EGFR;EDNRA;KIT;BRAF;IFNAR2;GRIN2C;MAP2K1;ALK;YES1;POLE;SST…
metastatic melanoma	NDUFAB1;FYN;POLA2;POLD1;NDUFB4;NDUFB2;HSP90AB1;NDUFB7;IL2RB;CD40;TUBB1;POLA1;FLT1;TUBB4A;POLD2;NDUFC1;FRK;PDGFRB;GPD2;DNMT3A;FLT3;NDUFA1;NDUFA5;NDUFA2;TUBB2B;NDUFAF1;NDUFA9;EPHA2;PARP1;PRIM2;NDUFB9;POLE3;MS4A1;BRAF;CTLA4;RRM1;NDUFS5;NDUFA3;NDUFA11;POLD4;TUBB6;POLE;NDUFAF3;LCK;NDUFA4L2;TNFRSF4;TUBB4B;NDUFA4;TUBB;SRC;PRIM1;MT-ND6;MT-ND2;MT-ND4;MT-ND1;TLR9;LYN;TUBB3;BTK;FLT4;PARP3;POLD3;ABL1;POLE2;V…
metastatic neoplasm	FDPS;PDCD1;KRAS
metastatic prostate cancer	FGR;NDUFAB1;PTGS2;FGFR1;NDUFB2;TUBB1;HCK;TUBB4A;AKT2;CDK6;EZH2;GNRHR;PDGFRB;NDUFB3;TGFB3;SRD5A3;ADORA2A;NDUFA10;IDO1;TOP2A;PDGFRA;BLK;TUBB2A;TUBB2B;NDUFAF1;CUL4A;AKT1;EPHA2;SRD5A1;NDUFB9;NDUFC2;KIT;NDUFS2;NDUFS4;NDUFV1;MLST8;NDUFS5;MAP2K1;ADORA2B;YES1;CSF1R;LCK;NDUFB1;NDUFA6;NDUFA4L2;BCR;TUBB4B;PDCD1;TUBB;SRC;MT-ND2;MT-ND4;MT-ND1;NDUFS3;NDUFS1;FLT4;TNFRSF9;FGFR3;NDUFB7;RBX1;FLT1;TGFB1;NDUFS8;FRK;…
metastatic squamous cell carcinoma	TUBB1;TUBB4A;TUBB2A;TUBB2B;TUBB4B;PDCD1;TUBB8;TUBB;TUBB6;TUBB3
methamphetamine dependence	PDE4A;OPRK1;HTR2A;PDE4C;OPRM1;PDE4D;OPRD1;GRIA2;ADRA1A;SLC6A3;HTR2C;DRD2;GRIK4;DRD3;SCN3A;CHRNB2;GABRG1;GRIK2;ADRA1D;HTR1A;GABRA5;GABRD;GABRP;SLC6A2;GRIK5;SCN1A;GABRA6;GABRB2;ADRA2A;GABRA2;GRIA1;GRIK3;CA4;SCN11A;PDE3A;GABRQ;ADRA2B;SCN4A;GABRA3;GABRA1;DRD4;CHRNA4;GABRE;CA2;SLC6A4;GABRA4;PDE10A;GABRG2;GRIA3;SCN2A;SCN7A;PDE5A;GRIA4;GABRB1;SLC18A2;GABRB3;HTR3A;SCN9A;ADRA1B;GRIK1;GABRG3;ABAT;SCN5A;ADR…
methamphetamine-induced psychosis	CACNA1S;CACNA1F;GABRA2;GABRA1;CACNA1C;CACNA1D;GABRA3;GABRG2;GABRG1;GABRG3;GABRA5;HRH1
methylmalonic acidemia	CPS1
mevalonate kinase deficiency	IL1B
microscopic colitis	NR3C1
microscopic polyangiitis	NR3C1;PPAT;MS4A1;TNF;IMPDH1;C5;IMPDH2;C5AR1;DHFR;TNFSF13B
middle cerebral artery infarction	ITGB3;PLAT
migraine disorder	GABRA3;GABRA1;ADRB1;CALCRL;NDUFB4;DRD4;PTGS2;ACHE;GABRP;PTGS1;GABRE;SLC6A2;GRIN2D;GABRA4;OPRM1;ALDH5A1;GABRG2;NR3C1;OPRD1;FAAH;NDUFA1;GRIA3;ADORA2A;NDUFA10;NDUFA2;RAMP1;SNAP25;HTR1B;HTR2B;NDUFB5;SCN2A;SCN7A;NDUFA9;SCN1A;AGTR1;GABRA6;GABRB2;HTR2C;SIGMAR1;DRD2;DRD3;GABRA2;GRIA4;SCN3A;CACNA2D1;GRIA1;GABRG1;GABRB1;GRIK3;NDUFS4;HTR4;GRIK2;NDUFB6;GABRB3;NDUFV1;SCN11A;NDUFS5;SCN9A;CALCB;GRIN1;HTR1F;HTR1…
migraine with aura	PTGS2;PTGS1;SLC6A4;AGTR1;DRD2;ADRA2A;HTR1D;ADRA2C;ADRA2B;CALCRL;SCNN1A;CNR1;HTR1B;ADORA1;HTR4;MTNR1A;ADORA2B;HTR1F;HRH1;ADORA3;ADRB1;SLC6A2;ADORA2A;MTNR1B;HTR3A;ADRB2
migraine without aura	PTGS2;ADRA2A;HTR3A;MTNR1A;HTR1F;HTR1D;ADRA2C;HRH1;ADORA3;ADRB1;SLC6A2;MTNR1B;HTR1B;AGTR1;ADORA1;CALCRL;PTGS1;SLC6A4;CNR1;ADORA2A;SNAP25;DRD2;HTR4;ADRB2;ADORA2B;ADRA2B
milk allergic reaction	IGHE
minimally differentiated acute myeloblastic leukemia	FNTA;FNTB
minor salivary gland carcinoma	CTLA4;PDCD1
mitochondrial disease	PPARD;BDKRB2;NQO1;ALDH5A1;HMGCR;PPARG;PPARA
mitral valve disease	SERPINC1;VKORC1
mitral valve stenosis	TNNC1;PDE3A;HCN4;PDE3B;ADRB2;ADRB1;TNNT2;TNNI3
mixed glioma	RET;KDR;PDGFRA;CSF1R;FLT4;TOP2B;FKBP1A;FLT1;GSR;PDGFRB;FLT3;PPAT;TOP2A;KIT
mixed neoplasm	TUBB4A;TUBB2B;TUBB3;TUBB2A;TUBB6;TUBB8;TUBB1;TUBB4B;TUBB
mixed phenotype acute leukemia	FLT4;TOP2B;POLD3;TUBB1;POLA1;IMPDH1;PDGFRB;KDR;PPAT;RAF1;MEN1;MS4A1;KIT;BRAF;CD3G;CYP3A4;CYP3A7;RET;POLE;CD19;TUBB4B;TUBB;DHFR;POLA2;POLD1;ABL1;POLE2;TUBB4A;CYP3A5;POLD2;NR3C1;KMT2A;FLT3;TOP2A;TUBB2B;PRIM2;POLE3;CD3D;RRM1;POLD4;IMPDH2;PRIM1;CD3E;TUBB3;CYP3A43;FLT1;CSF3R;DNMT3A;DNMT1;TUBB2A;TUBB6;BCR;TUBB8
molluscum contagiosum	RARB;RARG;RARA
monoclonal gammopathy	CD38;TNFRSF17;PTGS2
mononeuropathy	CACNA2D1
mood disorder	GABRA1;DRD4;HTR2A;ALDH5A1;GRIA3;SCN2A;SLC6A3;HTR2C;SIGMAR1;DRD2;GRIA1;GABRG1;AVPR1A;SCN11A;GRIK1;GABRG3;GABRA5;GABRD;SCN4A;GABRP;GABRE;SLC6A2;CA2;GRIK5;DRD3;GABRA2;GRIA4;GABRB1;GRIK3;SCN9A;GRIN2A;GABRQ;GABRA3;PTGS2;PTGS1;SLC6A4;GABRA4;HMGCR;GABRG2;GRIA2;SCN7A;SCN1A;GABRA6;GABRB2;GRIK4;SCN3A;GRIK2;GABRB3;CA4;OXTR;SCN5A;SCN10A;EPOR;SCN8A
morbid obesity	KCNK2;ACHE;PTGS1;KCNK10;GABRE;GRIN2D;GLP1R;GRIN3B;FAAH;SSTR4;CHRNA1;SSTR1;SLC6A3;GLRA1;ADRA2A;SSTR5;GABRG1;GABRB3;HTR3A;CHRM1;CHRNB1;GABRG3;SCN10A;KCNK18;GABRD;SSTR3;SCN4A;GIPR;PTGS2;GABRP;HTR2A;CHRNE;GABRG2;GABRA2;CACNA2D1;GABRB1;SCN11A;KCNK3;GRIN1;SCN5A;ADRA2C;DPP4;GRIN3A;ADRA2B;GABRA3;NR1H4;GABRA1;OPRK1;SLC6A2;GABRA4;OPRM1;OPRD1;SNAP25;CHRND;SCN2A;SCN7A;SCN1A;GABRA6;GABRB2;HTR2C;SCN3A;GRIN2C;K…
morphine dependence	OPRK1;OPRM1;OPRD1
motion sickness	TACR1;CHRM1;HRH1
motor neuron disease	CNR1;IL6R;CD14
mouth neoplasm	NDUFAB1;NDUFS1;PTGS2;NDUFB7;NDUFC1;NDUFS8;NDUFB3;NDUFA8;CD274;MAP2K2;NDUFA2;TOP2A;NDUFB5;NDUFAF1;NDUFA9;NDUFB10;NDUFS6;EGFR;NDUFC2;NDUFV3;NDUFS4;NDUFB6;NDUFB8;NDUFA3;NDUFV2;NDUFA6;TUBB4B;NDUFA4;MT-ND6;MT-ND2;MT-ND5;MT-ND3;MT-ND4L;NDUFA7;NDUFB4;NDUFB2;TUBB1;TUBB4A;GPD2;NDUFS7;NDUFA1;NDUFA5;NDUFA10;TUBB2B;NDUFB11;NDUFB9;NDUFAF2;NDUFS5;MAP2K1;NDUFA11;TUBB6;NDUFA12;NDUFA4L2;NDUFA13;TUBB;MT-ND1;NDUFS3…
movement disorder	DRD4;ACHE;HTR2B;HTR5A;HTR6;HTR4;HTR1E;ADRB2;HTR3C;ADRB1;HTR2A;HTR2C;CACNA1B;DRD2;DRD3;SLC18A2;HTR3A;HTR1A;HTR1D;HRH2;HTR1B;HTR7;HTR3B;SV2A;HTR1F;HTR3E;HTR3D
mucocutaneous lymph node syndrome	PTGS2;IL1R1;PTGS1;HMGCR;NR3C1;IL1B;TNF
mucopolysaccharidosis	GHR
mucopolysaccharidosis type 2	TFRC;TFR2;GHR;MS4A1;DHFR;IL1R1;CNR1
mucopolysaccharidosis type 3	CNR1
mucopolysaccharidosis type 4A	NPR2
mucopolysaccharidosis type 6	GHR
mucosal melanoma	FLT4;FKBP1A;TUBB1;TLR8;FLT1;VEGFA;MAP2K2;KDR;TUBB2B;IFNAR2;TUBB6;BCR;TUBB;TUBB3;TUBB8;CTAG1A;IL2RB;TUBB4A;PDGFRB;CDK2;IFNAR1;BRAF;CTAG1B;PDCD1;CSF2RA;TLR9;LY75;ABL1;FLT3;IDO1;RAF1;IL2RA;CDK9;TUBB2A;KIT;CTLA4;CDK5;RET;MAP2K1;CDK1;TUBB4B;TLR7
mucositis	SCN4A;HMGCR;GRIN3B;SCN1A;SCN3A;GRIN2C;GRIN3A;GRIN2B;PTGS1;GRIN2D;MMP8;MMP7;CACNA2D1;SCN9A;GRIN2A;SCN10A;TRPV1;SCN8A;FGFR2;PTGS2;SLC6A2;OPRM1;FAAH;SCN2A;SCN7A;MMP13;SCN11A;GRIN1;SCN5A;MMP1
mucous membrane pemphigoid	IMPDH1;IMPDH2;NR3C1
multiple bone fractures	GRIN3A;GABRA1;GABRG2;GRIN3B;GRIN1;GRIN2A;GABRA5;GRIN2B;GABRA3;GRIN2D;OPRM1;GABRA2;GRIN2C;GABRG1;GABRG3
multiple myeloma	PSMB1;BTK;POLA2;IFNGR1;FLT4;ADRB1;HDAC9;TNFRSF17;PIK3CB;HDAC7;ERBB3;HDAC4;FGFR3;TOP2B;POLD3;FGFR1;LAG3;NDUFB2;ICAM1;HDAC6;POLE2;PSMB5;PSMA6;TUBB1;EEF1A2;HCK;POLA1;TNFSF13B;FLT1;GSR;TNFRSF10A;TUBB4A;AURKC;AKT2;EZH2;POLD2;HDAC5;GNRHR;NDUFS8;HMGCR;NR3C1;CRBN;GPD2;HDAC1;FAAH;NDUFB3;NDUFA8;CSF3R;TNFSF11;ADRA1A;CXCR4;NDUFA1;KDR;NDUFA2;TOP2A;RAF1;EPHB2;MDM2;IL6;BLK;CDK9;TUBB2A;TUBB2B;BRDT;KIF11;APH1B;CU…
multiple sclerosis	SCN4A;BTK;KCNQ1;KCNH2;PDE4A;FGFR3;PTGS2;CA12;TOP2B;POLD3;OPRK1;FKBP1A;KCNH4;NDUFB7;POLE2;POLA1;DHODH;CA2;KCNA7;GRIN2D;PDE4C;IMPDH1;KCNA1;VDR;OPRM1;HMGCR;IL12B;ITGA4;NDUFS7;GRIN3B;KCNQ4;CD80;CCR2;NDUFAF4;KCNS1;GRIA3;S1PR4;KCNA5;KCNC3;DDC;IL2RA;PDGFRA;KCNH3;SCN2A;SCN7A;GABBR2;ITGB7;KCNH5;NDUFB10;IFNAR1;SLC6A3;KCNA10;SCN1A;GABRA6;NDUFB11;NDUFB9;POLE3;CACNA1B;GRIK4;ADRA2A;NDUFC2;GABRA2;SCN3A;CACNA2D1…
multiple system atrophy	MPO;SCN4A;ADRB1;GSK3B;FKBP1A;SLC6A2;GLP1R;ADRA1A;SCN2A;SCN3A;SCN11A;ADRB2;ADRA1B;INSR;ADRA2C;SCN10A;ADRB3;SCN8A;ADRA2B;MAOB;GSK3A;IMPA1;SCN7A;SCN1A;ADRA2A;SCN9A;ADRA1D;SLC6A4;SCN5A
muscle atrophy	ACVR2B;AR
muscle cramp	CACNA1S;PTGS1;CACNA1F;SCN2A;TRPM8;CACNA1C;SCN9A;ADRA1D;PDE3A;SCN5A;ADRB3;TRPV1;SCN8A;ADRA2B;GUCY1B1;PTGS2;DRD2;ADRA2A;DRD3;SCN3A;CACNA1D;ADRB2;SCN4A;ADRB1;PTGER3;DRD4;TRPA1;FAAH;ADRA1A;SNAP25;SCN7A;SCN1A;NR3C2;CACNA2D1;SCN11A;ADRA1B;ADRA2C;SCN10A
muscular disease	FKBP1A;PTGS1;VDR;TNNT2;SNAP25;CHRND;CHRNA1;SCN1A;PDE3B;SCN11A;SCN9A;PDE3A;SCN10A;TRPV1;SCN4A;SLC6A2;TNNC1;FAAH;TNNI3;SCN7A;AR;PTGS2;CHRNE;SLC6A4;SCN2A;MSTN;SCN3A;CHRNB1;SCN5A;CHRNG;SCN8A
muscular dystrophy	NDUFS1;NDUFB4;NDUFB2;NDUFB7;NDUFC1;NDUFS8;NDUFS7;NDUFA1;NDUFA5;NDUFA10;NDUFA2;NDUFB5;NDUFAF1;NDUFA9;NDUFB10;NDUFS6;NDUFAF2;NDUFB8;NDUFAF3;NDUFB1;NDUFA6;NDUFA4;MT-ND5;MT-ND1;DMD;NDUFS3;NDUFAB1;GPD2;NDUFB11;NDUFB9;NDUFC2;NDUFS2;NDUFV3;NDUFS4;NDUFB6;NDUFV1;NDUFS5;NDUFA3;NDUFA11;NDUFV2;NDUFA13;MT-ND2;MT-ND3;MT-ND4;MT-ND4L;NDUFA7;NR3C1;NDUFB3;NDUFA8;NDUFAF4;NDUFA12;NDUFA4L2;MT-ND6
musculoskeletal system disease	ADRA2A;SCN3A;ADRB2;SCN9A;ADRA1D;SCN5A;SCN10A;ADRB3;SCN8A;SCN4A;ADRB1;PTGS2;PTGS1;ADRA1A;SCN2A;SCN7A;SCN1A;ADRA2B;SCN11A;ADRA1B;ADRA2C
mycosis fungoides	BTK;OPRK1;HDAC6;POLE2;TUBB4A;POLD2;NR3C1;OPRD1;HDAC1;MMP8;TNFRSF8;PPARG;IL2RA;TEC;TUBB2B;IFNAR1;RXRG;PRIM2;HDAC3;IMPDH2;TUBB;PPIA;HDAC2;CD3E;TUBB8;CD4;POLA2;IFNGR1;POLD1;RARB;IL2RB;TUBB1;JAK3;IMPDH1;OPRM1;POLE3;IFNGR2;EEF2;CD52;TUBB6;POLE;RXRA;TUBB4B;MMP1;PRIM1;RXRB;DHFR;TXK;POLD3;FKBP1A;POLA1;BMX;ITK;CD274;RARA;TUBB2A;MMP7;MMP13;IFNAR2;RRM1;RARG;POLD4;CCR4;PDCD1;CD47;TUBB3
myelodysplastic syndrome	POLA2;FLT4;POLD1;PRKCQ;HDAC4;TOP2B;PGR;TGFB2;PTGS1;RBX1;HDAC10;POLA1;PIK3CG;POLD2;HDAC5;METAP2;VDR;PPARD;ALDH5A1;CRBN;DNMT3A;PIK3CA;CXCR4;FLT3;PRKCG;PARP2;DNMT1;IDO1;TOP2A;IL2RA;PDGFRA;HAVCR2;IL6;ENPEP;CUL4A;PARP1;UBA3;PRIM2;HDAC8;POLE3;DRD2;PRKCA;MS4A1;KIT;CDA;HDAC11;PRKCI;HTR4;PLK1;AXL;FNTA;AR;CXCL8;PRKCE;BCL2L1;PIK3CD;RARG;LVRN;POLD4;POLE;IL3RA;RXRA;PPARA;EPOR;HDAC2;HRH1;PRIM1;CSF2RA;TXNRD1;RX…
myelodysplastic/myeloproliferative disease	POLA2;POLD2;CSF3R;RXRG;POLE;DHFR;POLD3;POLA1;PRIM2;POLE3;CSF2RA;POLD1;FKBP1A;POLE2;NR3C1;RRM1;POLD4;RXRA;PPIA;PRIM1;RXRB
myelofibrosis	POLD3;GSK3B;XPO1;JAK2;RBX1;IMPDH1;HDAC5;NR3C1;DNMT3A;FLT3;BCL2L2;DNMT1;MDM2;CUL4A;BCL2A1;TP53;IFNAR1;MCL1;JAK1;HDAC11;TERT;BCL2L1;BCL2;POLD4;PRIM1;DHFR;BCL2L2-PABPN1;HDAC9;HDAC7;HDAC4;HDAC10;EEF1A2;VEGFA;HDAC1;INHBA;TOP2A;LOXL2;HDAC8;RRM1;DDB1;RRM2;SELP;POLE;BRD2;KDM1A;POLA2;POLD1;FKBP1A;HDAC6;POLE2;POLA1;POLD2;CRBN;HAVCR2;BCL2L10;BRDT;BRD4;PRIM2;POLE3;IFNAR2;FDPS;SYK;BRD3;HDAC3;IMPDH2;HDAC2
myeloid leukemia	POLD3;JAK2;ABL1;POLE2;PDGFRB;TOP2A;PARP1;POLE3;KIT;PRIM1;CSF3R;PRIM2;JAK1;POLD4;LYN;POLA2;PARP3;POLD1;HCK;POLA1;CD33;POLD2;DNMT3A;FLT3;PARP2;DNMT1;AXL;POLE;BCR;SRC;CSF2RA
myeloid neoplasm	POLD1;RARB;POLD3;JAK2;POLE2;POLD2;PDGFRB;KDR;TOP2A;RARA;POLE3;RRM1;POLD4;PRIM1;DHFR;TOP2B;POLA1;DNMT3A;FLT3;PPAT;DNMT1;PRIM2;JAK1;BCL2;PPIA;POLA2;FLT4;PSMB5;FLT1;RAF1;KIT;BRAF;RET;RARG;POLE;TXNRD1
myeloid sarcoma	TOP2B;POLA1;POLD2;POLE3;POLE;PSMB5;FLT1;KDR;PRIM2;BRAF;PRIM1;POLA2;FLT4;POLD1;POLD3;POLE2;PDGFRB;FLT3;TOP2A;RAF1;KIT;RET;POLD4
myeloproliferative disorder	POLD1;FGFR3;JAK2;POLA1;POLD2;CSF3R;DNMT3A;FLT3;DNMT1;TOP2A;RARA;IL2RA;MDM2;CUL4A;PRIM2;PDE3B;JAK1;RRM1;DDB1;BCL2;PDE3A;DHFR;POLA2;RARB;TOP2B;POLD3;FKBP1A;HSP90AB1;RBX1;IMPDH1;TGFBR1;NR3C1;CRBN;TGFB3;POLE3;PIK3CD;POLE;PRIM1;FGFR2;FGFR1;HSP90AA1;ABCB1;TGFB2;POLE2;TGFB1;TP53;XDH;RRM2;RARG;POLD4;IMPDH2
myelosuppression	SCN2A;SCN7A;SCN10A;SCN4A;CDK6;CDK4;SCN1A;SCN9A;SCN5A;SCN8A;SCN3A;SCN11A
myocardial infarction	GABRA3;GABRA1;GUCY1B1;ROCK1;ESR1;PTGS1;SLC6A2;PLAT;TUBB4A;GLP1R;HMGCR;SERPINC1;CSF3R;ADRA1A;SCN2A;SCN7A;TUBB2A;MMP7;SCN1A;AGTR1;GLRA1;GABRA2;CACNA1D;ACE;PTGER1;GABRB1;ADORA1;HTR4;INSR;KCNK3;ADRA1D;TUBB6;F2R;TUBB4B;ADRB3;MME;MMP1;TNF;TUBB3;ITGB3;TUBB8;ITGA2B;ADRB1;KCNH2;SLC12A3;PTGS2;CACNA1S;KCNK2;KCNK10;TUBB1;CACNA1F;OPRM1;MMP8;PLAU;PTGER2;F10;TUBB2B;ENPEP;REN;CACNA1C;NR3C2;PRKCD;VKORC1;ADRB2;P2R…
myocarditis	NR3C1;CD80;CD86;PPIA
myoclonus-dystonia syndrome	SCN2A;SCN3A;SCN10A;SCN5A;SCN8A;SCN4A;SCN7A;SCN1A;SCN11A;SCN9A
myofascial pain syndrome	SCN4A;SNAP25;SCN2A;SCN7A;SCN1A;SCN3A;SCN11A;SCN9A;SCN5A;TRPV1;SCN8A;NR3C1;SCN10A
myopathy	PDE5A
myositis	JAK1;PPIA;JAK2;FCGRT;TYK2;IL2RB;TNFSF13B;JAK3;IL2RA;IFNB1;TNF
myotonic dystrophy	SCN2A;SCN1A;SCN3A;SCN5A;SCN4A;SCN7A;SCN11A;SCN10A;GSK3B;SCN9A;SCN8A
myotonic syndrome	SCN4A;SCN3A;SCN11A;SCN5A;SCN10A;SCN2A;SCN7A;SCN8A;SCN1A;SCN9A
myxedema	THRA;THRB
myxoid liposarcoma	PPARG;NR3C1
nail disorder	OPRM1;PTGS2;OPRK1;FAAH;TRPV1;PTGS1;OPRD1
narcolepsy	HRH3;GABBR2;GABBR1;SLC6A2;SLC6A4;SLC6A3
narcolepsy-cataplexy syndrome	SLC6A2;SLC6A3;SLC18A2;HRH3;GABBR2;SLC6A4;GABBR1
nasal cavity and paranasal sinus carcinoma	TUBB2B;TUBB4B;TUBB2A;TYMS;TUBB8;TUBB1;TUBB4A;EZH2;TUBB6;TUBB;TUBB3
nasal cavity and paranasal sinus squamous cell carcinoma	TUBB1;RET;TYMS;TUBB;TUBB3;TUBB4A;PDGFRB;FLT3;EGFR;WEE1;TUBB6;CSF1R;FLT4;FLT1;KDR;RAF1;PDGFRA;TUBB2A;TUBB2B;ERBB2;KIT;BRAF;TUBB4B;TUBB8
nasal cavity cancer	PDCD1
nasal cavity carcinoma	TUBB2A;TUBB2B;RRM2;TUBB6;TUBB8;TUBB;TUBB3;TUBB1;TUBB4A;TYMS;TUBB4B
nasopharyngeal carcinoma	POLA2;POLD1;PTGS2;FGFR1;POLE2;TUBB1;POLA1;CDK6;PDGFRA;CDK4;TUBB2A;EGFR;POLE3;KIT;RRM1;TUBB;TUBB3;PSMB5;FLT1;TUBB4A;MET;POLD2;VEGFA;NR3C1;FLT3;KDR;TUBB2B;PARP1;CTLA4;POLD4;TYMS;CSF1R;PDCD1;PRIM1;TUBB8;FLT4;POLD3;PTGS1;TGFBR1;HMGCR;PDGFRB;CSF3R;CD274;PARP2;PRIM2;RET;TUBB6;POLE;TUBB4B;DPYD
nasopharyngeal neoplasm	POLE2;FLT1;AKT2;AKT3;KDR;TOP2A;PDGFRA;TUBB2B;AKT1;POLE3;TUBB4B;TUBB;POLD3;LAG3;SLC5A1;TUBB4A;POLD2;DNMT3A;CD274;FLT3;SLC5A2;PRIM2;EGFR;KIT;BRAF;RRM1;TUBB6;TYMS;POLE;PRIM1;TUBB8;POLA2;TYMP;FLT4;POLD1;PSMB5;TUBB1;POLA1;VEGFA;PDGFRB;CSF3R;DNMT1;RAF1;TUBB2A;GART;FDPS;RET;POLD4;PDCD1;DHFR;TUBB3
nasopharyngeal squamous cell carcinoma	TYMS
nasopharyngeal type undifferentiated carcinoma	POLA2;POLD3;POLA1;PRIM2;POLD4;POLE;PRIM1;POLE2;RRM1;POLD1;POLD2;POLE3;PDCD1
necrobiosis lipoidica	IL17A;JAK1;JAK2
necrosis	HMGCR
necrotizing enterocolitis	PDE4A;PDE8A;PDE10A;PDE6B;PDE9A;PDE2A;PDE4C;PDE8B;PDE4D;PDE5A;PDE6D;MTNR1A;PDE7A;PDE6C;PDE1A;PDE1B;ADORA2A;PDE6A;MTNR1B;PDE6H;PDE3B;PDE1C;ADORA2B;PDE7B;PDE3A;PDE4B;PDE6G
neonatal abstinence syndrome	HTR2A;OPRM1;OPRK1;DRD2;ADRA2A;DRD3;ADRA2C;DRD4;ADRA2B
neonatal anemia	EPOR
neoplasm	FGR;NDUFAB1;SCN4A;FYN;POLA2;CD74;GABRA1;IFNGR1;PARP3;HDAC9;TNFRSF17;CDK17;HDAC7;POLD1;ERBB3;FGFR2;PRKCZ;HDAC4;FGFR3;DRD4;RARB;TOP2B;POLD3;FGFR1;EPHA6;PSEN1;NDUFB2;ESR1;PTGS1;HSP90AB1;JAK2;MAPK1;IL2RB;RBX1;HDAC10;POLE2;PSMB5;TUBB1;PTK6;HCK;POLA1;F9;CDK16;GABRE;MSLN;MAPK3;GSR;CDK6;PIK3CG;MET;EPHB6;CYP3A5;POLD2;CCDC6;HDAC5;GNRHR;NDUFS8;FRK;OPRM1;VEGFA;GABRG2;NR3C1;IL1A;NDUFS7;TACR1;HDAC1;CDK18;PIK3R…
neoplasm of cerebral hemisphere	CACNA2D1
neoplasm of esophagus	TUBB1;CD274;TUBB2B;TUBB3;TUBB4A;TUBB6;TYMS;TUBB4B;TUBB;TUBB2A;EGFR;TUBB8
neoplasm of hypopharynx	PDCD1
neoplasm of mature B-cells	CD22;POLA2;FLT4;POLD1;TOP2B;POLD3;ABL1;PSMB5;TUBB1;POLD2;VEGFA;NR3C1;HDAC1;AKT3;FAAH;PIK3CA;TUBB2A;TUBB2B;MMP7;PRIM2;MS4A1;HDAC3;TUBB6;POLE;TRPV1;CD3E;TUBB3;TUBB8;BTK;RBX1;POLE2;POLA1;TUBB4A;PIK3CG;IL1R1;CSF3R;CD274;CUL4A;POLE3;IL6R;PRKCB;HTR3A;CD3D;RRM1;BCL2;CD19;IMPDH2;ROR1;PRIM1;CD79B;PTGS2;XPO1;FKBP1A;HDAC6;PTGS1;GSR;AKT2;IMPDH1;EZH2;PDGFRB;CRBN;MMP8;TNFRSF8;KDR;TOP2A;MMP13;AKT1;KIT;CD3G;DDB1…
neoplasm of mature T-cells or NK-cells	TOP2B;TOP2A;NR3C1;PSMB5;CCR4;DHFR
neoplasm of oropharynx	TOP2B;TOP2A;EGFR
neoplastic syndrome	FLT4;RARB;KDR;SSTR1;RET;FLT1;SSTR4;RARG;SSTR3;PDGFRB;CD274;MAP2K2;RARA;PDGFRA;KIT;SSTR5;MAP2K1;SSTR2
neovascular glaucoma	VEGFA;PGF
nephritis	NR3C1
nephrogenic fibrosing dermopathy	KIT;PDGFRB;ABL1;BCR
nephrolithiasis	SCN4A;PTGS2;SLC12A1;CACNA1S;CACNA1F;OPRM1;NR3C1;FAAH;CHRM3;SLC5A2;SCN1A;AGTR1;CACNA1C;SCN11A;ADRB2;ADRA1D;CHRM2;SCN5A;HRH1;SCN8A;ADRB1;PTGS1;ADRA1A;SCN2A;SCN3A;XDH;CHRM1;SCN9A;ADRA1B;SCN10A;ADRB3;SLC12A3;PGR;HAO1;PLG;PPARG;SCN7A;PDE5A;CACNA1D;TRPV1
nephrosis	NR3C1
nephrotic syndrome	PDE4A;SLC12A1;FKBP1A;TNFSF13B;PDE4C;IMPDH1;HMGCR;PDE8B;CD86;PDE1B;PDE3B;MS4A1;PCSK9;PDE4B;CD38;SLC12A3;PDE6C;IL2RB;NR3C1;PDE1A;PDE1C;GMPS;ADORA2B;PDE3A;IMPDH2;MC2R;PPIA;PDE8A;SCNN1A;PDE10A;PDE4D;SERPINC1;CD80;ADORA2A;PDE6A;PDE6B;IL2RA;PDE5A;PDE6H;SLC5A2;NR3C2;PDE6D;PDE9A;PDE7B;PDE6G;PDE2A;PDE7A
nephrotoxicity	CA2;HTR3A;CA12;CD86;CD80;CA4;CA1
nervous system disease	NR3C1;NISCH;GABRA3;SNAP25;GABRG1;GABRG3;GABRA5;GABRA1;PLAT;GABRG2;GABRA2
nervous system injury	KCNQ1;KCNH2;KCND1;KCNA7;KCNC1;KCNA5;KCNC3;KCNF1;KCNV1;KCNG4;KCND3;KCNA2;KCNG2;KCNQ3;KCNH7;KCNQ2;KCNC4;KCNQ4;KCNS1;KCNH3;KCNH5;KCNA10;KCNB1;KCNH6;KCNA4;KCNG1;KCNH4;KCNA1;KCNH1;KCNA6;KCNS2;KCNC2;KCNV2;KCNS3;KCNG3;KCNA3;KCNB2;KCNH8;KCND2;KCNQ5
neural tube defect	PGR;ESR1
neuralgia	GRIA3;SCN2A;SIGMAR1;GRIA1;SCN9A;GRIN2A;SCN8A;SCN4A;EGFR;SCN3A;CACNA2D1;SCN11A;CALCB;SCN10A;TRPV1;CALCA;ALDH5A1;NR3C1;GRIA2;SCN7A;SCN1A;GRIA4;SCN5A
neuritis	NR3C1
neurobehavioral manifestations	NDUFAB1;NDUFB2;NDUFC1;BCHE;NDUFA5;NDUFA2;NDUFB5;NDUFAF1;NDUFB9;NDUFV3;NDUFAF2;NDUFB8;NDUFS5;NDUFA3;NDUFB1;NDUFA6;NDUFA4L2;NDUFA13;MT-ND3;MT-ND1;NDUFA7;NDUFS1;NDUFB4;NDUFB7;NDUFB3;NDUFA8;NDUFAF4;NDUFA1;NDUFA9;NDUFB10;NDUFS6;NDUFB11;NDUFC2;NDUFS4;NDUFB6;NDUFV1;NDUFAF3;NDUFV2;NDUFA4;MT-ND6;MT-ND2;MT-ND5;MT-ND4;NDUFS3;ACHE;NDUFS8;GPD2;NDUFS7;NDUFA10;NDUFS2;NDUFA11;NDUFA12;MT-ND4L
neuroblastoma	FYN;POLA2;TOP2B;ABL1;IL2RB;TUBB1;FLT1;SLC6A2;CD276;IMPDH1;VEGFA;HDAC1;KDR;RARA;SSTR4;TUBB2B;PRIM2;NCAM1;BRAF;SV2A;RET;TUBA1A;DDB1;POLD4;POLE;PDCD1;SRC;CSF2RA;TXNRD1;TUBB8;FGR;RARB;RBX1;PSMB5;TUBB4A;POLD2;CSF3R;SRMS;TUBA4A;TOP2A;RAF1;IL2RA;BLK;TUBB2A;SSTR1;NR3C2;RRM1;ALK;RARG;SSTR2;NPM1;LCK;TOP1MT;BCR;TUBB4B;TUBB;HDAC2;TOP1;TUBB3;SSTR3;FLT4;POLD1;POLD3;FKBP1A;HDAC6;POLE2;HCK;POLA1;CDK6;FRK;NR3C1;P…
neurodegeneration with brain iron accumulation 2A	SLC6A2
neurodegenerative disease	SIGMAR1;HTR2A;GRIN2A
neurodermatitis	IL4R
neuroendocrine carcinoma	TOP2B;FLT1;VEGFA;CD274;ERBB2;TUBB;TOP1;FLT4;PSMB5;TUBB1;TUBB4A;MET;KDR;TOP2A;SSTR4;TUBB2A;TUBB2B;SSTR5;TYMS;PDCD1;DPYD;SSTR3;FGFR1;FKBP1A;SSTR1;CTLA4;TUBB6;SSTR2;TUBB4B;TUBB3;TUBB8
neuroendocrine neoplasm	RRM2B;FGFR3;SLC12A1;FGFR1;FKBP1A;KCNH4;HDAC6;HDAC10;TUBB4A;KCNA7;MET;HDAC5;KCNC4;FLT3;KCNS1;KDR;TPH1;KCNC3;IMPA1;PDGFRA;KCNH3;TUBB2B;NDUFAF1;TPH2;NDUFB10;EML4;HDAC8;KCNA6;NDUFS2;FGFR4;SSTR5;KCNF1;CTLA4;NDUFAF2;RRM1;NDUFA3;KCNG3;TUBB6;TYMS;KCNB2;KCNQ3;NDUFA13;TUBB4B;TUBB;MT-ND5;MT-ND3;SSTR3;KCNG1;FLT4;PARP3;HDAC9;KCNQ1;KCNH2;HDAC4;GSK3B;NDUFB2;ESR1;RBX1;FLT1;CDK6;NDUFS8;KCNA1;ITK;GPD2;NDUFA8;CD274…
neurofibromatosis	MAP2K2;MAP2K1;FKBP1A
neurofibromatosis type 1	PTGS2;ABL1;SCN2A;SCN3A;KIT;MAP2K1;TUBB6;TUBB;FKBP1A;HMGCR;MAP2K2;CDK4;TUBB2B;IFNAR1;SCN1A;SCN9A;SCN5A;BCR;SCN8A;TUBB3;TUBB8;SCN4A;TUBB1;SLC6A2;TUBB4A;CDK6;VDR;PDGFRB;SCN7A;TUBB2A;SLC6A3;IFNAR2;SCN11A;SCN10A;TUBB4B;DHFR
neurofibromatosis type 2	DHODH;MMP7;MMP13;ALK;MMP1;FKBP1A;MET;MMP8;EML4;NPM1
[truncated: 688 more rows]
