# Supplementary material for: A tissue-specific atlas of protein–protein associations enables prioritization of candidate disease genes
Source: Nat Biotechnol. 2025 May 2;44(4):654–67. doi: 10.1038/s41587-025-02659-z (PMC13090126; doi:10.1038/s41587-025-02659-z)
Supplement: Supplementary file 3 — All supplementary tables and file descriptions. [file 41587_2025_2659_MOESM3_ESM.zip › TableS20_[fig3d]_GO_terms_cellular_components_merged_EBI_uniprot_converted.csv]

	merged	in_data	len_merged	len_in_data	name	genes
GO:0000137	GOLGA8N;GOLGA8O;GOLT1A;GOLGA8C;GOLGA8T;GOLGA6A;SYTIP2;GOLGA8CP;LLGL1;GOLGA8Q;UNQ169/PRO195;GOLGA8A;SPG3A;GBP3;GLP;APBA2BP;GOLGA;HSPC001;SMPD3;GOLGA6C;DLG4;HUGL1;TMEM59;KIAA0855;HUGL;GOLGA8IP;GOLGA8D;XYLT1;NIP1;GOLGA8DP;GOLGA6D;GOLGA8H;GOLGA6;GOLGA8J;GOLGA8K;GOLGA8M;NECAB3;XT1;ATL1;GOLGA8S;GOLGA8R;GOLGA9P;GOLGA8I;GOLGA8B;GOLGA6B;C1orf8;XB51;GOLGA2;GOT1B	GOLGA8N;GOLGA8O;GOLT1A;GOLGA8T;GOLGA6A;GOLGA8Q;LLGL1;GOLGA8A;GBP3;SMPD3;DLG4;TMEM59;XYLT1;GOLGA8K;NECAB3;ATL1;GOLGA2;GOLGA8R;GOLGA8B;GOLGA8IP	49	20	Golgi cis cisterna	GOLGA8K;GOLGA8S;GOLGA8A;LLGL1;SMPD3;GOLGA6B;GOLT1A;GOLGA8CP;GOLGA8DP;GOLGA8O;GOLGA6C;NECAB3;DLG4;TMEM59;ATL1;GOLGA2;GOLGA8T;GOLGA8B;GOLGA6A;GOLGA8IP;GOLGA8R;GBP3;GOLGA8Q;GOLGA8H;GOLGA8J;XYLT1;GOLGA8M;GOLGA6D;GOLGA8N
GO:0000138	C1orf8;YIPF2;SMS1;SGMS1;DMC1;UNQ169/PRO195;C17orf28;HID1;B4GALT1;HSPC001;MOB;ST6GAL1;SIAT1;GGTB2;TMEM23;YIPF6;TMEM59;GCC1;YIPF1	HID1;YIPF2;B4GALT1;SGMS1;ST6GAL1;YIPF6;TMEM59;GCC1;YIPF1	19	9	Golgi trans cisterna	SGMS1;DMC1;HID1;YIPF1;GCC1;TMEM59;YIPF2;YIPF6;B4GALT1;ST6GAL1
GO:0000139	SIAT7B;KIAA0665;HUSSY-28;TPARL;HLA-DRB1;NGS17;PCANAP1;PCSK3;B3KQP5;LARGE1;PDGFC;KIAA0475;KIAA0703;NOTCH4;MIR;STX12;BLOC1S7;Q53HJ6;MYO18A;SLC30A5;B7Z5G5;VTI1A;HS6ST2;KIAA0726;ERD23;RHBDD2;TMCC4;A8K5S5;YIPF5;SPCA2;Q9H9B7;B7Z6K2;HACE1;MPP9;GNPNAT1;KIAA1418;KIAA1472;MANA2X;PLCE1;SIAT6;FLJ00305;COG4;DKFZp451J152;SEC22B;KIAA0604;AP1S3;CLEC2B;SOXN;UNQ273/PRO310;MTCL2;TFAR15;GPER1;HS3ST6;OSBP1;HS3ST2;UNQ…	GALNT12;TPST2;SCARA3;SLC35B1;AGTRAP;HLA-DRB1;RND3;RHOD;GPR89B;USP10;STX6;SLC35D2;FAM20B;LLGL1;USO1;LARGE1;ZDHHC7;PDGFC;NOTCH4;STX12;HS3ST5;MYO18A;TAPBP;TRIM23;EBAG9;SH3GL2;EEF1AKMT4-ECE2;AGPAT3;SLC30A5;FNDC3A;VTI1A;HS6ST2;RHBDD2;COG3;CHST11;GIMAP1;RGP1;B3GALT5;YIPF5;CHST9;SEC23A;ARRB1;HLA-F;STX5;HACE1;SYT4;C1GALT1;GNPNAT1;PLCE1;RFFL;RAB12;ERGIC2;COG4;MANEAL;GBF1;SEC22B;GBGT1;CSGALNACT2;AP1S3;GLCE…	1869	678	Golgi membrane	MARCHF8;WLS;SLC35B1;MARCHF2;STK3;HLA-DQA1;FUT7;HLA-DQB2;SYT4;B2M;TNKS2;TBC1D20;SLC33A1;SLC16A13;CHPF2;RAB18;MYOZ3;NOTCH3;RHBDF1;ST3GAL5;RTN1;CAMK1G;AP1G2;B4GALNT1;SEC23A;CHST8;SORL1;SCAMP5;ABCB6;ZDHHC4;ST6GALNAC4;TRAF3IP3;RNASEK;DYNAP;USO1;HLA-C;ARFIP1;CLCC1;CHSY1;PMEPA1;GALNT5;NIPAL1;ARFGAP3;GCK;HRAS;MOSPD1;XYLT2;INS;NOTCH1;BET1;MALL;CREB3;GAD2;RAB36;CAV3;TAPBP;ZDHHC12;POMGNT1;TMED7;SCARA3;RFNG;…
GO:0000145	SEC10;SEC3;BM-012;EXOC3L;B2RE06;MYRIP;B4DZI7;RAB10;B7Z689;KIAA0919;KIAA1067;B4DEZ1;XTP7;B3KTF7;DKFZp762K123;B4DZH8;EXOC6;B2RDH5;B7Z6G5;SEC10L1;B7Z4J9;EXOC3;SEC15L1;KIAA1699;SEC6L1;SLAC2C;WASHC1;SEC5L1;B7ZB31;B4E1C8;EXOC3L1;EXOC3L4;C14orf73;TNFAIP2;SEC15A;B3KXY5;SEC6;EXOC3L2;B7Z321;B7Z6U0;EXOC1;SEC8;Q8NAC4;SEC8L1;SEC15L;SEC3L1;B3KPN7;FLJ00339;EXOC2;SEC15B;SEC15L3;EXOC5;EXOC8;EXOC7;SEC5;EXO70;EXOC6…	EXOC5;EXOC3;EXOC8;EXOC7;EXOC3L1;EXOC3L2;EXOC1;WASHC1;MYRIP;RAB10;EXOC6B;TNFAIP2;EXOC4;EXOC3L4;EXOC6;EXOC2;SH3BP1	62	17	exocyst	EXOC1;WASHC1;EXOC3L1;EXOC4;EXOC7;EXOC6;RAB10;EXOC3;EXOC3L4;EXOC8;TNFAIP2;EXOC5;EXOC6B;EXOC3L2;SH3BP1;MYRIP;EXOC2
GO:0000220	Q53X12;Q53ET5;ATP6N2;ATP6V0B;ATP6V0E2L;ATP6V0A3;PSEC0072;ATP6F;DKFZp686N0561;ATP6V0C;HT028;ATP6V0D1;ATP6C;TCIRG1;C7orf32;MSTP009;ATP6N1A;RNASEK;ATP6N1C;ATPL;VPP1;ATP6V0A4;ATP6N1;ATP6L;VPATPD;ATP6V0A2;ATP6V0A1;ATP6IP2;ATP6V0E2;ATP6N1B;ELDF10;ATP6D;ATP6AP2;B7Z2J9;CAPER	ATP6V0A4;RNASEK;ATP6AP2;ATP6V0A2;ATP6V0A1;ATP6V0C;ATP6V0D1;TCIRG1	35	8	vacuolar proton-transporting V-type ATPase, V0 domain	ATP6V0A1;ATP6V0A2;ATP6V0C;ATP6V0A4;ATP6V0E2;ATP6V0D1;ATP6AP2;TCIRG1;ATP6V0B;RNASEK;RBM39
GO:0000221	ATP6V1D;ATP6V1C2;ATP6C;ATP6V1G3;Q8TF11;VPP2;ATP6V1A1;ATP6V1F;ATP6G3;ATP6E2;ATP6V1E1;ATP6V1B1;ATP6S14;ATP6A1;B4E054;ATP6V1G1;ATP6E;VATF;VATD;A0A140VK65;CGI-11;ATP6V1G2;ATP6B1;VATC;ATP6G;VPP3;ATP6V1B2;ATP6B2;ATP6J;ATP6G1;NG38;ATP6G2;ATP6D;ATP6V1C1;ATP6V1A;ATP6M;ATP6V1H;VATB;B3KUZ7	ATP6V1G3;ATP6V1E1;ATP6V1G1;ATP6V1B2;ATP6V1D;ATP6V1G2;ATP6V1C1;ATP6V1F;ATP6V1C2;ATP6V1H;ATP6V1A;ATP6V1B1	39	12	vacuolar proton-transporting V-type ATPase, V1 domain	ATP6V1D;ATP6V1H;ATP6V1G3;ATP6V1B1;ATP6V1A;ATP6V1F;ATP6V1G2;ATP6V1G1;ATP6V1C1;ATP6V1B2;ATP6V1E1;ATP6V1C2
GO:0000228	DRIP5;H2AFY;C1orf199;CDA07;ATRX;RECQ2;SNF5L1;BAF47;PB1;SETX;U21.1;IK;SMC2L1;TERF2IP;NCAPD2;TOP1;SMARCE1;Q9H836;HMGIC;PP8000;PRO0324;MACROH2A1;RAP1;BLM;SCAR1;SAFA;HNRNPU;IAP4;ACF1;JUN;INI1;KIAA0146;LPTL;BIRC5;HMGA2;RAD51;EXOSC9;WCRF180;XH2;HSPC317;GINS2;HDAC8;BAF180;HDACL1;Q53G08;RAD54L;KIAA0625;SPIDR;BAF57;API4;RECA;CAPE;CHD1;SPO11;SMC2;SMARCB1;PINX1;BAZ1A;TOP2A;RECQL3;HNRPU;LPTS;PMSCL1;ALS4;FIGN…	GINS2;HDAC8;ATRX;RAD54L;SPIDR;SETX;IK;NCAPD2;TERF2IP;CHD1;TOP1;SMARCE1;SMC2;SMARCB1;PINX1;MACROH2A1;BAZ1A;BLM;TOP2A;HNRNPU;HMGA2;RAD51;BIRC5;EXOSC9;FIGNL1;JUN;PBRM1	67	27	nuclear chromosome	SMC2;SMARCB1;SMARCE1;SPO11;TERF2IP;BIRC5;NCAPD2;PINX1;FIGNL1;SETX;TOP1;PBRM1;CHD1;IK;RAD54L;RAD51;ATRX;JUN;SPIDR;BLM;BAZ1A;HMGA2;HNRNPU;HDAC8;MACROH2A1;GINS2;EXOSC9;TOP2A
GO:0000235	PAFAHA;PAFAH1B1;MAP9;ASAP;LIS1;KIF18B;MDS;MDCR;FAM161A	KIF18B;PAFAH1B1;MAP9;FAM161A	9	4	astral microtubule	KIF18B;PAFAH1B1;FAM161A;MAP9
GO:0000242	TUBG;CCDC21;WDR60;CEP85L;RABL2B;LCK;DYRK3;TNKL;CCT1;BBS9;PARPL;NEDD1;KIAA1569;CDK5RAP2;PARP5B;CEP215;HOOK3;PARP5A;KIAA1633;TIN1;NEK1;TUBG1;TCP1;BBS4;TUBG2;NIN;KIAA1901;TNKS;PTHB1;PP8407;TINF1;TUBE;PCM1;TANK2;CEP192;KIAA1565;C6orf204;TNKS2;TUBE1;CEP152;TNKS1;KIAA0912;CEP85;DYNC2I1;CCTA	CEP85L;RABL2B;LCK;BBS9;NEDD1;CDK5RAP2;HOOK3;TUBG2;TUBG1;TCP1;BBS4;NEK1;NIN;TNKS;PCM1;CEP192;TUBE1;TNKS2;CEP85;DYNC2I1;CEP152	45	21	pericentriolar material	TUBG1;NEDD1;CDK5RAP2;TNKS2;RABL2B;NIN;CEP85L;LCK;DYNC2I1;HOOK3;TUBG2;BBS4;NEK1;DYRK3;TUBE1;CEP85;CEP152;CEP192;PCM1;TNKS;BBS9;TCP1
GO:0000262	TWNK;POLG	TWNK;POLG	2	2	mitochondrial chromosome	POLG;TWNK
GO:0000322	STX4;ARHGEF7;CDC42;STX4A	CDC42;STX4;ARHGEF7	4	3	storage vacuole	STX4;CDC42;ARHGEF7
GO:0000323	UVRAG	UVRAG	1	1	lytic vacuole	UVRAG
GO:0000407	BECN1P1;APG9L1;APG7L;MIG19;BECN1;GT197;KIAA0652;WIPI4;CGI-50;ATG13;T6BP;1A13B;OSIL;STX12;KIAA1589;ATG14;WDRXI4;BECN1L1;WIPI2;PP10436;WIPI1;WDR45L;VPS34;NBR1;M17S2;ULK1;KIAA0623;WDRX1;B3KMZ0;ATG7;PRO0105;WIPI49;B4DX63;ATG9B;DFCP1;TDC1;ATG2A;WDR45B;ATG101;APG9L2;A6NM71;ATG14L;HSPC292;ZFYVE1;NOS3AS;KIAA0404;TMEM49;C6orf106;BECN2;B4DVF9;B4DFG8;JM5;KIAA0831;PIK3C3;KIAA0203;KIAA0722;PP894;TAX1BP1;WDR45…	ZFYVE1;BECN1;PIK3C3;ATG13;STX12;WDR45;TAX1BP1;ATG14;SQSTM1;PHAF1;WIPI2;WIPI1;ATG3;ULK2;ATG2B;ATG9A;NBR1;ULK1;BCAS3;ATG7;SNX7;ATG9B;ULK3;VMP1;SNX30;ATG2A;RB1CC1;WDR45B;ILRUN;ATG101	88	30	phagophore assembly site	SNX7;WIPI1;TAX1BP1;STX12;PHAF1;ATG3;BCAS3;RB1CC1;ZFYVE1;ATG9A;ATG9B;ATG14;VMP1;NBR1;LRWD1;ATG7;ILRUN;TIFA;PIK3C3;SQSTM1;ULK1;ATG13;ATG2A;WDR45B;ULK2;SNX30;WDR45;WIPI2;ATG2B;BECN1;ATG101;ULK3;BECN2
GO:0000421	B4E3A9;E9PSI1;PNAS-114;A8K140;PSEC0072;CALCOCO2;HT028;C9orf83;RAB18;B3KPP7;TMEM150B;WDFY3;LAMP1;A0A0A1HAW1;CGI-149;CHMP1A;ATP6IP2;CHMP4C;RAB2;ATP13A2;PARK9;TDC1;CHMP2B;ATP6AP2;CHMP6;CGI-84;PRKD1;HSPC134;KIAA0392;CHMP2;LYSAL1;GABARAPL1;B7Z4S4;A0A3G1PSE3;A8K7U5;LAMP2;STING;JMY;C14orf123;HSPC177;PNAS-2;KIAA0831;FLC3B;KIAA0203;RAB7A;UNQ9393/PRO34307;H7C152;LRG47;STING1;GEF2;APG16L;ATG9A;B4E1X7;CHMP1B…	TEX264;MAP1LC3A;TMEM74;TM9SF1;GABARAPL1;PKD1;TECPR1;ATG4B;CHMP5;CHMP4A;CALCOCO2;LAMP2;JMY;GABARAP;STX17;RAB18;CHMP3;RAB7A;WDFY3;ATG14;MAP1LC3C;WDR81;LAMP1;SNAP29;CHMP4B;WIPI1;STING1;UVRAG;ATG9A;MCOLN3;ATG16L1;GABARAPL2;ULK1;ENTPD4;CHMP1B;CHMP1A;MAP1LC3B;CHMP2A;RAB2B;SH3GLB1;CHMP4C;ATP13A2;CHMP7;RUBCNL;VMP1;RAB2A;RB1CC1;MAP1LC3B2;ATG12;CHMP2B;ATP6AP2;CHMP6;PRKD1	151	53	autophagosome membrane	CHMP1A;RUBCNL;UVRAG;CALCOCO2;ATP6AP2;SNAP29;STX17;LAMP2;IRGM;RAB7A;TM9SF1;WIPI1;TEX264;CHMP7;RBM39;CHMP5;GABARAPL3;ATG12;CHMP2B;CHMP6;RAB18;MAP1LC3B;RB1CC1;CHMP2A;CHMP4B;ATG9A;RAB2B;TMEM150B;ATG14;VMP1;WDR81;TMEM74;STING1;CHMP4A;RAB2A;LAMP1;CHMP1B;ATG16L1;GABARAP;GABARAPL2;JMY;ULK1;WDFY3;PKD1;GABARAPL1;MCOLN3;CHMP3;MAP1LC3B2;CHMP4C;MAP1LC3C;MAP1LC3A;TECPR1;PRKD1;ENTPD4;ATG4B;ATP13A2;SH3GLB1
GO:0000793	C20orf179;WSTF;H2AFY;SNF2H;HMGB2;BCRG1;L3MBT;MLH1;CDKN2;MKI67;SMC2L1;FANCD2;NCAPD2;WBSC10;WBSCR10;SETMAR;AKAP95;NCAPG;ERRB2;REC8;MLH3;WCRF135;BANF2;CAMP;CAPG;BANF1;AIE2;AIRK3;HMG2;TOP3B;HMG1;PRO0324;GTF2B;MACROH2A1;BAF;TUBA1A;NR3B2;RAD51;CAPD2;SMARCA5;CTCF;STK13;ARK3;ZNF828;CHAMP;TOP3B1;FACD;BRCA1;AURKC;NCAPH2;NYMEL3;L3MBTL;RIF1;CDK2;RECA;HMGB1;CAPE;XRCC4;MSH4;C13orf8;TOP2;CHAMP1;ESRL2;BAZ1B;SMC2…	BRCA1;AURKC;HMGB2;MLH1;NCAPH2;RIF1;CDK2;MKI67;FANCD2;HMGB1;XRCC4;NCAPD2;SETMAR;MSH4;NCAPG;MLH3;REC8;BANF2;CAMP;CHAMP1;CAPG;BANF1;BAZ1B;SMC2;TOP3B;GTF2B;MACROH2A1;TOP2A;TUBA1A;L3MBTL1;ESRRB;RAD51;LIG4;SMARCA5;CTCF;AKAP8	80	36	condensed chromosome	SMC2;CAPG;HMGB1;REC8;CHAMP1;CDK2;BAZ1B;ESRRB;NCAPD2;HMGB2;CAMP;XRCC4;AURKC;TUBA1A;NCAPH2;AKAP8;RIF1;TOP3B;BANF2;RAD51;NCAPG;SETMAR;LIG4;BRCA1;BANF1P1;MSH4;MKI67;L3MBTL1;CDKN2A;GTF2B;FANCD2;MLH1;MLH3;MACROH2A1;CTCF;SMARCA5;BANF1;TOP2A
GO:0000794	A0A140VKG9;CHEK1;CDX2;MLH1;CCDC36;LEPREL4;SUV39H;SMC2L1;RAB5IP;NCAPG;REC8;TOPBP1;RAD50;SUV39H1;CAPG;CHMP1A;FRIGG;NLK1;SC65;RAD21;KIAA0668;TSA2;TEX11;CDX3;STAG3;KIF3AP;NXP1;Q6ZU10;SYCP1;KIAA0259;SMC1B;BRD4;NOPP34;SMC4;SCC1;KIAA0178;NIFK;TUBG1;RAD21L1;EIF2C3;CAPH;SMC2;LRPPRC;SMC1;LIM15;TBPIP;KIAA0159;CAPH2;DMC1H;SMC1L1;RCC1;LRP130;BRRN1;CHC1;DMC1;ADDL;MKI67IP;PRSM1;NOL55;HOP2;ADD3;NCAPD2;P3H4;CHK1;…	NCAPG2;STAG3;RGS12;CHEK1;BRCA1;CDX2;MLH1;NOL6;KIFAP3;NCAPH2;SYCP1;SMC1B;BRD4;SMC4;ADD3;SMC1A;NCAPD2;NEK2;P3H4;MSH4;NCAPG;PSMC3IP;NIFK;MLH3;REC8;TUBG1;TOPBP1;RAD21L1;RSPH1;RAD50;CAPG;SUV39H1;NCAPD3;SHOC1;SMC2;LRPPRC;RRS1;SUN2;CHMP1A;NCAPH;RAD21;RAD51;RCC1;TTN;AGO3;HORMAD1;SMAP;TEX11;H2AX	123	49	condensed nuclear chromosome	TUBG1;SMC4;CHMP1A;SMC2;CAPG;DNMT3L;REC8;TEX11;RRS1;H2AX;NCAPD2;SMC1B;RAD21L1;KIFAP3;RCC1;CDX2;NCAPH2;STAG3;P3H4;TOPBP1;NEK2;AGO3;NCAPH;CHEK1;NCAPG2;RAD51;ADD3;NCAPG;RAD50;RSPH1;SYCP1;BRCA1;CCNB1IP1;MSH4;SLC39A2;BRD4;SUV39H1;DMC1;SMAP;SUN2;LRPPRC;IHO1;MLH1;MLH3;NCAPD3;RGS12;PRSS27;NIFK;HORMAD1;SHOC1;TTN;NOL6;RAD21;SMC1A;PSMC3IP
GO:0000800	STAG3;DMC1;FACD;BRCA1;KASH5;RECQ2;NO145;SMC3L1;RNF53;CCDC155;SMC1B;RECA;SMC3;SCP2;C6orf177;SYCP3;REC8;BAM;SYCP2;RAD21L1;INCENP;REC8L1;MEI4;SMC1L2;BMH;LIM15;BLM;FANCD1;RECQL3;SYCP2L;SCP3;BRCA2;DMC1H;CSPG6;RAD51;RAD51A	BRCA2;SMC1B;RAD21L1;STAG3;SYCP2L;SMC3;BRCA1;KASH5;SCP2;RAD51;BLM;REC8;SYCP2;INCENP	36	14	lateral element	KASH5;BLM;DMC1;RAD21L1;SMC3;INCENP;RAD51;SYCP3;REC8;CTDSPL;STAG3;SYCP2L;BRCA1;SCP2;MEI4;SMC1B;SYCP2;BRCA2
GO:0000801	SCP1;TEX12;C22orf41;SYCE2;SYCE1;A0A024R0I2;SYCP1;THEG2;SIX6OS1;SYCE3;CESC1;ZIP4;TEX11;C10orf94;C14orf39;INCENP	SYCE3;SYCE1;SYCE2;TEX11;SYCP1;INCENP	16	6	central element	SYCE2;TEX12;C14orf39;INCENP;SYCE1;TEX11;SYCP1;SYCE3
GO:0000802	SCP1;STAG3;A0A024R0I2;SYCP1	STAG3;SYCP1	4	2	transverse filament	STAG3;SYCP1
GO:0000803	KIAA0594;SMC5;SMC6;SMC5L1;SMC6L1	SMC5;SMC6	5	2	sex chromosome	SMC5;SMC6
GO:0000805	CDK2;CDKN2;RNF3;RNF3A;KIAA0700;SIN3B;RNF159;PCGF3;PCGF5	CDK2;PCGF3;PCGF5;SIN3B	9	4	X chromosome	PCGF5;PCGF3;SIN3B;CDK2;CDKN2A
GO:0000806	CDK2;CDKN2;KIAA0700;SIN3B	CDK2;SIN3B	4	2	Y chromosome	SIN3B;CDKN2A;CDK2
GO:0000923	GCP5;TUBGCP3;76P;KIAA1669;TUBGCP5;KIAA1899;TUBGCP2;GCP3;GCP2;GCP4;GCP6;TUBGCP6;TUBGCP4	TUBGCP3;TUBGCP5;TUBGCP2;TUBGCP6;TUBGCP4	13	5	equatorial microtubule organizing center	TUBGCP2;TUBGCP3;TUBGCP4;TUBGCP5;TUBGCP6
GO:0000932	CNOT9;EIF4E;MEX3A;SAMD4B;SEP1;BTBD2;CNOT8;EIF2C1;EIF4EL3;PSC9;APOBEC3A;GARRE1;DCS1;ISG20;CNOT2;NOC;APOBEC3G;RYDEN;TOP1;VICKZ1;ZC3H12D;HS1BP1;CALIF;B2RE59;EIF2C2;VICKZ3;PSMC3;TNRC6;MSTP046;HLR2;CPEB;XRN1;SFL;RPB7;LSM2;CCR4;UBAP2;B7Z7V8;ZCCHC1;DCP1A;CNOT7;MCPIP4;APOBEC3D;SQSTM1;A0A140VK44;EIF2C3;B3KXN0;ZC3H12A;LIN41;APOBEC3C;EIF4E2;TNRC6C;C15orf1;ORCA;CNOT1;POP2;BTBD1;B3KME0;MSS1;RNF162A;PSC3;TTP;M…	CNOT9;EIF4E;PAN3;MEX3A;SAMD4B;TRIM71;BTBD2;CNOT8;APOBEC3A;DIS3L2;GARRE1;LSM3;ISG20;CNOT2;APOBEC3G;RYDEN;TOP1;ZC3H12D;EDC4;TRIM21;NBDY;PSMC3;AGO2;IMP3;XRN1;DDX6;MEX3B;LSM2;POLR2G;PSMA4;CPEB1;RC3H2;UBAP2;DCP1A;CNOT7;C9orf72;NOS2;APOBEC3D;SQSTM1;TNRC6A;PATL1;ZC3H12A;APOBEC3C;EIF4E2;L1RE1;TNRC6C;LSM6;LSM14A;IGF2BP1;WTIP;CNOT1;AJUBA;BTBD1;EIF4ENIF1;PSMA6;YTHDF2;LSM1;DCP2;PSMC2;PSMA2;RC3H1;AGO4;ZFP36L1…	273	102	P-body	HAX1;TRIM21;TRIM5;RBPMS;LIN28A;ANP32A;SHFL;YTHDF3;CSDE1;SAMD4B;ELAVL1;ZC3H12A;PSMA4;RC3H2;UPF1;PSMC2;CNOT1;AGO4;AJUBA;FAM184A;LSM1;SQSTM1;NANOS2;DCP2;PATL2;BTBD2;TNRC6C;PUM1;CPEB1;IGF2BP1;CNOT9;CNOT8;YTHDF2;APOBEC3H;DIS3L2;ISG20;AICDA;CAPRIN1;LSM3;XRN1;DCP1B;RC3H1;YTHDF1;CNOT7;WTIP;APOBEC3A;UBAP2;BRF1;PAN2;ZC3H12D;APOBEC3B;PAN3;SAMD4A;APOBEC3G;IGF2BP3;P2RY4;SYNE1;TNRC6A;DCP1A;TNRC6B;NANOS3;APOBEC…
GO:0001520	SHIPPO1;HSPB10;TISP50;AK1;CIMAP1A;TMEM232;ALS2CR12;TSA2;ODFP;FLACC1;ODF3;TSGA2;ODF1;RSPH1	TMEM232;AK1;RSPH1	14	3	outer dense fiber	FLACC1;TMEM232;RSPH1;CIMAP1A;ODF1;AK1
GO:0001527	LTBP4;B4E3I6;EFEMP2;FBN1;ADAMTS10;FBLN4;A8K3H0;THSD6;MAGP2;FBN3;MFAP1;UNQ9334/PRO34005;THSD4;MFAP4;FBN2;UNQ200/PRO226;ADAMTSL5;MAGP1;LTBP1;MFAP2;A0A384MDM4;FBN;KIAA1776;MFAP5	MFAP4;FBN2;LTBP4;EFEMP2;MFAP5;ADAMTSL5;FBN1;ADAMTS10;LTBP1;MFAP2;FBN3;MFAP1;THSD4	24	13	microfibril	EFEMP2;LTBP4;MFAP2;ADAMTSL5;MFAP1;MFAP4;FBN3;LTBP1;ADAMTS10;MFAP5;THSD4;FBN1;FBN2
GO:0001533	KPP;PRSS9;HSP28;KRT2E;PI5;LEP4;IVL;SERPINB12;HSP27;B4DLJ5;RPTN;DP3;SPRR2G;KRT2;SPRR2E;THL;SPRR3;KRT17;DKFZp686I11137;SPRR1A;SCCE;IFPS;PI3;O60354;HRIHFB2003;NCL;CDHF6;SPRR2A;SPRR2B;LPC2D;JUP;CTNNG;HEL-S-102;SCEL;SPRC;WAP3;DSC2;SPRR2F;EVPL;KRT14;CDHF13;CDHF2;CAL1H;ANXA1;K6HF;DKFZp686P18250;CDHF3;CDHF5;STF1;PLANH2;ANX1;DSC3;KRT77;KRT16;SPRR1B;KB18;SERPINB5;PKP1;WFDC14;LCE1D;KTG;CDHF4;A8K6T3;HRNR;ANX…	LOR;JUP;KLK6;PKP3;SERPINB2;SPRR2D;CSTA;SCEL;CAPN1;DSG1;TCHH;DSC2;KRT75;SPRR2F;EVPL;DSG4;DSP;IVL;KRT14;PKP4;SERPINB12;RPTN;ANXA1;KAZN;SPRR2G;KRT2;SPRR2E;KLK7;FLG;CYSRT1;SPRR3;KRT17;PPL;DSG2;CNFN;DSG3;DSC1;DSC3;SPRR1A;CST6;KRT1;KRT77;ANXA2;KRT16;SPRR1B;PKP1;SERPINB5;KRT10;HSPB1;CDSN;PI3;FLG2;PKP2;TGM1;CASP14;NCL;HRNR;SPRR2A;SPRR2B	124	59	cornified envelope	KLK6;CDSN;KRT75;RPTN;CNFN;CASP14;DSC2;PPL;SPRR2F;DSG1;JUP;DSG3;PKP3;DSC3;ANXA2;IVL;SPRR2E;TGM1;CAPN1;CST6;PKP1;DSP;KRT14;SPRR2G;LORICRIN;LRCH4;KRT77;CYSRT1;DSC1;LCE1D;SPRR1A;TCHH;CSTA;SPRR1B;DSG4;KRT2;KRT10;KRT16;KLK7;PI3;SERPINB5;SPRR2A;HSPB1;SERPINB2;EVPL;NCL;PKP4;SPRR2B;KRT1;LOR;DSG2;SCEL;KAZN;HRNR;KRT17;SERPINB12;SPRR3;FLG2;FLG;PKP2;SPRR2D;ANXA1
GO:0001534	RSD-9;TSARG6;ASP;NME5;C6orf165;DNAJB13;B3KTA9;ROPN1L;RSD9;RSPH11;RSHL3;RTDR1;RSPH6A;RSPH4A;DPY30D1;TSARG3;RSPH9;CFAP206;IQUB;RSHL1;DYDC1;RSPH1;RSPH14	RSPH4A;NME5;RSPH9;CFAP206;DNAJB13;ROPN1L;IQUB;RSPH1;RSPH14	23	9	radial spoke	RSPH4A;IQUB;NME5;CFAP206;ROPN1L;RSPH14;RSPH9;RSPH1;RSPH6A;DNAJB13;DYDC1
GO:0001535	RSPH6A;MRPS18AL1;RSPH4A;RSPH9;TSA2;RSPH3;RSHL2;RSP3;TSGA2;C6orf206;RSHL3;RSHL1;RSPH1	RSPH3;RSPH9;RSPH4A;RSPH1	13	4	radial spoke head	RSPH4A;RSPH3;RSPH9;RSPH1;RSPH6A
GO:0001536	CFAP61;CFAP251;CFAP91	CFAP61;CFAP251;CFAP91	3	3	radial spoke stalk	CFAP61;CFAP91;CFAP251
GO:0001650	KIAA1199;SPECC1;NFIB;HEL-S-134P;FBLIM1;C21orf108;SNF2H;MADH7;PTP1E;L23MRP;KIAA0757;USO1;ENL;NEDD1;SESN1;FHX;FHIT;LGD2;BTBD10;SNAH;SMARCA4;ZSCAN8;DCLRE1A;RAE1;TOP1;ESRRA;TAX1BP3;WCRF135;KIAA0801;CEMIP;SEST1;LIPA;RREB1;YY1AP;RDL;TAFII105;HNF3A;PTPN13;TREP132;PRMT7;MTDH;KIAA1895;CARP;SNRPB2;KIAA1988;CAST;SP140;UBTF;KIT;TCGAP;IHPK1;KIAA0234;METTL5;HR1;NOL5;TCCCIA00113;BAF190A;MRI1;HSPC021;SNM1;RAGE;Z…	DEAF1;SPECC1;NFIB;FBLIM1;RPS6KA6;USO1;NEDD1;PLRG1;RERG;STN1;SPATA2;SESN1;FHIT;SMARCA4;BTBD10;HERC4;DCLRE1A;RAE1;TOP1;ESRRA;TAX1BP3;CEMIP;CD2BP2;ZNRF2;ARHGAP33;LIPA;RREB1;SPN;PSPC1;BCL9L;PTPN13;PRMT7;RPP38;POLR1G;CC2D1A;MTDH;SNRPB2;CAST;SP140;UBTF;KIT;UBD;DDX46;NOP56;KDM4A;METTL5;MRI1;CHCHD1;TAF1C;TERF1;WDR33;CAMK4;ANKRD1;TIMM44;YY1AP1;JAZF1;ARHGAP32;OTP;CILK1;TXNRD1;POLR1C;ACACA;TIMM13;TRIM27;DSN…	379	152	fibrillar center	NFIC;TTF1;FOXL2NB;FOXA1;PAF1;CC2D1A;DGAT2L6;TIMM44;RPP38;NUFIP1;PEX14;URB1;DAB2;METTL5;NONO;UTP15;FBLL1;PAFAH1B2;FBL;FBLP1;PTPN13;EN2;NOLC1;YY1AP1;DKC1;IMP4;DEAF1;NFKBIE;USO1;EEF1D;SNRPB2;DSN1;OTP;ANKRD1;MRPL23;PRMT7;POLR1C;TXNRD1;NRIP1;RPS6KA6;PAK5;LIPA;ZNF174;NOP53;POLR1G;CDK7;SMUG1;THAP1;KIT;POLR1B;POLR1E;RERG;PSPC1;IP6K1;TAF1C;UBD;FBLIM1;MAP3K14;KDM4A;MRI1;POLR2F;NOP58;RAE1;TAX1BP3;EXOSC8;RAG…
GO:0001651	SNU13;NHP2L1	SNU13	2	1	dense fibrillar component	SNU13
GO:0001652	RRP1B;NPM;CLEC3B;FIB1;SURF-6;KIAA0179;CDKN2AIP;ALS2CR8;CARF;FLRN;FBL;TNA;SURF6;NPM1	RRP1B;FBL;CDKN2AIP;CLEC3B;SURF6;NPM1	14	6	granular component	CARF;CLEC3B;CDKN2AIP;FBL;SURF6;DCHS1;RRP1B;NPM1
GO:0001669	CCDC2;HEL159;LABH2;HEATR7B2;C7orf70;TSSK1B;C13orf28;RACGAP1;HSD21;LYZL5;A0A140VKE0;SPINK2;DGSG;BLOC1S7;UNQ867/PRO1884;SPOGA1;A0A140VK03;SEPT14;A0A0A1HAW1;RCBTB2;SPACA4;IQCF1;LRGUK;ZPBPL;UNQ3046/PRO9862;FNDC3A;SPACA1;UNQ6288/PRO20753;;SSH2;FIG1;C16orf93;TUBAL2;KIAA0516;SCNN1;CHC1L;RAB2;CATSPER4;SEPTIN14;SPOGA2;CALR;KIT;LYC4;SIPAR;VDAC2;TSP1;UNQ834/PRO1772;TRX6;CMG1;TSSK4;TSSK5;A0A024R7I7;HUGO;CRCP…	KNL1;SV2B;RACGAP1;ADAM15;SKIL;DPEP3;SPAG17;SPINK2;RCBTB2;IQCF1;LRGUK;ITGA1;SPAG9;TCP11;FNDC3A;PRKACA;SSH2;HYAL3;KCNJ11;SNAPIN;SYT8;ENKUR;TEKT3;SEPTIN14;CCDC62;CALR;GNAT3;KIT;VDAC2;CXADR;ZPBP;PRKG1;PRSS37;IL4I1;TSSK4;MORN2;PPFIA3;DLD;CRCP;POMT1;SPATA1;IQUB;CLK3;ACRBP;TBXA2R;TMPRSS12;IFT20;AKAP3;CEP131;PLA2G10;TRIM36;TCP1;ATP8B3;STK31;ATP6V0A2;RAB2B;CTNNA1;CAPN11;LY6K;SLIRP;IZUMO1;HEXB;CSNK2A2;NOTC…	284	87	acrosomal vesicle	SPACA3;SSH2;ITGA1;IFT74;DLD;CXADR;CRCP;CIMIP4;TEX101;CSNK2A2;FNDC3A;SPINK2;VDAC2;TSSK4;LYZL4;CLK3;ABHD2;SPACA6;CAPN11;OSBP2;NCF2;RAB2A;SPATA1;SPACA5;MORN2;SPAG9;SPACA4;LOXL1;HEXB;IQCF1;ACRBP;TBC1D21;TSSK1B;ENKUR;TUBA8;DPEP3;TSSK2;PRKG1;NOTCH1;IQUB;SPACA7;CABS1;ACTL7A;LRGUK;ACR;SYT8;KIT;ACTL9;CALCR;CCDC62;THBS1;CALR;MROH2B;ADAM15;TSSK1A;HYAL3;ARSA;SV2B;ZPBP2;NUDT1;STK31;PATE4;ACRV1;SPACA5B;CT55;TX…
GO:0001725	BPAG1;SYNPO2;FBLIM1;B4DS07;B4DL03;TLNRD1;FAK1;ABLIM1;TEK;KIAA0613;TU3A;NEBL;MYPT2;ROR1;PDLIM1;SHAP;KIAA0843;KIAA1334;FSCN1;MYH7;SEPT11;A0A024R6K5;CALD1;PPP1R12B;KIAA1296;KIAA1029;JRAB;RNB6;PDLIM5;MLC2;LIMA1;KIAA2034;ABLIM;C15orf13;ENH;FHOD1;OEBT;APS;B2RAH5;PA;B4DIU2;PDLIM2;PKC2;PGM5;KIAA1735;FP17425;MYLK1;MYL12B;ACTN4;CDM;ASB2;KIAA1202;PRICKLE4;SIPA1L3;MYH14;PP6345;KIAA0728;MSF;GAS2L1;KIAA1433;AC…	SYNPO2;FBLIM1;TLNRD1;ABLIM1;TEK;NEBL;ROR1;PDLIM1;FSCN1;MYH7;CALD1;PPP1R12B;PDLIM5;LIMA1;FHOD1;PDLIM2;PGM5;MYL12B;ACTN4;SIPA1L3;MYH14;GAS2L1;ACTL8;LPP;LDB3;PPP1R12C;MYO1C;GAS2;DAAM1;SPEF1;XIRP2;MST1R;FAM107A;ZYX;MYH6;MYH10;ABLIM3;PXN;FLNB;SEPTIN7;CAD;MYLK;BAG3;PDLIM3;FERMT2;TPM4;SEPTIN11;CORO1B;PALLD;MYH9;PRKCZ;ILK;PPP1R12A;TPM3;GAS2L2;EVL;MICALL2;RAI14;SEPTIN12;PDLIM4;TPM1;SEPTIN9;TRIP6;SORBS1;PD…	210	87	stress fiber	MYH10;CTTNBP2NL;ACTN4;MYH7;GAS2L1;BAG3;MYH9;MYH6;PPP1R12B;ABLIM3;SHROOM4;FBLP1;SYNPO;CNN2;FAN1;MYH14;PPP1R12C;PDLIM4;SORBS1;PPP1R12A;PTMA;CALD1;TPM4;GAS2;AFAP1L1;FAM107A;SEPTIN7;GAS2L2;FBLIM1;DAAM1;AFAP1;AMOT;XIRP2;RAI14;ACTN1;ABLIM1;PRKCZ;ACTA2;EVL;PRICKLE4;TPM1;ZYX;TLNRD1;ACTA1;FHOD1;RFTN1;NEBL;CORO1B;LDB3;MYL9;LCP1;FERMT2;FSCN1;TPM3;BLOC1S6;LPP;MST1R;SEPTIN9;XIRP1;PGM5;FHL3;FLNB;ASB2;PDLIM5;SE…
GO:0001726	KLHL41;NCKAP1;B3KPV9;CACY;APPL1;SH3PXD3A;B7Z565;BAIAP2;KNSTRN;CAPG;ARAP3;KIAA0799;Q53F91;A0A140VK65;C3orf29;LIMA1;CHAK1;TLN2;ARNO3;RASA1;ZFYVE24;TESC;PA;ARHGEF7;Nbla10314;B4DQ43;FGDY;MTMR14;B4DDU5;PLS2;RAB22;NHERF;ABL;RAB22A;S100A11;ARF6;TLN1;MTSS1;FRABP;WIP;TRAF4AF1;B4DXL9;HMFN1864;BCAR1;MDF2;SAMSN1;PP5423;EMS1;B4DQX8;WASPIP;KIF18A;ARHGEF26;NME2;GNAS1;COOL1;CHP3;PP624;PCLP;SGEF;PODXL;KIAA0587;AT…	KLHL41;NCKAP1;ITGB1;APPL1;FGD6;CDK6;PAK1;INPP5J;BAIAP2;FGD5;FSCN1;PTK6;KNSTRN;CAPG;ARFIP2;NF2;ARAP3;KLHL2;AIF1;ITGA5;SNX5;LIMA1;TLN2;CYFIP1;RASA1;ARHGAP18;TESC;ARHGEF7;MKLN1;MTMR14;MTSS2;RAB22A;S100A11;ARF6;TLN1;MTSS1;CSPG4;FGD3;BCAR1;SAMSN1;KIF18A;ABL1;ARHGEF26;NME2;WIPF1;LAYN;PODXL;S100B;CD2AP;ATP6V1B2;FGD4;SNX9;MTM1;IQGAP1;VIL1;PALLD;MYH9;INPP5E;GNAS;PLCG1;MYO9B;TRPM7;DBNL;C2CD5;PDPN;RINL;FGD2…	261	103	ruffle	DBNL;ARHGEF7;PODXL;ITGA5;GNAS;NME2;FGD1;RASA1;CTTN;HSD11B1;SNX9;BAIAP2;TLR4;TRPM7;S100B;MYH9;FGD3;CLIP1;PDPN;NCKAP1;AIF1;ITGB1;FAN1;FSCN3;PARD6A;SNX5;MYO10;S100A11;ARF6;SAMSN1;TLN2;KNSTRN;INPP5E;MKLN1;COBL;RAB22A;FGD4;KLHL2;CSPG4;CYTH3;PAK1;FRMD4B;MYO9B;AMOT;ITGB1BP1;ACTN1;NHERF1;FGD5;MYO5A;MTMR14;PLCG1;S100A6;CYFIP1;INPP5J;MTSS1;SCIMP;WIPF1;FGD6;C2CD5;TESC;TLN1;FGD2;IQGAP1;LCP1;FSCN1;TMEM87A;ALS…
GO:0001739	ZNF144;MEL18;PHC1;H2AFY;DING;KIAA0160;MACROH2A1;EDR1;A0A1U9X8F2;RING1A;RING1;RNF1;HIPI3;SUZ12;BAP1;CHET9;RING1B;JJAZ1;RNF110;PH1;RNF2;PCGF2	PHC1;SUZ12;BAP1;MACROH2A1;RING1;RNF2;PCGF2	22	7	sex chromatin	PCGF2;SUZ12;MACROH2A1;BAP1;PHC1;RNF2;AGXT;RING1
GO:0001740	H2AFY;H3F3A;LRIF1;MACROH2A1;SMCHD1;H3-3A;PP781;;H2AZ1;RIF1;H2AFY2;H3-3B;H3.3B;C1orf103;H3F3B;KIAA0650;MACROH2A2;H3.3A;H3F3	H3-3B;MACROH2A2;LRIF1;MACROH2A1;SMCHD1;H3-3A;H2AZ1;RIF1	18	8	Barr body	SMCHD1;LRIF1;MACROH2A2;H2AZ1;H3-3A;MACROH2A1;H3-3B;RIF1
GO:0001741	BIRC2;KIAA0700;SPDYA;SIN3B;PLK4;BRCA1;SNF5L1;H2AX;PBX4;BAF47;RNF53;SMT3C;MAEL;BAF155;SMARCC1;OK/SW-cl.43;SMT3H3;RNF48;SPDY1;SAK;SMARCB1;ZCWPW1;STK18;UBL1;UBE2B;H2AFX;DNMT3A;INI1;HSF5;RAD6B;ESCO2;API1;DMRTC2;MIHB;UBCH1;SPY1;SUMO1	BIRC2;UBE2B;SUMO1;DNMT3A;MAEL;SIN3B;PLK4;SMARCB1;ESCO2;BRCA1;ZCWPW1;PBX4;SMARCC1;H2AX	37	14	XY body	ZCWPW1;PLK4;SPDYA;SMARCB1;SUMO1;SIN3B;DMRTC2;ESCO2;DNMT3A;HSF5;MAEL;SMARCC1;BIRC2;BRCA1;UBE2B;PBX4;H2AX
GO:0001750	USH1C;KIAA0705;MYRIP;CEP250;Q59FG9;OCRL1;KIAA0036;CERKL;RCV1;PRPH2;GNAQ;BBS2L1;UNQ6505/PRO21383;MAGI2;C6orf179;AIP1;INHA;TXNL6;GCP;SAG;STX3;OPN1SW;RP1L1;PXAAA1;Q5TZX7;CNCG3L;OPN1MW;VCAN;C1orf36;GUCA1B;TSPAN22;GNATC;MAK;GRK1;IFT144;OCRL;GUC2D;RRH;ABCR;NXNL1;RCP;GA11;LRRC76;ABCA4;GAQ;ARR3;PDE6B;GNAT3;KIF3AP;CFAP410;OPN3;EYS;BBS7;RAB27A;BSG;PI5P4KA;RDS;PRCD;RCNC2;MAP1B;SHANK2;KIAA1405;ECPN;RPGR;CCDC…	SPATA7;WDR19;USH1C;PDE6B;IFT20;GNAT3;RD3;MYRIP;CFAP410;CEP250;GNA11;GUCY2D;EYS;GNAT1;MYO7A;BBS7;KIFAP3;RAB27A;BSG;PROM1;GNAT2;CACNA1F;CRB1;GNAQ;MAP1B;RCVRN;COX1;SHANK2;IQCB1;PCDH15;PRPH;PTGS1;MAGI2;BBS4;RPGR;CNGB3;RP1;INHA;CCDC66;SAG;STX3;RP1L1;PPEF2;CNGA1;GNB1;LYAR;PCARE;TULP1;VCAN;IMPG1;KIF17;PDC;PEX6;GRK1;MAK;GNGT1;PIP4K2A;OCRL;NXNL1;SMAP;MERTK;PDE6A;ABCA4;ARR3	164	64	photoreceptor outer segment	USH1C;MAGI2;RAB27A;CNGB3;NCAPD2;KIFAP3;PRPH2;OPN1LW;PPEF2;RP1L1;MAK;BBS4;BSG;GUCA1A;RRH;MERTK;RHO;GNAQ;OPN1SW;ABCA4;IMPG1;PTGS1;GUCY2D;CACNA1F;WDR19;CFAP410;NXNL1;CIB2;EYS;IQCB1;GNB1;OPN3;STX3;GRK1;PCDH15;COX1;TULP1;OPN1MW3;ROM1;INHA;MYO7A;PRCD;LYAR;PROM1;OPN1MW;VCAN;PCARE;GNA11;PIP4K2A;SAG;PDE6B;PDC;GNGT1;CNGB1;MYRIP;BBS7;CRB1;OPN1MW2;CEP250;SPATA7;ARR3;GNAT2;OCRL;KIF17;SHANK2;PRPH;GUCA1B;MAP1B;…
GO:0001772	CD28;PMCA1;UNQ636/PRO1265;CORO1;LCK;HLA-DRB1;UNQ5783/PRO16090;DLG1;CD6;HEL-S-47e;ARHH;NEDD9;SRK;SLP2;CD53;VARTUL;CORO1A;PDCD6IP;KIAA0488;PRKCQ;NPTN;CARMA1;SKAP1;SDFR1;MYH9;PFP;TAPA1;AIP1;SCAP1;LAT;GRB;ARAP;CRACR2A;SDR1;STOML2;KIAA0147;PRKAR1A;SOCS4;DEP1;STX7;FIG1;ICAM1;CSPB;CD37;HSPC108;EZR;SOCS6;SCRB1;CLAP;CGL1;SCRIB;FYB2;CRIB1;VHR;PRKCT;RHOH;MEMD;BCL10;ALIX;EFCAB4B;CARD11;HLA-DRA;SCIMP;A0A384ME…	CD28;FYB2;DLG1;HLA-DRB1;CD6;LCK;RHOH;BCL10;CARD11;HLA-DRA;SCIMP;NPTN;PRKCQ;CD53;PDCD6IP;CORO1A;NEDD9;SKAP1;MYH9;LGALS3;DUSP3;GZMB;PTPRJ;IL4I1;CD3E;LAT;CRACR2A;STOML2;ARHGDIA;PRKAR1A;SOCS4;STX7;ZAP70;ICAM1;HAVCR2;ALCAM;EZR;CALHM6;PRF1;SNX27;SOCS6;GZMA;SCRIB;VAV3;CD81;ATP2B1;CD37	107	47	immunological synapse	CD37;GZMB;SCRIB;HLA-DRA;IL4I1;STOML2;PDCD6IP;ATP2B1;HLA-DRB1;CD6;FYB2;LCK;SCIMP;GZMA;NPTN;SKAP1;MYH9;DLG1;SYTL2;LGALS3;BCL10;ARHGDIA;PRKAR1A;NEDD9;PRKCQ;DUSP3;CD53;CORO1A;CD81;HAVCR2;SOCS4;ICAM1;PRF1;SNX27;RHOH;CRTAM;SOCS6;LAT;VAV3;ALCAM;PTPRJ;STX7;CARD11;CD3E;CALHM6;CRACR2A;CD28;ZAP70;EZR
GO:0001891	MEGF12;CLECSF9;CORO1;TIRAP3;A0A4D5RAB7;CORO1A;UNQ218/PRO244;STOT;IRGM;TICAM2;PIG21;TRAM;ARHGAP12;MSTP080;A0A4D5RA95;SYT11;CLEC4E;TRPML1;IFI1;TNF;ADGRB1;LPC1;AIF1;B4DL19;SNX5;TLR4;BAI1;A0A4D5RAH8;ML4;BIN2;RAB11FIP2;ARHGAP25;G1;TNFA;A0A4D5RAD4;RAB31;SPEC2;STP;KIAA1780;A0A4D5RAU4;KIAA0941;A0A4D5RA86;PLS2;RAB22B;CDC42SE2;MYO1G;A0A4D5RBR8;A0A4D5RAG0;A0A4D5RAI5;A0A4D5RAA5;TNFSF2;TRIP10;DNM2;LCP1;IBA1;A…	CDC42SE2;MYO1G;CORO1A;TRIP10;DNM2;LCP1;ABCA7;TICAM2;ANXA1;PEAR1;ARHGAP12;PIP5K1C;MEGF10;SYT11;CLEC4E;TNF;AIF1;ADGRB1;SNX5;TLR4;BIN2;RAB11FIP2;ARHGAP25;RAB31;RACK1;MCOLN1;SH3BP1	82	27	phagocytic cup	ADGRB1;PEAR1;CLEC4E;IRGM;SYT11;TNF;BIN2;TLR4;MEGF10;ABCA7;ARHGAP12;RACK1;RAB31;PIP5K1C;AIF1;MCOLN1;RAB11FIP2;CORO1A;SH3BP1;LCP1;TRIP10;ARHGAP25;CDC42SE2;MYO1G;SNX5;TICAM2;DNM2;ANXA1
GO:0001917	DRAM2;GUCA1;KIAA0686;KIAA0705;USH1C;SDR7C2;HEL-S-72p;CEP250;USH2A;CERKL;RCV1;PRPH2;smalltalk;USH1G;UNQ6505/PRO21383;MAGI2;AIP1;INHA;SAG;STX3;CRASH;OPN1SW;CDH23;UNQ154/PRO180;Q5TZX7;PSEC0031;ATP1A3;SDR7C1;CFAP418;C1orf36;GUCA1B;TSPAN22;GNATC;MAK;WHRN;MYO3A;ARR3;SANS;GUK1;TALPID3;GNAT3;KIF3AP;USP45;HKDC1;DNM1;BSG;PI5P4KA;RDS;FAM161A;KIAA1774;A0A024R573;C6orf131;XLRS1;SHANK2;MASS1;KIAA1405;CCDC66;GC…	GUK1;DRAM2;USH1C;GNAT3;RD3;RDH11;CEP250;USP45;CROCC;GNAT1;HKDC1;MYO7A;KIFAP3;EPB41L5;PHLPP2;USH2A;BSG;GNAT2;DNM1;ATP1B2;FAM161A;SLC24A2;CRB1;USH1G;RCVRN;SLC2A1;SHANK2;PRPH;MAGI2;BBS4;KIAA0586;AIPL1;RP1;INHA;HSPA8;MYO3B;CCDC66;REEP6;SAG;STX3;RDH12;CDH23;PPEF2;ASRGL1;NOS1;ZBED4;ENO2;ATP1A3;ADGRV1;PCARE;CFAP418;TULP1;IMPG1;KIF17;SNAP25;PDC;MAK;GNGT1;PIP4K2A;WHRN;SMAP;MYO3A;ARR3	159	63	photoreceptor inner segment	RS1;ARR3;MYO7A;GNAT2;USH1C;DRAM2;KIAA0586;DNM1;USH1G;ATP1A3;KIF17;MAGI2;ARMS2;FAM161A;MYO3A;SHANK2;PRPH;NCAPD2;GUCA1B;RDH11;CDH23;CROCC;ATP1B2;KIFAP3;PRPH2;PCARE;AIPL1;PPEF2;CIB2;HKDC1;USP45;CCDC66;MAK;USH2A;CERKL;ASRGL1;BBS4;ENO2;SNAP25;BSG;GUCA1A;PIP4K2A;RCVRN;RD3;WHRN;SAG;RHO;STX3;RDH12;PDC;GNGT1;HSPA8;MYO3B;PHLPP2;REEP6;GUK1;ADGRV1;NOS1;CRB1;GNAT3;CEP250;OPN1SW;SLC2A1;TULP1;ZBED4;EPB41L5;SLC2…
GO:0001931	PIP5K1B;HEL70;CD43;SPN;FLOT1;STM7;CD2BP1;M17S1;SELPLG;ESA1;EZR;MYH9;DNM2;ICAM2;BST1;PSTPIP1;KIAA0589;DYN2;FLOT2;VIL2;MSN;PIP5K1C	SELPLG;EZR;DNM2;MYH9;ICAM2;PIP5K1B;BST1;PSTPIP1;FLOT2;SPN;FLOT1;MSN;PIP5K1C	22	13	uropod	ICAM2;FLOT1;PIP5K1B;PSTPIP1;PIP5K1C;SPN;MSN;BST1;SELPLG;MYH9;FLOT2;DNM2;EZR
GO:0001939	GTF2D1;DPPA3;CBX1;CBX;CCNA2;CCN1;C2orf61;STELLAR;METTL23;KIAA0401;RIF1;CCNA;TBP;TF2D;TFIID;SLC2A1;AKAP95;TET3;GLUT1;C17orf95;AKAP8;STPG4	CBX1;TBP;CCNA2;SLC2A1;CCN1;TET3;METTL23;AKAP8;STPG4;RIF1	22	10	female pronucleus	TET3;DPPA3P2;METTL23;SLC2A1;CBX1;CCN1;DPPA3;STPG4;TBP;AKAP8;RIF1;CCNA2
GO:0001940	GTF2D1;CBX1;CBX;CCNA2;CCN1;C2orf61;METTL23;KIAA0401;RIF1;CCNA;TBP;TF2D;TFIID;TET3;C17orf95;DPPA3;STPG4	TBP;CBX1;CCNA2;CCN1;TET3;METTL23;STPG4;RIF1	17	8	male pronucleus	TET3;METTL23;CBX1;CCN1;DPPA3;STPG4;TBP;RIF1;CCNA2
GO:0002079	MDAC1;AFAF;C9orf11;EQTN;MCP;CEV14;MIC10;SPACA1;TRIP11;SAMP32;TMEM190;CD46	TRIP11;CD46	12	2	inner acrosomal membrane	TMEM190;SPACA1;CD46;EQTN;TRIP11
GO:0002080	TEX101;TRIP11;ARHN;NAG6;SPACA6P;SERPINA5;LYC3;COH1;UNQ867/PRO1884;UNQ6505/PRO21383;PKDREJ;ATP8B3;PC4;PROCI;PSPLA1;EQTN;RAB6A;SPACA1;ZPBP1;HYAL3;PMP22CD;IZUMO1;CCDC108;ESA1;NMD;PCSK4;UNQ9390/PRO34281;FOS37502_2;SLLP1;A0A140VJQ9;RAB6;UNQ424/PRO862;SAMP32;TEKT3;LYZL3;CAV1;LUCA3;SPRASA;BSG;B4DYD1;SGRG;CHS1;TMEM95;CCDC136;ZPBP;MFGE8;FLOT2;DCST1;TMEM225;M17S1;UNQ2487/PRO5774;SPACA3;CAV2;LYZC;PCI;SPACA6…	CAV1;TRIP11;BSG;SERPINA5;CCDC136;ZPBP;MFGE8;FLOT2;DCST1;PKDREJ;ATP8B3;CAV2;RAB6A;PLA1A;HYAL3;IZUMO1;VPS13B;RND2;TEKT3;ACRBP	69	20	acrosomal membrane	SPACA3;RAB6A;CCDC136;SERPINA5;IZUMO1;RND2;PKDREJ;DCST2;PLA1A;CAV1;TEX101;VPS13B;PCSK4;CAV2;BSG;SPACA6;CFAP65;TMEM95;ATP8B3;TEKT3;HYAL3;MFGE8;ACRBP;ZPBP;SPACA1;DCST1;FLOT2;TMEM225;EQTN;TRIP11
GO:0002081	AFAF;C9orf11;EQTN;CEV14;TRIP11;Q53EV5;C10orf73;TEKT3;FAM170B	TEKT3;TRIP11	9	2	outer acrosomal membrane	FAM170B;TEKT3;EQTN;TRIP11
GO:0002096	CLAP;BCL10;CIPER;MLT;MALT1	BCL10;MALT1	5	2	polkadots	BCL10;MALT1
GO:0002102	TNS3;KIAA0992;AMOTL2;SH3GL1;WRCH1;KIF9;SNL;B4E0C1;TENS1;RHOU;G28K;KIAA0464;TPM4;Q59FH4;PALLD;ZO1;URP2;DOCK5;FSCN1;KIND3;PTPN12;NOS1AP;SH3P7;PHLDB2;HSN;KIAA0418;SH3MD1;ADAM8;WDR1;TEM6;GSN;LPXN;DBNL;SVIL;CMAP;B4DTM7;B4E3Q9;ARHU;Q9UQD4;BIN2;VCAM1;HNRPK;LDLP;CAPON;SCIN;B4DDU5;PLS2;CGI-151;B4DFF1;SCN8A;PAG2;FERMT3;FAD49;TJP1;A0A384NYN5;B4DKC9;ERC1;DNM2;DDEF1;LCP1;B4DXL9;FLII;TIM;CDC42L1;DYN2;CTTN;PP54…	AMOTL2;SCIN;SH3GL1;SCN8A;FERMT3;KIF9;TJP1;RHOU;TPM4;PALLD;ERC1;DNM2;FLII;LCP1;DOCK5;FSCN1;CTTN;PTPN12;NOS1AP;FLNA;VCL;PHLDB2;SH3PXD2B;SRC;ADAM8;WDR1;DBNL;GSN;LPXN;SVIL;HNRNPK;FAN1;ASAP1;CD2AP;SH3PXD2A;BIN2;SPATA13;AFAP1L1;VCAM1;PLEC;ARHGEF5;TNS3	99	42	podosome	DBNL;SH3GL1;SVIL;TPM4;AFAP1L1;CD2AP;CTTN;ERC1;LPXN;DOCK5;PALLD;FERMT3;ADAM8;FLII;BIN2;NOS1AP;SCN8A;KIF9;AMOTL2;WDR1;HNRNPK;SH3PXD2A;ARHGEF5;FAN1;FLNA;LCP1;PTPN12;SH3PXD2B;FSCN1;ASAP1;PHLDB2;SRC;VCAM1;VCL;SCIN;PLEC;TNS3;RHOU;DNM2;TJP1;SPATA13;GSN
GO:0002141	KIAA1526;KIAA0686;KIAA1943;PDZK7;PDZD7;WHRN;MASS1;GPR98;USH2A;VLGR1;ADGRV1;DFNB31	WHRN;USH2A;PDZD7;ADGRV1	12	4	stereocilia ankle link	ADGRV1;WHRN;PDZD7;USH2A
GO:0002177	LZTFL1;RIMBP3C;SMRP1;IFT20;IQCG;DRC9;LRRC67;CFAP221;GLUP;CEP131;IFT88;PCDP1;SNAP25BP;TTC10;AZI1;STK33;SPAG17;KPL2;BLOC1S7;SNAPAP;C1orf114;CCDC42;OK/SW-cl.81;HEL162;LRGUK;RIMBP3;CCDC11;PACRG;CFAP53;KIAA1118;PPP1R42;SPNR;HSPB10;C9orf24;ARA24;KIAA1770;SNAPIN;TG737;RAN;CFAP70;SPMIP6;CCDC181;CCDC42A;ODFP;SPEF2;CCDC38;CBE1;MEIG1;RIMBP3B;ODF1;STRBP	RIMBP3C;LZTFL1;IFT20;CFAP221;CEP131;IFT88;STK33;SPAG17;CCDC42;LRGUK;RIMBP3;PACRG;CFAP53;PPP1R42;SNAPIN;RAN;CFAP70;SPMIP6;CCDC181;SPEF2;RIMBP3B;MEIG1;IQCG;STRBP	51	24	manchette	CEP131;RAN;STK33;STRBP;IQCG;CFAP70;RIMBP3B;LRGUK;CFAP221;CFAP53;IFT88;MEIG1;PPP1R42;ODF1;SPMIP6;IFT20;SPAG17;CCDC38;SPEF2;RIMBP3;CCDC181;SNAPIN;PACRG;LZTFL1;CCDC42;RIMBP3C
GO:0005576	A0A5C2GV09;A0A5C2G3I7;A0A7S5C5C8;A0A5C2G1S7;A0A5C2G4Y9;A0A7S5BZ05;CGB1;CLECSF3;A0A5C2GDV0;A0A7S5C321;A0A5C2GLH0;A0A5C2GRZ8;B7Z3S6;A0A5C2GC64;H4F2;A0A5C2FXP4;A0A7S5EW87;A0A5C2G7B1;A0A5C2G6Z6;A0A5C2GG87;PDGFC;CALU;H3FJ;A0A5C2GZL4;A0A5C2GA31;A0A5C2GI55;A0A7T0PYT8;A0A5C2GQN1;A0A5C2GFD9;A0A7S5C2J2;A0A5C2G1I0;A0A5C2GBT6;A0A5C2GS53;A0A7S5EWZ0;SDR46C1;TRY2;A0A5C2G0S2;A0A5C2G4V4;A0A7S5EYW3;A0A068LN13;A2J1…	BMP2;CALML5;APRT;CGB1;IGKV1D-39;ITIH4;LEFTY2;ADPGK;ACHE;IGKV3-15;PDGFC;NXPE3;NOTCH4;LGALS9;WNT2;CHRDL1;TCTN1;CALU;IGHV1-24;PSMC3;TRAPPC1;WDR1;IGLV2-18;CHGA;ATRN;BAG6;PRSS27;LAMC1;PTEN;SRGN;FBN2;CCT8;IMPDH2;HEG1;GSTP1;FERMT3;LY6D;COL27A1;VPREB3;PROC;IGKV1-5;SEMA3F;DCN;ODAD3;NODAL;GNLY;MTCL2;APAF1;SCRG1;HMGB1;MMP10;ANGPTL6;LIF;CWH43;APOOL;PSMD11;WFDC2;SEMA3D;SLAMF1;PNLIPRP3;DEFA6;HSD11B1L;FCGR3B;NE…	22943	2156	extracellular region	SPACA3;PLA2G2C;APOM;SPINT3;CCL4L2;ART3;CYB5D2;UCN3;HSP90AA1;H3C2;APOB;ANGPTL4;COL8A1;WNT3;DIPK2B;DAND5;HGF;MDFIC;WNT10B;OLFML3;FCMR;IGLV3-32;SFRP2;HSPA6;FNDC4;CTSA;WNT8B;EGFL6;RLN2;RBP3;CPN1;GPC4;C1S;H4C16;C1QTNF8;IFNK;SELENOP;PTPN6;MEGF6;COL5A1;BMP10;CBLN4;PAPLN;C1QL1;NOV;SEMA3B;MMP28;BCAM;FAM3A;GLB1L2;GREM2;IL2;PGRMC1;ERAP1;FGFR2;CXCL5;FBLN7;PROC;RLF;IGHV3-11;RNASE9;FTH1;CD63;SCUBE2;IGKV2D-24;L…
GO:0005581	SCARA3;Q9BS57;Q6LBE5;MARCO;COLEC5;COL17A1;UNQ753/PRO1484;SFTPA2B;C1QTNF5;UNQ6503/PRO21380;COL4A6;COL4A4;COL8A2;COL24A1;SFTP4;COLEC12;SFTPA;COL26A1;SCARA1;COL5A1;C1QTNF3;DKFZp686D23123;COL1AL;UNQ596/PRO1182;COL21A1;Q6ZQQ3;A8VPY0;UNQ303/PRO344;Q9BUM6;B4DFF0;CTRP2;Q59F16;Q8NFD8;B3KU30;HAKA1;EMILIN2;C1QTNF7;COL10A1;GBP28;CTRP13;C1QL3;DKFZp434L081;RPS18;A8K0X3;TIMP1;COL27A1;UNQ1921/PRO4395;Q59F15;B4DG…	MSR1;SCARA3;COL6A6;MARCO;COL5A3;COL17A1;C1QTNF5;COL7A1;COL4A6;MBL2;C1QA;COL4A4;COL4A5;COL8A2;COL24A1;COLEC12;COL26A1;COL5A1;C1QTNF3;COL21A1;CCBE1;COLEC11;EMILIN2;SFTPA2;C1QTNF7;COL10A1;C1QTNF6;COL8A1;COL6A5;C1QL3;RPS18;COL6A3;TIMP1;COL27A1;COL12A1;COL2A1;C1QTNF2;COL9A1;COL5A2;COL1A2;COL19A1;COL16A1;WDR33;CLP1;COL6A2;LOX;FCN1;SFTPD;C1QL2;COL11A1;PABIR2;P4HA1;EMID1;COL9A2;CD36;C1QL4;C1QC;COL28A1;CO…	261	88	collagen trimer	COL25A1;C1QL3;C1QL2;C1QTNF5;COL6A5;COL22A1;COL6A1;COL15A1;GLDN;COL5A2;RXRB;COL8A1;COL23A1;CTHRC1;COL17A1;PCOLCE;C1QTNF2;COL1A2;EMILIN2;ADIPOQ;COL8A2;COL4A3;FCN2;CCBE1;COL9A1;C1QTNF1;LOX;C1QTNF8;COL5A1;TIMP1;C1QL1;COL4A2;PSAP;COL28A1;COL14A1;COL26A1;COL10A1;OTOL1;COLQ;SCARA3;C1QTNF9B;C1QTNF9;COL13A1;COL21A1;COL7A1;RPS18;COLEC12;MARCO;MBL2;C1QB;COL27A1;COL19A1;FCN3;PABIR2;EMILIN1;COL11A2;COL4A1;C1Q…
GO:0005582	COL15A1	COL15A1	1	1	collagen type XV trimer	COL15A1
GO:0005583	COL27A1;LDC;KIAA1870;LUM;SLRR2D	LUM;COL27A1	5	2	fibrillar collagen trimer	COL27A1;LUM
GO:0005584	COL1A2;COL1A1	COL1A2;COL1A1	2	2	collagen type I trimer	COL1A2;COL1A1
GO:0005585	COL2A1	COL2A1	1	1	collagen type II trimer	COL2A1
GO:0005586	COL3A1	COL3A1	1	1	collagen type III trimer	COL3A1
GO:0005587	COL4A1;COL4A6;COL4A3;COL4A4;COL4A5;COL4A2	COL4A1;COL4A6;COL4A3;COL4A4;COL4A5;COL4A2	6	6	collagen type IV trimer	COL4A5;COL4A3;COL4A6;COL4A4;COL4A2;COL4A1
GO:0005588	COL28;COL5A2;COL28A1;COL5A1;COL5A3	COL5A3;COL5A2;COL5A1;COL28A1	5	4	collagen type V trimer	COL5A1;COL28A1;COL5A3;COL5A2
GO:0005589	COL6A3;COL6A1	COL6A3;COL6A1	2	2	collagen type VI trimer	COL6A1;COL6A3
GO:0005590	COL7A1	COL7A1	1	1	collagen type VII trimer	COL7A1
GO:0005591	C3orf7;COL8A1	COL8A1	2	1	collagen type VIII trimer	COL8A1
GO:0005592	COL11A2;COL5A2;COLL6;COL11A1;COL2A1	COL5A2;COL11A1;COL11A2;COL2A1	5	4	collagen type XI trimer	COL11A2;COL2A1;COL11A1;COL5A2
GO:0005594	COL9A2;FP1572;COL16A1;COL9A3;COL9A1	COL9A2;COL16A1;COL9A3;COL9A1	5	4	collagen type IX trimer	COL9A2;COL16A1;COL9A3;COL9A1
GO:0005595	COL12A1;COL12A1L	COL12A1	2	1	collagen type XII trimer	COL12A1
GO:0005596	COL14A1;UND	COL14A1	2	1	collagen type XIV trimer	COL14A1
GO:0005597	COL16A1;FP1572	COL16A1	2	1	collagen type XVI trimer	COL16A1
GO:0005599	COL10A1	COL10A1	1	1	collagen type X trimer	COL10A1
GO:0005600	COL13A1	COL13A1	1	1	collagen type XIII trimer	COL13A1
GO:0005614	UND;CCDC80;UNQ647/PRO1277;KAZALD1;FKSG40;TSRC1;KIAA1419;URB;UNQ2803/PRO34012;DRO1;ECM2;FKSG28;UNQ739/PRO1434;ADAMTSL4;RAINB1;AGRNL;UNQ2945/PRO21184;TNC;HXB;HELAD1;AGRINL;EGFLAM;PIKA;HBE245;POMFIL2;PP1396;VWA1;NAV2;ABI3BP;VIT;COL14A1;VWC2;STEERIN2	ECM2;VWA1;TNC;CCDC80;NAV2;ABI3BP;VIT;VWC2;KAZALD1;COL14A1;EGFLAM;ADAMTSL4	33	12	interstitial matrix	TNC;EGFLAM;COL14A1;ADAMTSL4;KAZALD1;NAV2;ECM2;ABI3BP;VIT;VWC2;VWA1;CCDC80
GO:0005615	HHA3-I;UTP11;BMP2;B4DWS9;IGKV1D-39;CLECSF3;CGB1;KRT2E;Q5K633;IGKV3-15;BRICD5;RSTN;PDGFC;WNT2;OTGN;LRP15;CHGA;UNQ5795/PRO19600;TRY2;ARVP;P25TI;LAMC1;UGB2;SARP2;DEF1;PLA2G6;FGF3;APOA1BP;CTBS;UNQ223/PRO256;APIN;GSTP1;TST;COL27A1;SOXN;PROC;MTCL2;NODAL;GNLY;BPIFC;SCRG1;LRRN5;Q14614;RAET1H;UNQ827/PRO1754;SCYE1;UNQ186/PRO212;ANGPTL6;LIF;TPO;FKSG28;HFL2;N2DL4;ZNGP1;CFL1;WFDC2;SEMA3D;ADNP1;PSPN;S100F;UNQ6…	UTP11;BMP2;HLA-DRB1;CGB1;IGKV1D-39;ITIH4;LEFTY2;ACHE;IGKV3-15;PDGFC;LGALS9;WNT2;TCTN1;IGLV2-18;CHGA;ATRN;LAMC1;SRGN;PLA2G6;CTBS;GSTP1;AIFM2;H2BC21;TST;COL27A1;VPREB3;PROC;IGKV1-5;SEMA3F;DCN;MTCL2;NODAL;GNLY;SCRG1;HMGB1;MMP10;ANGPTL6;LIF;WFDC2;CFL1;SEMA3D;DEFA6;IGLC2;ST14;CXCL10;SCUBE1;GBA1;ACE2;S100A10;LTBP4;C1QL4;AGT;RLF;CD40;PLA2G10;WNT5A;SLURP1;NMB;IGKV3D-15;STX2;NPC2;CMTM8;AREG;TGFBR2;IGHV3-1…	4052	1516	extracellular space	SPTBN2;CCL4L2;UCN3;APOB;STOM;DYNC2I1;MMP23B;ANGPTL4;COL8A1;WNT3;DAND5;HGF;WNT10B;ENPEP;OLFML3;IGLV3-32;MERTK;SFRP2;FNDC4;WNT8B;EGFL6;CYP4A22;RBMX;RBP3;CPN1;C1S;C1QTNF8;PDIA6;IFNK;SELENOP;COL5A1;BMP10;CBLN4;LGALS8;NOV;MMP28;FAM3A;GREM2;NELFE;IL2;SEMA4D;ERAP1;PTPRG;EIF2A;CXCL5;SERPINB11;FBLN7;PROC;RLF;CD63;SCUBE2;IGKV2D-24;LNPEP;CP;INHA;MINPP1;LIG1;SERPINA3;GPT;TRDV1;CGB8;ANXA2;ITLN2;MTHFD2;TGFB3;I…
GO:0005634	CNOT9;C11orf82;IRF;RORA;H4F2;EXTL1L;NFBD1;ZIRD;PDGFC;ZNF623;PSMG2;GARNL1;INTS7;H3FJ;CCDC124;RPS15A;C1orf131;UBE2V2;PTMA;CTDNEP1;FAM81B;OXR1;ZNF562;HREV;B3KVJ2;hucep-7;PPP2CB;Q7Z4R1;SNRPB2;PNKD;POLD3;FANCE;NXT1;BHLHA40;D2CPJ1;XH2;ZNF616;DEFB106;GSTP1;UNQ851/PRO1800;USP17L10;KIAA1723;TSPY;O14857;A0A1U9X8E2;CLNS1A;KRT14;Nbla00365;SCYE1;HIRIP2;E2F2;MED13L;HIST1H2BM;AKIRIN2;KIAA2026;RNF212;ARHGAP19;SC…	CNOT9;L3MBTL3;NFIB;LTO1;RORA;PDGFC;NOTCH4;ZNF623;PSMG2;INTS7;CCDC124;RPS15A;C1orf131;WRNIP1;UBE2V2;PTMA;CTDNEP1;FAM81B;ZFHX2;OXR1;ZNF562;TOB1;PPP2CB;SNRPB2;PNKD;POLD3;FANCE;NXT1;ZNF616;GSTP1;USP17L10;SKP1;RPA1;CDK8;ZNF705G;KRT14;CLNS1A;CIRBP;ZBTB26;AQR;ZFP90;E2F2;MED13L;AKIRIN2;RNF212;ARHGAP19;PGRMC2;ZNF581;HNRNPUL2-BSCL2;RLF;WTAP;NCBP1;TEX15;POLDIP3;SNU13;ATOH1;TAF1B;NVL;PPP2R1B;SOX12;AREG;UBE2L…	16983	6276	nucleus	RAVER2;SCAND1;FOXD4L6;APBA1;NR1H2;HNRNPA3;GLYR1;GADD45GIP1;HSP90AA1;FEZF2;LENG8;USP31;FILIP1L;PHF24;SERTAD4;CLIP4;CELF4;LSM1;MIER3;HMGXB3;ANKRD33;FOXI1;TSSK2;PPM1F;NUP160;GCK;PTPN6;YWHAG;BORCS8-MEF2B;STK4;SP140L;ERBIN;ZNF585A;SHQ1;LSM3;RAD51AP1;POLD2;SPAG4;SHISA5;RNF168;ECD;PHLPP2;SSX3;CCNB3;TRMT1;PXT1;ZMYM5;ZSCAN5DP;MAPK12;PSMD1;SPATA4;RPL27;RFXAP;HACE1;TRAPPC2L;LIG1;SUMO1;MGMT;CGGBP1;TSPYL6;REC…
GO:0005637	SUNC1;LMNB1;SMAD1;PFAAP1;KIAA0286;KIAA0810;NRM;PDP1;DPY19L4;NTF2;TMEM194A;INSP3R1;TMX4;TMEM194B;RAB5IP;FACE1;LBR;HSD23;FRIGG;RZF;UNQ3127/PRO10284;FAM209B;KIAA0668;LEMD3;MADH3;NUTF2;PSNL2;LMN2;CBX3;MATR3;ITPR1;PS2;Q8IZA9;SRBP;TXNDC13;SPAG4;HSD-23;AAG8;ZMPSTE24;SUN4;IFFO;OPRS1;IRE1;ATPIR;ANG1;KCNH1;KIAA0877;TETRAN;C11orf85;STM2;SUN1;LRPPRC;DPY19L2P2;TMEM43;UNC84A;PSEN2;KIAA0956;ARL6IP6;STE24;PSEC00…	LMNB1;SMAD1;SMAD3;NEMP2;MFSD10;TOR1AIP1;TMEM120A;NRM;ATP1B4;DPY19L4;PDP1;TMEM120B;DPY19L1;FAM169A;IFI27;SPAG4;TMEM201;TMX4;SUN5;ATP11B;SIGMAR1;TERB1;ZMPSTE24;NPAP1;EMD;IFFO1;KCNH1;COX2;UNC50;LEMD2;LBR;PLPP6;TRA2B;SUN1;LRPPRC;TMEM43;ERN1;SIRT1;PSEN2;SUN2;TMPO;ARL6IP6;DPY19L3;TM7SF2;SUN3;RNF13;DPY19L2;LEMD3;NEMP1;NUTF2;CBX3;MATR3;PTGS2;ITPR1	143	54	nuclear inner membrane	TMEM43;IFFO1;PSEN2;FAM209B;MAJIN;FAM209A;NEMP2;IFI27;PDP1;SIRT1;TMPO;SMAD3;TM7SF2;NEMP1;NUTF2;UNC50;ARL6IP6;TERB1;RNF13;TMEM120B;TOR1AIP1;DPY19L1;DPY19L3;EMD;ZMPSTE24;TERB2;LBR;LMNB1;DPY19L2P2;SPAG4;ATP11B;COX2;SUN5;LEMD3;ERN1;CBX3;ATP1B4;SUN1;TRA2B;SIGMAR1;LMNB2;PLPP6;PTGS2;MFSD10;DPY19L2;TMX4;DPY19L4;FAM169A;KCNH1;LRPPRC;MATR3;NRM;SMAD1;LEMD2;SUN2;NPAP1;SUN3;TMEM120A;ITPR1;GHRHR;TMEM201;BSPH1
GO:0005638	LMNB1;LMN1;EIF3A;ITGB4BP;A0A384MQX1;OK/SW-cl.27;LMNTD2;LMN2;LMNA;NARF;C11orf35;EIF6;LMNB	LMNB1;EIF3A;LMNTD2;NARF;LMNA;EIF6	13	6	lamin filament	EIF6;EIF3A;LMNA;LMNTD2;LMNB2;NARF;LMNB1
GO:0005640	TRAPPC2B;SLC22A3;UGT2B28;KIAA1756;STA;ITPR3;KASH5;PS1;SKNY;GUCY2F;RETGC;SMPD4;CCDC155;DM1PK;TMEM109;TRAPPC2.19;NTF2;SEDLP1;AD3;DANGER;UNQ439/PRO872;NET4;SYNE2;MBPB1;STEERIN3;GUC2F;SYNE3;LINC00341;DMD;NUA;SYNE1;EDMD;DMPK;SYNE4;LTC4S;NUTF2;MDPK;GUC2D;KIAA1418;RETSAT;Q8IZA9;KIAA1754;TROPH;MYNE1;BCL2L9;SRBP;GUC1A4;RETGC1;GUCY2D;CPTP;MPB1;CLMN;KIAA1262;BOK;SIGMAR1;AAG8;C14orf139;EMD;ITPRIP;OPRS1;RETGC…	TRAPPC2B;SLC22A3;UGT2B28;ITPR3;KASH5;GUCY2D;GUCY2F;SMPD4;CPTP;CLMN;TMEM109;BOK;SIGMAR1;ITPRIP;EMD;COX2;SYNE2;DHCR7;ENO1;SYNE3;LRPPRC;TMEM53;UTRN;NAV3;SYNE1;DMPK;SYNE4;PSEN1;LTC4S;NUTF2;DMD;PTGS2;RETSAT	90	33	nuclear outer membrane	KASH5;GUCY2D;SYNE1;TRAPPC2B;DMPK;UGT2B28;DHCR7;NUTF2;SYNE2;ITPR3;NAV3;SLC22A3;EMD;UTRN;TMEM109;CLMN;CPTP;DMD;LTC4S;COX2;SYNE4;ITPRIP;PSEN1;SIGMAR1;PTGS2;SYNE3;LRPPRC;TMEM53;BOK;RETSAT;SMPD4;ENO1;GHRHR;GUCY2F
GO:0005642	TNPO3;RANBP2;XPO1;BICD2;IPO12;KIAA0699;NUP358;CRM1;EIF5A	TNPO3;RANBP2;XPO1;BICD2;EIF5A	9	5	annulate lamellae	EIF5A;TNPO3;RANBP2;XPO1;BICD2
GO:0005652	SUV39H1;LMNB1;STX1B2;HLCS;C1orf164;B4DZT3;CASK;LMNB;LMNB2;LMN1;KMT1A;LIN2;STX1B1;A0A384NPH0;SUV39H;RNF220;A0A384MQX1;B4DFR3;LMN2;LMNA;STX1B;NARF;PRR14;PCNA;LBR	LMNB2;SUV39H1;LMNB1;HLCS;CASK;RNF220;NARF;STX1B;LMNA;PRR14;PCNA;LBR	25	12	nuclear lamina	STX1B;RNF220;LMNA;HLCS;CASK;PCNA;PRR14;LMNB2;NARF;LBR;SUV39H1;LMNB1
GO:0005654	AIG6;L3MBTL3;NFIB;RORA;H4F2;NFBD1;ZIRD;PEPE1;NOTCH4;SPAG2;INTS7;PRO2446;H3FJ;RPS15A;PRP31;SGOL2;CREAM1;SAP62;PSEC0043;UBE2V2;PTMA;LEM3;HREV;ATG16L2;H3FL;CDKN1;hucep-7;MADH3;SNRPB2;ETK;POLD3;FANCE;NXT1;NUF2R;XH2;UNQ9337/PRO34008;SKP1;RPA1;C20orf5;A0A384MTU6;CDK8;BP230;A0A140VK54;C16orf56;CLNS1A;BTBD12;B4E013;OSBP1;FAM208A;CIRBP;ZBTB26;HIRIP2;TMSA;AQR;TPP1;PILOT;SFRS12;SRG;E2F2;MED13L;HIST1H2BM;AKI…	L3MBTL3;UTP11;MYCN;THAP7;FSBP;RORA;NFIB;JADE1;HNRNPH2;APRT;MED10;NEDD9;FOXF2;MKNK1;CNOT2;CCT4;FANCD2;NOTCH4;STX12;INTS7;RGS10;HNRNPD;PDE4A;RPS15A;PTPN11;SUV39H1;DCAF4;PSMC3;XAF1;MBD1;SLC30A5;CAPRIN2;GTF2F2;UBE2V2;TNRC18;SLC44A1;PTMA;RHBDD2;BAG6;PTEN;JAK2;PRKD2;YIPF5;ATG16L2;SPI1;HIF1AN;PCGF1;GABPA;CCT8;NFYC;PHPT1;SNRPB2;CAST;PRDM16;FANCE;GATA4;GTF2H4;NXT1;GLI1;OAS2;POLD3;BCDIN3D;DHX8;FUBP1;H2BC21…	10029	3876	nucleoplasm	NFIC;LNPK;RPL5;MCTP2;SNRPN;FOXO1;BARX2;NR1H2;HNRNPM;HNRNPA3;GLYR1;PPM1E;BMAL2;GADD45GIP1;UBE2A;HSP90AA1;H3C2;ITPRID2;CDH17;HNRNPR;ZBED1;COMMD8;PIK3C2A;NEK7;ARGLU1;USP31;RASGRP4;SAPCD2;KIF2A;TLE4;WDR82;UPF3A;MRPL10;ALDH6A1;ZNF420;PAX5;RUVBL1;SMARCC1;CELF4;SNRNP48;MIER3;WDR18;DDX53;ERCC1;SLC39A7;RBMX;HOXD1;RAD23A;MLL2;CENPQ;GCK;PLK3;TCERG1;NKX2-2;CPN1;CEBPD;H4C16;SPTY2D1;PTPN6;OGT;CPSF4;HTATSF1;MEA…
GO:0005657	RAD51C;ZSIG11;TP53;CHEK1;RAD51L1;RECQL2;BRIP1;AD-007;RECQ2;RAD51D;WRN;RECQ3;RAD18;RTF2;C20orf43;XPV;CHK1;HNGS1;RAD30A;PCNA;RAD51L2;UNQ337/PRO536;REC2;POLH;MUS81;BLM;SRAPD1;HMCES;ICBP90;UBE2B;P53;TP53BP1;H2AFX;RADX;RNF73;NBS1;C3orf37;UBCH1;RECQL5;MRE11;PIF1;H2AX;CCDC111;CXXC9;DC12;TEX264;NBS;RAD51L3;RAD51B;MRE11A;PRIMPOL;RAD30;XRCC3;DMAP1;BACH1;AIM;NP95;A0A384MEK2;P95;NBN;KIAA1425;RNF106;CDA05;HSP…	RAD51C;TEX264;TP53;CHEK1;BRIP1;PRIMPOL;XRCC3;DMAP1;RAD51D;WRN;BACH1;RAD18;RTF2;NBN;PCNA;POLH;DNMT1;XRCC2;MUS81;BCL6;BLM;DONSON;HMCES;UHRF1;UBE2B;TP53BP1;RADX;RAD51B;RECQL5;MRE11;PIF1;H2AX	80	32	replication fork	UHRF1;MUS81;BACH1;DNMT1;TP53BP1;PIF1;PRIMPOL;WRN;TEX264;H2AX;BCL6;XRCC2;BRIP1;RADX;RTF2;RAD18;XRCC3;CHEK1;POLH;RAD51D;RAD51B;NBN;HMCES;PCNA;TP53;DONSON;BLM;RAD51C;RECQL5;MRE11;DMAP1;UBE2B
GO:0005682	SNRPD3;SFP38;SNRPF;TXNL4A;WDR57;HELIC2;PRPF6;SNRPE;PRPF18;AAR2;BRR2;DIM1;SNRPGP15;PRPF8;SNRPD1;SNRNP40;DLP;TXNL4B;PBSCF;DIM2;CD2BP2;DDX23;SMN;SNRPG;PRP8BP;C20orf4;KIAA1178;CGI-23;ASCC3L1;TXNL4;KIAA0788;PRPC8;C20orf14;SNRNP200;COD;PBSCG;SNRPN;SNRPD2;PRO0225;Q5QTR6;TSSC4;HPRP18;HCERN3;SNRPB1;SNRPB	SNRPD3;SNRPF;TXNL4A;PRPF18;PRPF6;SNRPE;AAR2;SNRPGP15;SNRPD1;SNRNP40;TXNL4B;CD2BP2;DDX23;SNRPG;SNRNP200;SNRPN;SNRPD2;TSSC4;PRPF8;SNRPB	45	20	U5 snRNP	SNRPD1;SNRPN;SNRPB;SNRPGP15;SNRPF;PRPF8;PRPF6;CD2BP2;TXNL4A;SNRNP200;TXNL4B;TSSC4;SNRPD3;AAR2;PRPF18;SNRPE;DDX23;SNRPG;SNRNP40;SNRPD2
GO:0005683	SNRPD3;SNRPF;COD;PBSCG;SNRPE;SNRPG;LSM11;PBSCF;LSM10;SNRPB1;SNRPB	SNRPD3;SNRPF;SNRPE;SNRPG;LSM11;LSM10;SNRPB	11	7	U7 snRNP	LSM11;SNRPG;SNRPB;SNRPF;LSM10;SNRPE;SNRPD3
GO:0005685	SNRPD3;CROP;SNRPF;SNRPE;LUC7L3;HYPC;RPU1;CGI-74;FNBP3;SNRPC;PRPF40A;PRPF39;Q53G33;O48;SNRP70;SNRPA;SNRPGP15;A8K3C5;CREAP1;SNRPD1;PRPF40B;HSPC225;FLAF1;Q53G47;B3KRR1;PBSCF;LUC7L2;SMN;SNRNP70;LUC7L;FBP11;U1AP1;SNRPG;RNPU1Z;LUC7L1;B4DJ96;HYPA;COD;PBSCG;SNRPN;HIP10;SNRPD2;CGI-59;B3KSL5;HCERN3;SNRPB2;SNRPB1;SNRPB	SNRPD3;SNRPF;SNRPE;LUC7L3;SNRPC;PRPF40A;PRPF39;SNRPA;SNRPGP15;SNRPD1;PRPF40B;LUC7L2;SNRNP70;LUC7L;SNRPG;SNRPN;SNRPD2;SNRPB2;SNRPB	48	19	U1 snRNP	SNRPD1;SNRNP70;SNRPN;SNRPB;SNRPGP15;SNRPF;LUC7L;SNRPD3;PRPF40A;SNRPA;LUC7L2;SNRPE;PRPF39;SNRPC;SNRPG;SNRPD2;LUC7L3;SNRPB2;PRPF40B
GO:0005686	SNRPD3;KIAA0017;SNRPF;SF3B5;HSPC175;SNRPE;PHF5A;HT006;DDX46;SF3B14;RBMX2;SAP145;CGI-79;SF3A1;SNRPGP15;SF3B4;SNRPD1;SAP61;U2SURP;SNRPA1;SF3B6;KIAA0801;SF3B14A;SF3A2;PBSCF;CGI-110;HTATSF1;SMN;SF3B3;SAP62;SF3B1;BUD13;SNRPG;SF3B2;SF3B10;SF3A3;SNIP1;SAP49;COD;PBSCG;SNRPN;SAP114;SNRPD2;SAP14;HCERN3;SNRPB2;SAP155;SNRPB1;SNRPB;SAP130	SNRPD3;SNRPF;SF3B5;SNRPE;PHF5A;SF3B14;DDX46;RBMX2;SF3A1;SNRPGP15;SF3B4;U2SURP;SNRPD1;SNRPA1;SF3B6;SF3A2;SF3B3;HTATSF1;SF3B1;SNRPG;SF3B2;SF3A3;SNIP1;SNRPN;SNRPD2;SNRPB2;BUD13;SNRPB;SAP130	50	29	U2 snRNP	SNRPD1;SNRPN;SNRPB;HTATSF1;SNRPGP15;SNRPF;SF3A1;SF3A3;SF3B14;SAP130;SNIP1;RBMX2;SF3B5;SNRPA1;SF3A2;SNRPD3;PHF5A;SF3B1;U2SURP;SNRPE;SNRPG;SF3B6;DDX46;SF3B4;SNRPD2;SF3B2;SNRPB2;BUD13;SF3B3
GO:0005687	SNRPD3;SNRPF;SMN;BAT1;PRP31;SNRPE;SNRPG;UAP56;DDX39B;COD;SNRPGP15;PBSCG;SNRPN;SNRPB;SNRPD2;SNRPD1;HCERN3;PRPF31;SNRPB1;PBSCF	SNRPD3;SNRPF;SNRPN;SNRPGP15;SNRPE;SNRPG;SNRPD2;SNRPD1;DDX39B;PRPF31;SNRPB	20	11	U4 snRNP	DDX39B;SNRPD1;SNRPG;SNRPN;SNRPB;PRPF31;SNRPF;SNRPGP15;SNRPD2;SNRPE;SNRPD3
GO:0005688	LSM2;C6orf28;LSM7;BAT1;G7B;MDS017;DDX39B;LSM6;LSM3;LSM8;LSM5;LSM4;UAP56	LSM2;LSM7;LSM8;LSM5;LSM4;DDX39B;LSM6;LSM3	13	8	U6 snRNP	DDX39B;LSM6;LSM5;LSM3;LSM2;LSM4;LSM8;LSM7
GO:0005690	SNU13;NHP2L1;PRP31;PRPF31	SNU13;PRPF31	4	2	U4atac snRNP	SNU13;PRPF31
GO:0005691	SART3	SART3	1	1	U6atac snRNP	SART3
GO:0005694	B4DGH0;B4DS49;THAP7;NMP22;JADE1;HMGB2;H2AC11;SMC3L1;HSPC232;DKFZp686F17268;PRR19;HIST1H1B;KMT6;B4DDQ4;NFBD1;B7Z7S9;NSMCE4A;SKA3;TOP1;ETV4;REPIN1;Q6B823;INTS7;SUV39H1;C1orf131;CENPK;MBD1;RAA1;PBK1;B7Z8Y7;XRCC6;H4C7;HSF5;BIRC5;MAP80;MAD2L2;PPP2CB;CTCF;GINS3;CAST;YEATS3;FANCE;CENPC;Q5MJ32;A8K8D2;H2BN1;Q53HJ4;H2BC21;HDAC8;SUPT16H;AURKC;A0A1U9XBC0;CARM1;Q2KQ72;SSRP1;ZNF477;SCRE;HMGB1;A8K7A6;BAM;RAD21L…	THAP7;JADE1;HMGB2;KDM2B;H2AC11;KDM8;NSMCE4A;SKA3;TOP1;REPIN1;ACTR8;INTS7;SYCP2;KNSTRN;SUV39H1;C1orf131;CENPK;MBD1;MACROH2A1;XRCC6;H4C7;ZNF618;BIRC5;MAD2L2;PPP2CB;MIS18A;CTCF;TP53TG5;PPP1R7;GINS3;ASH1L;CAST;FANCE;MRE11;CENPC;MBD3;H2BC21;HDAC8;DNTTIP1;AURKC;CARM1;SUPT16H;H2AC14;SSRP1;UBR2;SMC4;HMGB1;RAD21L1;DHX36;BCL11A;ORC3;H3-4;PUM3;SETDB2;H2BC11;SMCHD1;DSN1;HELB;NUSAP1;RNF212;POLR1B;SPAG5;H2AC25…	1172	603	chromosome	NUSAP1;SYCE1;DDX18;TRAIP;TNKS2;ESRRB;DDI2;BRME1;GLYR1;CDC45;MSL2;CKAP5;ABCF2;GINS3;C9orf78;CDC20;CLOCK;DNTTIP2;MPHOSPH8;GCNA;CARM1;PRR19;NONO;BYSL;ORC5;POLR1A;DDX21;HMGB1P1;RNF212B;WDR82;ZMYND11;CENPE;H2AB1;DNMT3A;CENPX;SMARCC1;NDC80;H2BC10;NUF2;NUDCD2;KDM1B;CENPQ;TNP2;KAT8;RBBP4;SMC4;HTATSF1;KNSTRN;H2AC7;ATF7;CENPV;SAMHD1;XRCC6;FLYWCH1;EHMT2;H3-5;MCM3AP;NELFE;C14orf39;CENPH;SEPTIN7;RAD51AP1;POT1…
GO:0005700	PRSET7;SET07;KMT5A;SET8;SETD8	KMT5A	5	1	polytene chromosome	KMT5A
GO:0005712	MLH1;COCA2;MLH3	MLH1;MLH3	3	2	chiasma	MLH1;MLH3
GO:0005713	MSH4	MSH4	1	1	recombination nodule	MSH4
GO:0005715	MLH1;COCA2	MLH1	2	1	late recombination nodule	MLH1
GO:0005726	NDH2;CPSF6;SRSF2;LKP;TDP43;TARDBP;DHX9;TRIM24;RNF82;CFIM68;DDX9;SFRS2;TIF1;NUFIP1;TIF1A	CPSF6;TRIM24;SRSF2;TARDBP;DHX9;NUFIP1	15	6	perichromatin fibrils	TRIM24;SRSF2;CPSF6;NUFIP1;TARDBP;DHX9
GO:0005730	MYCN;L3MBTL3;UTP11;HEL-S-134P;RORA;C21orf108;FLN;ZCCHC17;HSPC251;CDC14C;RBB;PSR;FANCD2;ZNF478;FMN2;RPS15A;TRIM19;SUV39H1;C1orf131;B2R9K5;SLC30A5;CLIF;CLN6;PBK1;OXR1;CDKN1;MLM;GPRC5A;CAST;HSD3B1;AIMP3;ERI1;PIDD1;HTD2;SSRP1;CDK8;KIAA1333;B4E013;GPER1;POLR2K;B3KPV5;OSBP1;LDC4;UNQ863/PRO1879;BPOZ;XPO6;RNU3IP2;PUM3;CLN80;LYAR;RPS9;S100F;RPL1;ADPRT3;CYP40;JHDM1B;ALS4;RBM14;USP17L;ADAR1;DIEXF;FANCG;MAK3…	L3MBTL3;UTP11;CDK5RAP3;MYCN;TCIM;RORA;NOL9;ZCCHC17;HMGB2;RRP7A;KDM2B;CDC14B;XRN2;RBM4;ABCB8;FANCD2;CA9;TOP1;SURF2;WDFY3;TSPYL1;FMN2;RPS15A;CSTB;CAPG;CCND2;SUV39H1;C1orf131;TBCA;SLC30A5;AGPAT5;MACROH2A1;CLN6;XRCC6;OXR1;PPM1B;WDR36;LDB2;RAN;SNAPC3;SCN5A;ETV6;MAP1S;INKA2;DDX55;CTCF;TP53TG5;RASL11A;GPRC5A;CAST;ALKBH2;NUP153;DDX54;PRMT6;HSD3B1;RPS24;UBTF;KRI1;ERGIC2;DNTTIP1;RPS16;NUDT16;DNAJC2;ERI1;MI…	2386	922	nucleolus	DHX37;NUSAP1;RPL5;HUS1;RPL26;USP17L30;NOP9;RPL7L1;RRP9;DDX18;NANOG;TRAIP;POLR3B;HNRNPM;STK3;ZPR1;ABT1;NOL12;BMAL2;PLEKHM1;PPM1E;TTC3;ZNF385A;CKAP5;CDC14B;HNRNPR;CLEC2D;RIOX1;USP17L26;MDFIC;RBMY1E;UBXN8;ACIN1;DNTTIP2;MPHOSPH8;SAPCD2;METTL5;NONO;BYSL;KIF2A;PANO1;POLR1A;DDX21;WDR82;CPS1;UPF3A;FBXL22;DHX33;FILIP1;PRKRIP1;TGS1;MED1;ADAD1;EN2;CDK5RAP3;DDX53;FOXI1;DDX24;CASP2;FXR1;GLE1;TRAF7;TSEN34;WEE1…
GO:0005731	SIR2L7;SIRT7	SIRT7	2	1	nucleolus organizer region	SIRT7
GO:0005737	C11orf82;CNOT9;EPS8R3;AIG6;IRF;EVIN1;CGB1;CLECSF3;BICDL1;KLHL3;PEPE1;PDGFC;GARNL1;INTS7;MAP3K12;RPS15A;TPH1;B4E105;CCDC124;EHD1;B4DXZ9;A0A023PX70;UBE2V2;VTI1A;PRO2521;CTDNEP1;ZNF650;LEM3;ABHD13;HREV;FGF3;B2R6H3;HSD31;PPP2CB;R4RPR4;DOK5L;POLD3;PNKD;ARHGAP13;NXT1;KIAA0675;UNQ223/PRO256;DKFZp586J0119;GSTP1;A0A4D5RA52;B2R7I9;KIAA1723;TSPY;A0A1U9X8E2;CLNS1A;KRT14;SCRG1;OSBP1;B2RDX7;HEL-S-298;GAS2;B7ZA…	CNOT9;AMOTL2;ARRDC2;CGB1;NBPF10;BICDL1;KLHL3;CDC42BPG;PDGFC;JTB;MRM1;INTS7;MAP3K12;TPH1;CCDC124;RPS15A;EHD1;WRNIP1;VTI1A;UBE2V2;CTDNEP1;ABHD13;TOB1;ATG16L2;PPP2CB;PNKD;POLD3;NXT1;GSTP1;SEC22B;SKP1;CDC42EP4;MTCL2;CLNS1A;KRT14;SCRG1;PGS1;CIRBP;MFN1;GAS2;PVALB;AKIRIN2;MTMR12;ARHGAP19;MAP1LC3B2;BTBD1;ADH1B;DDX60L;NBPF11;RABGAP1;WTAP;NCBP1;TEX15;VIL1;POLDIP3;MRPS6;MTPAP;HERC6;DOCK5;DENND2D;CDC42EP3;PA…	16372	6933	cytoplasm	MON1B;RAVER2;APBA1;NR1H2;HSP90AA1;APOB;RAB4A;EIF2B1;PNPLA4;ENPEP;CAMK1G;FILIP1L;PHF24;SRGAP1;CELF4;RYR1;LSM1;GAN;TRIM44;ANKRD33;CLXN;TSSK2;SGSM2;ARFGAP3;GCK;PTPN6;NOV;YWHAG;MMP28;MISP;GJB3;RABGGTA;STK4;ERBIN;ERAP1;SHQ1;CYTH3;SPAG4;RNF122;ECD;PHLPP2;CCNB3;RAB1C;MTR;CD3D;DNAI4;MAPK12;SCFD1;SPATA4;RPL27;TRAPPC2L;HACE1;PIK3R6;SUMO1;GPT;CAB39L;STOML2;TOPAZ1;ANXA2;PLA2G4B;CUL9;ZC4H2;VCPIP1;GAS6;NPM1;IN…
GO:0005739	MT-ND1;PSEC0210;GLO2;TOMM22;TRAFD1;JTB;E5KSY5;MRM1;ALDM;O15384;B4DM90;PTPN11;B4DHQ8;HTATIP2;Q8HNQ5;ATPase 8;LINC01552;ACSM2B;MCCC2;OXR1;PLA2G6;LPR2BP;BLOC1S2;CDKN1;hucep-7;MLM;FAM73A;APOA1BP;B4DV18;PNKD;CAST;GATD3A;MRPS17;HSD3B1;Q8HG17;GSTP1;UNQ851/PRO1800;AUH;TST;SLC25A30;METTL9;SLC25A44;KIAA1885;MOSC2;MIC60;PGS1;Q13850;IPLA22;ABCC9;C17orf35;MFN1;ERAL1;LARS2;DKFZp586I1223;COQ3;F8TAD8;OXA1L;KIAA1…	MT-ND1;AIFM1;TOMM22;TRIM14;TRAFD1;HAGH;JTB;MRM1;GCLC;PTPN11;HTATIP2;XAF1;PFDN4;STARD13;CAPRIN2;TNRC18;SLC44A1;YBEY;ACSM2B;MCCC2;OXR1;CRLS1;PLA2G6;BLOC1S2;COX19;POLG2;PNKD;CAST;MRPS17;HSD3B1;GSTP1;MRPL47;AIFM2;METTL9;AUH;SLC25A30;TST;SLC25A44;MTERF3;HTD2;TARS2;HOGA1;PDX1;PGS1;SLC8B1;ATCAY;ABCC9;MFN1;APOOL;PET100;ERAL1;LARS2;DUT;COQ3;BID;OXA1L;AIFM3;PHYKPL;CPT1B;OTC;LRRK1;FANCG;TH;YKT6;SLC25A3;METT…	4376	1759	mitochondrion	FOXO1;CKMT2;PPM1E;GADD45GIP1;HSP90AA1;AGPS;NOS1AP;STOM;BCKDK;PNPLA4;ARGLU1;USP31;MRPL43;SSBP1;CCDC90B;CPS1;MRPL10;AZIN2;ALDH6A1;TRAF3IP3;MCUR1;PRELID3A;COX18;GCK;OGT;ETFA;NT5DC3;TMEM242;MRPL39;NEURL4;PGRMC1;HSPA9;UNG;USP48;EIF2A;MTIF3;TRABD;SMAD5;WDR3;SDHAF3;TRMT1;MAPK12;SLC25A52;LIG1;HPDL;PDHA2;STOML2;MTFR1;STK11;MTHFD2;RPP14;PLA2G4B;IFI27L1;SP140;COQ8A;NAT8L;MFSD8;SLC25A28;BNIP1;TUT1;TMEM256;IN…
GO:0005740	CAC;PRP;SLC25A14;UCP1;TOMM20;FKBP38;CACT;B4DS66;SLC25A20;BNIP3;HADHB;SDH4;RING2;SDHD;MSTP029;BNIP3L;A0A1U9X7U3;HKE6;HSD17B8;MAOB;UMAT;B4DTN1;Q9H3K3;UNQ5809;COX5B;ADAP2;MTABC3;ABCB6;Q53HF4;CIDEA;B4DUN8;A0A384NL93;IMMT;H3BRW5;B4DKR1;B4DT20;B4DQY2;CENTA2;B4E2B5;FKBP8;SDR30C1;FABGL	MAOB;SDHD;IMMT;SLC25A14;UCP1;COX5B;TOMM20;ADAP2;FKBP8;ABCB6;BNIP3L;CIDEA;SLC25A20;BNIP3;HSD17B8;HADHB	42	16	mitochondrial envelope	MAOB;IMMT;CIDEA;HADHB;UCP1;HSD17B8;ABCB6;COX5B;BNIP3;SDHD;SLC25A14;SLC25A20;FKBP8;TOMM20;ADAP2;BNIP3L
GO:0005741	MOSC1;AMID;PSEC0210;RHOD;ATP5G2;B3KPT5;MCNAA;PPP1R15A;LACS1;SFXN2;KIAA0141;PINK1;MT3;RTN4IP1;DNAJC11;UBCEP2;Q6DN23;GRS;BCLB;E5KR06;TOMM22;TRIM14;QTRTD1;REA;B4DDC9;MIR;C12orf62;VDAC1;B7Z242;PDE2A;UMAT;CREBP1;AGPAT5;SNN;SLC29A3;SLC44A1;A9X3T6;PLA2;TGUT;SPIRE1;Q506J9;B3KUE6;hucep-7;OMB5;MCH5;MDPK;FAM73A;DCAKD;HMOX1;LACS;SMCR7;GK;AIFM2;ARHD;B4DRE5;MUL1;VAT1;DKFZp686M1669;MTERF3;MOSC2;OK/SW-cl.20;C19o…	FAM210B;NME3;NEU4;TOMM20;RHOD;SPART;PPP1R15A;SFXN2;BCL2L2;SOX10;PINK1;RTN4IP1;MT3;HADHB;DNAJC11;TOMM22;TRIM14;VDAC1;TAZ;ARMCX1;PDE2A;MFN2;AGPAT5;SNN;SLC29A3;SLC44A1;SEPTIN4;CNR1;DAO;CNP;OPA1;BMF;GPAT2;SPIRE1;MTOR;FUNDC1;QTRT1;FUNDC2;ASS1;MGST1;MTARC2;TOMM6;DCAKD;HMOX1;GK;ACSL4;HINT2;VPS13A;SLC8A3;TOMM5;CYB5B;AIFM2;RAB32;MUL1;KMO;VAT1;COASY;MTERF3;LPIN1;PGRMC1;VDAC2;BPHL;ACSL3;MTFR1L;TOMM34;GK3;UB…	633	213	mitochondrial outer membrane	HAX1;DMPK;UBC;COASY;MIGA2;SLC44A2;CYB5A;VPS13A;UBB;LETMD1;BPHL;BCL2;BRI3BP;CPT1B;GPAM;GPAT2;NLRX1;SLC44A1;STARD7;ARMCX6;MGST1;QTRT2;VDAC2;HMOX1;MTARC2;BAK1;TOMM40L;MYOC;DAO;MFN2;RAB11FIP5;PLA2G1B;ABCB6;RAF1;SPATA18;TSPO;MTCH2;VAMP1;BCL2L10;PPP1R15A;RTN4IP1;SLC29A3;MUL1;TRAF3IP3;COL6A4P1;KMO;C11orf65;FIS1;MOAP1;QTRT1;GK2;MCL1;HINT2;SLC25A46;ATP5MC3;AGPAT4;MSTO1;ZNFX1;ATP5MC2;MTARC1;OPA1;SMIM26;PPI…
GO:0005743	AAC2;MT-ND1;MT-ND6;MRPS38;HSPC119;ATPASE6;DHFRP4;SFXN2;AIFM1;KIAA0141;LETM2;TMEM11;B4DTE5;PDE2A;B4DHQ8;Q8HNQ5;B4DSA4;C14orf160;C19orf70;UQCC6;HSD18;MINOS3;ATPSB;RCC1L;FLJ10842;ABCB10;Q8NI46;PSEC0129;HSPA9B;B7Z2E2;MT-ND5;MSTP040;CRLS1;Q8HB66;MRPS17;HSD3B1;PEO1;Q8HG17;MRPL47;SLC25A30;ATP5I;SLC25A20;C16orf51;COQ2;HSPC242;MIC60;PGS1;KIAA0123;GRIM19;B4E1E9;SQOR;MABC1;SLC8B1;C17orf35;APOOL;MTCO3;PET100…	MT-ND1;MT-ND6;PTCD3;BRIP1;MTNAP1;NDUFS6;SFXN2;LETM2;AIFM1;CDS2;PINK1;MRPS12;TMEM11;ABCB8;PDE2A;SMDT1;MRPS18A;SLC25A22;UQCC6;NDUFS2;RCC1L;NDUFB2;ABCB10;TMEM65;MT-ND5;CRLS1;CYC1;TIMM29;MRPS17;HSD3B1;YME1L1;MRPL47;UQCC2;SLC25A30;SLC25A20;GCAT;COQ2;NDUFAB1;PGS1;SLC25A4;SQOR;SLC8B1;NDUFS7;MICOS10-NBL1;APOOL;PET100;MRPL35;ERAL1;ATP5MC3;COQ3;NDUFA11;NDUFA8;RDH13;CHCHD6;OXA1L;AIFM3;NDUFB9;MCU;MRPS33;NDUF…	1409	498	mitochondrial inner membrane	ERAL1;NDUFC1;NDUFV2;UCP3;CKMT2;FLVCR1;MCU;NOA1;CYCS;GADD45GIP1;MTG2;EFHD1;COX8A;MRPL43;LETM1;COX7A2;TIMM23;CPS1;FPGS;MRPL10;SLC25A22;LDHB;COX5A;MCUR1;MRPL20;TRMT10B;SLC25A24;COX18;RNF113A;MRPL50;TRAP1;GPD2;CABS1;COQ9;NDUFS7;TMEM242;MRPL39;MRPS27;ATAD3A;KGD4;MTNAP1;HSPA9;UQCRHL;MRPS34;SPIN1;COX14;UQCRC1;MPC2;ORC1;MRPL37;NDUFS6;CHCHD6;SLC25A42;APOOL;MRPL28;MRPS7;LRRK2;SLC25A52;ZNF607;SLC25A33;STOML…
GO:0005761	DAP3;MRPL2;MRPS12;HSPC283;MTG1;MRPL32;C21orf92;HSPC071;MRPS29;MRPL9;RPMS22;MRPL48;HSPC290;MRPL39;C11orf4;CDA09;MRPL20;RPSM12;GK002;MRPL18;MRPL11;OBGH1;BM-007;MRPS14;MRPL13;NOF1;URIM;MRPL5;RPML2;CGI-113;MRP63;HSPC235;PRED22;CGI-118;MRPL49;RPMS12;MSTP003;MRPL47;MRPS22;NLVCF;NDUFA7;CHCHD1;GTPBP5;MAAT1;MRPL35;MRPL57;MRPS15;MRP64;MRPL37;HSPC241;MTG2;RPML5;MRPL51;MRPL28;MRPL40;MRPL43;MRPL34;GTPBP7;OK/S…	MRPL49;MRPL47;DAP3;MRPS22;NDUFA7;MRPL2;MRPS12;MTG1;MRPL32;MRPL9;MRPL48;CHCHD1;MRPL39;MRPL20;MRPL35;MRPL18;MRPL57;MRPS15;MRPL13;MRPL11;MRPS14;MRPL37;MTG2;MRPL51;MRPL28;MRPL40;MRPL43;MRPL34	60	28	mitochondrial ribosome	MRPL49;MRPL9;MRPS14;MRPL39;CHCHD1;MRPL13;MTG2;MRPL57;MTG1;MRPL11;NDUFA7;MRPL43;MRPL48;MRPL51;MRPL35;MRPS15;MRPL47;MRPL32;MRPS12;MRPS22;MRPL37;MRPL2;MRPL18;MRPL20;MRPL28;MRPL40;MRPL34;DAP3
GO:0005762	HSPC262;MRPS32;BRIP1;L23MRP;MTERFD2;UG0651E06;HSPC283;C21orf92;PLINP1;RPML25;MRPL48;PNAS-111;LIECG2;MRPL39;MRPL24;MRPL20;MRPL22;MRPS18A;MRPL30;MRPL18;HSPC249;MRPL13;MRPL59;RPML12;MRPL10;CGI-113;MRP63;FKSG24;MSTP003;MRPL54;MRPL47;MRPL55;MRPL8;MRPS30;MRPL14;MRPL45;NCM1;RPML3;HSPC158;MAAT1;MRPL35;MRPL57;MRPL42;BMRP;MRL3;HSPC241;MRPL37;RPML5;MRPL51;UNQ5835/PRO19675;MRPL53;PRG6;MRPL38;HSPC250;NSUN4;OK…	MRPL49;MPV17L2;MRPL54;MRPL47;MRPL55;BRIP1;MRPL41;MRPL58;GADD45GIP1;MRPS30;MTERF4;MRPL2;MRPL14;MRPL36;MRPL45;MRPL32;MRPL16;MRPL9;MRPL48;MRPL52;MRPL39;MRPL24;MRPL27;MRPL20;MRPL22;MRPS18A;MRPL46;MRPL30;MRPL35;MRPL18;MRPL42;MRPL33;MRPL15;MRPL3;MRPL57;MRPL13;MRPL11;MRPL37;MRPL50;MRPL51;MRPL28;MRPL40;MRPL4;MRPL38;MRPL43;NSUN3;MRPL34;MRPL1;MRPL53;MRPL23;MRPL21;NSUN4;MRPL10;MRPL19;MRPL44;MRPL12;MRPL17	131	57	mitochondrial large ribosomal subunit	MRPL34;MRPL23;MRPL24;MRPL33;MRPL49;MRPL9;MPV17L2;MRPL16;MRPL39;MRPL53;MRPL13;GADD45GIP1;MRPL4;MRPL41;MRPL57;BRIP1;MRPL15;MRPL11;MRPL58;MRPL30;MRPL22;MRPL3;MRPL43;MRPL48;MRPL51;MRPL21;MRPL27;MRPL35;MRPL1;MTERF4;MRPL55;MRPL10;MRPL14;MRPL47;MRPL32;MRPL17;MRPS18A;MRPL54;MRPS30;MRPL52;MRPL44;MRPL38;MRPL42;MRPL37;MRPL2;MRPL18;MRPL20;MRPL36;MRPL46;MRPL19;MRPL28;MRPL40;MRPL12;MRPL45;MRPL50;NSUN3;NSUN4
GO:0005763	MRPS38;MRPS32;PTCD3;DAP3;MRPS18B;MRPS2;MRPS35;RPMS11;MRPS12;MRPS6;CGI-134;MRPS29;RPMS22;HSPC183;HSPC011;C6orf14;RPML31;RPSM12;MRPS16;GK002;CGI-139;RPMS21;MRPS18A;MRPS14;RPMS9;MRPS18C;KIAA0264;MRPS27;C21orf101;hCG_1984214;RPMS25;CGI-138;MRPS39;MSTP040;HSPC335;MRPS10;AIP;CGI-132;PTD017;RPMS13;PTD003;CGI-91;MRPS7;MRPS17;MRPL31;RPMS12;Q9BZS5;MRPS5;MRPS21;PSEC0213;MRPS34;MRPS22;MRPS26;DC37;MRPS9;MRPS1…	MRPS5;MRPS21;PTCD3;MRPS34;DAP3;MRPS22;MRPS26;MRPS18B;MRPS2;MRPS35;MRPS9;MRPS11;MRPS12;MRPS6;MRPS31;CHCHD1;MRPS23;MRPS28;MRPS16;MRPS18A;MRPS25;MRPL42;MRPS15;MRPS14;MRPS18C;MRPS27;MRPS24;MRPS10;AIP;MRPS33;AURKAIP1;MRPS7;MRPS17	86	33	mitochondrial small ribosomal subunit	PTCD3;MRPS5;AIP;MRPS14;MRPS16;CHCHD1;MRPS6;MRPS27;MRPS18C;MRPS34;MRPS21;MRPS2;MRPS28;MRPS15;MRPS18A;MRPS24;MRPS12;MRPS22;MRPS18B;MRPS17;MRPS25;MRPS31;MRPL42;MRPS26;DAP3;MRPS33;AURKAIP1;MRPS10;MRPS23;MRPS35;MRPS7;MRPS9;MRPS11
GO:0005764	HREV107;HLA-DRB1;A0A1U9X7T3;NPC1;HLA-DRB1*01:02 VARIANT;B4DIB1;PLA2G4E;GIMAP5;MIR;RNS6;ADA;SCARB1;FIG1;DQB2;DQB1;ANKRD27;SRGN;TPCN1;HLA-F;BLOC1S2;CTSS;SLC36A4;B4DIN3;CTBS;TMEM97;B7Z3Y2;Q29885;SLC39A8;RFFL;B4DFZ1;INSR;DCP1;FBP17;UNQ227/PRO260;TIAL1;B4DM09;TMEM175;C13orf9;KPTN;ATP10B;KIAA0203;RUBCN;MANB;TMEM59;LC27;KIAA0908;Q59E90;MCOLN2;TPP1;SLC2A6;NAPSA;BTS;TPC1;SQSTM1-ALK;TRG9;HPA1;AP5S1;CTSF;C1…	LDLR;HLA-DRB1;NPC1;ZFYVE26;BLOC1S1;PLA2G4E;GIMAP5;MFSD1;DRAM1;SPPL2A;TRIM23;ADA;SCARB1;SLC29A3;ANKRD27;SRGN;TPCN1;CLCN7;PLA2G15;HLA-F;BLOC1S2;CTSS;SLC36A4;CTBS;TMEM97;GFAP;SLC17A5;SLC39A8;RFFL;RAB12;INSR;TAB2;CTSG;TIAL1;TMEM175;GZMH;KPTN;ATP10B;SNX6;TMEM63A;SLC35F6;RUBCN;NPRL2;TMEM59;SIDT1;FNIP1;ACE;FCMR;SLC15A3;MCOLN2;TPP1;SLC2A6;NAPSA;PLAAT3;AP5S1;CTSF;AP5M1;RNF167;GBA1;BORCS7;TRPC7;LAMTOR1;AGA…	1041	484	lysosome	ABCD1;LMBRD1;NAGA;MARCHF8;OSTM1;MPO;MARCHF2;HLA-DQA1;HLA-DQB2;PLEKHM1;UBE2A;SLC31A2;SAR1A;RRAGD;ABHD6;RILP;FCMR;HEXA;MANBA;ABCB6;MARCHF3;USE1;MLC1;TCIRG1;SLC29A3;TRAF3IP3;GUSB;CTSA;DTX3L;ABCA2;GC;GZMH;GPR143;MEAK7;MINAR2;TRPM2;ACP4;HGSNAT;TMBIM1;PDE1C;FTL;HPSE;GALNS;LARS1;TSPAN1;BACE1;HLA-DRB2;LAMTOR5;FNBP1;FTH1;CD63;PRCP;SLC46A3;RNASE2CP;CTSH;CLCN4;SYT7;SGSH;ATP13A2;LRRK2;SLC36A1;RAB39A;DEPDC5;F…
GO:0005765	B4E3A9;HREV107;TPARL;CYB561;PSEC0210;HLA-DRB1;HSPC013;A0A1U9X7T3;NPC1;HLA-DRB1*01:02 VARIANT;MPRD;C9orf83;UBCEP2;B4DIB1;PLA2G4E;GIMAP5;MIR;IAN4L1;CD98LC;UMAT;SCARB1;DQB2;DQB1;B2R6K4;TPCN1;HLA-F;ARRB1;CSF3R;BLOC1S2;SLC36A4;DKFZp586G1518;B4DIN3;B4DGE7;KIAA0109;Q29885;SLC39A8;B4DFZ1;A0A223PQI4;NSF;AP1S3;B2RE38;C14orf123;HSPC177;LKB1IP;TMEM175;KPTN;ATP10B;ANX6;TMEM59;LC27;ATP6V0A4;B7Z2P8;VATD;MCOLN2;…	CYB561;HLA-DRB1;NPC1;DPP4;ZFYVE26;BLOC1S1;PLA2G4E;GIMAP5;MFSD1;ENPP1;DRAM1;SPPL2A;TRIM23;SCARB1;SLC29A3;TPCN1;CLCN7;ARRB1;HLA-F;BLOC1S2;CSF3R;WDR41;SLC36A4;SLC17A5;SLC39A8;RAB12;TAB2;AP1S3;NSF;TMEM175;KPTN;ATP10B;TMEM63A;SLC35F6;NPRL2;TMEM59;FNIP1;ATP6V0A4;FCMR;SLC15A3;MCOLN2;SLC2A6;PLAAT3;AP5S1;AP5M1;RNF167;GBA1;BORCS7;MYL11;RAB5C;TRPC7;LAMTOR1;SLC31A2;ARL8A;MIOS;SLC48A1;RNASEK;IFITM1;SLC39A14;C…	1201	387	lysosomal membrane	ABCD1;LMBRD1;MARCHF8;OSTM1;MARCHF2;HLA-DQA1;HLA-DQB2;B2M;SLC31A2;SAR1A;RRAGD;ABHD6;DNAJC13;RILP;MYL11;ENPEP;FCMR;DAB2;SLC12A4;ABCB6;CFTR;TCIRG1;SLC29A3;TRAF3IP3;RNASEK;AP5B1;DTX3L;ABCA2;GC;GPR143;MEAK7;MINAR2;TRPM2;HGSNAT;TMBIM1;HPSE;RAB5C;SPIN1;ATP6V1G1;TSPAN1;GNB1;HLA-DRB2;LAMTOR5;AP3B1;CHMP4A;CD63;SLC46A3;LNPEP;CP;CLCN4;NPDC1;SYT7;ATP13A2;SLC36A1;ATP11A;DEPDC5;LRRC8A;TASL;AP5S1;PLA2G4E;MIOS;DP…
GO:0005767	CRFBP;CRHBP	CRHBP	2	1	secondary lysosome	CRHBP
GO:0005768	KIAA0665;AMOTL2;GPR15;ACAP1;HLA-DRB1;A0A1U9X7T3;RHOD;NPC1;EML4-ALK variant 6;HLA-DRB1*01:02 VARIANT;MPRD;PCANAP1;PDCD6IP;SDCCAG3;M6PRBP1;LRAT;FLT;ADRA2C;CDKN2;ICA3;B3KPP7;CD1A;PLA2G4E;GIMAP5;MIR;RAB4A;STX12;GIGYF2;PRO2446;PACSIN2;UMAT;EHD1;VTI1A;B7Z606;DQB2;ZFYVE16;GGA1;DQB1;ANKRD27;TPCN1;TGN46;HLA-F;ATP9A;PKN;B4DIN3;GNPNAT1;KIAA0941;Q29885;VPS28;B4DDU5;B4DFZ1;RFFL;TSPAN15;INSR;DCP1;RAB22A;B3KS24…	LDLR;AMOTL2;ACAP1;HLA-DRB1;RHOD;NPC1;USP10;STX6;LLGL1;NET1;EPN3;PDCD6IP;NTRK1;CD1A;PLA2G4E;GIMAP5;GCGR;RAB4A;STX12;GIGYF2;ZFYVE27;PACSIN2;PIK3R4;SPPL2A;GPNMB;EHD1;SH3GL2;OSBPL1A;NCF4;VTI1A;SLC29A3;ZFYVE16;GGA1;ANKRD27;TPCN1;BLTP3B;HLA-F;ATP9A;OR51E2;GNPNAT1;WDR91;ASTN1;VPS28;RFFL;SLC66A2;RAB12;WASHC3;TSPAN15;INSR;CLVS2;KCNK1;RAB22A;CYBA;TAB2;FGFR4;JAK1;SORCS2;RAP2B;ADRB1;TMEM175;SNX6;ATP10B;ARHGA…	1440	767	endosome	CRHR1;RNF32;MARCHF8;WLS;TMEM184A;MAGI2;MARCHF2;HLA-DQA1;HLA-DQB2;VPS8;ANKRD13A;OPRM1;PLEKHM1;UBE2A;SLC31A2;DENND6A;PLEKHF2;RAB4A;TLR4;ABHD6;ACAP1;WDR91;DNAJC13;RILP;TOLLIP;AP1G2;FCMR;SORL1;SCAMP5;ARRDC4;EHD2;ABCB6;CFTR;MARCHF3;MLC1;UBAP1;PDCD6;UBE2D3;LRPAP1;SLC29A3;DENND10;RELCH;BAIAP3;SLC36A2;ITCH;WASHC3;PMEPA1;FKBP15;DTX3L;TICAM1;ABCA2;RHOD;ACKR3;CD1A;RAP2A;DGKH;NOX1;SLC6A9;TMBIM1;SLC1A1;TRAK1;…
GO:0005769	SHIP164;LDLR;APOC2;DKFZp686A01173;RABEX5;F8A2;;WDF1;RHOD;STX6;CDHF12;USP10;PCANAP1;CORO1A;SDCCAG3;B3KQJ4;NTRK1;ZFYVE26;BLOC1S1;UNQ1874/PRO4317;AOP1;PACSIN2;PHB;AMSH;PSF;KIAA1624;EHD1;SH3GL2;SNX12;CLN6;MDS007;ZFYVE16;GGA1;ANKRD27;MAP97;KIAA0966;F8A3;UNQ1879/PRO4322;A0A4D5RAH8;B4DHT3;BLTP3B;MEK1;ATP9A;F2R;ETK;PAST3;ZZANK1;A0A4D5RA86;VPS28;B4DDU5;TRKB;WASHC3;SCH;APPD;KNSL2;RAB22;RAB22A;ARHD;B3KRW4;A…	LDLR;APOC2;RHOD;USP10;STX6;CORO1A;NTRK1;ZFYVE26;BLOC1S1;PACSIN2;SNX12;EHD1;SH3GL2;CLN6;ZFYVE16;GGA1;ANKRD27;F8A3;BLTP3B;ATP9A;F2R;VPS28;WASHC3;RAB22A;AP1S3;ADRB1;SNX6;RUBCN;RAB17;SNX13;NIPA1;F2RL1;TRIM27;NIPA2;RAB21;RAB5C;LDLRAP1;TRAK2;SLC5A1;LMTK2;DIAPH2;SERPINB1;AOC3;MIB2;VPS29;VAMP3;INPP5F;KIAA0319;TLR4;SNX4;EHD4;RIN3;RAB38;RNF11;SORT1;PPP1R21;STX8;NME1;WASH3P;ATP6V0D1;SLC9A9;WASHC5;APOE;WASHC…	828	327	early endosome	WLS;VPS8;APOB;PLEKHF2;TLR4;DNAJC13;TOLLIP;SORL1;ARRDC4;EHD2;CFTR;MLC1;NEURL1B;WASHC3;ITCH;FKBP15;DTX3L;TICAM1;ACKR3;NOX1;TRAK1;SLC9A9;RAB5C;RABGEF1;BACE1;PLEKHA3;AP3B1;F2R;PHETA2;WASH6P;ADRB1;SNX30;CLCN4;KIFC1;FGD5;NUMB;ATP11A;MYO1B;ARRDC3;NISCH;KIAA0319;WASHC5;ANXA2;PICALM;MME;APBB2;USP8;VPS4A;EPS15;PHB1;GPER1;RAB21;FGD2;STAMBP;ANKRD27;TOM1;PSEN1;NIPA1;RAB5B;RCSD1;F2RL1;COMMD1;ADRB2;CLN6;CACFD1;…
GO:0005770	LDLR;NRAMP;TIRAP3;TSG101;WDR48;GRIN2B;RAB7B;RHOB;HSPC003;DER2;IGF2R;LIC2;MPRD;UAF1;B3KQJ4;NTRK1;ZFYVE26;DMT1;LAMP1;PIK3R4;ZNT4;SPPL2A;MEM3;PSEC0104;OSBPL1A;ANKRD13D;MDS007;ANKRD27;MICALL1;UNQ1879/PRO4322;HD;MC1;SDF4;HT011;UNQ411/PRO773;MEK1;ATP9A;CTSS;KIAA0321;MPRI;PARK9;KCMF1;F2R;TMEM9;SLC30A3;INSR;NSG2;RAB22;RAB22A;RNF148;CALY3;VPS18;SAP1;TMEM192;RAB27A;RAP3;PARM1;TCIRG1;SN;PRSC1;OK/SW-cl.20;DC…	LDLR;WASH2P;TSG101;CLCN3;WDR48;GRIN2B;RAB7B;RHOB;IGF2R;NTRK1;ZFYVE26;RASGEF1B;SLA2;LAMP1;MAGI2;PIK3R4;SPPL2A;IMP3;NBR1;OSBPL1A;ANKRD13D;PCSK9;VIPAS39;ANKRD27;MICALL1;MAPK1;VPS4A;SDF4;KCMF1;ATP13A2;ATP9A;VPS39;CTSS;F2R;CHMP2B;MAP2K1;CD1E;TMEM9;SLC30A3;INSR;NSG2;ATP7B;RAB22A;VPS33B;VPS18;CD74;LAMP2;TMEM192;RAB27A;PARM1;TCIRG1;TTPA;STARD3;LAMTOR2;RAB7A;RAB9A;RUBCN;ASTN2;ANKRD13A;SQSTM1;TMEM59;FYCO1;…	391	164	late endosome	KIDINS220;KCMF1;VPS36;ABCA5;SDF4;MAGI2;CST7;RAB27A;CLEC16A;VPS8;ANKRD13A;UBE2A;SLC31A2;RAB14;CLTCL1;RAPGEF2;RNF148;CHMP2B;RILP;NSG1;WASHC1;OSBPL1A;OSBP2;LAMP1;TCIRG1;LDLR;NMNAT2;DENND10;SQSTM1;SMO;VPS39;IGF2R;AP5B1;PARM1;TPP1;AP5M1;MAP2K2;TMEM25;IFNAR1;CLCN3;ASTN2;GRIN2B;ABCA3;KCNQ1;SMIM22;CHID1;SLC31A1;PSAP;TF;VPS35;RAB9A;DERL1;WDR48;RAB22A;PIK3R4;M6PR;VPS18;ECPAS;BACE1;CXCR4;F2R;GRN;TMEM192;TSG…
GO:0005771	TSG101;IGA;PNAS-114;TSAP6;COLEC5;KIAA0439;SFTP3;C9orf83;RAB11A;LRAT;SFTPA2B;CHMP4BP1;PMEL;MBL2;LAMP1;CGI-301;CGI-149;SFTP4;SFTPA;CHMP1A;Q6LBZ1;ZP2;CHMP4C;PARK9;ATP13A2;SFTPA2;CHMP2B;CHMP6;CGI-84;UNQ366/PRO702;HSPC134;VGLUT3;CD79A;CRFBP;CHMP2;SORL1;KIAA0368;RAB11;CD74;C14orf123;HSPC177;PNAS-2;NEDD4L;C11orf32;KIAA0901;KIAA1149;TPT1;SFTPD;HDAC6;CRHBP;TRNR1;COLEC1;SFTP1;CHMP1B;CHMP2A;BACE1;PRKAR1;CHM…	TSG101;SORL1;CD63;PRKAR1B;SFTPA1;CHMP5;CHMP4A;CD74;STEAP3;PSAP;RAB11A;BST2;CST7;NEDD4L;PMEL;CHMP3;APOE;SFTPB;MBL2;LAMP1;VTA1;CHMP4B;TPT1;SFTPD;HDAC6;CRHBP;PRKAR1A;CTSL;CHMP1B;ACP3;CHMP1A;CHMP2A;BACE1;ZP2;CHMP4C;ECPAS;ATP13A2;COLEC10;CHMP7;SFTPA2;CHMP2B;CHMP6;SLC2A4;GFRA1;CD79A;SLC17A8	120	46	multivesicular body	CHMP1A;HDAC6;COLEC10;GFRA1;LRAT;TPT1;STEAP3;CST7;CHMP4BP1;SFTPA2;PSAP;CHMP7;CHMP5;NEDD4L;ZP2;CHMP6;CHMP2B;APOE;RAB11A;PMEL;CHMP2A;ECPAS;ACP3;CHMP4B;BACE1;SORL1;CRHBP;CD79A;PRKAR1A;SFTPA1;CHMP4A;LAMP1;TSG101;CHMP1B;BST2;CD63;SLC2A4;CTSL;SLC17A8;SFTPD;MBL2;CHMP3;PRKAR1B;CHMP4C;VTA1;CD74;ATP13A2;SFTPB
GO:0005773	RAB29;UNQ210/PRO236;MSTP014;NRAMP2;TMEM49;CD74;A0A140VJE4;ATP6V0C;STX4;STX4A;ABCC11;GLB1L;CPA2;TMEM138;DMT1;OK/SW-cl.20;TMEM208;PTK8;UNQ229/PRO262;GLB1L2;ELNR1;B4DED7;STX3A;CLN3;RAB7L1;STX3;GLB1L3;B4DIA8;SLC22A17;MST1R;YWHAB;RON;GLB1;B4DXV0;DCT1;MST1;VMP1;SLC11A2;HSPC171;GGH;B4DEJ9;B4DFT5;DHLAG;NAGLU	RAB29;CD74;ATP6V0C;STX4;ABCC11;GLB1L;TMEM138;CPA2;TMEM208;GLB1L2;CLN3;GLB1L3;STX3;SLC22A17;MST1R;YWHAB;GLB1;MST1;VMP1;SLC11A2;GGH;NAGLU	44	22	vacuole	CLN3;GGH;ABCC11;NAGLU;MST1;GLB1L2;YWHAB;RAB29;STX4;SLC11A2;CPA2;ATP6V0C;VMP1;GLB1L;STX3;TMEM208;SLC22A17;TMEM138;GLB1;MST1R;CD74;GLB1L3
GO:0005774	PAT1;PRP;PAT4;CMT4B2;C16orf21;SLC36A3;TMEM49;THBD;MRP8;ATP6V0C;ABCC11;WDR59;JFP7;SLC3A1;TMEM138;THRM;B4DED7;MTMR2;HSPC196;TRAMD2;SLC36A1;NPRL2;FP977;PAT3;VPS4;BOIT;TRAMD1;KIAA1766;UMAT;KIAA1073;TUSC4;SLC22A17;MTABC3;ABCB6;SBF2;WDR24;YWHAB;KIAA1923;VPS4A;SLC36A2;BOCT;HSPC198;B4DEJ9;SLC36A4;VMP1;NBAT;MTMR13;PAT2	YWHAB;TMEM138;VPS4A;SLC36A2;SLC3A1;WDR24;SLC22A17;VMP1;SLC36A4;ABCB6;SLC36A1;MTMR2;THBD;NPRL2;SBF2;ATP6V0C;ABCC11;WDR59	48	18	vacuolar membrane	WDR24;ABCC11;SLC3A1;SLC36A3;YWHAB;THBD;VPS4A;SBF2;SLC36A4;MTMR2;ATP6V0C;VMP1;ABCB6;SLC22A17;WDR59;TMEM138;NPRL2;SLC36A2;SLC36A1
GO:0005775	BMPS;CLN5	CLN5	2	1	vacuolar lumen	CLN5
GO:0005776	COPR;NRP;WASH2P;AUP1;Q53F78;N4BP4;HEL-S-72p;NRBF2;IT15;GT197;CALCOCO2;PEG3;MAPK15;KIAA1322;KIAA0652;SRPX;ATG13;T6BP;HAP2;1A13B;WDFY3;OPTN;TRIM21;WIPI2;PIK3R4;DKFZp686G0859;UBIN;VPS34;NBR1;TBC1D25;C20orf110;Q8TD27;M17S2;VTI1A;KIAA0623;W0FFG4;KIAA1736;B4DZK0;HD;PRO0105;ATG9B;ATG16L2;PARK9;ATP13A2;PINH;APG9L2;KIAA0287;RAB12;A8K1U0;GABARAPL1;ORP7;HLP1;NOS3AS;GLC1E;FTL;VPS18;STING;C9orf72;TBC1D12;PI5P…	AUP1;WASH2P;NRBF2;CALCOCO2;PEG3;MAPK15;SRPX;ATG13;WDFY3;OPTN;TRIM21;WIPI2;PIK3R4;NBR1;TBC1D25;VTI1A;ATG9B;ATG16L2;ATP13A2;RAB12;GABARAPL1;FTL;VPS18;C9orf72;TBC1D12;UBQLN1;OSBPL7;RAB24;TICAM1;TAX1BP1;SQSTM1;FYCO1;STING1;HAP1;ATG9A;HTT;MAP1LC3B;TRIM32;PIP4K2A;ATG12;TP53INP1;PIP4K2C;VPS16;MAP1LC3A;PIP4K2B;ATG4B;BECN1;UBQLN4;VPS11;RUFY4;GABARAP;NCOA4;GRAMD1A;RAB23;ATG14;MAP1LC3C;SNAP29;TMEM230;GABARA…	214	83	autophagosome	TRIM21;CALCOCO2;TRIM32;WASH3P;WASHC1;TBC1D12;ATG14;NCOA4;UBQLN1;TIFA;SQSTM1;PEG3;WDFY3;ULK2;RAB24;TICAM1;HAP1;UBQLN4;TP53INP1;FTL;ATG12;PIK3R4;NRBF2;MAP1LC3B;VPS18;ATG9B;RUFY4;STING1;FTH1;MAPK15;GABARAP;GABARAPL2;ULK1;TMEM230;TBC1D5;MAP1LC3A;WASH2P;UBQLN2;ATG4B;ATP13A2;GRAMD1A;ATG5;SNAP29;TEX264;SRPX;VPS33A;ZFYVE1;ATG9A;PIP4K2A;TBC1D25;NBR1;HSPA8;RAB12;OSBPL7;MAP1LC3C;PIP4K2C;C9orf72;FYCO1;ULK3;V…
GO:0005778	GNPAT;PEX5R;UNQ212/PRO238;HREV107;TPR1;PXMP2;RNF69;MEK2;ALDL1;LACS1;AGPS;SYT7;PXMP4;ALDH3A2;PEX11G;LACS2;PJVK;MLSTD1;ACBD5;IMPD2;PEX26C292T;SDR8C1;FACL2;ABCD1;DAPAT;DHAPAT;1A13B;GST12;B2R649;TMEM35A;ACOX;FRCP2;A8KA27;ALDH10;NBR1;B2R7I6;PXF;PXAAA1;M17S2;DHRS4;A0A3B3IRZ1;B7Z4Z4;FACVL1;MUL;FNDC5;ALDR;PEX19;MGST;ALD;PEX3;PEX11C;MGST1;B7Z9D0;B7Z2P6;IMPDH2;LACS;PEX10;ACSL4;PECR;ABCD2;TTC1;FACL4;UNQ851/…	ABCD2;GNPAT;TTC1;MPV17L;GDAP1;PEX11A;RAB8B;SLC25A17;PXMP2;PXMP4;AGPS;SYT7;ALDH3A2;CAT;PEX11G;PJVK;DECR2;ACBD5;PEX13;PEX2;SLC27A2;ACSL3;FAR2;ABCD1;USP30;TRIM37;ACSL4;PEX1;MAVS;ATAD1;TMEM35A;HSD17B4;MPV17;FIS1;ACOX1;PEX5;MAP2K2;PEX14;NBR1;PAF1;HMGCR;DHRS7B;ABCD3;DHRS4;FAR1;PEX11B;TMEM135;PLAAT3;PEX16;PEX12;ACSL1;PEX19;PEX6;PNPLA8;PEX3;ACSL6;MGST1;PEX7;CNOT1;IMPDH2;PEX26;PEX10;ABCD4;PEX5L;PECR	201	65	peroxisomal membrane	GDAP1;PLAAT3;ABCD1;PEX16;ATAD1;PAF1;PNPLA8;FAR1;GNPAT;RAB8B;PXMP2;ACSL6;IMPDH2;PECR;PEX11A;ACOX1;ABCD3;SLC25A17;SYT7;ACSL3;USP30;AGPS;PEX1;MGST1;CAT;MPV17;ABCD4;SLC27A2;DECR2;ALDH3A2;PEX2;PEX14;PEX6;TMEM35A;MPV17L;PXMP4;ACBD5;HSD17B4;TMEM135;NBR1;PEX5;ABCD2;CNOT1;FAR2;ACSL4;FNDC5;PEX5L;PEX19;PEX3;PEX11G;FIS1;DHRS7B;PEX7;PEX13;PEX26;PJVK;TRIM37;DHRS4;ACSL1;PEX12;TTC1;HMGCR;MAP2K2;MAVS;PMP22;PEX10;…
GO:0005783	UNQ779/PRO1573;ATP10C;HUSSY-28;AUP1;EVIN1;HLA-DRB1;DBI;XK;B4DNJ5;NGS17;ADPGK;PEK;CDC14C;Q5U0E4;PCSK3;EXTL1L;B4DS50;B3KN25;ZDHHC6;KIAA0703;SEC63L;NOTCH4;CALU;FMN2;A0A5A4N2X8;PSEC0019;SLC39A6;TRAPPC1;MIF1;SLC30A5;CDC50B;CLN6;ERD23;FAM213B;P5N1;CTDNEP1;C1orf93;TMCC4;PSEC0235;YIPF5;SPCA2;ERS25;HACE1;ORMDL1;UGT2B17;TA;ACSB;KIAA1418;H6PD;CAST;LACS;PKD2L1;OK/SW-cl.45;Q8IZA9;HSD3B1;FLJ00305;SILV;DKFZp451…	AUP1;HLA-DRB1;DBI;XK;ADPGK;ZDHHC6;NOTCH4;CALU;FMN2;SLC39A6;TRAPPC1;SLC30A5;CLN6;CTDNEP1;YIPF5;ORMDL1;HACE1;UGT2B17;H6PD;CAST;PKD2L1;HSD3B1;SEC22B;USP17L10;METTL9;VPREB3;USP17L20;PROC;CCDC88B;PGS1;HMGB1;UBXN10;CWH43;KPNA2;RNF128;UGT1A3;PUM3;AIFM3;SVIP;CYP39A1;SHISA2;CYP51A1;PGRMC2;GBA1;CIB1;TXNDC5;YKT6;UGGT1;MAMDC2;ATP2C1;SEC61A2;HSD17B6;ARB2A;P4HA2;USP19;HACD3;TMED6;NPC2;SET;PKHD1;USP17L1;SLC39A1…	3785	1597	endoplasmic reticulum	LNPK;RPL5;ITGA5;MARCHF8;SLC35B1;MARCHF2;HLA-DQA1;OPRM1;ELOVL3;CYP2A6;APOB;REEP3;RGMA;STOM;HNRNPR;MMP23B;CLEC2D;RAB18;HMOX2;RHBDF1;DERL3;CNIH4;PPP1R15B;FNDC4;CTSA;CYP46A1;SEC61A1;CYP4A22;USO1;PIGN;SLC39A7;DRD1;PDIA6;ERO1B;SEMA3B;PITPNM1;HSD3B7;TMBIM1;LPGAT1;SLC1A1;PGRMC1;ERAP1;FAAH;PROC;SEC63;SHISA5;RNF122;UBXN2B;OSBPL6;CLDN14;ANO5;JPH1;TAB1;CLCN4;YTHDC2;CLSTN2;SCFD1;UBAC2;UGT2B10;MINPP1;RPL27;HAC…
GO:0005789	Q16804;UNQ212/PRO238;ATP10C;AUP1;EVIN1;HLA-DRB1;XK;COLEC5;B4DNJ5;UGT2B8;Q9BY51;NGS17;NGBR;ADPGK;PEK;CDC14C;EXTL1L;B4DS50;B3KN25;ZDHHC6;DKFZp779I2251;NOTCH4;MIR;CYP26C1;CALU;FMN2;UNQ439/PRO872;PSEC0019;TRIM19;MIF1;SLC30A5;VTI1A;CLN6;KIAA0726;ERD23;EXTL;CTDNEP1;RHBDD2;TMCC4;SDR9C8;YIPF5;G6PC;B4DNZ2;CDKN1;OMB5;ERS25;HSPC171;ORMDL1;UGT2B17;TA;KIAA1201;ACSB;KIAA1418;LACS;OK/SW-cl.45;Q8IZA9;HSD3B1;FLJ0…	SEC24D;PIGC;AUP1;SCARA3;CYP2R1;CDK5RAP3;SLC35B1;UGT1A6;GJB1;AGTRAP;GRIN2A;HLA-DRB1;CYP4A11;XK;XBP1;PPP1R15A;CCDC47;ADPGK;CDS2;LPCAT3;ALDH3A2;FMO5;TGFA;RDH5;ALG10B;ZDHHC6;EBPL;NOTCH4;UBAC2;KRTCAP2;CYP26C1;TMEM119;ZFYVE27;CALU;FMN2;ERAP2;TAPBP;CTAGE4;ENTPD2;ILDR2;PIGQ;AGPAT3;SPINK5;SLC30A5;AGPAT5;VTI1A;CLN6;CTDNEP1;RHBDD2;CYP4Z1;GIMAP1;ABHD12;VKORC1;PEDS1;NR3C2;YIPF5;PIGB;FLRT2;SEC23A;RTCB;STX5;UBX…	3237	1112	endoplasmic reticulum membrane	LNPK;SLC18A1;DMPK;ABCD1;CHODL;LMBRD1;ELK3;MARCHF8;G6PC1;WLS;SLC35B1;FRRS1L;MARCHF2;TMX1;TMPRSS3;HLA-DQA1;HLA-DQB2;TMEM174;DUOXA1;TBC1D20;ELOVL3;CYP2A6;TBXAS1;CDKN1A;LRRC8D;APOB;REEP3;SLC33A1;SAR1A;MMP23B;PLOD3;RHOG;RAB18;ATP2A2;TMEM68;HMOX2;NOTCH3;ALDH3A2;SEC24B;DHRS9;DERL3;RHBDF1;UBXN8;RTN1;MMP21;TMEM41B;SEC23A;SORL1;ATG14;PIGU;CNIH4;GRAMD1B;HTRA2;RTCB;ABCB6;CFTR;CH25H;TMT1B;ATP13A1;USE1;ZDHHC4;…
GO:0005790	TH;MYO1D;DMT;DMTN;PRKRI;GBA2;KIAA1605;PS1;KIAA1831;ORP150;GABARAP;HEL-S-125m;RYR1;ERP28;HBRR;HT004;AD3;SLMAP;AD1;APP;GRP170;RYR2;HEL-S-107;JPHL1;DNAJC3;PLCB4;RYDR;JPH4;HEL-S-99n;SYVN1;HSPC4;RPL10;C12orf8;TYH;CALR;KIAA0727;MAPK8IP3;CYPB;CASQ;CASQ1;ERP29;TRA1;KIAA1810;SLAP;FLC3B;HRD1;APOB;RYR3;SPG46;GRP94;PPIB;HSPH4;A0A140VJC8;HSP90B1;AD035;P58IPK;AQP8;A4;PSNL1;EPB49;HYOU1;PSEN1;CRTC;UNQ1847/PRO357…	CALR;TH;MYO1D;MAPK8IP3;DMTN;GBA2;CASQ1;ERP29;GABARAP;APOB;RYR1;RYR3;SLMAP;PPIB;APP;HSP90B1;RYR2;DNAJC3;AQP8;PLCB4;JPH4;HYOU1;PSEN1;SYVN1;RPL10	65	25	smooth endoplasmic reticulum	CASQ1;RYR2;RYR3;MYO1D;SYVN1;PLCB4;MAPK8IP3;AQP8;DNAJC3;APOB;DMTN;SLMAP;JPH4;ERP29;HYOU1;GBA2;HSP90B1;CALR;PPIB;PSEN1;GABARAP;RYR1;RPL10;TH;APP
GO:0005791	RANGRF;B4DVZ2;EPHA5;STAU;CCDC47;PS1;PKM;CSDD1;MOG1;LRAT;SPPL3;IMP1;HGFAC;LOC136143;RPS23;AD3;RPS21;RPL6;EHK1;HSPC236;RPS28;HEL-S-30;MYC;STAU1;SYNE3;LINC00341;RPS29;RPL4;KIAA0779;S2R;B4DDY5;C1orf9;OX;TXREB1;H13;B2R4D8;IMP2;RPL27;PPOX;HEK7;RPL18;GLC1A;HSPC165;TMEM97;CDKAL1;A0A024R8G3;LIN28;B4DV60;OPT;Q8N854;RPN1;TIGR;RAB14;ZCCHC1;PTGDS;HM13;RANGNRF;CKAP4;STX17;Q13666;MAC30;FKRP;LIN28A;C14orf139;PDS…	RANGRF;EPHA5;RPN1;CCDC47;PKM;RAB14;PTGDS;HM13;CKAP4;STX17;SPPL3;FKRP;HGFAC;LIN28A;RPS23;HCRT;RPS21;RPL6;SEC62;RPS28;MYC;STAU1;F12;SYNE3;ZC3H12A;MYOC;RPS26;RPS29;RPL4;SUCO;CA4;PSEN1;RPL27;PPOX;TMCC1;RPL18;PLOD3;CDKAL1;TMEM97	95	39	rough endoplasmic reticulum	HCRT;CKAP4;LRAT;HGFAC;STX17;LIN28A;TMEM97;PPOX;RAB14;SPPL3;HM13;PLOD3;CCDC47;RPS26;ZC3H12A;MYC;RPS29;SEC62;MYOC;RPS21;EPHA5;RPN1;RPL6;SUCO;F12;TMCC1;PSEN1;RPS23;CA4;RPL18;STAU1;RANGRF;SYNE3;PROK2;SLC26A4;RPL4;PKM;PTGDS;CDKAL1;RPS28;FKRP;RPL27
GO:0005793	NTKL;A0A024R6I3;LMAN1L;TRAP;B3KQ05;NUC;TMED4;YIF1;CNIH4;CD245;UGT2;B4E277;54TM;ERP5;C5orf8;TRAPPC2.19;RGMB;Q53HR4;MGAT4D;PIG14;MYSPDZ;B2R8A2;SEDLP1;WHAMM;PP4519;TRAPPC2;PSEC0028;UGTR;GRP78;MTMR6;UGCGL2;B4DPP4;MYO18A;Q8N2D9;STK17B;RAB37;HMG1;HSPC163;PDIA1;CHP1;GKLP;PGAP5;GP25L2;COPB;RER1;NUCB2;TTC15;SAMWD1;ERS25;COPG2;PDIA6;ERP44;ERGIC53;LMAN2L;SCYL1;MCFD2;TMED9;KIAA0368;GBF1;SEC22B;A8K509;TAPK;CD…	LMAN1L;TMED4;CNIH4;RGMB;WHAMM;TRAPPC2;MTMR6;MYO18A;STK17B;RAB37;CHP1;RER1;NUCB2;COPG2;ERP44;PDIA6;LMAN2L;SCYL1;MCFD2;TMED9;GBF1;SEC22B;TMED1;HMGB1;LMAN2;ATP2A1;TRAPPC12;TMED7;GJB2;CA4;DDHD2;LRPAP1;SEC23IP;FN1;TMED5;NAT8;TRAPPC2B;UGGT1;AZIN2;TMEM203;FTCD;TRIP11;YIF1B;P4HB;CCDC115;SURF4;MAN1A1;TMED6;COPB1;HSPA5;SLC35C2;YIF1A;MYDGF;MGAT4A;MGAT4B;MPPE1;PALS1;PTPN2;GOLGB1;TMED7-TICAM2;TMED3;SMO;TMED10…	218	82	endoplasmic reticulum-Golgi intermediate compartment	TRAPPC2B;UGGT1;WHAMM;SURF4;LMAN2;SEC22B;TRAPPC12;MGAT4B;PALS1;CNIH4;MGAT4D;TMED1;TMED7-TICAM2;AZIN2;LRPAP1;GJB2;SMO;TMEM203;SEC23IP;LMAN1;PDIA6;SERPINH1;CHP1;HMGB1;GBF1;TMED7;CCDC115;SCYL1;NAT8;NUCB2;ERGIC1;ECPAS;TMED10;MYDGF;PTPN2;YIF1B;MYO18A;RGMB;TMED6;RAB37;MAN1A1;LMAN1L;MPPE1;DDHD2;FN1;COPB1;RER1;TMED5;PROM1;HSPA5;IST1;STK17B;LMAN2L;TRAPPC2;TMED9;RAB6B;YIF1A;CA4;CLN8;UGGT2;ZNF547;FTCD;TMED4;…
GO:0005794	TRAPPC11;HUSSY-28;EVIN1;TPARL;GARIN1A;DBI;B4DEI4;CHIC2;NEDD9;HSPC232;ACHE;M6PRBP1;FREQ;EXTL1L;B3KQP5;LARGE1;SCIDA;KIAA0475;ZDHHC6;SLC1A6;STX12;CALU;Q53HJ6;MOBKL3;SKRP3;MYO18A;LAX;TRAPPC1;SLC30A5;B7Z5G5;CDC50B;VTI1A;HS6ST2;FRL2;ATRN;EXTL;RHBDD2;S100E;SRGN;A8K5S5;PSEC0235;PRKD2;YIPF5;KLHLX;ATP9A;ERS25;B7Z6K2;Q9H9B7;HACE1;MPP9;GNPNAT1;KIAA1418;PLCE1;SILV;COG4;DKFZp451J152;B2R7I9;SEC22B;DCLRE1C;AP1S3…	TRAPPC11;DBI;CHIC2;NEDD9;ACHE;LARGE1;ZDHHC6;SLC1A6;STX12;CALU;MYO18A;TRAPPC1;SLC30A5;VTI1A;HS6ST2;ATRN;RHBDD2;SRGN;PRKD2;YIPF5;ATP9A;HACE1;GNPNAT1;PLCE1;COG4;SEC22B;DCLRE1C;AP1S3;CLEC2B;PIDD1;PROC;CCDC88B;MTCL2;HS3ST6;SCRG1;HS3ST2;KPNA2;RNF128;TPP1;GALNT9;SVIP;GBA1;CIB1;PKDCC;PXYLP1;YKT6;FAM241A;LYSMD3;ATP2C1;RHOU;LMTK2;SLC35B3;PLD6;TMED6;COPB1;PKHD1;SLC39A13;ABCA1;RAB6A;S100A1;VEGFA;PALS1;B3GALT…	3341	1378	Golgi apparatus	ITGA5;MARCHF8;BARX2;MALRD1;APBA1;MARCHF2;HLA-DQA1;ELMOD1;FUT7;OPRM1;GOLGA8DP;SLC16A13;RAB18;PIK3C2A;FGD3;RHBDF1;CAMK1G;B4GALNT1;FCMR;CHST8;AZIN2;TRAF3IP3;BAIAP3;USO1;SLC39A7;RAD23A;TNFRSF10A;NIPAL1;ARFGAP3;PLK3;HOPX;GPR143;MAP6;PITPNM1;TMBIM1;RAB36;SI;MIF4GD;FGFR2;GOLGA2P5;GOLGA6L2;PROC;RNF122;RAB25;UBXN2B;CLCN4;CLSTN2;DDHD2;SCFD1;TRAPPC2L;HACE1;ATP11A;B3GALNT2;PGAP2;SLC9A8;RGS19;LLGL1;VCPIP1;LEP…
GO:0005796	DEFA1;MRP5;MMP11;SLRR3A;SOD3;OGN;GPC4;PCSK3;SIS;MMP16;Em:AF238378.7;UNQ697/PRO1342;OIF;MUC6;MUC17;A0A5A4N2X8;MSK16;WNT7B;BD1;ERO1L;DRCC1;DEFB2;FM;CSPG5;DEF1;SDF4;AGC1;LYZL7;CA125;RECC;SLRR1A;DEFA1B;PDGFA;DEFB103A;F8;PUM;PDGF1;BGLAP;PROC;FGF23;DCN;F9;UNQ750/PRO1481;MUC1;DAG1;STMY3;BGN;A2MRAP;CAB45;DEFB102;HYPF;SDC2;MUC15;AGRT;IMPAD1;LRPAP1;DEFA6;A0A8F0WPP1;DEFB4B;SMUC;TGFB1;PODXL2;IRHOM2;UNQ2525/P…	WNT7A;MMP14;DEFA1;MUC5AC;MMP11;HS3ST1;SOD3;OGN;GPC4;INS;ERO1A;MMP16;MUC12;MUC6;PCSK5;MUC17;F10;NGF;APP;WNT7B;CSPG5;VCAN;SDF4;ABCC5;DEFB4A;MUC13;F7;F2;DEFA1B;PDGFA;WNT5B;DEFB103A;SDC3;F8;CGA;CSPG4;PROC;FGF23;DCN;F9;MUC1;DAG1;RAB33B;MUC21;BGN;PROS1;SDC2;MUC15;KERA;DEFA6;LRPAP1;GAS6;DEFB4B;TGFB1;PODXL2;DEFA5;GPC3;PDGFB;WNT3A;LHB;PRELP;GPC5;PPIL2;DEF6;WNT4;ACAN;WNT5A;GPC6;PROZ;GPC1;RHBDF2;ZG16;FMOD;M…	223	102	Golgi lumen	F10;UMOD;WNT1;WNT7B;DEFA1;TGFB1;SDF4;GPC6;MUC2;OGN;ERO1A;WNT3;GPC3;WNT3A;RHBDF2;AGRP;LRPAP1;DEFB4B;MUC1;ACAN;SDC3;BGLAP;GPC4;INS;GPC5;SOD3;MMP14;SNAI3;RAB33B;WNT5B;MUCL1;LHB;CGA;OMD;MUC6;CSPG4;PCSK5;PODXL2;PROC;DEFB103A;BCAN;BPNT2;MUC3A;SDC2;DEFA5;DEFA6;MUC19;FURIN;MUC21;WNT5A;MUC7;SDC4;WNT7A;MUC3B;DEFA4;F8;LALBA;MMP16;VCAN;HS3ST1;GAS6;DCN;DEFB4A;PSMD8;MUC5B;DEFB103B;ABCC5;DEFB1;MUC16;WNT4;SDC1;M…
GO:0005797	C1orf8;YIPF2;MANA2;MAN2A1;DMC1;B3GALT6;C4orf13;HLAA;UNQ169/PRO195;C17orf28;GS28;HID1;P7;HSPC001;ST6GAL1;GOSR1;HLA-A;SLC10A7;SIAT1;YIPF6;PSEC0051;TMEM59;YIPF1	HID1;YIPF2;B3GALT6;MAN2A1;GOSR1;HLA-A;SLC10A7;ST6GAL1;YIPF6;TMEM59;YIPF1	23	11	Golgi medial cisterna	DMC1;HID1;SLC10A7;YIPF1;MAN2A1;B3GALT6;TMEM59;HLA-A;YIPF2;YIPF6;GOSR1;ST6GAL1
GO:0005798	DOPEY1;KUZ;ACRS;SCFD1;B4DGD0;LRRK2;KIAA0917;FKSG23;DOP1A;OCRL1;MASK;STK26;CHIC2;MAP6D1;AP1G2;STXBP1L2;MST4;PARK8;KIAA1117;BTL;ADAM10;TYR;PKL12;COPB1;KIAA1878;B4DQM1;STK16;AD1;APP;Q86V28;A0A140VJC8;ACR;B7Z313;A4;VPS41;COPB;MSTP026;TSF1;MADM;B4DM00;MPSK1;C14orf163;OCRL;MAP6	STK26;APP;ADAM10;SCFD1;TYR;LRRK2;AP1G2;OCRL;DOP1A;CHIC2;VPS41;COPB1;STK16;MAP6D1;MAP6	44	15	Golgi-associated vesicle	STK16;OCRL;ADAM10;VPS41;DOP1A;STK26;LRRK2;MAP6;CHIC2;MAP6D1;APP;SCFD1;TYR;ACR;COPB1;AP1G2
GO:0005801	RAB29;NTKL;GOLGA8N;GOLGA8O;TRAP;C4orf13;AKAP9;FKSG23;GOLGA6A;GS28;GOLGA;P7;A0A1B0GVY7;KIAA0759;GOLGA8F;AKAP350;KDELR2;GORASP2;RAB30;ADC;LIMK2;RAB7L1;JK1;GOLPH4;GOLGA8H;GOLGA8J;ERD23;GPP130;BLZF1;GKLP;PGAP5;COG3;A0AAG2TUQ4;GOLGA8S;UBXD4;DKFZp434J052;RETII;C14orf163;GOLGA6L2;YIPF6;SCYL1;HSPC289;GBF1;TAPK;GOLGA5;GOLGA8T;B4DGZ1;GOLGA8A;C20orf5;STXBP1L2;A0AAG2TWJ7;KIAA1945;KIAA0803;GOLGA6C;SEC34;AKAP4…	TMED10;RAB29;GOLGA8N;IFT20;GOLGA8O;MAN2A1;AZIN2;GBF1;SCFD1;GOLIM4;GOLGA5;AKAP9;TRIP11;BET1;GOLGA8T;GOLGA8Q;RETREG1;GOLGA6A;GOLGA8A;MAP6D1;HOOK3;UBXN2A;ANGEL1;GOSR1;GOLGA8F;KDELR2;GORASP2;RAB30;KDELR3;SLC35C2;LIMK2;B3GAT3;GOLGA6L7;GOLGA8K;PIK3R1;BLZF1;COG3;SCYL1;MPPE1;COPZ2;GOLGA2;GOLGA8R;KDELR1;BCL9;LRPAP1;GOLGA8B;GOLGA8G;SLC10A7;TMED5;GOLGA6L2;GOLGB1;GORASP1;TRAPPC6B;YIPF6;FKTN;TRAPPC6A;GOLGA8IP…	147	58	cis-Golgi network	GOLGA8K;LIMK2;B3GAT3;SLC10A7;TMED5;BET1;GOLGA8S;MAP6;UBXN2A;GOLGA8A;GOSR1;GOLGA8G;KDELR2;GBF1;COG3;FKTN;GOLGA6B;GOLGA8CP;GOLGA8DP;AKAP9;GOLGA8O;GOLGA6L7;GORASP2;HOOK3;GOLGA6C;KDELR1;RAB29;SCYL1;SLC35C2;GOLGA2;BCL9;GOLGA8T;GORASP1;BLZF1;GOLGA6L2;IFT20;MAN2A1;TMED10;ANGEL1;AZIN2;LRPAP1;MAP6D1;PIK3R1;GOLGA8B;GOLGA6A;GOLGA8IP;GOLGA8F;GOLGA8R;KDELR3;ODCP;TRAPPC6B;GOLGA8Q;RAB30;GOLGA8H;TRAPPC6A;GOLGA8J…
GO:0005802	GLUC;HUSSY-28;PPAP2B;FLN;STX6;C6orf212;PION;MPRD;KLHL20;PCSK3;SH3PXD3A;B2RD46;MYO18A;ATX2;PSEC0104;A2BP1;GGA1;YIPF5;KLHLX;TGN46;ATP9A;KIAA0782;KIAA1418;PRKD1;APG9L2;SLC66A2;CLVS2;GBF1;B2R7I9;FUT4;WDR15;RAB11;YIP1A;MS4A6A;SCAMP;SPC7;GPER1;OK/SW-cl.20;KIAA1945;OSBP1;PGEA1;C1orf139;C16orf6;BTS;DRY12;BIGH3;UNQ2432/PRO4992;ATP1K;FAM109A;CLIPR59;SLC10A7;RAB21;GBA1;CLASP2;PC5;KIAA1544;PKD1;SLC39A9;BECN1…	RAB29;CHST3;RAC1;RAB7B;CCDC186;STX6;OSBP;PHETA2;TGOLN2;PI4K2A;IGF2R;VPS51;RAB11A;KLHL20;ATXN2;TBC1D23;CHST5;PHETA1;EIPR1;OPTN;DNAAF6;PCSK5;FUT9;MYO18A;RAB30;AP4S1;SYT11;GGA1;GOLPH3L;ATP8B2;MME;MICALL1;WLS;ATP9B;YIPF5;RGS20;TGFBI;ATG9B;ARAP1;ATP9A;CBY1;GCC2;PIK3C2A;OCRL;YIPF6;PRKD1;CIMAP3;SORL1;SLC66A2;GOLT1A;GBF1;RAB32;ATP7B;CLVS2;POSTN;RAB10;FUT4;MARCHF4;TJAP1;LAMP2;SCAMP1;MS4A6A;YIPF4;MLANA;ARL…	448	180	trans-Golgi network	ATP9B;VAMP2;PHETA1;WLS;GPR108;FUT7;GBA1;SNX9;GSAP;CLTCL1;MLANA;RAB14;YIPF7;PLOD3;BACE2;PIK3C2A;PREPL;ARFGEF2;KLHL20;SORL1;MARCHF4;AZIN2;WDR11;NMNAT2;RELCH;FLNA;ODCP;PLEKHJ1;DENND5A;IGF2R;PKD1;RAB10;STX16;ARL5A;C17orf75;MS4A6E;PCSK1N;CBY1;DNAAF6;RBFOX1;GC;TAS2R16;CHID1;TGOLN2;CHAC1;ATP8A1;CERT1;SYT11;STX10;GBF1;GGA3;GOLT1A;VAMP7;CLVS1;ARL5B;RAB29;YIPF5;PHAF1;M6PR;GCNT1;PCSK5;RAB11A;SYS1;ECPAS;CLVS…
GO:0005811	AMID;SDR16C2;AUP1;PAT-1;ORP2;SPART;RDH17;SETP18;Q9BZT2;ALOX15;DRES9;M6PRBP1;HSD3B7;RAB18;HIMAP2;AYTL2;HILPDA;AGPAT11;OSP;EHD1;B7Z451;STARD13;KIAA0887;METTL7A;C7orf68;KIAA0726;CTDNEP1;RNF213;DLC2;BAP31;KIAA1618;PLIN5;C17orf27;UNQ594/PRO1180;VPS13A;VCP;UNQ9375/PRO34191;IIGP5;HEL-S-70;GBF1;AIFM2;B4DS38;KIAA0404;ALDH8;EDA;HSD17B11;ACSL3;Q9UE51;LIPE;UBXD8;IRGC;CAL1H;OPRS1;PSEC0029;PLIN4;NIR2;FAAH2;HMF…	AUP1;SPART;GIMAP7;ALOX15;RAB18;HSD3B7;CES2;HILPDA;BCAP31;RAB40C;CLSTN3;FABP4;TSC1;EHD1;STARD13;CTDNEP1;SDR16C5;SPAST;RNF213;ATG2A;PLIN5;LPCAT2;ACSL4;VPS13A;VCP;CAV1;GBF1;AIFM2;DGAT2;NSDHL;DHRS3;SMPD1;HSD17B11;ACSL3;APOB;LIPE;RAB7A;LMLN;PLIN4;ATG2B;FAAH2;PNPLA1;CES1P1;RAP1B;CIDEA;PLIN2;AQP9;CLDN11;PRG3;RAB5C;TRAF6;IRAK1;FIG4;PNPLA2;LDAH;LDAF1;DHRSX;PNPLA7;VPS13C;SCCPDH;GAPDH;SET;SYNGR2;BSCL2;C18or…	292	102	lipid droplet	CES2;RAB3GAP1;CLSTN3;SCCPDH;LDAF1;VPS13A;PLIN5;SMPD1;APOB;GAPDH;TSC1;RAB18;MYOZ3;PNPLA5;LPCAT2;PNPLA4;FAAH2;PNPLA7;SETSIP;UBE2G2;IRAK1;PLIN3;PNPLA2;CTDNEP1;ATG2A;LSS;PITPNM1;PLIN2;ALDH3B2;HSD3B7;DGAT2;GBF1;ACSL3;AQP10;DHRS3;RAB5C;PNPLA3;TMT1A;GIMAP7;VCP;CIDEC;PLA2G4C;TRAF6;RNF213;RBP1;SIGMAR1;ADIG;PISD;CLDN11;PLIN4;SPART;RAB40A;GIMAP2;NSDHL;CKAP4;RAB7A;ANXA2;STARD13;VPS13C;LDAH;HSD17B13;RDH10;TMT…
GO:0005813	NTKL;KIAA0665;CDK5RAP3;NMP22;TTC8;JADE1;KIAA1229;TTC23L;BBS9;BICDL1;CDC14B;IL1RA;C16orf48;SDCCAG3;PDCD6IP;CDC14C;Q5U0E4;CDKN2;STK9;B6E4X6;CCT4;STK15;DNCL2B;SKA3;BBS2L1;SKI;JTB;CCDC124;RNF177;CALM1;CCND2;EFHC1;HSPC034;SEPTIN1;PSEC0043;CDH23;SPICE1;DYHC;CAPRIN2;B7Z7C4;TAH1;Q27HK5;B4DS41;PLK2;FP1193;SKP1A;B3KND1;BLOC1S2;HCRP1;CDKN1;MAK;CCT8;MPP9;B7ZAY4;C7orf31;FANCE;CEP152;SADB;C1orf135;KIF3AP;C6orf…	CDK5RAP3;FBXL13;TBC1D31;TTC8;JADE1;RRP7A;CEP83;IL1RN;BBS9;BICDL1;CDC14B;NINL;PDCD6IP;ZFYVE26;CCT4;CEP70;SKA3;SKI;JTB;CEP72;ACTR8;NEK1;RTRAF;CCDC124;CCDC187;STIL;CALM2;CALM1;CCND2;EFHC1;SEPTIN1;DDX3X;CDH23;SPICE1;B9D1;CAPRIN2;HNMT;PDE4B;PLK2;HAUS8;BLOC1S2;CEP95;USP9X;MAP1S;MAK;CEP57L1;CCT8;ARHGEF7;DYNC2I1;CEP152;FANCE;CIR1;SKP1;BICD2;EYS;CCN1;BBS7;CCDC88B;CEP97;SAC3D1;ENKD1;NUDT21;STX1B;WRAP73;KIF…	1737	642	centrosome	PHF1;ANKRD26;CHODL;DYNC2LI1;NUBP1;DYNLRB2;EFHC1;CC2D1A;TRIM32;MAGI2;STK3;PROSER3;CDC45;TBCCD1;CKAP5;DYNLL2;PROKR2;CDC14B;SPMIP4;TTC12;NCKAP5L;STX1B;DYNC2I1;HOXB4;RRAGD;ZBED1;PAFAH1B1;CDC20;CEP78;NEK7;TUBG2;ODF1;POC5;KIF2A;MDM1;TRIM43;FBF1;C10orf90;CAMSAP2;PTPN20;RUVBL1;NDC80;ARL4C;CSAG1;NUDCD2;CDK5RAP3;CEP164;TUBGCP2;PLK2;RTTN;GLE1;MCPH1;PDE4B;ZFYVE19;PLK3;RABL6;CEP19;PROCR;HYLS1;PRKACB;TACC3;KIA…
GO:0005814	ADPRTL3;FBXO1;CEP250;SAS6;KIAA1229;CEP83;CPLANE2;CCCAP;KIAA0036;FAM68A;KIAA1868;C16orf48;NEDD1;KIAA1569;C16orf80;C16orf15;SAXO2;STK15;CCDC67;PLK1;DGSG;BBS14;B4DH64;HSPA6;FATS;STIL;CCDC88A;CAPG;WDR8;PP8407;SPICE1;CFAP20;PLK2;AURKA;HD;CCDC68;CROCC2;DZIP1L;RAN;BIRC5;KIAA1712;MPP9;WDR51A;AURA;C19orf14;CCDC102B;HCR;CEP152;SPOGA2;WDR90;PDZK6;RAH;HLP1;B4DIL2;CIBAR1;RAB11;SAP1;C16orf59;KIAA0562;C6orf18;A…	WASH2P;MKS1;CEP76;CNTROB;ARMC9;CEP250;PPP1R35;CEP83;CPLANE2;NEDD1;MAPK15;RAB11A;SAXO2;CETN2;PLK1;ODF2L;MAGI2;HSPA6;CCDC78;STIL;CCDC88A;CAPG;RP2;MDM1;SPICE1;CFAP20;PLK2;AURKA;SASS6;CCDC68;CROCC2;DZIP1L;RAN;OFD1;CBY1;BIRC5;CCDC102B;CEP152;WDR62;WDR90;POC5;TTBK2;CIBAR1;CETN3;HSPA1A;CENPJ;CCSAP;SIRT2;ODAD3;CEP97;AGBL4;ENKD1;TUBG1;WRAP73;CEP170;SSNA1;HAP1;KIAA0753;HTT;AKNA;TOP2A;TEDC1;CEP192;RILPL1;FB…	425	160	centriole	IFT140;PARP3;NUBP1;PLK1;WASH3P;MAGI2;CCDC68;NCAPD2;CEP295;DCTN1;IFT52;CEP78;POC5;CEP162;BBS4;DZIP1L;MKS1;WASHC1;KIF2A;MDM1;CCNF;FBF1;C10orf90;CEP20;HSPA6;CNTRL;RILPL1;CETN2;SMO;CEP164;C2CD3;PLK2;RTTN;CIBAR1;CEP170;GLE1;TSSK2;CNTROB;TTBK2;CEP104;CCDC88A;CBY1;CEP19;HYLS1;AGBL4;CCDC92;TEDC2;KIAA0586;HAP1;CFAP20;NIN;CEP43;NEURL4;CCDC146;CFAP53;KLC1;PPP1R35;RAB11A;STARD9;CROCC2;IQCB1;CCDC120;CENPJ;TOP…
GO:0005815	SMSMO;NEK7;SPECC1;C19orf5;C2orf2;CEP250;AKAP9;KIAA1067;TPPP1;USO1;CD245;MARK4;CETN2;TUBGCP5;Q66GT8;MYSPDZ;B4DH64;TUBGCP2;ABC2;KNSTRN;MYO18A;C1orf7;CRACR2A;WDR8;DCDC2;B4DS45;CHMP1A;FLOT1;CIAS1;AURKA;CNTRL;MAP1S;B3KVI2;SPECC1L;ALDB;PIG46;ALDOB;KRT18;PKC2;CYTSA;KNSL2;LRRC67;CETN3;DIAP3;BPY2IP1;EFCAB4B;MG160;NDEL1;TUBGCP6;ABCA2;CCDC88B;TRAF4AF1;A0A994J527;Q96GZ3;FAM234B;A0A994J5H4;TPPP;SMTNL1;NLRP3;K…	TEKT2;DCDC2B;NEK7;CLASP1;SPECC1;TUBGCP3;PDE4DIP;KRT18;NDE1;DYNLT4;CEP250;MAP4;AKAP9;CCP110;CETN3;NDEL1;USO1;TUBGCP6;CCDC88B;ABCA2;CDK5RAP2;FAM234B;MARK4;CETN2;PRKCZ;TUBGCP5;TPPP;SMTNL2;DIAPH3;SMTNL1;NLRP3;TCP1;TUBGCP2;KNSTRN;WRAP73;MAPRE2;RP1;LRP1;TUBGCP4;KIFC2;MYO18A;PCNT;CRACR2A;MAPRE3;CEP20;TM9SF2;PPP1R42;DCDC2;MAST1;PAX2;ARFGEF2;EML4;GLG1;CHMP1A;FLOT1;AURKA;BIRC6;CETN1;SMTN;KIF17;CNTRL;CCDC61…	163	73	microtubule organizing center	CHMP1A;CLASP1;HSD11B1;NCAPD2;ALDOB;SMTN;TM9SF2;NEK7;TUBGCP5;ARFGEF2;KRT18;CNTRL;CEP20;TUBGCP4;DCDC2B;CETN2;TUBGCP2;CAMSAP1;USO1;NDE1;ABCA2;KIFC2;KNSTRN;CEP43;GLG1;PPP1CC;VIM;MAP1S;MAPRE3;PAX2;MYO18A;FLOT1;MARK4;PCNT;MAPRE1;PRKCZ;KIFC1;SPECC1L;TUBGCP6;EXOC7;CCDC88B;CDK5RAP2;BIRC6;DCDC2C;SPECC1;CETN3;PPP1R42;CCP110;DYNLT4;TUBGCP3;FAM234B;MAST1;NDEL1;AURKA;CEP250;LRP1;CETN1;CLASP2;CRACR2A;NLRP3;EML4…
GO:0005816	MAP2K1;LATS1;WARTS;MEK1;PRKMK1	MAP2K1;LATS1	5	2	spindle pole body	LATS1;MAP2K1
GO:0005818	MAP9	MAP9	1	1	aster	MAP9
GO:0005819	NMP22;ATAT1;TTC23L;HSP28;NEDD9;FAM68A;STK15;E4F1;HSP27;BCLB;MPS1;MAP7D1;SKA3;JTB;FMN2;FXY;CALM2;CALM1;AIE2;EFHC1;SPICE1;B4DS41;B3KND1;HAUS8;KNSL6;CGI-128;BIRC5;MAP1S;MAD2L2;MAK;B2R6H3;ARHGEF2;STK13;KNSL5;FP3214;CYTSA;KIAA1842;HT012;AURKC;CYLD1;API4;SAC3D1;TPPP;PNAS-27;ENKD1;STX1B;KIF18A;B3KM90;CLTA;ANKFN1;RAB11FIP4;C1orf96;NUSAP1;MMS19;PIG5;CIAO2B;MAPRE1;KLHL42;SPAG5;MOZART2B;UHRF1;PSRC1;CLASP2;K…	AKT1;CENPV;KIF2C;MTUS1;KPNA7;NME7;ATAT1;SBDS;NEDD9;RACGAP1;FIRRM;MID1;MAPK15;CTDP1;CDC14A;MAP9;SNCG;E4F1;MAP7D1;CDC42;SKA3;PLK1;EVI5;JTB;TUBG2;KIF16B;FMN2;CALM2;ASPM;CALM1;LIMK2;EFHC1;TRAPPC14;ATM;SPICE1;EML2;AURKA;RGS14;MAPK1;HAUS8;VPS4A;KATNA1;KATNAL1;SPAST;CRMP1;DCTN3;MAP1S;MAK;MAD2L2;AURKB;SPECC1L;ARHGEF2;BIRC5;CBX3;HASPIN;SHCBP1;CLTC;NSUN2;AURKC;HSPA2;NDEL1;ANKRD53;DCDC1;CCDC69;RIF1;DCUN1D5;…	511	238	spindle	ACOT13;NUSAP1;CLASP1;UHRF1;FLCN;ZNF207;PLK1;KLHL22;EFHC1;CTDP1;MAEA;TTC28;KIF20A;NUDC;CEP295;CKAP5;PTP4A1;DCTN1;KIF14;CLTCL1;RGS14;STX1B;TUBB8;MAP7D1;AGBL5;CDCA8;PAFAH1B1;AFG2A;CALM2;CDC20;MYH9;MAK;SHCBP1;TUBG2;CEP162;CDC42;KIF15;KIF2A;UNC119;KLHL42;CENPE;MAP2K5;BCL2L10;COL6A4P1;HMMR;RPS3;CSNK1A1;MZT1;KIF11;KIF16B;TUBB3;TRAPPC14;LEMD2;CEP170;DYNLT1;TTLL12;KLHL21;FAM83D;TRIM75;NDE1;ARL2BP;CYLD;CCD…
GO:0005827	TUBG;KLHL22;GCP3;KIAA0469;TUBGCP3;CUL3;KIAA0617;TUBG1;KLHL21	KLHL22;TUBGCP3;CUL3;TUBG1;KLHL21	9	5	polar microtubule	TUBG1;CUL3;TUBGCP3;KLHL22;KLHL21
GO:0005828	KIAA0627;E9PSI1;CENPE;CLASP1;PNAS-114;CHMP4A;CGI149;C9orf83;RAB11A;B3KRZ9;CHMP4BP1;CGI-34;SHAX2;PRSM1;CHMP3;VPS20;SNF7DC2;CGI-301;CHMP4B;CGI-149;B4DXN3;CDA04;MAST1;CHMP1A;B2RA72;C20orf178;PCOLN3;CHMP4C;CHMP2B;CHMP6;CGI-84;ZW10;HSPC134;KIAA0622;CHMP2;CHMP5;VPS24;NEDF;C18orf2;OK/SW-cl.108;C14orf123;HSPC177;PNAS-2;KIAA0047;CHMP1;KIF18A;KNTC1;SHAX1;ZWILCH;CHMP1B;SHAX3;KIAA0166;CHMP2A;BBLN;BC2;RNF103-…	CLASP1;CENPE;CHMP5;CHMP4A;RAB11A;CHMP3;CHMP4B;KIF18A;KNTC1;MAST1;ZWILCH;CHMP1B;CHMP1A;CHMP2A;BBLN;CHMP4C;RNF103-CHMP3;CHMP7;CHMP2B;CHMP6;ZW10;CLASP2	61	22	kinetochore microtubule	CHMP1A;CLASP1;CHMP4BP1;CHMP7;CHMP5;CHMP6;CHMP2B;RAB11A;KNTC1;CHMP2A;CHMP4B;CENPE;CHMP4A;CHMP1B;KIF18A;MAST1;BBLN;ZW10;ZWILCH;CHMP3;CHMP4C;RNF103-CHMP3;CLASP2
GO:0005829	CNOT9;SHIP164;GSP;AIG6;AMOTL2;GLO2;USP17N;KRT2E;CBGL1;KLHL3;CDC42BPG;PDE5A;PEPE1;PELI3;PDGFC;NOTCH4;SPAG2;BLOC1S7;PSMG2;PRO2446;MAP3K12;TPH1;RPS15A;CCDC124;RNF177;SGOL2;CREAM1;CEB1;VTI1A;PTMA;KIAA0520;LEM3;SARP2;KLHLX;PKCL;ALDR;ATG16L2;CDKN1;hucep-7;CACNLB4;PPP2CB;MADH3;DOK5L;ETK;FRAT2;ARHGAP13;FANCE;NUF2R;NXT1;DKFZp586J0119;GSTP1;UNQ851/PRO1800;USP17L10;KIAA1723;SKP1;CYLD1;CDC42EP4;FRABP;SORCS2;…	CNOT9;AMOTL2;KLHL3;CDC42BPG;PDE5A;PELI3;PDGFC;NOTCH4;PSMG2;MAP3K12;TPH1;CCDC124;RPS15A;VTI1A;PTMA;ATG16L2;PPP2CB;FANCE;NXT1;GSTP1;USP17L10;SKP1;CDC42EP4;SORCS2;CLNS1A;KRT14;GAS2;ERAL1;TPP1;PHLDB1;MTMR12;ARHGAP19;BTBD1;ADH1B;RABGAP1;NCBP1;PAH;POLDIP3;HERC6;DOCK5;DENND2D;CDC42EP3;RBM18;ADH6;PPP2R1B;TGFBR2;UBE2L3;NBAS;ETNK2;S100A1;CASP8;GFER;PFKFB2;RPL13;YAP1;VEZT;MVP;PSIP1;H2BC14;PRDX3;SARS1;CLEC16…	13408	5322	cytosol	APBA1;NR1H2;GLYR1;UBE2A;HSP90AA1;APOB;KRTAP21-1;RAB4A;EIF2B1;PNPLA4;USP31;SRGAP1;TPK1;LSM1;GAN;ANKRD33;PIGN;PPM1F;DOCK11;NUP160;ARFGAP3;GCK;PTPN6;NOV;YWHAG;BORCS8-MEF2B;RABGGTA;STK4;ERAP1;SHQ1;LSM3;CYTH3;RNF168;ECD;PHLPP2;RAB1C;MTR;MAPK12;TAT;PSMD1;SCFD1;RPL27;TRAPPC2L;PIK3R6;SUMO1;GPT;PHLDB1;CAB39L;CEACAM7;MTFR1;TOPAZ1;ANXA2;PLA2G4B;CUL9;RCOR3;NPM1;INHCAP;PRKAR1A;STAMBP;ANXA11;EI24;NAA10;TRAPPC1…
GO:0005838	PSMD8;TRAP2;A0A140VJS3;Q5U0B3;PSMD3;PSMD11;PSMD12;PSMD9;PSMD6;PSMC5;PSMD7;B4DXI8;HEL-S-91n;PSMD1;MOV34L;PSMD13;PSMD2;KIAA0107;PSMC1;B4E2Y4;PFAAP4;B2RD27	PSMD8;PSMC5;PSMD6;PSMD7;PSMD3;PSMD11;PSMD12;PSMD9;PSMD1;PSMC1;PSMD13;PSMD2	22	12	proteasome regulatory particle	PSMD7P1;PSMD13;PSMD11;PSMD6;PSMD8;PSMD3;PSMC5;PSMD7;PSMD9;PSMC1;PSMD1;PSMD12;PSMD2
GO:0005856	CFAP47;HHA3-I;Q45VJ3;GPHN;B2RDE1;JADE1;B0I1R5;A4UCT1;BBS9;BICDL1;NEDD9;CORO1A;KLHL3;CDC42BPG;DYNLT2;CCT4;HSP27;Q9BXV5;JTB;TCTN1;SNTG2;FMN2;PLPP;MYO18A;CCDC124;IQCA;EFHC1;DKFZp434O1119;WDR1;SPICE1;KBP;PLK2;ODAD5;B3KND1;JAK2;BLOC1S2;B2R6H3;PCLO;PPP2CB;CCT8;TA;LISX;B4DEG1;MYO3A;PTMB10;B4DXP8;CDC42EP4;FRABP;CCDC88B;B4E3P1;ODAD3;MTCL2;GPER1;CLNS1A;KRT14;HKA2;ENKD1;ABP620;B4DWK5;STX1B;B2RBG2;B4DWX0;B3K…	CFAP47;GPHN;JADE1;BBS9;BICDL1;NEDD9;CORO1A;KLHL3;DYNLT2;CDC42BPG;CCT4;JTB;TCTN1;FMN2;CCDC124;MYO18A;EFHC1;WDR1;SPICE1;PLK2;JAK2;BLOC1S2;PPP2CB;PCLO;CCT8;MYO3A;CDC42EP4;CCDC88B;ODAD3;MTCL2;CLNS1A;KRT14;ENKD1;STX1B;MYO3B;GAS2;KIAA0753;RNF128;CFL1;KRT16;TEDC1;NUBP1;CIAO2B;MAP1LC3B2;IQUB;TUBA3E;CIB1;DNAL1;RABGAP1;VIL1;CDC42EP3;BBS4;PKHD1;AGBL2;HNRNPU;CASP8;ABL2;LMOD3;CTNNB1;PPP2CA;MARK2;MVP;SPAG6;NIN…	2686	1468	cytoskeleton	NUBP1;SPTBN2;KRT37;TBCCD1;SPMIP5;DYNLL2;GAPDH;STOM;DYNC2I1;ANGPTL4;PAFAH1B1;FGD3;NEK7;ODF1;KRT26;KIF2A;FRMD1;SYNPO;RUVBL1;TBCC;CSAG1;GAN;NUDCD2;RSPH10B2;CLXN;TSSK2;PLK3;MAP6;CENPV;MISP;COBL;CFAP251;NEURL4;SEPTIN7;CFAP46;DZANK1;PARVB;NSMF;BRCA2;FAAH;SPAG4;HAUS4;TUBB2A;UBXN2B;RPGRIP1L;RASSF5;DNAI4;AIF1L;KATNB1;STOML2;SGCG;TBCE;LLGL1;CROCC;KRT14;DYNC2H1;NPM1;S100A8;AKAP4;ANXA11;NDEL1;TACC2;BBS1;WDR3…
GO:0005862	C15orf13;TPM3;TMSA;TPM1;TPM2;TPM4;TMSB	TPM4;TPM1;TPM2;TPM3	7	4	muscle thin filament tropomyosin	TPM3;PTMA;TPM4;TPM2;TPM1
GO:0005863	TRIM32;HT2A;MYBPC3;MYOM1	TRIM32;MYBPC3;MYOM1	4	3	striated muscle myosin thick filament	MYBPC3;TRIM32;MYOM1
GO:0005865	ACTA;LMOD3;TMOD2;ACTA1;LMOD2;TMOD1;LMOD1;ACTL8;TNNT2;TMOD3;NTMOD;TTN;NEB;TMOD4;D9S57E;TMOD	TNNT2;TMOD3;TMOD2;LMOD3;TMOD1;ACTA1;TTN;NEB;TMOD4;LMOD2;LMOD1;ACTL8	16	12	striated muscle thin filament	LMOD2;TNNT2;ACTL8;TMOD4;LMOD1;TMOD3;TTN;ACTA1;TMOD2;TMOD1;NEB;LMOD3
GO:0005874	TPGS2;IRF;CDK5RAP3;TEKT1;DYNLT2;STK15;KIF21B;CCT4;DNCL2B;SKA3;MID1IP1;TMS1;DYHC;Q6LC01;B4DS41;DNAHC5;B3KND1;B3KPF2;BIRC5;TBCE;B2R6H3;CCT8;ARHGEF2;LISX;KIAA1603;CRFBP;DNAH2;B4DXP8;KLC2L;DNCI2;CYLD1;NKHC1;MURF3;MTCL2;KIAA0465;C6orf102;ENKD1;ABP620;KIAA1405;B3KTT1;KIF18A;SYBU;HDAC6;RNF60;WDR47;DNLC2A;ORP1;KIAA0988;SNTB2;RNF30;FXY2;SAMD2;DLP1;GABABRBP;MAP1LC3B2;TUBA3E;B7ZAF0;CLASP2;DP2.5;A8K5Y1;DNAL1…	TPGS2;CCT6A;CDK5RAP3;ATAT1;NINL;MT3;TEKT1;DYNLT2;KIF21B;CCT4;SKA3;BAIAP2;MID1IP1;KNSTRN;TBCA;DCDC2;DNM3;HAUS8;MAP1S;TBCE;CEP57L1;BIRC5;KIF4B;ARHGEF2;CCT8;DNAH2;KIF27;TTLL4;DNAH14;KIF26B;MTCL2;TPPP;ENKD1;TBCB;TUBB4B;KIF18A;SYBU;MTA1;HDAC6;KIF3C;WDR47;DNAH10;NUSAP1;SNTB2;MAPRE1;SPAG5;DYNC2H1;MAP1LC3B2;TUBA3E;STAU2;CLASP2;DNAL1;CENPE;GTSE1;MID2;MAP2;DLG1;KIF22;ARHGAP4;MAP7;SHTN1;ROR2;DYNLL2;CEP170B;…	939	351	microtubule	NUSAP1;DYNC2LI1;DYNLRB2;KIF3C;DVL1;KIF20A;RPL17;BAIAP2;DYNLL2;REEP3;NCKAP5L;TCP11L1;PAFAH1B1;TPPP3;NEK7;TUBG2;KIF2A;MDM1;CENPE;CAMSAP2;PTPN20;TBCC;CDK5RAP3;TUBGCP2;TPGS2;TRIM54;DNAH9;KIFC2;KNSTRN;MAP6;EML1;DNAI1;CLIP2;HOOK3;TUBA1A;KIF19;CENPJ;HAUS4;TUBB2A;CDK2AP2;RASSF3;DPP9;AKNA;RASSF5;KIF18B;MAPRE1;KIF4A;KLC3;EML5;KIFC1;KATNB1;ODF2;MAP1A;TBCE;CDK5RAP2;FAM110C;DNAL1;MID1IP1;DYNC2H1;KIF20B;GK;LZT…
GO:0005876	CGI-90;ADPRTL1;KIAA0627;CCDC57;CLASP1;PARP4;NMP22;CAM3;C20orf55;EML3;STK5;C18orf24;TTL;SKA3;PLK1;CAM;KIF4A;TUBG2;CAM1;HCKID;C13orf3;F10;CALM2;CDC28A;P34CDC2;CALM1;AIE2;AIRK2;hucep-10;STK1;AIRK3;KIF4;KIF3A;MAST1;SOGA2;CCDC165;CSNK1D;UNQ9371/PRO34163;FAM82A1;FAM110A;SKA1;FAM82B;AURKA;KIAA0177;CAMIII;CDK1;IAP4;CALML2;FAM82A;CDKN1;BIRC5;AURKB;KIF3B;STK13;ARK3;PRC1;POLB;HAUS2;KIAA0622;CLASP2;NUMA1;CAN…	CCDC57;PARP4;CLASP1;NUMA1;AURKC;CAPN6;KIFAP3;ARL3;MTCL1;EML3;FAM161A;BOD1;TTL;SKA3;PLK1;SKA2;KIF4A;TUBG2;TUBG1;RMDN1;F10;CALM2;CALM1;PSRC1;KIF3A;RMDN3;MAST1;CSNK1D;FAM110A;SKA1;AURKA;KIF11;CDK1;CALM3;RMDN2;BIRC5;AURKB;KIF3B;KIF2A;PRC1;POLB;HAUS2;CLASP2	102	43	spindle microtubule	KIF3B;F10;TUBG1;SKA2;CLASP1;PLK1;NUMA1;ARL3;POLB;FAM161A;CCDC57;BIRC5;CDK1;BOD1;KIFAP3;CDKN1A;FAM110A;AURKC;CAMK2B;CAPN6;RMDN1;CALM1;CALM2;HAUS2;TUBG2;KRIT1;CLASP2;KIF2A;SKA3;CALM3;CRYBG1;MAST1;PRC1;KIF3A;AURKA;PSRC1;EML3;KIF11;RMDN2;TTL;KIF4A;PARP4;CSNK1D;SKA1;AURKB;MTCL1;RMDN3
GO:0005879	WDR16;KIAA1009;MNS1;CFAP107;QN1;FAM154A;NME7;CFAP276;NESG1;A8KAA2;CFAP77;CFAP95;FAM183A;C16orf80;PIERCE2;GLUP;TEKT1;TEKTIP1;CFAP210;B4DL36;SAXO2;CFAP141;TEKT4;GTL3;C22orf11;FAM154B;C15orf26;C9orf138;BUG22;C1orf192;EFHC1;KIAA1005;C9orf9;CFAP20;CFAP126;TUBA1A;FAM166B;SAXO1;FAM166C;PIERCE1;CCDC173;RIBC2;C1orf194;C9orf135;ARL6;IFT70A;CIMIP2C;C19orf71;ENKUR;TTC30A;TEKT3;Q9H5X5;C2orf70;TEKT2;RPGRIP1L;W…	TEKT2;RPGRIP1L;MNS1;NME7;CFAP276;CFAP77;EFHC2;PIERCE2;TEKTIP1;TEKT1;CIMIP2B;SPACA9;CFAP210;SAXO2;TEKT4;TUBB4B;CFAP161;IFT70B;PACRG;EFHC1;CFAP53;ARFGEF2;CFAP45;CFAP20;CFAP126;CEP162;TUBA1A;CFAP52;PIERCE1;EFHB;RIBC2;ARL6;IFT70A;ENKUR;TEKT3	96	35	axonemal microtubule	PIERCE1;CFAP161;EFHC1;CFAP141;SAXO1;CFAP20;SAXO2;TEKTIP1;CFAP45;CFAP53;TEKT1;CFAP210;CFAP276;IFT70A;CFAP144;NME7;TEKT2;TEKT4;TUBA1A;CEP162;PIERCE2;EFHC2;ARFGEF2;CFAP126;SPAG8;MNS1;TUBB4B;CIMIP2B;CFAP77;SPACA9;EFHB;TEKT3;CIMIP2C;CFAP95;RPGRIP1L;ENKUR;RIBC2;ARL6;CFAP107;PACRG;CFAP52;IFT70B
GO:0005880	HAUS8;HICE1	HAUS8	2	1	nuclear microtubule	HAUS8
GO:0005881	GRAMD2B;SBBI8;KIF2C;TOGARAM2;TMEM214;C16orf48;MID1;DYNC1H1;TCTEL1;TCTEX1;LIS1;MDS;FAM161B;TUBGCP2;TUBG2;APC;FBXW11;CFAP96;TCTEX-1;DYHC;C9orf9;C10orf74;IAP4;DHC1;SNPH;ARHGAP18;KIAA1565;BIRC5;DNECL;CLAP;KIAA1472;MTUS2;KIAA0696;REEP2;FAM179A;AD-015;C17orf28;PAFAHA;HID1;KIAA0423;CYP2A3;API4;C4orf47;ENKD1;SAA1;TUBG1;ARFL3;REEP1;SDR20C1;SYBU;TPT1;ACAM;REEP3;CYLD;SELS;BCAS3;GCP2;GOLSYN;FBW1B;TUBA6;MAPRE…	GRAMD2B;CLASP1;KIF2C;GTSE1;MTUS2;TOGARAM2;TUBA1C;TMEM214;BCL10;SRPRB;ARL3;REEP2;CYP2A6;MID1;DYNLT1;DYNC1H1;HID1;SPACA9;PAFAH1B1;ENKD1;SAA1;REEP4;SERP1;TUBGCP2;APC;TUBG1;SELENOS;MAPRE2;REEP1;MAP10;RP1;FBXW11;TUBG2;SCTR;SYBU;TPT1;NIN;MAST1;REEP3;CYLD;TRPV4;BCAS3;TUBA1A;APC2;SNPH;MAPRE1;CLMP;ARHGAP18;BIRC5;TUBA1B;BICD1;DCXR;RAB3D;TOGARAM1;FHDC1;CLASP2	132	56	cytoplasmic microtubule	TUBG1;CLASP1;SCTR;REEP2;SAA1;SELENOS;TMEM214;TPT1;ARL3;SERP1;DYNC1H1;KIF2C;BIRC5;NIN;CYP2A6;MTUS2;REEP3;TRPV4;PAFAH1B1;MID1;FAM161B;TUBA1A;BCAS3;TUBG2;MAPRE2;CIMAP1D;REEP4;BCL10;ENKD1;CLMP;SYBU;MAP10;APC2;TOGARAM1;FBXW11;FHDC1;SPACA9;MAST1;ARHGAP18;CFAP96;GTSE1;TUBGCP2;DMC1;HID1;REEP1;GRAMD2B;DCXR;RAB3D;MAPRE1;TUBA1C;APC;DYNLT1;SNPH;BICD1;SRPRB;RP1;CLASP2;TOGARAM2;TUBA1B;CYLD
GO:0005882	KPP;HKA8;HHA3-I;LMNB1;KRTAP10-11;KRTAP5.11;KRTAP8.1;HLA-DRB1;HHA2;B4E2J5;B4DWU0;KRT2E;KRTAP1-4;KAP19.1;KRTAP3-3;KRT37;KRTAP5-6;KRTAP6-1;DMN;KAP6.2;B4DFR3;DP3;KRTAP4-5;KRT15;KRTHA8;AF3P21;BFSP1;SCYGR9;KRTAP12.2;KRTAP28-3;KRT24;KAP19.2;KRTAP5.5;MEMA;KRT5;KRTAP28-2;KRTAP12-3;KRTAP3-2;KRTHA7;B3KY79;KRTAP4-16;IFLTD1;ASCT1;KAP19.6;KRTAP7.1;B4DN72;KRTAP9-8;KRT12;B4DKJ0;KRTAP2-4;KRTAP1-3;GFAP;KRTAP19-4;H…	LMNB1;HLA-DRB1;KRTAP4-6;KRTAP3-3;KRT6C;KRT37;KRTAP4-9;KRT34;KRT81;RTN2;KRT38;LMNA;KRTAP4-5;KRT15;KRT2;KRTAP2-1;KRT17;KRTAP11-1;KRT24;KRT5;KRT32;KRTAP3-2;KRT86;NEFH;KRT12;NES;KRT18;KRTAP2-4;GFAP;KRT19;JUP;KRT23;DES;SYNM;EVPL;KRT76;KRT78;KRT222;KRT14;KRT33B;KRT84;KRT31;KRT40;KRT9;KRT26;KRT77;KRT16;PKP1;KRT28;KRT85;GJA1;MNS1;KRTAP4-4;KRT3;KRT33A;KRT36;KRT75;KRTAP4-7;KRT25;IFFO2;TLK2;DSP;PNN;PRPH;NCK…	459	110	intermediate filament	IFFO1;KRTAP10-6;KRT33A;KRTAP4-16;KRTAP16-1;KRTAP19-8;KRTAP2-1;KRTAP9-6;KRTAP4-6;KRTAP1-1;KRT37;KRTAP4-12;KRT83;KRTAP9-1;KRTAP13-2;KRT74;KRTAP21-1;KRTAP13-3;PKP1;KRTAP19-3;KRT7;KRTAP20-4;SYNM;KRTAP1-5;KRTAP10-2;CLIP1;SCYGR4;KRT2;KRTAP6-1;KRT26;KRTAP4-3;KRTAP4-8;KRT18;KRTAP10-4;KRTAP20-2;KRT33B;KRTAP26-1;KRTAP12-2;KRT1;KRTAP12-4;BFSP1;KRT12;KRT40;KRTAP5-1;KRTAP4-9;KRT85;NEFM;KRTAP12-3;KRTAP13-4;KRT…
GO:0005883	LDLRAP1;NRP;NEF5;OSP;NEFM;HTR2A;VEGF165R;NF68;ARH;NFH;DLGAP2;CLDN11;C8orf68;NEF3;ERICH1-AS1;OTM;INA;HTR2;NEFH;NRP1;SHANK2;NEFL;NFL;NFM;DAP2;KIAA0845	LDLRAP1;INA;HTR2A;NEFH;SHANK2;NRP1;DLGAP2;NEFL;CLDN11;NEFM	26	10	neurofilament	DLGAP2;NEFM;HTR2A;LDLRAP1;CLDN11;NEFH;INA;NEFL;NRP1;SHANK2
GO:0005884	CORO1;RAC1;KIAA0750;DMTN;DMT;YES;FLN;RHOQ;CORO1A;TEK;PAK1;HSD21;MICALCL;SHAP;D9S57E;MISP;ACKR2;TMOD;FMN2;DNAJA3;TSC1;KIAA0132;INRF2;POTEE;AIF1;FMN;ACTC;C19orf21;TMOD1;ACTN2;C15orf13;APS;KIAA0051;GDPD2;ACTL9;WHRN;YES1;CAPZIP;DIAP1;ACTG;PLS2;KLHL19;KIAA1202;DIAP3;MICAL;OBDPF;AVIL;VPS18;WIP;PTK9;GAS2L1;ACTL8;KIAA1642;KIAA0394;IBA1;MICAL2PV2;ANXA1;SPTBN4;HCK;WASPIP;TMSB;ACTN3;MYO1B;GAS2;TMSA;SPTBN3;K…	RAC1;DMTN;RHOQ;TEK;CORO1A;PAK1;MISP;ACKR2;FMN2;DNAJA3;TSC1;POTEE;AIF1;TMOD1;ACTN2;GDPD2;WHRN;YES1;VPS18;AVIL;GAS2L1;ACTL8;ANXA1;SPTBN4;HCK;ACTN3;MYO1B;GAS2;CCR10;WIPF1;ACTC1;PLS1;CD2AP;GJB6;TPM2;AIF1L;IQGAP1;VPS11;TPM4;POTEF;CORO1B;PALLD;POTEI;GAS7;WAS;DIAPH2;DIAPH3;MYO9B;MICAL2;INF2;PSTPIP2;TPM3;RCSD1;FMN1;GAS2L2;POTEJ;LMOD2;ACTG1;EZR;APC2;TPM1;TFPT;PLS3;AMOT;RAC2;COBL;TWF1;ACTA1;ACTBL2;DIAPH1;S…	183	95	actin filament	GAS7;FMN1;CTTN;ACKR2;TSC1;DMTN;GAS2L1;KEAP1;WHRN;AIF1;SHROOM4;FHDC1;CORO1A;FLNA;COTL1;LMOD2;GJB6;ARHGAP6;POTEI;DNAJA3;TPM2;PTMA;YES1;GAS2L3;TPM4;GAS2;MISP;COBL;WAS;GAS2L2;ACTL9;PAK1;VPS18;AVIL;DIAPH1;MICAL2;ACTN2;MYO9B;AMOT;PAWR;MARK2;POTEF;ACTN1;MYO5A;RHOQ;AIF1L;PLS3;MYO1B;DIAPH2;TPM1;TMOD1;FYN;MICAL1;MYO9A;ACTA1;WIPF1;APC2;CORO1B;IQGAP1;LCP1;POTEJ;PSTPIP2;TPM3;RCSD1;TWF2;RAC2;HCK;EZR;POF1B;POTE…
GO:0005902	HARP;USH1C;MYO1F;ASBT;CLRN1;RAPGEF3;FABPI;RDX;VAP1;ANGPT1;MDU2;ACSVL4;CD302;VIL;TEK;LHR;PARK8;DFNB36;FSCN1;FMN2;MDU3;GIF;PROM2;Q53F91;A0A140VK65;CALML4;SEC8;CD43;SPN;CNP;MC1;HNF3A;ESPN;CGI-52;CLEC13A;ISBT;HYAL2;VCAM1;BBS2;SDCCAG28;CLCA1;PDGFA;VATB;CD44;CGEF1;CLIC4;KIAA0727;CACC1;WWOX;NHERF;IQGAP2;MYO1G;PDGF1;VPP2;RHEPDGFRA;A8K309;EPI64;LP2654;MYO1C;ATP6E2;ATP6V1E1;AQP5;PCDH24;PCLKC;SDR20C1;UNQ252…	USH1C;CLIC4;MYO1F;WWOX;CDHR2;IFT20;MYO1D;IQGAP2;LRRK2;RAPGEF3;RDX;MYO1G;FABP2;ANGPT1;MYO7A;CD302;VIL1;PROM1;TEK;TBC1D10A;MYO6;CRB1;JAM3;FSCN1;MYO1C;AOC3;ATP6V1E1;AQP5;FMN2;ATP6V1B1;CDHR5;MYO1B;GIF;PROM2;OXTR;SPEF1;MYO1H;CALML4;MYO1E;PLEKHG6;SLC27A4;CLCA1;FAN1;MYO7B;SPN;PDGFRA;SLC10A2;ENPP7;PODXL;CNP;ATP7A;EZR;ICAM2;ATP6V1B2;ESPN;ANKS4B;NHERF1;HYAL2;VCAM1;GRXCR2;EXOC4;BBS2;TGFB1;TPRN;DCXR;MYO1A;ST…	166	72	microvillus	SLC27A4;EXOC4;USH1C;PODXL;TGFB1;FOXA1;MYO1A;TBC1D10A;FABP2;GIF;CD302;CDHR5;MYO1H;FAN1;FSCN3;MYO1F;MYO1G;JAM3;MYO1D;STARD10;MYO7B;CD44;GRXCR1;RAPGEF3;CLCA1;CNP;GRXCR2;SLC10A2;MYO1E;NHERF1;HYAL2;ANGPT1;LRRK2;ICAM2;MYO7A;OTOP1;MYO1B;PROM1;ESPN;PROM2;AQP5;LHCGR;IQGAP2;ATP7A;ATP6V1B1;PDGFRA;CALML4;BBS2;CDHR2;FSCN1;CRB1;DCXR;VIL1;ENPP7;EZR;WWOX;ANKS4B;ATP6V1A;CBLIF;MYO6;SPN;RDX;ATP6V1B2;TEK;CLIC4;PDGFA…
GO:0005903	HARP;USH1C;IKEPP;ITPR3;FLN;VIL;SLC34A2;DFNB36;PDZD1;EPS8;CHIP28;KIAA1308;SLC17A2;TMPRSS15;SLC2A2;SNX5;LIMA1;MME;KIAA2034;ESPN;GNAI3IP;NPTIIC;B2CQT6;FP17425;MYL12B;KIAA0727;SLC9A3;MYL6;MYH14;PRSS7;PDZK2;SLC15A1;SLC34A1;EPN;LP2654;VCL;MYO1C;PEPT1;ACTR3;FLN3;ENPEP;PCDH24;PCLKC;SDR20C1;ACTN3;TAP;ATP6V0A4;MYO1B;TABP;NHERF4;RGS19;GLUT2;A0A384MR50;LCTL;AIE75;ACAT2;PLS1;DXS1179E;PDZK1;FLNB;DLP1;NHE3;DCXR…	USH1C;MYL12B;SCIN;CDHR2;RALGDS;MYO1D;SLC9A3;MYL6;ITPR3;SAT2;SCART1;MYH14;VIL1;SLC15A1;CUBN;LRP2;FLII;MYH9;DNM1L;SLC34A1;SLC34A2;ADD3;CAPZA2;SI;ACTN1;VCL;MYO1C;FLNA;ACTR3;ENPEP;EPS8;SLC34A3;SOAT2;ATP6V0A4;SLC17A2;ACTN3;MYO1B;AQP1;NHERF4;RGS19;TMPRSS15;MYO1E;SLC38A2;SLC2A2;MYO7B;CLIC1;SNX5;LIMA1;MME;LCTL;ACAT2;EZR;PLS1;PRKCI;ESPN;ACTB;PDZK1;FLNB;ANKS4B;PLEC;DCXR;MYO1A;CAPZB	127	63	brush border	CUBN;ANKS4B;USH1C;FLNB;MYO1D;SCART1;CAPZB;MYO1B;SLC2A2;TMPRSS15;ESPN;AQP1;DNM1L;MYO7B;RGS19;NHERF4;ITPR3;EPS8;SI;MME;MYO1A;FLII;SLC15A1;PDZK1;SLC9A3;SLC38A2;ACTR3;MYH9;SAT2;LCTL;SOAT2;ENPEP;ACAT2;MYL12B;PRKCI;SLC34A2;LRP2;ATP6V0A4;CDHR5;ADD3;SLC34A1;ACTN3;MYL6;MYH14;SLC17A2;FLNA;MYO1E;ACTN1;CDHR2;RALGDS;ACTB;SLC34A3;MYO1C;DCXR;CLIC1;VIL1;VCL;LIMA1;SCIN;SNX5;PLEC;PLS1;CAPZA2;EZR
GO:0005905	LDLR;KIAA1199;AAK1;B7Z853;DGKD;ACKR3;ATAT1;SPK;OCRL1;EPN3;CLAPG1;SH3PXD3A;B7Z691;ARR2;SH3PX1;IFCR;KIAA0554;B4DJB1;CEMIP;LRP12;APP;ADTG;B7Z313;ST7;CCDC32;LRP10;B7Z3M9;SPHK;KIAA0966;NECAP2;SPHK1;B4DM00;ARRB1;OCRL;ITSN1;UNQ513/PRO1028;KIAA0109;TNK2;NUMB;CLTC;EPN1;AP2A2;HIP12;FBP17;ARR1;AP1S3;ELAM1;B7ZAZ3;SK1;REPS1;DNM1;AP2S1;EPS15;FCHSD2;LRP3;FCHO1;C6orf134;STON1;DYN2;C14orf41;B7ZAJ9;CALM;EMS1;ITSN;…	CLTC;NUMB;LDLR;EPN1;AAK1;AP2A2;AP1S1;DGKD;AP1S3;ACKR3;ATAT1;AP2S1;DNM1;TF;EPN3;EPS15;AP2A1;FCHSD2;RAMP2;VLDLR;REPS1;LRP2;DNM2;LRP3;MYO6;DNM1L;FCHO1;STON1;ARRB2;CTTN;NECAP1;CEMIP;LRP1;CDHR5;SNAP91;LRP12;HSPD1;APP;CLTA;SH3BP4;CLTCL1;AMN;TFRC;AP1S2;ST7;CCDC32;LRP10;INPP5F;HIP1R;ADCY8;FNBP1;BMPR2;NECAP2;EPS15L1;SPHK1;FCHO2;SGIP1;CLTB;ARRB1;AP2M1;CUBN;RAB35;RAB1C;OCRL;ITSN1;AP1G1;SORT1;AP2B1;PICALM;SL…	179	73	clathrin-coated pit	ACKR3;CUBN;FCHO1;OCRL;LRP10;DNM1;STON1;RAB35;AP1S1;AP1S3;SELE;DNM1L;BMPR2;LRP3;MYO6;CTTN;CLTA;PICALM;SNX9;TF;SORT1;CLTCL1;EPN1;ITSN1;TFRC;ARRB1;TNK2;AP2B1;EPS15;AP2A2;DGKD;ADCY8;SPHK1;CCDC32;AP1S2;AP2S1;DAB2;AP2A1;FCHSD2;CEMIP;LRP2;CDHR5;AMN;CLTC;FNBP1;HIP1R;VLDLR;HSPD1;LDLR;SLC2A4;SNAP91;EPS15L1;ARRB2;INPP5F;ATAT1;NECAP2;EPN3;RAB1C;NECAP1;RAMP2;SH3BP4;AP1G1;ADRB2;FCHO2;LRP1;ST7;LRP12;APP;NUMB;AP…
GO:0005911	CDC42BPA;FLN;MYH2;COL17A1;PLEKHG5;CORO1A;ARHGEF6;CPETR2;PACSIN2;PLPP;WDR1;MEMA;FLRT2;PKCL;CADM3;LIN7B;TFCP2L3;PRKD1;IGSF4;HEG1;THW;KIRREL;CRIB1;FGFR4;AMTN;TNRC19;NECTIN2;CXNC;PTPRK;MYHSA2;DAG1;EMT;PTPRL1;VSIG10;XIRP2;TSPAN25;UNQ6486/PRO21335;MPP1;LEC3;HEL114;JAM1;A0A1P7ZIN0;PDZD11;STEAP;IGSF4A;MOX44;ACVRINP1;ERK8;Q5JPT6;NEPH2;WAVE2;DLG1;PKD1;ADDL;VSIG10L2;PCDH1;SGCA;PRKCZ;PECAM1;FRS2;DAL1;MLLT4;D…	AKT1;KRIT1;MPP7;MPP3;PRKCD;IQGAP3;CDC42BPA;MYH2;SV2A;NGFR;COL17A1;PLEKHG5;TEK;CORO1A;ARHGEF6;MAPK15;CDH5;PAK1;LIMS2;CDC42;GJB3;ITK;BAP1;CLDN3;FSCN1;FLRT1;POLDIP2;CSK;MAGI2;PTPRO;PACSIN2;LAT;CLDN2;APP;ADGRL3;WDR1;STX3;ADGRB1;ITGA5;SLC2A2;FLOT1;FZD4;PTK7;EPB41L3;PCDHGA12;CASK;FLRT2;PALS2;CADM3;MLC1;PLEKHA7;LIN7B;THEMIS;TIAM1;OCLN;SCRIB;AQP7;PRKD1;HEG1;CLIC4;JUP;RPGRIP1L;CLDN1;KIT;FGFR4;IGSF11;LAMA1…	465	208	cell-cell junction	ITGA5;CEACAM1;MAGI2;DNMBP;NECTIN2;PECAM1;MPP6;CXADR;PARD3;YAP1;CLDN5;MAGI1;KIRREL3;PLEKHG5;RAPGEF2;CLDN1;PRKCD;POLD4;DLG1;HEPACAM;NGFR;COL17A1;PACSIN2;CDC42;PTPRO;PTK7;RHO;CD53;MLC1;CORO1A;CLDN18;CNN2;FAN1;MPP2;AJUBA;PCDH1;FLNA;GRIA1;RASIP1;LAT;FZD4;PKD1;STEAP1;KIRREL1;LIMS1;AMTN;JAM3;MAP2K2;IQGAP3;AQP3;TJP1;ADGRB1;PTPN6;NPHS1;APOLD1;PNN;PDXP;PKP3;TENM2;NPHP1;DSC3;AFDN;GJB3;WAS;PAK2;PIK3R1;LIMS2;…
GO:0005914	PGMRP;PGM5	PGM5	2	1	spot adherens junction	PGM5
GO:0005915	KIAA1296;JUP;CAMSAP3;CTNND1;KIFC3;CTNNG;KIAA0894;NECTIN2;CTNNA1;PVRL2;KIAA0384;B3KXA2;SH3D5;HVEB;SORBS1;DP3;VCL;PLEKHA7;KIAA1543;PRR2	JUP;CAMSAP3;CTNND1;KIFC3;SORBS1;VCL;NECTIN2;PLEKHA7;CTNNA1	20	9	zonula adherens	PLEKHA7;SORBS1;CTNNA1;KIFC3;VCL;JUP;NECTIN2;CTNND1;CAMSAP3
GO:0005916	CDHN;CTNNB;GJA1;OK/SW-cl.35;CTNNB1;tmp_locus_29;DES;CDH2;NCAD;CTNNA3;GJAL;HEL114;DSP;CXNK2;NRAP;ACTN1;VCL;PRO2286	DSP;NRAP;GJA1;CTNNB1;CDH2;ACTN1;VCL;DES;CTNNA3	18	9	fascia adherens	CTNNA3;NRAP;DSP;VCL;DES;CTNNB1;GJA1;CDH2;ACTN1
GO:0005918	CNTNAP1	CNTNAP1	1	1	septate junction	CNTNAP1
GO:0005921	GJC1;GJB1;GJA1;NOV;A0A481MT65;GJA5;CXNR;B4DFW1;GJA4;UNQ2529/PRO6028;GJAL;MRS1;ZO1;PANX3;CX31;CXNK1;GJA9;CXNQ;B2R914;GJB4;Q53FJ6;GJB3;A0A140VK08;A1YRJ5;AQP0;C9IYK1;CALB2;Q59GT9;B4DMC9;KIAA0376;DSC1;GJC3;CXNG;GJD2;CCN3;B4DGM6;NOVH;SPECC1L;MAP;A0A481MTF8;DBN1;CXNJ1;CXNO;B4DI81;CAB29;CYTSA;CXNA;TJP1;CXNN;CXNF;CXNC;PANX1;CXNH1;CXNU;GJC2;GJD4;CXNP1;CXND;IGFBP9;GJA12;CXNS;A0A481MTA1;PANX2;D0S117E;SPECC1…	GJC1;GJB1;GJA1;NOV;GJA5;TJP1;GJA4;PANX1;GJC2;GJD4;GJB3;CALB2;PANX2;DSC1;SPECC1L-ADORA2A;GJA8;GJB2;GJB5;GJB6;SPECC1L;GJD3;GJA10;DBN1;SGSM3	85	24	gap junction	MIP;NOV;GJB3;GJA3;CCN3;GJA10;GJD3;DSC1;GJA5;TJP1;GJC3;GJB5;CALB2;GJB4;SPECC1L;GJC1;PANX3;GJB1;SPECC1L-ADORA2A;GJA1;GJA9;GJB2;GJA8;GJD4;PANX2;DBN1;GJB6;GJD2;GJB7;SGSM3;GJA4;PANX1;GJC2
GO:0005923	MALS3;UNQ779/PRO1573;AMOTL2;TJP4;TBCD;KIAA0651;C9orf140;JAM2;STRN;PSCD2L;B4DXN7;CLDN17;RIGI;PDCD6IP;SSD1;UNQ777/PRO1571;CPETR2;C1QTNF5;TEM7;B3KW38;M4S1;OCEL1;APC;C1orf32;OSP;ILDR2;JRAB;A0A2R8YDH4;VAP33;CDK4;JACOP;MIC18;WNK4;CLDN21;CLDN7;UNQ303/PRO344;ARNO3;ADIE;LIN7B;CLDN22;INADL;MTDH;ARHGEF2;ASH1L;B7Z5W1;PARD6G;MPDZ;TNRC19;PCLN1;ALIX;CLDN25;FRMPD2;UNQ481/PRO944;RAP2B;Q53HW4;B4DFG7;PLXDC1;VELI1;J…	AMOTL2;MPP7;TBCD;JAM2;STRN;RIGI;PDCD6IP;MXRA8;CLDN10;CDH5;C1QTNF5;MAPK15;BAP1;CLDN3;APC;MAGI2;CLDN2;ILDR2;CLDN19;CLDN23;CDK4;JAML;WNK4;DAO;CLDN7;LIN7B;CLDN6;MTDH;ARHGEF2;OCLN;ASH1L;PARD6G;MPDZ;RPGRIP1L;CLDN1;MARVELD3;TJAP1;FRMPD2;RAP2B;PLXDC1;CCND1;CXADR;LIN7C;CLDN14;LSR;IGSF5;LIN7A;CLDN15;BVES;USP53;CRB3;EPCAM;MAGI1;CLMP;CYTH2;PARD3B;CLDN11;ESAM;CLDN16;WWTR1;CGNL1;DLG1;PATJ;VAPA;TJP3;PRKCZ;JAM3;…	331	123	bicellular tight junction	MARVELD3;C1QTNF5;SHROOM2;MAGI2;CGN;CLDN23;CXADR;PARD3;YAP1;TGFBR1;CLDN5;MAGI1;RAPGEF2;CLDN1;JAML;EPCAM;DLG1;CLDN17;FRMD4A;VAPA;SAPCD2;PDZD4;DAO;PALS1;CCND1;FRMPD2;CCDC85C;LSR;SYNPO;CLDN18;RIGI;CYTH2;PARD6A;APC;JAM3;TJP3;PATJ;TJP1;VASP;CLDN24;CLDN12;CLDN25;CLDN22;NPHP1;MARVELD2;ASH1L;OCEL1;CLDN16;AMOTL2;CYTH3;CLDN10;LIN7B;AOC1;PARD6B;TJAP1;BVES;IGSF5;FRMD4B;WNK3;CYTH1;AMOT;RAB13;MAPK15;CLDN14;ABP1…
GO:0005927	SMPX;CIB2;FIBL6;KIP2;NRAP;HMCN1;SRMX	NRAP;HMCN1;SMPX	7	3	muscle tendon junction	CIB2;HMCN1;NRAP;SMPX
GO:0005938	EPB41L2;AKT1;WDPCP;GPRC1G;OSR1;DKFZp686A01173;B4DSW1;AGTRAP;AKAP13;NMP22;PARK1;MGLUR7;IQGAP3;GAD67;FMNL;NLRP5;NEDD9;B4DKY5;RHOA;SPTAN1;DYNC1H1;CORO1A;KIAA0291;FIBL6;AKAP250;NEDD4;MDS;GPRK2L;AKAP12;MISP;HS1BP1;EPS8;FMN2;SPTB;KIAA1189;BFSP1;STIL;KIAA0799;LAMB2T;LASP1;SPINK5;OEP19;LGN;DYHC;GNAI1;ACF7;RYDR;MLC2;KIAA1758;SLC38A8;NRBP;SPTA1;DHC1;SPIRE1;SPAK;CRIP2;NDFIP1;STP;ARHGEF7;PRKD1;Nbla10314;CLIP…	EPB41L2;AKT1;MPP7;RAC1;AGTRAP;AKAP13;IQGAP3;SNCA;NLRP5;NEDD9;CD302;RHOA;SPTAN1;DYNC1H1;CORO1A;FRY;NEDD4;FSCN1;CABP1;AKAP12;MISP;NSMF;EPS8;SPTB;FMN2;F10;STIL;TSC1;ARFIP2;LASP1;SPINK5;ARHGAP33;GNAI1;SPTA1;ITPR2;SPIRE1;NCL;CRIP2;NDFIP1;ARHGEF7;PRKD1;GLRX3;CLIP2;PARD6G;ANLN;MYL12B;MKLN1;CAV1;HMCN1;IQGAP2;RPF1;ARF6;TRIP10;FMNL1;STK39;TBCB;ASTN2;SPTBN4;MYO1C;GPSM1;TRAF2;FGF1;FRMPD1;ACTR2;ARHGAP32;NRBP1…	447	177	cell cortex	F10;HAX1;DBNL;ARHGEF7;CLASP1;MYH10;AGTRAP;GAD1;SPTB;SPTBN2;DYNC1H1;ACTR2;CTTN;PARD3;PFN4;EPS8;DCTN1;NRAP;BIN2;SPRR4;TSC1;CSNK1G2;PAFAH1B1;MYH9;RHOA;CABP1;CLIP1;CD302;PDZD4;SAPCD2;RPF1;GRM7;CORO1A;CLIP4;FAN1;NDFIP1;FLNA;NCL;RYR1;PARD6A;PKD1;BFSP1;AKAP12;FNBP1L;ENO1;ITCH;MYO10;TRAF2;IQGAP3;CYTIP;GNAI1;SPINK5;ASTN2;ARF6;MICAL3;MYO1D;AKT2;SPIRE2;MISP;COBL;MKLN1;GPSM2;KHDC3L;STK39;TRAK1;FGF1;CLIP2;EPB…
GO:0008021	GPRC3A;GRIN2A;DISC1;MT3;KIAA0763;UNQ1874/PRO4317;STX12;BLOC1S7;LAMP1;CDK16;STXBP5;STX2B;PSF;SEPTIN1;PICK1;STX3;PSD95;VIAAT;SYPL1;VTI1A;ZNF231;PDE4B;KIAA0856;SEPTIN4;KIAA1758;PCTK1;OX;DMXL2;hucep-7;PSNL2;TA;PRRT2;PS2;TYH;DQ2;SADB;NTF3;RAB12;SLC30A3;HLP1;SV2C;RAB3B;SLC40A1;PCTAIRE1;SLC32A1;SYT12;CALM;SEPTIN5;VMAT2;HAP1;SYT;PPORX;KIAA1073;ZNF179;B4DI62;A0A024R7I7;SEPT5;BTS;VTI1L1;NTT4;SEP2;RNF91;TPR…	CLCN3;GRIN2A;SV2A;SV2B;SYT7;DISC1;MT3;STN1;STX12;RAB40C;LAMP1;CDK16;STXBP5;NGF;APP;PICK1;SEPTIN1;STX3;SYT11;SYPL1;VTI1A;PDE4B;SEPTIN4;MME;PPFIA2;DMXL2;SNAPIN;BTBD8;VTI1B;PPOX;CLCN4;PRRT2;STX11;AP3S1;NTF3;RAB12;SLC30A3;TMED9;SV2C;RAB3B;SLC40A1;NDEL1;PTPRN;SLC32A1;STON1;SYT12;DLG4;SEPTIN5;CLCN5;HAP1;KIRREL3;PSEN2;BACE1;TPRG1L;SYNGR1;PSEN1;CACFD1;SNAP25;BDNF;SEPTIN2;SLC4A8;PPT1;COPS5;SLC17A8;RPH3A;G…	344	140	synaptic vesicle	BDNF;PSEN2;HCRT;VAMP2;USP39;RAB8B;APBA1;KIRREL3;TPRG1L;SYNPR;VTI1B;AP2A1;AP3M2;SYT1;PPFIA2;LAMP1;BIN1;GRIA1;STON1-GTF2A1L;SLC32A1;SYN3;PDE4B;CLCN3;SYN2;STON1;NTF4;TRAPPC4;MFF;HAP1;APH1A;DMXL2;SYT11;DNAJC5;PICK1;UBE3A;DLG4;AMPH;DISC1;PRRT2;STX2;BACE1;CTTNBP2;STX3;SYPL1;ROGDI;COPS5;RAB13;SYP;SYPL2;SLC30A10;SLC2A13;TMEM230;SLC17A8;BRSK1;STXBP5;RAB3D;SV2C;CLCN4;RPH3A;SNCAIP;GRIN2A;BSN;SYT7;LRRK2;SV2B…
GO:0008091	EPB41L2;NEAS;SPTBN5;SPTBN3;PRKCB1;SPTBN1;Q59FP5;HUBSPECV;SPTA1;SCA5;SPTAN1;SPTBN2;PRKCB;SPTA;SPTB2;KIAA1642;HSpTB1;Q71S06;HUSPECV;SPTA2;BSPECV;SPNB4;KIAA0302;SPTB1;SPTBN4;PKCB;SPTB	EPB41L2;PRKCB;SPTBN5;SPTBN1;SPTBN4;SPTA1;SPTB;SPTAN1;SPTBN2	27	9	spectrin	SPTBN4;SPTAN1;SPTBN5;PRKCB;SPTB;SPTA1;SPTBN2;EPB41L2;SPTBN1
GO:0008180	EPB41L2;CSN6;Q59GH5;BASP1;COPS6;KIAA0748;GRAP;CSN4;MYH9;COPS1;JAB1;GRB2;HSPA1L;TESPA1;GPS1;PLCG1;C6orf190;CSN7B;HSPA6;NCKIPSD;HSPA5;LAT;CSN5;COPS8;HSP90AB1;AMOTL1;DCAF1;B4DN01;COPS4;CSN8;CSN1;FLOT1;TMOD1;SLA;B2R8N1;PLC1;THEMIS;HSPA7;WDR6;AMOT;HSPC257;B3KV02;CSN3;TRIP15;CSN7A;COPS7B;DYNLL1;C6orf207;CSN2;HSPA1A;Q53GQ2;SLAP1;SLAP;COPS9;B4DFF9;COPS2;COPS3;Q6ZTQ7;COPS7A;B3KW51;B2R514;DERP10;HVIP;MYEOV…	EPB41L2;CSN3;COPS7B;DYNLL1;BASP1;CSN2;COPS6;HSPA1A;AMOT;GRAP;MYH9;COPS9;COPS2;GRB2;HSPA1L;TESPA1;COPS3;GPS1;PLCG1;HSPA6;NCKIPSD;HSPA5;COPS8;AMOTL1;LAT;HSP90AB1;DCAF1;COPS7A;COPS4;FLOT1;TMOD1;SLA;ATP5F1A;THEMIS;DOCK7;HSPA7;WDR6;COPS5	68	38	COP9 signalosome	COPS4;CSN3;COPS9;DCAF1;COPS2;GRAP;EPB41L2;HSPA5;TESPA1;TMOD1;WDR6;THEMIS;BASP1;MYH9;DOCK7;HSP90AB1;COPS6;HSPA1L;HSPA6;AMOT;COPS5;ATP5F1A;CSN2;HSPA7;SLA;AMOTL1;FLOT1;COPS7B;DYNLL1;LAT;GPS1;COPS7A;NCKIPSD;GRB2;HSPA1A;COPS3;COPS8;PLCG1
GO:0008282	ABCC8;SUR2;HRINS;SUR;KCNJ8;SUR1;B2RC52;KCNJ11;ABCC9	ABCC8;KCNJ11;KCNJ8;ABCC9	9	4	inward rectifying potassium channel	ABCC8;ABCC9;KCNJ11;KCNJ8
GO:0009897	HLA-DRB1;PDCD1LG2;IL1RA;GPR28;NKG2E;BTF1;CD1A;SNC19;CLECSF7;CXCR6;MUC17;CRAM;ADA;FCER1A;TNF;NKG2D;EGFR5;APY;CLECSF11;HLA-F;IGFRB;CSF3R;SEMAL;CSF2RY;TRGC1;HCR;TNFRSF9;HEG1;G5C;INSR;DCP1;CXCR5;LY75;CD49B;CLEC2B;UNQ236/PRO269;RAET1H;C6orf144;CERP;DNAM1;N2DL4;ZNGP1;IL12R;SIGLEC3;SLAMF1;GP2B;ABC1;FCGR3B;MLTNG;DER4;ST14;SELE;CXCL10;SCUBE1;IL3RB;PRSS14;CD32;KCT3;CS1;CD40;MIN3;MUC18;LU;ITGAL;MIC11;CRL3;C…	LDLR;HLA-DRB1;TFR2;PDCD1LG2;MFAP3;CD1A;FCRL1;MUC17;FCER1A;ADA;TNF;HLA-F;CSF3R;TRGC1;BTN3A1;CD79A;HEG1;ASTN1;FCGR1A;INSR;CXCR5;MICA;LY75;CLEC2B;MOG;TMEM123;DAG1;ITGAM;ACE;CSF2RA;SLAMF1;CD19;TNFRSF4;FCGR3B;ST14;CXCL10;SCUBE1;SCNN1G;CXCL12;F3;S1PR1;CD40;ATP1B2;ITGAL;PECAM1;PRNP;CCRL2;PKHD1;ABCA1;BTNL2;ITGA3;IL21R;TGFBR2;HLA-H;CCR7;HLA-E;TLR4;IL13RA2;IL7R;LRRC24;B4GALT1;AMOT;SLC2A4;ITGAX;THBD;MCAM;BT…	964	350	external side of plasma membrane	ERMAP;TNFRSF9;ITGA5;CLEC6A;B2M;KLRC1;PRLR;ITGA9;BTN2A1;TLR4;CLEC2D;CD40;PLET1;ENPEP;FCRL3;ITGAL;CD163;FCGR3A;MICB;OSMR;TNFRSF18;CLEC4G;UMODL1;FCN2;HLA-C;CD40LG;TNFRSF14;FOLR3;CD28;GPC4;ACKR3;GFRA2;CD1A;TNFRSF11A;BCAM;IL9R;IL23R;SLC1A1;CCR1;ULBP3;MECOM;IL11RA;TNFRSF13C;MFGE8;CTSH;GFRA3;CD3D;FGA;IL1RL1;IL12RB2;P2RX7;ITGA6;B4GALT1;PTPRC;TRGC1;TNFRSF4;CD27;CD69;CCR5;MS4A1;LEPR;KLRC4;CCR2;TRGV3;FCGRT;…
GO:0009898	CACY;EBI6;ORP2;ALOX15;RHOA;RACGAP1;EPN3;JAK3;NTRR;KIAA0703;KRAS2;MYOZAP;DP3;CDK16;CGI-301;SPTB;DNAJA3;1R20;ADTAB;MIEN1;KIAA1799;SPTA1;PTEN;PCTK1;JAK2;CAP-1;CHMP4C;SPCA2;CACNLB4;MIHB;KIAA0109;HSPC134;TYH;KIT;KCNA2B;SAMD12;CHUK;KCNAB1;MOT8;ACP1;MTSS1;C20orf136;JAK1;C14orf123;PCTAIRE1;MORT1;CACNB4;PTPN20;SAMD10;LILRB4;HCK;RNF48;KIAA0899;TYK3;RASK2;ESYT2;JAK1A;PLEKHC2;FARP1;ESYT3;JTK8;PALM;EPB41;CDHF…	NCF1;ALOX15;RACGAP1;EPN3;RHOA;JAK3;CDK16;SPTB;DNAJA3;SYAP1;MIEN1;MYZAP;SNX5;SPTA1;PTEN;JAK2;CHMP4C;SNX18;TYK2;PGM5;RGS1;MTSS2;JUP;KIT;AP2A2;SAMD12;CHUK;PTPN7;KCNAB1;ACP1;MTSS1;RGS2;AP2S1;JAK1;TRAF5;IKBKB;LYN;CACNB4;LILRB4;HCK;HTRA2;TRAF2;STAC3;PTPN3;ESYT2;CYLD;TRADD;FARP1;ESYT3;EPB41;PALM;CHMP7;RAB21;PTPRC;AP2B1;NLRP10;BIRC2;LDLRAP1;RGS8;G6PD;TH;AKAP5;DLG1;TRAF6;RASGRP4;IQGAP1;KCNAB2;CHMP4A;FERMT…	267	112	cytoplasmic side of plasma membrane	PALM;SPTB;FARP1;CHMP4BP1;CHMP7;PTP4A1;MYH9;DLG1;RHOA;AP2A2;RASGRP4;AP2A1;ESYT3;HTRA2;MIEN1;SHROOM4;TYK2;AKAP5;PTPN20;KCNAB1;SYAP1;EPN3;ATP2C2;PTEN;DIABLO;SNX5;MAP2K2;TRAF2;DNAJA3;CYLD;PRMT8;SYT6;CHUK;PPP3CA;GM2A;ACP1;RGS8;NPHS2;EPB41;KIT;STAC3;AP2B1;PTPN3;CHMP4B;KRAS;TRAF6;STAC2;CHMP4A;TRAF5;CYTH1;RNF31;BIRC2;NTSR1;KCNK2;PTPRC;S100A6;SOCS3;NCF1;RGS2;DSG1;MTSS1;FER;KCNIP1;CDH1;RGS1;FES;LILRB4;TEP1…
GO:0009925	SLC22A2;BPAG1;CPETR1;SLC22A3;SLC7A5;SLCO3A1;TROP2;SLC22A5;OATPC;OSCP1;TEK;SLC21A2;ERBB3;SLC7A8;SLCO2A1;OATP8;SHAP;ATRC1;EAAT1;MET;ARA;OATP1A2;TAPA1;ERR;CHIP28;TACSTD2;ASCT2;CD98LC;UT2H;C5AR2;ERBB1;OATP;CPER;SLC1A3;SLCO1A2;SLCO1B1;KCNQ4;LST2;OATP1B1;OATP3A1;SLC22A4;SLC12A2;SLC22A7;SLC16A1;ACSB;LAT1;SLC22A6;FATP1;KIAA1202;SMVT;SIMRP7;OCTN2;DCP1;NKCC1;SLC21A8;SLC5A6;KIAA0728;CMOAT2;OCT2;EPS15;PAHT;B…	SLC22A2;LDLRAP1;SLC22A3;SLC7A5;DTNB;SLCO3A1;ERBB2;SLC22A5;CLDN4;ABCC3;SCN3A;OSCP1;SLC5A6;ABCC6;PTPRQ;TF;TEK;EPS15;SLC23A2;DST;ERBB3;SLC7A8;SLCO2A1;SLC22A1;SLC23A1;SHROOM4;CLCA2;MET;LAT2;MYO1C;AQP5;INPPL1;TACSTD2;C5AR2;ABCC1;SLC27A1;CEACAM1;ABCC10;AQP1;SLC22A11;ACE;CD81;SVOP;SLC6A9;EGFR;ITGA9;PKD2;SLCO1A2;SLC22A8;SLC1A3;BMPR2;SLCO1B1;MUC20;SLC3A2;ERBIN;CHRM3;SLC7A1;ITGB4;ERBB4;LST1;PLEKHG4B;SLC22A…	198	74	basal plasma membrane	SLC22A2;CEACAM1;SLC22A6;ITGA9;MYO1A;ACE;SLC23A1;TACSTD2;SLC22A8;SHROOM4;CD81;SLC22A4;ERBB2;ERBB3;SLC12A2;SLC22A11;SLC23A2;SLC6A9;BMPR2;TF;ERBIN;SLC22A3;SLCO1A2;EGFR;SLC22A1;SLC16A1;SLC27A1;PLEKHG4B;SCN3A;SLC22A5;C5AR2;AQP5;INPPL1;ITGB4;SLC7A1;CLDN4;SLCO1B1;OSCP1;SVOP;EPS15;SLCO2B1;ABCC6;SLC5A6;MET;SLC7A5;LAT2;SLC1A3;MUC20;ABCC1;KCNQ4;SLC22A7;BEST1;SLC3A2;SLC16A8;SLCO1B3;CD34;ANK3;AQP1;PKD2;SLC1A5…
GO:0010008	RME8;LDLR;NRAMP;ACAP1;TPARL;Q53F78;HLA-DRB1;A0A1U9X7T3;RHOD;RHOBTB2;HSPC003;CDHF12;HLA-DRB1*01:02 VARIANT;PCANAP1;M6PRBP1;NTRK1;PCSK3;UBCEP2;CD1A;HCP1;UNQ249/PRO286;Q53H97;HLA-DQB1/DRB1;UNQ1874/PRO4317;A0A384MR19;VPP1;ZNT4;SPPL2A;A8K634;PSF;EHD1;C19orf27;NCF4;DQB2;MDS007;E7ENX8;GGA1;DQB1;TPCN1;UNQ1879/PRO4322;A0A4D5RAH8;CAP-1;HCRP1;HLA-DRw12;B4DIN3;MTMR13;GNPNAT1;PAST3;WDR91;Q29885;FLT3;VPS28;RFF…	FFAR4;VPS26A;LDLR;TSG101;CLCN3;HTR4;ITGB1;ACAP1;PLEKHF1;HLA-DRB1;APPL1;RHOD;RHOB;RHOBTB2;VPS37C;SCARB2;PI4K2A;ANTXR2;EHD2;ATP6V0C;PLEKHM2;IGF2R;NTRK1;RBSN;CD1A;MYD88;SLA2;SLC46A1;ABHD17C;HLA-A;MFSD8;SNX1;LAMP1;SPPL2A;ZNRF2;EHD1;NCF4;TAB3;HLA-DQB1;CHMP1A;GGA1;ECE1;CD164;TPCN1;SPHK1;ADRB2;VPS4A;VPS37A;ACAP3;WDR83;ABCC5;RNF144A;VPS39;VPS25;REP15;CLCN4;CC2D1A;NDFIP1;PSENEN;ATP6AP2;CHMP6;ATP6V0D2;ATP6…	803	290	endosome membrane	CC2D1A;MARCHF2;HLA-DQA1;HLA-DQB2;APOB;TLR4;ACAP1;WDR91;DNAJC13;AP1G2;LY96;SORL1;ARHGAP1;SCAMP5;IRAK1;EHD2;CFTR;UBAP1;TCIRG1;UBE2D3;RNASEK;PMEPA1;TICAM1;ABCA2;NOTCH1;CD1A;TMBIM1;VPS37B;RIPK1;BACE1;HLA-DRB2;TRAF6;SNX25;CD63;OSBPL6;RAB1C;APH1B;TBC1D5;TAB1;VTA1;CLCN4;NUMB;MYO1B;TASL;STEAP3;UBA1;GPR61;USP8;SLC46A1;VPS37C;TAB2;VPS4A;LEPR;MFSD8;FCGRT;TOM1;ITM2B;COMMD1;ADRB2;TFRC;HLA-DPB1;TMEM165;HLA-DMA…
GO:0010009	MIRAB13;KIAA1668;MICALL1	MICALL1	3	1	cytoplasmic side of endosome membrane	MICALL1
GO:0010369	HEL25;AIK2;ARK2;KIAA1461;HP1A;STK5;PESCRG3;SAL1;CDCA8;INCENP;AIRK2;CBX1;CBX;KIAA1887;STK1;MBD5;TRIM66;SOX30;ZNF794;SCMH1;MBD6;OIP5;ESCO2;AURKB;AIM1;SALL1;FMR1;CBX5;MIS18B;STK12	CBX1;OIP5;FMR1;ESCO2;MBD5;TRIM66;AURKB;SOX30;CDCA8;SALL1;SCMH1;CBX5;MBD6;INCENP	30	14	chromocenter	SALL1;OIP5;INCENP;TRIM66;CBX1;ESCO2;CDCA8;FMR1;SCMH1;CRYBG1;MBD6;AURKB;CBX5;MBD5;SOX30
GO:0010370	TINF2;TIN2;HILI;PIWIL2	PIWIL2;TINF2	4	2	perinucleolar chromocenter	PIWIL2;TINF2
GO:0010494	ENDOV;EIF4E;ZFAND1;hCG_1645996;MBNL;KIAA1096;TIA1;KIAA0144;BAT2D1;KIAA1303;PABPC1L2A;DDX19B;ATXN2;RBM4;VICKZ1;GIGYF2;KIAA1404;BRUNOL2;VICKZ3;DDX3X;ATX2;A2BP1;JM26;LARP;MLN51;ZNF147;G3BP2;HLR2;ANG;HNRPK;TDBP;PABPC1;C16orf14;CUGBP1;VCP;HEL-S-70;TPA1;CTSG;TIAL1;ZCCHC1;FAM195A;DHX36;CIRBP;TAP;XTP2;NUFIP2;HNRNPK;NTF97;TNRC13;NPW38;DDX19L;DBP5;APP1;HIPK2;BAT2L2;EIF4G;DDX19A;FXR1;STAU2;PABP1;RNF162A;TTP…	ENDOV;EIF4E;ZFAND1;PABPC3;AZU1;TIA1;RBPMS2;PABPC1L2A;DDX19B;RBM4;ATXN2;PRRC2C;GIGYF2;TRIM21;FXR2;UBAP2L;IMP3;DDX3X;G3BP2;ANG;PABPC1L;DDX6;RPTOR;PABPC1;VCP;RC3H2;CTSG;TIAL1;C9orf72;DHX36;CIRBP;NUFIP2;MCRIP1;PABPC4L;HNRNPK;L1RE1;DDX1;G3BP1;LSM14A;IGF2BP1;HIPK2;DDX19A;QKI;FXR1;STAU2;EIF2A;PABPC1L2B;PABPC4;YTHDF2;EIF3B;LARP4;RC3H1;LARP1;OGFOD1;GRB7;STAU1;HABP4;ELAVL1;TARDBP;PUM1;ZBP1;MOV10;SSB;ROCK1;…	255	98	cytoplasmic stress granule	TRIM21;CELF1;CASC3;RBPMS;LIN28A;PUM2;YTHDF3;CSDE1;GRB7;EIF2S1;ELAVL1;NXF1;LARP1;RC3H2;DYRK3;AZU1;PUM1;RNF135;PABPC1;TIA1;FXR1;FMR1;PABPC3;ZNFX1;G3BP2;IGF2BP1;RBFOX1;RBM4;OGFOD1;YTHDF2;ATXN2L;ANG;KPNB1;DDX19B;CAPRIN1;EIF2A;HNRNPK;PABPC5;RC3H1;VCP;YTHDF1;MBNL1;DDX19A;LARP1B;KHSRP;LARP4B;STAU1;DHX36;EIF4G1;DDX3X;LARP4;IGF2BP3;P2RY4;HABP4;CIRBP;PABPC4L;NUFIP2;NANOS3;SSB;PABPC1P2;FXR2;L1RE1;QKI;ZBP1;D…
GO:0012505	PDCD1LG2;STX6;RAG1AP1;KDELC1;CCDC25;TEX28P2;DKFZp779I2251;STX12;STX2B;TRIM23;OST;PSEC0104;AGPAT3;AGPAT5;VTI1A;JAK2;SLC9A3R2;YIPF5;MYETS1;TEX28;B4DDL1;STX5;ATP9A;SNAP47;TXNDC;GBF1;RAB22;NHERF;RAB22A;SEC22B;TXNDC13;CDC42EP4;SFT2D3;KIAA1457;PITPNM2;JAK1;GLUT12;ATP10B;SYTL3;BCM;RAB17;STX1B;CHMI;LC27;PIP5K1C;PIP5K1B;A2MRAP;TEX28P1;;C1orf139;UNQ235/PRO268;RNF128;TMX;UNQ2432/PRO4992;LRPAP1;PSEC0095;VMP1…	RAB29;SLC22A3;ARF1;PRKCD;DMTN;PDCD1LG2;RAPGEF3;STX6;POGLUT1;IGF2R;ADAM15;RAB18;CCDC25;JAK3;RAB43;TMX4;RABL2A;AVEN;ATP10D;GDPD5;STX12;TRAPPC2;RAB28;RAB6C;LAPTM4A;CYB5D2;PCSK5;TRIM23;APP;STX3;AGPAT3;GRIP1;AGPAT5;VTI1A;SEC23B;VIPAS39;CHMP1A;CHP1;ATP8B2;JPH4;WLS;JAK2;ATP9B;YIPF5;MTOR;SNX18;MS4A3;ATP9A;VPS39;TRARG1;STX5;SYVN1;JPH1;SNAP47;YIPF6;RAB31;CHMP6;ITSN1;RNF145;STX11;FKBP8;CLTC;CALR;TMEM199;GOL…	511	241	endomembrane system	ATP10D;ATP9B;CHMP1A;TRAPPC2B;TEX28;WLS;CYB5D2;MTMR7;GRIP1;TEX28P1;TMX1;RAB43;PARD3;YIPF5;ATP11C;APLP1;SEC22B;RAB28;RAB14;CLTCL1;RNF13;STX1B;RAB19;TOR1AIP1;YIPF7;PRKCD;RAB18;DMTN;TSNARE1;NENF;CDC42EP5;TEX28P2;SSR4;SLC26A9;CAMK1G;ATP10B;TMEM41B;PIP5K1B;AGPAT3;PALS1;TRARG1;TMCC1;TMCC3;LRPAP1;RNASEK;AIG1;VPS39;CDC42EP2;IGF2R;RNF145;RUFY3;RAB20;PITPNM3;RAB6D;STX16;AGPAT4;ZNRF4;DOCK9;CD274;RAB24;RAB17;…
GO:0012506	CLCN3;APPL1;GAD67;TUG;KIAA0118;ASPL;ANX13;WAS;FAM65A;GRB2;GAD1;ANX3;ANX2P2;KIAA0910;C19orf3;ANX7;SLC4A11;ANX2;RGS19IP1;UNQ9336/PRO34007;GIPC1;IMD2;PIP5K3;ANX2L2;FNDC3A;NCK;LPC1;KIAA1930;PP4;APPL;ANXA5;RIPOR1;UBXD9;BAIAP2L2;LPC2B;ANXA10;ATP13A2;GLUT4;KIAA1428;ANX5;SLC2A4;BTR1;ANXA8L2;ANXA8;LPC2D;SYNJ1;OK/SW-cl.95;ANXA6;MASK;STK26;SNX;ANXA13;MST4;ACPP;ANX6;ANX31;ANXA11;TRAP3;CAL1H;ANXA1;DIP13A;NCK1…	ANXA8;CLCN3;SYNJ1;APPL1;ANXA6;STK26;ANXA13;WAS;GRB2;ANXA11;ANXA1;GAD1;NCK1;PIKFYVE;TRAF2;SLC4A11;ANXA2P2;GIPC1;ASPSCR1;ANXA3;FNDC3A;ANXA7;ACP3;GBP1;ANXA5;ANXA2;DGKQ;RIPOR1;SLC28A2;ANXA4;SLC26A6;BAIAP2L2;ANXA10;NCK2;ATP13A2;ANXA8L1;RAB21;SLC2A4;ANXA9	98	39	vesicle membrane	CLCN3;ANXA10;SLC26A6;DGKQ;GAD1;GIPC1;ANXA13;ANXA8;ANXA2;ASPSCR1;APPL1;ANXA4;WAS;ANXA2P2;SLC28A2;FNDC3A;RIPOR1;ANXA9;NCK1;ACP3;NCK2;ANXA8L1;SYNJ1;BAIAP2L2;ANXA3;RAB21;PPP4C;STK26;SLC2A4;ANXA11;GBP1;ANXA6;PIKFYVE;SLC4A11;ANXA7;GRB2;TRAF2;ATP13A2;ANXA5;ANXA1
GO:0012510	PAMCI;RASSF9;PCIP1	RASSF9	3	1	trans-Golgi network transport vesicle membrane	RASSF9
GO:0014701	BAH;AKAP100;JP2;ASPH;RYR2;JPHL1;KIAA1831;RYDR;JPH4;CASQ2;AKAP6;JP1;JPH2;TNRC22;JP3;RYR1;TRDN;JPH1;JPH3;KIAA0311	CASQ2;AKAP6;JPH2;ASPH;RYR2;RYR1;TRDN;JPH1;JPH3;JPH4	20	10	junctional sarcoplasmic reticulum membrane	RYR1;RYR2;JPH1;CASQ2;JPH2;ASPH;TRDN;JPH4;JPH3;AKAP6
GO:0014704	CDHN;RANGRF;GJC1;ITGB1;HBA;GJA1;DLG1;GJA5;KCNA5;NCX1;PGMRP;IRK1;HSPC191;MOG1;GJAL;YWHAH;AKAP6;PAK1;DSP;ANK2;SLC2A1;VAMP5;KIAA0778;DP3;FXYD1;SCN1B;ATP1B;FGF13;HSPC236;FHOS;MSK12;AKAP100;DSG2;MYH1;PLM;FNRB;CTNNA1;KCNJ11;SLC8A1;KIAA0657;TMEM65;DARP;SCN4B;NAC1;FHOD1;APNH1;ANK3;SCN5A;CNC;OBSCN;NAC2;KIAA0311;HSPC165;FHOS1;PGM5;SCN1A;COPT1;JUP;SCN2A;OBSL1;CTNNG;CTNNB1;SLC9A1;TJP1;DES;NCAD;KCNJ2;CTR1;ATP…	RANGRF;SCN1A;GJC1;JUP;ITGB1;GJA1;DLG1;SCN2A;GJA5;KCNA5;CTNNB1;OBSL1;TJP1;SLC9A1;DES;KCNJ2;ATP1A2;DSC2;YWHAH;PAK1;AKAP6;DSP;CXADR;ANK2;SLC2A1;VAMP5;FXYD1;SPTBN4;SCN1B;FGF13;CAV3;ATP1B1;DSG2;MYH1;DSC3;CDH2;CTNNA1;KCNJ11;SLC8A1;SCN4B;PIK3CA;TMEM65;SLC31A1;FHOD1;PKP2;ANK3;SCN5A;OBSCN;PGM5	99	49	intercalated disc	OBSCN;DSC2;ANK3;JUP;ATP1B1;DSC3;SLC31A1;KCNA5;CXADR;AKAP6;CDH2;SCN4B;VAMP5;FXYD1;PIK3CA;CAV3;DSP;YWHAH;KCNJ11;DLG1;GJA5;FHOD1;PAK1;SLC8A1;ANK2;KRT90P;OBSL1;SPTBN4;CTNNA1;SCN5A;ITGB1;GJC1;GJA1;KCNJ2;ATP1A2;TMEM65;DSG2;MYH1;RANGRF;SLC2A1;SCN1A;ANKRD23;SLC9A1;FGF13;SCN2A;DES;SCN1B;CTNNB1;PKP2;TJP1;PGM5
GO:0014705	MYBPC3	MYBPC3	1	1	C zone	MYBPC3
GO:0014731	DMT;DMTN;SPTBN1;E41P;SPTA1;RHBG;EPB49;ANK1;SPTA;SPTB2;ANK3;EPB41;SPTB1;ANK;SPTB	ANK1;ANK3;DMTN;EPB41;SPTBN1;SPTA1;SPTB	15	7	spectrin-associated cytoskeleton	EPB41;SPTB;SPTA1;ANK3;DMTN;ANK1;RHBG;SPTBN1
GO:0014801	ATP2B;ATP2A2;SDR32C2;DHRS7C	ATP2A2;DHRS7C	4	2	longitudinal sarcoplasmic reticulum	ATP2A2;DHRS7C
GO:0014802	FKBP12;RTN2;RYR1;RYDR;FKBP1;NSPL1;CASQ1;FKBP1A	CASQ1;RTN2;RYR1;FKBP1A	8	4	terminal cisterna	CASQ1;RYR1;FKBP1A;RTN2
GO:0014804	CASQ1;CASQ	CASQ1	2	1	terminal cisterna lumen	CASQ1
GO:0015030	HSD-51;DDX42;TCAB1;CDKN2;ISG20;USH1G;RNUXA;ANGEL2;HEM45;KIAA0801;SRL300;ZFP100;AD-004;EWS;SRRM2;HSPB7;SMN;PRP31;KIAA0324;TAH1;ZNF259;HSD51;SPF30;ZPR1;ICE1;HCA137;OIP5;SANS;SART1;SNRP116;EWSR1;TIP110;SMNT;;VRK1;ARIH1;DDX46;NOL5;ARI;D13S106;ZC3HDC8;WDR79;USPL1;FAM71B;B3KNW5;KIAA0156;ZNF473;C13orf22;C19orf17;ZNF743;GEMIN4;CLN80;LSM10;TGS1;CINAP;KIAA0759L;FBL;ICE2;SMNR;NPAT;NS5ATP13;CRM1;MIS18B;PIMT;…	SART1;COIL;EWSR1;GAR1;XPO1;VRK1;DDX42;GARIN3;ARIH1;DDX46;HNRNPA2B1;SNRPC;CDK2;ISG20;UBL5;PRPF3;USH1G;DKC1;EAF1;ANGEL2;SHQ1;SART3;SMN1;ELL;FRG1;U2AF1;USPL1;TRIM22;PHAX;TOE1;NHP2;SRRM2;EFTUD2;NOP10;SMN2;HMBOX1;HSPB7;LSG1;NOP58;ZNF473;HABP4;GEMIN4;ZPR1;LSM10;ANKS1B;FAM118B;TGS1;HINFP;ICE1;FBL;OIP5;AK6;NOLC1;ICE2;PRPF4;SMNDC1;WRAP53;NPAT;FMR1;PRPF31;FBLL1;ZC3H8	140	62	Cajal body	HABP4;OIP5;AK6;USH1G;CDK2;PRPF3;ANKS1B;DDX42;NOP10;HMBOX1;ZPR1;ISG20;NPAT;FRG1;ANGEL2;VRK1;WRAP53;SART1;SHQ1;LSM10;XPO1;ZC3H8;ZNF473;RDM1;U2AF1;UBL5;ELL;EWSR1;LSG1;ICE2;FBLL1;HNRNPA2B1;PRPF31;FBL;COIL;EAF1;FAM118B;ICE1;GEMIN4;HINFP;NOP58;SRRM2;TGS1;TOE1;TRIM22;NPAS3;ARIH1;NOLC1;GARIN3;DCHS1;GAR1;SNRPC;DKC1;TAF9;PRPF4;DDX46;PHAX;SART3;SMN2;SMNDC1;FMR1;USPL1;EFTUD2;NHP2;SMN1;HSPB7;CDKN2A
GO:0015629	MYO1F;ABLL;SYNPO2;AKAP13;ARHGAP35;PARK1;FLN;CSVP;RIGI;CORO1A;KLHL20;FLT;KLHL17;B7Z565;E6TP1;Q9BXV5;BAIAP2;PEAK3;Q53GB6;TAX1BP3;FATS;PRO2446;SPTB;KIAA1722;FMN2;MYO18A;CAPG;C2orf62;WDR1;CRN;RAA1;ENH;ISG58;KLHLX;SCNN1D;ACTL7B;ETK;PKD2L1;MYLK1;CYTSA;PLS2;RAB22;NHERF;RAB22A;CDC42EP4;MTSS1;ARHGAP21;KIAA1433;BP230;ALDA;KPTN;KIAA0465;H1FV;DSTN;GRF1;ABP620;KIAA0777;C6orf144;ACTN3;TAP;TMSA;TYRO4;CFL1;PKDL;…	MYO1F;SYNPO2;SWAP70;DMTN;ARHGAP35;AKAP13;MYRIP;SNCA;WASL;ARPC1A;MSRA;ALDOA;ABLIM1;SPTAN1;RIGI;CORO1A;KLHL20;INTS6;DGKH;RARA;USH1G;PDLIM1;STK38L;BAIAP2;FSCN1;MYH11;MYH7;PEAK3;KANSL2;TAX1BP3;IFIT5;FLT1;CALD1;SPTB;EPHA3;MYOZ2;ARPC4-TTLL3;MYO18A;TOPBP1;CAPG;STK17B;FMN2;HSPB7;WDR1;SIPA1L1;PDLIM5;ARHGAP33;KLHL2;BARX2;GSN;SVIL;BPIFB4;CTNNA2;SPTA1;ZNF74;LIMA1;CNR1;ACTN2;TLN2;RFLNB;ANG;CASK;PARVG;CORO2B;S…	632	272	actin cytoskeleton	HAX1;DENND2A;KLHL14;SPTB;TKT;FOXA3;BARX2;ARPC5;MAEA;DLD;ACTR2;CTTNBP2NL;SWAP70;BAIAP2;MYO1A;ACTN4;SMTN;FLT1;MYH7;DMTN;MYOZ3;RFLNB;MYH9;ZNF74;KLHL20;ABLIM3;BPIFB4;C10orf90;MYO1H;SHROOM4;NEURL1B;FILIP1;ATP12A;CNN2;BIN1;CORO1A;FAN1;ONECUT2;SYNPO;SYNPO2L;FLNA;TAGLN3;TMEM63B;USH1G;FSCN3;RIGI;IMP4;MYO1F;ARHGAP6;WASL;MYO1G;CD274;ARSJ;CENPQ;FKBP15;TAOK2;TPM2;PPP1R12A;BIN3;VASP;SIPA1L1;APBB3;TLN2;PTMA;MYO…
GO:0015630	B3KPS3;SEPT8;TOGARAM2;C16orf48;NINL;TEKT1;SSXT;STK15;MAP7D1;PCIF1;FAM161B;ESRRA;MIG12;MAP3K16;DBT;SEPT11;SEPT14;MID1IP1;B4DH64;PIK3R4;PSEC0162;SEPTIN1;FAM190B;TBCA;DCDC2;GTF2F2;C15orf63;SCA7;TIP150;KNSL6;ARM2;PLA2G6;hucep-7;BIRC5;MAP1S;Q6WG76;FP3214;C20orf67;KIF3AP;MAP7D2;WDR15;CDC42EP4;BCATE2;POMFIL3;BP230;API4;A0A994J5H4;ENKD1;TBCB;B4DLF7;ARFL3;TUBB4B;KIF18A;HOXC8;SS18;HDAC6;SEPT5;A0A384MR00;HS…	TUBB2A;AKT1;CENPV;KIF2C;MTUS1;TOGARAM2;EHD2;DRG1;NINL;TUBA4B;SPTAN1;TTLL3;EML1;TEKT1;MID1;NAV1;MAP9;MARK4;SRA1;CCSER2;CKAP2L;MAP7D1;PLK1;PCIF1;TAOK1;ESRRA;DBT;TUBG2;MID1IP1;CDK16;PIK3R4;MFN2;SEPTIN1;TBCA;DCDC2;SEPTIN10;GTF2F2;CXCR2;TTLL8;SEPTIN4;CHP1;AURKA;HYPK;KATNA1;MAST2;PLA2G6;KATNAL1;OFD1;SPAST;MAP1S;BIRC5;AURKB;TAF1A;TEKT3;SEPTIN14;MAPT;ACTR1B;SEPTIN3;CLIP2;CLIC4;NISCH;MTUS2;TMEM9;KIFC3;PTP…	516	218	microtubule cytoskeleton	KIF3B;CLASP1;PLK1;KLHL22;TUBB8B;SEPTIN3;MARK1;TUBA4A;DVL1;CKAP5;DYNLL2;DCTN1;KIFAP3;GAPDH;NDRG1;TUBB8;MAP7D1;DTNBP1;AGBL5;CDCA8;PAFAH1B1;HOOK1;NAV1;TEKT4;FAM161B;TUBG2;CLIP1;VAPA;ATXN7;SEPTIN8;MFN2;EHD2;TUBB4B;CENPE;CEP20;CIMIP2B;PCIF1;TUBGCP4;WDR11;HMMR;NUDCD2;CDC42EP2;MAFIP;SLAIN2;TUBA8;TUBB3;CCNA1;FAM83D;GTF2F2;DRG1;TMEM250;CHP1;GAS2L3;ARL3;PAM;CENPV;NEIL2;EML1;KATNAL1;NIN;RASSF1;MAP7;CEP43;RB…
GO:0015934	A0A384ME37;RPL17-C18orf32;MRPL30;LOC402695;MRPL15;B4DNC8;RPL26;LOC202789;RPL26L1;RBM3;MRPL1;MRPL32;MRPL16;B2R739;RPL17;RPL27A;RPL10A;Q6ZNV0;Q53H34;RPL8;RPL13A;Q5QTS3;MRPL22;J3QQQ9	RPL17-C18orf32;MRPL1;MRPL30;MRPL32;MRPL16;MRPL15;RPL26;RPL17;RPL27A;RPL10A;RPL26L1;RPL8;RPL13A;MRPL22;RBM3	24	15	large ribosomal subunit	MRPL1;RPL26;RPL27A;MRPL15;MRPL32;RPL26L1;RBM3;RPL13A;RPL17;MRPL30;MRPL22;MRPL16;RPL17-C18orf32;RPL8;RPL10A
GO:0015935	RPS24;MRPS5;RPS18;RPSA2;RPS4;RPS4X;RPS14;DAP3;RPS16;RPS15;MRPS2;LOC392781;OK/SW-cl.2;RPS6;RPSA;MRPS11;RPS2;MRPS12;MRPS6;Q53G25;MRPS29;RPS23;OK/KNS-cl.7;RPMS6;RPS20;RPS3;PIG21;RPS21;RPS25;Q53GJ8;Q53G83;RPS28;RPS26;RPS29;rps2;B7Z732;C21orf101;Q53FX9;SCAR;RPS9;FAU;D6S218E;GNB2L1;RPS5;CCG2;RACK1;HLC7;E9KL35	RPS24;MRPS5;RPS18;RPSA2;RPS14;RPS4X;DAP3;RPS16;MRPS2;RPS15;RPS6;RPSA;MRPS11;RPS2;MRPS12;MRPS6;RPS23;RPS20;RPS3;RPS21;RPS25;RPS28;RPS26;RPS29;RPS9;FAU;RPS5;RACK1	48	28	small ribosomal subunit	RPS15;MRPS5;RPS14;RPS6;MRPS6;RPS9;FAU;RPS20;RPS26;RPS5;RPS24;RPS29;RACK1;RPS21;MRPS2;RPS4X;MRPS12;RPS23;RPSA2;RPS25;RPS18;RPS3;RPS2;RPS16;RPS28;RPSA;DAP3;MRPS11
GO:0016234	GYS;PRP;KLHL19;MIP224;SNCB;TBP7;PARK1;HLP1;IT15;PRIP;SNCA;HSPA1A;KIAA0873;RSOR;MT3;BAG5;HSX70;HSPF3;PSMC4;HSJ1;HAP2;GYS1;HSPA1B;PRNP;PSMC6;SQSTM1;OSIL;WDFY3;KIAA0901;JM21;HAP1;KEAP1;HDAC6;AGL;KIAA0132;ALDRL6;INRF2;SUG2;HTT;NACP;ALTPRP;KIAA0993;DNAJB2;HD;ORCA;HSPA1;HSP72;KSP32;GDE;MIOX	SNCB;SNCA;HSPA1A;MT3;BAG5;PSMC4;GYS1;HSPA1B;PRNP;WDFY3;SQSTM1;PSMC6;HAP1;KEAP1;HDAC6;AGL;HTT;DNAJB2;MIOX	50	19	inclusion body	HDAC6;HTT;HAP1;MT3;HSPA1B;PSMC6;MIOX;PSMC4;SNCB;AGL;KEAP1;GYS1;LRWD1;SNCA;SQSTM1;DNAJB2;WDFY3;PRNP;HSPA1A;BAG5
GO:0016235	EEF2;HOXD3;BIS;BAG3;RANGAP1;PS1;STRADB;XRN2;CARMA2;PRKCQ;CARD14;TRIM37;OSIL;HSPA1B;AD3;JM21;EDEM;EF2;ZNF478;KIAA1384;HSPB7;A0A384MDM5;HSD15;FAT10;TDP2;HOX3B;ZBTB14;HOX1D;KIAA1617;ZFP161;HOX4A;MEL1;POLD1;MUL;HOXC9;HSPA1;BKLF3;ILPIP;RNF32;URB2;PRDM16;KIAA1835;AF1P;PFM13;PRKCT;TTRAP;EDEM1;UBD;HSPA1A;KLF8;FGR;EAP2;SFMBT2;KIAA0133;EPS15;UBQLN1;DVL2;KLHL14;DA41;PARK2;HSX70;SLC2A14;KIAA1675;SQSTM1;KIAA0…	HOXD3;EEF2;EDEM1;BAG3;UBD;RANGAP1;HSPA1A;KLF8;STRADB;FGR;XRN2;PRKCQ;DVL2;KLHL14;EPS15;SFMBT2;UBQLN1;SLC2A14;CARD14;TRIM37;HSPA1B;SQSTM1;HSPB7;HDAC6;TDP2;CABIN1;ZBTB14;SLC2A3;POLD1;PSEN1;PRKN;HOXC9;RNF32;URB2;PRDM16	89	35	aggresome	EEF2;KLHL14;PRDM16;HDAC6;HOXC9;RNF32;KLF8;ZBTB14;PRKN;DVL2;CABIN1;HSPA1B;RANGAP1;EDEM1;POLD1;BAG3;SFMBT2;EPS15;SLC2A14;UBD;FGR;XRN2;LRWD1;PRKCQ;PSEN1;UBQLN1;EXOSC8;SQSTM1;STRADB;TRIM37;HOXD3;CARD14;TDP2;URB2;HSPA1A;SLC2A3;HSPB7
GO:0016323	LDLR;UNQ779/PRO1573;SLC2A9;PPAP2B;PP3105;NEDD9;RHBG;CLDN17;TGFA;SLC6A12;HCP1;SLC7A8;SNC19;STK15;SIS;M4S1;ATRC1;CA9;KIAA0703;P2RY1;ENPP1;CD98LC;STX2B;TAT1;AE2;BEST2;CARD15;KIAA0021;SDR36C1;A0A4D5RAH8;ESA1;LST2;SPCA2;OATP3A1;SLC51B;SLC12A2;SPAK;LIN7B;SLC4A6;PSEC0252;CD44;OSTB;IGSF4;SLC17A5;SLC39A8;SN1;CRIB1;COPT1;A0A4D5RA86;B4DJS3;B3KMX3;NKCC1;MCT10;MOT8;BSND;CTR1;MCT2;CA14;A0A4D5RAI5;UNQ481/PRO944…	SLC22A2;LDLR;SLC22A3;SLC7A5;SLCO3A1;SLC2A9;ADORA1;CNNM4;CLCNKA;MTTP;VSIG1;SLC5A3;NEDD9;SLC30A1;SLC9A4;TGFA;TEK;SLC6A13;SLC6A12;ERBB3;SLC7A8;FOLR1;SLCO2A1;SLC7A11;SLC46A1;CA9;KCNJ10;P2RY1;STXBP3;HSP90AA1;ENPP1;SLC4A11;PROM2;SLC16A10;SLC13A3;SLC47A1;FXYD4;CLDN19;SLC7A7;LRRC7;PIANP;SLCO1A2;FLOT1;SLCO1B1;AURKA;NDRG4;CASK;ATP2B2;CLDN7;SLCO4C1;GCK;RHCG;SLC51A;MLC1;ABCC5;SLC51B;SLC12A2;SLC22A7;ABCB11;NA…	744	263	basolateral plasma membrane	SLC16A6;UMOD;SLC43A3;SLC22A2;SPEF1;PALM;SLC22A6;CXADR;ATP2B1;HSP90AA1;MYO1A;SLC23A1;ADORA1;CDH17;CLDN1;AQP7P3;EPCAM;DLG1;CLDN17;TSHR;RHCG;ANK2;PDZD4;BSG;CEACAM5;C5AR1;AP2A1;CD38;S100A5;PDPN;SLC51A;FRMPD2;SLC22A8;IDE;DSTYK;CALHM3;MLC1;ATP12A;CD81;LDLR;TGFA;ITGA3;HEPH;ERBB2;ATP2C2;PKD1;CA11;SLC9A1;STXBP3;SLC4A10;ATP1B3;RAB17;SLCO4C1;GCK;BTN1A1;TJP1;AQP3;ERBB3;SLC12A2;ADAM9;SLC39A5;MYO1D;KCNQ1;SLC26…
GO:0016324	IKEPP;CYP4A11;KCNB1;SLC22A12;TMHS;SLC7A8;ATRC1;OTGN;MUC17;CD98LC;SLC39A6;SLC30A5;UT2;PTEN;CDC50A;SMDF;SLC9A3R2;SPAK;MDP;INADL;SLC4A6;UPK1B;SLC39A8;SN1;COPT1;A0A384MR29;OCTN2;ZIP10;B4DWH7;MOT8;gp130;TMEM235;CTR1;CA14;PPAP2A;SLC5A8;UNQ578/PRO1140;FLTP;SLC21A3;UNQ863/PRO1879;RAB17;GLVR2;B4DWK6;ATP6V0A4;ATP1A1;ETT;PSEC0054;ATP6G;NDCBE1;DSTYK;GJB6;SLC15A2;FBXO20;GPRC2A;NAGT;GPCR;CIB1;ACE2;SLC6A18;Q96N…	SLC2A9;PDZK1P1;DUOX2;CYP4A11;KCNB1;PALM2;DPP4;SLC22A12;C1QTNF5;SLC7A8;P2RY1;SLC6A14;MUC17;IL10RA;SLC39A6;SLC30A5;PTEN;SLC12A2;SLC17A1;UPK1B;CD44;SLC39A8;MPDZ;SIPA1L3;KCNK1;CA14;STK26;SIT1;FZD6;SLC5A8;CA12;RAB17;SLC47A2;SLC16A3;ATP6V0A4;ATP1B1;ATP1A1;OXTR;KL;EPCAM;NAALADL1;PODXL;DSTYK;GJB6;SLC15A2;PTH1R;CIB1;MAL2;ACE2;SCNN1G;DLG1;SLC5A2;GNAT1;SLC5A1;ATP1B2;PRKCZ;SLC23A1;KCNMA1;FXYD1;GNAS;ANO1;ITPK…	1080	393	apical plasma membrane	SLC22A2;C1QTNF5;SLC13A1;SPTBN2;CEACAM1;TMEM174;HSP90AA1;RAB18;EPCAM;SLC6A8;PLET1;ENPEP;USH2A;RHCG;CEACAM20;SAPCD2;SLC28A1;PTPRO;S100A5;PDPN;CFTR;CDHR5;OSMR;ATP12A;TCIRG1;SLC43A1;SLC7A6;SLC26A4;ERBB3;NOTCH1;BCRP1;GPR143;MIP;ATP1B1;S100G;BMPR2;SLC6A9;NHERF4;STK39;SI;CASR;JAG1;SLC1A1;NELFE;CD44;AQP10;SEPTIN7;TRPV4;KNCN;ATP6V1G1;SLCO1A2;ADCY8;ATP1A1;PLPP1;GJA1;SLC5A12;LCT;SLC6A14;AGER;ATP4B;CTSH;NHER…
GO:0016327	B7Z6Y8;C7orf1;CPETR1;CDHN;UNQ779/PRO1573;WBSCR8;AWAL;CPETR2;UNQ757/PRO1488;HEL-S-79;NEDD4;KIAA0270;CLDN5;CLDN3;CRB2;CYK8;CTNNB;CCDC165;SOGA2;CPER;PAUF;ZG16B;CLDN7;TMEM114;CLDN6;EPIPL;OCLN;PRO2286;KRT19;B2RCL4;MPDZ;B3KMX3;OK/SW-cl.35;CLDN4;CLDN8;CTNNB1;RPF1;UNQ773/PRO1567;TJP1;NCAD;THBD;EPPK1;MTCL1;FZD6;CXADR;THRM;KIAA0093;A0A384ME58;KIAA0802;B7Z649;CEPTRL2;CAR;CDH2;MUPP1;PIG53;SLC28A2;CNT2;PALM;C…	MPDZ;CLDN4;CLDN8;RPF1;CTNNB1;TJP1;THBD;EPPK1;MTCL1;FZD6;CXADR;NEDD4;CLDN5;CLDN3;CRB2;CDH2;ZG16B;SLC28A2;CLDN7;PALM;CLDN6;KRT8;OCLN;KRT19	62	24	apicolateral plasma membrane	TMEM114;PALM;OCLN;CLDN7;CXADR;CDH2;CLDN6;KRT8;CLDN4;CLDN5;THBD;SLC28A2;MPDZ;FZD6;CLDN3;NEDD4;RPF1;CLDN8;CRB2;KRT19;EPPK1;CTNNB1;ZG16B;MTCL1;TJP1
GO:0016328	B7Z6Y8;CPETR1;MPP7;TROP2;GJB1;NMP22;IQGAP3;TBCD;MCT3;KCNB1;HUT11;SSD1;B7Z8R8;GJAL;C1QTNF5;CPETR2;ERBB3;SLC7A11;MCT4;M4S1;CLDN3;APC;GIG4;PTPRO;TACSTD2;AKAP7;TFCD;Q53FP6;A0A4D5RA95;LGN;VANGL1;SOGA2;CPER;B4DL19;MIC18;A0A4D5RAH8;CLDN7;UNQ303/PRO344;KIAA0051;SCN5A;SLC12A2;ADIE;SLC16A1;VATB;PRO2286;A0A4D5RA86;SLC4A7;AQP2;B4DJS3;CLDN1;GLEPP1;B3KMX3;OK/SW-cl.35;SLC26A5;NKCC1;SLC40A1;CLCN2;A0A4D5RAG0;Q59G…	MPP7;GJB1;TBCD;IQGAP3;KCNB1;C1QTNF5;ERBB3;SLC7A11;CLDN3;APC;PTPRO;TACSTD2;AKAP7;VANGL1;CLDN7;SCN5A;SLC12A2;SLC16A1;SLC4A7;AQP2;CLDN1;SLC40A1;CLCN2;MTCL1;BSG;SLC22A1;LIN7C;ANXA1;MYO1C;LIN7A;SLC16A3;ATP1B1;CLDN15;ATP1A1;BVES;CEACAM1;SLC6A9;SLC4A10;SLC22A8;GJB2;EPCAM;CHRM3;DSTYK;PALM;SLC26A7;CORO1C;MYO1A;CD81;GJA1;DLG1;PKD1;VANGL2;AXIN1;IQGAP1;DSG1;ATP1B2;ARL2;PPP2R1A;KCNQ1;CLDN5;NSG1;FGF13;SLC39A14…	231	92	lateral plasma membrane	C1QTNF5;PALM;CEACAM1;DVL1;ATP2B1;MYO1A;ATP1B2;CLDN5;CLDN1;EPCAM;DLG1;TSHR;NSG1;BSG;PTPRO;TACSTD2;SLC22A8;DSTYK;GJB1;CD81;CLDN18;GJB2;SNTA1;PKD1;APC;SLC4A10;IQGAP3;ERBB3;SLC12A2;KCNQ1;CLDN12;ATP1B1;SLC6A9;SLC31A1;GPSM2;DVL2;ARL2;SLC22A1;ATP1A1;BVES;SLC16A1;RAB13;GJA1;MARK2;SLC4A2;SLC26A5;LIN7A;FZD3;SLC29A1;VANGL2;SLC4A4;NOD1;NUMA1;GNA12;DSG1;SLC26A7;CDH1;AKAP7;CLDN4;LIN7C;MPP7;SLC4A5;ATP6V1B1;SLC4…
GO:0016363	LMNB1;ZNF703;SPARC;NMP22;BAF170;PP9092;ZNF163;SMC3L1;MJD;PCCX1;PHF18;PTIP;SRRM1;SMARCA4;ZIRD;PIAS4;REA;SMARCE1;B4DFR3;TDT;INO80S;CTG26;BTCD;TRIM19;KIAA1296;TCF5;PSF;NXP2;MBD1;BMH;CEBPB;ZEPPO1;AKAP8L;KIAA1116;ICBP90;SCA7;GFI1B;GMCL2;KIF4B;MOF;BHLHB39;HLTF;SMARCD1;SCAPIN1;CLIC4;TIN2;ATN1;NXP1;GMCL1;HNRNPM;KIAA1642;BAF190A;SCC1;CAL1H;IFFO;KIAA0178;SPTBN4;BAM;HSPC225;FLAF1;A0A140VK44;PPIG;HLCS;BCL11A…	LMNB1;ZNF703;SPARC;TP53;PRKCD;BASP1;AHCTF1;HAT1;SMARCD2;SRRM1;SMARCA4;RUNX1T1;PIAS4;SMARCE1;LMNA;NSMF;PHF10;SFPQ;MBD1;CEBPB;ENC1;BLM;AKAP8L;CHMP1A;ATXN3;PSPC1;CASK;RAD21;DNTT;GFI1B;KIF4B;MATR3;KRT18;ARID2;HLTF;SMARCD1;CLIC4;ATN1;GMCL1;HNRNPM;RIF1;DCAF7;SPTBN4;ALOX5;PPIG;HLCS;BCL11A;CFL1;SATB1;DGKQ;DNMT3A;KIN;PHACTR3;SATB2;XPOT;UHRF1;CAD;SNW1;AKAP8;SMARCC1;S100A10;PBRM1;RNASEL;PSMA6;CXXC1;SCG2;ATX…	364	130	nuclear matrix	IFFO1;CHMP1A;UHRF1;OGG1;SNW1;ZNF350;MAEA;HNRNPM;BCL11A;GMCL1;GMCL2;FIGN;MEN1;ATXN1;PRKCD;SMARCD2;ACTL6B;NUFIP1;AKAP8;FOS;ATXN7;NONO;KRT18;DNMT3A;PHACTR3;SMARCC1;RUVBL1;TP53;HES1;SORBS1;KIF4B;RNASEL;PPIG;TENM1;ZNF703;NCOR2;MORC2;KAT8;YY1;ANO9;ATXN3;VIM;XPOT;CEBPB;BASP1;NSMF;PSPC1;LMNB1;PHF5A;CASK;PCM1;CENPW;SIL1;MATR3;AKAP8L;KIF4A;PRKCZ;LGALS13;PHB2;KIN;ARFGEF1;SMC1A;PHF10;MYB;SCAF8;LRIF1;CFL1;DGK…
GO:0016528	SLC8A3;CAVIN4;SCN3A;B4DUI1;UNQ762/PRO1550;NFATC;NCX3;NFAT2;MEF2C;PI5;IFRD1;FLNC;KIAA1356;NOL3;SPOCK1;FLN2;PLEC1;ABPL;MURC;My031;BLOC1S8;TRIPBR1;SPOCK;TICN1;MB;B2RA67;GSN;HABP4;ELAVL1;HUR;SERTAD1;TIC1;SERPINB5;GLNG;BCL9;NAC3;BAALC;SEI1;PLEC;DTNBP1;NFATC1;CTHRC1	SLC8A3;CAVIN4;SCN3A;MEF2C;IFRD1;FLNC;NOL3;SPOCK1;MB;GSN;HABP4;ELAVL1;SERPINB5;BCL9;BAALC;PLEC;DTNBP1;NFATC1;CTHRC1	42	19	sarcoplasm	HABP4;DTNBP1;ELAVL1;NOL3;BCL9;CAVIN4;CTHRC1;MEF2C;MB;NFATC1;SLC8A3;BAALC;SERPINB5;FLNC;SERTAD1;IFRD1;SPOCK1;SCN3A;PLEC;GSN
GO:0016591	MYZAP;MYOZAP;POLR2M;GRINL1A	POLR2M;MYZAP	4	2	RNA polymerase II, holoenzyme	POLR2M;MYZAP
GO:0016604	SAP45;A0A384ME24;GCT1;F8A2;;FI58G;BRIP1;FAM122A;KIAA0365;USP15;FOXF2;ZFHX3;NFBD1;E4F1;NSMCE4A;FANCD2;MTMR5;SKI;RGS10;INTS7;ATMIN;THR1;ESRP1;SGOL2;MECT1;CZF1;CRN;NR1A2;TAH1;RREB1;TIEG2;RAP1;P5N1;LYRM4;ERDA4;F8A3;HREV;ARRB1;SNAPC3;CDKN1;SAB;HACE1;ADPRT;ADD1;C9orf76;PHPT1;LRPR1;CENPC;GATA4;YME1L1;XH2;TIN2;RNF37;TSPAN15;DHX8;UQCC2;SCRT1;CGI-203;FKSG86;SAP18;TPP2;SCHIP1;REXO1;RAD54L;SLTM;STK35L1;THOC6…	BRIP1;USP15;FOXF2;ZFHX3;E4F1;NSMCE4A;FANCD2;SKI;INTS7;RGS10;ATMIN;ESRP1;RREB1;LYRM4;F8A3;ARRB1;SNAPC3;HACE1;ADD1;PHPT1;CENPC;GATA4;YME1L1;TSPAN15;DHX8;UQCC2;SCRT1;TPP2;SAP18;SCHIP1;REXO1;RAD54L;SLTM;THOC6;NR1I2;NUDT21;UIMC1;ORC3;TPP1;DDX20;DSN1;HELB;EPB41;ICE2;SPAG5;USP28;WWTR1;TLE2;PSMB7;BECN1;ATRX;DCLRE1B;METTL3;CENPO;PRDM15;NUP98;KMT2E;CAMP;UBN1;TOE1;TNKS;STK35;UBOX5;DHX9;BMI1;PARG;INO80;RNF32…	880	349	nuclear body	RAPH1;ZNF350;RNF32;LAGE3;AMER1;ESRP1;DHX8;YARS1;TOLLIP;DCANP1;KIF2A;INAVA;ARIH1;RALBP1;ZFHX3;CLIC3;CELF3;CREB3;FLYWCH1;SNAPC5;STK4;NELFE;LARS1;SH3BGRL3;DBF4;BPNT2;EXOSC8;RNF4;ITGB1BP1;CENPO;CTCFL;KIF18B;SMN2;TDP2;NELFA;CENPI;LGALS13;ALX1;HACE1;POLE2;SUMO1;SNAPC2;SAP18;NHS;DCAF7;PARG;GFI1;REXO1;ARRB1;BHLHE40;KCTD13;SCHIP1;SNURF;HIF1A;RO60;SRCAP;LPAR4;MET;NPAS3;NUDT21;MSANTD1;NGRN;SCAF11;MAMLD1;ERC…
GO:0016605	B2RCL8;KLEIP;ELF4;MAGEA2B;B3KMA4;RPA70;Q5U0E4;KLHL20;ISG20;ACRC;DREF;RIP25;MAPK7;RFWD3;A0A223PQI5;B6E4X6;A0A1U9X7L0;PASD3;PIAS4;UBC9;SKI;UBE2I;ARPP;WDFY3;C1orf51;TRIM19;NXP2;DYRK6;SENP2;SUMO1P1;MYST3;TAH1;AKAP8L;ZMYM2;Q27HK5;PTEN;PPARGC1A;CDS1;SMT3A;KLHLX;F6KCZ3;MTOR;FIST3;GPRK7;NBS1;TOP3;MRE11;SP140;XH2;ZNF198;Q59FG7;NBS;RPA1;LRCH4;EAP2;RAD54L;KIAA1642;IKKI;TRT;SQSTM1;SPTBN4;FLASH;MLIP;B3KXN0;SI…	ELF4;TP53;BASP1;PIAS1;TDG;MKNK2;CALCOCO2;HIPK3;SLF2;HSF1;KLHL20;ISG20;RFWD3;SKIL;MAPK7;PIAS4;SKI;UBE2I;WDFY3;SIMC1;KAT6A;TOPBP1;CSNK2B;SENP2;BMAL1;ZBTB16;LRRN4;RPA2;BLM;ZMYM2;AKAP8L;SPN;PTEN;CIITA;RGS14;CDS1;MTOR;MRE11;SP140;TOP3A;ZNF451;RPA1;LRCH4;ATR;RAD54L;RNF6;TENM2;NBN;SQSTM1;TRIM16;SPTBN4;PATL1;MLIP;NFE2;SATB1;LRRN1;TRIM27;HIPK2;ZBED1;TP53INP1;TERT;CBX5;SUMO1;EIF4ENIF1;EIF3E;SP100;ATRX;TEP1…	330	109	PML body	SENP2;CALCOCO2;PIAS2;SP3;RGS14;SRSF2;ZBED1;TCF7L2;GCNA;KLHL20;NR2C1;RAD54L;DAXX;TP53;SLF2;SQSTM1;WDFY3;PTEN;SKI;ANKRD2;PPARGC1A;LRRN4;HIPK3;CHFR;LRRN1;UBE2I;TENM2;HMBOX1;ISG20;POLR1G;TP53INP1;THAP1;MKNK2;ZBTB16;BASP1;HSF1;IKBKE;TOPORS;NBN;EXOSC8;HIRA;RNF4;TCF4;TDG;SMC6;AKAP8L;TDP2;USP7;NFE2;PIAS1;MAGEA2;SUMO1;NSMCE2;SIRT1;PIAS4;RPA1;CIART;RPAIN;TRIM16;SP140;TEP1;CHEK2;LRCH4;MAPK7;UBN1;PTH2;PARK7;…
GO:0016607	CROP;CPSF6;THAP7;JADE1;SRSF1;CARMIL1;PCCX1;DNAJC11;RBM4;TRAITS;HSP27;PACSIN2;ADGRD1;SRRM2;KIAA0077;PRP31;C19orf27;SAP62;TXNDC3;MBD1;U1AP1;S100PBP;RING1A;PLA2G6;GPRK5;CACNLB4;A0A140VK53;G0Z068;SNRPB2;B2R617;NXT1;GTF2H4;KIAA1649;TIP110;DAM1;GRK5;PDX1;C6orf30;CACNB4;SFRS4;SOX2;FAM76A;STF1;KIAA1150;DDX5;PPIG;SFRS12;TDF;TAF2S;GADD45;NG36;ALYREF;RNF113;CLK3;NREBP;PAF65B;NSRP1;RBM14;SFRS13B;SF2P33;KIF22…	CPSF6;THAP7;TCIM;ARGLU1;JADE1;SRSF1;CARMIL1;CHRNA3;HEXIM2;DNAJC11;RBM4;CMYA5;FAM76B;SURF2;PLCB1;PACSIN2;ADGRD1;SRRM2;RBM15;MBD1;S100PBP;RREB1;AKAP8L;PLA2G6;SNRPB2;PRPF8;NXT1;GTF2H4;MOCS2;CIR1;SAP18;GCAT;GRK5;THOC6;SPOP;PDX1;SMC4;CACNB4;FAM76A;SOX2;DHX36;CHTOP;PPIG;DDX5;IL16;ALYREF;CLK3;NSRP1;RBM14;NFATC4;BAZ2A;ARL6IP4;AKAP17A;PIN1;KIF22;WTAP;THOC2;NONO;METTL3;NR3C1;POLDIP3;HSPA1B;KMT2E;TCERG1;SF3…	1139	407	nuclear speck	CASC3;SRSF3;HEATR5B;DACH1;CACTIN;PPIH;ARGLU1;ACIN1;SLC28A1;NONO;LUC7L2;PIN1;MED1;SPOP;SNRNP40;RNF113A;SNRPB2;TCERG1;SMC4;PPP1R8;AFDN;EHMT2;RBM4B;ATXN2L;ERBIN;SART1;IFI16;HECTD1;HNRNPK;WT1;MNDA;GATAD2A;PIAS3;PHF5A;DDX39B;MECOM;RBM25;PCM1;HSPB1;IL16;CCNB3;SRSF9;MAML3;PPP4R3A;PASD1;TAF5L;TAB1;SMC6;AFF2;NFKBIZ;RFXAP;COPS4;SUMO1;HABP4;NCBP3;SAP18;PSME4;DOCK1;DHX15;CWC15;UNC45A;PRPF6;AKAP17A;ZNF830;HSP…
GO:0019866	NEU4;LP5125	NEU4	2	1	organelle inner membrane	NEU4
GO:0019867	B4DN54;UNQ241/PRO274;KIAA0702;B3KUE6;SLC24A1;ANKH;KIAA1581;NCKX1;SAMM50	SLC24A1;ANKH;SAMM50	9	3	outer membrane	ANKH;SLC24A1;SAMM50
GO:0020018	PAST;EHD1;PAST1;EHD3;CDABP0131;EHD2;PAST3;SNAP29	EHD2;SNAP29;EHD3;EHD1	8	4	ciliary pocket membrane	EHD2;EHD3;EHD1;SNAP29
GO:0030016	KIAA1000;GEFT;PSMA6;MYL7;MYLC2A;CAPN3;PDE4DIP;MYH2;CMYA2;BHLHC1;Q9NZL8;MYH13;TNNI3;NRAP;MYH7;MYOD;D9S57E;MYLC2B;CALD1;TMOD;SCOD1;SYNE2;NCL1;MYBPC1;MYH1;KIAA0454;SCO2;HEL71;PTK9L;MLC2;LMOD2;PROS27;TMOD1;CANPL3;ACTG1;NTMOD;MYL1;MSTP011;OBSCN;NEB;LRRC10;TMOD4;MYL9;MYL12B;MYHCB;ACTG;CDM;KIAA1556;MYH8;LMOD3;TWF1;ARHGEF25;ABRA;CASQ1;PTK9;KIAA1639;MYL2;MYH3;MYBPCS;SCO1;TMOD3;MYHSA2;MYRL2;SMTNL1;COL6A1;A…	PSMA6;MYL12B;MYL7;MYH8;CAPN3;TWF1;PDE4DIP;LMOD3;ARHGEF25;MYH2;CASQ1;MYH3;MYL2;MYH13;SCO1;TNNI3;TMOD3;NRAP;MYH7;SMTNL1;CALD1;ANKRD1;COL6A1;SYNE2;MYBPC1;MYH15;TMOD2;KCNJ8;MYH1;SCO2;LMOD2;TMOD1;LMOD1;MYH4;MYH6;ACTG1;TWF2;MYL1;OBSCN;NEB;PLEC;TMOD4;MYL9;CAD	86	44	myofibril	CASQ1;MYOD1;CALD1;OBSCN;TMOD3;TNNI3;COL6A1;SCO1;SYNE2;TMOD1;PSMA6;KCNJ8;MYH13;NRAP;ARHGEF25;CAD;MYBPC1;MYH2;MYH7;TWF1;MYH6;MYH15;MYL12B;TMOD2;MYL7;PDE4DIP;ACTG1;MYH8;ABRA;MYH3;MYL1;SCO2;TMOD4;MYH4;LRRC10;MYL9;LMOD3;MYH1;LMOD2;TWF2;ANKRD23;LMOD1;MYL2;SMTNL1;PLEC;CAPN3;NEB;ANKRD1
GO:0030017	KIAA1756;ARF1;B4DS07;ARH2;MYH2;B4DL03;PYROXD1;TNNI3;CAM;MYH7;D9S57E;SIMC1;TMOD;CAM1;MYOZ2;CALM2;CALM1;KIAA1682;RYR2;B4E3S9;MLC2;ACTC;MYBPHL;TMOD1;ACTN2;Q59EV3;CAMIII;C15orf13;CSRP3;MYPN;OBSCN;NEB;ERGIC53;C5orf25;LRRC27;MYH8;ARHGEF25;STYXL2;CAM2;MYH3;TNNT2;MYHSA2;B4DRV0;CALM;SQSTM1;C4orf5;ABCC9;KIAA0796;ACTN3;DUSP27;TMSA;A0A384MR50;B4DUL7;MYH4;MYH6;CLG4A;MTMR12;CRN2;ORCA;CALM3;B4E3F8;CORO1C;DKFZp7…	MTM1;PSMA6;CAVIN4;ARF1;MYH8;ARHGEF25;MYLK2;STYXL2;PARVB;MYH2;ACTA1;MYH3;MYL2;PYROXD1;TNNT2;TNNI3;DCTN4;MYO18B;MYH7;ILK;ACTN1;SQSTM1;SIMC1;MYOZ2;ABCC9;LMAN1;ACTN3;CALM1;MMP2;ADPRHL1;CALM2;DUSP27;MYBPC3;RYR2;MYOM1;HABP4;TNNC1;LMOD2;SYNE1;TMOD1;MYH4;LMOD1;ACTN2;MYPN;MYH6;TCAP;CSRP3;MTMR12;MYL1;TPM1;CALM3;OBSCN;CORO1C;NEB;ACTC1;MYL3;CAPZB	119	57	sarcomere	SYNE1;DUSP27;MTM1;HABP4;RYR2;PTMA;LRWD1;CAPZB;OBSCN;TNNI3;MYPN;TPM1;TMOD1;PSMA6;TNNT2;TNNC1;ARF1;ARHGEF25;MYBPHL;MYH2;MYH7;CAMK2B;CALM1;CALM2;MMP2;PARVB;ACTA1;MYH6;CSRP3;KRIT1;CAVIN4;ILK;CORO1C;ADPRHL1;ACTC1;ABRA;ACTN2;MTMR12;MYH3;MYH8;MYL1;PYROXD1;SIMC1;CALM3;LRRC10;MYH4;ACTN3;MYLK2;MYOZ2;MYL9;STYXL2;SQSTM1;ACTN1;DCTN4;LMOD2;MYL3;MYBPC3;ABCC9;LMOD1;MYOM1;MYL2;NEB;TCAP;MYO18B;LRRC27;LMAN1
GO:0030018	FHOD3;IRF;SYNPO2;CACH2;KCNA5;FLN;NCX1;HSP28;TRIM54;KYIP1;MYPT2;STK11;HSP27;B7Z565;DNAJW;MYOZAP;DP3;CACNA1C;PPP3CB;MYOZ2;RYR2;RYDR;PDE4B;MLC2;ENH;SCN5A;OBSCN;NEB;JPH1;C10orf71;CSRP;PRKD1;MYL12B;ASB2;SCN8A;PRICKLE4;OTK4;OBSL1;SMNT;;HEL-S-102;PP6345;KIAA0728;FKBP1;CASQ1;KIAA1639;UNC45B;CASQ2;MURF3;BP230;Q45VM6;HUSSY-22;SRI;C9JWU6;KIAA0777;PPP2R5A;ACTN3;TAP;TABP;B2R9N7;XIRP2;CCHL1A1;MRJ;MYH6;CRYA2;CM…	FHOD3;SYNPO2;CAB39;KCNA5;TRIM54;FKBP9;FBXL22;PAK1;NEBL;STK11;PDLIM1;RTN2;MYH7;NOS1AP;CACNA1C;PPP3CB;PPP1R12B;SLMAP;MYOZ2;HOMER1;KCNN2;PDLIM5;RYR2;MYZAP;PDE4B;SLC8A1;ACTN2;ATP2B2;MYPN;CSRP3;KY;SCN5A;OBSCN;NEB;JPH1;C10orf71;PDLIM2;PRKD1;PGM5;GLRX3;KRT19;MYL12B;SCN1A;ACTN4;JUP;SCN8A;FBXO22;CSRP2;FBXO32;OBSL1;DES;CASQ1;ITGB1BP2;UNC45B;CASQ2;LDB3;SRI;CSRP1;PPP2R5A;ACTN3;XIRP2;MYH6;FLNB;FKBP1B;MYOT;DNA…	322	132	Z disc	STUB1;FBXO22;FBXO32;OBSCN;CAB39;KCNA5;SYNE2;FKBP1A;FRG1;NRAP;NOS1AP;ACTN4;PPP2R5A;MYH7;MYOZ3;BAG3;DNAJB4;MYH6;CSRP3;PPP1R12B;ANK2;OBSL1;FBXL22;SYNPO;BIN1;SYNPO2L;RYR1;FLNA;PDLIM4;FKBP9;PKD1;SCN1A;TRIM54;ITGB1BP2;PDE4B;TCAP;PPP1R12A;CASQ1;RYR2;BMP10;KCNN3;PPP3CA;PPP3CB;UNC45B;DNAJB6;CAV3;ATP2B4;PARVB;SYNC;PAK1;ACTN2;JPH2;XIRP2;HSPB1;ACTN1;KCNN2;FLNC;JPH1;SLC2A1;SMN2;C10orf71;RTN2;MYO18B;CSRP2;PRIC…
GO:0030027	NCKAP1;ARHGAP34;CDC42BPA;CARMIL1;PTP1E;DPP4;CARMIL;NEDD9;PLEKHG5;CORO1A;ARHGEF6;BAIAP2;VICKZ1;ENAH;PRO2446;STX2B;CAPG;PLXND1;ARAP3;DDX3X;LRRC16B;RARP1;C15orf38;ESA1;MCH5;ARHGEF7;Nbla10314;PABPC1;PLCE1;FNBP2;MYLK1;CRIB1;B4DDU5;GLEPP1;SCH;ABI3;FAP;OBDPF;FRABP;KIAA1433;KPTN;DAG1;TIAM2;MDF2;PP5423;EMS1;M17S1;B7Z4N6;KIAA0777;PTPRL1;RIAM;NME2;CFL1;COOL1;CHP3;B7Z6G2;PODXL;TRG9;GDE3;FGD4;Q53GG3;CIB1;MYLK…	NCKAP1;AKT1;RAC1;BRK1;ITGB1;SWAP70;STMN2;CDC42BPA;RAPGEF3;RDX;FGD6;CARMIL1;DPP4;WASL;NEDD9;PLEKHG5;RHOA;ABLIM1;ARHGEF6;CORO1A;CDK5;PAK1;BAIAP2;UNC5C;FGD5;FSCN1;SNX1;ENAH;APC;WASF3;PTPRO;CCDC88A;CAPG;TSC1;PLXND1;NF2;ARAP3;DDX3X;STX3;KLHL2;GSN;DPYSL3;AIF1;FLOT1;ABITRAM;PHACTR4;EPHA2;CYFIP1;PTPN13;GDPD2;GIT1;ABI2;TESC;DGKZ;ITSN1;ARHGEF7;SCRIB;PABPC1;PLCE1;MTSS2;ABI3;IQGAP2;FAP;SLC9A1;MYO1G;AVIL;SSH1…	505	189	lamellipodium	HAX1;DBNL;ARHGEF7;RAPH1;FAP;MYH10;PODXL;UNC5C;SCYL3;DTNA;WASH3P;ACTG2;ARPC5;FGD1;APBB1;NME2;CTTN;RAB3IP;CTTNBP2NL;SWAP70;BAIAP2;PLEKHG5;SNX1;TSC1;PHACTR4;FGD3;RHOA;ABLIM3;ABI1;PTPRO;PDPN;NCKAP1;AIF1;ITGB1;SNX2;CORO1A;FAN1;PTPN13;GIT1;AJUBA;PDLIM4;FSCN3;RUFY3;WASL;CARMIL1;TUBB3;MYO1G;PABPC1;SLC9A1;APC;SH3RF1;ABI2;MYO10;CCDC88A;APBB1IP;SPATA13;IGF2BP1;SORBS2;VASP;MCC;PDXP;RAC3;ANGPTL3;VAMP7;CAPRIN1…
GO:0030054	EPB41L2;AMOTL2;WDF1;LIECG2;ENAH;DPH2L;GID8;SPTB;KIAA0583;TAT1;WDR1;ROBPI;PPP1R13L;MAP1S;MDP;INADL;GLUT11;SADB;CRIB1;PLS2;SCN8A;TSPAN15;TP53BP2;TNRC19;HOX3D;MCT10;SCHIP1;HUBSPECV;ARHGAP21;CXNC;BTBD12;HSD-39;PTPRK;P2RXL1;OSBP1;RAGE;SPTBN4;ERBB2IP;ACTN3;HOXC5;XIRP2;B4DEZ4;JAM1;GJB6;EPB41;CLDN11;TBC1D2A;PPP1R13BL;PYM1;DLG1;HER1;SPTA;PCDH1;PRKCZ;MIOS;DAL1;MLLT4;SMC5L1;MCMBP;B4DEX6;F11R;CTNNB;ARHGEF18;…	EPB41L2;AMOTL2;MPP7;FBLIM1;CCDC88C;BASP1;OSBP;NUDT9;RHOA;SPTAN1;CPNE3;CDK5;CDH5;PTPRR;GJB3;BAP1;ENAH;GID8;KDR;SPTB;WDR1;SLC16A10;WDFY1;IFI30;CLDN19;SPTBN1;IFITM2;SPTA1;TSPAN1;SLC8A1;ACTN2;EPB41L3;ELL3;PUF60;CFAP418;PLEKHA7;PPP1R13L;MAP1S;SLC16A1;OCLN;SCRIB;FERMT1;SLC8A3;ACTN4;SCN8A;CLDN1;TSPAN15;HMCN1;TP53BP2;SMAGP;TCAF2;SLX4;SCHIP1;ARHGAP21;CDC42SE1;RTN4;CXADR;TBC1D24;PTPRK;TENM2;DLG4;SPTBN4;LSR…	471	200	cell junction	NACC1;GTF2A2;CCDC170;PUF60;SPTB;DTNA;SPTBN2;USP39;GID8;CEACAM1;FAAP20;CGN;CXADR;PARD3;YAP1;GPR142;CLDN5;MAGI1;CDH17;ACTN4;TP73;CLDN1;TP53BP2;DLG1;RHOA;RTN4;DLG5;PDPN;CCNF;CDH3;FBLP1;LSR;MFAP3L;GJB2;PCDH1;DCP2;RAD51C;TBC1D2;GJB6;HOXD4;DPH1;TJP3;PATJ;TJP1;NEU1;NAMPT;PAK5;IQCJ-SCHIP1;PKP3;BORCS8-MEF2B;DSC3;AFDN;GJB3;TENM2;MARVELD2;NOC2L;P2RX4;ERBIN;NELFE;CDH6;HCAR2;NUDT10;ARHGAP10;EPB41;COLQ;DLG4;AM…
GO:0030055	KIAA1296;FERMT3;PGMRP;MIG2B;KIAA0894;SORBS3;SCAM1;URP2;SH3D5;KIND3;SORBS1;VCL;DMD;TNS1;PGM5	FERMT3;SORBS1;VCL;DMD;SORBS3;TNS1;PGM5	15	7	cell-substrate junction	FERMT3;SORBS1;DMD;VCL;SORBS3;TNS1;PGM5
GO:0030056	BPAG1;DT;JUP;KIAA0728;EPPK1;DMH;COL17A1;LAP2;DST;ERBIN;ITGB4;BP230;BP180;LAMNA;PLEC1;BPAG2;EPIPL;BP240;PLEC;KIAA1225;LAMA3;ERBB2IP	JUP;PLEC;EPPK1;COL17A1;LAMA3;DST;ERBIN;ITGB4	22	8	hemidesmosome	COL17A1;ERBIN;EPPK1;JUP;PLEC;LAMA3;ITGB4;DST
GO:0030057	CDHN;KRTCAP1;B4E2A0;PERP;DRS;DSG1;KIAA1026;DSP;PNN;PKP4;B4DLJ5;JAM3;KAZN;KLHL24;DP3;DSP variant protein;DSG2;DKFZp686I11137;DSC1;MEMA;CTNNA3;B4DE59;C1orf196;B4GALT1;HRIHFB2003;CDHF6;A8K2P8;XIN;Q7KZ86;THW;JUP;PKP3;CTNNG;NCAD;KCP1;DSC2;EVPL;DSG4;CDHF13;XIRP1;CDHF2;KIAA0568;CDH1;GGTB2;DKFZp686P18250;CDHF3;CDHF5;POF1B;PPL;DSC4;DSG3;DSC3;TCHP;CDH2;DRE1;UNQ859/PRO1868;A8K964;PKP1;CDSN;PKP2;KAZ;A8K6T3;C…	JUP;PKP3;PERP;DSG1;DSC2;EVPL;DSG4;DSP;PNN;PKP4;XIRP1;JAM3;CDH1;KAZN;KLHL24;POF1B;PPL;DSG2;DSG3;DSC1;TCHP;DSC3;CDH2;CTNNA3;PKP1;CDSN;PKP2;B4GALT1;UBA1	67	29	desmosome	CDSN;POF1B;PNN;DSC2;PPL;DSG1;JUP;DSG3;PKP3;DSC3;CDH1;UBA1;CDH2;PKP1;DSP;DSC1;DSG4;PERP;CTNNA3;TCHP;KLHL24;EVPL;PKP4;DSG2;KAZN;JAM3;XIRP1;PKP2;B4GALT1
GO:0030061	ATPSCKMT;TMEM70;FAM92A1;NCLX;CIBAR1;FAM92A;NCKX6;COX6B2;JTK8;PTP1B;OPA1;LYN;PTPN1;KIAA0567;FAM173B;SLC24A6;SLC8B1	OPA1;LYN;TMEM70;ATPSCKMT;PTPN1;CIBAR1;SLC8B1	17	7	mitochondrial crista	ATPSCKMT;PTPN1;CIBAR1;COX6B2;OPA1;LYN;SLC8B1;TMEM70
GO:0030117	B4DS96;B7Z853;B4E261;B4DIM6;CHMP4A;COPA;B4DG47;AP1G2;ARPIN-AP3S2;SHAX2;A8K586;A8K0G3;Q59FN8;B3KSJ4;AP4E1;DKFZp686A01208;B4DWG4;COPB1;CHMP4B;KIAA0910;DKFZp781K0743;CDA04;B2R4I8;B4E0B2;AP1S2;COPB2;B7Z3M9;B4DTG3;B4DKH5;C20orf178;Q86U41;C15orf38-AP3S2;B4DDL1;B4DFZ2;A0A140VJE7;ARL6;AP3S2;B4DS79;AP1G1;AP1B1;HSPC134;AP3S1;B3KXW5;CHMP2;B7Z5S9;AP3B1;SYNJ1;AP2A2;AP1S1;B4DXJ6;AP1S3;C18orf2;B7Z1Q4;AP2S1;DNM1…	AP3B1;SYNJ1;AP2A2;AP1S1;AP1S3;CHMP4A;AP2S1;DNM1;COPA;AP1G2;AP2A1;ARPIN-AP3S2;AP4E1;COPB1;CHMP4B;AP1S2;COPB2;AP3D1;CHMP1B;AP3B2;CHMP2A;AP4B1;AP3S2;ARL6;AP1G1;AP1B1;AP2B1;AP3S1	82	28	membrane coat	AP1B1;DNM1;AP1S1;AP1S3;ARPIN-AP3S2;AP3S1;AP2B1;AP3B2;AP4E1;AP2A2;CHMP2A;AP1S2;AP1G2;CHMP4B;AP2S1;AP2A1;SYNJ1;AP3B1;CHMP4A;AP3S2;COPB2;CHMP1B;AP3D1;ARL6;AP1G1;COPA;COPB1;AP4B1
GO:0030120	HSPC275;HSPC334;SEC31L2;SEC31A;SEC31L1;TF;SEC31B;KIAA0905	SEC31A;TF;SEC31B	8	3	vesicle coat	SEC31B;SEC31A;TF
GO:0030125	KIAA1065;KIAA0171;EPN1;CLTA;NECAP2;EPN3;ENTHD1;EPN4;ENTH;CLTB;EPN2;CLINT1;EPNR;AMAP1;NECAP1;MYCBPAP	EPN1;CLTA;NECAP1;CLTB;EPN2;CLINT1;NECAP2;EPN3;ENTHD1;MYCBPAP	16	10	clathrin vesicle coat	EPN3;ENTHD1;EPN1;NECAP1;CLINT1;EPN2;CLTA;CLTB;MYCBPAP;NECAP2
GO:0030127	SEC24D;HSPC275;SARA;A8K6V0;SEC24C;ABP32;Q9NWP5;B3KM89;KIAA0755;SARA1;SEC31L1;SEC31B;D3S1231E;CGI-109;PEF1;B4DTM6;CIDEB;B4DSN3;UNQ1845/PRO3573;SEC31A;KIAA0079;B4DJW8;SARB;SEC13R;SEC13;B4DSQ5;B7ZAY6;SEC24A;SARA2;SEC23B;B4E0Q9;TMED7;B4DRA5;SEC31L2;SEC24B;ALG2;B4E2E1;C3IP1;SAR1;B4DS04;B4DF60;PDCD6;SEC23A;HSPC334;SAR1B;SEC13L1;SAR1A;B4E205;B4DQ22;SEC13A;KLHL12;KIAA0905	SEC24D;PDCD6;PEF1;SEC24C;SEC13;SEC23A;ALG2;SEC24A;CIDEB;SEC23B;TMED7;SAR1B;SAR1A;SEC24B;SEC31A;SEC31B;KLHL12	52	17	COPII vesicle coat	PEF1;SAR1B;SEC24C;ZFYVE9;SEC24A;SAR1A;KLHL12;SEC23B;TMED7;SEC31B;PDCD6;SEC24B;SEC24D;CIDEB;SEC31A;SEC13;ALG2;SEC23A
GO:0030130	CLH17;CLTC;KIAA0034;CLTA;CLTCL1;CLTCL2;AP1GBP1;NCALD;AP2A1;SYNG;ADTAA;CLTB;SYNRG;CLH22;CLTD;CLTCL;CLAPA1	CLTC;CLTA;CLTB;CLTCL1;SYNRG;NCALD;AP2A1	17	7	clathrin coat of trans-Golgi network vesicle	AP2A1;CLTCL1;CLTC;SYNRG;CLTA;CLTB;NCALD
GO:0030132	CLH17;CLTC;KIAA0034;CLTA;SYNJ1;CLTCL1;CLTCL2;EPS15L1;EPS15;EPS15R;CLTB;CALM;PICALM;AF1P;KIAA0910	CLTC;CLTA;CLTB;CLTCL1;SYNJ1;PICALM;EPS15;EPS15L1	15	8	clathrin coat of coated pit	SYNJ1;CLTCL1;CLTC;PICALM;EPS15;EPS15L1;CLTA;CLTB
GO:0030133	TMEM168;SPX;SFTA2;PSFL;TGOLN2;IGF2R;FOLR;USO1;COPA;MPRD;M6PRBP1;GS28;C1QTNF5;FOLR1;KDELR2;CDK16;CGI-120;CHGA;COPB2;B2RA77;ERD23;NPTX1;SEPTIN4;ANKRD27;COPB;UNQ303/PRO344;CR;TGN46;Q86T07;PARK9;MPRI;ADIE;PA;SLRR1A;YIPF3;Q59HH5;BLOS3;PCSK2;AD-011;MIN1;IL1F11;WFS1;SEC22B;FGFR4;RAB11;HSPC181;KIAA0085;CGI-109;KIAA1945;NFHEV;OGP;HCK;B4DQD7;BLOC1S5-TXNDC5;BGN;GNAS1;A0A024R7I7;COPZ1;TMED7;CPE;DEFA6;COPD;YI…	TMEM168;SFTA2;MYRIP;BLOC1S3;TGOLN2;IGF2R;USO1;COPA;RAB11A;C1QTNF5;INS;FOLR1;KDELR2;CDK16;CHGA;MBP;COPB2;NPTX1;CHP1;SEPTIN4;ANKRD27;ATP13A2;COPG2;NRSN2;YIPF3;SPRR2A;AP3S1;PCSK2;TMED9;WFS1;FGFR4;SEC22B;GOLGA5;ERP29;PLEKHF2;RAB9A;HCK;EXOC3L1;BLOC1S5-TXNDC5;BGN;NTS;M6PR;COPZ1;TMED7;FGFRL1;CPE;VGF;DEFA6;IL33;DEFA5;YIPF1;SSPN;YKT6;AZIN2;ERG28;CPA3;GALNT15;BET1;TRIP11;AP1G2;DEF6;SURF4;ARCN1;KCNQ1;GNAS;C…	231	103	transport vesicle	BLOC1S5-TXNDC5;C1QTNF5;GNAS;SSPN;SURF4;GOSR1;SEC22B;SCG3;PLEKHF2;ERP29;CAV2;AP1G2;PLIN3;AZIN2;LAPTM5;ODCP;KDELR3;IGF2R;USO1;SPX;TMEM168;EDN1;COPA;INS;CHP1;BET1;APOLD1;KCNQ1;FOLR1;TGOLN2;BLOC1S5;RABEPK;RAB9A;TMED7;CPE;M6PR;RAB11A;FGFR4;WFS1;CPA3;TMED10;IL33;COPB2;VAMP4;PRG2;APH1B;OVGP1;DEFA5;DEFA6;PCSK2;NTS;GALNT15;PCSK1;ATP13A2;COPB1;EXOC3L1;CD55;ERG28;DEFA4;AP1AR;ARFGEF3;AP3S1;CDK16;VGF;TMED9;NP…
GO:0030136	CLH17;KUZ;AAK1;GPR107;STX6;PHETA2;OCRL1;C6orf212;FOLR;KIAA1414;EPN3;CLAPG1;FOLR1;SH3PXD3A;ADAM10;PHETA1;BCAP31;KIAA1608;SH3PX1;B7Z6M7;HS1BP1;p200;KIAA1624;ADTG;B7Z2N2;VTI1A;UBCE7IP1;B4DR83;B4DS37;C6orf209;MADM;BTBD8;GNAI3IP;MLC1;SNX18;BAP31;PIK3C2A;OCRL;CVAK104;MSTP044;LUSTR1;CPNE6;TNK2;NUMB;ASTN1;CLTC;HIP12;PGY3;CLVS2;RNF216;VPS33B;HIP1;A0A2R8YDQ0;VPS18;MLL/CALM fusion;SCAMP1;SNX3;BENE;SCAMP;KIA…	AAK1;GPR107;STX6;PHETA2;EPN3;FOLR1;ADAM10;PHETA1;BCAP31;VTI1A;BTBD8;MLC1;SNX18;PIK3C2A;OCRL;CPNE6;TNK2;CLTC;ASTN1;NUMB;RNF216;CLVS2;VPS33B;HIP1;VPS18;SCAMP1;SNX3;DNAJC6;FCHO1;DENND1B;SYNRG;ASTN2;MYO1C;CLTA;CLTCL1;RGS19;AP1M2;LMBRD1;EPN2;VPS16;SNX9;VPS11;GAK;AP1M1;CERT1;WIPI1;CLVS1;GGA2;SH3BP4;MYO1E;VAMP3;PANK1;HEATR5B;SGIP1;RAB35;AP1G1;SORT1;SLC2A4;VAMP2;DAB2;HAX1;MYO6;DVL2;AP2A1;DNM2;DVL1;CLINT1…	176	79	clathrin-coated vesicle	HAX1;LMBRD1;VAMP2;PHETA1;HEATR5B;DVL1;SNX9;PANK1;CLTCL1;PIK3C2A;GAK;DAB2;AP2A1;CLINT1;MLC1;PLEKHJ1;EPN3;AP1G1;FCHO2;ASTN2;FCHO1;FOLR1;MALL;CERT1;DENND1C;DVL2;CLVS1;AFTPH;SCYL2;SYNRG;VPS18;CLVS2;CLTC;HIP1R;CPNE6;MYO1E;PHETA2;SH3BP4;DENND1A;SCAMP1;DNAJC6;NUMB;VPS33B;RAB35;AP1M1;RGS19;CLTA;PICALM;VPS33A;SNX18;RNF216;VPS41;ABCB4;ADAM10;SGIP1;DNM2;TNK2;BTBD8;AAK1;VTI1A;OCRL;GPR107;STX6;WIPI1;MYO6;VAMP…
GO:0030137	TMED10;MDS032;RNP24;KIAA1379;TMED2;USE1L;COPE;KIAA1175;A0A140VK12;PACSIN1;CCDC115;ARCN1;USE1;DIPK2A;TMP21;CIDEB;PACS1;COPG2;COPB1	TMED10;CCDC115;ARCN1;USE1;DIPK2A;TMED2;COPG2;CIDEB;PACS1;COPE;COPB1;PACSIN1	19	12	COPI-coated vesicle	DIPK2A;TMED2;TMED10;PACSIN1;CCDC115;USE1;ARCN1;COPG2;CIDEB;PACS1;COPB1;COPE
GO:0030139	FFAR4;KIAA0665;NL3;PGR4;RABEX5;SPK;DPP4;IGF2R;EHD2;KIAA1414;PLEKHG5;RAB11FIP3;ARR2;IFCR;GIG4;p200;AIP1;SFTP4;DAB2IP;EHD1;TIRAP;HCA10;GOLPH4;HCLS1;PAST1;ADHR;GPP130;SPHK;PDZGEF1;RAPGEF6;NRXN1;AMGX;ESA1;SPHK1;ANG;p200a;RABGEF1;MPRI;HYAL2;HS1;OCLN;ARFO1;UNQ513/PRO1028;PAST3;GAPEX5;KIAA1521;KIAA1316;O3FAR1;RASSF4;AF9Q34;KIAA0368;EHD3;ARF6;MTSS1;RAB5B;SK1;DNM1;STAM2;KIAA0429;RAB17;EMS1;M17S1;CLEC4K;SF…	FFAR4;VPS9D1;RASSF4;EHD3;GOLIM4;ARF6;RALA;VPS11;DPP4;MTSS1;SH3KBP1;RAB5B;EHD2;DNM1;TF;PLEKHG5;STAM2;HEATR5A;MYO6;CUBN;IGF2R;LRP2;RIN1;CD207;ARRB2;RAB11FIP3;CTTN;AVPR2;RAB17;FLOT2;RAB5A;SFTPD;DAB2IP;EHD1;TIRAP;AMN;LPAR2;ABCA1;HCLS1;EGFR;STX7;RINL;GAPVD1;RAB11FIP4;LPAR1;RAB13;RAPGEF6;RAPGEF2;SPHK1;NRXN1;ANG;RABEP1;HEATR5B;NLGN3;ECPAS;RABGEF1;DYSF;OCLN;HYAL2;PLD1;EHD4;KIF5B;AMOT;RIN3;APOA1;PIK3C2B;R…	159	67	endocytic vesicle	AVPR2;CUBN;ARF6;AVPR1A;KIF5B;PLD1;RIN1;DNM1;OCLN;LPAR1;RAB5A;HEATR5B;GAPVD1;MTSS1;HCLS1;DPP4;MYO6;CTTN;MAL;TF;TIRAP;DAB2IP;RALA;ANG;PLEKHG5;EHD3;LPAR2;NRXN1;NLGN3;RAPGEF2;RABGEF1;SPHK1;EGFR;ECPAS;SH3KBP1;AMELX;EHD4;FFAR4;RIN2;EHD2;LRP2;AMN;MAGED2;AMOT;RAB13;RASSF4;ABCA1;VPS9D1;RABEP1;RIN3;ARRB2;RINL;APOA1;RAB5B;STAM2;EHD1;IGF2R;RAB11FIP3;SFTPD;DYSF;CD207;HEATR5A;HYAL2;PIK3C2B;STX7;VPS11;ADRB2;FLO…
GO:0030140	TMED10;RAB12;TMED9;TGN51;STAMP1;CLRN1;RAB8B;TGOLN2;PACE;IGF2R;RAB27B;RAB14;RAB8;PCANAP1;FIG;CAL;PCSK3;GL010;STEAP2;GIG4;MEL;SPG21;USH3A;RAB8A;FURIN;MNK;GP25L2;FUR;ATP7A;BM-019;MC1;TGN46;MPRI;TMP21;UNQ6507/PRO23203;ACP33;GLUT4;GOPC;RAB13;SORT1;SLC2A4	ATP7A;TMED10;RAB12;TMED9;SORT1;RAB8A;IGF2R;STEAP2;RAB8B;FURIN;GOPC;TGOLN2;RAB14;RAB13;RAB27B;SLC2A4;SPG21	41	17	trans-Golgi network transport vesicle	SORT1;IGF2R;CLRN1;RAB14;RAB8A;TMED10;GOPC;RAB27B;TGOLN2;STEAP2;RAB13;RAB12;RAB8B;SLC2A4;FURIN;SPG21;TMED9;ATP7A
GO:0030141	UNQ152/PRO178;GARS1;ICA3;HILPDA;BAIAP2;STXBP3;BLOC1S7;CARTPT;OXT;UNQ776/PRO1570;KLK3;ZNT5;EBAG9;STX3;CHGA;SLC30A5;SYPL1;C7orf68;ARVP;KLK4;CFP;OX;SRGN;Q14783;TRY1;MC1;GARS;VEGF;Q86T07;TA;CRFBP;DQ2;PCSK2;PLA2L;WFS1;CYBA;FACD;CTSG;KLK5;UGB;MPO;RAB27A;AGF;PRSSL1;TSP1;KIAA1061;UNQ863/PRO1879;SCGB1A1;ANGPTL6;B4DEA7;HSPD1;PPORX;CRHBP;RAB27;SGNE1;TLSP;CPE;DNCL1;KLK1;PAK2;TGFB1;BPIFA2;STXBP2;TRYP2;B4DGA1;…	SLC17A9;CLCN3;KLK9;KLK8;PLAT;GARS1;ELANE;CDC42;HILPDA;BAIAP2;STXBP3;KLK14;CMA1;CARTPT;KLK3;EBAG9;PTPRN2;STX3;CHGA;SLC30A5;SYPL1;KLK4;PRSS58;CFP;GZMK;SRGN;SNAPIN;TGFB3;FSTL4;PPOX;THBS1;SPRR2A;CLCA1;CA11;PCSK2;CYBA;WFS1;SLC30A8;KLK5;DYNLL1;CTSG;TFF3;MPO;RAB27A;PTPRN;KLK12;SCGB1A1;ANGPTL6;EXOC3L1;TMPRSS4;HSPD1;CRHBP;CBARP;CPE;KLK1;TMPRSS3;PAK2;TGFB1;DEFA5;TRH;STXBP2;RPH3A;GAL;SCG2;KLK11;TOR1A;KLK6;L…	239	100	secretory granule	SPACA3;HCRT;PTPRN2;SLC30A8;VAMP2;TGFB1;PRSS58;MPO;RAB27A;TMPRSS3;BAIAP2;KLK15;SYTL4;TMPRSS4;CDC42;RAB11FIP5;SYT1;CYBA;IL1B;KLK13;CA11;STXBP3;CARTPT;PCSK1N;KLK10;NPPC;SCG5;KLK6;EBAG9;CLCN3;ELANE;KLK2;PAK2;VAMP7;CPE;WFS1;ACP3;CPA3;BRCA2;KLK11;CRHBP;CLCA1;THBS1;SYPL1;STX3;KLK7;HSPD1;BPIFA2;PRSS1;KLK8;ARHGAP11A-SCG5;DEFA5;LTF;CHGB;PCSK2;RPH3A;CMA1;KLK1;PCSK1;AVP;KLK9;EXOC3L1;KLK14;CBARP;PTPRN;RAB27B;…
GO:0030142	CCDC88A;APE;KIAA1212;GRDN	CCDC88A	4	1	COPI-coated Golgi to ER transport vesicle	CCDC88A
GO:0030315	B7Z7Z5;CAPN3;HBA;CNA2;CACNLG;RDX;CACNLB1;NCX1;CACNA1S;IRK1;KIAA0464;SLC30A1;AKAP6;A8K7F2;AHNAK;RTN2;ANK2;KIAA0778;CLCN1;FXYD1;NOS1AP;CACNL1A3;SCN1B;PPP3CB;GES;ATP1B;CACNA1C;FER1L1;NCL1;CACNB1;CALNB;AKAP100;CACNA2D1;STAC;BIN1;PLM;KCNJ11;OPRK;ATP2B2;SLC8A1;CANPL3;REM;TGFB3;NAC1;APNH1;CACH1;SCN5A;ANK3;STAC1;CNC;Q59GU3;NAC2;GLUT4;AHNAK2;KIAA0311;MXRA1;CALNA2;SLC2A4;SCN1A;CAPON;ZNT1;AMPHL;SCN2A;CACNG1…	SCN1A;CAPN3;SCN2A;RDX;CACNG1;SLC9A1;KCNJ2;CACNA1S;CASQ1;ATP1A2;SLC30A1;AKAP6;ASB3;AHNAK;RTN2;ANK2;CLCN1;STBD1;FXYD1;NOS1AP;SCN1B;CACNA1C;KCNJ3;PPP3CB;SRI;STAC3;CAV3;CACNB1;ATP1B1;ATP1A1;REM1;CACNA2D1;STAC;BIN1;IGF1R;ATP2B4;KCNJ11;SLC8A1;ATP2B2;TGFB3;ANK3;SCN5A;DYSF;AHNAK2;SLC2A4;SCN2B	98	46	T-tubule	CASQ1;ANK3;PPP3CB;ATP1B1;REM1;AKAP6;ASB3;FXYD1;IGF1R;TGFB3;CACNB1;CAV3;NOS1AP;KCNJ3;STAC3;ATP2B4;KCNJ11;SLC30A1;SLC8A1;RDX;ANK2;KRT90P;STBD1;OPRK1;ATP1A1;SCN5A;SRI;CLCN1;CACNA2D1;BIN1;AHNAK;ATP2B2;SLC2A4;KCNJ2;SCN2B;ATP1A2;AHNAK2;STAC;SCN1A;DYSF;SLC9A1;CACNA1S;CACNA1C;SCN2A;CACNG1;CAPN3;RTN2;SCN1B
GO:0030424	SEPT8;KCNB1;CDHF12;CORO1A;KLHL20;FREQ;KIF21B;CNTN6;SEPT11;GDI1;MAP3K12;PLXND1;NTRK3;SEK1;ATP1A3;A8K5S5;KIAA0520;UNQ421/PRO3674;KLHLX;hucep-7;PCLO;SYT4;PRRT2;MTMR13;MAPK8;TRKB;SCN8A;INSR;ERK;MUL1;GBP3;BP230;GPER1;KIAA1945;STX1B;ATCAY;KIAA1766;HDAC6;ATP1A1;MTLRP;CFL1;WDR47;PVALB;KIAA1771;ADNP1;LEC3;SBF2;C1orf96;TRK;KCC3;MSTP047;SAMD2;ALS4;CLDN11;CIB1;MGLUR2;LDLRAP1;NCAM21;DUTT1;TH;SKK1;CMT4B2;MTBT1…	KCNB1;ATAT1;GABRG2;LLGL1;GARS1;PINK1;NET1;PLEKHG5;ABR;MT3;CORO1A;NTRK1;KLHL20;SLC1A2;KIF21B;CNTN6;WDFY3;GDI1;ZFYVE27;MAP3K12;PLXND1;NTRK3;DNM3;ATP1A3;PCLO;PRRT2;SYT4;MAPK8;NTF3;SCN8A;DGKI;INSR;MYH14;MUL1;GBP3;COMT;STX1B;SPTBN4;DHX36;ATCAY;HDAC6;ATP1A1;CFL1;WDR47;GSK3A;PVALB;NMNAT3;SBF2;HMCN2;HCN4;PALM;SAT1;TGFB1;CYP17A1;CLDN11;CIB1;FXR1;STAU2;LDLRAP1;TGFB2;TH;MAP7;NF1;SHTN1;N4BP3;POTEI;ARL8A;PPFI…	952	416	axon	EMX2;UCN3;GSK3A;ZPR1;DVL1;SYT4;OPRM1;GRIK2;STX1B;TRPV2;PAFAH1B1;HEPACAM;CNTN4;KLHL20;PTPRO;KIF2A;SYT1;AZIN2;LSM1;FXR1;POTEI;CBL;CNTN1;FKBP15;HCN2;IGF2BP1;SLC1A2;NOV;PAM;MAP6;BMPR2;COBL;GAD2;CASR;SLC1A1;ZFYVE27;ACTL9;ADCY8;BACE1;LRFN3;ATP1A1;P2RX3;GRIPAP1;POTEF;GDI1;SLC6A2;SMN2;FZD3;MAP2K4;SYT7;LRRK2;SCN1B;KATNB1;CTNNA2;TNFRSF1B;CFL1;MAP1A;NF1;KCNA6;EIF4G2;LLGL1;MME;CHRNA10;HOMER1;NECTIN1;CALB1;DO…
GO:0030425	MT-ND1;CACH2;NMP22;GPHN;KCNB1;CRH2R;CDHF12;KLHL20;FREQ;TEM7;KIF21B;CACNA1C;TP73L;VIAAT;KIAA0915;BRINP1;ARVP;KIAA0726;SIPL1;VKIND;PLK2;KCND3;KIAA0520;KLHLX;HREV;hucep-7;SYT4;ETK;CRFBP;KCNE3;PCSK2;B4DDU5;TRKB;INSR;HVEC;ERK;KCNJ2;PRR7;SORCS2;PLXDC1;GPER1;KIAA1945;GFRP;ADCY2;RAB17;ATCAY;SEMAM;HDAC6;WDR47;C16orf6;PPP1R19;RNF91;ADNP1;TRK;NDCBE1;MSTP047;HTR1E;SAMD2;GPR158L1;MGLUR2;GABBR1;UNQ775/PRO1569;…	MT-ND1;GPHN;KCNB1;GABRG2;CHRNA3;GNG13;NTRK1;KLHL20;NQO1;KIF21B;HRH1;LHFPL4;P2RY1;CACNA1C;ZFYVE27;CALB2;GPR179;BRINP1;PLK2;KCND3;TRPC5;MAP1S;MLPH;SNAP47;SYT4;KCNE3;PCSK2;MPDZ;NTF3;DGKI;INSR;KCNK1;KCNJ2;SORCS2;SLC32A1;PLXDC1;COMT;ARHGAP44;ADCY2;TRPM5;RAB17;DHX36;ATCAY;STRN4;HDAC6;WDR47;GNAI2;CYP46A1;HCN4;PALM;BPTF;FXR1;STAU2;SHARPIN;GABBR1;TRAK2;PPP1R9A;TH;MAP2;BECN1;NF1;N4BP3;ROR2;GRM5;SYNDIG1;PRN…	1119	460	dendrite	GRIA4;HRH3;CASC3;MAGI2;KCND3;DVL1;SYT4;OPRM1;SLC12A5;ZNF385A;GRIK2;PURA;MAX;MYOZ3;RTN1;CRIPT;KLHL20;OPRK1;KIF2A;LRP4;HTR1E;AZIN2;MPP2;GPR37;LSM1;CYP46A1;PLK2;URI1;FXR1;RBM3;HCN2;DRD1;BGLAP;PALMD;PLK3;IGF2BP1;NOV;MAP6;RHOXF2;BMPR2;COBL;EPHB3;SLC1A1;GPHN;TRAK1;ZFYVE27;BPTF;RABGEF1;CHRM2;NSMF;ADCY8;BACE1;LRFN3;HTR1F;GRIPAP1;SLC17A8;CLSTN2;FZD3;CHRM4;LRRK2;EPHA7;KCND2;GNG3;DCP1A;MAP1A;NF1;MME;TP63;AG…
GO:0030426	STMN2;PARK1;KIAA0821;TSHZ3;PP6037;PSCD2L;PINK1;COPA;KIF21B;UNC5C;VICKZ1;EPS8;MAP3K12;STX3;ZNF259;B4DLZ4;ZPR1;ABITRAM;TRPC5;KIAA2034;ANG;ACAP3;MPHOSPH1;USP9X;KIAA2016;CRMP1;CBCIP2;TA;MAPT;DQ2;FP17425;GLEPP1;ABL;HLP1;KIAA0893;MYH14;FAM;EXOC6;GPRIN1;ULIP3;TUBB3;TIAM2;GRF1;SHANK2;CENTB5;OPRS1;ATCAY;HAP1;SEC6;Q8TDR6;KIAA1716;CFL1;WDR47;KIAA1771;PSEN1;SNAP25;FE65L;KIAA1022;CYTH2;PSSALRE;SMBP2;ALS4;LRIG…	STMN2;BASP1;SNCA;NGFR;TSHZ3;PINK1;COPA;CDK5;INPP5J;SETX;KIF21B;UNC5C;FSCN1;GDPD5;PTPRO;NGEF;EPS8;MAP3K12;DSCAM;APP;ORAI2;STX3;DPYSL3;SYAP1;CSNK1E;ITGA4;ABITRAM;ZPR1;TRPC5;CNR1;ANG;ACAP3;USP9X;CRMP1;COPG2;WHRN;ERC2;MAPT;MAPK8IP3;OTX2;MYH14;DCTN2;ELAVL4;PREX1;SSH1;C9orf72;EXOC6;GPRIN1;SIRT2;TUBB3;CXADR;TENM2;MAP1B;TIAM2;SHANK2;ATCAY;ABL1;HAP1;CFL1;WDR47;APBB2;CBARP;PSEN1;CD2AP;IGF2BP1;SNAP25;CYTH2;…	341	137	growth cone	UNC5C;RTN4R;DTNA;MAPK8IP3;APBB1;ZPR1;CTTN;CXADR;DVL1;EPS8;SETX;EXOC3;DTNBP1;PAFAH1B1;NGFR;ACAP3;NDRG2;LIG3;WHRN;PTPRO;ABI1;ORAI2;FAN1;MYH14;ITGA3;FLNA;SYAP1;FSCN3;CYTH2;RUFY3;TUBB3;FMR1;TRPC5;CBL;FKBP15;ERC2;COPA;IGF2BP1;USP9X;AUTS2;RAC3;OTX2;TENM2;LMTK2;HAP1;FEZ1;L1CAM;NEO1;ANG;KLC1;TSHZ3;TRPV4;GDPD5;ATCAY;AMFR;BASP1;CCDC120;CDK5;STX3;SIGMAR1;CPEB4;SLC2A13;DCTN2;PTPRS;THY1;ABITRAM;MYO5A;LRRK2;KA…
GO:0030485	IDO;NPNT;POEM;ACTA2;ACTSA;ACTVS;GIG46;INDO;IDO1;EGFL6L;UNQ295/PRO334	NPNT;IDO1;ACTA2	11	3	smooth muscle contractile fiber	ACTA2;IDO1;NPNT
GO:0030496	B7Z7B9;KIAA0665;NPD011;NOA36;TTC23L;SDCCAG3;C9orf83;DRES9;ZFYVE26;STK15;JTB;GDI1;CCDC124;AIE2;SEPTIN1;MAP11;MPHOSPH1;RAN;CGI-128;CDKN1;PKN;BIRC5;MAK;FP17659;STK13;HSPC134;CENPC;KNSL5;CHMP2;FP3214;AURKC;C14orf123;SEC10L1;HSPC177;KIAA0174;MTCL2;API4;Q7Z524;CAL1H;ARFL3;NIR2;APACD;RAB11FIP4;GNAI2;KRG2;CIAO2B;SPAG5;DCDC5;PSRC1;SEC10;CENPE;PIN1;NAT10;X5L;STK5;KIAA1662;CGI-34;ARL8A;GDIL;PRK2;PRSM1;RAP2A…	CENPV;ZFYVE19;ANKRD45;SPART;RDX;KLHL9;MSRA;RHOA;RACGAP1;FIRRM;PAK1;CTDP1;RASGEF1B;ZFYVE26;MARK4;CDC42;PLK1;RAB11FIP3;YPEL5;PKN1;JTB;POLDIP2;GDI1;CCDC124;ERH;ASPM;MITD1;SEPTIN1;TRAPPC14;GNL3;CEP126;SVIL;MBD5;GNAI1;CHMP1A;AURKA;CHMP4C;VPS4A;KATNA1;RAD21;KATNAL1;SPAST;RAN;WIZ;CRMP1;DCTN3;BIRC5;MAK;AURKB;CHMP2B;CHMP6;CENPC;SHCBP1;ANLN;CLIC4;DDX11;AURKC;ARF6;SSH1;MTCL1;DCDC1;CCDC69;NEXMIF;SIRT2;KIF20A…	492	192	midbody	KIF3B;GNAI3;CHMP1A;RNF8;NAT10;FLCN;MPLKIP;MYH10;SCCPDH;PLK1;VPS4B;CTDP1;TEX14;TTC28;CHMP4BP1;KIF20A;CHMP7;NUDC;TTC19;KIF14;ALKBH4;EXOC3;CDKN1A;DTNBP1;AGBL5;CDCA8;CHMP2B;POLD4;RHOA;MAK;SHCBP1;WIZ;KEAP1;ENTR1;CDC42;CENPE;PIN1;BCL3;TRAPPC14;ANKRD45;DDX11;RNF103-CHMP3;TTLL12;ZFYVE19;GNAI2;ARL2BP;CYLD;CCDC69;GNAI1;MICAL3;ARF6;RAP2A;TXNDC9;PDXP;ARL3;PITPNM1;CENPV;KATNAL1;TTC23L;CEP126;PTCH1;CCDC146;CDK…
GO:0030658	ECE2;B4DHU4;SLC17A9;B4DER3;B7Z1P1;B3KV50;HLA-DRB1;ITPR3;RAB26;SPRED2;HLA-DP1B;KIAA0857;UNQ2502/PRO5990;A0A994J4C2;HLA-DXA;SNT2B2;ICA3;RIP11;INSP3R1;ZNT2;HLA-DPA1;HLA-DXB;DBH;C6orf67;KIAA1878;SCG3;B3KPL5;B4DKE0;EEF1AKMT4-ECE2;PTPRN2;B4DE96;HLA-DQB2;RAB1;HLA-DQB1;SYT10;UNQ403/PRO740;ITPR2;CDC50A;ZNT8;ICA512;D16S2531E;SNTL;RPH3AL;BGP;RAB11FIP5;BGP1;ITPR1;HLA-DP1A;B2R6P4;B4DIH9;B4DDK3;SYT3;TMED10;C20…	SYT3;TMED10;ECE2;SLC17A9;SORL1;AQP2;HLA-DRB1;HLA-DRB4;ITPR3;RAB26;SLC30A8;SPRED2;HLA-DQA1;CD74;HLA-DQA2;HLA-DRA;PTPRN;SCGN;HLA-DPA1;ABCA12;SLC30A2;DBH;PAM;SCG3;CEACAM1;PTPRN2;TMEM184A;EEF1AKMT4-ECE2;VAMP7;HLA-DRB3;HLA-DQB2;SYT10;HLA-DQB1;HLA-DRB5;RAB1A;SYTL4;TMEM30A;ITPR2;CPE;CA4;SNTB2;HLA-DPB1;ARFGEF3;RPH3AL;RAB11FIP5;ITPR1;MAP6	103	47	transport vesicle membrane	HLA-DPB1;HLA-DRA;AQP2;PTPRN2;SLC30A8;TMEM30A;HLA-DRB5;HLA-DPA1;PAM;PTPRN;MAP6;TMEM184A;CEACAM1;SPRED2;HLA-DQA1;HLA-DQB2;ARFGEF3;HLA-DRB1;ITPR3;ECE2;HLA-DRB3;SCG3;VAMP7;CPE;SYTL4;HLA-DQB1;RPH3AL;RAB26;SCGN;SORL1;HLA-DQA2;RAB11FIP5;SYT3;TMED10;SLC17A9;HLA-DRB4;ABCA12;SYT10;CA4;SLC30A2;SNTB2;EEF1AKMT4-ECE2;DBH;CD74;ITPR1;ITPR2;RAB1A
GO:0030659	GRIN2A;AGTRAP;B4E236;GABRG2;DEHAL1;PDE6D;SLC30A1;GPCR5A;GABRA2;SH3PXD3A;101F6;GPCRW;A8K0M3;MALRD1;RAB4A;MYOF;GPR18;FMN2;STXBP5;GABRB3;SYPL1;KIAA0623;B7Z3M9;PTCHD2;ANKRD27;A8K5S5;HD;ARRB1;SPIRE1;ZIP13;SLC12A2;SAB;TRARG1;TA;GPRC5A;KIAA0941;TRPM2;DQ2;CLIC4;AQP2;NSG2;ARR1;NKCC1;KIAA0604;RAB10;SMAGP;AP1S3;AP3M1;RAB11;CALY3;A8K5N3;B4DFJ9;STING;ARHGAP21;B4DQ37;SH3PXD3C;RAP2B;FZD6;SLC32A1;GPER1;TBC1D24;B…	GRIN2A;AGTRAP;GPRC5C;GABRG2;PDE6D;SLC30A1;RAB11A;GABRA2;MALRD1;RAB4A;MYOF;WHAMM;FLRT1;LRIG3;GPR18;FMN2;NPC1L1;GABRB3;STXBP5;ZNRF2;SCNN1B;SNX33;SYPL1;CADPS2;SNX15;ANKRD27;WLS;BAIAP2L2;ARRB1;SPIRE1;SLC12A2;TRARG1;MARCHF11;GPRC5A;TNK2;AP3S1;TRPM2;CLTC;CLIC4;AQP2;SNX22;NSG2;GABARAPL1;KIFC3;RAB10;AP1S3;SMAGP;AP3M1;KCNJ4;ARHGAP21;SCAMP1;RAP2B;SLC32A1;FZD6;TBC1D24;LIG3;MYO1C;SAYSD1;AQP5;ZDHHC13;TAOK2;ST…	327	147	cytoplasmic vesicle membrane	AGTRAP;WHAMM;WLS;TMEM184A;AP1S3;ENTPD7;MALRD1;IL15RA;GBP5;SNX9;ECE2;GABRB2;CLTCL1;RAB4A;DISP3;CADPS2;FZD6;LIG3;CLIP1;GABRA2;SH3BP5;AP3M2;TRARG1;NMNAT2;RAB10;SLC32A1;SAYSD1;ULK2;AP1G1;DSE;TAOK2;SLC12A2;RAP2A;ABCA3;KCNQ1;SLC26A6;SPIRE2;ZDHHC13;GPRC5B;TRPM2;GABRB3;RALA;ARHGAP10;SNX15;MREG;RAB11A;PDE6D;SLC30A1;TRPC7;BACE1;SH3KBP1;SYPL1;CLTC;STING1;TBC1D24;CAPS2;NSG2;SNX22;CALY;GDE1;GABRA1;LNPEP;SLC2A…
GO:0030660	HYPH;GJA1;PKD1;CNCG2;CNGA2;ARHQ;KIAA0946;RHOQ;HIP3;GJAL;GPR89A;RHO;SPPL3;CNGA4;OPN2;GPHRA;CNCG4;SPPL2A;CALEB;IMP3;CNCG3L;CSPG5;HSPC294;HIP14;CNCA;HIP3RP;TC10;IMP2;NGC;GOPC;ABCC7;UNQ192/PRO218;BRI;PSL2;SH120;HIP14L;FIG;CAL;CGI-13;CFTR;SPPL2C;RCNC2;PSL1;IMP4;PSEC0147;ZDHHC13;PIK4CA;ITM2B;PSL4;PIK4;SPPL2B;ZDHHC17;RASL7A;GPR89;PI4KA;IMP5;BRI2;CNGB1;CNCA1;KIAA1532	SPPL2A;CFTR;ZDHHC17;SPPL3;PI4KA;IMP3;GJA1;PKD1;ZDHHC13;GOPC;IMP4;SPPL2B;RHOQ;CSPG5;ITM2B;GPR89A	60	16	Golgi-associated vesicle membrane	CNGA4;GOPC;ZDHHC13;SPPL2B;ZDHHC17;SPPL3;IMP3;GPR89A;CSPG5;RHO;SPPL2A;GPR89B;CFTR;CNGA2;HIP1R;PI4KA;GJA1;CNGB1;ITM2B;IMP4;PKD1;SPPL2C;RHOQ
GO:0030662	ENTHD2;TEPSIN;C17orf56	TEPSIN	3	1	coated vesicle membrane	TEPSIN
GO:0030663	TMEM199;COPE;Q7Z4Z1;COPA;Q53FU3;ARCN1;Q9NUP3;COPG;B4E2C9;C17orf32;KDELR2;COPG1;COPB1;Q53HJ6;KDELR3;ERD2.2;Q96H29;RNP24;B3KND4;TMED2;COPB2;COPZ1;TMED7;ERD23;B3KW21;A0A140VK12;DKFZp686M09245;COPZ2;KDELR1;ERD2.1;Q9H9B7;COPG2;TMED3	KDELR3;ARCN1;KDELR1;TMEM199;TMED3;TMED2;COPB2;COPG2;COPZ1;COPE;TMED7;KDELR2;COPG1;COPB1;COPA;COPZ2	33	16	COPI-coated vesicle membrane	COPG1;TMED2;KDELR1;COPZ1;COPZ2;TMED7;TMEM199;COPB2;COPG2;TMED3;ARCN1;COPA;COPB1;KDELR2;KDELR3;COPE
GO:0030665	VATPS1;KIAA1199;Q53ET5;ATP6V0B;PSEC0072;ADTB3A;Q59FH4;HT028;ATP6V0C;DKFZp686N0561;ATP6C;ATP6AP1;C19orf32;AP1M1;CLAPG1;C7orf32;A8K586;XAP3;MSTP009;KIAA1608;RNASEK;SH3P7;ATPL;NECAP1;CEMIP;VPP1;DOC2;ATP6S14;B7Z487;CMAP;ATP6IP1;VATF;SYT11;DBNL;FAM31A;ADTG;CGI-11;ATP6V0A1;VATC;NECAP2;ATP6IP2;VPP3;ATP6B2;KIAA0278;ATP6G2;ATP6AP2;ATP6V1C1;AP1G1;ATP6V1F;B7Z2J9;AP1B1;DAB2;Q53X12;AP3B1;B4DDU5;B4DUR7;HIP12;A…	AP3B1;ATP6V1D;HIP1;ATP6V0C;MYO6;ATP6V0D1;ATP6AP1;AP1M1;AP1G1;ARC;RNASEK;ATP6V1E1;NECAP1;CEMIP;DENND1A;REEP6;DBNL;SYT11;ATP6V1G2;HIP1R;AP3B2;AP1M2;ATP6V0A1;ADCY8;NECAP2;ATP6V1A;ATP6V1B2;ATP6AP2;ATP6V1C1;AP1B1;ATP6V1F;ATP6V1H;DAB2	108	33	clathrin-coated vesicle membrane	AP1B1;ATP6V0A1;DBNL;ATP6V1A;ATP6V0D1;ATP6AP2;AP1M1;SYT11;MYO6;RBM39;ATP6AP1;AP1M2;AP3B2;ADCY8;ATP6V1B2;DAB2;ATP6V1D;ATP6V1H;ATP6V0C;CEMIP;AP3B1;HIP1R;ATP6V1F;REEP6;ATP6V1C1;RNASEK;ATP6V1E1;NECAP2;NECAP1;HIP1;ATP6V0E2;AP1G1;ATP6V1G2;DENND1A;ATP6V0B;ARC
GO:0030666	WNT7A;MSR1;KIAA0665;AP17;MARCO;HLA-DRB1;WNT6;UNQ426/PRO864;SCARB2;HLA-DP1B;WASL;RAB11A;UBCEP2;CD36L1;GRIA2;RAB11FIP3;KIAA0149;SREC;CAMK2B;FEEL1;KIAA0246;COLEC12;PICK1;CAMKG;WNT7B;PSD95;SRCL;ADTAB;PRKCABP;SCARA1;LIMP2;SCARB1;HLA-DQB1;GLUH1;CD36L2;WLS;ARRB1;NOSTRIN;CSF3R;GLUA1;DYNC1LI1;ARFO1;KIAA0109;WNT5B;CAMKA;CLA1;GCSFR;CAV1;AP2A2;HLA-DRB4;RAB11;CD74;CAM2;AP2S1;LYN;UBA80;UBB;GLUR1;DYN2;M130;DLG4…	CACNG3;WNT7A;MSR1;GRIA4;CD36;CAV1;AP2A2;MARCO;WNT3A;HLA-DRB1;NOS3;CACNG8;HLA-DRB4;WNT3;RPS27A;CAMK2A;CAMK2D;HLA-DQA1;WASL;CD74;GRIA1;HLA-DQA2;HLA-DRA;AP2S1;UBA52;CAMK2G;STAB2;AP2A1;RAB11A;GPR161;DNM2;LYN;SCARB2;WNT4;GRIA2;CACNG2;UBB;CD163;RAB11FIP3;HLA-DPA1;DLG4;CACNG6;ARRB2;WNT5A;CAMK2B;CLP1;LRP1;SCARF1;COLEC12;PICK1;WNT7B;HLA-DRB3;MDM2;SCARB1;HLA-DQB2;HBEGF;HLA-DQB1;HLA-DRB5;UBC;WLS;PTCH1;GRIA3…	170	76	endocytic vesicle membrane	GRIA4;WNT1;UBC;CACNG3;WNT7B;WLS;CAMK2D;ENTPD7;HLA-DQA1;HLA-DQB2;CAMK2G;GRIA3;UBB;HLA-DRB3;CAMK2B;WNT3;CSF3R;AP2A2;WNT3A;AP2A1;CD163;HLA-DRB4;GRIA1;SMO;WASL;STAB2;HLA-DRA;HLA-DRB5;WNT5B;HBEGF;PTCH1;PICK1;DLG4;RPS27A;AP2B1;RAB11A;UBA52;HLA-DQA2;CACNG2;GRIA2;COLEC12;MARCO;RAB11FIP3;CAMK2A;WNT5A;WNT7A;TRIB1;ARRB1;STAB1;AP2S1;DYNC1LI1;SCARB2;WNT4;CD74;LRP1;CD36;AP2M1;DNM2;WNT6;HLA-DPB1;CLP1;HLA-DPA1;H…
GO:0030667	RME8;A0A024R6I3;TIRAP3;CD33L2;TYROBP;ARHG;IGF2R;RHOA;RAB18;ARHF;LILRB3;CLECSF7;UNQ9361/PRO34150;FCG3;VPP1;ZNT5;MDU3;SLC30A5;ADTAB;UNQ683/PRO1562;COPB;TOB3;CR;ALDH7;CLEC4C;CLECSF11;MPRI;RAB31;HEM1;DYNC1LI1;ITPR1;CD44;EMR3;RAB22B;RAB10;VAT1;RAB5B;STING;TCIRG1;VMAT1;UNQ578/PRO1140;UNQ863/PRO1879;CXCR1;CD16B;VMAT2;KIAA1273;STING1;KIAA0899;ATP6N1;SEC6;TMEM184A;SYCN;SLC18A1;DNCLI1;CPE;CA4;SVIP;FCGR3B;C…	RAC1;FABP5;ITPR3;TYROBP;IGF2R;RHOA;RAB18;RHOG;LILRB3;DBH;FRMPD3;PTPRN2;SERPINB6;SELL;SLC30A5;ATAD3B;CXCR2;ITPR2;MME;DOK3;RAB31;DYNC1LI1;ITPR1;CD44;AP2A2;IQGAP2;RAB10;SLC30A8;VAT1;RAB5B;FCGR2A;TCIRG1;LGALS3;RAB24;RAB7A;HLA-C;CXCR1;PAM;STING1;TMEM184A;SYCN;PTAFR;SERPINB10;CPE;P2RX1;CA4;SVIP;VAMP8;FCGR3B;CD14;SIGLEC5;ADGRE5;PTPRC;CD58;HLA-B;SLC18A2;MOXD1;RAB26;IQGAP1;CD93;NCKAP1L;PECAM1;TICAM2;RHOF;…	227	97	secretory granule membrane	SLC18A1;SLC30A8;PTPRN2;VAMP2;PTAFR;TMEM184A;PECAM1;SYCN;RHOF;SCG3;EXOC3;RAB4A;RHOG;RAB18;DNAJC13;RHOA;AP2A2;C5AR1;NCKAP1L;TCIRG1;IGF2R;CLEC4C;RAB10;CD93;HLA-C;RAB24;FRMPD3;ITPR1;SLC2A3;ORMDL3;TYROBP;CD58;ATAD3B;PAM;FABP5;SIGLEC5;VAMP7;CD44;SLC18B1;CPE;DOK3;LILRB3;VAMP8;GPR135;ADGRE3;DIAPH1;RAB31;TMED10;STING1;CR1;ADGRE5;CXCR1;MOXD2P;ITPR2;B4GALT1;PTPRC;RAB9B;COPB1;FPR1;SERPINB10;VAT1;ATP6V0A1;CD5…
GO:0030669	CLH17;LDLR;AP17;EPGN;TGN51;AREGB;HLA-DRB1;SCARB2;HLA-DP1B;IGFR1;TGOLN2;IGF2R;GLUT8;SDGF;MPRD;FZD2;TGFA;FCGR1;SH3GL2;ERBB1;ADTAB;ADHR;ARVP;LIMP2;HLA-DQB1;CD36L2;FCGR1B;FZD4;SLC18A3;TYRP;EREG;ADRB2R;ADRB2;TGN46;IGFRB;MPRI;MPR46;VACHT;KIAA0109;GLUTX1;SYT2;CLTC;TYRP1;CD4;AP2A2;FCGR1A;HLA-DRB4;BTC;CD74;UNQ3072/PRO9904;AP2S1;NTRKR2;APOB;SYT9;HLA-DRA1;MIC3;CNSA2;CLEC4K;KIAA0899;SYT;FCG1;M6PR;HLA-DRB5;SH…	SYT2;LDLRAP1;CLTC;TYRP1;LDLR;CD4;AP2A2;FCGR1A;HLA-DRB1;HLA-DRB4;BTC;SCARB2;HLA-DQA1;CD74;TGOLN2;HLA-DQA2;HLA-DRA;AP2S1;IGF2R;TF;FZD2;AP2A1;TGFA;ROR2;CFTR;EGF;LRP2;FCGR1BP;SLC2A8;SYT9;SYT1;APOE;CD207;AVPR2;CHRM2;HLA-DPA1;WNT5A;RAB5A;SH3GL2;TFRC;VAMP7;M6PR;HLA-DRB3;AREG;VAMP3;HLA-DQB2;HBEGF;EGFR;HLA-DQB1;HLA-DRB5;KIAA0319;FZD4;SLC18A3;VAMP4;EREG;ADRB2;IL7R;VAMP8;AVP;CD9;CD3G;AP2M1;RAB35;APOB;HLA-DP…	151	70	clathrin-coated endocytic vesicle membrane	AVPR2;AP2M1;HLA-DPB1;HLA-DRA;VAMP2;HLA-DRB5;FCGR1BP;HLA-DPA1;EGF;FCGR1A;HBEGF;KIAA0319;RAB5A;RAB35;TGOLN2;HLA-DQA1;HLA-DQB2;CD4;SYT9;VAMP3;HLA-DRB1;TF;PPOX;AREG;APOB;HLA-DRB3;VAMP7;M6PR;CD3G;AP2B1;TYRP1;FZD2;APOE;CHRM2;HLA-DQB1;WNT5A;AP2A2;EPGN;EGFR;VAMP8;TRIB1;AP2S1;AP2A1;ROR2;FZD5;HLA-DQA2;SYT1;SYT2;LRP2;CFTR;CLTC;HLA-DRB4;EREG;LDLRAP1;SCARB2;LDLR;SH3GL2;SLC18A3;CD9;RAB1C;SLC2A8;FZD4;IGF2R;TGFA…
GO:0030670	NRAMP;CORO1;A0A583ZB54;A0A3G8GE18;Y1;RAB7B;HLA-B*1513;PEPT2;NGS17;Q29708;CORO1A;B4DXJ3;Q29853;HLA-B27;A0A0A1HAN9;HLA-A;A0A7T5V792;HLA-A*33;HLA-B44;B4E316;TAP2;HLA-Cw*15P;VPP1;PIK3R4;TAPBP;Q59EE1;Y3;PIP5K3;HLA-Bw62.3;HLA-DQB1;KIAA0012;HLA-6.0;MC1;HLA-F;RAB31;RCP;HLA-B35;B4DIH9;CALR;RAH;ATP6N2;HLA-a;CYBA;A0A583ZBA2;SEC22B;RAB22A;RAB22;RAB10;HLA-5.4;STX4A;A0A290Y5V9;TCIRG1;UNQ578/PRO1140;A0A583ZC13;…	RAB7B;SYT7;ATP6V0C;CORO1A;HLA-G;RAB43;HLA-A;TAP2;PIK3R4;TAPBP;B2M;HLA-DQB1;HLA-F;RAB31;OCRL;ATP6V0D2;CALR;CYBA;RAB32;SEC22B;RAB22A;RAB10;LAMP2;TCIRG1;RAB7A;RAB9A;HLA-C;DMBT1;PIKFYVE;ATP6V0A4;ANXA3;SLC11A1;RAB11FIP1;CYBB;VAMP8;SLC15A2;ATG12;HLA-B;RAB5C;RILP;RAB34;RAPGEF1;RAB23;SLC48A1;SNAP23;PIP4P2;HVCN1;CLEC4E;VAMP3;MPEG1;HLA-H;HLA-E;ATP6V0A1;ATP6V0A2;ATP7A;ATG5;TAP1;RAB38;RAB39A;RAC2;RAB11B;RAB4…	315	82	phagocytic vesicle membrane	RAB8B;ATP6V0D2;RAB43;B2M;MTMR4;SEC22B;RILP;HLA-G;ATP6V0C;CYBA;CORO1A;TCIRG1;CYBB;RAB10;RAB20;HLA-C;ATP6V0B;IRGM;DMBT1;RAB9A;TLR6;TAPBP;RAB22A;VAMP7;SLC9A9;HLA-F;ATG12;PIK3R4;RAB5C;VAMP8;TAP2;RAB31;ANXA3;CALR;PIP4P2;SYT7;SLC11A1;RAB9B;ATP6V0A1;RAB39A;ATG5;MPEG1;ATP6V0D1;RAB7A;RAB41;TLR1;ATP6V0A2;RAB11FIP1;STX4;ATP7A;RAB11B;ATP6V0A4;RAPGEF1;HLA-E;PIKFYVE;RAC2;SLC15A2;TLR2;DNM2;APPL2;RAB38;HLA-DPB1;…
GO:0030672	ATPIA;SEPT8;PARK1;SUR1;STX6;B4DSX3;GABRA2;TMEM22;STX12;BLOC1S7;MYOF;NHEDC2;VPP1;LOH12CR1;SEMA4C;SYN10;KIAA1342;VIAAT;A0A140VK65;SYPL1;ZNF231;VTI1A;B7Z1S5;KIAA0856;DMXL2;ATP6G1;PRRT2;SYT4;VACHT;C20orf39;VGLUT3;C6orf31;SLC17A5;SYNGR4;ATP6N2;SLC30A3;DGKI;WFS1;SV2C;RAB3B;NIN283;VAT1;RAB5B;SCAMP;SLC32A1;ATP6V1G3;VMAT1;SLC6A2;GLUR1;BCLX;SYT12;KIAA0591;B2R9B6;ATP6V1E1;VMAT2;OTOF;ATP6V0A4;SYT;CLTA;ATP6N1…	CLCN3;SV2A;STX6;SNCA;SV2B;SYT7;ATP6V0C;GABRA2;MYOF;STX12;MCTP2;SEMA4C;PTPRN2;SYPL1;VTI1A;SLC18A3;DMXL2;SNAPIN;PRRT2;SYT4;ATP6AP2;ATP6V1C1;SLC9B2;ATP6V1F;SYT8;SYT2;SLC17A5;SLC30A3;DGKI;WFS1;SV2C;RAB3B;ANP32E;VAT1;RAB5B;SCAMP1;SLC32A1;ATP6V1G3;SYT9;RAB7A;SYT12;ATP6V1E1;OTOF;SLC35G2;ATP6V0A4;ATP6V1G1;CLTA;SLC6A9;ATP6V1G2;UNC13C;BORCS5;CBARP;TPRG1L;SYNGR1;TMEM163;ATP6V1B2;ARPC2;SLC4A8;SLC17A6;PPT1;SL…	293	128	synaptic vesicle membrane	SLC18A1;MCTP2;PTPRN2;VAMP2;TMEM163;KIF1B;ATP6AP2;SYT4;ATP2B1;ATP6AP1;TPRG1L;SYNPR;DTNBP1;SLC17A7;GABRA2;PHF24;OPRK1;SYT2;SEPTIN8;SCAMP5;ATP6V0C;SYT1;VAMP1;SLC18A3;GRIA1;SLC35F1;SLC32A1;SYN3;STX16;BORCS5;CLCN3;SYN2;GPR151;OPRD1;SYT6;UNC13A;ATP8A1;DMXL2;SLC6A9;STX10;GAD2;SYT8;PRRT1;SEMA4C;RBM39;DNAJC5;RAB5C;PHAF1;SLC18B1;ATP6V1G1;AMPH;PRRT2;WFS1;DGKI;SYPL1;ATP6V1F;OTOF;SYP;SYPL2;ANP32E;SLC6A2;SLC17…
GO:0030673	GABBR1;GPRC3A;KIAA0727;MYO1D;ADORA1;MAPK8IP3;B2RC52;MTBT1;ANK1;SPTB2;ROBO2;SLC1A2;CNTNAP2;ADORA2A;GLT1;TAU;KIAA1568;KIAA0868;THY1;SPTBN1;KCNC2;A0A1U9X7R0;KCNJ11;MAPTL;CASPR2;EPB41L3;ADORA2;KCNC1;ANK;MAPT;EAAT2	GABBR1;ROBO2;ANK1;SLC1A2;CNTNAP2;MYO1D;ADORA1;MAPK8IP3;THY1;SPTBN1;KCNC1;KCNC2;KCNJ11;MAPT;EPB41L3	31	15	axolemma	MAPT;SLC1A2;ROBO2;ADORA1;MYO1D;KCNC2;THY1;ADORA2A;EPB41L3;KCNJ11;GABBR1;CNTNAP2;ANK1;MAPK8IP3;SPTBN1;KCNC1
GO:0030684	C15orf12;IMP4;MRPS4;IMP3;PIN4;BXDC4	IMP3;IMP4;PIN4	6	3	preribosome	IMP3;IMP4;PIN4
GO:0030686	UTP20;PRED56;KRI1;UTP10;KIAA0187;BAP28;DRIM;SLX9;SAZD;BMS1L;NOL14;C14orf21;TBL3;NOP14;C21orf70;RES4-25;RRP36;cPERP-E;HEATR1;C4orf9;UTP4;HSPC253;FAM207A;C6orf153;SRFBP1;NOP9;CIRH1A;BMS1;KIAA1988;KIAA2021	UTP20;RRP36;KRI1;NOP9;TBL3;HEATR1;NOP14;UTP4;BMS1;SLX9;SRFBP1	30	11	90S preribosome	SRFBP1;RRP36;SLX9;UTP20;BMS1;NOP9;UTP4;TBL3;HEATR1;NOP14;KRI1
GO:0030687	RBM13;PPAN;FTSJ3;MSTP060;SSF1;BOP1;ZNF622;OK/SW-cl.76;RPF1;CGI-37;RRP15;MDN1;WDR12;EIF6;HSPC180;NIP7;EBNA1BP2;MRTO4;NSA1;OK/SW-cl.27;NSA2;MAK16;KIAA0507;BXDC3;EIF3A;KIAA0124;EBP2;BXDC5;MRT4;RRS1;OK/SW-cl.78;PES1;C1orf33;HUSSY-29;SB92;KIAA0112;RRR;ITGB4BP;WDR74;ZPR9;HSPC031;KIAA0301;TINP1;CGI-115;LAS1L	PPAN;FTSJ3;BOP1;RPF1;ZNF622;RRP15;MDN1;WDR12;EIF6;NIP7;EBNA1BP2;MRTO4;NSA2;MAK16;EIF3A;RRS1;PES1;WDR74;LAS1L	45	19	preribosome, large subunit precursor	ZNF622;EIF6;BOP1;RRS1;NIP7;RRP15;EIF3A;MDN1;LAS1L;EBNA1BP2;MRTO4;PPAN;WDR12;RPF1;MAK16;FTSJ3;PES1;NSA2;WDR74
GO:0030688	UTP20;RIO2;MSTP158;PRED56;RIOK3;FTSJ3;D21S2056E;KIAA1401;KIAA0179;DRIM;C6orf93;SUDD;SLX9;ENP1;NOP52;RIO1;RIOK2;C14orf21;C21orf70;NNP1;Q53FR7;RRP1B;BYSL;PSMD8BP1;NOB1P;Q96J73;RRP1;ART4;LTV1;FAM207A;B4DZM3;TSR1;SB92;NOP9;NOB1;KIAA2021;RIOK1;RRP1A	UTP20;RRP1B;BYSL;RIOK2;FTSJ3;RIOK3;RRP1;NOP9;ART4;LTV1;TSR1;NOB1;SLX9;RIOK1	38	14	preribosome, small subunit precursor	ART4;LTV1;BYSL;RIOK3;RRP1B;SLX9;NOP9;FTSJ3;TSR1;UTP20;RRP1;RIOK2;RIOK1;NOB1
GO:0030849	SCP1;MAEL;KIAA0700;SIN3B;A0A024R0I2;SYCP1	SIN3B;SYCP1;MAEL	6	3	autosome	SIN3B;MAEL;SYCP1
GO:0030863	E42P;EPB42;DMT;DMTN;AE1;FLN1;FLN;E41P;ELAM1;TPM4;NOS2;NELF;GLPC;CAPAA3;MYH9;CAPZA3;GPC;NOS2A;CAPZA2;CTTN;DLG4;D9S57E;EMS1;FLNA;VIL2;TMOD;NSMF;EMP55;DXS552E;GYPC;DI;D0S117E;PSD95;SPTBN5;SPTBN1;A0A384MR50;MPP1;SPTA1;TMOD1;EPB49;PS1TP5BP1;SLC4A1;EZR;EPB3;ACTB;TRPC4;GSG3;EPB41;HEL-S-108;DBN1;CAPZA1;SELE;CAPZB	EPB42;DMTN;TPM4;NOS2;MYH9;CAPZA2;CTTN;DLG4;FLNA;NSMF;GYPC;SPTBN5;SPTBN1;MPP1;SPTA1;TMOD1;SLC4A1;EZR;TRPC4;ACTB;EPB41;DBN1;CAPZA1;CAPZB	53	24	cortical cytoskeleton	SPTBN5;SLC4A1;CAPZB;GYPC;TPM4;SELE;CTTN;TMOD1;EPB41;DLG4;DMTN;MYH9;NSMF;NOS2;CAPZA3;EPB42;FLNA;MPP1;SPTBN1;ACTB;TRPC4;DBN1;CAPZA1;SPTA1;CAPZA2;EZR
GO:0030864	SHROOM1;CORO1;AKAP13;HEL32;MYRIP;RAPGEF3;RDX;GMFB;LLGL1;CORO1A;PJVK;SPTAN1;ACTDP;SPTB2;SHAP;MYOZAP;MISP;SPTB;NF2;WDR1;PPP1R6;GSN;LASP1;SPTBN1;GPR69B;MYZAP;EEF1A;SPTA1;FLOT1;ACTN2;CAP1;KIAA0051;HUSPECV;BSPECV;MLPH;PDLIM2;LENG7;DSN;ACTN4;MTSS2;TASP;KIAA1202;SCH;HIP12;SHROOM3;KIAA1723;HIP1;PP6345;LLGL2;HUBSPECV;KIAA1642;KIAA2028;APXL2;DSTN;DLG4;HUGL1;SPTBN4;ARHGAP7;HUGL;ACTN3;SPTBN3;CANPL2;EG1;MYO1A…	SHROOM1;ACTN4;MTSS2;PPP1R9A;AKAP13;SHROOM3;SHROOM2;MYRIP;RAPGEF3;RDX;GMFB;IQGAP1;HIP1;LLGL1;LLGL2;MED28;SPTAN1;PJVK;SPTBN2;CORO1A;LANCL2;GMFG;SLC2A1;SHROOM4;CLDN5;DSTN;DLG4;PLEKHH2;ACTN1;SPTBN4;MISP;CDH1;FLOT2;SPTB;GYS2;ACTN3;NF2;CAPN2;WDR1;GSN;SPTBN5;COTL1;LASP1;EEF1A1;TRPV4;SPTBN1;MYZAP;CDH2;HIP1R;FLOT1;SPTA1;ACTN2;CAP1;DLC1;PPP1R9B;MYADM;MLPH;MYO1A;PDLIM2	116	59	cortical actin cytoskeleton	SPTAN1;SPTBN5;MYADM;MTSS2;SPTB;PPP1R9A;SPTBN2;SHROOM2;MISP;CDH1;CDH2;LLGL1;MYO1A;LLGL2;CLDN5;PDLIM2;ACTN4;DLC1;TRPV4;DLG4;DSTN;WDR1;CAPN2;SHROOM1;PPP1R9B;LASP1;RDX;SPTBN4;RAPGEF3;ACTN2;MLPH;LANCL2;MED28;HIP1R;SHROOM4;ACTN3;CORO1A;CAP1;GMFB;AKAP13;IQGAP1;PLEKHH2;ACTN1;MYRIP;GMFG;GYS2;PJVK;COTL1;FLOT1;SHROOM3;SPTBN1;SLC2A1;HIP1;NF2;SPTA1;MYZAP;FLOT2;EEF1A1;GSN
GO:0030867	PLOD2;MSTP041;PSEC0077;B2R5M9;OPT;LLH;CCDC47;MCPIP1;TMEM57;B4DGN8;MAC30;PLOD;CH1;Q9H5V1;B4DHT1;PIK4CB;ZC3H12A;S2R;PLOD1;GK001;SUCO;C1orf9;B4DDT6;PI4KB;SLP1;J3QR89;MCPIP;TMEM97;MACO1;UBA1	PLOD2;ZC3H12A;CCDC47;PLOD1;SUCO;TMEM97;MACO1;UBA1;PI4KB	30	9	rough endoplasmic reticulum membrane	SUCO;ZC3H12A;PLOD1;CCDC47;PLOD2;MACO1;UBA1;TMEM97;PI4KB
GO:0030868	HSD3B1;NAPEPLD;FTCD;AQP8;PGRMC1;HSD3B2;HSDB3B;STX17;SVIP;TTYH1;HSDB3A;SLCO1B3-SLCO1B7;PGRMC;3BH;HPR6.6	HSD3B1;TTYH1;SVIP;NAPEPLD;FTCD;AQP8;STX17;PGRMC1;HSD3B2	15	9	smooth endoplasmic reticulum membrane	PGRMC1;FTCD;TTYH1;HSD3B1;STX17;SVIP;HSD3B2;NAPEPLD;SLCO1B3-SLCO1B7;AQP8
GO:0030894	DONSON;C21orf60;PCNA	PCNA;DONSON	3	2	replisome	PCNA;DONSON
GO:0030981	KIAA0622;CLASP1;MAPRE1;MAST1	MAPRE1;MAST1;CLASP1	4	3	cortical microtubule cytoskeleton	MAPRE1;CLASP1;MAST1
GO:0030991	WDR19;WDTC2;KIAA1638;IFT122;STI2;WDR140;C14orf179;KIAA0590;TTC21B;KIAA1336;KIAA1992;IFT140;IFT121;CLUAP1;SPG;WDR10;IFT43;Nbla10696;IFT144;TTC21A;WDR35;KIAA0643;IFT139	WDR19;IFT140;CLUAP1;IFT122;IFT43;TTC21B;TTC21A;WDR35	23	8	intraciliary transport particle A	IFT140;WDR19;TTC21B;CLUAP1;WDR35;IFT43;IFT122;TTC21A
GO:0030992	WDR56;CCDC2;HSPB11;IFT20;DERP8;RAYL;TTC30A;A8K4S8;CGI-53;TRIM59;IFT88;IFT57;TTC10;C11orf2;KIAA1179;C20orf9;UBXN10;CDV1;KIAA0643;IFT54;IFT25;TTC30B;CMG1;HIPPI;HSPC034;IFT70B;IFT81;IFT22;MIPT3;C11orf60;RABL5;C1orf41;TRAF3IP1;IFT27;ESRRBL1;KIAA1374;CLUAP1;RABL4;TG737;IFT80;IFT52;NGD5;IFT46;IFT70A;TTC26;IFT172;IFT74;IFT56	IFT20;TRIM59;IFT57;IFT88;UBXN10;IFT25;IFT70B;IFT81;IFT22;TRAF3IP1;IFT27;CLUAP1;IFT80;IFT52;IFT46;IFT70A;IFT172;IFT74;IFT56	48	19	intraciliary transport particle B	IFT25;IFT74;IFT57;IFT88;IFT52;IFT70A;UBXN10;C11orf2;IFT56;IFT46;CLUAP1;IFT20;IFT172;IFT81;TRIM59;IFT22;IFT27;IFT80;IFT70B;TRAF3IP1
GO:0031021	C1orf7;IAP4;API4;NALP3;C13orf37;MOZART1;BIRC5;DYNLT2B;NLRP3;MZT1;CIAS1;DYNC2I1;PYPAF1	BIRC5;NLRP3;MZT1;DYNC2I1;DYNLT2B	13	5	interphase microtubule organizing center	NLRP3;MZT1;DYNC2I1;DYNLT2B;BIRC5
GO:0031045	SYT2;VPS13A;SPX;SLC6A5;SYT;BAIAP3;SCG2;CRHBP;SLC6A9;MYRIP;SYT7;NET1;GLYT2;SVP65;ECRG4;SYT1;PCANAP7;SYT9;SLAC2C;SYT5;SYT4;C12orf39;SYT8;CRFBP	SYT2;VPS13A;BAIAP3;SCG2;SYT8;CRHBP;ECRG4;SYT1;SYT9;SLC6A9;MYRIP;SYT5;SYT4;SYT7;NET1	24	15	dense core granule	SYT2;SYT9;CRHBP;SYT1;SLC6A5;SPX;ECRG4;SYT5;VPS13A;SLC6A9;SYT7;SCG2;SYT4;SYT8;MYRIP;BAIAP3;NET1
GO:0031080	PCNT1;SEC13R;SEC13;SEH1;NUP85;NUP160;NUP133;SEH1L;AHCTF1;B4DKV8;NUP37;NUP120;SEC13L;D3S1231E;NUP43;KIAA0197;ADAR2;NUP98;NUP75;SEC13L1;SEC13A;NUP107	NUP43;SEC13;NUP98;NUP85;NUP160;NUP133;SEH1L;AHCTF1;NUP37;NUP107	22	10	nuclear pore outer ring	AHCTF1;NUP107;SEH1L;NUP43;ADARB1;NUP37;NUP160;NUP98;NUP133;SEC13;NUP85
GO:0031088	ABCC4;CD63;GRMP;GMRP;MLA1;LAMP2;RAB27B;TSPAN30;MOATB;SELP;INSP3R1;ITPR1;MRP4	ITPR1;SELP;CD63;ABCC4;LAMP2;RAB27B	13	6	platelet dense granule membrane	RAB27B;LAMP2;ABCC4;CD63;ITPR1;SELP
GO:0031089	RARRES2;IHRP;B2G1;SPP2;FAM3C;ITIHL1;LGALS3BP;CLEC3B;ITIH4;PRO1851;GS3786;ECM1;SPP24;M2BP;APOH;PI4;TIMP3;SEPP1;SERPINA4;CDC37B;TIG2;SELENOP;SELP;CDC37L1;HARC;CTSW;ILEI;TNA;ITIH3;PK120;KST	RARRES2;SELP;CDC37L1;SPP2;FAM3C;TIMP3;APOH;LGALS3BP;CLEC3B;CTSW;ITIH4;SERPINA4;ITIH3;SELENOP;ECM1	31	15	platelet dense granule lumen	CLEC3B;ECM1;SELENOP;RARRES2;SELP;ITIH3;CDC37L1;ITIH4;TIMP3;CTSW;SERPINA4;LGALS3BP;SPP2;FAM3C;APOH
GO:0031090	ATPIA;HKAT;TEPSIN;PP3105;STX6;B3KSJ4;KIAA0778;A0A140VK65;SLC22A17;SLC37A3;RYDR;ATP1A3;WLS;SLC37A1;ZIP8;SLC37A2;Q9H9B7;COPG2;B4DS79;DSU;SEC16L;SLC39A8;B4DWH7;BZRPL1;C17orf56;HDCGA21P;ITM2B;B2RBF6;B4DIL5;ATP1B1;ATP1A1;HEL-S-123m;ENTHD2;C1orf139;ATP6B1;MAP1LC3B;AP4B1;SEC16A;A8K0S7;ATP5F1A;ATP6V1B2;TRABD2B;TIKI1;AP2B1;PQLC2;ATP8A1;MAP1LC3A;FAAH1;TSPO2;FAAH;B4E261;HSPC191;B4DG47;A8K0G3;MREG;RYR1;VAMP5…	VOPP1;SLC39A8;ATP8A1;MAP1LC3A;TEPSIN;STX6;FAAH;ATP1A2;ATP5F1B;MREG;RYR1;VAMP5;COPG1;MAP1LC3C;SLC2A13;ITM2B;ATP6V1B1;ATP1B1;ATP1A1;ATP2A3;SLC22A17;STX10;SLC37A3;ATP1A3;MAP1LC3B;AP4B1;WLS;SEC16A;SLC37A1;SLC37A2;TM7SF2;TRABD2A;ATP6V1B2;ATP5F1A;SLC37A4;COPG2;TRABD2B;SLC66A1;AP1B1;ATP6V1A;AP2B1	103	41	organelle membrane	SLC37A2;AP1B1;SLC66A1;STX6;ATP6V1A;WLS;ATP1A3;TM7SF2;ATP1B1;SLC37A4;ATP8A1;STX10;SLC39A8;VAMP5;TEPSIN;COPG1;SLC37A3;SEC16A;TRABD2A;AP2B1;ATP2A3;MREG;MAP1LC3B;COPG2;TSPO2;SLC37A1;ATP6V1B2;FAAH;ATP1A1;ATP6V1B1;RNF152;VOPP1;ATP5F1B;SLC22A17;ATP5F1A;RYR1;ITM2B;ATP1A2;SLC2A13;MAP1LC3C;TRABD2B;MAP1LC3A;AP4B1
GO:0031091	GPIA*;SPARC;PI7;SERPINE2;TSP2;ECM;UNC18A;TLT1;VPS33B;ON;SYBL1;SERPINA5;EMILIN4;F8VWF;THBS2;MMRN;TSP1;STXBP3;MMRN1;PRO2061;UNQ1825/PRO3438;TSP;PN1;FGG;F5;PROCI;PCI;VAMP7;TREML1;PLANH3;FGA;FGB;VWF;STXBP1;THBS1	F5;SERPINA5;VWF;SPARC;SERPINE2;THBS2;VAMP7;TREML1;STXBP1;STXBP3;VPS33B;THBS1;MMRN1;FGA;FGB;FGG	35	16	platelet alpha granule	FGB;MMRN1;F5;THBS1;VAMP7;FGG;SPARC;STXBP1;STXBP3;THBS2;TREML1;FGA;VWF;SERPINA5;VPS33B;SERPINE2
GO:0031092	CPAMD7;KIAA1830;CD36;SPARC;CD109;CYB5R1;SNCA;BHPCDH;GRMP;ON;APPL2;GP3B;UNQ3049/PRO9865;GP4;NQO3A2;ITGB3;PECAM1;G6F;KIAA0680;MIC3;PHACTR2;GIG2;NG32;ITGA2B;PCDH7;TXNDC10;LY6G6D;GMRP;SYTL4;GP2B;C6orf21;LY6G6F;SELP;CD9;LHFPL2;APLP2;KIAA0206;TSPAN29;GP3A;ITGAB;TMX3;C6orf56	CD36;LY6G6F;SPARC;SELP;ITGA2B;LHFPL2;CD9;ITGB3;CD109;PCDH7;CYB5R1;PECAM1;APLP2;SNCA;APPL2;SYTL4;PHACTR2;TMX3	42	18	platelet alpha granule membrane	CD109;TRIB1;PCDH7;PECAM1;TMX3;SELP;PHACTR2;SYTL4;APLP2;LY6G6F;SNCA;SPARC;ITGA2B;ITGB3;CD9;LY6G6D;CYB5R1;CD36;APPL2;LHFPL2
GO:0031093	PRO2455;GPIA*;PSEC0105;SPARC;AHSG;PP1446;PRO2044;LEFTY2;ALDOA;CYRI;SIS;CGI-49;UNQ696/PRO1341;C1IN;SCYB4;UNQ189/PRO215;CPAMD5;APP;VEGFD;CYRIB;PRO2209;SRGN;ACTN2;ORM2;BCG1;TGFB3;VTI1B;PI;VEGF;THBS1;CXCL7;IBP1;PDGFA;QSOX1;QSCN6;F8;ORM1;ACTN4;ECM;TIMP;KNG;SERPINA1;PPBP;TIMP1;PRO2743;SCYB7;FERMT3;TOR4A;TMSB4;PDGF1;PRG1;THYB4;UNQ2520/PRO6013;ALDA;F8VWF;TSP1;BM-009;C9orf167;CTAP3;APOOL;C1NH;PROS1;PF4;GT…	ORM1;F8;ACTN4;PDGFB;TEX264;TGFB2;PPBP;AHSG;SERPINA1;FERMT3;TOR4A;TIMP1;SPARC;ALB;OLA1;IGF1;LEFTY2;SERPING1;ALDOA;EGF;VEGFB;CFD;PCYOX1L;SCCPDH;MMRN1;A1BG;NHLRC2;ACTN1;SERPINA3;IGF2;CLU;FGG;APOOL;F5;APP;PROS1;VEGFD;PF4;CYRIB;GTPBP2;TMSB4X;F13A1;FGA;ACTN2;SRGN;VEGFA;ORM2;FGB;TGFB3;KNG1;SERPINF2;VWF;VTI1B;GAS6;MAGED2;HGF;SERPINE1;ISLR;FN1;HRG;THBS1;TGFB1;PLG;VEGFC;A2M;PDGFA;QSOX1	174	67	platelet alpha granule lumen	CLU;SERPINA3;SERPINA1;SCCPDH;F13A1;TGFB1;TIMP1;F8;EGF;ALB;A1BG;LEFTY2;SERPINE1;TEX264;ISLR;CYRIB;PROS1;KNG1;FERMT3;TGFB3;IGF2;SERPING1;AHSG;ACTN4;GAS6;VTI1B;FGG;VWF;HGF;IGF1;QSOX1;ORM2;PF4;PPBP;MMRN1;VEGFB;THBS1;PDGFA;ACTN2;OLA1;VEGFC;GTPBP2;SPARC;MAGED2;VEGFA;PRG1;TGFB2;PLG;SERPINF2;ACTN1;PCYOX1L;TOR4A;A2M;FGB;F5;PDGFB;CFD;SRGN;TMSB4X;ORM1;VEGFD;FGA;APOOL;NHLRC2;APP;FN1;HRG;ALDOA
GO:0031094	PROCI;SERPINA5;CF2R;PAR1;INSP3R1;PCI;F2R;ITPR1;PLANH3;TR	ITPR1;F2R;SERPINA5	10	3	platelet dense tubular network	ITPR1;F2R;SERPINA5
GO:0031095	ITPR1;EHD1;ATP2A3;DMT;DMTN;ATP2A1;ITPR3;PAST1;ITPR2;EPB49;ATP2B;PAST;IRAG1;INSP3R1;ATP2A2;IRAG;JAW1L;CDABP0131;MRVI1	EHD1;IRAG1;ATP2A3;DMTN;ATP2A1;ITPR3;ATP2A2;ITPR2;ITPR1	19	9	platelet dense tubular network membrane	EHD1;IRAG1;DMTN;ATP2A2;ATP2A3;ITPR1;ATP2A1;ITPR2;ITPR3
GO:0031143	KLHL41;RAB25;MYOZ;ACTN4;ARR1;ZASP;ERK1;SYBL1;KIAA0613;LDB3;A8K103;ERK2;ACTN1;KBTBD10;MAPK3;PRKM1;PLPLA9;ACTN3;CAPN2;KRP1;F2RL1;RAF1;VAMP7;RAF;PAR2;CANPL2;ACTN2;CATX8;CNP;MAPK1;PLA2G6;ARRB1;PRKM3;GPR11;MYOZ1;MSN;PRKM2	RAB25;KLHL41;ACTN3;ACTN4;CAPN2;LDB3;MYOZ1;PLA2G6;ARRB1;RAF1;VAMP7;F2RL1;ACTN1;MSN;MAPK3;ACTN2;CNP;MAPK1	37	18	pseudopodium	KLHL41;PLA2G6;VAMP7;ACTN2;ACTN4;ARRB1;CNP;F2RL1;MSN;RAB25;MYOZ1;RAF1;MAPK1;ACTN3;CAPN2;LDB3;MAPK3;ACTN1
GO:0031232	PCSK9;ARSA;IFCR;PSEC0052;NARC1;CUBN	PCSK9;ARSA;CUBN	6	3	extrinsic component of external side of plasma membrane	CUBN;PCSK9;ARSA
GO:0031234	TRAF6;C6orf4;PLEKHA4;TRAF3IP2;KIAA0362;RLTPR;DRP3;SRK;JAK1;DTNA;MYD88;JAK3;C6orf5;DLG4;RNF85;TGM3;CB2B;C6orf6;CB2A;MAL;OST;TIRAP;PSD95;JAK1A;ZAP70;C6orf2;JAK1B;JAK2;PEPP1;CARMIL2;TYK2;LRRC16C;CNR2;MCF2L	JAK2;DTNA;MYD88;JAK3;TIRAP;CARMIL2;CNR2;TYK2;TRAF6;PLEKHA4;ZAP70;DLG4;TRAF3IP2;TGM3;JAK1;MCF2L	34	16	extrinsic component of cytoplasmic side of plasma membrane	CNR2;TRAF3IP2;TGM3;TRAF6;ZAP70;JAK2;JAK1;MYD88;DLG4;DTNA;TYK2;CARMIL2;JAK3;MAL;MCF2L;PLEKHA4;TIRAP
GO:0031252	BPAG1;AAK1;ARF1;DUOX2;CDC42BPA;FIGNL2;CARMIL1;CARMIL;RLTPR;TSLL2;STN1;CORO1A;CDC42BPG;DDX3;LIS1;FAM65A;LL5B;CDC42;MDS;DUOX1;DUOXA1;DDX3X;DUOXA2;RIPOR1;MC1;CYFIP1;LDB2;OCLN;SCRIB;PKC2;PABPC1;NIP;GBF1;CADM4;KIAA0728;NDEL1;SSH1;JMY;PAFAHA;BP230;SLK;STON1;THOX1;DMPK2;TUBG1;KIAA0901;ABL1;HDAC6;HEL113;MNK;LMO4;BCAS3;RAPH1;LNOX1;DXS1179E;CD2AP;ARPC2;KIAA0923;KIAA0204;DOCK8;SBLF;ABI1;DPRP2;MDCR;CLASP2;RN…	AAK1;DUOX2;ARF1;GBF1;CDC42BPA;CADM4;BSPRY;CARMIL1;IQGAP1;EPB41L5;NDEL1;DPP9;SSH1;JMY;STN1;DST;SHTN1;CORO1B;CORO1A;CDC42BPG;SLK;MYH9;PAFAH1B1;KDF1;CDC42;SCRIB;PRKCZ;STON1;CAPRIN1;TUBG1;DUOX1;PHLDB2;SH3BP1;DCTN1;DUOXA1;ABL1;HDAC6;DDX3X;SSX2IP;CXCR4;LDB1;DUOXA2;LMO4;BCAS3;RAPH1;RIPOR1;ITGB4;ATP7A;CYFIP1;PRKCI;ARPC3;CD2AP;LDB2;CARMIL2;ARPC2;EXOC8;DOCK8;ABI1;VIM;OCLN;CDC42BPB;PABPC1;CLASP2	129	63	cell leading edge	TUBG1;RAPH1;SCRIB;CYFIP1;HDAC6;STON1;EXOC8;LMO4;OCLN;CDC42BPB;SSH1;CD2AP;ITGB4;DUOXA1;CDC42BPG;GBF1;DOCK8;BSPRY;DCTN1;LDB2;VIM;CAPRIN1;ARF1;RIPOR1;CADM4;DUOX2;CARMIL2;PAFAH1B1;MYH9;SHTN1;FIGNL2;PRKCI;DST;ATP7A;DUOX1;CDC42;ABI1;CXCR4;ARPC2;STN1;CDC42BPA;CORO1B;DUOXA2;CORO1A;NDEL1;IQGAP1;JMY;SH3BP1;STON1-GTF2A1L;PHLDB2;DPP9;LDB1;CARMIL1;DDX3X;EPB41L5;ABL1;PABPC1;PRKCZ;SSX2IP;KDF1;ARPC3;SLK;CLASP2;A…
GO:0031253	KIRREL;POPDC1;HORK3;DMT;DMTN;DLG1;P2RY12;NKCC1;SNL;CTNNB1;RAY;ATP1B2;NEPH1;FSCN1;HSN;BVES;KIRREL1;FAN1;BDM1;NDRG4;EPB49;FSCN3;MAPRE1;RAB35;SLC12A2;KIAA1180;RAB1C;POP1	BVES;KIRREL1;MAPRE1;DMTN;SLC12A2;DLG1;P2RY12;CTNNB1;RAB1C;FSCN1;FAN1;RAB35;NDRG4;POP1;ATP1B2	28	15	cell projection membrane	RAB1C;FSCN3;SLC12A2;ATP1B2;BVES;KIRREL1;P2RY12;MAPRE1;RAB35;DMTN;CTNNB1;DLG1;FAN1;NDRG4;POP1;FSCN1
GO:0031254	RILP;PRICKLE1	PRICKLE1;RILP	2	2	cell trailing edge	PRICKLE1;RILP
GO:0031256	AMPH;RICH2;EMR2;UNQ5783/PRO16090;MYO1G;ADGRE2;SCIMP;ECK;EPHA2;AMPH1;PTPK;PTPRK;ARHGAP44;CDC42;DOCK8;C17orf87;KIAA0672;HA2	AMPH;PTPRK;ARHGAP44;CDC42;DOCK8;MYO1G;ADGRE2;SCIMP;EPHA2	18	9	leading edge membrane	DOCK8;CDC42;PTPRK;MYO1G;SCIMP;ARHGAP44;EPHA2;AMPH;ADGRE2
GO:0031258	NCKAP1;ZIP6;DPP4;MDU2;FERMT2;ECK;LHR;CIN;KCNA2;VNRA;PLP;MCSP;SYNE2;PLPP;MDU3;SLC39A6;KIAA0233;PLXND1;PDPN;NUA;CFL;EPHA2;MSK8;GP36;APC2;A0A172Q3A0;GP3A;A0A140GPP7;VTNR;PLEK2;CD44;PLEKHC1;ITGAV;MIG2;HEL-S-15;PIEZO1;NAP1;FAP;B3KMK7;PSEC0025;B2RD89;CSPG4;ATR;TEM8;ITGB3;FAM38A;KIND2;ADCP2;PSEC0003;CFL1;LIV1;PDXP;B4E112;KIAA0620;VASP;KIAA0587;HEM2;B3KM75;MIC4;DOCK8;KIAA1011;APCL;ANTXR1;CD26	NCKAP1;ITGAV;PIEZO1;FAP;DPP4;FERMT2;CSPG4;ATR;ITGB3;KCNA2;SYNE2;PLXND1;SLC39A6;PDPN;CFL1;PDXP;EPHA2;VASP;APC2;DOCK8;PLEK2;ANTXR1;CD44	64	23	lamellipodium membrane	VASP;FAP;CFL1;PDXP;KCNA2;EPHA2;DPP4;LHCGR;SYNE2;DOCK8;CD44;CSPG4;PIEZO1;RFTN1;ITGAV;PDPN;NCKAP1;APC2;ATR;ITGB3;FERMT2;SLC39A6;PLXND1;ANTXR1;PLEK2
GO:0031259	C17orf87;SCIMP;UNQ5783/PRO16090	SCIMP	3	1	uropod membrane	SCIMP
GO:0031260	RAB25;CATX8	RAB25	2	1	pseudopodium membrane	RAB25
GO:0031313	SNX10	SNX10	1	1	extrinsic component of endosome membrane	SNX10
GO:0031314	COQ7;COQ5;UG0215E05;COQ6;COQ3;CGI-10;TAMM41;COQ4;C3orf31;CGI-92	COQ7;COQ6;COQ3;TAMM41;COQ4;COQ5	10	6	extrinsic component of mitochondrial inner membrane	COQ6;COQ3;COQ7;TAMM41;COQ5;COQ4
GO:0031430	KLHL41;DTNBP2;IRF;C5orf10;TRIM63;MIG19;LRRC39;ALDOA;SPTB2;CMYA5;HEL-S-87p;ANK2;1A13B;SPRYD2;SLMAP;HSPB5;HEL-S-101;MBPB1;KRP1;NBR1;RNF28;SPTBN1;M17S2;SRMX;LMOD2;KIAA0657;CRYAB;SMPX;MYOM3;SMRZ;OBSCN;KIAA1556;LMOD3;OBSL1;KIAA1639;MPB1;ANK1;SLAP;ALDA;ANKB;SMTNL1;MURF1;MYOM2;KBTBD10;ENO1;PPP2R5A;A4UCT0;MYOM1;KIAA0049;A4UCS9;UNQ6500/PRO21368;KCTD6;CRYA2;ENO1L1;UNQ1847/PRO3577;TTN;ANK;KIAA1601;TRIM76	KLHL41;TRIM63;LMOD3;OBSL1;LRRC39;ALDOA;ANK1;CMYA5;ANK2;SMTNL1;MYOM2;SLMAP;ENO1;PPP2R5A;NBR1;MYOM1;SPTBN1;KCTD6;LMOD2;CRYAB;SMPX;MYOM3;OBSCN;TTN	59	24	M band	KLHL41;OBSCN;TRIM63;CRYAB;PPP2R5A;SLMAP;MYOM3;KCTD6;ANK2;OBSL1;NBR1;SMPX;ANK1;SPTBN1;LMOD3;LMOD2;LRRC39;MYOM2;MYOM1;SMTNL1;ENO1;TTN;CMYA5;ALDOA
GO:0031526	SLC28A3;FRRS3;SLC22A5;MTTP;NRAMP2;SLC22A12;FOLR;ACSVL4;MXR;PLB;DCYTB;HCP1;SLC3A1;FOLR1;SLC7A11;DMT1;SLC46A1;SLC34A2;TRPM6;IFCR;PDZD1;HSP90AA1;CHIP28;NPC1L1;SLC17A2;A0A384MR38;PXF;PLB1;FLOT1;LIMA1;SLC17A3;DRD1B;B0AT1;MC1;TWIK1;HSP90A;PEX19;NPTIIC;SLC26A4;UNQ513/PRO1028;SMVT;ATP6N2;SLC9A3;OCTN2;KCNK1;NPT4;NHERF;PRKCB1;DCP1;SLC5A6;HK33;OK/SW-cl.20;SLC34A1;GNA13;SLC20A2;SHANK2;GGTB2;B0AT3;GLVR2;ITLN;…	SLC28A3;CD36;CDHR2;SLC9A3;SLC22A5;ITLN1;KCNK1;MFSD10;MTTP;SLC5A6;SLC22A12;SLC5A1;CUBN;SLC3A1;FOLR1;LRP2;SLC7A11;SLC7A9;SLC46A1;SLC34A1;GNA13;SLC34A2;TRPM6;SLC28A1;SLC20A2;SHANK2;SLC6A19;HSP90AA1;SLC34A3;NPC1L1;SLC19A1;CDHR5;ATP6V0A4;SLC17A2;ACE;AQP1;AMN;RFC1;AQP8;PLB1;FLOT1;CYBRD1;SLC17A4;SLC17A3;SLC26A3;LIMA1;GNA12;SLC28A2;CA4;ATP7A;CLTRN;SLC26A6;PRKCB;B4GALT1;PEX19;PDZK1;NHERF1;ABCG2;SLC11A2;SL…	158	62	brush border membrane	SLC27A4;BCRP1;CUBN;SLC3A1;SLC26A6;FOLR1;GNA12;AQP1;SHANK2;AQP8;SLC19A1;HSP90AA1;PRKCB;ACE;PDZK1;SLC28A2;SLC46A1;SLC9A3;MTTP;SLC22A12;SLC11A2;TRPM6;NPC1L1;SLC26A3;ATP7A;ABCG2;SLC5A1;SLC34A2;SLC5A6;SLC28A1;SLC20A2;LRP2;ATP6V0A4;CDHR5;AMN;CYBRD1;SLC6A18;SLC7A9;SLC7A11;SLC34A1;SLC17A2;CA4;PEX19;PLB1;GNA13;CDHR2;SLC34A3;FLOT1;ACE2;MFSD10;ITLN1;SLC17A3;SLC26A4;SLC22A5;DRD5;NHERF1;SLC6A19;LIMA1;CLTRN;SL…
GO:0031527	B2RCL4;B7Z6Y8;ITGAV;DMDL;VTNR;SCH;B3KMX3;ARF6;PSEC0025;GAP43;ATR;TEM8;HLA-G;Q5U025;ITGB3;KIAA0270;TBC1D10C;VNRA;SYNE2;B7Z649;PSEC0003;NF2;KIAA0799;PDPN;ITGA3;UTRN;MYO10;NUA;FZD9;HLA-6.0;VASP;MSK8;GP36;TTYH1;HLAG;MSK18;PALM;FZD3;KIAA1011;DRP1;GP3A;DMD;ANTXR1	ITGAV;ARF6;GAP43;ATR;HLA-G;ITGB3;TBC1D10C;SYNE2;NF2;PDPN;ITGA3;UTRN;MYO10;VASP;TTYH1;PALM;FZD3;DMD;ANTXR1	43	19	filopodium membrane	VASP;ARF6;FZD9;PALM;TTYH1;SYNE2;UTRN;TBC1D10C;HLA-G;DMD;ITGAV;PDPN;ATR;ITGB3;ITGA3;NF2;MYO10;ANTXR1;FZD3;GAP43
GO:0031528	SLC7A5;Q9UJZ6;MTTP;KIAA1359;MSTP061;CUBN;SLC7A8;B2R879;SLC7A11;SLC9A3R1;PROML1;EZR-ROS1;IZUMO1R;CA9;DTD;LAT2;IFCR;PDZD1;FCRH3;VNRA;NAT3;FOLR4;CD98LC;B2R6J2;CAP70;CTNNB;PROM2;DPEP1;PDPN;S100P;SLC38A4;MUC20;S100E;MSK8;GP36;EZR;PROML2;MUPCDH;Q9UK20;NHERF1;MDP;UNQ2781/PRO7168;B3KNF4;MUCDHL;GP3A;BGP;VTNR;LAT1;UNQ513/PRO1028;PTPRH;BGP1;B7Z5V2;B0AZU8;PRO2286;SNAT4;ITGAV;CDHR2;OK/SW-cl.35;NHERF;CTNNB1;MT…	ITGAV;SLC7A5;CDHR2;MTTP;CTNNB1;SLC26A2;PROM1;CUBN;SLC7A8;SLC7A11;ITGB3;CA9;LAT2;SLC6A6;SYTL1;CDHR5;CEACAM1;PROM2;AMN;DPEP1;PDPN;S100P;SLC38A4;MSN;MUC20;PODXL;CEACAM20;EZR;FCRL3;AMN1;PDZK1;NHERF1;PTPRH	107	33	microvillus membrane	CUBN;PODXL;PROM1;CA9;PROM2;CEACAM1;SLC26A2;NELFE;PDZK1;MTTP;SLC6A6;SLC38A4;S100A3;CEACAM20;FCRL3;ITGAV;PDPN;DPEP1;CDHR5;AMN;MSN;SLC7A11;ITGB3;IZUMO1R;PTPRH;SLC7A5;LAT2;CDHR2;MUC20;S100P;SLC7A8;NHERF1;CTNNB1;SYTL1;AMN1;EZR
GO:0031592	KIAA0622;MAST1;CLASP1	MAST1;CLASP1	3	2	centrosomal corona	CLASP1;MAST1
GO:0031594	ITGB1;SV2A;NGFR;PS1;DLGAP4;LRP4;ACHE;CDK5;STX1B1;TID1;LARGE1;A0A140VJM0;AD3;COL4A5;CHRNA1;SPOCK;DNAJA3;APP;PSD95;A8MWL6;PDZRN3;PRKACA;TNFRSF16;LRP10;GLUH1;MEGF7;KIAA1070;UNQ352/PRO615;NRXN1;TIC1;F2R;GLUA1;SAPAP4;SEK;TRIP4;CGI-18;LAMA2;SLC8A3;ACHRA;CHRND;RQT4;SYNGR4;PI7;B7Z395;KIAA0533;COLQ;POSTN;DES;CRK;SNT1;KIAA0736;B7Z264;FCHSD1;ACHRE;LAMA4;FCHSD2;LAMA5;KIAA1095;CXADR;TBC1D24;ACHRB;GLUR1;MDF2;S…	ITGB1;SV2A;NGFR;DLGAP4;LRP4;ACHE;CDK5;LARGE1;COL4A5;CHRNA1;DNAJA3;APP;PDZRN3;PRKACA;LRP10;NRXN1;F2R;TRIP4;LAMA2;SLC8A3;POSTN;DES;CRK;FCHSD1;LAMA4;FCHSD2;LAMA5;CXADR;TBC1D24;SPOCK1;DLG4;STX1B;LAMB2;CHRNE;UNC13C;SYNGR1;PSEN1;CD2AP;PRKAR1A;UNC13A;DLG1;DAP3;SARM1;GRIA1;MYH9;SYNGR3;HDAC4;CHRNB1;CDK5R1;SYNGR2;STXBP5L;SYNC;ITGA3;TUBA1A;ERBIN;CRKL;ANK3;ERBB2;SERPINE2;CDH15;SYP;SLC5A7;DLGAP3;ASCC1;SNTA1;N…	188	78	neuromuscular junction	PDZRN3;DLGAP4;DLGAP3;CXADR;LAMA4;ACHE;STX1B;MYH9;DLG1;UTRN;NGFR;CDH3;LRP4;ITGB1;CHRNE;ITGA3;GRIA1;SNTA1;CHRND;ERBB2;LARGE1;FCHSD2;DNAJA3;UNC13A;LAMB2;DNAJC5;ERBIN;CAV3;COLQ;DLG4;CIB2;HDAC4;TUBA1A;SYNC;FCHSD1;SARM1;CDK5;F2R;TBC1D24;CHRNA1;SYP;P2RX7;DAP3;CDK5R1;SYNGR4;CHRNB1;COL4A5;STXBP5L;NRXN1;CRK;CDH15;DLG2;PRKAR1A;PSEN1;MUSK;EFNA2;SYNGR3;TRIP4;RAPSN;DLG3;LRP10;ANK3;UNC13B;SYNGR1;PRKACA;NLGN1;CD…
GO:0031616	AURA;NPM;NUMA1;NMP22;AIK2;NDE1;ARK2;AURKC;DLGAP5;STK5;STK13;STK15;AYK1;EMD;NUBP2;AIK;MISP;NUDE;AIRK1;C9orf114;ARK3;KIAA0008;NUMA;SPOUT1;ARK1;AIRK2;IAK1;DLG7;STK1;STK12;AIE2;AIRK3;TBCCD1;UBXN2B;C19orf21;AURKA;STK6;ABRAXAS2;AURKB;AIM1;AIK3;BTAK;NPM1	SPOUT1;NUMA1;ABRAXAS2;NDE1;AURKC;TBCCD1;UBXN2B;AURKB;EMD;NUBP2;MISP;AURKA;NPM1;DLGAP5	43	14	spindle pole centrosome	AURKA;SPOUT1;ABRAXAS2;AURKC;NUMA1;CRYBG1;DLGAP5;NUBP2;UBXN2B;EMD;MISP;AURKB;NDE1;TBCCD1;NPM1
GO:0031672	MYL7;MYPT1;MYLC2A;A8K5H9;LMOD3;UNC45;Q14908;SRYP;MYL2;UNC45B;ANK1;MYPT2;RPL15;ANK2;ANKB;PPP1R12A;PPP1R12B;PCAF;MYL2A;EC45;MYL4;MYBPC3;KBTBD5;MYH1;MLC2;MBS;KAT2B;PRO1957;TCBAP0781;KLHL40;MLC1;CMYA4;Q7Z3Z1;MYL3	KAT2B;ANK1;MYL7;KLHL40;MLC1;LMOD3;MYBPC3;MYL4;ANK2;RPL15;MYH1;PPP1R12A;PPP1R12B;MYL2;MYL3;UNC45B	34	16	A band	MYH1;MYL3;MYBPC3;KLHL40;MYL4;KAT2B;MLC1;MYL2;UNC45B;ANK1;MYL9;PPP1R12B;RPL15;ANK2;PPP1R12A;MYL7;LMOD3
GO:0031673	BPAG1;BP230;DT;ATP2A1;BP240;KIAA0728;DMH;DST	DST;ATP2A1	8	2	H zone	DST;ATP2A1
GO:0031674	MTM1;POLR2M;MYOP;CACNA1S;FERMT2;ALDOA;NEBL;HEL-S-87p;RYR1;ARPP;MYOZAP;LNEBL;CACNL1A3;GES;PCAF;HEL-S-101;BIN1;MYZAP;C10orf113;RYDR;ACTC;C193;DARP;CRYAB;MYPN;KAT2B;REM;KLHL40;CACH1;HA1A2;CARP;GRINL1A;MYL3;PLEKHC1;MIG2;ANKRD2;AMPHL;A8K5H9;CASQ1;SRYP;CG2;ALDA;SMTNL1;KIND2;ANKRD1;CACN1;REM1;A4UCT0;ATP2A1;KBTBD5;A4UCS9;CFL2;TCAP;TTN;ANKRD23;ACTC1	MTM1;POLR2M;ANKRD2;CACNA1S;FERMT2;CASQ1;ALDOA;NEBL;RYR1;SMTNL1;ANKRD1;REM1;ATP2A1;BIN1;MYZAP;CFL2;CRYAB;MYPN;TCAP;KAT2B;KLHL40;TTN;ACTC1;MYL3	56	24	I band	CASQ1;MTM1;POLR2M;KLHL40;KAT2B;REM1;CRYAB;MYPN;ANKRD1;RFTN1;NEBL;ACTC1;CFL2;BIN1;RYR1;FERMT2;MYL3;ANKRD23;CACNA1S;MYZAP;SMTNL1;ANKRD2;TTN;TCAP;ATP2A1;ALDOA
GO:0031901	RME8;RABEX5;HLA-B*1513;LLGL1;C6orf212;KIAA0254;NTRK1;Q29853;FCGR1;PLA2G4E;RAB4A;MIR;STX12;HLA-B44;TRIM19;UMAT;GPNMB;EHD1;KREMEN2;SNX12;HLA-Bw62.3;ZFYVE16;GGA1;KIAA0966;CDC50A;TPCN1;LST2;B4DHT3;IGFRB;HLA-F;ATP9A;OR51E2;C20orf39;HLA-B35;WDR91;COPT1;TRKB;WASHC3;FCGR1A;HLA-a;CLVS2;CTR1;SORCS2;SNX6;OK/SW-cl.20;TMEM63A;A8K5G2;A0A583ZC13;SNX13;RABIP4;A9X165;DAGLA;HLA-Cw*070x;KIAA1073;FAM39CP;FCMR;C1orf1…	BAIAP3;WASH2P;TSG101;HPS6;CLCN3;ZFYVE9;APPL1;SNX21;WASHC2A;LLGL1;PI4K2A;NTRK1;RBSN;HLA-G;HLA-A;PLA2G4E;RAB4A;STX12;WASH4P;SNX1;KIF16B;TMEM9B;SNX12;GPNMB;KREMEN2;EHD1;NAPEPLD;STAM;MON2;B2M;HLA-DQB1;ZFYVE16;GGA1;SNX20;SNX5;TPCN1;SPHK1;WLS;VTI1B;RABGEF1;HLA-F;ATP9A;REP15;CLCN4;OR51E2;RAB31;ATP13A4;OCRL;WDR91;PLPP2;TMEM63B;LRP6;SORL1;WASHC3;CAV1;SLC9A3;NSG2;CLVS2;FCGR1A;ARF6;VPS33B;MARCHF8;ATP11C;LAM…	631	203	early endosome membrane	HPS6;TMEM163;MARCHF8;WLS;TMEM184A;TBC1D3;WASH3P;SRSF5;B2M;MTMR4;ATP11C;RAB14;MON2;PLEKHF2;MMGT1;RAB4A;SNX1;SNX6;VTI1B;WDR91;DKK1;DNAJC13;NAPEPLD;WNT3A;NSG1;FCMR;HGS;HLA-G;WASHC1;SORL1;WASHC2C;EHD4;RAB11FIP5;ABCB6;CFTR;MARCHF3;SNX2;TMEM63B;PDLIM4;GRIA1;BAIAP3;STAM2;EPHA8;HSD17B6;SORCS2;KIF16B;WASHC3;ITCH;HLA-C;SNX5;CD274;PMEPA1;DTX3L;SNX4;WDR81;SH3GL1;CLCN3;ARF6;HLA-DRA;STEAP4;SLC31A1;SNX8;GGA3;WA…
GO:0031902	BAIAP3;NRAMP;TIRAP3;TSG101;CFBP;B4DLM2;HLA-DRB1;RHOB;RAB7B;NPC1;HSPC003;VPS37C;A8K140;DCLAMP;HLA-DP1B;NTRK1;B2R7U5;B3KPP7;ATP13A5;DMT1;ADAM30;MIR;LAMP1;ZIP14;MARCH8;LAPTM4A;C18orf8;FACE1;ZNT4;SPPL2A;MITD1;PIP5K3;ORP11;VTI1A;C7orf59;LIMP2;SLC29A3;HLA-DQB1;CD36L2;CDC50A;MICALL1;TSC403;CHMP4C;NET7;HCRP1;PARK9;ATP9A;ATP13A4;B4DQ73;MSTP019;CHMP6;B4DIH9;WDR91;VPS28;COPT1;B4DFZ1;SLC30A3;TSPAN15;OSBP12;H…	BAIAP3;TSG101;CLCN3;HLA-DRB1;RAB7B;RHOB;NPC1;VPS37C;SCARB2;NTRK1;ATP13A5;CYB561A3;LAMP1;LAPTM4A;SPPL2A;MITD1;OSBPL9;IMP3;VTI1A;B2M;SLC29A3;IFITM2;HLA-DQB1;MICALL1;CHMP4C;VPS4A;VPS37A;VTI1B;ATP13A2;ATP9A;VPS39;CLCN4;ATP13A4;CHMP2B;CHMP6;OSBPL11;WDR91;VPS28;SLC30A3;TSPAN15;HLA-DRB4;VPS33B;MARCHF8;VPS18;LAMP3;LAMP2;MMD;STARD3;ATP10B;TMEM106B;LAMTOR2;RAB7A;ZMPSTE24;CLCN6;LAMTOR4;TMEM59;MR1;PIKFYVE;HL…	406	155	late endosome membrane	VPS36;ABCA5;VPS4B;TMEM163;MARCHF8;HLA-DQA1;HLA-DQB2;B2M;PLEKHM1;MTMR4;SLC31A2;HLA-DRB3;RNF13;VTI1B;ABHD6;CHMP2B;WDR91;RILP;ATP10B;CLCN6;TPCN2;ABCB6;HLA-DRB4;LAMP1;SLC29A3;BAIAP3;VPS39;LAMTOR4;STARD3NL;AP5M1;HLA-DOB;WDR81;TMEM106B;CLCN3;HLA-DRA;MCOLN2;HLA-DRB5;IRGM;ANXA8;SLC31A1;NOC2L;SLC1A1;VAMP7;LAMTOR1;SLC9A9;GOSR2;MREG;ZMPSTE24;VAMP8;VPS18;VPS37B;CHMP4B;HLA-DQA2;UBXN6;ATP13A4;GALNTL5;LAMTOR5;L…
GO:0031904	PRL;PTPT;CD63;INS;LRP2;CPSD;NGFB;PFP;APOB;HEL-S-130P;PTPN1;GH1;AP4E1;CTSD;CSH1;AP4S1;AD1;NGF;APP;A2MRAP;A4;MLA1;TSPAN30;MUARP2;PTP1B;AP4B1;JAK2;AP4M1;PRF1;LRPAP1;PTPN2;GH2;PRLR	PRL;CD63;INS;LRP2;APOB;PTPN1;GH1;AP4E1;CTSD;CSH1;AP4S1;NGF;APP;AP4B1;JAK2;AP4M1;PRF1;LRPAP1;PTPN2;GH2;PRLR	33	21	endosome lumen	INS;PRL;NGF;AP4S1;PRLR;APOB;PTPN1;GH1;AP4E1;AP4M1;CSH1;LRP2;CTSD;JAK2;GH2;CD63;LRPAP1;PTPN2;PRF1;APP;AP4B1
GO:0031905	PDLIM4;HDCMA22P;CDABP0092;RAB32;OTASE;B2M;RAB38;RIL;LNPEP	PDLIM4;RAB32;B2M;RAB38;LNPEP	9	5	early endosome lumen	RAB38;PDLIM4;B2M;RAB32;LNPEP
GO:0031906	IL12A;NKSF1;IL12B;NKSF2		4	0	late endosome lumen	IL12A;IL12B
GO:0031941	SMSMO;NCKAP1;SPECC1;CYTSB;C6orf49;CRMP4;ZASP;PDLIM3;CARMIL1;CARMIL;RIL;ALP;ENIGMA;KIAA0613;CLIM1;PDLIM1;DFNB36;JAM3;DIAPH3;LMWDSP2;L9;PDLIM5;DPYSL3;KIAA0376;RAC3;NSP5;PDLIM4;ENH;ACTG1;APC2;ARPC3;ESPN;OEBT;SPECC1L;PDLIM7;PA;PDLIM2;MYO3A;CYTSA;ACTG;NAP1;PRICKLE4;DUSP22;DIAP3;PP6345;ULIP;DRP3;MYO6;ULIP1;KPTN;LDB3;A0A140VK07;MYO18B;JSP1;SMTNL2;LP2654;SMTNL1;MYO1C;MYHL;BLOC1S6;CLP36;KIAA0389;MKPX;UNQ8…	NCKAP1;SPECC1;DUSP22;PDLIM3;CARMIL1;MYO6;KPTN;LDB3;PDLIM1;JAM3;MYO18B;SMTNL2;DIAPH3;SMTNL1;MYO1C;BLOC1S6;PDLIM5;DPYSL3;RAC3;PDLIM4;ACTG1;SMTN;APC2;CD2AP;ARPC3;ESPN;SPECC1L;PDLIM7;MYO1A;PDLIM2;MYO3A	73	31	filamentous actin	SMTNL2;RAC3;DTNA;ESPN;MYO3A;MYO6;CD2AP;PDLIM5;DUSP22;MYO1A;DIAPH3;PDLIM1;PDLIM2;SMTN;SPECC1;ACTG1;NCKAP1;APC2;LDB3;PDLIM3;PDLIM4;KPTN;MYO1C;CARMIL1;BLOC1S6;SMTNL1;ARPC3;JAM3;DPYSL3;MYO18B;PDLIM7;SPECC1L;PRICKLE4
GO:0031965	LMNB1;TAF3;EVIN1;THAP7;BRIP1;KIAA0810;DREF;GLEA2;KPNA4;NTF2;BCLB;B3KN25;DERP5;REPIN1;MYOF;WDFY3;PLCB1;UNQ439/PRO872;CEMIP;TRIM19;CCND2;C9orf126;RBM15;FYR;MSTP126;TNRC18;CTDNEP1;PTCHD2;KID3;PAK7;EDNRB;LEMD3;GPRK5;KIAA1331;MAP80;MDPK;ORP3;TA;CARP;AKIRIN1;ETK;TMEM97;POMZP3;NUP153;DQ2;POM121A;UNQ1821/PRO3434;TMEM38A;SYCL;DNAJC2;PSEC0133;NZF;MINDY3;SOXN;ZRF1;PAFAHA;GRK5;LR8;OSBPL7;GFRP;KIAA0203;BCLX;L…	TMEM168;CENPV;TAF3;LMNB1;ANKRD17;THAP7;TMC6;BRIP1;NRM;AHCTF1;BROX;SLC30A1;NUDT9;PLRG1;PDP1;CANX;CDH5;NUP50;PAK1;AKAP6;POM121C;GNAQ;KPNA4;ALOX5AP;PRICKLE1;SCRN1;POM121;REPIN1;MYOF;WDFY3;LMNA;NOS1AP;NSMF;ACKR2;PLCB1;EPHA3;CEMIP;LBR;ATP5MF;CCND2;CCNI;SENP2;RBM15;MLX;SYNE3;MRPS14;EI24;CDK4;TNRC18;CTDNEP1;DNAJB14;NRXN1;NUP155;SPAST;LTC4S;EDNRB;LEMD3;WDR3;NUTF2;MTDH;AKIRIN1;ZBTB1;TMEM97;SMOX;TMEM176B;P…	676	257	nuclear membrane	DHX37;HAX1;PRICKLE1;NR4A1;SENP2;DMPK;CASC3;PDP1;BACH1;MRPS14;INTS2;IL15RA;SURF4;SYNE2;BCL2;MYORG;GTPBP4;PUM2;TBC1D20;TNRC18;ACKR2;GAPDH;NOS1AP;AK9;TOR1AIP1;KPNA4;ZBED1;PAFAH1B1;RILP;ATP2A3;DISP3;UTP18;NUP54;SMOX;VAPA;GATA6;CCND2;AAAS;CD38;CCND1;BCL2L10;SUN1;GNAQ;ADRA1B;COL6A4P1;LYPLA1;SMO;WDFY3;CTDNEP1;ATP5MF;SCRN1;DNAJB14;SLC26A4;LEMD2;GLE1;MRPS23;TMEM18;CLCC1;RTEL1;DNAJC1;TMEM168;NUP58;CPN1;KLK…
GO:0031966	MT-ND1;HREV107;Q53F78;FI58G;MJD;ABCB8;B2R6Q2;VDAC1;COXI;ANTKMT;BCL2L13;ATPase 8;STARD13;PKCA;Q9UIL5;SLC29A3;A9X3T6;ATPSB;RCC1L;ABCB10;PSEC0045;CRLS1;DLC2;TXNDC;HSD3B1;COQ8B;AIFM2;JIP1;SLC25A44;GPER1;NDUFAB1;Q13850;B4DKZ1;OCTN1;GRIM19;SLC25A4;MABC1;SLC8B1;ATCAY;IPLA22;MTCO3;AAC1;B4DRS6;ETT;HT020;ATP5MC3;Q6LDQ3;TSPO;UNQ235/PRO268;DRY12;TMX;BID;C16orf24;COX6AL;A0A1U9X7R0;OXA1L;PLAAT3;B4DPH9;RMA1;PNP…	MT-ND1;GNPAT;SLC22A3;OMA1;SLC30A9;BCL2L2;NDUFB6;COX7C;CANX;IFI6;PNMT;COX4I1;ABCB8;ABCD1;COX6C;ACADM;VDAC1;TAZ;ACAD9;SLMAP;DEGS1;COX8A;ANTKMT;BCL2L13;COX6A1;GSDMD;STARD13;SFXN3;MON2;TMCO1;PRKACA;TMEM126B;SLC29A3;MT-CO2;RCC1L;ATXN3;ABCB10;FLVCR1;OPA1;GPAT2;CRLS1;TMEM14A;SLC22A4;COX7B;NDUFA9;PPOX;ATP5MC1;SLC9B2;FKBP8;VPS13A;HSD3B1;NAT8L;COQ8B;AIFM2;ATP5MJ;C19orf12;SLC25A44;COX6B1;KMO;HKDC1;SLC25A28;…	479	192	mitochondrial membrane	MICU1;PLAAT3;SFXN3;ABCD1;ELK1;COX6A1;TMX1;FLVCR1;VPS13A;LYRM7;BCL2;GPAM;GPAT2;BCL2L13;RCC1L;RHBDD1;IFI27L2;MON2;ABHD6;VDAC2;SYNJ2BP-COX16;NDUFA6;GRAMD4;COX8A;BAK1;DARS2;TMEM14A;RAB11FIP5;TIMM21;CCDC90B;COX7A2;HTRA2;COX6C;ATP5MGL;MT-CO3;TSPO;ACAD9;OGDH;COX5A;SLC29A3;PNMT;KMO;SLC22A4;ATP5MC3;SMCP;ATP5MC2;OPA1;PPIP5K1;NDUFA2;BID;BCRP1;ACADVL;OGT;IFI27;ALPL;GNPAT;MFF;IRGM;SMIM30;OMA1;VDAC1;COX6B1;RAR…
GO:0031981	POLE;POLR2A;Q59EA9;POLR1D;INSR;CBP;DDX59;H0Y980;B4DYZ7;REV3L;Q59G53;B4DEC2;MLIP;SYNE2;B3KMW5;RPA3;POLA1;POLR1C;POLR2J3;B7Z6H4;NUA;Cip;C6orf142;POLR2J2;POLR3A;POLE1;B7ZAQ5;KIAA1011;Q8TCW4;NARF;PWP2;ZNHIT5;POLD3;POLR2C	POLE;DDX59;POLR2J2;POLR3A;POLR2A;POLR1D;RPA3;INSR;POLA1;POLR1C;POLR2J3;REV3L;NARF;PWP2;POLD3;MLIP;SYNE2;POLR2C	34	18	nuclear lumen	POLR2J2;POLA1;DDX59;POLR3A;PWP2;INSR;POLD3;POLE;POLR1C;SYNE2;POLR2C;REV3L;POLR2A;RPA3;POLR2J3;NARF;MLIP;POLR1D
GO:0031985	PIG31;RAH;SORL1;GGTA1P;NACGT2;GOLGA5;ACP3;RAB39;GPP34;TMEM251;GOLPH3L;LYSET;GCNT1;RFG5;ACPP;RAB34;RETII;GPP34R;STX16;C11orf32;C14orf109;GOLPH3;RAB30;GGTA1	GCNT1;SORL1;RAB34;STX16;GOLGA5;ACP3;GOLPH3L;GOLPH3;RAB30;LYSET	24	10	Golgi cisterna	GOLPH3L;RAB30;SORL1;RAB34;GGTA1P;LYSET;STX16;GCNT1;GOLPH3;GOLGA5;ACP3;GGTA1
GO:0032009	TLR9;NHE9;Nbla00118;UNC93;RAB5A;SYT11;APPL1;APPL2;DIP13B;SYT7;RAB5;SNX3;SYK;APPL;UNQ5798/PRO19605;TLR7;SLC9A9;UNC93B1;PCANAP7;KIAA0080;DIP13A;KIAA1428;UNC93B;UNQ248/PRO285;PLA2G5	TLR9;SYT7;PLA2G5;SLC9A9;SYK;TLR7;UNC93B1;SYT11;APPL1;APPL2;SNX3;RAB5A	25	12	early phagosome	SNX3;TLR7;SLC9A9;UNC93B1;PLA2G5;RAB5A;SYT11;SYK;TLR9;APPL1;SYT7;APPL2
GO:0032010	NCF2;NOXA2;NCF1;ADAM8;NCF4;SH3PXD1A;NOXO2;P67PHOX;SH3PXD4;MS2;PLA2G5	NCF2;ADAM8;NCF1;NCF4;PLA2G5	11	5	phagolysosome	ADAM8;PLA2G5;NCF2;NCF1;NCF4
GO:0032040	UTP11;OK/SW-cl.83;RPS4X;KIAA0185;HRB2;ERBP;RRP9;RRP7A;RPS6;C1orf107;SAS10;RPCL1;MPS1;UTP3;PDCD11;B4DUY3;MPHOSPH10;KIAA0266;C14orf111;RPS15A;CGI-94;HSPC277;RPS28;C15orf12;C1orf131;IMP3;DED;MRPS4;WDR36;UTP25;WDR3;AROS;B3KN82;KIAA1988;C17orf40;CGI-35;UTP6;RPS24;RPS12;HDCMB12P;WDR50;MPP10;KIAA0187;HSPC338;RPS16;NOP56;EXOSC10;U355K;C14orf120;NOL5;CRLZ1;MFTL;UTP17;NGDN;TBL3;UBA80;CHE1;AATF;DIMT1;NOL10;…	UTP20;UTP6;RPS24;UTP11;RPS12;NOC4L;RPS14;RPS4X;DHX37;NAT10;RPS27A;UTP23;RRP7A;RPS16;NOL6;RRP9;RPS6;NOP56;EXOSC10;RPS27;RPS7;SNU13;RPS11;KRR1;NGDN;RPS23;UTP3;TBL3;PDCD11;NOP14;AATF;MPHOSPH10;DIMT1;IMP4;UTP14A;RPS15A;FCF1;UTP14C;NOL10;XRCC5;RPS28;UTP15;C1orf131;IMP3;UTP18;NOP58;DCAF13;DNTTIP2;HEATR1;PNO1;UTP4;WDR46;EMG1;RPS9;RCL1;RPS19BP1;NOL7;WDR36;RPS17;FBL;WDR43;RPS13;UTP25;RPS5;RPS8;WDR75;WDR3;…	178	73	small-subunit processome	DHX37;RPS3A;FCF1;NAT10;NOC4L;WDR43;BMS1;EMG1;RRP9;UTP4;DIMT1;RPS14;POLR3B;PDCD11;RPS6;RPS12;UTP20;NOL10;RPS19;NOP14;RPS13;RPS19BP1;PWP2;RPS9;RPS8;XRCC5;RPS27A;IMP3;RPS5;RPS24;TBL3;UTP14C;DCAF13;RPS27;RPS11;SNU13;DNTTIP2;UTP18;UTP25;RPS17;UTP15;PRKDC;RCL1;C1orf131;FBLL1;RPS4X;FBL;WDR46;NOP58;RPS23;UTP11;WDR3;PNO1;MPHOSPH10;NGDN;RPS7;DCHS1;RPS15A;KRR1;UTP6;IMP4;RRP7A;AATF;EXOSC10;UTP3;NOP56;WDR75;U…
GO:0032059	C17orf1;ANLN;FHOS;TMSA;CAB45;PSEC0034;FMNL;UNQ2529/PRO6028;CD45;PANX1;MRS1;C15orf13;FMNL1;ROCK1;FHOD1;SDF4;TPM1;C17orf1B;PTPRC;FHOS1;P2RX7;FRL1	ANLN;FMNL1;ROCK1;FHOD1;SDF4;TPM1;PTPRC;PANX1;P2RX7	22	9	bleb	PTMA;PANX1;SDF4;FMNL1;ANLN;P2RX7;FHOD1;ROCK1;TPM1;PTPRC
GO:0032127	ADAM8;VPS13C;KIAA1342;KIAA1421;SYT4;MS2	SYT4;ADAM8;VPS13C	6	3	dense core granule membrane	VPS13C;ADAM8;SYT4
GO:0032153	KIAA0202;SEP3;DIFF6;SEPT8;KIAA0128;SEPT10;MSF;SEPTIN11;SEPT6;SEPTIN5;SEPT11;SEPT9;SEPT14;PNUTL2;C17orf47;SEPTIN1;SEPTIN8;SEPTIN10;KIAA0991;PNUTL3;GTF2B;SEPTIN14;SEPT12;SEPT5;CDC10;SEPTIN4;TMEM250;SEP2;SEPTIN12;SEPTIN6;SEP4;TFIIB;SEPT7;SEPTIN2;SEPT1;hucep-7;TF2B;PNUTL1;SEPTIN3;SEPT3;SEPTIN9;SEPT4;SEPT2;SEPTIN7;KIAA0158;NEDD5;C9orf69	SEPTIN6;SEPTIN1;SEPTIN8;SEPTIN2;SEPTIN10;SEPTIN9;GTF2B;SEPTIN5;SEPT2;SEPTIN12;TMEM250;SEPTIN4;SEPTIN7;SEPTIN11;SEPTIN14;SEPTIN3	47	16	cell division site	GTF2B;SEPTIN6;SEPTIN8;SEPTIN10;SEPT2;TMEM250;SEPTIN2;SEPTIN7;SEPTIN1;SEPTIN4;SEPTIN3;SEPTIN9;SEPTIN5;SEPTIN14;SEPTIN11;SEPTIN12
GO:0032154	KIAA0665;ZFYVE19;ITGB1;ANKRD45;KIAA0128;RHOB;MASTL;KIAA0118;RDX;EFA6A;RHOA;RACGAP1;KIAA1832;DRES9;RAB11A;PAK1;FIBL6;RAB11FIP3;PRKCL2;PKN1;PSD4;AMSH;NF2;SVIL;A0A994J514;VLP27;LIMA1;KIAA2011;MPFYVE;SPIRE1;DCTN3;PKN;ARFO1;NEDD5;MGCRACGAP;MYLK1;DIFF6;SCH;HMCN1;ARF6;DIAP3;RAB11;SSH1;Nbla02942;HTR3A;A0A140VK54;EFA6;RHOC;MDF2;B4DMN1;NIR2;PLCD3;PDXP;RAB11FIP4;CDC10;SEP2;PP624;CD2BP1;MYH10;HMCN2;MLCK1;ICA…	ZFYVE19;PSD;ANKRD45;ITGB1;SCG2;PLK4;HMCN1;MASTL;RHOB;NDE1;ARF6;RALA;RDX;KATNBL1;ECT2;SSH1;RHOA;RACGAP1;PKN2;RAB11A;PSD2;PAK1;MYH9;RHOC;CEP55;RAB11FIP3;PKN1;DIAPH3;PITPNM1;MEN1;NF2;PLCD3;FSD1;SVIL;PLEKHG6;PDXP;RAB11FIP4;LIMA1;SEPTIN12;HMCN2;SEPTIN6;MYH10;ICAM2;SPIRE2;SPIRE1;PPP1CC;SEPTIN2;PSTPIP1;DCTN3;RAB21;STAMBP;WDR73;SEPT2;SEPTIN7;PSD4;MYLK	145	56	cleavage furrow	ICAM2;HMCN2;PLEKHG6;ARF6;HTR3A;RHOB;MYH10;SVIL;PDXP;SPIRE2;PITPNM1;SSH1;WDR73;RHOC;FSD1;ECT2;DIAPH3;RALA;PPP1CC;CEP55;MEN1;OR2A4;PKN2;PSD4;SEPTIN2;SEPTIN7;PLCD3;MYH9;PKN1;RAB11A;PAK1;RHOA;RDX;SEPTIN12;SEPTIN6;MASTL;RACGAP1;PSTPIP1;PSD;RAB21;ITGB1;SPIRE1;STAMBP;MYLK;HMCN1;SCG2;SEPT2;PLK4;RAB11FIP3;KATNBL1;ANKRD45;DCTN3;LIMA1;NF2;PSD2;ZFYVE19;NDE1;RAB11FIP4
GO:0032156	PRAK;MAPK6;PRKM6;ERK3;MAPKAPK5	MAPK6;MAPKAPK5	5	2	septin cytoskeleton	MAPK6;MAPKAPK5
GO:0032173	SEPTIN6;SEP2;SEPT6;KIAA0128	SEPTIN6	4	1	septin collar	SEPTIN6
GO:0032279	GPRC1G;GLUR2;ADORA1;GluA2;MGLUR7;NBC3;ARFGEP2;HEL-S-72p;GRIA1;HEAAC1;GRIA2;ADORA2A;SHANK2;CHRM2;CAPZB;CHRM1;HSPA8;SLC1A1;GSG1L;SLC6A9;ARFGEF2;BIG2;A0A384MR50;KIAA0739;EAAT3;NDCBE1;SLC4A8;NBC;ADORA2;SNAP47;EAAC1;DTNBP1;GRM7	HSPA8;ADORA1;SLC1A1;SLC4A8;GRIA2;SLC6A9;ARFGEF2;SHANK2;CHRM2;GSG1L;SNAP47;CAPZB;GRIA1;DTNBP1;CHRM1;GRM7	33	16	asymmetric synapse	SLC1A1;SLC4A8;ADORA1;CAPZB;DTNBP1;GSG1L;ADORA2A;GRM7;HSPA8;CHRM2;SLC6A9;CHRM1;SHANK2;SNAP47;GRIA2;GRIA1;ARFGEF2
GO:0032280	NTSR1;SLC4A8;NTRR;ARFGEP2;NBC;NBC3;ARFGEF2;BIG2;CHRM2;PENK;KIAA0739;NDCBE1	CHRM2;SLC4A8;PENK;ARFGEF2	12	4	symmetric synapse	PENK;NTSR1;SLC4A8;CHRM2;ARFGEF2
GO:0032391	SPATA7;IFT20;KIAA1638;TTC8;DERP8;WDR140;KIAA0590;UNQ332/PRO531;CGI-53;GNAT1;KIAA0036;TSGA10IP;MYO7A;USH2A;IFT140;USH1G;CETN2;CALT;RPGRIP1;SPG;BBS14;NPH1;TBCC;BBS4;RP1;NPHP6;TMEM237;CEN2;IFT122;RP1L1;KIAA1005;NPHP4;OK/SW-cl.85;CETN1;NGD5;GNATR;HEL-S-296;CEN3;HUSPECV;KIAA1549;BSPECV;MAK;CEN1;CEP290;WHRN;IFT144;NPHP1;SMAP;LRRC76;WDTC2;NEDD5;SANS;IFT52;WDR19;A0A384MDJ7;DIFF6;RPGRIP1L;KIF3AP;NPHP5;A0A…	SPATA7;WDR19;IFT20;RPGRIP1L;TTC8;CFAP410;CETN3;GNAT1;MYO7A;TSGA10IP;KIFAP3;LCA5;ARL3;USH2A;FAM161A;IFT140;IFT57;USH1G;CETN2;RPGRIP1;IQCB1;BBS4;TBCC;PCDHB15;RP1;TMEM237;PCDHB13;IFT122;TOPORS;SPTBN5;RP1L1;NPHP4;CETN1;KIF17;SEPTIN2;KIAA1549;MAK;CEP290;WHRN;NPHP1;SMAP;SEPT2;IFT52	99	43	photoreceptor connecting cilium	SPTBN5;CEP290;MYO7A;IFT140;WDR19;LCA5;USH1G;ARL3;CFAP410;KIF17;NPHP1;FAM161A;IFT57;KIAA1549;KIFAP3;SEPTIN2;IFT52;CETN3;PCDHB13;RP1L1;MAK;USH2A;IFT122;BBS4;IQCB1;WHRN;TMEM237;TTC8;TOPORS;IFT20;RPGRIP1;TBCC;PCDHB15;SEPT2;CETN2;TSGA10IP;RPGRIP1L;SMAP;NPHP4;CETN1;RP1;SPATA7;GNAT1
GO:0032420	C21orf29;USH1C;KIAA0686;IFT20;PDZK7;ANKRD24;CLRN1;NBC3;RDX;MYO7A;DOCK4;MDCR;MINAR2;BT;RBM29;CDC14A;PAFAH1B1;LIS1;LOC118812;DFNB36;MDS;PCDH15;MORN4;EPS8;GRXCR1;DXS552E;TSPEAR;PIEZO2;CALB1;KIAA0386;CAB27;LOXHD1;CDH23;Q53F93;C9orf75;Q5TZX7;CLIC5;PTK9L;ARH9;HOMER2;UNQ1894/PRO4340;ATPIC;TMC1;PFIC;A0A024R0C8;ESPN;MSTP011;NHERF1;GRXCR2;WHRN;BBS2;DIFF48;SLC4A6;PL48;TPRN;NBC2;NBC2B;MYO3A;FSCN2;ATP8B1;FIC1…	USH1C;ESPNL;SLC4A7;IFT20;PIEZO1;ANKRD24;STRC;RDX;MYO15A;MYO7A;PTPRQ;DOCK4;STX4;MINAR2;FCHSD2;CDC14A;KPTN;PAFAH1B1;RHOC;PDZD7;RIPOR2;PCDH15;MORN4;MYO1C;EPS8;TSPEAR;MYO3B;ELMOD3;CALB1;PIEZO2;LOXHD1;CDH23;CLIC5;ADCY6;MPP1;HOMER2;ADGRV1;TMC1;TWF2;PLS1;EPS8L2;ESPN;NHERF1;GRXCR2;WHRN;BBS2;TPRN;ATP8B1;MYO3A;FSCN2	116	50	stereocilium	TMC1;MYO7A;USH1C;DOCK4;SLC4A4;EPS8L2;ESPN;TMC2;MINAR2;TSPEAR;MYO3A;MYO15A;RHOC;EPS8;CDH23;ANKRD24;ATP8B1;PAFAH1B1;CIB2;STX4;CALB1;PDZD7;STRC;CDC14A;FSCN2;PIEZO1;RDX;GRXCR1;CLIC5;PTPRQ;WHRN;IFT20;GRXCR2;PIEZO2;LOXHD1;MYO3B;BTN1A1;SLC4A7;PCDH15;RIPOR2;BBS2;ADGRV1;MPP1;KPTN;ADCY6;MYO1C;CLRN1;ELMOD3;TPRN;TWF2;MORN4;NHERF1;HOMER2;PLS1;FCHSD2;ESPNL
GO:0032421	IDO;LHFPL5;KIAA0716;TRPA1;CLIC5;MYO15A;PTPRQ;PP13181;DOCK4;USH2A;IDO1;EPS8L2;EPS8R2;WHRN;CLRN2;INDO;EPS8;ANKTM1	EPS8L2;CLIC5;TRPA1;WHRN;MYO15A;PTPRQ;USH2A;DOCK4;EPS8;IDO1	18	10	stereocilium bundle	PTPRQ;WHRN;TRPA1;LHFPL5;CLRN2;DOCK4;IDO1;EPS8L2;USH2A;MYO15A;EPS8;CLIC5
GO:0032426	USH1C;LHFPL5;ESPNL;PDZK7;NHERF;PKHD1L1;STRC;STRCP;TMHS;DFNB31;KIAA1774;CDC14A;SLC9A3R1;PDZD7;DFNB36;TMC2;LOC118812;MORN4;LP2654;STRCP1;EPS8;MYO3B;CEAL2;C10orf83;CDH23;HOMER2;PP13181;KIAA1526;UNQ1894/PRO4340;AIE75;TMC1;KIAA1812;EPS8L2;ESPN;UNQ907/PRO1928;EPS8R2;NHERF1;CEACAM16;C20orf145;WHRN;MYO3A	MYO3B;USH1C;TMC1;ESPNL;CDC14A;EPS8L2;ESPN;PDZD7;CDH23;NHERF1;PKHD1L1;STRC;WHRN;MORN4;HOMER2;EPS8;MYO3A	41	17	stereocilium tip	TMC1;USH1C;EPS8L2;ESPN;TMC2;MYO3A;EPS8;CDH23;CEACAM16;STRCP1;PKHD1L1;PDZD7;STRC;CDC14A;WHRN;MYO3B;LHFPL5;MORN4;NHERF1;HOMER2;ESPNL
GO:0032433	HEK6;ELK;OSBPL3;UBE2K;ARGBPIA;VIL1;KIP;LIG;VIL;AP2A1;SSH3BP1;MYH12;PRKDCIP;EPHT2;CIB;LOC118812;MORN4;FAM206A;OSBP3;MYO3B;KIAA0799;C10orf83;Q53F91;C9orf6;MYO10;KIAA0068;EPHB1;MYO5A;KIAA1070;ABITRAM;Q59GC1;A0A140VK09;KIAA0704;TTYH1;CYFIP1;ADTAA;NET;HIP2;NLGN1;FZD3;ABI2;ORP3;ABI1;CIB1;FMR1;MYO3A;CLAPA1	OSBPL3;UBE2K;VIL1;AP2A1;MORN4;MYO3B;MYO10;EPHB1;MYO5A;ABITRAM;TTYH1;CYFIP1;FZD3;NLGN1;MYO3A;ABI2;ABI1;FMR1;CIB1	47	19	filopodium tip	CYFIP1;TTYH1;EPHB1;MYO3A;NLGN1;UBE2K;AP2A1;ABI1;MYO3B;CIB1;OSBPL3;VIL1;MORN4;FMR1;ABI2;MYO10;ABITRAM;FZD3;MYO5A
GO:0032437	PIEZO2;CALB1;CIB2;PIEZO1;CAB27;MYO1E;SPTBN1;SPTA1;FCHSD1;SPTA;SPTB2;SH3PXD3A;KIP2;TMC2;UNQ737/PRO1431;SH3PX1;MYO1C;KNCN;SNX9	PIEZO2;CALB1;PIEZO1;MYO1E;SPTBN1;MYO1C;SPTA1;FCHSD1;SNX9	19	9	cuticular plate	FCHSD1;MYO1C;PIEZO1;PIEZO2;KNCN;SPTA1;TMC2;CIB2;CALB1;MYO1E;SNX9;SPTBN1
GO:0032473	GRK2;PARK8;QTRT1;LRRK2;BECN1;GT197	BECN1;GRK2;QTRT1;LRRK2	6	4	cytoplasmic side of mitochondrial outer membrane	LRRK2;BECN1;QTRT1;GRK2
GO:0032541	DLNB23;BAH;ORP8;ASPH;HT035;TMEM110;STIMATE;TMEM24;GOK;ARV1;KIAA0285;OSBP10;EMD;KIAA1451;C2CD2L;STIM1;OSBPL8	ARV1;ASPH;EMD;C2CD2L;STIM1;OSBPL8	17	6	cortical endoplasmic reticulum	ARV1;ASPH;STIMATE;STIM1;OSBPL8;EMD;C2CD2L
GO:0032580	UNQ2538/PRO6079;HUSSY-28;GOLGA8O;B4GALT3;GPR89B;HSPE1-MOB4;ST3GAL3;DRES9;GPR89A;GOLGA;PL6;Q9BY48;MOBKL3;KIAA0400;PSF;B4E056;LUCA11.2;ELFT;GOLGA8H;SLC30A5;GOLGA8J;GPP34;A0A385GJ30;GOLPH3L;COG3;A3GALT2P;B4DLS4;ARAP1;BAP31;FUT3;HACE1;SAR1A;KIAA0782;SIAT6;CHGN2;NSG2;CSGALNACT2;FUT4;GOLGA8T;SH120;Q5U805;STXBP1L2;ChGn;B4E295;A0A384NY44;ST6GAL1;A8K012;GOLGA6C;SEC34;PHOCN;B7Z6W0;A8K8P8;NIR2;MOB3;GAL3ST3;…	GOLGA8N;GOLGA8O;MOB4;B4GALT3;GPR89B;GOLGA6A;HSPE1-MOB4;ST3GAL3;GPR89A;TMEM115;B4GALT6;BCAP31;FUT9;SLC30A5;GOLPH3L;COG3;ARAP1;FUT3;HACE1;B4GALT7;SAR1B;PSENEN;SAR1A;GALNT3;ABO;NSG2;CSGALNACT2;FUT4;GOLGA8T;CHSY3;GOLGA8A;ST6GAL1;B4GALT2;FUT6;FUT7;GAL3ST3;GOLGA8R;CHSY1;CSGALNACT1;GAL3ST4;B4GALNT3;GAL3ST2;RAB21;GOLGA2;GOLPH3;GOLGA8IP;ASAP2;SCFD1;ATP2C1;GOLGA8Q;CANT1;INPP5E;ST3GAL2;APH1A;NSG1;CHPF;B3GAL…	246	84	Golgi cisterna membrane	B4GALT7;ZDHHC14;B4GALT4;GOLGA8A;FUT7;GALNT3;GOLGA6B;GOLGA8DP;GOLGA8O;SAR1A;GOLGA6C;ATP2C1;CHPF2;NSG1;FUT6;GOLGA8T;B4GALNT3;HSPE1-MOB4;GPR89B;GGTA1P;ABO;CSGALNACT1;GOLGA8B;GAL3ST2;FUT8;GOLGA8J;CHSY1;FUT2;GOLGA8M;TMEM115;INPP5E;PITPNM1;APH1A;GOLGA8CP;UXS1;A3GALT2;CHPF;GPR89A;B3GALT6;NSG2;GOLGA3;MOB4;GOLGA6A;GOLPH3L;GALNT2;GOLGA8H;FUT4;SCFD1;B4GALT1;HACE1;FUT9;ST3GAL2;B4GALT5;ST3GAL1;B4GALT6;FUT11;G…
GO:0032584	FLRT3;HVEC;SEC8;SEC8L1;KIAA1067;PVRL1;GAP43;TRPV2;KIAA1469;NECTIN1;C20orf103;SPG33;KIAA1699;VRL;EXOC7;PRR1;EXO70;EXOC4;LAMP5;UNQ856/PRO1865;ZFYVE27	FLRT3;EXOC7;LAMP5;EXOC4;GAP43;TRPV2;NECTIN1;ZFYVE27	21	8	growth cone membrane	EXOC4;EXOC7;ZFYVE27;TRPV2;LAMP5;NECTIN1;FLRT3;GAP43
GO:0032585	E9PSI1;PRP;PNAS-114;HSPC186;KIAA0939;CHMP4A;CGI149;ABC3;C9orf83;TREM4;B3KRZ9;CHMP4BP1;CGI-34;SHAX2;PMEL;PRSM1;ABCA3;CHMP3;D12S53E;GIMAP5;B4E1E2;VPS20;IAN4L1;SNF7DC2;IMAP3;NSG1;CGI-301;CGI-149;CHMP4B;UMAT;B4DXN3;CDA04;PMEL17;MTABC3;CHMP1A;HGS;B2RA72;CLM9;HRS;C20orf178;PCOLN3;CHMP4C;PARK9;ATP13A2;CHMP2B;CHMP6;CGI-84;HSPC134;CHMP2;TMEM9;SORL1;SLC9A8;SILV;CD63;N4WBP5A;NSG2;PSEC0001;CHMP5;VPS24;CALY3;…	TMEM9;SORL1;SLC9A8;CD63;NSG2;CHMP5;CHMP4A;RAB27B;RAB27A;NDFIP2;PMEL;CHMP3;CD300LG;ABCA3;GIMAP5;NSG1;CHMP4B;ABCB6;CHMP1B;HGS;CHMP1A;CHMP2A;LAPTM4B;CHMP4C;RNF103-CHMP3;ATP13A2;CHMP7;CHMP2B;CHMP6	100	29	multivesicular body membrane	CHMP1A;ABCA3;RAB27B;TMEM9;SLC9A8;RAB27A;CHMP4BP1;SRSF5;CHMP7;CHMP5;CHMP6;CHMP2B;PMEL;CHMP2A;NSG1;HGS;CHMP4B;SORL1;LAPTM4B;ABCB6;CHMP4A;CHMP1B;NSG2;CD63;GIMAP5;CHMP3;CHMP4C;RNF103-CHMP3;NDFIP2;ATP13A2;CD300LG
GO:0032587	EPS8R3;CTMP;KIAA0651;RHOA;RIGI;TU3A;CIN;APC;EPS8;PACSIN2;PLPP;PDE4A;ERBB1;ACF7;EEF1A;ISG58;SH3BGRL3;TESC;B7Z6K5;ARHGEF2;TIAM1;FERMT1;KIAA0869;SNTG1;KIAA0172;ITGAV;PLS2;SCH;HIP12;FAP;KIAA1723;B4DFJ9;TLN1;SH2D3C;KIAA0465;EFA6;DRR1;MDF2;ABP620;KIND1;PLEKHO1;PLA2G4F;DRC3;PIP5K1C;ARHGAP7;SH3YL1;TMSA;C8orf9;CDKL5;EMR2;CFL1;ARF4;PDXP;CHP3;KANK;OK/SW-cl.26;IBA2;ARHGEF4;EFA6C;Myo6-008;A0A1U9X791;NDPKA;WWC…	CLCN3;RAC1;ITGB1;RHOA;RIGI;PAK1;FGD5;APC;IFIT5;MTMR6;EPS8;PACSIN2;PDE4A;NF2;TIRAP;AIF1;ITGA5;EPHA2;SH3BGRL3;TESC;ARHGEF2;TIAM1;FERMT1;ITGAV;MTSS2;FAP;TLN1;ARHGAP45;SH2D3C;FGR;ITGB3;PTPRJ;PLEKHO1;MYO1C;PLA2G4F;DRC3;PIP5K1C;SH3YL1;CDKL5;CFL1;KCNN4;RASGRP2;ARF4;BMX;PDXP;ADGRE2;FAM107A;ARHGEF4;CORO1C;WWC1;CIB1;JCAD;CLASP2;PLEK;AIF1L;EPS8L3;RAB34;PLCG1;KANK1;PSD3;EEF1A1;C2CD5;TRPV4;PDPN;EGFR;FGD2;PDE9…	265	103	ruffle membrane	FAP;ITGA5;THEM4;EPS8;CDKL5;PSD4;PDE4A;RHOA;PLEKHO1;PACSIN2;PDPN;PSD;AIF1;ITGB1;SNTG1;RIGI;ERBB2;RPS3;APC;KCNN4;SPATA13;RASGRP2;CLCN3;PLEKHA1;PTMA;AKT2;PDXP;WWC1;MAL;TIRAP;FAM107A;TRPV4;PLCG2;SH3BGRL3;PAK1;EGFR;FGR;DIAPH1;DRC3;PIP5K1C;SH3YL1;HIP1R;EPB41L5;PTPRJ;FGD5;PLA2G4F;ADGRE2;PLCG1;AIF1L;ARHGEF4;CFL1;KSR1;SPRY4;RASGRF1;MTMR9;EPHA2;TPM1;DLC1;ABCA7;EPS8L1;SH2D3C;JCAD;C2CD5;PSD3;TESC;ITGAV;TLN1;…
GO:0032588	BAIAP3;GSP;KIAA0665;TPARL;HLA-DRB1;RHOBTB3;STX6;AFTH;HLA-DP1B;LLGL1;C6orf212;IGF2R;MPRD;VPS51;KIAA0703;C11orf3;KIAA1134;ZNT5;AP4S1;CRACR2A;PICK1;SYN10;SLC30A5;VTI1A;MMP24;HLA-DQB1;GOLPH3L;COG3;RGP1;MC1;SPCA2;MPRI;ATP9A;RAB31;FAIM3;ARFO1;COG5;RAB22B;COG4;NSG2;CLVS2;HLA-DRB4;COG7;AP1S3;CALY3;RAB11;EFCAB4B;SCAMP;UNQ863/PRO1879;SEC34;HLA-DRA1;ATPIIA;HUGL;KIAA0019;CLTA;FCMR;GNAS1;ENTHD2;IMPAD1;C1orf3;…	BAIAP3;HLA-DRB1;RHOBTB3;TEPSIN;STX6;LLGL1;IGF2R;VPS51;RAB11A;SCAMP2;RAB43;RAB11FIP3;FUT9;AP4S1;ARFIP2;CRACR2A;APP;PICK1;USP6NL;SLC30A5;VTI1A;MMP24;HLA-DQB1;GOLPH3L;COG3;CALN1;RGP1;ATP9A;RAB31;SLC30A6;COG5;CLTC;COG4;NSG2;CLVS2;ATP7B;COG7;TMEM79;HLA-DRB4;AP1S3;CD74;SCAMP1;RAB9A;VPS54;DLG4;MYO1B;CLTA;FCMR;M6PR;HLA-DRB5;AP1M2;AP4B1;ASAP1;CD2AP;VPS13B;LGR5;SYS1;COG2;COG6;COG1;AP1M1;COG8;AP4E1;HLA-DPA1…	251	112	trans-Golgi network membrane	GNAS;AP1S3;HLA-DQA1;HLA-DQB2;RAB3IP;RAB43;HLA-DRB3;C11orf2;NSG1;FCMR;SCAMP5;HLA-DRB4;CALN1;BAIAP3;ATP2C2;IGF2R;AP1G1;STX16;ARFIP1;HLA-DRA;HLA-DRB5;RABEPK;STX10;RAB9A;PICK1;CLBA1;MMP24;CLVS1;SCAMP3;DLG4;M6PR;AFTPH;RAB11A;CLVS2;RAB31;HLA-DQA2;RIC1;COG7;CLTC;BPNT2;NSG2;VAMP4;COG8;SLC30A6;GOLPH3L;RHOBTB3;RAB11FIP3;SCAMP2;COG5;COG4;VPS53;SCAMP1;ARFRP1;LGR6;FUT9;MYO1B;AP1S1;SLC9A8;AP1M1;AP4S1;ST3GAL1;T…
GO:0032589	UNC5A;KCNC1;STX4;STX4A;KIAA1976;UNC5H1	KCNC1;STX4;UNC5A	6	3	neuron projection membrane	STX4;UNC5A;KCNC1
GO:0032590	AKAP5;INSR;KCNB1;TACR3;SGCE;GABRA1;GABRG2;KCNC3;GRIA1;C20orf103;HPCA;ESG;GABRA2;KIAA0659;KIAA1176;GABRA5;CREB2;OPRD;DAGLA;GABRA4;KCC2;C1orf30;GABRE;APP;OPRD1;GABRG3;NSDDR;THY1;GABRA6;SLC12A5;KCNC2;DLG2;BDR2;TXREB;KCNC4;UNQ433/PRO840;MPP2;C11orf11;ATF4;GABRA3;TAC3R;AKAP79;LAMP5;KCNC1;GABRG1;NK3R	AKAP5;INSR;KCNB1;SGCE;GABRG2;GABRA1;GRIA1;HPCA;GABRA2;GABRA5;DAGLA;GABRA4;APP;GABRG3;THY1;SLC12A5;KCNC2;DLG2;MPP2;ATF4;GABRA3;LAMP5;KCNC1	46	23	dendrite membrane	DAGLA;GABRG3;INSR;OPRD1;GABRA4;SLC12A5;KCNC4;KCNC2;HPCA;KCNC1;GABRA2;KCNC3;DLG2;GABRA5;ATF2;GABRA3;AKAP5;MPP2;GABRA6;GRIA1;GABRG2;GABRA1;GABRE;KCNB1;GABRG1;SGCE;THY1;LAMP5;APP;TACR3;ATF4
GO:0032591	TRPV1;PMCA2;B7Z4S4;KCNC3;PSEC0072;GRIA1;CLCN2;HT028;SHISA7;C22orf17;SLC9A5;KIAA0659;GPER1;KIAA0749;MSTP009;A8K0M3;GLUR1;CEPR;DAGLA;ITGA8;SHISA9;GPR30;B7Z487;NSDDR;DRY12;GLUH1;SHISA8;SHISA6;ATP2B2;C11orf11;ATP6IP2;DDN;PPP1R9B;ELDF10;VR1;GPER;GLUA1;B4DYE3;ATP6AP2;NHE5;CAPER;CMKRL2	DDN;ITGA8;TRPV1;PPP1R9B;SHISA8;ATP6AP2;GRIA1;CLCN2;SHISA7;SHISA6;DAGLA;SHISA9;ATP2B2	42	13	dendritic spine membrane	DAGLA;SHISA9;SHISA6;RBM39;GPER1;DDN;TRPV1;ATP6AP2;SHISA8;ITGA8;ATP2B2;PPP1R9B;GRIA1;SLC9A5;KCNC3;SHISA7;CLCN2
GO:0032593	RAB10;DENND4C;MYO5A;RAB13;C9orf55B;RAB4B;RAB4;PP1596;C9orf55;RAB4A;GLUT4;GIG4;SLC2A4;MYH12	RAB10;RAB4A;MYO5A;DENND4C;RAB13;SLC2A4;RAB4B	14	7	insulin-responsive compartment	RAB10;RAB4A;DENND4C;RAB13;SLC2A4;RAB4B;MYO5A
GO:0032809	RGS8;AMIGO1;NBC3;CX3CR1;KCNB1;TACR3;KCNC3;GRIA1;UNQ752/PRO1483;NET1;HPCA;CMKBRL1;KCNA2;FLRT1;KIAA1044;AIP1;C1orf30;DAB2IP;PIEZO2;NK3R;GPR13;THY1;ALI2;GLUH1;ATP1A3;KIAA1163;ATP2B2;KCNC4;DAT1;TAC3R;NBC;IGSF4D;NAT1;GLUA1;KCNC1;NECL3;KCNE3;UNC5H1;KCND2;KCNB2;PMCA2;SLC6A5;AF9Q34;INSR;SLC6A2;GABRA5;GLUR1;CD22;UNC5A;KIAA1743;CADM2;ADCY8;KCNC2;AMIGO;BDR2;KIAA0739;NDCBE1;SLC4A8;SIGLEC2;HEL-S-172mP;SLC6A3;…	RGS8;KCNB2;INSR;AMIGO1;CX3CR1;KCNB1;GRIA1;NET1;HPCA;GABRA5;KCNA2;FLRT1;PIEZO2;DAB2IP;CD22;THY1;UNC5A;CADM2;ATP1A3;ADCY8;KCNC2;ATP2B2;SLC4A8;NAT1;KCNC1;SLC6A3;KCNE3;KCND2	62	28	neuronal cell body membrane	KCND2;INSR;ATP1A3;KCNA2;KCNC4;NET1;DAB2IP;SLC6A3;RGS8;KCNE3;KCNC2;SLC6A5;HPCA;ADCY8;UNC5A;KCNC3;GABRA5;FLRT1;NAT1;PIEZO2;ATP2B2;KCNB2;SLC6A2;GRIA1;AMIGO1;SLC4A8;KCNB1;CX3CR1;CADM2;THY1;TACR3;CD22;KCNC1
GO:0032839	TRAK2;MAP2;SKK1;STAU;C1orf199;KNS;GLUR7;MAP2K4;HPCA;STK9;PARK8;U21.1;KLHL17;NKHC2;KIAA0549;GLUR6;ALS2CR3;STAU1;PSD95;SEK1;SAFA;ABHD12;KIAA0531;HNRNPU;ESA1;ABHD13;AF;PUR1;KIF5C;UHMK1;GRIK3;KIF3B;MEK4;HIP12;ZC3H14;LRRK2;SOD1;PURA;NKHC1;KIAA0655;KIFAP3;KIST;MKK4;FLOT2;DLG4;RAB17;C20orf22;KNS1;M17S1;KIAA1405;KIAA0359;CDKL5;C13orf6;KIF5A;HIP1R;SERK1;BDR2;HNRPU;KIF3X;KIF17;PRKMK4;JNKK1;KIF5B;KIS;GRIK2;…	TRAK2;MAP2;ZC3H14;LRRK2;SOD1;PURA;KIFAP3;MAP2K4;HPCA;FLOT2;RAB17;DLG4;STAU1;CDKL5;KIF5A;HIP1R;ABHD12;HNRNPU;ABHD13;KIF17;KIF5C;UHMK1;GRIK3;KIF5B;KIF3B;GRIK2;STAU2	66	27	dendrite cytoplasm	KIF3B;KIF5B;SOD1;KLHL17;KIF17;KIF5A;KIF5C;GRIK2;KIFAP3;TRAK2;UHMK1;PURA;CDKL5;DLG4;ZC3H14;HPCA;STAU2;ABHD12;ABHD13;PSMD4;HIP1R;STAU1;HNRNPU;MAP2;FLOT2;RAB17;MAP2K4;GRIK3;LRRK2
GO:0032982	KIAA1512;FP17425;KIAA1000;MYHCB;MYH8;MYH2;MYH14;KIAA0866;MYH3;CD245;MYBPC2;MYBPCS;MYH13;MYH9;MYHSA2;MYO18B;MYSPDZ;MYH7;MYH11;MYOM2;MYO18A;MYHCA;MYBPH;MYBPCF;MYBPC1;ACTA3;MYH15;MYBPC3;MYOM1;MYH1;A8K6A4;HEL71;KIAA0216;ACTSG;KIAA2034;MYH4;Q59EV3;MYH6;MYH10;ACTG2;MYH7B;TIAF1;ACTL3	MYH8;MYH2;MYH14;MYH3;MYBPC2;MYH13;MYH9;MYO18B;MYH11;MYH7;MYOM2;MYO18A;MYBPH;MYBPC1;MYH15;MYBPC3;MYOM1;MYH1;MYH4;MYH6;MYH10;ACTG2;MYH7B	43	23	myosin filament	MYH10;ACTG2;MYH13;MYH2;MYBPC1;MYH7;MYH11;MYH9;MYH6;MYH15;MYH8;MYH3;MYH4;MYH7B;MYH14;MYBPH;MYBPC2;MYO18A;MYH1;MYOM2;MYBPC3;MYOM1;MYO18B
GO:0033010	NRXN4;MARVELD2;KIAA0756;SIR2L2;KIAA0868;CLDN19;CNTNAP1;UNQ859/PRO1868;CASPR2;SCA5;SIRT2;SPTBN2;TRIC;NFASC;CASPR;CNTNAP2;JAM3;KCNA2;SIR2L;KIAA0302;B2RCH4	NFASC;CNTNAP2;MARVELD2;JAM3;KCNA2;CLDN19;SIRT2;CNTNAP1;SPTBN2	21	9	paranodal junction	NFASC;SPTBN2;CNTNAP1;JAM3;KCNA2;CNTNAP2;SIRT2;CLDN19;MARVELD2
GO:0033011	PAWP;WBP2NL;HSD21;ACTL7C;ACTL9		5	0	perinuclear theca	ACTL9;WBP2NL
GO:0033017	KLHL41;DAN26;A8K752;DWORF;KIAA0464;SCAF6;CAMK2G;PLB;FKBP9;GOK;DM1PK;ATP2B;TMEM109;A8K7F2;E5KR06;RTN2;RYR1;TRDN;HBRR;MLN;NOS1AP;JSRP1;CAMK2B;SYNE2;SDR32C2;B4DUM8;SRL;BAH;CAMKG;KRP1;ATP2A3;A8K9K1;RYR2;STRIT1;RYDR;NUA;ITPR2;TB2;DMPK;HCP;DKFZp779O2152;SLN;MDPK;CAMKD;JPH1;CAMK;FKBP12;CAPON;TMEM38B;CAMK-II;ASPH;REEP5;OTK4;TMEM38A;CASQ;CAMK2D;CAMKB;CAM2;FKBP1;CASQ1;FKBP1C;SLC30A7;CASQ2;ART1;DKFZp779G225…	KLHL41;TMEM38B;ASPH;TMEM38A;REEP5;CAMK2D;CASQ1;CAMK2G;SLC30A7;FKBP9;CASQ2;TMEM109;PLN;RTN2;RYR1;TRDN;RYR3;STIM1;NOS1AP;JSRP1;SRI;MLN;CAMK2B;DHRS7C;SYNE2;SRL;ATP2A3;ATP2A1;RYR2;HRC;ITPR2;FKBP1A;DMPK;JPH2;ATP2A2;FKBP1B;JPH1;CHERP	94	38	sarcoplasmic reticulum membrane	CASQ1;HRC;KLHL41;RYR2;DMPK;RYR3;CAMK2D;STIM1;JSRP1;CAMK2G;SYNE2;CHERP;FKBP1A;NOS1AP;CAMK2B;TRDN;PLN;SLN;ATP2A2;SRL;ATP2A3;REEP5;FKBP1B;MRLN;STRIT1;TMEM109;MLN;CASQ2;JPH2;DHRS7C;SRI;ART1;TMEM38A;RYR1;TMEM38B;FKBP9;JPH1;ASPH;FKBP1C;SLC30A7;RTN2;ITPR2;ATP2A1
GO:0033018	CALR;Q6ZUV1;ASPH;ARMET;B4DEF0;CASQ;CASQ1;TRA1;CASQ2;HEL-S-125m;TRDN;ARP;B3KNG6;GRP94;MANF;CALU;B4DUM8;B4DQX3;SRL;BAH;HSP90B1;B4DU71;HRC;Q53G71;B4E2Y9;HCP;B3KQK3;HEL-S-99n;CRTC;HSPC4	CASQ2;SRL;CALR;ASPH;HSP90B1;TRDN;HRC;MANF;CASQ1;CALU	30	10	sarcoplasmic reticulum lumen	CASQ1;HRC;CALU;CASQ2;MANF;HSP90B1;ASPH;CALR;TRDN;SRL
GO:0033093	EDN1;RAB46;CRACR2A;VWF;F8VWF;APOLD1;RAB27;EFCAB4B;ECE1;UNC13D;RAB27A	CRACR2A;VWF;ECE1;UNC13D;RAB27A	11	5	Weibel-Palade body	UNC13D;APOLD1;VWF;RAB27A;CRACR2A;ECE1;EDN1
GO:0033106	PHTF;HUSSY-28;SILV;TPARL;TRAPPC3;BCL2L9;CDABP0066;PMR1L;ATP2C1;HLA-G;CHS1;BOK;PMEL;LUSTR2;D12S53E;COH1;KIAA1347;PHTF1;TRAPPC3L;PMEL17;HLA-6.0;RNF183;KIAA0532;BET3L;BET3;HLAG;VPS13B;TMEM165;GPR108	HLA-G;VPS13B;BOK;TRAPPC3;PMEL;TMEM165;ATP2C1;GPR108;PHTF1	29	9	cis-Golgi network membrane	HLA-G;RNF183;TMEM165;TRAPPC3;BOK;VPS13B;PHTF1;GPR108;TRAPPC3L;PMEL;ATP2C1
GO:0033116	LMAN1L;C20orf47;Y1;CDA14;PPAP2B;YIF1;NGS17;FOLR;B7Z7A8;TGFA;RAB18;54TM;FOLR1;B7Z605;A0A0A1HAW1;TAP2;TAPBP;Y3;PRO2209;CGI-89;CR;CPPI;RAB2;BAP31;STX5;TDC1;CXorf11;F8;CALR;TMEM199;MCFD2;MIN1;ERGIC2;SERPINA1;PTX1;DKFZp451J152;SEC22B;A0A3G1PSE3;TMED1;STING;C20orf5;CGI-109;KIAA1945;ERGIC3;GLUR1;ZDHHC9;STING1;TMED7;VPS13B;UNQ2784/PRO7174;MGAT;VMP1;TMED5;O95330;ATP6S1;DXS1357E;GGNT1;DUTT1;ERGL;YKT6;SEC22…	LMAN1L;TGFA;RAB18;COL7A1;FOLR1;INS;BCAP31;WHAMM;TAP2;TAPBP;PRRG4;ZDHHC20;STX5;F8;CALR;TMEM199;MCFD2;TMED9;SERPINA1;ERGIC2;SEC22B;TMED1;ERGIC3;ZDHHC9;LMAN2;STING1;TMED7;VPS13B;VMP1;TMED5;NAT8;GOLGA2;YKT6;AZIN2;BET1;TRIP11;GRIA1;YIF1B;ATP6AP1;SPPL3;SURF4;SLC35C2;ROBO1;YIF1A;GALNT1;AREG;CSNK1D;CTSZ;MGAT1;MPPE1;COPZ2;PALS1;TAP1;TMED7-TICAM2;TMED3;CNIH1;TMED10;PIEZO1;CD59;GLA;ERGIC1;TBC1D20;STX17;CLN8…	244	83	endoplasmic reticulum-Golgi intermediate compartment membrane	WHAMM;SURF4;LMAN2;TBC1D20;SEC22B;ATP6AP1;RAB18;SEC22A;SEC22C;PALS1;TMED1;TMED7-TICAM2;RAB2A;AZIN2;CNIH2;GRIA1;ODCP;CTSC;LMAN1;INS;BET1;TMEM199;FOLR1;TM6SF2;TAPBP;GOSR2;TMED7;NAT8;VMA21;ERGIC1;TAP2;VMP1;TMED10;CNIH1;CALR;STING1;COL7A1;YIF1B;F5;LMAN1L;MPPE1;ZDHHC20;ERGIC2;CD55;TMED5;F8;MGAT1;CTSZ;ROBO1;AREG;SPPL3;TMED9;PIEZO1;GORASP1;YIF1A;ERGIC3;CLN8;RAB1B;YKT6;DCSTAMP;GALNT1;TMED2;SERPINA1;UVRAG;…
GO:0033150	CCIN;CYLC2;CYL2;CYL;CYLC1;CYL1	CYLC2;CYLC1	6	2	cytoskeletal calyx	CCIN;CYLC2;CYLC1
GO:0033162	PRP;TH;CANX;PMEL;MREG;D12S53E;NMB;My031;UMAT;RAB7;GPNMB;BACE2;AEPLC;PMEL17;MTABC3;TPC2;C19orf28;TYRP;CTNS;ATP7A;SLC45A2;MC1;UNQ1725/PRO9925;RAB38;DSU;CDA13;TYH;HGFIN;ASP21;TYRP1;ALP56;SILV;RAB32;TYRP2;Q16094;RAB27A;P;OCA2;CAS2;MLANA;TYR;RAB7A;D15S12;HDCGA21P;BLOC1S8;UNQ418/PRO852;TYRRP;MATP;A8KAQ0;ABCB6;MNK;RAB27;MFSD12;B4DNE6;DCT;B4DPH9;TPCN2;Q6ZP56;AIM1;GPR143;DTNBP1;OA1	TYRP1;TH;RAB32;RAB27A;CANX;PMEL;TYR;RAB7A;MREG;MLANA;NMB;GPNMB;BACE2;ABCB6;MFSD12;DCT;TPCN2;ATP7A;CTNS;SLC45A2;GPR143;DTNBP1;RAB38	62	23	melanosome membrane	OCA2;RAB38;CTNS;GPR143;RAB7A;RAB27A;SLC45A2;RAB32;MLANA;BACE2;DTNBP1;TYRP1;MREG;PMEL;ATP7A;CANX;TPCN2;ABCB6;CRYBG1;GPNMB;DCT;NMB;MFSD12;TH;TYR
GO:0033163	ARSC1;STS	STS	2	1	microneme membrane	STS
GO:0033165	C6orf178;UNQ9424/PRO34591;IMPG2;SPAM;EGFL11;Q59FG9;EYS;CSPG2;RTBDN;C6orf179;VCAN;IMPG1;EGFL10;SPACR;IPM150;IPM200;C6orf180;RBP3	VCAN;IMPG1;IMPG2;EYS;RTBDN;RBP3	18	6	interphotoreceptor matrix	IMPG2;RTBDN;EYS;IMPG1;RBP3;VCAN
GO:0033179	ATP6V0A4;B7Z788;B4DQF7;ATP6V0E;B7Z6L9;ATP6V0B;ATP6H;ATP6V0A2;ATP6V0A1;ATP6V0C;ATP6V0D1;TCIRG1;ATP6V0E2;B2R7M1;Q96N91;ATP6V0E1;DKFZp781J1951;ATP6V0D2;A8K221	ATP6V0A4;ATP6V0D2;ATP6V0A2;ATP6V0A1;ATP6V0C;ATP6V0D1;TCIRG1	19	7	proton-transporting V-type ATPase, V0 domain	ATP6V0A1;ATP6V0C;ATP6V0A2;ATP6V0A4;ATP6V0E2;ATP6V0D1;TCIRG1;ATP6V0B;ATP6V0D2;ATP6V0E1
GO:0033180	ATP6V1G1;ATP6V1B2;A0A140VK65;B7Z593;ATP6V1B1;B4DWH7;ATP6B1;ATP6V1C1;A8KA87;ATP6V1F;ATP6V1C2;ATP6V1A;B4DFM5	ATP6V1G1;ATP6V1B2;ATP6V1C1;ATP6V1F;ATP6V1C2;ATP6V1A;ATP6V1B1	13	7	proton-transporting V-type ATPase, V1 domain	ATP6V1B1;ATP6V1A;ATP6V1F;ATP6V1G1;ATP6V1C1;ATP6V1B2;ATP6V1C2
GO:0033268	SCN1A;SCN8A;KCNQ2;AMPHL;DLG1;KIAA0756;SCN2A;KCNQ3;HBA;TIGR;SCN9A;TAG1;KIAA1642;CNTN2;SCN2A2;KCNK2;DAG1;TAX1;SPOCK1;SCN1B;SPTBN4;SCN2A1;SPOCK;KCNK4;TICN1;MYOC;SPTBN3;BIN1;AXT;TIC1;NFASC;NAC1;HAPLN2;MED;BRAL1;ANK3;SCN1;NAC2;GLC1A;SCN2B	SCN1A;SCN8A;KCNQ2;DLG1;SCN2A;KCNQ3;SCN9A;CNTN2;KCNK2;DAG1;SPOCK1;SPTBN4;SCN1B;MYOC;BIN1;NFASC;HAPLN2;ANK3;SCN2B	40	19	node of Ranvier	KCNQ3;ANK3;KCNK4;SCN8A;HAPLN2;DAG1;DLG1;KRT90P;MYOC;SPTBN4;SCN9A;KCNQ2;BIN1;SCN2B;SPOCK1;NFASC;SCN1A;SCN2A;KCNK2;CNTN2;SCN1B
GO:0033269	TUBB4A;PARD3;TUBB5;MBP;PAR3;ERMN;PAR3A;TUBB4;KIAA1189	ERMN;TUBB4A;PARD3;MBP	9	4	internode region of axon	TUBB4A;PARD3;ERMN;MBP
GO:0033270	NRXN4;SCN2A;HBA;KIAA0987;AWAL;SIRT2;GJC2;KIAA1642;CNTNAP2;SCN2A2;CLDN5;DAL1;ERMN;SPTBN4;C1orf130;SCN2A1;GJA12;MAG;KIAA1189;GMA;KCNA1;SIR2L2;SPTBN3;KIAA0868;CNTNAP1;CXNO;CASPR2;EPB41L3;CASPR;SIR2L;NAC2;TMVCF;NCMAP	GJC2;CNTNAP2;SCN2A;KCNA1;CLDN5;CNTNAP1;ERMN;SPTBN4;NCMAP;MAG;EPB41L3;SIRT2	33	12	paranode region of axon	SPTBN4;CLDN5;ERMN;NCMAP;SCN2A;EPB41L3;CNTNAP1;CNTNAP2;SIRT2;MAG;KCNA1;GJC2;KRT90P
GO:0033391	EIF4E;NSUN2;DDX25;TDRD6;HIWI;TUDOR3;EIF4EL1;TRM4;TDRD7;MAEL;KIAA0421;PIWIL1;PASD3;TDRD5;PCTAIRE2BP;LIP;SAKI;BMAL1;CLOCK;PIWIL2;BHLHE5;SMG1;ARNTL;EIF4F;BHLHE8;TDRD1;KIAA0334;HILI;GRTH;ATX;MOP3	EIF4E;TDRD7;TDRD1;NSUN2;MAEL;BMAL1;CLOCK;DDX25;PIWIL2;TDRD5;TDRD6;PIWIL1;SMG1	31	13	chromatoid body	PIWIL2;TDRD5;PIWIL1;DDX25;TDRD7;SMG1;NSUN2;MAEL;TDRD1;EIF4E;CLOCK;BMAL1;TDRD6
GO:0034045	WDR80;APG9L1;B7Z5Y6;A8K140;B4DYN3;B3KPP7;KIAA0652;WIPI4;CGI-50;ATG13;ATG14;WDRXI4;WIPI2;WIPI1;APG12L;RAB7;WDR45L;ASP;ATG16L1;ULK1;KIAA0623;WDRX1;B3KMZ0;APG12;ATG5;WIPI49;ATG9B;ATG16L2;ATG2A;WDR45B;APG9L2;B3KMH8;ATG14L;NOS3AS;KIAA0404;JM5;KIAA0831;KIAA0203;RAB7A;KIAA0722;UNQ9393/PRO34307;WDR45;H7C152;STBD1;RAB1B;ULK2;APG16L;ATG9A;ATG2B;RBICC;C14orf103;APG5L;GENX-3414;ULK3;RB1CC1;ATG12;WIPI3	ATG13;RAB7A;WDR45;ATG14;STBD1;RAB1B;WIPI2;WIPI1;ULK2;ATG2B;ATG9A;ATG16L1;ULK1;ATG5;ATG9B;ATG16L2;ULK3;RB1CC1;ATG2A;WDR45B;ATG12	57	21	phagophore assembly site membrane	ATG5;RAB7A;WIPI1;ATG12;RB1CC1;STBD1;ATG9A;ATG9B;ATG14;ATG16L1;RAB1B;ULK1;ATG16L2;ATG2A;WDR45B;ULK2;WIPI2;WDR45;ATG2B;ULK3;ATG13
GO:0034358	LPA	LPA	1	1	plasma lipoprotein particle	LPA
GO:0034359	APOB	APOB	1	1	mature chylomicron	APOB
GO:0034360	APOB;APOE	APOB;APOE	2	2	chylomicron remnant	APOE;APOB
GO:0034361	APOC2;B2G1;SBBI8;MIC23;UNQ597/PRO1183;Q71UV2;RAP3;VLDLR;APOL1;AD-015;Q53HW6;LPL;PCL1;A8K2M5;ILDR3;PCYOX1;A8K479;B3KRV7;APOA4;APOB;Q9UE51;MIC26;APOE;G3A;E1A689;SELENOS;APOH;LSR;APOO;APOC4;APOA2;APOC1;APP;KIAA0908;Q13789;APOC4-APOC2;SELS;My025;Q6LBZ1;NG20;Q59HB3;HSPC336;APOL;APOA5;APC2;LISCH;APOBR;UNQ411/PRO773;APOB48R;LIPD;APOM;VIMP;APOC3;APOA1;FAM121B;UNQ1866/PRO4302	APOC2;VLDLR;APOL1;LPL;PCYOX1;APOA4;APOB;APOE;SELENOS;LSR;APOO;APOH;APOC4;APOA2;APOC1;APP;APOC4-APOC2;APOA5;APC2;APOBR;APOM;APOC3;APOA1	56	23	very-low-density lipoprotein particle	SELENOS;APOC2;APOM;APOA4;APOC1;APOB;APOA5;APOC4-APOC2;APOBR;APOE;APOL1;APC2;APOO;VLDLR;APOA2;LSR;PCYOX1;APOC3;APOA1;APOC4;LPL;APP;APOH
GO:0034362	LDLR;APOC2;MSR1;SBBI8;MIC23;AD-015;ILDR3;A8K479;APOA4;APOB;APOF;MIC26;Q9UE51;APOE;G3A;E1A689;SELENOS;LSR;APOO;PLA2G7;APP;PAFAH;Q13789;SCARA1;APOC4-APOC2;SELS;My025;NG20;Q59HB3;HSPC336;LISCH;APC2;APOA5;APOBR;VIMP;APOB48R;APOM;APOA1;FAM121B;UNQ1866/PRO4302	LDLR;MSR1;APP;APC2;APOA5;APOBR;APOC2;APOF;APOA4;APOB;APOM;APOE;APOC4-APOC2;SELENOS;LSR;APOO;APOA1;PLA2G7	40	18	low-density lipoprotein particle	APOB;MSR1;SELENOS;APOA5;APC2;APOC4-APOC2;APOO;APOC2;APOM;LSR;PLA2G7;APOBR;APOE;LDLR;APOA4;APP;APOF;APOA1
GO:0034363	APOC2;APC2;APP;APOB;APOE;APOC3	APOC2;APC2;APP;APOB;APOE;APOC3	6	6	intermediate-density lipoprotein particle	APOB;APC2;APOC2;APOE;APP;APOC3
GO:0034364	APOC2;SAA2;B2G1;APOL1;APOA4;G3A;HBP;APOO;PLA2G7;APOC4;A8K9M4;APOC1;APP;PAFAH;LCAT;Q15423;Q6LBZ1;My025;SAA2-SAA3;UNQ411/PRO773;Q5TZS4;LIPC;HuSAA1g;APOA1;VGL;HDLBP;A0A1U9X793;CETP;MIC23;RAP3;PON;B2R5G8;APOF;MIC26;A8K6C1;APOE;SAA1;B4DDT1;APOH;B4DMZ5;APOA2;A8K1Z7;PLTP;CSAA;HTGL;SAA2-SAA4;PON1;APOC4-APOC2;NG20;HSPC336;APOL;A0A024R3E3;APOA5;SAA4;APOM;FAM121B;UNQ1866/PRO4302	HDLBP;APOC2;SAA2;CETP;APOL1;APOF;APOA4;APOE;SAA1;APOH;APOO;PLA2G7;APOC4;APOA2;APOC1;APP;LCAT;PLTP;APOC4-APOC2;SAA2-SAA4;PON1;APOA5;SAA4;APOM;LIPC;APOA1	57	26	high-density lipoprotein particle	SAA1;APOC2;APOM;SAA4;APOA4;APOC1;APOF;HDLBP;APOA5;APOC4-APOC2;PLTP;APOE;APOL1;LCAT;APOO;APOA2;PLA2G7;SAA2;LIPC;SAA2-SAA4;APOA1;PON1;CETP;APOC4;APP;APOH
GO:0034365	G3A;NG20;HSPC336;APOM;APOE	APOM;APOE	5	2	discoidal high-density lipoprotein particle	APOE;APOM
GO:0034366	APOA2;CLI;APOC2;PON1;NG20;HSPC336;AAG4;PON;APC2;KUB1;HPR;APOM;G3A;APOC3;APOJ;APOA1;CLU	APOA2;APOC2;APC2;HPR;APOM;PON1;APOC3;APOA1;CLU	17	9	spherical high-density lipoprotein particle	CLU;PON1;APC2;APOC2;APOA2;APOM;APOA1;HPR;APOC3
GO:0034399	LMNB1;KIAA0095;SP100;PIAS1;MTBT1;NUP93;PSIP2;EBNA1BP2;ANAPC4;CREB2;NUP98;DAG1;MNDA;PSIP1;LEMD2;NUP107;APC4;EBP2;DDXBP1;TAU;HOX7;TPR;NUP205;C7orf14;MAPTL;TXREB;LEDGF;MSX1;ATF4;ADAR2;DFS70;KIAA0225;MAPT;NUP153	EBNA1BP2;MSX1;LMNB1;ATF4;ANAPC4;LEMD2;NUP98;DAG1;SP100;NUP153;PIAS1;TPR;NUP205;MNDA;NUP93;PSIP1;MAPT;NUP107	34	18	nuclear periphery	PSIP1;NUP107;NUP153;ANAPC4;DAG1;EBNA1BP2;NUP98;MNDA;NUP93;LMNB1;TPR;ATF2;NUP205;ADARB1;MAPT;MSX1;LEMD2;PIAS1;SP100;ATF4
GO:0034423	DAPK2	DAPK2	1	1	autophagosome lumen	DAPK2
GO:0034451	TPGS2;KIAA0665;TBC1D31;LCGR;TTC8;CCCAP;PBIP1;KIAA1229;BBS9;CSTPP1;KIAA1067;MID1;CDC42BPG;PLK1;BBS2L1;BBS14;MYOF;CEP72;A8K430;NEK1;KNSTRN;HSPC065;PACSIN2;FXY;Y3;KIAA0132;WDR8;DCDC2;A0A384NQ03;FLOT1;KIAA0516;MAP11;BRDG1;RENT3B;ERIC1;FNIPL;INADL;LATS2;BBS2;ALDOB;ARFO1;C19orf14;RAB11;BBS7;RNF131;KLHL4;CPSF5;PATT1;TRAF4AF1;582J2.1;TMEM63A;RBM39;NUDT21;PTPN20;WRAP73;CCDC66;DAX1;KIAA0753;PHSECRG2;PAX2;B…	TPGS2;ZBED6;TBC1D31;TTC8;BBS9;CSTPP1;TEK;NAA40;FNIP2;MID1;RAB11A;CDC42BPG;PLK1;RAB11FIP3;MYOF;CEP72;ODF2L;NEK1;DBH;KNSTRN;PACSIN2;SPAG9;TRAPPC14;UPF3B;DCDC2;MDM1;FLOT1;CNTRL;BBS1;CD86;OFD1;KCTD1;LATS2;BBS2;CCDC13;ALDOB;KRT18;PJA2;PIK3R5;WDR62;CFAP263;TAF1D;BBS7;TEX9;AK5;KLHL4;RIF1;TMEM63A;RBM39;TPGS1;NUDT21;WRAP73;CCDC66;KIAA0753;PAX2;TACC3;LRRC49;MPP1;PODXL;DDHD2;CD2AP;CCDC14;IFT43;SPAG5;KIF5B;F…	312	125	centriolar satellite	PODXL;PLK1;FRMD8;HSD11B1;RPL17;ALDOB;STAP1;CEP162;AK5;BBS4;DZIP1L;KEAP1;PACSIN2;RAB11FIP5;MDM1;KRT18;CNTRL;CEP20;PTPN20;SPAG9;CCDC14;FAM184A;PIK3R5;CFAP263;C2CD3;PARD6A;TBC1D31;TPGS2;HARBI1;TRAPPC14;SSX2IP;PATJ;CSPP1;TEX9;LATS2;TACC3;ZBED6;KNSTRN;TRAT1;GNRHR;YTHDF2;RBM39;CSTPP1;CFAP53;HOOK3;MID1;MIB1;RAB11A;TTC8;NEK1;OFD1;TPGS1;NLRC3;PAX2;CD86;DZIP1;PCM1;ITGB1BP1;MPP1;FLOT1;RPP25;WDR62;CEP72;RAB1…
GO:0034464	B1;B3KQ86;TTC8;NCRNA00081;DKFZp313N0733;A8K0N9;BBS9;BBS7;B4DZC6;DKFZp434I052;A0A804HJU2;B4DH75;BBS2L1;BBS5;BBS2L2;E9PBE3;BBS4;B4DJH1;PTHB1;B4DMF1;BBS8;BBIP10;B3KRC8;Q59H54;BBS1;B4DJZ7;BBIP1;BBS2;B4DYY3	BBS1;TTC8;BBS5;BBIP1;BBS2;BBS9;BBS7;BBS4	29	8	BBSome	TTC8;BBS1;BBS5;BBS9;BBS2;BBIP1;BBS4;BBS7
GO:0034466	PENK;DBH	PENK;DBH	2	2	chromaffin granule lumen	DBH;PENK
GO:0034506	RCC2;TD60;KIAA1470	RCC2	3	1	chromosome, centromeric core domain	RCC2
GO:0034515	PSMD1;TRAP2;PSMD2	PSMD1;PSMD2	3	2	proteasome storage granule	PSMD1;PSMD2
GO:0034592	PENK	PENK	1	1	synaptic vesicle lumen	PENK
GO:0034693	SAP155;SF3B1	SF3B1	2	1	U11/U12 snRNP	SF3B1
GO:0034709	SNRPD3;SNRPF;CLCI;IR1B4;Nbla10071;SNRPE;CLNS1A;MEP50;SNRPD1;FUT6;HRMT1L2;PBSCF;HMT2;ERH;ICLN;PRMT5;JBP1;HRMT1L5;SNRPG;WDR77;FCT3A;HKMT1069;PRMT1;COD;PBSCG;SNRPD2;IBP72;SKB1;WD45;SNRPB1;SNRPB	SNRPD3;ERH;PRMT1;SNRPF;PRMT5;CLNS1A;SNRPE;SNRPG;WDR77;SNRPD2;FUT6;SNRPD1;SNRPB	31	13	methylosome	FUT6;SNRPD1;SNRPG;SNRPB;ERH;SNRPF;SNRPD2;PRMT5;WDR77;PRMT1;SNRPE;SNRPD3;CLNS1A
GO:0034774	EPX;HSP90B;APRT;PYGL;POH1;TCTEL1;S100A9;PGAM1;HSPA6;HSP90AA1;TMS1;CSTB;PPIE;PSMC3;DDX3X;TCTEX-1;HMG1;MSTP006;CSPB1;TIP120;EEF1A;S100E;XRCC6;PSC5;SAPK2A;HSP90A;PSMA5;KIAA1578;ALDOC;ARHGAP9;EPER;CCT8;IMPDH2;KIAA0107;GDE;PPIA;ACTR1B;VCP;EPO;GSTP1;HEL-S-70;PRO2743;S100A11;UNQ524/PRO1066;PKH;ALDA;APAF1;HMGB1;C21orf124;PP5423;PSMD13;GHDC;G22P1;XRCC5;G22P2;IMPD1;PSMD11;NME2;MTLRP;RABGDIB;CARD5;HSP70B';I…	EEF2;AHSG;CAB39;EPX;APRT;PYGL;ALDOA;INS;S100A9;PGAM1;DBH;HSPA6;HSP90AA1;PFKL;CSTB;PPIE;CSNK2B;PSMC3;DDX3X;GSN;NFKB1;DERA;PGM2;ATG7;XRCC6;S100A12;CYFIP1;PSMA5;ARHGAP9;ALDOC;AMPD3;CCT8;IMPDH2;PPIA;S100A8;ACTR1B;VCP;CAND1;PYCARD;GSTP1;S100A11;ARHGAP45;FGR;ALAD;APAF1;HMGB1;PSMD13;VCL;GHDC;XRCC5;FCN1;ALOX5;NME2;PSMD11;IMPDH1;IDH1;DEFA5;GPI;HK3;OSTF1;PSMB7;GDI2;PKM;GHRL;TF;PSMC2;PSMD7;COMMD9;PSMA2;SERP…	260	116	secretory granule lumen	DBNL;CAB39;ARPC5;NME2;PDXK;HSP90AA1;PYCARD;SCG3;BIN2;AHSG;GRP;CST6;PRDX4;PPIA;PSMC2;GHRL;PAFAH1B2;ALDOC;HSPA6;CDA;PPIE;COTL1;OSTF1;ARHGAP9;DYNLT1;PNP;PSMD12;APAF1;S100A11;INS;SRP14;PSMD6;HMGB1;XRCC6;A1BG;MAPK14;TF;XRCC5;GYG1;IDH1;CAT;PGM2;HNRNPK;FGR;C3;HSP90AB1;PSMD2;VCP;SERPINB1;ATG7;C1orf35;SERPINI1;CTSH;S100P;DDX3X;DEFA5;EPX;VCL;PKM;PCSK1;GSN;S100A9;SERPINA3;COMMD9;CYFIP1;PFKL;S100A12;GSTP1;PY…
GO:0034777	PDLIM4;RIL	PDLIM4	2	1	recycling endosome lumen	PDLIM4
GO:0035061	CFIM68;KIAA0594;CPSF6;TDP43;SFRS2;SRSF2;SMC6;SMC5;TARDBP;SMC5L1;SMC6L1	CPSF6;SRSF2;SMC6;SMC5;TARDBP	11	5	interchromatin granule	SRSF2;SMC6;TARDBP;CPSF6;SMC5
GO:0035253	RPGRIP1L;KLC2L;KLC3;CROCC;PS1;KNS;NKHC1;STK2;PJVK;ODAD3;NKHC2;DFNB59;RPGRIP1;CCDC151;AD3;RAB28;KNS1;KIAA0445;KLC2;AD1;FTM;APP;A0A140VJC8;NEK4;KIAA1005;KIF5A;A4;HEL-S-61;PSNL1;KIAA0531;PSEN1;KIF5C;NPHP8;SPAG5;KIF5B	PSEN1;ODAD3;APP;KIF5C;RPGRIP1L;NEK4;RPGRIP1;SPAG5;KLC3;KIF5A;CROCC;KIF5B;RAB28;KLC2;PJVK	35	15	ciliary rootlet	RPGRIP1L;CROCC;RAB28;KIF5B;NEK4;ODAD3;RPGRIP1;KLC3;PSEN1;KIF5C;KIF5A;APP;SPAG5;PJVK;KLC2
GO:0035363	ICE1;NARG2;ZC3HDC8;ICE2;C19orf17;ELL;KIAA0947;UNQ3101/PRO10100;BRCC1;ZC3H8	ICE1;ELL;ICE2;ZC3H8	10	4	histone locus body	ICE1;ELL;ZC3H8;ICE2
GO:0035371	BPAG1;KIAA0622;NCKAP5L;DT;CLIP2;CLASP1;KIF2C;NUMA1;NMP22;KIF18B;SLAIN2;C15orf23;KIAA0728;DMH;DST;HSD11;GAS2L1;CDK5RAP2;SKAP;TRAF4AF1;BP230;CEP215;ERIH;KIAA0291;NAP5;TBCB;KIAA1633;NCKAP5;MAPRE2;DCTN1;CLIP3;RP1;KNSTRN;NUMA;MAPRE3;GAS2L2;MAST1;CYLN2;CEP169;CKAP5;CKAP1;KIAA1602;FP1193;WBSCR4;SLAIN1;WBSCR3;KNSL6;CLIP4;CG22;WSCR4;MAPRE1;CLIPR59;SPAG5;BP240;CLIP1;RSNL2	CLIP2;NCKAP5L;CLASP1;KIF2C;NUMA1;KIF18B;SLAIN2;DST;GAS2L1;CDK5RAP2;TBCB;NCKAP5;KNSTRN;CLIP3;MAPRE2;RP1;DCTN1;MAPRE3;GAS2L2;MAST1;CKAP5;SLAIN1;CLIP4;MAPRE1;SPAG5;CLIP1	56	26	microtubule plus-end	CLASP1;KNSTRN;NUMA1;CDK5RAP2;KIF2C;HSD11B1;CKAP5;DCTN1;CLIP2;NCKAP5L;GAS2L2;GAS2L1;MAPRE2;DST;CLIP3;CLIP1;MAPRE3;SLAIN1;CLIP4;MAST1;SPAG5;NCKAP5;SLAIN2;KIF18B;MAPRE1;RP1;TBCB
GO:0035577	RME8;AZU1;ATPIA;OK/SW-cl.11;PS1;KIAA0636;NDUFC2;ATP6V0C;ARL10B;CPNE3;OATP4C1;AYTL2;CEACAM6;UNQ1874/PRO4317;GST12;AD3;LAMP1;HLC1;RAB37;IAG2;HNFAG09;OATPX;VAP33;CPN3;CDC50A;SLCO4C1;PCP;PP7157;MGST;CGM6;AZ3B;MGST1;LRMP;C3R1;OK/SW-cl.45;GLIPR;SAP1;LAMP2;MANBA;GIE2;GGTB2;ATPIR;SURF-4;CPN1;NCA;VNN1;RAP1B;MLA1;IRAG2;KIAA0956;SYNGR1;BRI3;HLAH;TSPAN30;RAB44;PSEN1;VAMP8;GLBA;STOM;RAB5C;ATP8A1;CKLFSF6;CNAIP…	ATP8A1;AZU1;CD63;CPNE1;LAMTOR1;PIGR;LAMP2;NDUFC2;ATP6V0C;PSAP;CPNE3;CKAP4;CEACAM8;SURF4;BST2;VAPA;ARL8A;CEACAM6;PRCP;ATP11B;MANBA;LAMP1;VAMP1;FPR1;RAB3D;SNAP29;GLIPR1;CPN1;TMEM179B;RAB37;DNAJC13;VNN1;MAGT1;VAMP7;RAP1B;NFAM1;ACP3;GAA;HLA-H;NCSTN;IRAG2;TMEM30A;ABCA13;RAB44;BRI3;SYNGR1;CMTM6;DNAJC5;PSEN1;C3AR1;SLCO4C1;VAMP8;LPCAT1;B4GALT1;DDOST;CD68;MGST1;TOM1;STOM;RAB5C	127	60	azurophil granule membrane	MAGT1;VNN1;TMEM30A;CKAP4;SNAP29;SYNGR1;LAMP2;ATP8A1;BRI3;SURF4;PSAP;HLA-H;DNAJC5;CEACAM8;VAMP7;LAMTOR1;GLIPR1;MGST1;RAP1B;STOM;RAB5C;C3AR1;CPNE1;DNAJC13;NCSTN;VAMP8;DDOST;ACP3;VAPA;RAB44;ATP6V0C;ATP11B;GAA;MANBA;NDUFC2;TOM1;LAMP1;VAMP1;PSEN1;BST2;CD63;ARL8A;PRCP;PIGR;TMEM179B;AZU1;CEACAM6;CMTM6;CD68;CPNE3;IRAG2;RAB3D;RAB37;LPCAT1;SLCO4C1;NFAM1;ABCA13;B4GALT1;CPN1;FPR1
GO:0035578	GUSB;DEFA1;AZU1;PRTN3;FABP5;PRKCD;MAN2B1;KIAA0002;ARP11;ARSB;ELANE;DYNC1H1;MBN;RSTN;C21orf112;PSOR1;LZM;ELNR1;TMS1;TRAPPC1;LYZ;ADGF;TRY2;DYHC;LIP1;KIAA0887;PGES2;PTK5;DEF3;CCT2;ORM2;MAPK1;TTR;CAP1;UNQ727/PRO1409;EDN;DEF1;CPPI;FUCA1;MDA9;GLB1;DHC1;PDI2;BM-004;DNECL;PSEC0151;GGH;GCA;CCT8;DEFA1B;TOLLIP;CREG1;ARP2;VCP;LPC2D;PALB;EBP1;PYCARD;Nbla10230;HEL-S-70;PYGB;CTSG;UNQ227/PRO260;FTL;SYCL;VAT1;ARH…	GUSB;DEFA1;AZU1;FABP5;PRKCD;PRTN3;MAN2B1;ARSB;ELANE;DYNC1H1;TRAPPC1;LYZ;CCT2;ORM2;MAPK1;TTR;CAP1;FUCA1;GLB1;GGH;GCA;CCT8;DEFA1B;TOLLIP;CREG1;VCP;PYCARD;PYGB;CTSG;FTL;VAT1;ARHGAP45;MPO;STK11IP;ADA2;PRDX6;RNASE3;CPPED1;TUBB4B;ACTR2;PADI2;DSN1;IMPDH1;NAPRT;HRNR;TXNDC5;GDI2;AGA;DPP7;GALNS;PTGES2;SERPINA3;HEBP2;NPC2;S100A7;GNS;PA2G4;C3;DNAJC3;ACLY;C6orf120;SDCBP;FAF2;GM2A;BPI;HEXB;NHLRC3;PSMD1;UNC13D;…	212	91	azurophil granule lumen	GGH;DEFA1;MPO;NPC2;DYNC1H1;ACTR2;LYZ;PYCARD;PRKCD;PADI2;ORM2;TOLLIP;TUBB4B;GUSB;HEXB;AZU1;CTSA;CTSC;DSN1;HEBP2;ELANE;TTR;FABP5;GM2A;APOBEC3H;FTL;PTGES2;GALNS;TRAPPC1;GCA;SDCBP;MNDA;C3;FHIP1B;VCP;CCT2;RETN;GRN;CAP1;FRK;CPPED1;ARSA;PRSS2;PRSS57;PSMD1;ACLY;VAT1;SERPINA3;FUCA1;FUCA2;ANXA2;STK11IP;IST1;RNASE2;AGA;BPI;GNS;CYB5R3;PA2G4;CREG1;MAPK1;FAF2;ARHGAP45;NAPRT;CCT8;PRDX6;TXNDC5;SERPINB3;S100A7;RN…
GO:0035579	ADGRG3;EVIN1;PSEC0210;RECS1;ATPIA;HSPC003;MMP20;LAIR1;HNFAG09;CLECSF5;PLAU;FPR2;CDC50A;OLR1;FACVL1;ALDH7;CD18;TRPM2;ITGAV;MIN1;FCAR;KCNA2B;CYBA;LOX1;SCAMP;SLC2A5;RAP2B;MAP2K1IP1;UNQ578/PRO1140;BST1;DGAT;TMEM63A;CLEC5A;TNFRSF1B;ITGAM;TM4SF14;CEACAM1;HMOX2;CD47;VATD;STK10;TSPAN25;SIGLEC3;MMP25;CYBB;SNAP25;MOX44;CD89;KIAA0489;CLEC8A;GLUT5;TRPC7;CD36;CKLFSF6;KIAA0462;LAMTOR1;CD53;MIN2;MIN3;ILT6;CEACA…	ADGRG3;TMC6;ADAM10;LAIR1;DEGS1;RAB37;PLAU;FPR2;SLCO4C1;OLR1;MS4A3;CLEC4D;TRPM2;ITGAV;FCAR;ATP11A;CYBA;SCAMP1;PGRMC1;RAP2B;SLC2A5;BST1;LAMTOR2;TARM1;TMEM63A;CLEC5A;PTPRJ;TNFRSF1B;ITGAM;PLAUR;HMOX2;CD47;CEACAM1;STK10;MMP25;RAB44;CYBB;P2RX1;AGPAT2;VAMP8;SNAP25;MCEMP1;STOM;TMBIM1;TRPC7;CD36;ATP8A1;SLC44A2;LAMTOR1;KCNAB2;MOSPD2;CD53;CEACAM8;AP1M1;SLC27A2;CD93;ITGAL;KCNK2;HGSNAT;SNAP23;VAMP1;ORMDL3;ADA…	233	92	specific granule membrane	ADGRG3;MLEC;AGPAT2;SLC44A2;CEACAM1;ADAM8;STOM;HMOX2;ATP6V1D;MMP20;ITGAL;PLAU;ITGB2;CD53;CYBA;VAMP1;CEACAM3;CYBB;FPR3;CLEC5A;CD93;ANO6;SLCO4C1;LILRA3;SLC2A3;ORMDL3;SLC27A2;PLAUR;ATP8A1;TRPM2;HGSNAT;TMBIM1;DNAJC5;LAMTOR1;PGRMC1;VAMP8;TRPC7;UBR4;RAB44;LAMTOR2;RAB37;PTPRJ;BST1;MOSPD2;TMEM63A;SCAMP1;KCNK2;ATP11A;TNFRSF1B;TMEM30A;PLD1;CKAP4;MMP25;AP1M1;OLR1;GPR84;DEGS1;C3AR1;DGAT1;SLC15A4;P2RX1;ITGAV;P…
GO:0035580	CRISP3;GRO1;PTX3;FALL39;KIAA0209;SPTAN1;ELANE;RSTN;NF45;HSE1;UNQ639/PRO1269;BBS14;SCYB1;FOLR3;LZM;DP3;S863-2;MBPH;NPHP6;CRACR2A;PTHIO;LYZ;GSDMD;CHIT1;LRRC7;TNFSF3L;NFKB1;B2M;PTK5;CFP;PTP1C;DAO;ORM2;HCP;DFNA5L;GW112;MGSA;CYFIP1;GGH;ERP44;TOLLIP;QSOX1;QSCN6;ORM1;HPSE;DEF4;JUP;HDCMA22P;ACAA;ABP;KIAA0373;CTNNG;EFCAB4B;FIZZ3;UNQ2520/PRO6013;RAB27A;PKH;TSG14;CXCL1;ELA2;C21orf124;VCL;CTSD;GHDC;HPSE1;LGP…	ORM1;HP;JUP;CRISP3;PTX3;PGLYRP1;DOCK2;LRG1;TOLLIP;RAB27A;LTF;SPTAN1;ELANE;TCN1;CANT1;CXCL1;LCN2;HPSE;FOLR3;VCL;ILF2;CTSD;AOC1;GHDC;CAMP;CNN2;KPNB1;ARG1;CRACR2A;NEU1;LYZ;TIMP2;GSDMD;CHIT1;LRRC7;NFKB1;SLPI;CTSZ;B2M;CFP;ACAA1;ARMC8;DAO;ORM2;DEFA4;PDXK;CYFIP1;PTPN6;BPI;OSCAR;QPCT;FRK;QSOX1;CEP290;DNASE1L1;GGH;ERP44;RETN;MMP8;CHI3L1;PRG3;NIT2;OLFM4	156	63	specific granule lumen	SPTAN1;CEP290;GHDC;OLFM4;CYFIP1;GGH;NIT2;PTPN6;QPCT;CXCL1;DEFA4;ELANE;CHIT1;THOC1;JUP;OSCAR;CTSZ;PDXK;ARMC8;RAB27A;B2M;CAMP;LYZ;BPI;DNASE1L1;ACAA1;KPNB1;ILF2;HPSE;ARG1;LRRC7;SLPI;PTX3;PRG3;QSOX1;ORM2;TOLLIP;CRISP3;AOC1;MMP8;CFP;DAO;NFKB1;TIMP2;CTSD;LCN2;RETN;HP;DOCK2;CNN2;PGLYRP1;ERP44;GSDMD;FRK;ABP1;TCN1;LTF;VCL;CANT1;ORM1;CHI3L1;CRACR2A;LRG1;FOLR3;NEU1
GO:0035686	SPA17;GST5;AKAP82;AKAP110;HEL159;FSP2;PGK2;AKAP3;AKAP4;FSCB;PGKB;CABYR;CBP86;SP17;C14orf155;A0A140VJR3;SOB1;A0A172Q397;GSTM3	SPA17;AKAP4;CABYR;PGK2;AKAP3;GSTM3	19	6	sperm fibrous sheath	SPAST;PGK2;GSTM3;AKAP3;AKAP4;CABYR;SPA17;FSCB
GO:0035748	MSK12;CRIB1;ITGB1;DLG1;KIAA0147;SEC8;SEC8L1;FNRB;VARTUL;CNP;KIAA1699;SCRB1;PRKCZ;MDF2;LAP4;EXOC4;SCRIB;PKC2	ITGB1;DLG1;PRKCZ;EXOC4;SCRIB;CNP	18	6	myelin sheath abaxonal region	EXOC4;SCRIB;ITGB1;CNP;PRKCZ;DLG1
GO:0035749	ANX2;LPC2D;GMA;MPP5;PTEN;STX4;STX4A;TEP1;ANXA2;CNP;PALS1;MMAC1;CAL1H;ANX2L4;MAG	PALS1;STX4;PTEN;TEP1;ANXA2;MAG;CNP	15	7	myelin sheath adaxonal region	PALS1;TEP1;PTEN;CNP;STX4;MAG;ANXA2
GO:0035770	FASTKD1;GRSF1;CPR2;HNRNPL;TRUB2;TDRD7;KIAA1800;FASTKD5;FASTKD4;HNRPL;RPUSD3;P/OKcl.14;DHX30;KIAA1792;YTHDC2;PCTAIRE2BP;DDX28;KIAA0971;KIAA0890;TBRG4;MDDX28;FASTKD3;RPUSD4;KIAA0948;FASTK;FASTKD2;DDX30;FXR1	TDRD7;FASTK;FASTKD1;FASTKD2;FASTKD5;RPUSD3;TBRG4;HNRNPL;FASTKD3;DHX30;GRSF1;RPUSD4;YTHDC2;FXR1;DDX28;TRUB2	28	16	ribonucleoprotein granule	DDX28;FASTKD1;FASTK;RPUSD3;TBRG4;TRUB2;FASTKD5;TDRD7;RPUSD4;FXR1;HNRNPL;YTHDC2;DHX30;GRSF1;FASTKD2;FASTKD3
GO:0035805	ZP2;ZPA;ZP4;ZP3B;ZP3;HEL163;OGP;ZPB;ZP3A;ZPC;ZP1;OVGP1;MUC9	ZP2;ZP1;OVGP1	13	3	egg coat	ZP2;OVGP1;ZP4;ZP3;ZP1
GO:0035838	PI4K2A	PI4K2A	1	1	growing cell tip	PI4K2A
GO:0035841	GPRC1F;MGLUR6;GRM6	GRM6	3	1	new growing cell tip	GRM6
GO:0035861	RPA4;ADPRTL3;SNF2H;PRISM;ARPC1A;TIMELESS;POLQ;RPA70;NFBD1;RFWD3;XIP1;RINN2;ZBTB7A;OBFC2B;WCRF135;PRO2446;RAD30A;RAD50;CREBP1;SSB2;RAP80;MAXER;ASF1A;FLJ26957;SHLD1;C2orf13;MAD2L2;ADPRT;NBS1;MRE11;VCP;HEL-S-70;PAXX;MMS22L;NBS;C1orf60;RPA1;WDR79;HSPC291;PARP1;CTIP;IFFO;UIMC1;RNF138;SSB1;C6orf150;SMCHD1;HELB;DNCL1;ARPC2;ADPRT3;C20orf196;HSD4;CNTD;CYREN;MB21D1;CREB2;SETMAR;SMC5L1;KIAA1991;SIR2L7;HTATS…	APLF;TP53;ARPC1A;TIMELESS;POLQ;SLF2;SMARCAL1;RFWD3;RAD18;STK38;CHD1L;ZBTB7A;KAT5;LMNA;TOPBP1;HUS1B;RAD50;RBBP8;ATM;RPA2;RAD17;ASF1A;PNKP;MAD2L2;ARPC4;MRE11;VCP;DGCR8;PAXX;MMS22L;TONSL;DYNLL1;EPC1;DDB1;RPA1;RIF1;XRCC4;NBN;PARP1;ACTR3;SHLD2;UIMC1;ACTR2;RNF138;SAMHD1;HUS1;SMCHD1;MBTD1;HELB;ARPC2;WDR70;RNF8;CGAS;CYREN;WAS;SETMAR;HTATSF1;POLH;SMARCAD1;SLF1;NABP2;INIP;SMC6;AIM2;TP53BP1;ZGRF1;ARPC3;DLC1…	235	95	site of double-strand break	IFFO1;PARP3;PHF1;RNF8;HUS1;ARPC5;PNKP;ACTR2;POLQ;RAD18;SETMAR;TP53;SLF2;SLF1;KAT5;SHLD3;CGAS;STK38;EPC1;HTATSF1;ARPC1A;TP53BP1;DDB1;SAMHD1;H2AX;WAS;UIMC1;WDR70;HELB;ARPC4;ACTR3;INIP;TIMELESS;VCP;POLH;RNF168;MMS22L;NBN;RAD50;RNF138;KDM4D;CNTD1;PAXX;DMC1;SMARCAL1;SMC6;ARPC3;SMARCAD1;PELI1;UFL1;MAD2L2;RPA1;RNU1-3;ATM;NPAS1;DLC1;RNF169;SIRT7;RPA4;SHLD2;TOPBP1;MBTD1;APLF;CYREN;RHNO1;PRPF19;DYNLL1;ESCO…
GO:0035869	CFAP36;FAM92B;MKS1;KIAA1345;DC20;FAM92A1;CPLANE2;BBS9;CSAP;TMEM107;CEP131;UNQ163/PRO189;C5orf42;RPGRIP1;BBS14;CPLANE1;BBS4;TCTN1;TMEM67;IFT54;NPHP6;TMEM237;RSG1;PTHB1;UNQ638/PRO1268;KIAA1005;B9D1;NPHP4;LIC3;TRAF3IP1;CGI-60;CEP290;C10orf130;TMEM216;SMAP;TMEM231;PDZK6;CIBAR2;JBTS17;KIF3AP;RPGRIP1L;TTBK2;KIAA0373;CIBAR1;CETN3;MKS3;KIFAP3;DYNC2LI1;STK2;CCSAP;CC2D2B;HSPC244;CC2D2A;AZI1;TMEM17;KIAA0673…	CFAP36;CIBAR2;MKS1;RPGRIP1L;TTBK2;CIBAR1;CETN3;CPLANE2;BBS9;KIFAP3;DYNC2LI1;CEP131;CCSAP;CC2D2B;CC2D2A;TMEM17;RPGRIP1;CPLANE1;BBS4;TCTN1;TCTN2;TMEM67;B9D2;TMEM237;CCDC66;CDKL1;TMEM80;CFAP53;NEK4;B9D1;MACIR;NPHP4;PCM1;TRAF3IP1;CEP290;UNC119B;SMAP;TMEM231;INTU	85	39	ciliary transition zone	CEP131;CEP290;TMEM107;DYNC2LI1;MACIR;CIBAR2;TMEM231;CFAP36;B9D1;TMEM17;KIFAP3;CFAP53;B9D2;TCTN2;CETN3;CCDC66;CPLANE2;BBS4;MKS1;CPLANE1;TMEM237;NEK4;CC2D2B;CC2D2A;RPGRIP1;UNC119B;PCM1;INTU;RPGRIP1L;SMAP;TMEM67;TMEM216;CCSAP;CIBAR1;TMEM80;NPHP4;CDKL1;TTBK2;BBS9;TCTN1;TRAF3IP1
GO:0035985	HMGA1;CDKN2;MTS1;HMGA2;CDKN2A;HMGIY;HMGIC	CDKN2A;HMGA1;HMGA2	7	3	senescence-associated heterochromatin focus	HMGA1;CDKN2A;HMGA2
GO:0036019	TLR9;UNQ5798/PRO19605;PKCD;PRKCD;SLC48A1;ASM;KIAA1169;SMPD1;TPC1;HRG1;TPCN1	TLR9;PRKCD;SLC48A1;SMPD1;TPCN1	11	5	endolysosome	SMPD1;PRKCD;SLC48A1;TLR9;TPCN1
GO:0036020	CLH17;CLTC;LDLR;AP17;KIAA0034;PRP;AP2A2;CLAPA2;TASL;CXorf21;HIP9;AP2S1;KIAA0350;AP2A1;TLR3;FP12591;CLAPM1;UNQ5798/PRO19605;UNQ249/PRO286;TLR7;UNQ9393/PRO34307;UNQ248/PRO285;HYPJ;RING105;TLR9;KIAA0899;UMAT;CLTA;APG16L;LP2254;CLEC16A;NARC1;ATG16L1;ADTAB;CLTCL2;PHT1;MTABC3;PCSK9;ABCB6;ADTB2;CLAPB1;TPC2;TPCN2;TLR8;PTR4;ADTAA;PSEC0052;KIAA0109;AP2M1;RNF167;SLC15A4;AP2B1;CLAPA1;CLAPS2	CLTC;LDLR;AP2A2;TASL;AP2S1;AP2A1;TLR3;TLR7;TLR9;CLTA;CLEC16A;ATG16L1;PCSK9;ABCB6;TPCN2;TLR8;AP2M1;RNF167;SLC15A4;AP2B1	54	20	endolysosome membrane	TASL;RNF167;CLEC16A;CLTA;AP2B1;SLC15A4;AP2A2;TLR9;AP2S1;AP2A1;TPCN2;TLR3;ABCB6;CLTC;LDLR;PCSK9;ATG16L1;TLR8;TLR7;AP2M1
GO:0036021	PRSC1;CTSB;CTSS;CTSL;LGMN;CTSO2;CTSK;CTSO;CTSL1;CPSB	CTSB;CTSS;CTSL;LGMN;CTSK;CTSO	10	6	endolysosome lumen	CTSH;CTSK;LGMN;CTSO;CTSL;CTSS;CTSB
GO:0036053	CD34	CD34	1	1	glomerular endothelium fenestra	CD34
GO:0036057	NPHN;KIRREL2;KIAA0705;IQGAP1;CNA;NPHS1;PCLP;PODXL;PPP3CA;CD2AP;CALNA;PCLP1;KIAA0051;UNQ5827/PRO19646;NEPH3;NPHS2;ACVRINP1;TRPC6;MAGI2;AIP1;TRP6	PPP3CA;CD2AP;NPHS2;TRPC6;IQGAP1;MAGI2;NPHS1;PODXL	21	8	slit diaphragm	PODXL;NPHS1;NPHS2;PPP3CA;KIRREL2;MAGI2;CD2AP;IQGAP1;TRPC6
GO:0036117	HYAL1;HAS3;LUCA1	HYAL1;HAS3	3	2	hyaluranon cable	HYAL1;HAS3
GO:0036126	A0A024R7Q5;KCNMC1;PMFBP1;NME7;LABH2;HEATR7B2;DRC4;TTLL3;PIERCE2;TEKTIP1;TEKT1;SAXO2;KIAA1410;LYZL5;CFAP141;CATSPER1;TTC29;TTC18;C1orf114;HSP90AA1;TSSK3;EFHC1;UNQ6288/PRO20753;;CFAP20;C9orf113;AK8;DNHD1;USP26;RAN;ODFP;PAWP;SPMIP8;IQCG;DNAH2;IIGP5;NK1R;LYC4;DNAH8;DNAH17;C6orf206;UNQ578/PRO1140;GPR29;CUL3;IRGC;C10orf80;MT-RNR2;TUBB4B;C14orf45;DRC3;TSSK4;ATP1B1;TSSK5;ATP1A1;CKRL3;CFAP45;SPERGEN1;DNAI…	PMFBP1;TACR2;DNAJB13;NME7;CFAP77;PIERCE2;TEKTIP1;TTLL3;TEKT1;SAXO2;CFAP57;TTC29;HSP90AA1;TSSK3;EFHC1;TCP11;PRKACA;BBOF1;TTLL8;CFAP20;AK8;ATP2B2;DNHD1;USP26;RAN;TSSK6;ENKUR;IQCG;TEKT3;DNAH2;CCR6;DNAH8;DNAH17;AK2;CUL3;TUBB4B;RPGR;DRC3;TSSK4;ATP1B1;ATP1A1;CFAP74;PACRG;CFAP45;DNAH1;DNAI2;ATP1B3;CIMIP2A;IFT27;EFHB;CFAP70;EFCAB6;SPEF2;IQUB;SAXO4;MNS1;KCNU1;KIF9;CFAP276;AK1;CFAP210;TEKT4;CCDC146;PPP3R2;…	263	102	sperm flagellum	SPACA3;RNF38;DNHD1;CFAP68;DNAH1;CFAP161;EFHC1;RSPH9;SPMIP9;TSSK6;AK1;HSP90AA1;CIMIP4;TACR1;DNALI1;CFAP144;TEKT4;CCR6;TSSK4;ODF1;LYZL4;ABHD2;SPMIP6;TPPP2;TUBB4B;SPACA5;TSSK3;KCNU1;MT-RNR2;ENKUR;TCTE1;TTC29;ATP1B3;CFAP90;SPATA19;IQUB;ADGB;DNAH8;PIERCE1;DNAH2;SPMIP8;ATP1B1;DNAJB13;CFAP251;CFAP20;TEKTIP1;CCDC146;CFAP53;ATP2B4;CFAP210;TUBA1A;AK8;ATP1A1;DRC3;TACR2;PPP3R2;MNS1;USP26;CIMIP2A;MROH2B;MORN5…
GO:0036156	DNAH2;DNHD3;DHCD1;DNAH1;DNAHC1;CCDC35;KIAA1503;DNHD1;DHC7;C11orf47;KIAA0944;DNAHC2;KIAA1410;DNAH7;WDR63;DNAI3;DNHD1L;UNQ5781/PRO12970	DNAH2;DNAH7;DNAH1;DNAI3;DNHD1	18	5	inner dynein arm	DNHD1;DNAI3;DNAH2;DNAH1;DNAH7
GO:0036157	DNAL1;DNEL1;DNAH9;HL1;TXNDC3;SPTRX2;DNAH8;DNAI1;CCDC103;DNAH17;DNAI2;DNAHC5;DNAH17L;C14orf168;KIAA0357;CCDC114;NME8;ODAD1;DNAH5;KIAA1603;CFAP70;TTC18;DNEL2;DNAHL1	NME8;ODAD1;DNAL1;DNAH5;DNAH9;CFAP70;DNAH8;DNAI1;DNAH17;DNAI2	24	10	outer dynein arm	DNAH5;NME8;DNAH8;DNAH9;DNAI2;CFAP70;ODAD1;DNAL1;DNAI1;CCDC103;DNAH17
GO:0036186	RAB22B;APPL2;DIP13B;RAB31;MTMR4	RAB31;MTMR4;APPL2	5	3	early phagosome membrane	APPL2;RAB31;MTMR4
GO:0036195	ARC34;SOP2L;ARPC2;OC120;CKIP1;PLEKHO1;ARPC1A;PRO2446;HEL-68;HQ0024c	ARPC2;ARPC1A;PLEKHO1	10	3	muscle cell projection membrane	ARPC2;ARPC1A;PLEKHO1
GO:0036379	MYBPHL		1	0	myofilament	MYBPHL
GO:0036398	KIAA0748;TESPA1;LCP2;HSPC257;LAT	TESPA1;LCP2;LAT	5	3	TCR signalosome	TESPA1;LAT;LCP2
GO:0036449	ASPM;NUMA;MCPH5;NUMA1;CAMSAP3;ABRAXAS2;NMP22;CAMSAP1;SVIL;CAMSAP2;KIAA1543	ASPM;NUMA1;ABRAXAS2;CAMSAP3;CAMSAP1;SVIL;CAMSAP2	11	7	microtubule minus-end	CAMSAP1;ASPM;ABRAXAS2;SVIL;NUMA1;CAMSAP2;CAMSAP3
GO:0036457	IFPS;FLG;CELA2A;FLG2;S100A18;HRNR;ELA2A	FLG;CELA2A;HRNR;FLG2	7	4	keratohyalin granule	HRNR;FLG2;CELA2A;FLG
GO:0036464	EIF4E;RAC1;FMR1;SLC39A2;MCPIP2;RPS4X;KIAA1305;KIAA0323;HCC1;RAP55A;EIF2C1;RPS6;LSM14B;EIF4EL1;CDC42;ZAR1L;RPL28;ZC3H12D;CMA1;EDC4;FXR2;RPL6;HOX4E;CDC2L4;EIF2C2;TIP3;CYH;SMN;AGO2;SHB;PPP6R2;KIAA0619;MYH1;ROCK2;EIF4F;SAFA;HLR2;DDX6;KIAA0051;ZC3H12C;NCL;MCPIP;EIF2C4;SNRPB2;CXorf32;PABPC1;MAPT;PTD014;KIAA1649;MCPIP3;PCBP1;LKP;SMNT;;KIAA0685;PNAS-22;LSM16;DCP1A;PP844;GABPB;GABPB2;KAT;MCPIP4;SOCS1;NFKB…	EIF4E;RAC1;RPS4X;RPS6;LSM14B;CDC42;RPL28;ZC3H12D;CMA1;EDC4;FXR2;RPL6;AGO2;SHB;PPP6R2;MYH1;ROCK2;DDX6;ZC3H12C;NCL;SNRPB2;PABPC1;MAPT;PCBP1;DCP1A;GABPB2;NFKBIZ;PATL1;RPLP0;ZC3H12A;L1RE1;LSM14A;KHNYN;RBM20;BTBD1;ZC3H12B;FXR1;EIF4ENIF1;NYNRIN;YTHDF2;IQGAP1;DCP2;POLDIP3;PSMC2;TUT4;AGO4;SNCAIP;SMN1;BARD1;MAP1LC3C;UPF2;SERPINB1;STAU1;TSTD1;EDC3;SARNP;DHX9;TUBA1A;MOV10;HNRNPU;AGO1;USP3;AGO3;DYNC1I1;CDK9;…	200	79	cytoplasmic ribonucleoprotein granule	TSTD1;EID1;ANP32A;HOXD8;TUT4;ZC3H12A;CDC42;GHR;PSMC2;AGO4;NCL;USP3;DCP2;MYH1;PABPC1;FXR1;FMR1;SNRPB2;SHB;SOCS1;YTHDF2;DYNC1I1;NYNRIN;ROCK2;RBM39;ZC3H12B;CAPRIN1;TUBA1A;SERPINB1;SARNP;SLC39A2;CTSH;GABPB2;STAU1;TAF5L;ZC3H12D;SMN2;SNCAIP;CMA1;NFKBIZ;DCP1A;HOXD10;INA;RPS6;GABPAP;DHX9;FXR2;L1RE1;DDX6;AGO2;PATL1;LSM14A;UPF2;CDK9;POLDIP3;POLI;IQGAP1;AGO1;MAP1LC3C;RPL28;EDC3;EDC4;MOV10;EIF4E;BTBD1;ZAR1;P…
GO:0036477	CACNG3;LDLR;VEJAM;GRID2;KIAA1690;MAPT;GRIA1;MTBT1;JAM2;RAB5;STX4;STX4A;TMEM108;RTLN;MAP1B;CACNG2;NCBE;UNQ1875/PRO4318;NSG1;RAB5A;D4S234E;TAU;NEEP21;NBCN2;SLC4A10;D4S234;MAPTL;SNAP25;UNQ219/PRO245;CACNG4;SYT4;TIAM1;C21orf43	CACNG3;LDLR;GRID2;TMEM108;SNAP25;CACNG4;MAP1B;CACNG2;SLC4A10;SYT4;TIAM1;GRIA1;JAM2;NSG1;STX4;MAPT;RAB5A	33	17	somatodendritic compartment	MAPT;TMEM108;JAM2;CACNG3;CACNG4;GRID2;RAB5A;CACNG2;MAP1B;SLC4A10;STX4;LDLR;TIAM1;SNAP25;SYT4;GRIA1;NSG1
GO:0042175	KIAA1499;NPLOC4;YIPF5;NPL4;RAB14	NPLOC4;YIPF5;RAB14	5	3	nuclear outer membrane-endoplasmic reticulum membrane network	NPLOC4;RAB14;YIPF5
GO:0042382	SFPQ;PSF;ZNF856;CPSF6;NRB54;OFOXD1;ABH5;BCL11A;PSP1;CTIP1;NAGR1;BCL6;ALKBH5;NONO;CFIM25;HNRPM;PSPC1;HNRNPM;CPSF5;CFIM68;EVI9;KIAA1809;NUDT21;LAZ3;BCL5;ZNF51;CPSF25;ZBTB27	SFPQ;CPSF6;BCL11A;NUDT21;BCL6;ALKBH5;NONO;PSPC1;HNRNPM	28	9	paraspeckles	SFPQ;NONO;BCL6;CPSF6;NUDT21;HNRNPM;PSPC1;BCL11A;ALKBH5
GO:0042383	A0A140VJK5;SUR1;KCNB1;SNT2B1;NCX1;ESG;FACVL2;Q53H97;UNQ1874/PRO4317;DMN;LAMP1;UNQ6505/PRO21383;SLC24A6;CACNA1C;SNTG2;CACNB1;B4DTM7;B4E3Q9;RYR2;RYDR;FLOT1;KCND3;A0A384MDP3;SCN5A;OBSCN;SLRR1A;KIAA1418;ANX5;LAMA2;Q59GD3;NCAD;ACP1;SYNM;KIAA0353;CASQ1;KIAA1639;SLC2A5;ANX6;Q45VM6;CACNB2;DAG1;MDF2;CAL1H;MLIP;ENX2;SLC8B1;ABCC9;NCX2;ATP1B1;BGN;ATP1A1;HEL114;PSEN1;JFP10;POP2;TRIM72;MYOT;B3KXG1;CIB1;GLUT5;F…	ITGB1;KCNB1;SGCE;RTN2;LAMP1;NOS1AP;CCDC78;CACNA1C;SLMAP;CACNB1;RYR2;DMD;FLOT1;KCND3;KCNJ11;SLC8A1;SCN5A;OBSCN;SGCD;VCAM1;AHNAK2;PGM5;KRT19;LAMA2;SLC8A3;CAV1;COL6A3;CACNG1;SLC9A1;ACP1;DES;CASQ1;SYNM;BSG;SLC2A5;CACNB2;DAG1;PRKG1;ANXA1;VCL;SLC8B1;MLIP;ABCC9;STAC3;COL6A2;ATP1B1;BGN;ATP1A1;BVES;NOS1;PSEN1;CORO1C;AQP4;MYOT;TRIM72;CIB1;SSPN;CAVIN4;DLG1;SMPD4;DTNA;SGCA;KCNK2;AHNAK;ANK2;SLC2A1;RYR1;CLCN1;…	280	115	sarcolemma	OBSCN;DTNA;SSPN;CAMK2D;COL6A1;KCND3;KCNJ8;ALOX12;NOS1AP;DTNBP1;SYNM;SLC38A2;DLG1;UTRN;CAV2;ANK2;BSG;OPRK1;ITGB1;CLCN1;LAMP1;RYR1;SNTA1;SLC9A1;CACNG1;PRKG1;SGCZ;FGF6;CASQ1;RYR2;PPP3CA;ATP1B1;SGCB;ANXA8;CAV3;ACP1;STAC3;ATP2B4;SNTB1;CIB2;SAT2;SYNC;AQP4;ANXA8L1;ATP1A1;BVES;STAC2;AHNAK;AHNAK2;FLNC;FLOT1;SLC2A1;CCDC78;DYSF;VCL;RTN2;KCNK2;ANXA5;RYR3;SGCG;ANXA2;CDH2;PPP3R1;CACNB1;SLMAP;KCNJ11;SLC8A1;CAVI…
GO:0042405	ATXN1;ATX3;ANKRD32;NBS;MJD;RAD18;P95;NUP98;SCA1;NBN;SCA3;TAP;ATX1;CHIP;SLF1;TPR;PABPN1;MJD1;ATXN3;NUP358;BRCTD1;NXF1;RANBP2;ADAR2;PP1131;RNF73;PAB2;PABP2;NBS1;STUB1;NUP153	RAD18;RANBP2;SLF1;NUP98;ATXN1;NBN;TPR;PABPN1;ATXN3;STUB1;NUP153;NXF1	31	12	nuclear inclusion body	PABPN1;ATXN3;SLF1;STUB1;TPR;ATXN1;NBN;NUP153;RANBP2;NXF1;ADARB1;NUP98;RAD18
GO:0042406	TTC35;EMC2;KIAA0103	EMC2	3	1	extrinsic component of endoplasmic reticulum membrane	EMC2
GO:0042470	HSP90B;B3KU67;PDCD6IP;ERP5;CCT4;PIG35;UNQ1874/PRO4317;D12S53E;B4DMA2;LAMP1;UNQ6505/PRO21383;CALU;HSP90AA1;VPP1;CAPG;STX3;B7Z582;PMEL17;ANX2L2;A0A140VK65;B4DUA5;SYPL1;KIAA0088;CLN2;FLOT1;ANKRD27;CNP;TMEM33;HSP90A;LPC2B;RAN;RAB2;ASCT1;PDIA6;Q6ZP35;SILV;SEC22B;RPN1;CYPB;B2R5U1;SND1;SYCL;ALIX;TRPV2;RAB5B;RAB27A;KIAA0397;ERBA2L;Q59ES3;ANX6;VRL;GNA13;GFRP;MDF2;CAL1H;RAB17;YWHAZ;KIAA1667;PPIB;B3KQT2;ATP…	RAB29;MMP14;RAC1;ITGB1;MYRIP;PDCD6IP;CCT4;PMEL;MYH11;LAMP1;HSP90AA1;CALU;CAPG;STX3;SYPL1;FLOT1;ANKRD27;TMEM33;CNP;RAN;GGH;PDIA6;CLTC;TYRP1;RAB32;SEC22B;RPN1;SND1;TRPV2;RAB5B;RAB27A;ERP29;BSG;HPS4;GNA13;ITGB3;RAB9A;MLANA;ANXA11;RAB17;YWHAZ;PDIA4;PRDX1;CTSD;PPIB;ATP1A1;ANXA2P2;HSP90B1;TPP1;FASN;ATP6V1G2;MFSD12;SYNGR1;SLC3A2;ATP1B3;ATP6V1B2;GPR143;SLC1A5;PDIA3;STOM;RAB5C;MYO7A;SGSM2;P4HB;GANAB;MREG;…	294	106	melanosome	GGH;RAB27A;SEC22B;HSP90AA1;MLANA;STOM;TRPV2;BACE2;APOE;AHCY;ERP29;SEC22A;PMEL;SEC22C;BSG;CTSD;ITGB1;RAB2A;LAMP1;GNA13;TPP1;SGSM2;ATP1B3;RAB17;SYTL1;RAB1A;CTSB;PDIA6;GANAB;GPR143;PRDX1P1;MMP14;RAB9A;DNAJC5;ANXA2P2;TMEM33;RAB29;PDIA3;RAB5C;FAS;MREG;SDCBP;HSP90AB1;ATP1A1;TMED10;SYPL1;STX3;HSP90B1;CLTC;CNP;CD63;RAB1C;FLOT1;CTSH;SLC2A1;YWHAZ;YWHAE;MYO5A;RAN;ATP6V0A1;CTNS;MYO7A;CCT4;RAB27B;RAB35;PDCD6I…
GO:0042581	CLCN3;UNC18B;CRISP3;FALL39;A0A384NPR0;STX4;STX4A;LTF;ANXA11;STXBP3;GIG12;SNAP23;ANX3;MS2;STX3A;CAMP;ADAM8;STX3;ANXA3;CAP18;GW112;HSD26;LF;UNQ362/PRO698;ANX11;STXBP2;OLFM4	CLCN3;ADAM8;STX3;CRISP3;ANXA3;STXBP2;ANXA11;STXBP3;SNAP23;STX4;LTF;CAMP;OLFM4	27	13	specific granule	ADAM8;CLCN3;OLFM4;ANXA3;STX3;LTF;STXBP3;STX4;ANXA11;STXBP2;CRISP3;CAMP;SNAP23
GO:0042582	DEF4;UNC18B;AZU1;STX3;HEXA;STX7;HCC7;MPO;DEFA4;HEXB;ANXA11;SNAP23;ANX11;STX3A;STXBP2;OLFM4	DEFA4;STX3;AZU1;HEXB;ANXA11;STX7;SNAP23;MPO;HEXA;STXBP2;OLFM4	16	11	azurophil granule	HEXA;OLFM4;STX3;DEFA4;STX7;MPO;ANXA11;STXBP2;HEXB;AZU1;SNAP23
GO:0042583	CLI;KUB1;A0A384NKS6;CHGA;DNM;CTSL;B4DW11;APOJ;CTSL1;CLU;DNM1;AAG4	CTSL;CHGA;CLU;DNM1	12	4	chromaffin granule	CTSL;CLU;DNM1;CHGA
GO:0042584	SYT2;CLN4;SYT;SLC17A9;C20orf59;ATP8A1;ATPIA;CYB561;B7Z8C7;ANXA7;B7Z2E3;SRI;DNAJC5;SVP65;SYT1;DBH;B7Z270;B3KTA1	SYT2;DNAJC5;SLC17A9;ATP8A1;DBH;CYB561;SYT1;ANXA7;SRI	18	9	chromaffin granule membrane	DNAJC5;SYT2;SYT1;DBH;SLC17A9;SRI;ANXA7;ATP8A1;CYB561
GO:0042585	AURA;ARK1;IAK1;GTF2B;C2orf61;AURKA;STK6;MARCKS;STK15;TFIIB;AYK1;TF2B;PRKCSL;AIK;BTAK;AIRK1;MACS;STPG4	GTF2B;MARCKS;AURKA;STPG4	18	4	germinal vesicle	GTF2B;AURKA;STPG4;MARCKS
GO:0042587	PCYT1A;PPP1R3E;PPP1R6;PCYT1;CTPCT;FAS;PPP1R3B;PPP1CA;PPP1R3D;FASN;PPP1A;PPP1R4	PCYT1A;PPP1R3E;PPP1R3B;FAS;PPP1CA;PPP1R3D;FASN	12	7	glycogen granule	PPP1R3E;FASN;FAS;PPP1R3D;PCYT1A;PPP1R3B;PPP1CA
GO:0042588	CUZD1;DNASE1;GOV;DRNI;RAB3D;DNL1;RAB16	DNASE1;CUZD1;RAB3D	7	3	zymogen granule	RAB3D;DNASE1;CUZD1
GO:0042589	TMED10;A0A024R6I3;CACC1;INSSA1;ANXA6;RAB27B;SCAMP1;SLC9A4;SCAMP;B4DE02;UNQ224/PRO257;ZNT2;SYL;SLC30A2;DMBT1;STX3A;STX3;RNP24;ANX4;TMED2;SYCN;PNLIPRP2;NHE4;ZG16;ANXA5;GP2;ANXA4;GP340;CUZD1;VAMP8;HEL-S-274;TMP21;CLCA1;SYB2;PLRP2;VAMP2	TMED10;ANXA6;RAB27B;SCAMP1;SLC9A4;DMBT1;SLC30A2;STX3;TMED2;SYCN;PNLIPRP2;ZG16;ANXA5;GP2;ANXA4;CUZD1;VAMP8;CLCA1;VAMP2	36	19	zymogen granule membrane	SLC9A4;PNLIPRP2;TMED2;GP2;VAMP2;RAB27B;SYCN;DMBT1;ANXA4;CUZD1;ZG16;VAMP8;CLCA1;TMED10;STX3;SLC30A2;ANXA6;SCAMP1;ANXA5
GO:0042599	SFTPA;SFTPA1;SFTP1;COLEC5;SFTPA1B;KRTDAP;SMPD1;ABC3;PSAP;SFTP3;CKAP4;SFTPH;SFTPA2B;SFTA3;COLEC4;ABCA3;SFTPC;SFTPB;UNQ467/PRO826;ASM;SFTPA2;SFTP2;KDAP	SFTPA1;ABCA3;SFTPC;SFTPB;KRTDAP;SFTPA2;SMPD1;PSAP;CKAP4	23	9	lamellar body	SMPD1;ABCA3;CKAP4;SFTPA1;SFTPB;SFTPC;KRTDAP;SFTPA2;PSAP;SFTA3
GO:0042622	TSPAN23;PDE6B;PDE6H;PRCAD;GUC1A4;RETGC1;RDH17;GUCY2D;KIAA0931;GNAT1;CDHR1;DHRS3;CNCG1;RETGC;PHLPP2;GNAT2;PROM1;MSTP061;RHO;PRCD;PDE6G;PROML1;CNCG;OPN2;C7orf18;NAPEPLD;PDEB;PDEA;CORD6;PDEG;CNGA1;UNQ2424/PRO4983;KIAA1775;GNATR;SDR16C1;GNATC;GUC2D;PHLPPL;PDE6A;PCDH21;ROM1	PDE6B;NAPEPLD;CNGA1;CDHR1;GUCY2D;GNAT1;DHRS3;PHLPP2;GNAT2;PDE6A;PROM1	41	11	photoreceptor outer segment membrane	GUCY2D;PDE6A;GNAT2;PDE6B;PDE6G;RHO;PRCD;ROM1;DHRS3;PROM1;PHLPP2;NAPEPLD;PDE6H;CNGA1;CDHR1;GNAT1
GO:0042627	APOC2;B2G1;Q71UV2;RAP3;Q53HW6;LPL;A8K2M5;ILDR3;A8K479;B3KRV7;APOA4;APOB;Q9UE51;APOE;E1A689;APOH;LSR;APOA2;APOC1;Q13789;APOC4-APOC2;Q6LBZ1;Q59HB3;APOA5;APC2;LISCH;APOBR;UNQ411/PRO773;APOB48R;LIPD;APOC3;APOA1	APOA2;LPL;APOC2;APOA5;APC2;APOC1;APOBR;APOA4;APOB;LSR;APOE;APOC4-APOC2;APOC3;APOH;APOA1	32	15	chylomicron	APOB;APOA5;APC2;APOC4-APOC2;APOC2;APOA2;APOC3;LSR;APOBR;APOE;APOH;APOA4;LPL;APOC1;APOA1
GO:0042629	CLNK;IL8RB;MIST;CXCR2;PRG;PRG1;SRGN	CLNK;CXCR2;SRGN	7	3	mast cell granule	CXCR2;PRG1;CLNK;SRGN
GO:0042641	FP17425;D0S117E;CDC42BPA;MYH14;KIAA0216;ALIX;CDC42BPB;KIAA2034;CD245;PDCD6IP;KAT2B;KIAA0451;MYH10;MYH9;KIAA1375;MYSPDZ;DBN1;TIAF1;KIAA1124;AIP1;PCAF;HDAC4;MYO18A	KAT2B;MYH10;MYH9;CDC42BPA;MYH14;DBN1;MYO18A;CDC42BPB;HDAC4;PDCD6IP	23	10	actomyosin	DBN1;MYH10;CDC42BPA;KAT2B;PDCD6IP;CDC42BPB;HDAC4;MYH9;MYH14;MYO18A
GO:0042645	AAC2;C17orf42;SDR5C1;TCF6L2;HSPA9;MTERF1;MTNAP1;TOP1MT;POLQ;MID1;HADHB;TID1;VDAC1;DBT;POLDIP2;E5KSX8;DNAJA3;NS5ATP5;PRSS15;POLRMT;ATPSB;POLG1;HSPA9B;mt-HSP70;FASTKD2;POLG2;TEFM;MTPOLB;HPC2;ELAC2;PEO1;UQCC2;SLC25A5;TRMT10C;TFAM;ANPG;MRPP1;BCATE2;TFB2M;VDAC2;Q6W6M7;SUV3;LONP1;ANT2;TRT;DHX30;KIAA1792;VLCAD;C17orf80;XH98G2;MIG3;HLC8;LRPPRC;MTERFD3;ACADVL;B7Z611;ERAB;SUPV3L1;CPS1;LRP130;TWNK;TERT;MPG;…	TERT;TWNK;PRORP;TFB1M;HSPA9;UQCC2;SLC25A5;MTERF1;MTNAP1;DNA2;GRSF1;TRMT10C;TFAM;HADHA;TOP1MT;TFB2M;POLQ;VDAC2;HADHB;MID1;ATP5F1B;LONP1;LRRC59;FASTKD5;MTERF2;DHX30;VDAC1;MDP1;POLDIP2;DBT;HADH;DDX28;DNAJA3;POLRMT;LRPPRC;TUFM;POLD4;POLG;HSD17B10;CLPX;ACADVL;ATAD3A;SHMT2;FASTKD2;SUPV3L1;CPS1;POLG2;SOD2;SSBP1;TEFM;MPG;ELAC2	124	52	mitochondrial nucleoid	HADHB;POLRMT;ACADVL;TUFM;MDP1;DNA2;MTERF2;POLG;POLQ;VDAC1;ATAD3A;DDX28;TFAM;TFB1M;SUPV3L1;ELAC2;POLG2;LRRC59;MTNAP1;HSPA9;VDAC2;MID1;LONP1;POLD4;TRMT10C;MPG;CLPX;GRSF1;DBT;PRORP;SSBP1;MTERF1;TFB2M;FASTKD5;CPS1;HADH;ATP5F1B;DHX30;TEFM;TERT;TWNK;HSD17B10;TOP1MT;HADHA;LRPPRC;UQCC2;POLDIP2;SHMT2;NAT2;DNAJA3;SLC25A5;FASTKD2;SOD2
GO:0042734	HYPH;GPRC3A;GRIN2A;KIAA0821;KCNA3;NET1;KIAA0340;SLC1A2;UNQ1874/PRO4317;CNTN6;SLC1A6;KIAA1608;KCTD8;PDE2A;PSF;C1orf30;PICK1;HEK5;NRXN3;GAT3;FLRT2;CADM3;PSNL2;PRRT2;PS2;C13orf2;SERT;MGLUR3;KCTD12;FRA1;ERK;GIRK1;TSLL1;KCNJ9;SLC6A2;GPER1;CNTNAP2;GABRR1;SLC6A4;CALM;KIAA1167;KCNH1;ITSN;Q59H63;PTPRD;OTOF;SYT;GLUR5;SEC6;HGK5;HTT;DRY12;Nbla00761;SH3D1B;KIAA0237;A0A1U9X7R0;KIAA1366;NDCBE1;ZDHHC17;PSEN1;GRI…	GRIN2A;ADORA1;IGSF8;KCNA3;PI4K2A;SYT7;NET1;SLC1A2;CNTN6;ADAM23;LRFN3;SLC1A6;KCTD8;PDE2A;GRM3;ZNRF2;PICK1;NAPEPLD;SYAP1;GRIK5;NRXN3;NECTIN1;KCNJ11;CNR1;PPFIA2;CASK;NRXN1;FLRT2;CADM3;NAT1;GRIK4;PRRT2;PSENEN;ITSN1;ATP2B1;SCRIB;LRRC4B;ERC2;IGSF21;KCTD12;SCN2A;HIP1;EFNB3;KCNJ9;CNTNAP2;GABRA5;SLC6A4;CNTN1;KCNH1;PTPRD;OTOF;CDH9;SLC6A9;PSEN2;HTT;UNC13C;ZDHHC17;PSEN1;GPR158;GNAO1;SNAP25;SLC4A8;ATP2B3;SLC6…	319	131	presynaptic membrane	PSEN2;NRXN2;ATP2B3;KCNJ9;ATP2B1;NET1;GRIK2;ADORA1;EXOC3;SLC6A11;NAPEPLD;GRM2;KRT90P;OPRK1;SYT1;ADAM11;PPFIA2;PCDH8;GRIA1;SYAP1;ERBB2;SLC6A1;FMR1;HTR1B;CNTN1;DRD1;ERC2;ITSN2;EPHB2;EFNB3;SLC1A2;GPR151;OPRD1;PCDH17;LPAR1;UNC13A;APH1A;SLC6A9;GAD2;CASR;KCTD16;PICK1;KCTD12;CHRM2;PRRT2;ADCY8;LRFN3;GABRR1;IGSF8;HIP1R;CASK;OTOF;GRIPAP1;IGSF21;ANO2;SYP;RIMS4;SLC6A2;KCNK15;KCNA3;CADM3;RIMS1;LRRC4B;PTPRS;DEN…
GO:0042827	HPS4;KIAA1667	HPS4	2	1	platelet dense granule	HPS4
GO:0042995	AMOTL2;B4DV53;ARHGAP35;CDC42BPA;GPHN;JADE1;SHANK3;CARMIL1;A0A384NPR0;PDE6D;NEDD9;SLC6A12;A0A384P5Q5;KLHL20;CCT4;KIF21B;Q9BXV5;CA9;CACNA1C;TCTN1;SPTB;PACSIN2;PDE4A;CAPG;PLXND1;SH3MD1;SLC39A6;WDR1;B4DLZ4;PLK2;NRXN3;PTEN;B7Z2S6;KCND3;A8K5S5;B3KND1;ENH;ARRB1;PLA2G6;BARK2;PCLO;CCT8;PRRT2;ARHGEF2;Q15795;KIAA0941;MYO3A;PKD2L1;KCNE3;PLCE1;PDE6B;Q6ZSB8;SCN8A;KCTD12;FERMT3;RAB22A;TLN1;EYS;PRR7;ODAD3;GPER1;…	NCKAP1;HYDIN;AMOTL2;IMPG2;GRIN2A;TBC1D31;GPHN;ARHGAP35;ANKRD24;JADE1;CDC42BPA;SHANK3;ATAT1;GABRG2;CARMIL1;DPP4;RRP7A;PDE6D;LLGL1;GARS1;NEDD9;ABR;PLEKHG5;RIGI;SLC6A12;ARHGEF6;C1QTNF5;KLHL20;KIF21B;CCT4;LHFPL4;CA9;BAIAP2;CYB5D1;WDFY3;ENAH;PTPN12;TCTN1;ZFYVE27;CACNA1C;SPTB;PACSIN2;PDE4A;CAPG;PLXND1;SLC39A6;GPR179;SH3GL2;ARAP3;DDX3X;DCDC2;WDR1;B9D1;ANGPT2;PLK2;KCND3;PTEN;NRXN3;FHOD1;PLA2G6;ARRB1;USP9…	1377	938	cell projection	GRIA4;RAPH1;EMX2;FAP;MYH10;C1QTNF5;CASC3;NUBP1;SPTBN2;CEACAM1;KCND3;ZPR1;ACTR2;ZNF385A;OPRM1;SLC12A5;BAIAP2;NOS1AP;GRP;ANKRD24;ACTN4;EXOC3;TLR4;MAX;RHOG;PSD4;ANGPTL4;DMTN;PDE4A;USH2A;CEACAM20;CRIPT;CX3CL1;KLHL20;ADGRA2;DLG5;FCRL3;METTL5;PDPN;PSD;CDHR5;AZIN2;CAMSAP2;MPP2;GPR37;SYNPO;ARL4C;TMEM138;SH3PXD2B;CYP46A1;RIGI;PLK2;RSPH10B2;URI1;IQCE;CLXN;FXR1;KCNN4;SSX2IP;RBM3;CBL;FKBP15;DRD1;BGLAP;ERC2;C…
GO:0043005	GRIN2A;LAR;PSMD10;SHANK3;KCNB1;GABRG2;CHRNA3;GLUP;HTR3E;RGS9BP;BBS2L1;SSTR3;BAIAP2;PRO2446;CAMKKB;TPH1;GABRB3;KIAA1302;SK;VIAAT;CRTH2;SSTR2;PTEN;ANKRD27;CMKLR2;CDHH;FLRT2;SLC12A2;SYT4;LISX;GABRG1;ARHGEF7;BCL11B;Nbla10314;IGSF4;KIAA0661;TYH;Y2B;B3KM22;PCSK2;MPDZ;B7Z395;GLEPP1;SCH;KLC2L;NKCC1;KIAA0911;BBS7;PRR7;SORCS2;KIAA1168;SLC32A1;PAFAHA;HTR3A;GABRR1;TIAM2;GRF1;KIAA1405;GABRQ;VIP;ATCAY;STMND1;R…	GRIN2A;KCNB1;PSMD10;SHANK3;GABRG2;CHRNA3;RGS9BP;BAIAP2;TPH1;GABRB3;SSTR2;PTEN;ANKRD27;FLRT2;SLC12A2;SYT4;BCL11B;ARHGEF7;PCSK2;MPDZ;BBS7;SORCS2;SLC32A1;TIAM2;VIP;ATCAY;STMND1;HDAC6;WDR47;CYFIP2;SLC17A6;RAB21;CIB1;FXR1;STAU2;IFT20;PPP1R9A;TH;MAP2;DLG1;GRM5;NMB;RGS7;CDK5R1;RAB39B;NRSN1;STAU1;PARK7;VAMP3;CHAT;RIC3;KIF5C;NCDN;P2RX3;PTGDR2;VAMP2;LRRK2;SCN9A;SYP;KLHL14;EXOC3;LIMK1;INPP5K;RGS7BP;EPHA8;DV…	752	326	neuron projection	CRHR1;TMIGD1;GABRA4;SSTR5;PRLHR;MAGI2;DVL1;SYT4;OPRM1;SLC12A5;BAIAP2;GABRB2;NPY5R;GRP;EXOC3;SYNPR;PAFAH1B1;RTN1;CX3CL1;OPRK1;PTPRO;SYT1;UPF3A;TPH2;CHRNE;PTGS2;FXR1;KCNN4;CMKLR2;GABRR3;PNLIPRP2;ASIC2;SIPA1L1;KCNN3;RAC3;PICK1;SLC1A1;PGRMC1;NSMF;UNC5A;SH3KBP1;GABRR1;P2RX3;SLC17A8;SMN2;KLC3;CHAT;ATP13A2;LRRK2;CYFIP1;MAP1A;GHSR;CLSTN1;ITSN1;CHRNA10;HOMER1;CALB1;DOCK7;RAB21;CYFIP2;ANKRD27;PSEN1;MAST1;S…
GO:0043025	MT-ND1;PRKM8IPL;NMP22;HSP90B;LAR;KCNB1;CDHF12;KREMEN;TEM7;ICA3;KLHL17;VICKZ1;GDI1;KIAA1166;TMS1;MOBKL3;EFHC1;SK;BRINP1;TNF;VTI1A;ATP1A3;VKIND;KCND3;CNK2;SYT4;PCSK2;INSR;TNW;ERK;MUL1;ACCN1;KCNJ2;TBLYM;PLXDC1;RAB17;HDAC6;WDR47;VTI1L1;A0A1U9X7R0;ADNP1;TRK;MSTP047;TMPRSS5;ECHOS1;GPRC2A;FBXW1B;CIB1;GABBR1;KSR2;TH;YKT6;MAP2;GNAT1;MTBT1;SAC2;CD40;ROR2;PIXB;FAM5C;LMTK2;GDIL;ACCN;ANX3;GALN;HSP90AB1;FBX31;…	MT-ND1;KCNB1;CHRNA3;NTRK1;NQO1;BAIAP2;GDI1;EFHC1;BRINP1;TNF;VTI1A;ATP1A3;KCND3;TRPC5;SLC12A2;MAP1S;SNAP47;SYT4;ARHGEF7;PCSK2;INSR;MUL1;KCNJ2;PLXDC1;TRPM5;RAB17;SPTBN4;NDUFS7;PDE1B;HDAC6;TMEM50A;WDR47;GSK3A;NMNAT3;HMCN2;CACNA1B;TMPRSS5;SAT1;TGFB1;CYP17A1;CIB1;STAU2;GABBR1;TGFB2;KSR2;TH;YKT6;MAP2;GNAT1;CD40;ROR2;GRM5;LMTK2;MAGOHB;SERPINI1;HSP90AB1;CDK5R1;ATXN10;STAU1;NRSN1;HTR2A;SLC38A2;HCN3;INPP5F…	901	384	neuronal cell body	GRIA4;SOD1;SPTBN2;EFHC1;KCND3;GSK3A;TMPRSS3;ZPR1;DVL1;SYT4;ZNF385A;SLC12A5;BAIAP2;HSP90AA1;GRIK2;APOB;PURA;CD40;PAFAH1B1;USH2A;RTN1;CRIPT;CX3CL1;OPRK1;SORL1;S100A5;LRP4;LSM1;KCNN4;PLK3;IGF2BP1;ASIC2;KCNN3;RAC3;NDUFS7;NOV;CREB3;BMPR2;COBL;GAD2;CACNA1E;CASR;SLC1A1;PDE1C;PGRMC1;KNCN;MAPK8IP2;CHRM2;BACE1;ERMN;GRIPAP1;GDI1;KCNN2;SLC17A8;FZD3;P2RX7;ATP13A2;LRRK2;INHA;KATNB1;KCND2;TNFRSF1B;CYFIP1;WASHC5…
GO:0043034	PGMRP;SYNM;KIAA0353;KIAA2019;FLNC;AHNAK;DAG1;SDC4;ANK2;FLN2;PLEC1;DMN;ANKB;VCL;PM227;ABPL;CYK8;HOMER1;SVIL;SRMX;SYN;HEL114;SYN47;SMPX;ANK3;PLEC;AHNAK2;KRT8;DMD;C14orf78;FXR1;PGM5;KRT19	HOMER1;SMPX;FLNC;ANK3;AHNAK;DAG1;SDC4;ANK2;SVIL;PLEC;AHNAK2;VCL;DMD;SYNM;KRT8;FXR1;PGM5;KRT19	33	18	costamere	AHNAK2;FLNC;DMD;SDC4;KRT19;SVIL;DAG1;ANK3;FXR1;HOMER1;SMPX;SYNM;PLEC;VCL;AHNAK;ANK2;PGM5;KRT8
GO:0043073	P53;INI1;TP53;SMARCB1;DNMT1;SNF5L1;BAF47	TP53;DNMT1;SMARCB1	7	3	germ cell nucleus	SMARCB1;DNMT1;TP53
GO:0043076	ZNF70;ZFP64;ZNF338	ZFP64;ZNF70	3	2	megasporocyte nucleus	ZFP64;ZNF70
GO:0043083	LAMA2;UNQ775/PRO1569;CDHR3;C1QL3;KIAA1907;CTRP13;KIAA0533;COLQ;C22orf39;HEAAC1;LAMA4;ACHE;LAMA5;KIAA0550;BAI3;CBLN4;APOE;C1QRF;C1QL1;ADII;KIAA0820;LAMM;LAMB2;GRIN1;ADGRB3;AGRNL;CRF;CTRP14;SLC1A1;CDH28;C1QL2;DNM3;Nbla00697;NPTX1;CDH8;KIAA1070;LGI1;AGRINL;PRSS12;EAAT3;EGFLAM;NXPH1;PIKA;CBLN1;NLGN1;NMDAR1;ADIJ;CBLN2;CTRP10;EAAC1;EPT;LAMS;CBLN3	LAMA2;CDHR3;C1QL3;C22orf39;LAMA4;ACHE;LAMA5;CBLN4;APOE;C1QL1;LAMB2;GRIN1;ADGRB3;SLC1A1;C1QL2;DNM3;NPTX1;CDH8;LGI1;NXPH1;PRSS12;EGFLAM;CBLN1;NLGN1;CBLN2;CBLN3	53	26	synaptic cleft	EGFLAM;C1QL3;C1QL2;CBLN4;C1QL1;NLGN1;PRSS12;ADGRB3;LAMA4;LAMB2;SLC1A1;ACHE;LGI1;C22orf39;GRIN1;COLQ;CBLN1;APOE;CDH8;NPTX1;CBLN3;CDHR3;DNM3;CBLN2;LAMA2;LAMA5;NXPH1
GO:0043159	LYZL3;A0A024R713;SPACA3;ACRS;CYLC1;CYL;PHE3;ACR;DLD;SPRASA;LAD;GCSL;SLLP1;LYC3;UNQ424/PRO862;CYL1	DLD;CYLC1	16	2	acrosomal matrix	DLD;SPACA3;ACR;CYLC1
GO:0043160	C13orf28;SPACA7		2	0	acrosomal lumen	SPACA7
GO:0043194	UNQ775/PRO1569;SCN1A;SCN8A;KCNQ2;AMPHL;MAP2;IQCJ-SCHIP1;KIAA0756;KCNQ3;TAG1;KIAA1213;CLCN2;MAP1L;POMFIL3;CNGA3;STEERIN1;MAP1A;NAV1;TRIM46;KIAA1642;SCN2B;CNTN2;KCNA2;TAX1;ADAM22;SPTBN4;TRIFIC;KCNA1;LRRC7;BIN1;SPTBN3;KIAA0343;AXT;LAP1;KCNA4;LGI1;KIAA1365;NFASC;NAC1;MED;NRCAM;ANK3;KIAA1151;SCN1;CNCG3;EPT;KCNA4L	SCN1A;SCN8A;KCNQ2;MAP2;IQCJ-SCHIP1;KCNQ3;CLCN2;CNGA3;MAP1A;NAV1;TRIM46;CNTN2;KCNA2;ADAM22;SPTBN4;KCNA1;LRRC7;BIN1;KCNA4;LGI1;NFASC;NRCAM;ANK3;SCN2B	47	24	axon initial segment	KCNQ3;ANK3;KCNA2;IQCJ-SCHIP1;MAP1A;CNGA3;LGI1;SCN8A;KCNA4;LRRC7;NAV1;NRCAM;SPTBN4;KCNQ2;BIN1;SCN2B;CLCN2;ADAM22;NFASC;SCN1A;TRIM46;MAP2;KCNA1;CNTN2
GO:0043195	UNC13A;PRP;TH;AAK1;ADORA1;SLC18A2;CNCG2;CPLX4;NBC3;KIAA1032;PRIP;HEL-S-72p;GLUR7;USH2A;KIAA1048;PARK8;NTSR1;NTRR;PRNP;GLUR6;CNCG4;OXT;KIAA0910;CALB2;CABP4;OT;CALB1;CALCA;CAB27;CPLX1;CNCG3L;ALTPRP;PRSS12;SLC18A3;CYFIP1;HSP73;NBC;GRIK3;GHRH;VACHT;TYH;CAB29;TRKB;SYNJ1;LRRK2;VAT1;SYP;RAB5;HSC70;KIAA1171;GHRF;VMAT1;TBC1D24;RCNC2;RAB3A;SCGN;SECRET;HSPA10;VMAT2;PRO0039;RAB5A;HSPA8;UNC13;Nbla11589;GRIN1;…	UNC13A;TH;AAK1;SYNJ1;ADORA1;SLC18A2;CPLX4;LRRK2;SYP;VAT1;USH2A;TBC1D24;RAB3A;SCGN;PRNP;CALB2;HSPA8;RAB5A;CABP4;CALB1;GRIN1;CALCA;CPLX3;CPLX1;AP3D1;UNC13C;NTRK2;KCNC2;UNC13B;PRSS12;SLC18A3;P2RX4;CYFIP1;SLC4A8;GRIK3;OPHN1;CPLX2;CAD;GRIK2	87	39	terminal bouton	CABP4;SLC18A1;CYFIP1;SLC18A2;RAB5A;UNC13A;UNC13B;PRSS12;GRIK2;NMU;P2RX4;CPLX4;RAB3A;ADORA1;OXT;GRIN1;CAD;KCNC2;CALB1;VAT1;USH2A;GHRH;CPLX3;SCGN;SYNJ1;CALB2;NTRK2;TBC1D24;CALCA;HSPA8;SYP;SLC18A3;CPLX1;CNGB1;CPLX2;NTSR1;AP3D1;PRNP;SLC4A8;OPHN1;TH;UNC13C;GRIK3;LRRK2;AAK1
GO:0043196	UCN3;NSDDR;CRHBP;AMPHL;BIN1;TNFBR;SPC;UCN;TNFRSF5;CD40;C11orf11;KIAA0659;MAP1B;CRH;TNFRSF1B;TNFR2;DAGLA;CRFBP	UCN3;CRHBP;MAP1B;BIN1;CRH;CD40;TNFRSF1B;DAGLA	18	8	varicosity	DAGLA;CRHBP;TNFRSF1B;CRH;CD40;UCN;MAP1B;UCN3;BIN1
GO:0043197	GPRC3A;GRIN2A;GPHN;ARGBPIA;SHANK3;X11L;STRN;MT3;ABR;RHOA;ABHD17C;NTRR;E6TP1;NEDD4;LRRC4;BAIAP2;VICKZ1;SEPT11;ITPKA;MOBKL3;GABRB3;C19orf27;PSD95;CAB27;DNM3;HEK5;PDE4B;KCND3;PTEN;KIAA1758;UNQ554/PRO1111;HREV;F6KCZ3;PRRT2;TIAM1;C20orf39;MAPT;HSPC139;LAMA2;TRKB;MGLUR3;GLEPP1;DGKI;ABI3;HIP12;TCGAP;HLP1;RPF1;ERK;ACCN1;KCNJ2;SORCS2;STX4A;KIAA1148;EFA6;ARHGAP44;P2RXL1;GLUR1;MDF2;SHANK2;EMS1;NESH;PHOCN;EA…	GRID2;RAC1;ITGB1;GRIN2A;ADORA1;MOB4;GPHN;SHANK3;NGFR;STRN;ABR;RHOA;MT3;DIP2A;ABHD17C;CDC42;GRIA2;NEDD4;BAIAP2;PTCHD1;LRRC4;PTPRO;GRM3;ITPKA;HOMER1;GABRB3;APP;SIPA1L1;KCNN2;SYT11;ARHGAP33;DNM3;PRKACA;ADGRB1;PDE4B;KCND3;PTEN;SHANK1;ACTN2;RGS14;PPFIA2;CYFIP1;ABI2;PRRT2;TIAM1;MAPT;KCND2;LAMA2;SLC8A3;DGKI;ABI3;RPF1;PALMD;KCNJ2;SORCS2;ARHGAP44;TENM2;SRGAP2;MAP1B;SHANK2;DLG4;BCR;HAP1;STRN4;ARHGAP32;ARF4…	408	160	dendritic spine	GRIA4;KIF3B;PALM;FARP1;APBA1;KCND3;CTTN;DVL1;GRIA3;BCR;STRN4;BAIAP2;GABRB2;PTCHD1;RGS14;ADORA1;DTNBP1;METTL3;RHOA;NGFR;CRIPT;ARFGEF2;CDC42;PTPRO;PSD;NEURL1;ITGB1;PPFIA2;RPF1;AKAP5;MPP2;SYNPO;CNIH2;PDLIM4;GRIA1;KCND1;DOCK10;SORCS2;PTEN;FXR1;FMR1;ABI2;PDE4B;DRD1;EPHB2;PALMD;IGF2BP1;ASIC2;SIPA1L1;ADGRB1;DNAJB1;LPAR1;PPP3CA;TENM2;HAP1;SYT11;FEZ1;GABRB3;P2RX4;SLC1A1;GPHN;PPP1CC;ZDHHC12;DLG4;ABHD17B;PR…
GO:0043198	GABBR1;GPRC1G;KIAA1938;GPRC3A;R7BP;PRKAR2B;NEPH2;MAP2;MGLUR7;HEL-S-72p;FLN;PS1;KIAA1831;GRIA1;SYNGAP1;ZNF804A;PIB5PA;GRM5;SYNDIG1;MAP1A;INPP5J;NTSR1;NTRR;BAIAP2;FBP3;CEPR;AD3;C19orf3;HOMER1;GPR30;AD1;APP;UNQ330/PRO526;GPRC1E;RGS19IP1;GIPC1;HTR2A;JPHL1;GLUH1;JPH4;SYN47;EDG2;TYRO1;HSP73;FUBP3;KIAA1125;CNIL;GLUA1;EAAC1;C20orf39;SEK;HSPC139;GRM7;NLGN2;CMKRL2;RTN4R;KIRREL;ABI3;FLN1;LPA1;NSF;PRKCBP1;PR…	NLGN2;GABBR1;PRKAR2B;MAP2;ABI3;NSF;GRIA1;PREX1;SYNGAP1;ZNF804A;GRM5;SYNDIG1;MAP1A;INPP5J;ZMYND8;RTN4R;RGS7BP;CRIPT;BAIAP2;FLNA;HOMER1;HSPA8;APP;GIPC1;KIRREL1;SLC1A1;KIRREL3;HTR2A;CNIH3;LPAR1;DLG2;JPH4;MPP2;PSEN1;FUBP3;SEZ6;EPHA4;STAU2;GRM7	107	39	dendritic shaft	ZMYND8;INPP5J;LPAR1;RTN4R;MAP1A;BAIAP2;SYNDIG1;SLC1A1;KIRREL3;EPHA4;HTR2A;PRKAR2B;SYNGAP1;HOMER1;JPH4;ABI3;ZNF804A;STAU2;CRIPT;RGS7BP;NLGN2;DLG2;CNIH3;GPER1;CNIH1;PREX1;MPP2;GRM7;HSPA8;GABBR1;PSEN1;GRM5;CNIH2;FLNA;GRIA1;FUBP3;SEZ6;NSF;NTSR1;KIRREL1;MAP2;APP;GIPC1
GO:0043202	GLUC;NEU4;MAN2B1;SERPINB13;SLRR3A;UCC1;CSF3;LP5125;OGN;GPC4;FASL;A0A384NPH9;OIF;IFCR;HEXA;HSP90AA1;MSK16;GIF;PSEC0104;FASLG;IFI30;LIPA;LIMP2;CLN2;FM;CSPG5;CD36L2;HSP90A;AGC1;PARK9;CTSS;PLT;SLRR1A;Nbla10230;NSG2;CALY3;SAP1;DCN;PRSC1;EPDR1;UNQ364/PRO700;MANB;HPSE1;BGN;CHID1;TPP1;SDC2;GIG1;HSD-33;SB139;HPA1;CTSF;LGMN;GBA1;TXNDC5;UNQ2525/PRO6018;GPC3;A6XND5;CTSK;OCI5;B7Z6L8;GPC6;NPC2;GNS;NEU1;FMOD;PL…	GUSB;ASAH1;NEU4;MAN2B1;SERPINB13;SCARB2;ARSB;OGN;GPC4;HSP90AA1;HEXA;GIF;IFI30;LIPA;CSPG5;PLBD2;VCAN;TCN2;NAAA;FUCA1;GLB1;ATP13A2;CTSS;CD1E;SDC3;HPSE;NSG2;CD74;SMPD1;LAMP2;CSPG4;DCN;PPT2;EPDR1;MANBA;APOB;SGSH;CTSD;ACP2;BGN;CHID1;TPP1;SDC2;KERA;PDGFRB;CTSF;LGMN;CTSO;PPT1;GBA1;TXNDC5;GPC3;PRELP;GPC5;CTSK;CUBN;ACAN;GALNS;GALC;HGSNAT;NSG1;GPC6;NPC2;GNS;NEU1;GPC1;CTSL;FMOD;PLD3;GM2A;LUM;HEXB;NCAN;GPC2;…	230	95	lysosomal lumen	NPC2;NAGLU;GPC6;GBA1;CTSO;HSP90AA1;SMPD1;APOB;OGN;ACP2;GPC3;SERPINB13;PLBD2;NSG1;GIF;HEXA;MANBA;CTSD;GUSB;HEXB;CTSA;TPP1;ACAN;SDC3;GPC4;NEU1;TCN2;GC;GPC5;PDGFRB;CHID1;GM2A;LIPA;HGSNAT;PSAP;GYG1;OMD;NAAA;HPSE;CTSK;GALNS;CSPG4;FASLG;BCAN;NSG2;PPT2;CTSL;EPDR1;SDC2;ARSA;SGSH;ATP13A2;CD1E;PLD3;CUBN;SDC4;FUCA1;THOC1;VCAN;DCN;MAN2B2;GNS;HSPA8;IDS;SCARB2;SDC1;CD74;CTSF;HSPG2;LUM;PPT1;ASAH1;GAA;CTSV;PRELP…
GO:0043203	SERPINF1;TPX2;ARK1;PEDF;IAK1;C20orf2;MAP2;NUDEL;SPTBN3;A0A140VKF3;BTAK;NDEL1;HCA519;AURKA;STK6;DIL2;C20orf1;KIAA1642;STK15;AYK1;MITAP1;PRKCZ;PIG35;EOPA;SPTBN4;AIK;PKC2;AURA;AIRK1;HCTP4	SERPINF1;TPX2;MAP2;PRKCZ;SPTBN4;NDEL1;AURKA	30	7	axon hillock	SPTBN4;AURKA;TPX2;PRKCZ;MAP2;SERPINF1;NDEL1
GO:0043204	DKFZp686A01173;GLRA3;CACH2;FLN;KCNB1;GAP43;ICA3;hucep-9;NTRR;TOP1;WDFY3;GIGYF2;SEPT14;CACNA1C;PIG21;TTLL7;KIAA1768;ZNF259;SEK1;VKIND;SEPTIN4;DMWD;ZPR1;UBXD4;MC1;ASS1;KIAA2016;CRMP1;hucep-7;CPNE6;CRFBP;KCNE3;TYH;ADCYAP1;TRPM2;ASTN1;PCSK2;SEPTIN14;VGLUT3;KIAA0727;B4DDU5;KCNK1;SMNT;;OPN4;CLCN2;NKHC1;UCN;RTN4RL1;SORCS2;BGLAP;ULIP3;GHRF;B4DXL9;KIAA1945;CNTNAP2;SLC2A14;TIAM2;OLFM1;ASTN2;PP5423;KIAA0901…	KCNB1;NGFR;GAP43;PI4K2A;MAP2K4;CDK5;TOP1;WDFY3;KLHL24;GIGYF2;NSMF;CACNA1C;TMEM266;APP;TTLL7;ITGA1;SYT11;SYAP1;GRIP1;SEPTIN4;DMWD;ZPR1;ASS1;CRMP1;DIP2B;SEPTIN14;KCNE3;CPNE6;ADCYAP1;KCNB2;SLC8A3;ASTN1;TRPM2;KCND2;PCSK2;KCNK1;ELAVL4;RTN4RL1;CLCN2;FCHSD1;PTPRN;C9orf72;SORCS2;SIRT2;BRD1;CNTNAP2;SLC2A14;MAP1B;TIAM2;OLFM1;KNDC1;ASTN2;KCNH1;DHX36;NEUROG1;HDAC6;CRHBP;CTNND2;SLC4A10;SLC12A5;G3BP1;DDN;TMEM1…	368	136	perikaryon	DBNL;ITGA1;RTN4R;GRIP1;ZPR1;OPRM1;SLC12A5;GRIK2;TMEM266;KCNE3;NGFR;HPCA;ENO2;OPRK1;PALS1;ADAM11;NEURL1;AZIN2;SYNPO;TTLL7;CPLX1;FLNA;ODCP;RTN4RL2;CPLX2;WDFY3;SYAP1;RUFY3;SORCS2;DIP2B;FMR1;SLC4A10;SLC2A3;BGLAP;GJC2;CACNA1F;ASTN2;MYO1D;MCRS1;KIF5A;SYT11;UBXN2A;TRPM2;RBFOX3;NEO1;SLC1A1;CTNND2;RGS8;DRP2;NSMF;SLC2A14;TRPC7;FCHSD1;CRHBP;CDK5;ROGDI;ADCYAP1;CPNE5;CPNE6;KLHL24;PPP1CA;SEMA4F;SERPINI1;NTSR1;…
GO:0043209	HER2;GPM6B;MYO1D;CAM3;ITPR3;EL52;TAG1;PRXL2B;HEL-76;M6B;CNTN2;GDIL;TAX1;CAM;RABGDIA;PLEC1;GDI1;ERMN;NEU;PLP;C5orf12;HSP90AA1;CAM1;MAG;KIAA1189;HSPCAL2;CALM2;Q6ZVA1;CALM1;TUBB4A;XAP4;SIR2L2;A8K1H8;MBP;PMP2;Q5U0F3;AXT;GJC3;FAM213B;C1orf93;CA2;CAMIII;CALML2;MPZ;CNP;HSP90A;BCL2;SIR2;HSPCA;TSPAN2;CXNO;KIAA0727;ERBB2;B7Z3Y6;CAM2;CLCN2;SIRT2;GJC2;PLP1;CALM;GJA12;GMA;B4DI30;PLLP;MLN19;NGL;GJE1;TUBB4;HSP9…	GPM6B;ERBB2;MYO1D;ITPR3;PRXL2B;CLCN2;SIRT2;GJC2;CNTN2;PLP1;ERMN;GDI1;HSP90AA1;MAG;CALM2;CALM1;TUBB4A;MBP;PMP2;PLLP;CA2;MPZ;CNP;BCL2;CALM3;HSP90AA4P;SERINC5;PLEC;CA13;TSPAN2	84	30	myelin sheath	MYO1D;PLLP;BCL2;ITPR3;HSP90AA1;CAMK2B;CALM1;CALM2;HSP90AA4P;PRXL2B;TSPAN2;KRIT1;GJC3;SERINC5;GPM6B;ERMN;CNP;GJE1;CALM3;PLP1;SIRT2;CA13;PMP2;GDI1;MBP;CLCN2;ERBB2;PLEC;MAG;TUBB4A;CNTN2;GJC2;MPZ;CA2
GO:0043218	GMA;PMLP;GAS3;PMP22;MBP;PLLP;MAG;TM4SF11	PLLP;MAG;MBP	8	3	compact myelin	PLLP;PMP22;MBP;MAG
GO:0043219	PALS1;DLG1;SIR2L2;MPP5;SIR2L;STX4;STX4A;SIRT2	PALS1;DLG1;STX4;SIRT2	8	4	lateral loop	STX4;SIRT2;DLG1;PALS1
GO:0043226	CFAP36;CFAP47;SYNPO2;B4E3E6;B3KWI2;SPTAN1;DKFZp564P0562;SPTBN2;BSN;B3KXB8;B4DQD8;ARL2BP;B4DJ09;GRAMD1A;CCDC146;CDC42;DKFZp434J0328;A0A024RB53;SPTB;ASPM;SPTBN1;PKD2;B4E337;Q59FP5;B7Z732;ACTN2;HNRNPA3;GRAMD1B;Q9BSM5;Q8WX82;OBSCN;CCDC110;B4DM68;PCLO;B4DTV8;Q7Z4Q3;B4DZA2;B7ZAY4;HNRNPA1L3;PKD2L1;HNRPA1;Q9UJM0;DKFZp686A1668;Q96MS1;A0A7D3UBD6;B3KTQ7;ACTN4;B4DMH5;CFAP58;HNRNPA1L2;HNRNPA1;A0A384NL58;B4E03…	CFAP36;CFAP47;ACTN4;SYNPO2;CFAP58;HNRNPA1L2;HNRNPA1;DST;SPTAN1;HNRNPA2B1;SPTBN2;BSN;ARL2BP;GRAMD1A;CCDC146;CDC42;SYNPO;ACTN1;SPTBN4;GRAMD1C;SPTB;ASPM;SPTBN5;SPTBN1;PKD2;ACTN2;HNRNPA3;RPS9;GRAMD1B;MARCKS;FLNB;OBSCN;CCDC110;SYNPO2L;TTN;PCLO;DMD;HNRNPA1L3;PKD2L1	80	39	organelle	SPTAN1;SPTBN5;GRAMD1A;FLNB;OBSCN;SPTB;SPTBN2;CFAP58;HNRNPA3;CFAP36;PKD2;RPS9;GRAMD1C;CCDC146;ACTN4;HNRNPA1;CCDC110;DST;HNRNPA1L3;SPTBN4;CDC42;DMD;ACTN2;ASPM;GRAMD1B;CFAP47;HNRNPA2B1;MARCKS;PCLO;SYNPO;SYNPO2L;ACTN1;SPTBN1;PKD2L1;SYNPO2;HNRNPA1L2;TTN;BSN;ARL2BP
GO:0043227	CGI-31;C11orf10;BLOC1S6;PSEC0045;TMEM258;NAPEPLD;TMX2;PIG26;UNQ237/PRO270;PA;My009;TXNDC14;PLDN;HSPC005;C7orf18	NAPEPLD;TMX2;BLOC1S6;TMEM258	15	4	membrane-bounded organelle	TMX2;TMEM258;NAPEPLD;BLOC1S6
GO:0043228	CGI-55;NLRP6;NRF2;PYPAF5;NFE2L2;PAIRBP1;SERBP1;NALP6	NFE2L2;NLRP6;SERBP1	8	3	non-membrane-bounded organelle	NLRP6;SERBP1;NFE2L2
GO:0043229	TESSP1;BCL2L14;PSGR;SGLT1;YSPL3;HOMER2;SLC5A1;SVCT1;SLC23A1;BCLG;OR51E2;PIP5K2C;NAGT;PIP4K2C;PRSS41	BCL2L14;SLC23A1;OR51E2;HOMER2;PIP4K2C;SLC5A1	15	6	intracellular organelle	SLC23A1;PRSS41;PIP4K2C;HOMER2;OR51E2;SLC5A1;BCL2L14
GO:0043231	KIAA0665;BMP2;THAP7;TPARL;HSPC013;CHIC2;FOXF2;FREQ;ZIRD;LARGE1;STX12;MYOF;AOP1;SNF2L1;KIAA1531;C19orf27;LIPK;MBD1;SCARB1;VTI1A;CLN6;FRL2;ZFYVE16;FLJ10842;BAG6;ANKRD27;MAFA;SDR9C8;YIPF5;OMB5;TA;GPRC5A;C20orf37;PKD2L1;KIAA1472;OAS2;OK/SW-cl.45;HSD3B1;SEC22B;B2R7I9;KIAA1723;AP1S3;SORCS2;LKB1IP;KIAA1333;GPER1;GL010;RAET1H;ANG1;ANO10;GLUR5;B4DTN1;SRG;C1orf3;TSPAN30;PHLDB1;ABC1;HPA1;ARHGAP19;HSD11B1L;P…	SEC24D;CYP2R1;SPECC1;SYNPO2;BMP2;CDK5RAP3;SLC35B1;UGT1A6;THAP7;AGTRAP;PRTN3;CYP4A11;HDAC10;UPRT;CHIC2;PINK1;ALDH3A2;FOXF2;EPN3;RDH5;CMYA5;LARGE1;ECSCR;MYOF;STX12;EPHX3;TAX1BP3;ZFYVE27;PACSIN2;PIK3R4;COPS8;USF2;SPPL2A;RBM15;SPINK5;MBD1;FNDC3A;SCARB1;VTI1A;CLN6;SLC29A3;AKAP8L;ZFYVE16;GGA1;BAG6;ANKRD27;MAFA;CEBPZ;CLCN7;PLA2G15;YIPF5;RTCB;CTSS;INKA2;WDR54;GPRC5A;YIPF3;PKD2L1;CYP2D7;SMARCD1;OAS2;CYP2C…	2289	940	intracellular membrane-bounded organelle	LMBRD1;HSD11B1L;SPTBN2;CC2D1A;HEATR5B;MPO;NANOG;SLC35B1;SIX5;PLEKHM1;PPIH;AMER1;CYP2A6;SMARCA1;DENND6A;APOB;GAPDH;MSI2;OAS2;RRAGD;CD40;PIK3C2A;DNAJC13;ALDH3A2;DHRS9;CLOCK;UPRT;ADAP2;DAB2;ADGRA2;HEXA;BYSL;NONO;B4GALNT3;ARRDC4;GRAMD1B;PPP5C;RC3H2;ADAP1;MARCHF3;CENPE;RTCB;SPATA18;UPF3A;UBAP1;CLIP4;DOLPP1;SLC29A3;PNMT;CYP2C8;GUSB;CTSA;CDK5RAP3;CEP164;RAD51C;DDX53;CYP4A22;RAB20;FOXI1;CISD3;SAYSD1;MAFA…
GO:0043232	SPATA18;M11S1;B4DYM7;B4DY86;TDP43;Q59EF4;CDC14B;RNF53;CDC14C;CDC14A;NSMCE4A;ZAR1L;AGO4;OSIL;B4DWS2;EIF2C2;INCENP;AGO2;FUS;EIF4EBP2;B4DDY5;TARDBP;Q8NAH3;SASS6;RPL18;AGO1;B2RAD8;ENKUR;AGO3;GPIP137;BRCA1;GPIAP1;CNOT7;KIAA0344;EID3;FLNC;WNK1;CAPRIN1;ENKD1;EIF4G3;SQSTM1;ZAR1;FLNA;TLS;HSN2;A0A140VJI9;VHL;MGC26484;EIF2C3;CKAP5;KDP;PRKWNK1;CAF1;ORCA;FLNB;B4E1P5;B3KME0;FMR1;FXR1;RNG105	SPATA18;ENKUR;BRCA1;CDC14B;CNOT7;EID3;CDC14A;FLNC;WNK1;NSMCE4A;CAPRIN1;ENKD1;AGO4;EIF4G3;SQSTM1;FLNA;INCENP;VHL;AGO2;FUS;EIF4EBP2;CKAP5;TARDBP;SASS6;FLNB;RPL18;AGO1;FMR1;AGO3;FXR1	60	30	intracellular non-membrane-bounded organelle	NSMCE4A;FLNB;INCENP;VHL;FUS;EIF4G3;SASS6;ZAR1;CKAP5;CDC14B;CAPRIN1;WNK1;AGO2;AGO3;ENKD1;LRWD1;EIF4EBP2;SPATA18;AGO4;CNOT7;BRCA1;EID3;FLNA;RPL18;SQSTM1;AGO1;TARDBP;ZAR1L;FLNC;CDC14C;ENKUR;FXR1;FMR1;CDC14A
GO:0043292	HEL-S-101;CDK5R1;MYPT1;TRIM63;GJA1;HEL-S-102;tmp_locus_29;DES;TNNC1;MBS;MYH3;GJAL;CRYAB;CDK5R;HSPB1;TNNI3;SMPX;DEK;MYL1;CXNK2;NEB;PLEC;SMTNL1;PPP1R12A;NCK5A	CDK5R1;SMPX;TNNI3;HSPB1;TRIM63;DEK;MYL1;GJA1;NEB;PLEC;DES;SMTNL1;PPP1R12A;TNNC1;MYH3;CRYAB	25	16	contractile muscle fiber	TNNC1;MYH3;MYL1;DEK;CDK5R1;SMPX;DES;SMTNL1;TNNI3;GJA1;PLEC;TRIM63;CRYAB;HSPB1;PPP1R12A;NEB
GO:0043293	APAF1;CYC;CYCS;KIAA0413;MCH6;CASP9	CYCS;CASP9;APAF1	6	3	apoptosome	CYCS;APAF1;CASP9
GO:0043505	H4/K;HIST2H4;H4C16;H4/H;HIST1H4H;;H4C13;H4F2;H4C15;H4/O;H4C5;H4C14;CENPA;H4FA;H4FI;H4/J;HIST1H4J;;HIST1H4F;;HIST1H4E;;H4/A;H4FD;H2AC4;H4C8;HIST1H4B;;H4C4;HIST1H4D;;H2AFA;H4C6;HIST4H4;H4FE;H4C2;H4FN;H4/B;H4FB;H4FH;H4FG;H4FC;HIST1H4K;;HIST2H4B;;H4C3;H4FK;H4/E;H4FM;H4C11;H2BFR;H2AC8;HIST1H4I;;HIST1H4C;;H4/D;H4-16;H4C1;H4/N;HIST1H4A;;HIST1H2AE;H4FO;H4/I;H4FJ;H4/G;H4C9;H4/M;HIST1H4L;;H2BC11;H4C12;H4/C…	H4C9;H4C5;H4C6;H4C4;H4C12;H4C1;H4C2;H4C13;H4C14;CENPA;H4C16;H2AC4;H4C8;H4C3;H2BC11;H4C11;H4C15;H2AC8	67	18	CENP-A containing nucleosome	H2BC11;H4C14;H4C11;H4C15;H4C13;H2AC8;H4C1;H4C3;H4C8;H4C5;H4C6;H4C12;CENPA;H4C2;H4C16;H4C9;H2AC4;H4C4
GO:0043596	HARP;AND1;MMS22L;TONSL;CARM1;ZIMP7;KIAA1886;ZMIZ2;ETAA16;C6orf167;SMARCAL1;IKBR;PRMT4;PARP1;ZRANB3;PRO2249;EME1;PCNA;MMS4;BAZ1B;KIAA1122;ETAA1;SMARCAD1;PPOL;MUS81;WDHD1;TREX1;EME2;NFKBIL2;ADPRT;HRIHFB2007;SMARCA5;MCM10	SMARCAL1;BAZ1B;MCM10;PCNA;ETAA1;SMARCAD1;MMS22L;MUS81;TONSL;CARM1;PARP1;ZRANB3;SMARCA5;WDHD1;EME1;ZMIZ2;TREX1	33	17	nuclear replication fork	MUS81;SMARCAD1;SMARCAL1;TONSL;PARP1;WDHD1;ZRANB3;TREX1;ETAA1;EME1;MMS22L;PCNA;BAZ1B;EME2;MCM10;SMARCA5;ZMIZ2;CARM1
GO:0043657	KPNA6;CD299;KPNA3;CD209L1;RCH1;CLEC4L;NMT2;ISG56;KPNA2;IFIT1;QIP2;IFNAI1;TCTEX-1;CD209L;SRP1;G10P1;DYNLT1;TCTEL1;TCTEX1;CLEC4M;CD209;IPOA7;IFI56;NUP153	KPNA6;KPNA3;KPNA2;NMT2;IFIT1;DYNLT1;CLEC4M;CD209;NUP153	24	9	host cell	IFIT1;KPNA3;KPNA6;KPNA1;CD209;DYNLT1;NUP153;KPNA2;NMT2;CLEC4M
GO:0043679	CLCN3;CDHR3;ADRA2R;OFQ;PARK1;KIAA0128;GAD67;CRH2R;SNCA;KCNC3;TASR;NCX1;ICA3;KCNA6;PNOC;SNCG;ROR1;NTSR1;PERSYN;NCBE;NEC1;C1orf30;BCSG1;SRSF10;CDH28;NBCN2;NACP;PDYN;SLC8A1;CRHR2;ICA512;PRSN;PRRT2;SEK;VGLUT3;CRFBP;SLC8A3;CRF2R;ADRA2A;TRKB;AMPHL;KIAA1379;CD49B;UCN;PTPRN;GPER1;OPRD;SFRS13A;NCX2;ADRAR;SLC9A6;OPRD1;CRHBP;GAD;NTS;SLC4A10;DRY12;TUBL1;SEP2;EAAT3;NDCBE1;SLC4A8;GPRC2A;TANC1;SLC6A3;SLC17A8;KI…	SLC8A3;CLCN3;CDHR3;UCN3;FLRT3;FMR1;SNCB;ADRA2A;SNCA;SCN9A;PTPRN;ATP6V0D1;PACSIN1;PNOC;KCNA6;CASR;SNCG;ROR1;KCNK2;KCNA2;TANC1;CHRM2;GAD1;CHRM1;RAB5A;SLC9A6;ELFN1;SRSF10;CRHBP;SLC1A1;KCNA1;NTS;BIN1;SLC4A10;PENK;CDH8;NTRK2;ELK1;KCNC2;PDYN;SLC8A1;TULP1;SEPTIN6;ITGA2;SLC8A2;SLC4A8;PRRT2;KCNC1;PCSK1;SLC6A3;EPHA4;TPBG;SLC17A8	130	53	axon terminus	CLCN3;ITGA2;OPRD1;PDYN;ATP6V0D1;ELK1;GAD1;PTPRN;RAB5A;KCNA2;UCN3;KCNA6;FLRT3;KCNC4;CASR;SLC1A1;SLC6A3;EPHA4;KCNC2;ROR1;TANC1;SRSF10;SNCB;CHRM2;CDH8;CHRM1;PRRT2;SLC8A1;KCNC3;ADRA2A;SLC9A6;OPRK1;SEPTIN6;PENK;CRHBP;NPFF;NTRK2;GPER1;SCN9A;SNCG;SNCA;CDHR3;ELFN1;SLC8A3;TPBG;BIN1;SLC8A2;TULP1;NTSR1;PNOC;SLC4A8;SLC17A8;PACSIN1;UCN;FMR1;CRHR2;NTS;SLC4A10;DRD2;KCNK2;KCNA1;PCSK1;KCNC1
GO:0044194	CALR;UNC18B;NKLAM;PRG1;TIAL1;MNEI;IBRDC3;NKG7;CTLA1;GZMH;PFP;CGL2;GNLY;GZMB;ELANH2;LAMP1;PRG;SERPINB1;GRB;CTSGL2;GIG1;CSPB;PI2;SRGN;RNF19B;PRF1;CRTC;CGL1;STXBP2	CALR;GZMH;GNLY;PRF1;GZMB;LAMP1;SERPINB1;TIAL1;SRGN;STXBP2;RNF19B	29	11	cytolytic granule	GZMB;SERPINB1;SRGN;GZMH;CALR;PRG1;LAMP1;STXBP2;NKG7;RNF19B;TIAL1;PRF1;GNLY
GO:0044195	MYC	MYC	1	1	nucleoplasmic reticulum	MYC
GO:0044224	KCNA2B;KIAA0987;KCNAB1;TAG1;KCNAB2;SIRT2;KIAA1642;CNTNAP2;CNTN2;KCNK2;KCNA2;TAX1;UNQ8190/PRO23199;DLG4;DAL1;SPTBN4;LGI3;PSD95;KCNA1;SIR2L2;SPTBN3;KIAA0868;AXT;DLG2;LGIL4;CASPR2;EPB41L3;KCNA1B;SIR2L	CNTNAP2;CNTN2;LGI3;KCNK2;KCNA1;KCNA2;KCNAB1;DLG4;KCNAB2;SPTBN4;DLG2;EPB41L3;SIRT2	29	13	juxtaparanode region of axon	SPTBN4;KCNAB2;DLG4;EPB41L3;KCNA2;CNTNAP2;SIRT2;KCNK2;KCNA1;CNTN2;LGI3;KCNAB1;DLG2
GO:0044225	MDU1;SLC3A2	SLC3A2	2	1	apical pole of neuron	SLC3A2
GO:0044232	FAM62C;KIAA1533;OSBPL1B;KIAA0404;MOSPD2;OSBPL1;UNQ3122/PRO10274;GRAMD2;KIAA1228;PTPIP51;STARD3;GRAMD1A;GRAMD2A;CLSTN3;CAB1;STARD3NL;GRAMD1C;B3KUH3;FAM62B;MENTHO;hucep-10;ESYT2;OSBPL1A;RMDN3;KIAA0726;ESYT3;FAM82A2;FAM82C;ORP1;GRAMD1B;B7Z4N9;OSBP8;UNQ855/PRO1864;ATG2A;CS3;MLN64	GRAMD1B;CLSTN3;STARD3;GRAMD1A;ESYT2;GRAMD2A;OSBPL1A;RMDN3;STARD3NL;ATG2A;MOSPD2;ESYT3;GRAMD1C	36	13	organelle membrane contact site	GRAMD1C;OSBPL1A;ESYT3;CLSTN3;GRAMD1A;ATG2A;GRAMD1B;OSBP2;RMDN3;STARD3NL;MYOZ3;NPDC1;MOSPD2;GRAMD2A;ESYT2;STARD3
GO:0044233	BOO;TOMM20;PDZD8;OACT7;SELENON;CLCC1;XPVKONA;CANX;KIAA0033;MBOAT7;BCLB;PIG26;BCAP31;DCAL;KIAA1589;ATG14;TOM40;PDZK8;PP10436;DIVA;ASP;KIAA0761;UNQ237/PRO270;ATG5;PSEC0045;ACS4;MCLC;BAP31;DFCP1;TXNDC;TXNDC14;RAB38;FATE;ACSL4;CGI-31;VPS13A;BCL2L10;FACL4;RAB32;ATG14L;ZFYVE1;IRBIT;STX17;LENG4;KIAA0831;C19orf1;CHAC;BB1;KIAA0016;TAFF1;LACS4;BCL-B;TOMM40;PSEC0085;UNQ235/PRO268;TMX;FATE1;SERAC1;AHCYL1;TXN…	BCL2L10;VPS13A;RAB32;TOMM20;ZFYVE1;PDZD8;SELENON;CLCC1;STX17;CANX;MBOAT7;BCAP31;ATG14;TOMM40;FATE1;SERAC1;AHCYL1;ATG5;TMX2;TMEM41B;TMX1;RAB38;ACSL4	69	23	mitochondria-associated endoplasmic reticulum membrane contact site	RAB38;ATG5;STX17;AHCYL1;TMX1;VPS13A;SERAC1;PDZD8;RAB32;BCAP31;SELENON;TMEM41B;FATE1;ZFYVE1;CANX;ATG14;BCL2L10;TOMM40;ACSL4;TMX2;MBOAT7;COL6A4P1;CLCC1;TOMM20
GO:0044284	MIC19;MIC23;UNQ8193/PRO23204;MINOS2;MIC60;FAM121A;MIC26;PIG52;MIC10;PIG4;QIL1;APOO;MINOS1;APOOL;CHCM1;MICOS10;C19orf70;MICOS13;MINOS3;MIC25;MIC27;CHCHD6;CALC;CBARA1;My025;MIC13;IMMT;CHCHD3;HMP;C1orf151;MICU1;CXorf33;FAM121B;UNQ1866/PRO4302	APOOL;IMMT;MICOS10;CHCHD3;MICOS13;MICU1;CHCHD6;APOO	34	8	mitochondrial crista junction	IMMT;MICOS10;MICU1;CD46;SAA1;CHCHD6;CHCHD3;APOO;MICOS13;APOOL
GO:0044291	VEJAM;PVRL3;GJA1;HTMP10;OPALIN;JAM2;VARTUL;TSLL2;GJAL;FHFR;PKP4;AHNAK;JAM3;HVEB;NECL4;MLLT4;NECTIN3;RAP2C;UNQ9336/PRO34007;KIAA0147;AFDN;FLOT1;NECTIN1;X104;PCDHA10;SHREW1;ESA1;BAIAP2L2;UNQ219/PRO245;SCRB1;PRR1;TIAM1;PA;SCRIB;C21orf43;CRIB1;HVEC;CADM4;MOT8;PVRL1;NECTIN2;PVRL2;FGFR5;RAP2B;AF6;UNQ480/PRO943;AJAP1;ZO2;FLOT2;TMEM10;VCL;PM227;M17S1;BLOC1S6;FGFRL1;UNQ859/PRO1868;PLDN;IGSF4C;TJP2;PCDH9;L…	GJA1;CADM4;OPALIN;NECTIN2;JAM2;RAP2B;PKP4;AHNAK;AJAP1;JAM3;FLOT2;VCL;NECTIN3;BLOC1S6;RAP2C;AFDN;FGFRL1;FLOT1;NECTIN1;PCDHA10;TJP2;BAIAP2L2;PCDH9;TIAM1;FLCN;PRR3;SCRIB	64	27	cell-cell contact zone	SCRIB;FLCN;NECTIN2;AFDN;JAM2;OPALIN;CADM4;NECTIN1;BAIAP2L2;RAP2C;TIAM1;AJAP1;GJA1;AHNAK;PKP4;PRR3;FLOT1;BLOC1S6;PCDHA10;RAP2B;PCDH9;VCL;JAM3;NECTIN3;FLOT2;TJP2;FGFRL1
GO:0044292	HIPPI;IFT57;ESRRBL1;NGD5;IFT20;GPR179;IFT52;VIAAT;DERP8;C20orf9;VGAT;CGI-53;SLC32A1	IFT57;IFT20;GPR179;IFT52;SLC32A1	13	5	dendrite terminus	SLC32A1;IFT20;IFT52;IFT57;GPR179
GO:0044294	HSP90AB1;PSK;CDKL5;HSPC3;MAP2;EL52;HSP90B;UNQ2971/PRO7431;KIAA0068;HSPCB;HSPC2;TAOK2;KIAA0633;PTCH1;HSPC1;STK9;HSP90A;CYFIP1;PSK1;PTCH;MAP3K17;KIAA0881;HSPCA;SRC1;HSP90AA1;SRC;COBL	HSP90AB1;PTCH1;TAOK2;CYFIP1;CDKL5;MAP2;HSP90AA1;SRC;COBL	27	9	dendritic growth cone	HSP90AA1;CYFIP1;CDKL5;MAP2;COBL;TAOK2;PTCH1;SRC;HSP90AB1
GO:0044295	KIAA0627;EL52;HSP90B;FLN;KIF21A;HSPCB;SHTN1;IGDCC1;FKBP52;CAML1;NOE1;NKHC2;HSP90AA1;HSP90AB1;UNQ330/PRO526;L1CAM;UNQ2971/PRO7431;FKBP4;KIAA1469;KIAA0633;KIAA0531;NRXN1;SNAP;PTCH1;CYFIP1;HSP90A;KIF5C;TYRO1;KIAA1565;KIAA0881;TIAM1;SCN12A;HSPCA;SEK;RTN4R;COBL;CLASP2;FLRT3;FLN1;TRPV2;C9orf72;HSPC2;TRAK1;NOGOR;DCC;M6A;NOEL1;VRL;GPM6A;OLFM1;UNQ604/PRO1190;SNS2;FLNA;UNQ856/PRO1865;TAOK2;MYO9A;HEK8;OIP10…	FLRT3;KIF21A;TRPV2;C9orf72;TRAK1;SHTN1;DCC;RTN4R;GPM6A;OLFM1;FLNA;HSP90AA1;MYO9A;TAOK2;HSP90AB1;NIN;L1CAM;COBL;FKBP4;NRXN1;PTCH1;CYFIP1;SNAP25;KIF5C;BOC;SCN11A;TIAM1;NEO1;EPHA4;CLASP2	79	30	axonal growth cone	CYFIP1;GPM6A;RTN4R;KIF5C;COBL;SCN11A;PTCH1;NIN;L1CAM;FLRT3;NEO1;HSP90AA1;TRAK1;EPHA4;TRPV2;NRXN1;METTL3;SHTN1;MYO9A;SNAP25;HSP90AB1;TIAM1;FLNA;FKBP4;OLFM1;KIF21A;C9orf72;BOC;DCC;CLASP2;TAOK2
GO:0044297	ADORA1;GNGT3;TIL4;CX3CL1;CCT1;KIAA0002;PTP1E;CCTH;A0A1U9X7W7;RPS6;PINK1;DISC1;DRES9;RDH5;NAXE;GLUP;SRB;SLC1A2;C21orf112;CCT4;KCNJ10;P2RY1;HSPA1L;RPL28;GNB3;ZPBPL;NF2;PLXND1;TACR1;DPYSL3;CD200;NIP7-1;WNK4;ACTC;PNP1;CCT2;RNF157;PTPN13;PGRMC;SLC12A2;SPAK;MCH5;RIN;CCT8;APOA1BP;C20orf39;CRALBP;MAPT;GFAP;FAC1;EPO;AIBP;SCH;MAPK8IP3;INSR;NK1R;NKCC1;KIAA1917;KIAA0098;IL6ST;TRPV2;PGRMC1;RDH1;PYK2;GNAZ;CXAD…	ADORA1;CX3CL1;RPS6;PINK1;DISC1;RDH5;NAXE;SLC1A2;CCT4;KCNJ10;P2RY1;HSPA1L;RPL28;GNB3;NF2;PLXND1;DPYSL3;CD200;WNK4;RNF157;CCT2;PTPN13;SLC12A2;CCT8;MAPT;GFAP;MAPK8IP3;INSR;IL6ST;TRPV2;PGRMC1;GNAZ;CXADR;GABRA5;STK39;PACRG;GNAI2;CCT5;GJB2;BMPR2;P2RX4;GNAO1;FCGR2B;CACNG4;BPTF;TMEM132E;GRIA1;PTK2B;SYNDIG1;FADD;SLC2A13;TCP1;SYN1;PASK;CCT7;STAU1;PARK7;ACTG2;CASP8;RAB38;GNB4;ACTA1;BRAF;PITPNM3;RNF112;RIT2;…	190	83	cell body	TMEM132E;DTNA;ACTG2;MAPK8IP3;SCN11A;CXADR;ADORA1;TRPV2;TACR1;STEEP1;CCT3;CX3CL1;GLUL;PTPN13;GJB2;GRIA1;GNB3;PITPNM3;GNAI2;SLC1A2;SLC12A2;RNF157;PITPNM1;BMPR2;GNAZ;STK39;P2RX4;PGRMC1;BRAF;BPTF;DISC1;CCT2;RBP1;SLC2A13;STAU1;RLBP1;GNB4;ACTA2;RDH5;ZPBP2;RNF112;GNG3;IL6ST;CCT4;SYN1;RPS6;RIT2;FYN;PARK7;ACTA1;PASK;RACK1;P2RY1;NAXE;PTK2B;HSPA1L;PINK1;CASP8;CCT7;RPL28;PACRG;WNK4;RAB38;CCT8;INSR;CD200;SYND…
GO:0044298	HORK3;P2RY12;SLC12A2;NKCC1;ATP1B2	P2RY12;SLC12A2;ATP1B2	5	3	cell body membrane	P2RY12;SLC12A2;ATP1B2
GO:0044299	SCN11A;SCN12A;SNS2	SCN11A	3	1	C-fiber	SCN11A
GO:0044300	DAB2IP;NFIB;AF9Q34;AMPHL;PSD95;BIN1;KIAA1743;LRIG4;CACNG2;DLG4;LRRC4B;AIP1;CACNG7	DAB2IP;NFIB;CACNG2;BIN1;DLG4;LRRC4B;CACNG7	13	7	cerebellar mossy fiber	DAB2IP;NFIB;LRRC4B;DLG4;CACNG2;BIN1;CACNG7
GO:0044301	CRF;DAB2IP;CTRP14;AF9Q34;C1QRF;KIAA1743;C1QL1;AIP1	C1QL1;DAB2IP	8	2	climbing fiber	DAB2IP;C1QL1
GO:0044302	JIP1;IB1;MAPK8IP1;PRKM8IP	MAPK8IP1	4	1	dentate gyrus mossy fiber	MAPK8IP1
GO:0044304	TRIFIC;DENND9;TRIM46;TAU;MAP2;TIAM1;MTBT1;MAPTL;C9orf72;MAPT;DENNL72	TRIM46;MAP2;TIAM1;C9orf72;MAPT	11	5	main axon	MAPT;TRIM46;C9orf72;TIAM1;MAP2
GO:0044305	ACTG;PKCG;ADORA1;PRKCB1;KCNA3;HTR1DB;TSPOAP1;KCNK2;MOVER;KCNA2;TREK;PKCB;RBP1;RIMBP1;HTR1B;CALM2;CALM1;CALB1;CAB27;KCNA1;KIAA0612;CPLX1;HGK5;TREK1;UNC13C;FAM79A;TPRG1L;PS1TP5BP1;PRKCB;HEL-S-72;ACTG1;ACTB;CALM3;GIT1;KCNC1;BZRAP1;CPLX2;PRKCG	ADORA1;KCNA3;TSPOAP1;KCNK2;KCNA2;RBP1;CALM2;CALM1;CALB1;KCNA1;CPLX1;UNC13C;TPRG1L;PRKCB;ACTG1;ACTB;CALM3;GIT1;KCNC1;CPLX2;PRKCG	38	21	calyx of Held	KCNA2;PRKCB;ADORA1;TPRG1L;CALM1;CALM2;CALB1;ACTG1;RBP1;CALM3;TSPOAP1;GIT1;CPLX1;CPLX2;ACTB;KCNA3;UNC13C;PRKCG;HTR1B;KCNK2;KCNA1;KCNC1
GO:0044306	DYT5;TMEM57;UNQ752/PRO1483;SYP;GCH1;SLC32A1;BSN;PTPN9;SLC1A2;SCRG1;SYT1;GCH;EAAT2;BAIAP2;EPN;DLG4;KIAA1107;FLRT1;GAD1;GLT1;ELFN1;SYT;PSD95;VIAAT;HEL-117;UNQ390/PRO725;VTI1A;ZNF231;UCHL1;MME;BTBD8;SVP65;VGAT;DMD;KIAA0434;MACO1;SYB2;VAMP2	SYP;GCH1;BSN;SLC32A1;PTPN9;SLC1A2;SCRG1;SYT1;BAIAP2;DLG4;FLRT1;GAD1;ELFN1;VTI1A;UCHL1;MME;BTBD8;DMD;MACO1;VAMP2	38	20	neuron projection terminus	SLC1A2;VAMP2;GAD1;GCH1;BAIAP2;MME;DLG4;UCHL1;SCRG1;DMD;SYT1;FLRT1;ELFN1;SYP;MACO1;SLC32A1;PTPN9;BSN;BTBD8;VTI1A
GO:0044307	MAP1A;KIAA0803;MAP2;AKAP350;AKAP9;MAP1L;AKAP450	MAP1A;AKAP9;MAP2	7	3	dendritic branch	MAP1A;AKAP9;MAP2
GO:0044308	SLC9A6;ZFYVE2;GLUR1;GLUA1;GLUH1;GRIA1;EEA1	SLC9A6;EEA1;GRIA1	7	3	axonal spine	EEA1;GRIA1;SLC9A6
GO:0044309	HSPA8;PSD95;GRIP2;HEL-S-72p;SHANK3;KIAA1719;GLUH1;GRIA1;SYN47;SLC9A5;NTSR1;PSAP2;PROSAP2;PALM;GLUR1;LRRC4;DLG4;GLUA1;NHE5;KIAA1650;HOMER1	HSPA8;GRIP2;PALM;LRRC4;SHANK3;DLG4;GRIA1;HOMER1	21	8	neuron spine	NTSR1;LRRC4;SLC9A5;PALM;DLG4;HOMER1;HSPA8;SHANK3;GRIA1;GRIP2
GO:0044316	VGAT;HCN3;KIAA1535;VIAAT;SLC32A1	HCN3;SLC32A1	5	2	cone cell pedicle	SLC32A1;HCN3
GO:0044322	UNQ243/PRO276;CALR;RNF185;UGGT1;SEC61B;B4DL78;EDEM1;CLEC4H2;MAN1B1;C20orf49;ASGR2;KIAA1810;HSD50;RHBDL4;CANX;RHBDD1;HSD-50;KIAA0025;HRD1;EDEM3;C20orf31;FBS2;EDEM;B4E1F4;FBX6;UNQ1878/PRO4321;ERLEC1;C2orf30;IRE2;KIAA0212;UNQ747/PRO1477;Q9H941;MIF1;MARCHF6;B4DEE1;XTP3TPB;RNF139;UGGT2;B4DQG9;RNF103;FBG2;RNF5;DERL1;UNQ573/PRO1135;HERPUD1;ERN2;HERP;DER1;HEL-S-99n;B4DPV5;CRTC;EDEM2;FBXO6;SYVN1;C1orf22;T…	CALR;RNF185;UGGT1;SEC61B;EDEM1;MAN1B1;ASGR2;CANX;RHBDD1;EDEM3;ERLEC1;MARCHF6;RNF139;UGGT2;RNF5;DERL1;HERPUD1;ERN2;EDEM2;FBXO6;SYVN1;TRIM13;AMFR	57	23	endoplasmic reticulum quality control compartment	UGGT1;SYVN1;ERLEC1;FBXO6;RNF139;ERN2;DERL1;RHBDD1;MARCHF6;AMFR;EDEM1;HERPUD1;CANX;EDEM2;RNF103;RNF185;CALR;UGGT2;RNF5;TRIM13;EDEM3;MAN1B1;ASGR2;SEC61B
GO:0044326	PPP1R6;PPP1R9B	PPP1R9B	2	1	dendritic spine neck	PPP1R9B
GO:0044327	KIAA0796;FNBP2;GPR30;KIAA1756;MYNE1;R7BP;PPP1R6;ARHGAP34;DNM3;SRGAP2A;DRY12;CMKRL2;BDR2;SYNE1;HPCA;C6orf98;GPER1;KIAA1262;PPP1R9B;RGS7BP;SRGAP2;CEPR;GPER;KIAA0456;KIAA0820	PPP1R9B;RGS7BP;SRGAP2;DNM3;SYNE1;HPCA	25	6	dendritic spine head	SYNE1;HPCA;GPER1;DNM3;SRGAP2;PPP1R9B;RGS7BP
GO:0044354	MMP14;CLIP1;ANKFY1;APPL1;KIAA1255;CARMIL1;CARMIL;RLTPR;APPL2;DIP13B;APPL;LRRC16A;CARMIL2;ANKHZN;LRRC16;DIP13A;KIAA1428;LRRC16C	MMP14;CARMIL2;ANKFY1;APPL1;CARMIL1;APPL2;CLIP1	18	7	macropinosome	CARMIL1;MMP14;CARMIL2;ANKFY1;APPL1;CLIP1;APPL2
GO:0044391	A0AAG2SUK6;B2R9J4;RPS24;B4DLP4;RPL23AL;RPL23A;Q96S84;RPL15;MRPL23;LOC136321;DKFZp547I014;Q76N55;B4DEN1;A8KAN0	RPL15;RPS24;MRPL23;RPL23A	14	4	ribosomal subunit	RPL23A;MRPL23;RPS24;RPL23AP32;RPL15
GO:0044393	UNQ2521/PRO6014;HSN;PROML2;PROM2;KIAA0468;SNL;FSCN1;FAN1;SDC3	FSCN1;FAN1;PROM2;SDC3	9	4	microspike	FAN1;SDC3;FSCN1;PROM2
GO:0044611	KIAA0791;NUP155;KIAA0169;NUP188;NUP205;C7orf14;KIAA0225	NUP188;NUP205;NUP155	7	3	nuclear pore inner ring	NUP155;NUP205;NUP188
GO:0044613	NUP62;NUP35;NTF2;NUP53;NUTF2;NUP54;DC9;NXT2;BM-025;MP44;NXT1	NUP62;NUP35;NUP54;NUTF2;NXT2;NXT1	11	6	nuclear pore central transport channel	NUP35;NXT2;NUP62;NXT1;NUTF2;NUP54
GO:0044614	KIAA1835;RANBP2;NUP98;ADAR2;GLE1L;RANGAP1;GLE1;NUP358;SD	RANBP2;GLE1;NUP98;RANGAP1	9	4	nuclear pore cytoplasmic filaments	RANGAP1;GLE1;RANBP2;ADARB1;NUP98
GO:0044615	PCID2;NUP53;CETN3;MAD1L1;MAD2;NUP98;CETN2;CALT;KIAA0572;HT004;MCM3AP;MP44;DC6;GANP;CEN2;ENY2;NUP35;ZC3HC1;TPR;TXBP181;NUP358;MAD1;CEN3;RANBP2;ADAR2;MAP80;MAD2L1;NUP153	ENY2;NUP35;PCID2;RANBP2;CETN2;MCM3AP;NUP98;ZC3HC1;CETN3;TPR;MAD1L1;MAD2L1;NUP153	28	13	nuclear pore nuclear basket	NUP35;PCID2;TPR;MCM3AP;RANBP2;NUP153;CETN3;ADARB1;NUP98;MAD2L1;MAD1L1;CETN2;ENY2;ZC3HC1
GO:0044753	OSIL;PARK8;SQSTM1;ORCA;LRRK2	SQSTM1;LRRK2	5	2	amphisome	LRWD1;SQSTM1;LRRK2
GO:0044754	CLN3;KIAA0356;PIG15;PLEKHM1;MAP1LC3A;VPS34;LRRK2;OK/SW-cl.84;BTS;FTL;LAMP2;RFG;FTH1;NCOA4;PIK3C3;PARK8;FTH;ORCA;ELE1;OSIL;LAMP1;SQSTM1;FTL variant;ARA70;FTHL6	NCOA4;CLN3;PIK3C3;PLEKHM1;MAP1LC3A;LRRK2;FTL;SQSTM1;LAMP1;LAMP2;FTH1	25	11	autolysosome	FTL;CLN3;LRWD1;MAP1LC3A;LAMP1;FTH1;LAMP2;NCOA4;PIK3C3;SQSTM1;LRRK2;PLEKHM1
GO:0044853	CDHN;TEX101;PKR1;PRTN3;PRKAR2;UNQ595/PRO1181;PKACA;CRACM1;LCP2;CHRNA3;TMEM142A;NB1;LRP4;MBN;GOK;SKAP1;KIAA0816;KIAA1044;UNQ867/PRO1884;UNQ2552/PRO6181;SCAP1;PRV1;ADD2;TRPM8;PRKACA;LRP10;CHRNB2;MEGF7;MS4A4A;CR1;FLOT1;EZR;ADDB;MS4A1;CD20;HAS2;4SPAN1;CD18;MFI7;PRKAR2A;KCND2;NACHRA7;CD11B;NACHRA3;NCAD;PKR2;CD20L1;SGRG;SKAP55;DAG1;TSE1;STIM1;VIL2;ITGAM;CR3A;TREM2;MYHL;MAL;CAV2;MS4A4;CDH2;ADCY8;TNFRSF1…	PRTN3;LCP2;CHRNA3;LRP4;SKAP1;DAG1;STIM1;ITGAM;TREM2;ADD2;CAV2;TRPM8;PRKACA;LRP10;CDH2;MS4A4A;TNFRSF10A;CR1;FLOT1;ADCY8;CHRNA7;SELPLG;ORAI1;EZR;CD177;MS4A1;ITGB2;CD8A;MYO1A;PRKAR1A;PRKAR2A;KCND2	76	32	plasma membrane raft	MS4A4A;KCND2;ADD2;LRP10;STIM1;PRKACA;CHRNA3;PRTN3;MAL;CDH2;MYO1A;PROKR2;TEX101;TREM2;DAG1;ITGAM;MS4A1;SELPLG;SKAP1;CAV2;ADCY8;HAS2;CALHM1;LRP4;CD8A;PRKAR1A;TRPM8;ITGB2;CHRNA7;CR1;PRKAR2A;FLOT1;CHRNB2;LYPD4;CD177;ORAI1;TNFRSF10A;LCP2;EZR
GO:0045025	PNPASE;SUV3;PNPT1;SUPV3L1	PNPT1;SUPV3L1	4	2	mitochondrial degradosome	PNPT1;SUPV3L1
GO:0045095	KPP;KAP11.1;KRTAP10-11;KRTAP18.9;KRTAP4.5;KAP10.2;KAP10.10;KRTAP18-9;KRTAP18.12;KAP10.3;KRTAP4-16P;KRT2E;KRTAP1-4;KRTAP3-3;KAP18-11;KRTAP4P1;KRTAP18-4;KAP29.2;KRTAP12.3;KRTAP4-5;KRTAP10.12;KAP4.15;K6B;KAP18-12;KAP9.9;KAP4.7;KAP9.8;KAP27.1;KRT5;KAP3.2;KRTAP12.1;KRTAP12-3;KRTAP3-2;KRT6IRS1;B3KY79;KRTAP4-16;KAP12.1;KRTAP2.2;B4DN72;KAP9.2;KRTAP18-8;B2A;KAP1.3;KRTAP9-8;B4DKJ0;KRTAP2-4;KRTAP1-3;KAP12.3…	KRTAP1-1;KRT82;KRT18;KRTAP4-6;KRTAP4-4;KRT3;CSNK1A1;EPPK1;KRT36;KRT75;KRTAP3-3;KRT6C;KRTAP4-7;KRT78;KRT25;KRTAP4-9;KRT76;KRT14;KRT72;KRT81;KRT71;KRT84;KRT9;KRTAP4-5;KRT2;KRTAP4-12;KRT13;KRT7;KRT6A;KRTAP2-1;KRT17;KRTAP11-1;FAM83H;KRT79;KRTAP4-1;TCHP;KRTAP2-3;KRT74;KRTAP2-2;KRT1;KRT5;KRT77;KRT16;KRT10;KRTAP3-2;KRT4;KRT83;KRT73;CASP14;KRT86;KRT80;KRT6B;FBF1;KRT8;KRT85;KRTAP2-4;KRTAP3-1	329	57	keratin filament	KRTAP10-6;KRTAP4-16;KRTAP16-1;KRTAP2-1;KRTAP9-6;KRTAP4-6;KRTAP1-1;KRTAP4-12;KRT83;KRTAP9-1;KRT74;KRT7;KRTAP1-5;KRTAP10-2;KRT2;KRTAP4-3;KRTAP4-8;FBF1;KRT18;KRTAP10-4;KRTAP26-1;KRT1;CSNK1A1;KRTAP4-9;KRT85;KRTAP12-3;KRTAP10-9;KRTAP2-2;KRTAP9-7;KRTAP9-4;KRTAP2-4;KRTAP10-8;KRT79;KRT84;KRTAP10-11;KRTAP4-5;KRTAP27-1;KRT9;KRTAP1-3;KRT78;KRT82;KRTAP10-3;KRT71;KRTAP4-7;KRTAP4-4;KRTAP12-1;EPPK1;KRTAP11-1;KR…
GO:0045098	PRPH;PRPH1;UPP2;VMAC;NEF4	UPP2;PRPH;VMAC	5	3	type III intermediate filament	VMAC;PRPH;UPP2
GO:0045111	BPAG1;MMP14;NOL9;PSMD10;USP10;KIAA0002;RLTPR;DKFZp761K0922;DISC1;STN1;C21orf112;HTRG;LL5B;DMN;SLC1A6;PRKCL2;CYK8;Q9H319;KRT17;EAAT4;ZNF131;PFDN5;SOLO;NEF3;C14orf114;Nbla00170;EPIPL;CCT8;NES;PJA2;GFAP;S100A8;HOXA13;SAP30BP;SCL;DES;SNF2L2;KIAA0728;SYNM;KIAA0353;B4DE66;RNF131;EVPL;BP230;Q45VM6;HHA6;NR1I2;HCNGP;KRT84;KIAA0190;BAF190B;PXR;B3KXJ0;HEL113;SESTD1;PADI6;BCAS3;SYN;SNF2A;B3KQI5;KIAA0301;CLK3…	MMP14;ING4;HOXA13;SAP30BP;NOL9;DDX60;PSMD10;USP10;DES;EPPK1;KRT36;SYNM;MDN1;DISC1;STN1;PKN2;DST;EVPL;DTNA;INA;NR1I2;SLC1A6;KRT84;PRPH;NEFL;NEFM;GFAP;PHLDB2;SMARCA2;SYNE2;KRT13;KRT7;NDOR1;KRT17;HSDL1;ZNF131;SESTD1;PFDN5;EXD2;KRT20;BCAS3;KRT4;CARMIL2;PRKCE;MTRR;CLK3;KRT80;PLEC;CCT8;VIM;KRT8;NES;PJA2;S100A8	141	54	intermediate filament cytoskeleton	NEFM;CCT8;NR1I2;MMP14;DTNA;USP10;INA;SAP30BP;ING4;PSMD10;PRPH;SYNE2;PFDN5;ZNF131;KRT8;SYCE1L;VIM;SLC1A6;EXD2;KRT84;KRT7;NOL9;HSDL1;PKN2;MDN1;CARMIL2;KRT4;SMARCA2;SYNM;DISC1;DST;CLK3;KRT80;GFAP;STN1;DDX60;KRT36;NES;PADI6;NEFL;S100A8;PRKCE;MTRR;EVPL;KRT20;SESTD1;PHLDB2;PJA2;PLXNB2;HOXA13;KRT17;DES;EPPK1;NDOR1;PLEC;KRT13;BCAS3
GO:0045120	AURA;ARK1;IAK1;A0A140VJR9;AURKA;STK6;KMT6;TBP;CENPF;STK15;EZH2;AYK1;PLCZ1;AIK;BTAK;AIRK1	TBP;CENPF;EZH2;PLCZ1;AURKA	16	5	pronucleus	AURKA;PLCZ1;EZH2;TBP;CENPF
GO:0045121	PRTN3;PPAP2B;NPC1;DPP4;CSVP;B3KQJ4;PCSK3;M6B;CD1A;MFAP3;SLC1A2;PIG14;A0A384NPH9;STX12;VDAC1;PAG;SLC39A6;TNF;CLN6;CBLB;JAK2;ARID3A;MSTP019;CD79A;KCNE3;UNC5H1;KIRREL;KIAA1723;SYCL;CARD11;TDGF1;PPAP2A;BENE;PAG1;TNFSF2;RAP2B;SPFH2;FAS1;DAG1;ADCY2;KIAA1060;MDF2;ITGAM;HPSE1;TRAILR1;CERP;ATP1A1;DNAM1;TPP1;HGK5;BTS;CD19;JTK8;PODXL;ABC1;ALK5;HPA1;ATP1AL2;CLIPR59;CBL3;AKAP79;TNFR1;ERLIN2;SELE;CLEC8A;MAL2;A…	ITGB1;PRTN3;LCK;FAIM2;KCNA5;NPC1;KCNA3;DPP4;ANGPT1;PI4K2A;RHOQ;TEK;RGMB;MFAP3;CD1A;SLC1A2;STX12;VDAC1;ARID3C;KDR;LAT;CD48;APP;SLC39A6;LAX1;PROM2;TRPM8;TNF;CLN6;CHP1;FLOT1;CNR1;MME;CBLB;ATP2B2;JAK2;OLR1;MLC1;BAALC;ARID3A;HYAL2;CD79A;MAPT;KCNE3;HPSE;ASAH2;LRP6;CD4;CAV1;PGK1;SLC9A1;BTK;IL6ST;RTN4RL1;CARD11;PAG1;VDAC2;RAP2B;IKBKB;CXADR;LYN;SLC6A4;DAG1;ADCY2;VCL;MYO1C;TNFRSF1B;CTSD;ITGAM;PIKFYVE;TRAF2…	518	208	membrane raft	PODXL;RTN4R;CD48;PLLP;PECAM1;KCNA5;CXADR;TGFBR1;TNF;STOM;TEX101;KCNE3;VDAC2;CAPN2;DLG1;INPP5D;CAV2;ERLIN2;PDPN;CTSD;ITGB1;ITGB2;AKAP5;MLC1;LDHB;CD24;ERLIN1;RTN4RL2;LAT;SORBS1;UNC5B;KIRREL1;SLC9A1;TPP1;CD19;MAG;TNFRSF10A;CBL;ZSWIM7;TRAF2;SLC1A2;BCRP1;CD1A;ARID3C;CHP1;GP2;KCNQ1;SERPINH1;TNFRSF11A;MALL;ANXA13;GPRC5B;CD4;MAL;EMP2;VDAC1;TLR6;SLC1A1;STOML3;CAV3;HPSE;LAMTOR1;LCK;ATP2B4;NPHS2;CBLC;FAS;PL…
GO:0045171	GST5;KIAA0665;ADPRTL3;FI58G;KIAA0036;DLNB07;HSDB3A;SRA1;B4DJ43;3BH;PCIF1;ESRRA;PPP1R121;hucep-10;Q6LC01;TIP150;ARM2;MPHOSPH1;PPP1R13L;XTP3TPATP1;FP17659;ARFO1;HSD3B1;GSTM4;C20orf67;TMEM9;NISCH;TUBB4Q;KIAA0819;SPF31;UNQ2520/PRO6013;HSPC331;UNQ3122/PRO10274;A0A384MTU6;TUBB3;B4DY90;MKLP2;TUBB4B;NR3B1;RAB6KIFL;RG4;HT020;HSPC315;FAM82C;WAPAL;DERP4;PHLDB1;DXS1179E;TUBB5;EPB41;ADPRT3;B2R6L0;KIAA0975;ALS…	TUBB2A;GSTM5;KICS2;EHD2;SETX;SRA1;PCIF1;RAB11FIP3;ESRRA;GPX2;ACOT12;PPP1R13L;KCTD1;CDC7;CDC6;QSOX1;HSD3B1;GSTM4;NISCH;MTUS2;TMEM9;USB1;KIF20A;TUBB3;CDCA8;NGRN;TUBB4B;RMDN3;PHLDB1;SEPTIN2;EPB41;TRIM45;WAPL;CENPE;XPA;KLK6;DUSP11;PHLPP2;DNAJC8;TUBB8B;EAF1;PYCR3;AAMP;RBM18;HNF4G;DCTN1;KLHL22;TUBB4A;TUBB6;SKA1;NUDCD2;KIF2B;PRKCI;GSTM2;RBM44;APC2;RAB35;TUBB8;CYTH4;PRC1;TUBB2B;OLFM4;NUPR1;KIF23;MICAL3;N…	256	93	intercellular bridge	PARP3;GSTM5;KLHL22;TUBB8B;TEX14;GSTM1;KICS2;KIF20A;USB1;SETX;DCTN1;TUBB8;AGBL5;CDCA8;CHRNA2;UNC119;EHD2;TUBB4B;CENPE;PCIF1;FAN1;NUDCD2;HNF4G;OPN1SW;TUBB3;FAM83D;KLK6;MICAL3;GPX2;MTUS2;KIF2B;CDC7;TUBB6;EPB41;QSOX1;TUBB7P;IQCB1;RFXANK;TUBB2A;GSTM3;HSD3B1;PHLPP2;KRR1;RAB1C;FLNC;ESRRA;RAB11FIP3;PRSS27;SKA1;PHLDB1;NISCH;RAB35;GSTM4;KCNV1;RBM44;FAM50B;JPT1;MICAL1;KCTD1;PRKCI;CDC6;KIF20B;TPX2;TRIM45;APC…
GO:0045177	CCDC23;LDLR;USH1C;SPECC1;IKEPP;DUOX2;ITPR3;CALL;NRAMP2;RDX;PLAT;NEDD1;AE4;UCP4;ZO1;SLC7A11;JAG1;DMT1;CETN2;CALT;CDC42;CDH25;IFIT5;CHIP28;HOMER1;KIAA1997;SBC5;C5AR2;NF2;VASH;APP;DHC1B;DUOXA2;HOMER2;LIC3;ISG58;C5R1;CGI-60;KIAA0521;KIAA1565;ABCB11;MDP;VCAM1;INADL;ATP6V1C1;C5AR;PRO2286;NUMB;MYL12B;CLIC4;MPDZ;ATP6N2;SCH;OK/SW-cl.35;SIPA1L3;SLC4A9;FAP;PDZK2;HEL-S-7a;NCAD;EDA;DYNC2LI1;FRMPD2;FZD6;PRSC1;…	LDLR;USH1C;SPECC1;DUOX2;ITPR3;RDX;PLAT;NEDD1;SLC7A11;JAG1;CDC42;CETN2;IFIT5;HOMER1;C5AR2;NF2;APP;DUOXA2;HOMER2;ABCB11;VCAM1;ATP6V1C1;NUMB;CLIC4;MYL12B;MPDZ;SLC4A9;SIPA1L3;FAP;DYNC2LI1;FRMPD2;FZD6;ADGRF5;CDH19;TUBG1;CLCN5;ENPEP;ATP6V0A4;BYSL;MYO1B;SVBP;NHERF4;SLC25A27;CRB3;EDAR;CHL1;DYNC2H1;LGMN;SLC11A2;CD36;PATJ;CUBN;LRP2;CRB1;ABCG5;KCNQ1;CRB2;SRR;ITGA8;FAT4;DPEP1;ARHGEF18;DCHS1;CA2;PTCH1;ACTG1;E…	189	92	apical part of cell	SVBP;USH1C;DYNC2LI1;FAP;ADGRF5;FZD6;ENPEP;PDZD4;C5AR1;CDC42;BYSL;PALS1;FRMPD2;AMN;LDLR;CETN2;SRR;HFE;HOMER2;FAT4;PATJ;TJP1;CA2;KCNQ1;NHERF4;PTCH1;EMP2;NIN;DVL2;JAG1;NELFE;KNCN;DUOX2;ACP3;PARD6B;PCM1;NHERF1;FZD3;NUMB;CRB3;TUBG1;CUBN;NEDD1;MYO1B;C5AR2;AQP8;ABCG5;CDH2;HOMER1;SPECC1;SLC11A2;SLC4A9;PRKCI;DYNC2H1;LRP2;ATP6V0A4;CRB2;CRB1;ARHGEF18;CD36;EDAR;PLAT;EPB41L4B;EZR;AQP1;MYO6;ITPR3;ABCB11;TOMT;C…
GO:0045178	EDN1;ADCY10;CLRN1;FAP;GKN2;NRAMP2;HEL-S-7a;HOMER3;CD49B;TF;DMT1;KRT14;OTM;OK/SW-cl.20;SAC;PRCP;HFE;GDDR;USH3A;ITGA1;OSP;KIAA1771;PRO1400;HLAH;UNQ465/PRO813;PCP;ITGA2;BLOT;TFIZ1;DCT1;DOCK7;SLC11A2;CLDN11	ITGA1;ITGA2;KRT14;ADCY10;PRCP;HFE;FAP;DOCK7;GKN2;SLC11A2;HOMER3;CLDN11;TF	33	13	basal part of cell	CLRN1;FAP;ITGA2;ITGA1;KRT14;GKN2;CLDN11;HFE;HOMER3;SLC11A2;DOCK7;ADCY10;PRCP;EDN1;TF
GO:0045179	SPTBN5;FABPI;TCHP;C9orf140;FABP2;HUBSPECV;MYO5B;SAPCD2;PRKCZ;HUSPECV;BSPECV;FABP1;FABPL;INSC;PKC2;KIAA1119	SAPCD2;SPTBN5;PRKCZ;TCHP;FABP1;FABP2;MYO5B	16	7	apical cortex	SPTBN5;INSC;TCHP;PRKCZ;FABP2;MYO5B;FABP1;SAPCD2
GO:0045180	KIAA0622;PHLDB1;KIAA0627;CLASP1;LL5B;MAST1;LL5A;KIAA0638;PKD2;TRPP2;PHLDB2;DLNB07;CLASP2	PHLDB1;CLASP1;MAST1;PKD2;PHLDB2;CLASP2	13	6	basal cortex	PKD2;CLASP1;PHLDB1;MAST1;CLASP2;PHLDB2
GO:0045202	GPHN;KCNB1;SHANK3;DPR1;CORO1A;ACHE;HNG3;CNTN6;BLOC1S7;CHRDL1;RGS10;HNRNPD;RPS15A;LRRC12;UNQ238/PRO271;SH2D5;WDR1;SK;CDH23;SIPL1;PTEN;DRD1B;CACNLB4;PCLO;PRRT2;GABRG1;SLITRK5;NKHC1;SORCS2;GPER1;UNQ755/PRO1486;A8K215;A8K9Q7;GABRQ;ATCAY;TSPAN25;PILOT;PVALB;RPS9;KCC3;HTR1E;SAMD2;NETO1;ARHGAP3;PGRMC2;CNNM2;TH;WAVE2;A26C1B;AAG4;HNRPUL1;PTD009;STN;FKSG30;B2R615;B7Z9U4;INSYN2A;HTR2A;PROT;RIMS2;ANKS1B;CHAT…	GRIN2A;GPHN;KCNB1;SHANK3;GABRG2;PURG;DOC2B;CHRNA3;ABR;CORO1A;GNG13;ACHE;NQO1;CRELD1;SLC1A2;HRH1;LHFPL4;CNTN6;FGF12;VDAC1;CHRDL1;ENAH;RGS10;CACNA1C;HNRNPD;STXBP5;CALB2;GABRB3;RPS15A;CACNB1;SLC6A7;GPR179;SH3GL2;NETO2;WDR1;SH2D5;GSG1L;CDH23;BRINP1;LYPD1;DNM3;ATP1A3;NRXN3;PTEN;MPZ;HAPLN2;FLRT2;MAP1S;LIN7B;PCLO;PRRT2;SYT4;ADD1;PPM1H;MAPK8;SLC17A5;VCP;DAB1;MPDZ;RPS18;KCTD12;DGKI;KCNK1;PDE7B;SLITRK5;RPS…	1641	891	synapse	GRIA4;HRH3;SHC4;SLC18A1;RPL26;ITGA5;KCNQ3;GABRA4;CC2D1A;SSPN;FRRS1L;MAGI2;HNRNPM;ELMOD1;DVL1;SYT4;OPRM1;SLC12A5;HNRNPF;GABRB2;GRIK2;ACHE;SYNPR;DMTN;EIF2S1;NRN1;TMOD2;CRIPT;CNTN4;AP1G2;ARHGEF9;METTL5;DLG5;SCAMP5;SYT1;LRP4;SLC12A4;HTR1E;CD53;GNG7;GPR37;MPP2;LY6H;SYNPO;CHRNE;CYP46A1;NR1D1;FXR1;FCHO2;POTEI;CNTN1;DRD1;ERC2;PALMD;GABRR3;GPC4;IGF2BP1;SLC1A2;ASIC2;SIPA1L1;OGT;RAP2A;CBLN4;CTBP2;ARPC1A;ARP…
GO:0045211	GRIN2A;ARHGAP34;GPHN;KCNB1;SHANK3;GABRG2;CHRNA3;SUSD4;HTR3E;LHFPL4;P2RY1;KIAA1166;CACNA1C;GABRB3;C1orf30;GPR179;KIAA0726;KCND3;B3KPI8;FLRT2;LIN7B;F2R;PRRT2;GABRG1;FNBP2;KCTD12;ERK;KIAA0911;KCNJ2;PRR7;SHISA7;SORCS2;B4DRB1;HTR3A;GABRR1;DAG1;B4DII7;PCDH10;GABRQ;SLITRK3;DAGLA;B7Z4C0;A8K0H7;B4DFX3;HGK5;BCNG1;A0A1U9X7R0;HTR3C;GPR158L1;VR1;NETO1;SHC4;SSPN;GABBR1;Q53FX5;DMDL;TMBIM2;UNQ6438/PRO21364;PCDH6…	GRID2;GRIN2A;ADORA1;GPHN;GRIN2B;FAIM2;CHRNA5;KCNB1;SHANK3;GABRG2;KCNA3;CHRNA3;NLGN4Y;STRN;CLSTN2;GABRA2;CNTN2;LHFPL4;ABHD17C;GRIA2;LRRC4;P2RY1;LRFN3;MAGEE1;GRIN2C;CLSTN3;KCTD8;CACNA1C;GRM3;CHRNA1;SHISA9;GABRB3;DNAJA3;SEMA4C;GPR179;NAPEPLD;SYAP1;GRIK5;LRRC7;GRIP1;ITGA5;KCND3;CSPG5;SHANK1;ATP2B2;GRIN3A;FLRT2;CBLN1;SEMA4D;LIN7B;GRIK4;PRRT2;F2R;ZC4H2;ATP6AP2;SCRIB;KCND2;ADRA2A;IGSF21;NRP2;KCTD12;CNKS…	481	212	postsynaptic membrane	GRIA4;NETO1;SHC4;CLSTN3;ITGA5;ATP6AP2;GABRA4;SSPN;KCND3;GRIP1;GRIA3;CNKSR2;CHRNA5;GABRB2;GRIK2;SLAMF7;ADORA1;SUSD4;CHRNA4;ABHD6;DTNBP1;HCN1;NLGN3;TACR1;TRPV1;MYOZ3;SLC6A11;NAPEPLD;UTRN;CHRNA2;GRM2;GRIN2C;ANK2;GABRA2;NSG1;OPRK1;CHRNA9;SYT1;GABRA3;CHRNG;AKAP5;GRM7;PCDH8;CNIH2;CHRNE;ITGA3;GRIA1;PDLIM4;CHRND;SNTA1;KCND1;TAMALIN;SYAP1;HTR3B;GRIN3A;SORCS2;GABRG1;SLC6A1;PRR7;FMR1;GLRB;LRRC4C;LRFN2;CNTN1…
GO:0045265	ATP5PD;ATP5PO	ATP5PD;ATP5PO	2	2	proton-transporting ATP synthase, stator stalk	ATP5PO;ATP5PD
GO:0045267	ATP5F1B;ATP5F1A	ATP5F1B;ATP5F1A	2	2	proton-transporting ATP synthase, catalytic core	ATP5F1B;ATP5F1A
GO:0045334	CLH17;KIAA1199;AP17;PSPD;COLEC5;BM-021;SAC2;HIP9;SFTP3;SFTPA2B;CLAPM1;SFTPB;CLH22;SFTP2;CEMIP;SFTP4;SFTPA;ADTAB;CLTCL2;MYO1E;INPP5F;KIAA0966;C6orf209;PICALM;AP2M1;RAB35;SFTPA2;MSTP044;KIAA0109;CPNE6;CLAPS2;COLEC7;CLTC;KIAA0034;AP2A2;CD001;CTLA4;SFTPA1;CD152;CLAPA2;SFTPA1B;RAY;AP2S1;SFTPH;PSAP;DVL2;AP2A1;MYO6;SFTA3;CALM;HYPJ;CLTCL;NESI;KIAA0899;SFTPD;CLTA;CLTCL1;SFTP1;ADTB2;CLAPB1;MSTP047;ADTAA;CL…	CLTC;AP2A2;CTLA4;SFTPA1;AP2S1;MYO6;PSAP;DVL2;AP2A1;SFTPB;CEMIP;SFTPD;CLTA;CLTCL1;MYO1E;INPP5F;LMBRD1;CLTB;AP2M1;RAB35;SFTPC;RAB1C;SFTPA2;AP2B1;PICALM;CPNE6	72	26	clathrin-coated endocytic vesicle	LMBRD1;RAB35;SFTPB;SFTPA2;MYO6;PSAP;CLTA;PICALM;DVL2;CTLA4;CLTCL1;AP2B1;AP2A2;AP2S1;AP2A1;CEMIP;SFTPA1;CLTC;CPNE6;MYO1E;INPP5F;RAB1C;SFTPD;SFTPC;AP2M1;CLTB;SFTA3
GO:0045335	CORO1;CLCN3;ARHGAP34;UNQ5783/PRO16090;RAB7B;APPL1;STX6;GT197;FMNL;KIAA0857;CORO1A;ELANE;RAB11A;RIP11;RAB43;CDC42;TRIM14;ZNF375;STXBP3;STX12;LAMP1;GSN;SYT11;CARD15;GRP58;KIAA1736;FRAP1;MTOR;C14orf175;CTSS;RAB31;CD82;KIAA0456;BORG1;VTNR;SAR2;TSPAN27;STXBP4;FNBP2;ITGAV;RAH;ACTG;FRAP2;RAB22B;BORG4;RAB32;RAB22A;RAB22;CDC42EP4;RAB11;SNX3;TCIRG1;FMNL1;KIAA0831;TLR7;SRGAP2;YPT3;RAB7A;ERP57;ANXA11;RAB9A;E…	CLCN3;APPL1;RAB7B;STX6;CORO1A;ELANE;RAB11A;RAB43;CDC42;TRIM14;STXBP3;STX12;LAMP1;GSN;SYT11;MTOR;CTSS;RAB31;CD82;STXBP4;ITGAV;RAB32;RAB22A;CDC42EP4;SNX3;TCIRG1;FMNL1;TLR7;SRGAP2;RAB7A;RAB9A;ANXA11;MYO1C;TLR9;SLAMF1;ZYX;CYBB;FLNB;KIF5B;PDIA3;CD36;BECN1;NOD2;WAS;NOD1;UNC93B1;RAB34;RAB23;ATG14;PLA2G5;ITGB5;ABCA1;VAMP3;MPEG1;ACTG1;CDC42EP2;VIM;RAB11FIP5;RAB38;PLD4;RAB39A;RAB11B;RAB41;STX8;LRRK2;RAB8B;…	166	81	phagocytic vesicle	RAB8B;RAB43;RAB14;UNC93B1;ITGB5;CDC42;ATG14;RAB11FIP5;LAMP1;CORO1A;TCIRG1;CYBB;CDC42EP2;RAB20;STXBP3;CLCN3;ELANE;SYT11;WAS;RAB9A;VIM;VAMP7;RAB22A;PDIA3;RAB11A;ZDHHC5;RAB31;ABCA1;LRRK2;RAB9B;STXBP4;GSN;RAB39A;MPEG1;NOD1;TRIM14;RAB7A;ZYX;RAB41;PLD4;CDC42EP4;SCIMP;STX4;CD82;ITGAV;RAB11B;VPS26B;ANXA11;PLA2G5;MTOR;CD36;APPL2;RAB38;KIF5B;RAB34;FLNB;SLAMF1;RAB23;STX6;UVRAG;RAB5A;STXBP1;STX8;VAMP3;APPL1;…
GO:0046581	MRP2;ADCP2;CMOAT;MDR3;LYRIC;PGY3;TJP1;BSEP;DPP4;AEG1;ABCC2;CMOAT1;CMRP;CGI-52;ABCB4;ABCB11;MTDH;SDCCAG28;STARD10;CD26	ABCB4;ABCB11;TJP1;MTDH;DPP4;STARD10;ABCC2	20	7	intercellular canaliculus	ABCB11;ABCB4;STARD10;MTDH;ABCC2;DPP4;TJP1
GO:0046691	AQP8;BSEP;KCNA5;ABCB11	AQP8;ABCB11;KCNA5	4	3	intracellular canaliculus	ABCB11;KCNA5;AQP8
GO:0048237	EDN1;A2MRAP;LRPAP1;VTN	LRPAP1;VTN	4	2	rough endoplasmic reticulum lumen	VTN;EDN1;LRPAP1
GO:0048471	HSPC013;FLN;KCNB1;AIFM1;PEK;MPRD;ACHE;FREQ;PPM1F;KIAA0703;VICKZ1;BLOC1S7;FMN2;MOBKL3;PDE4A;EHD1;CEB1;CHGA;WRNIP1;C3orf29;VTI1A;RHBDD2;B3KND1;KLHLX;SPCA2;CDKN1;ATP9A;HIF1AN;DDX4;MTMR13;OAS2;FELS;KIAA0865;MTK1;ZNF675;CYLD1;NKHC1;KIAA0101;GPER1;ANX6;OSBP1;KIAA1766;RNF128;SBF2;PRKR;ABC1;S100F;AOP2;TSNAXIP1;ZNFN2A1;SELE;CIB1;RANGRF;TH;VDP;RLF;CMT4B2;KIAA0846;HER1;AAG4;SERHL2;LMTK2;JAB1;JM21;HSP90BC;GN…	KCNS1;KCNB1;NPC1;HMGB2;STX6;PPP1R13B;AIFM1;USO1;MT3;PLEKHG5;EPN3;TGFA;ACHE;PDE4C;KLHL20;PINK1;RBM4;CMYA5;PPM1F;UBE2I;RAB4A;PDE2A;RTRAF;FMN2;PDE4A;COPS8;EHD1;SH3GL2;WRNIP1;SPINK5;CHGA;DNM3;VTI1A;PDE4B;RHBDD2;SEC23A;SPIRE1;SCN5A;ATP9A;HIF1AN;MAP1S;MLPH;DDX4;SNAP47;SYT4;HMOX1;PRKD1;OAS2;VCP;DAB1;DGKI;TP53BP2;PRKRA;PDE7B;ZNF675;ATN1;NELL1;STK26;GBP3;PHEX;TAF10;BNIP2;TPPP;RAB15;BANK1;HDAC6;NME2;CDKL5;…	1813	730	perinuclear region of cytoplasm	ABCD1;CHODL;CASC3;EIF3G;HEATR5B;TMEM184A;MAGI2;TRAIP;APBA1;DAOA;TNKS2;ZPR1;SYT4;ANKRD13A;ERG;APLP1;HSP90AA1;ACHE;GAPDH;NOS1AP;STOM;ACTN4;EXOC3;OAS2;RAB4A;TLR4;DMTN;PAFAH1B1;PDE4A;RNF207;TPPP3;TOLLIP;CX3CL1;KLHL20;SEC23A;DAB2;ARHGAP1;PDE4C;EHD2;AZIN2;MLC1;PDCD6;GJB2;NANOS2;RAD51C;RANGRF;SLC26A4;KIRREL1;USO1;FXR1;PPM1F;CBL;PDE4B;MOSPD1;HRAS;PROCR;IGF2BP1;EXOC1;BANK1;TRMT112;RAC3;MAP6;EML1;COBL;DCUN…
GO:0048500	Q71V07;B4DDS7;HEL103;SRP72;SRP68;SRP19;Q8WVW9;SRP9;SRP54;SRP14	SRP68;SRP72;SRP19;SRP9;SRP54;SRP14	10	6	signal recognition particle	SRP14;SRP54;SRP19;SRP9;SRP68;SRP72
GO:0048786	NRXN4;GPRC1G;ADORA1;MGLUR7;HSPC261;GAD67;SV2A;PI4K2A;PPFIA4;RAB3IP3;C20orf190;KIAA0340;RIM2;ADORA2A;REA;KIAA0897;KIAA0672;PPFIBP2;APP;EHD1;AGRNL;VIAAT;C6orf111;LIP1;ZNF231;RAB3IP2;FLOT1;DAO;PPFIA2;B4DM68;PCLO;SNAP47;HSPC306;KIAA0434;ERC2;SADB;KIAA1811;KIAA0378;KIAA0736;KIAA0751;SLC32A1;GPER1;ARHGAP44;SHANK2;SFRS18;PPFIA3;GAD;A0A024R7I7;DRY12;A4;UNC13C;Nbla00761;KIAA0237;VGLUT1;TPRG1L;EGFLAM;PPFIB…	UNC13A;ADORA1;RIMS4;SV2A;VPS11;SYP;PI4K2A;SLC17A7;PPFIA4;SLC32A1;BSN;ARHGAP44;RAB3A;SYT1;SHANK2;RIMS3;GAD1;SYN1;PPFIA1;PPFIBP2;NUFIP1;APP;EHD1;PPFIA3;RIMS1;CNTNAP1;UNC13C;ADCY8;FLOT1;RIMS2;UNC13B;PPFIBP1;PPFIA2;DAO;BRSK1;EGFLAM;PNISR;TPRG1L;PHB2;FZD3;TRIO;TRAPPC4;PCLO;SNAP47;ERC2;GRM7	112	46	presynaptic active zone	EGFLAM;PI4K2A;PPFIA4;TRAPPC4;GAD1;SYN1;UNC13A;UNC13B;USP39;PPFIA3;SHANK2;RIMS2;RAB3A;ADORA1;TPRG1L;NUFIP1;SLC17A7;ADCY8;PNISR;DAO;PPFIA1;PPFIBP2;SV2A;SYT1;GPER1;PPFIA2;RIMS3;PCLO;CNTNAP1;GRM7;SYP;RIMS4;KCNK15;FLOT1;EHD1;SIL1;SLC32A1;BRSK1;UNC13C;RIMS1;VPS11;ADORA2A;ARHGAP44;TRIO;BSN;APP;FZD3;PHB2;ERC2;SNAP47;PPFIBP1
GO:0048787	CDHN;ADRA2R;UNC18A;STX19;X11;KIAA1857;SALM2;STX1A;GRIA1;P2RY4;UNQ9381/PRO34206;STX1;LRFN1;A0A384N6F4;APBA1;A0A140VJM0;P2RY1;LRFN3;GluN2D;KCTD8;UNQ571/PRO1133;STX2;GABRB1;STX2B;STX3;CACNA2D1;SYT11;ITGA3;CDH10;GLUH1;NRXN3;NECTIN1;NRU;ATP2B2;SNAP;KIAA1484;NRXN1;SALM4;MED;MSK18;FZD3;PRR1;GLUA1;STX11;MXRA1;LMNT2;PMCA2;NMDAR2D;ADRA2A;LMNT1;SCN8A;NTNG2;HVEC;NCAD;PVRL1;UNQ5865/PRO34192;STX2A;M6A;GPM6A;GL…	ADRA2A;SCN8A;NTNG2;STX19;STX1A;GRIA1;LRFN1;APBA1;GPM6A;P2RY1;LRFN3;STX1B;CACNA2D2;KCTD8;STX2;NTNG1;GABRB1;RYK;STX3;CACNA2D1;LPAR2;SYT11;KCNJ8;ITGA3;CDH10;CPLX3;ATP2B4;CDH2;NRXN3;NECTIN1;HCN1;GRIN2D;ATP2B2;NRXN1;P2RX1;SNAP25;FZD3;STXBP1;STX11;CACNA2D3	87	40	presynaptic active zone membrane	P2RY4;GPM6A;STXBP1;STX19;APBA1;SYT11;CDH10;CDH2;KCNJ8;SCN8A;STX1B;ATP2B4;LPAR2;NRXN1;GABRB1;HCN1;NRXN3;METTL3;NECTIN1;NTNG2;SNAP25;STX2;CPLX3;CACNA2D2;ADRA2A;P2RY1;LRFN3;P2RX1;STX1A;RYK;LRFN1;STX3;CACNA2D1;ATP2B2;ITGA3;GRIA1;CACNA2D3;KCTD8;STX11;FZD3;GRIN2D;NTNG1
GO:0048788	KIAA0378;RIM1;RIMS4;RIMS1;ZNF231;KIAA1081;RAB3IP2;Nbla00761;KIAA0237;RIMS2;RAB3IP3;KIAA0751;BSN;C20orf190;ELKS;KIAA0559;ERC1;KIAA0340;RAB6IP2;RIM2;ACZ;RIMS3;PCLO;KIAA0434;ERC2	ERC1;RIMS4;RIMS1;RIMS3;PCLO;RIMS2;ERC2;BSN	25	8	cytoskeleton of presynaptic active zone	RIMS1;RIMS3;PCLO;BSN;RIMS4;ERC2;ERC1;KCNK15;RIMS2
GO:0051233	CENPV;CENPE;ARL10B;RACGAP1;STK5;FIRRM;C1orf112;CTDP1;MAP9;STK15;PESCRG3;ARL8A;PKP4;CDC42;ARL8B;PLK1;AIK;AIRK1;MAPRE2;RP1;AD1;ARK1;APP;IAK1;ASAP;AIRK2;STK1;GIE1;AIE2;AIRK3;AURKA;STK6;KRMP1;MPHOSPH1;FCP1;CDC18L;AURKB;CDC6;AURA;STK13;ARK3;PLK;MGCRACGAP;GEM;AIK2;ARK2;AURKC;KIF14;KIAA1478;KIAA0042;CCDC69;RIF1;APOLO1;KIR;AYK1;GIE2;ARL10C;KIF20B;CDCA8;MAPRE3;A0A140VJC8;RG4;UNC119;A4;PRR6;MAPRE1;AIM1;AIK…	CENPV;CENPE;GEM;AURKC;KIF14;RACGAP1;FIRRM;RIF1;CCDC69;CTDP1;MAP9;ARL8A;ARL8B;PKP4;CDC42;PLK1;KIF20B;CDCA8;MAPRE2;RP1;APP;MAPRE3;UNC119;AURKA;MAPRE1;AURKB;CDC6	70	27	spindle midzone	GEM;PLK1;CTDP1;CENPV;MAP9;KIF14;AURKC;ARL8B;CDCA8;MAPRE2;CDC6;RIF1;CDC42;KIF20B;MAPRE3;RACGAP1;UNC119;CENPE;AURKB;CRYBG1;ARL8A;PKP4;AURKA;MAPRE1;APP;FIRRM;RP1;CCDC69
GO:0051286	A0A384NPX1;A5Z217;B4DUI0;GPR179;Q9H319;VIAAT;GRM6;RAB8B;tmp_locus_29;RDX;DES;SLC32A1;PKP2;Q45VM6;GNB5;Q45VM8;Q45VM7;VGAT;LRIT3	GPR179;PKP2;GNB5;GRM6;RAB8B;RDX;DES;SLC32A1	19	8	cell tip	GNB5;SLC32A1;RDX;GPR179;GRM6;DES;RAB8B;PKP2;LRIT3
GO:0055028	NUMA;NMP22;NUMA1	NUMA1	3	1	cortical microtubule	NUMA1
GO:0055037	KIAA0665;AMOTL2;MFI2;RABEX5;STX6;PHETA2;VPS51;SDCCAG3;B3KQJ4;NTRK1;DMT1;A8K0M3;STX12;C11orf3;NHEDC2;JRAB;76P;WIPF3;TNF;CLN2;KIAA0966;MAP97;ATPIQ;RAN;ATP9A;REP15;SGK3;ACKR1;RCP;ARFO1;NISCH;AQP2;KCNK1;RAB10;ARF6;BSEP;RAB11;TNFSF2;RAP2B;PLA2G3;GPER1;OK/SW-cl.20;ARHGAP44;GLUR1;MDF2;RAB17;ITSN;ATPIIA;SLC9A6;FAM39CP;MCOLN2;TPP1;CCR10;ZNT10;BTS;DRY12;BIG2;VTI1L1;GIG1;KIAA0956;HLAH;UNQ2432/PRO4992;FY;MST…	RAB29;AMOTL2;WASH2P;CLCN3;ITGB1;ACKR3;STX6;PHETA2;VPS51;RAB11A;NTRK1;PHETA1;RAB11FIP3;STX12;WASH4P;OPTN;ACKR2;APP;SYT11;WIPF3;TNF;VIPAS39;VTI1B;RABGEF1;MLC1;RAN;ATP9A;ABCB11;REP15;CLCN4;C1orf210;SGK3;SLC9B2;ITSN1;ACKR1;DENND6B;NISCH;SORL1;AQP2;ATP11A;KCNK1;ARF6;VPS33B;RAB10;ATP11C;FCHSD1;TBC1D12;RAP2B;FCHSD2;TMUB1;ARHGAP44;RAB17;TUBG1;SLC9A6;CLTCL1;ATG9A;MCOLN2;CD22;TPP1;RAB11FIP1;CCR10;BACE1;MYO…	354	142	recycling endosome	PHETA1;WASH3P;TNF;ATP11C;PANK1;SLC31A2;DENND6A;ACKR2;CLTCL1;RAB14;RAB4A;VTI1B;C11orf2;ANK2;ARFGEF2;ENTR1;WASHC1;SORL1;TBC1D12;RAB11FIP5;TNIK;ACKR1;CFTR;ITGB1;TUBGCP4;MLC1;RELCH;GRIA1;PLEKHJ1;RAB10;TPP1;AP1G1;HFE;RAB17;FCHSD2;ACKR3;CLCN3;ABCG1;ARF6;ST8SIA2;RAP2A;MCOLN2;LMTK2;CERT1;DYNC1I1;SLC31A1;SYT11;TF;SLC1A1;ACKR4;EEA1;RAB29;SLC9A9;TMUB1;AMOTL2;RABGEF1;RAB11A;TUBA1A;VAMP8;BACE1;FCHSD1;PLEKHA3;…
GO:0055038	BAIAP3;KIAA0665;A0A583ZB54;ACAP1;A0A0A1HAV9;A0A3G8GE18;STX6;B4DQ91;HLA-B*1513;RNF34L;DRG1;NTRK1;Q29853;DMT1;ABHD17C;SLC39A4;HLA-A;A0A7T5V792;HLA-A*33;RAB4A;STX12;HLA-B44;NHEDC2;ZFYVE27;B4E316;PACSIN2;TCFL2;DKFZp686C24272;Q59EE1;EHD1;C19orf27;HLA-Bw62.3;HLA-DQB1;HLA-6.0;MICALL1;TPCN1;B4DHT3;HLA-F;ATPIQ;ATP9A;ATP13A4;DYNC1LI1;B2RCH0;ARFO1;PAST3;KIAA0941;HLA-B35;APG9L2;RFFL;COPT1;RAB12;HLA-a;RAB10;A…	BAIAP3;WASH2P;RAC1;ACAP1;STX6;EHD2;DRG1;RAB11A;NTRK1;HLA-G;SCAMP2;RAB43;ABHD17C;SLC39A4;HLA-A;RAB11FIP3;RAB4A;STX12;WASH4P;OPTN;ZFYVE27;PACSIN2;EHD1;SYT11;B2M;HLA-DQB1;TPCN1;MICALL1;VTI1B;HLA-F;SNX18;ATG9B;ATP9A;ABCB11;CLCN4;ATP13A4;DYNC1LI1;SLC9B2;SORL1;RFFL;RAB12;SLC9A3;EHD3;ARF6;RAB10;ATP11C;SCAMP1;SORCS2;RAP2B;HLA-C;RAB17;SLC9A6;CD274;ATG9A;MCOLN2;RAB11FIP4;GGA3;SLC36A2;VAMP8;VPS13B;SLC26A7;S…	377	115	recycling endosome membrane	WASH3P;RAB8B;RAB43;B2M;MTMR4;ATP11C;NDRG1;RAB14;RAB4A;VTI1B;ACAP1;NSG1;HLA-G;PACSIN2;SORL1;WASHC1;EHD4;RAB11FIP5;SCAMP5;EHD2;CFTR;PDLIM4;GRIA1;BAIAP3;RAB10;SORCS2;SLC36A2;HLA-C;CD274;RAB17;DRG1;ARF6;RAP2A;MCOLN2;SYT11;SLC31A1;GGA3;SLC1A1;SLC9A9;SCAMP3;ZFYVE27;HLA-F;PDIA3;ABHD17B;RAB11A;VAMP8;RFFL;ATG9B;ATP13A4;RAB13;GRIPAP1;WASH4P;SLC30A10;RAB1C;INPP4A;RAB11FIP3;WASH6P;SCAMP2;CLCN4;WASH2P;SCAMP1;…
GO:0055120	FRG1	FRG1	1	1	striated muscle dense body	FRG1
GO:0060053	MITAP1;NUDEL;EOPA;DMN;NDEL1;SYNM;KIAA0353;SYN	SYNM;NDEL1	8	2	neurofilament cytoskeleton	NDEL1;SYNM
GO:0060076	KIAA1260;KIAA0992;NL3;AKAP5;GLUR2;UNQ675/PRO1309;GluA2;SLC17A7;GRIA1;PALLD;BSN;SYNDIG1;PPP1R28;BNPI;NLGN4;BEK;LRRN2;A0A140VJM0;GRIA2;LRRC4;BAIAP2;HOMER1;ELFN1;BAG;PSD95;SYT11;ITGA3;ZNF231;VSIG3;VGLUT2;FGFR2;GLUH1;PDE4B;KIAA1070;BTCL1;SHANK1;SYN47;CYFIP1;UNQ554/PRO1111;MSK18;GLUA1;C20orf39;KIAA0434;VGLUT3;NLGN2;CACNG3;CGI-151;IGSF11;KIAA0416;SYP;SRPUL;NAG14;LRRTM2;KGFR;SYT1;GLUR1;KIAA0080;BTIGSF;C…	NLGN2;CACNG3;AKAP5;IGSF11;SYP;SLC17A7;GRIA1;PALLD;BSN;SYNDIG1;LRRTM2;LRRN2;SYT1;GRIA2;BAIAP2;LRRC4;DLG4;HOMER1;ELFN1;LRRTM1;GRIN1;SYT11;ITGA3;FGFR2;PDE4B;ADCY8;SHANK1;CYFIP1;NLGN3;NLGN4X;NLGN1;NETO1;SLC17A6;SRPX2;SLC17A8	84	35	excitatory synapse	NETO1;CYFIP1;CACNG3;SYT11;NLGN1;PALLD;BAIAP2;SYNDIG1;SHANK1;SRPX2;GRIN1;NLGN3;DLG4;HOMER1;FGFR2;IGSF11;SLC17A7;ADCY8;NLGN2;SYT1;ELFN1;AKAP5;LRRN2;LRRTM1;SYP;ITGA3;GRIA2;GRIA1;LRRTM2;SLC17A8;NLGN4X;LRRC4;BSN;PDE4B;SLC17A6
GO:0060077	NLGN2;DTNB;IGSF21;GAD67;IGSF9A;GARLH4;SLC32A1;GABRA2;LHFPL4;KIAA0080;GAD1;CEP112;GLRA1;GAD;SYT11;VIAAT;KIAA1355;GAD65;IQSEC3;CCDC46;NRT1;KIAA1366;KIAA1110;VGAT;GAD2;IGSF9	NLGN2;GABRA2;DTNB;IGSF21;SYT11;LHFPL4;IQSEC3;GAD1;GAD2;CEP112;IGSF9;SLC32A1	26	12	inhibitory synapse	DTNB;IQSEC3;IGSF9;SLC32A1;GLRA1;GAD1;IGSF21;SYT11;LHFPL4;GAD2;CEP112;NLGN2;GABRA2
GO:0060091	MRPS18AL1;ELMOD3;KIAA1154;DCDC2;CDH23;STRC;STRCP;C6orf206;DFNB25;KNCN;UNQ1894/PRO4340;RU2;RBM29;KIAA1774;CDC14A;KIAA1812;RSPH9;RBED1;PP4068;STRCP1;GRXCR1	ELMOD3;CDC14A;DCDC2;RSPH9;CDH23;STRC	21	6	kinocilium	CDH23;DCDC2;ELMOD3;KNCN;RSPH9;STRCP1;STRC;CDC14A;GRXCR1
GO:0060171	B7Z3E5;KIAA0686;KIAA0386;PKHD1L1;B7Z6D6;B7Z5J9;B7Z9C0;USH2A;ADGRV1;KIAA1943;C6orf32;RIPOR2;VEZT;MASS1;DIFF48;FAM65B;MYO1C;PL48;CLRN2;GPR98;VLGR1	RIPOR2;PKHD1L1;VEZT;MYO1C;USH2A;ADGRV1	21	6	stereocilium membrane	MYO1C;CLRN2;VEZT;PKHD1L1;RIPOR2;USH2A;ADGRV1
GO:0060187	ASTN2;KIAA0634	ASTN2	2	1	cell pole	ASTN2
GO:0060201	SYT;SVP65;RAB3A;SYT1;VACHT;SLC18A3	RAB3A;SYT1;SLC18A3	6	3	clathrin-sculpted acetylcholine transport vesicle membrane	SLC18A3;RAB3A;SYT1
GO:0060203	SYT;SVP65;BNPI;RAB3A;SYT1;SLC17A7;VGLUT1;SYB2;VAMP2	RAB3A;SYT1;SLC17A7;VAMP2	9	4	clathrin-sculpted glutamate transport vesicle membrane	SLC17A7;RAB3A;SYT1;VAMP2
GO:0060205	TNFSF6;ADA;FASL;FASLG;LCN2;APT1LG1;SERPINI1;CD95L;PI12;ADA1	LCN2;SERPINI1;ADA	10	3	cytoplasmic vesicle lumen	FASLG;LCN2;ADA;SERPINI1
GO:0060342	RHO;ATP1A1;RDH12;SDR7C2;OPN2;ATP1A3	RDH12;ATP1A1;ATP1A3	6	3	photoreceptor inner segment membrane	ATP1A3;ATP1A1;RHO;RDH12
GO:0060473	NALP5;CALR;HCC7;PADI6;Q53G71;NLRP5;PAD6;B4E2Y9;MYH9;HEL-S-99n;CRTC;HEXB;ASTL;B4E3S1;MATER	CALR;HEXB;MYH9;NLRP5	15	4	cortical granule	CALR;NLRP5;PADI6;ASTL;MYH9;HEXB
GO:0060987	AMPHL;BIN1	BIN1	2	1	lipid tube	BIN1
GO:0061202	HSPA8;CLN4;SYT;GAD;VIAAT;GAD67;GAD65;HSC70;SLC32A1;DNAJC5;SVP65;RAB3A;SYT1;HSP73;GAD1;VGAT;GAD2;HSPA10;SYB2;VAMP2	HSPA8;DNAJC5;RAB3A;SYT1;GAD1;GAD2;VAMP2;SLC32A1	20	8	clathrin-sculpted gamma-aminobutyric acid transport vesicle membrane	DNAJC5;RAB3A;SLC32A1;SYT1;VAMP2;GAD1;HSPA8;GAD2
GO:0061474	MPEG1;LAMP1;HRG1;SLC48A1	MPEG1;LAMP1;SLC48A1	4	3	phagolysosome membrane	SLC48A1;MPEG1;LAMP1
GO:0061673	NUMA;NUMA1;NMP22;KIF18B;DYNLT3;TCTE1XL;OK/SW-cl.108;CSAP;TCTE1L;KIF18A;C1orf96;CCSAP	NUMA1;KIF18B;DYNLT3;KIF18A;CCSAP	12	5	mitotic spindle astral microtubule	KIF18B;NUMA1;CCSAP;DYNLT3;KIF18A
GO:0061689	SPAL3;LISCH;ILDR3;MARVELD2;SIPA1L3;KIAA0545;LSR;ILDR1;TRIC	ILDR1;MARVELD2;SIPA1L3;LSR	9	4	tricellular tight junction	LSR;MARVELD2;ILDR1;SIPA1L3
GO:0061826	HEL114;VCL	VCL	2	1	podosome ring	VCL
GO:0061827	DNAJB1;PMFBP1;TACR2;NK1R;ALDOA;DNAJ1;PCDHY;ALDA;HSD21;ZNF291;NK2R;CAPZA3;SCAPER;UNQ827/PRO1754;PCDH11Y;PLCZ1;TAC1R;KIAA1454;HSPF1;MSTP063;CYLC1;TAC2R;TACR1;NKNAR;HDJ1;CST8L;PCDH11;PCDH22;CST11;ACTL7C;DEFB132;ACTL9;DEFB32;PAWP;WBP2NL;CCDC38	DNAJB1;CYLC1;PMFBP1;TACR2;SCAPER;PCDH11Y;PLCZ1;ALDOA	36	8	sperm head	CAPZA3;TACR2;PCDH11Y;CYLC1;PCDH11X;PLCZ1;SCAPER;DNAJB1;TACR1;WBP2NL;CST11;PMFBP1;DEFB132;CCDC38;ACTL9;ALDOA
GO:0061832	KIAA1210	KIAA1210	1	1	basal ectoplasmic specialization	KIAA1210
GO:0061845	BAIAP2	BAIAP2	1	1	neuron projection branch point	BAIAP2
GO:0061846	BAIAP2	BAIAP2	1	1	dendritic spine cytoplasm	BAIAP2
GO:0061850	ARC21;ARPC3	ARPC3	2	1	growth cone leading edge	ARPC3
GO:0061851	GP36;PSEC0003;CGI-202;PHP14;PDPN;DUSP22;JSP1;MKPX;PSEC0025;LMWDSP2;HSPC141;PHPT1	PHPT1;PDPN;DUSP22	12	3	leading edge of lamellipodium	DUSP22;PHPT1;PDPN
GO:0061908	ATG5;ASP;ATG2B;APG5L;C14orf103;ATG2A;KIAA0404	ATG5;ATG2A;ATG2B	7	3	phagophore	ATG2B;ATG5;ATG2A
GO:0062023	ANG3;UNQ152/PRO178;PRTN3;PCPNI;CLEC3B;ITIH4;LEFTY2;COL17A1;C14orf141;NID;CRELD1;SIS;M2BP;S100A9;PIG35;MLTNB;PIG14;LGALS9;FREM3;WNT2;COL4A4;A0A384NPH9;SCYB4;COL8A2;MUC17;CSTB;PSF;ITIH1;ZP4;UNQ5795/PRO19600;FGL1;COL5A1;IL7;ANGPT2;CFP;TSP4;COL1AL;LAMC1;PRO2209;IFNA2C;C3orf7;COL21A1;A0A140VKH7;EGFR5;ADMP2;FBN2;TRY1;CCN3;CDHH;CPPI;DEF1;FBNL;CKTSF1B1;SARP2;IGFBP7;Q53EX3;CTSS;UNQ602/PRO1188;EMILIN2;RPES…	PRTN3;CLEC3B;ITIH4;LEFTY2;COL17A1;CRELD1;S100A9;FREM3;LGALS9;WNT2;COL4A4;COL8A2;MUC17;CSTB;ITIH1;FGL1;COL5A1;ANGPT2;CFP;LAMC1;COL21A1;SOST;FBN2;IGFBP7;CTSS;EMILIN2;INHBE;COL10A1;PXDN;LAMA2;SERPINA1;CTSG;COL27A1;CCN1;COL2A1;HNRNPM;DCN;CILP;DAG1;COL19A1;ANGPTL6;CLP1;NPNT;BGN;LAMB2;SDC2;MMP25;SFRP1;FREM1;SFRP2;HMCN2;MATN3;CTSF;TGFB1;A2M;S100A10;LTBP4;TGFB2;CXCL12;AGT;F3;ADAMTS20;FBLN5;PKM;TINAGL1;FB…	813	376	collagen-containing extracellular matrix	MFAP2;DEFA1;HNRNPM;HSP90AA1;MMP23B;PLOD3;ANGPTL4;SERPINC1;COL8A1;SBSPON;MMP21;LRP4;SFRP2;COL1A2;FREM2;BMP7;FCN2;GPC4;LOXL3;COL5A1;CBLN4;CLC;ELANE;SEMA3B;ZP4;SNAI3;NOV;MMP28;BCAM;A1BG;LAMB2;FGFR2;LAMA3;LAMC2;CPA3;SPARCL1;MFGE8;CTSH;SDC2;SERPINB12;COL27A1;FGA;CMA1;FN1;WNT5A;SERPINA3;DPT;ANXA2;SRPX;TGFB3;SRPX2;COL9A3;TIMP3;MFAP5;MMP8;LOXL2;COL5A3;IFNA2;SPARC;ELN;NPPA;S100A8;ANXA11;TGFB2;NID1;ITIH1;A…
GO:0065010	ALPL;PHOSPHO1	ALPL;PHOSPHO1	2	2	extracellular membrane-bounded organelle	PHOSPHO1;ALPL
GO:0070062	GSP;AIG6;EVIN1;PSEC0210;DBI;APRT;KIAA1868;H4F2;KRT2E;RSTN;PTPRA;PDGFC;MYOF;ALDM;PRO2446;H3FJ;RPS15A;EHD1;H4FD;SYPL1;UBE2V2;PLXNB2;P25TI;C1orf93;LAMC1;RNS1;SARP2;KIAA0879;DEF1;PKCL;H3FL;CDKN1;YA22;PPP2R4;PCLO;CACNL2A;APOA1BP;UPK1B;KIAA0109;YEATS3;FELS;PIG15;UNQ223/PRO256;GSTP1;FERMT3;EWI101;UNQ273/PRO310;MTCL2;TFAR15;MFR;KRT14;HKA2;NIBAN;UNQ364/PRO700;ANGPTL6;GLVR2;ARFL3;HIRIP2;RNF60;CD47;UNQ3103/…	AUP1;PDCD2;HLA-DRB1;DBI;APRT;ITIH4;PABPC1L2A;ICAM3;CORO1A;CCT4;PTPRA;PDGFC;MYOF;RPS15A;EHD1;WDR1;SYPL1;SCARB1;UBE2V2;ATRN;PLXNB2;SLC44A1;BAG6;LAMC1;PCLO;CCT8;IMPDH2;GPRC5A;UPK1B;PHPT1;BCAS1;GSTP1;FERMT3;RAB22A;H2BC21;CARD11;IGKV1-5;MTCL2;KRT14;APAF1;DSTN;ANGPTL6;CD47;H3-4;DUT;TPP1;WFDC2;CFL1;SLAMF1;GSTA1;KRT16;RPS9;SVIP;ALYREF;FCGR3B;SLC15A2;IGLC2;H2AC25;CAPN7;GBA1;CIB1;TXNDC5;ACE2;S100A10;KSR2;U…	4975	2159	extracellular exosome	RPL5;NAGA;ART3;HNRNPM;KRT37;HSP90AA1;PROKR2;H3C2;APOB;GAPDH;STOM;RAB4A;ANGPTL4;WNT3;PAFAH1B1;PIK3C2A;ENPEP;SSBP1;KRT26;EHD2;NCKAP1L;H2AC19;HSPA6;RUVBL1;RYR1;CTSA;RBMX;STRIP1;CPN1;GPC4;H4C16;PDIA6;SELENOP;PTPN6;SLC39A5;NPHS1;NOV;YWHAG;NUTF2;BCAM;TMBIM1;SI;TALDO1P1;PCBP3;SLC1A1;NELFE;SEPTIN7;HSPA9;ERAP1;PLCG2;ATP6V1G1;EIF2A;PTPRG;SH3BGRL3;PGAM4;TUBB2A;RAB25;FTH1;PLPP1;CD63;RAB1C;LIN7A;CP;SARS1;AIF1…
GO:0070083	SYT;VMAT1;SVP65;RAB3A;SYT1;SLC18A2;SLC18A1;VAT1;SVMT;SYB2;VMAT2;VAMP2	RAB3A;SYT1;SLC18A2;VAT1;VAMP2	12	5	clathrin-sculpted monoamine transport vesicle membrane	SLC18A1;RAB3A;SYT1;SLC18A2;VAMP2;VAT1
GO:0070160	C7orf1;CPETR1;VEJAM;Q96KB4;GJA1;WBSCR8;AWAL;PAR3;B7Z2R3;JAM2;CLDN17;GJAL;ECK;CPETR2;ZO1;PAR6G;ILDR3;TJP3;OTM;PRKCZ;JAM3;PAR6B;B7Z954;CLDN5;CLDN3;MLLT4;C1orf32;F11R;CLDN2;OSP;ILDR2;A0A2R8YDH4;MARVELD2;CLDN18;CLDN19;CPER;AFDN;EPHA2;TRIC;PRKCI;UNQ219/PRO245;DKFZp686A1195;PARD6A;PAR3A;ILDR1;OCLN;PKC2;CLDN12;C21orf43;PARD6G;CLDN1;PARD3;CLDN4;TJP1;PAR6A;CLDN25;UNQ481/PRO944;JCAM;AF6;LSR;CLDN15;PARD6B;U…	PARD6G;CLDN1;GJA1;PARD3;CLDN4;TJP1;JAM2;CLDN12;TJP3;PRKCZ;JAM3;CLDN5;CLDN3;LSR;F11R;CLDN2;CLDN15;ILDR2;MARVELD2;CLDN19;CLDN18;AFDN;PARD6B;EPHA2;TJP2;PRKCI;ACTB;PARD6A;MAP3K1;ILDR1;CLDN11;OCLN;CLDN16	78	33	tight junction	F11R;OCLN;CLDN12;CLDN20;CLDN25;EPHA2;AFDN;CLDN19;MARVELD2;PARD3;CLDN4;CLDN5;JAM2;CLDN1;CLDN16;CLDN17;PRKCI;PARD6B;CLDN3;MAP3K1;TJP2;LSR;CLDN2;CLDN18;GJA1;ACTB;PARD6A;ILDR1;PRKCZ;CLDN11;PARD6G;JAM3;TJP3;CLDN15;TJP1;ILDR2
GO:0070161	KRIT1;AMOTL2;B4E2A0;SYNPO2;NGEP;DUOX2;MPP3;FBLIM1;ZNF185;ATAT1;DPP4;NEDD9;COL17A1;PLEKHG5;ARHGAP24;Q8NAH4;FAT2;Q7KZJ3;PTPRA;B4DLJ5;B7Z565;ENAH;MYOZAP;DSP variant protein;PTPN12;APC;MISP;B4E2G8;SH3MD1;ADGRL3;ADA;WDR1;B4E3Q9;SSH2;LIMA1;PTK7;TLN2;FLRT2;CADM3;SCN5A;HNRPK;TIAM1;PRAG1;ARHGEF7;FERMT1;HEG1;ITGAV;CLIC4;SCN8A;FERMT3;FAP;ATN1;TLN1;B2RD89;SYNM;ARHGAP21;EVPL;PTPRK;CNTNAP2;BCAR1;SLC6A4;PP5423;…	KRIT1;AMOTL2;SYNPO2;MPP3;FBLIM1;ZNF185;DUOX2;ITGB1;ATAT1;DPP4;NEDD9;COL17A1;ARHGAP24;TEK;FAT2;ADAM15;PLEKHG5;CDH5;CPNE3;PAK1;AJM1;LIMS2;PTPRA;ADAM10;FRMD5;FSCN1;FLRT1;LIMS3;KLHL24;PTPN12;APC;MISP;NOS1AP;ENAH;KDR;ADGRL3;ADA;WDR1;SVIL;ADGRB1;MYZAP;ITGA5;SSH2;JAML;CTNNA2;LIMA1;PTK7;EPHA2;EPB41L3;BCAR3;TLN2;MAPK1;PARVG;TRIM15;BAIAP2L2;FLRT2;PLEKHA7;CADM3;SCN5A;GIT1;ABI2;PRAG1;TIAM1;ARHGEF7;ARHGAP26;S…	429	283	anchoring junction	DBNL;ARHGEF7;FAP;ITGA5;SSH2;FMN1;TSPAN33;ANO7;CEACAM1;DSG3;DNMBP;PECAM1;CTTN;SYNE2;TNS1;PLEKHG5;BIN2;NOS1AP;ACTN4;PKP1;GRB7;RAPGEF2;JAML;KCNA2;SYNM;DLG1;GAK;CCDC85A;RTN4;COL17A1;DLG5;PTK7;SH3PXD2A;PDPN;FBF1;ITGB1;DSTYK;ALOX15B;CD53;GIT1;AJUBA;ITGA3;FLNA;PCDH1;SH3PXD2B;SHROOM3;SNTA1;TBC1D2;RUFY3;KAZN;SORBS1;LIMS1;APC;SSX2IP;ABI2;FCHSD2;APBB1IP;SPATA13;SH3GL1;SORBS2;TLN2;ADGRB1;PLAUR;YES1;APOLD1;PN…
GO:0070319	RAB3IP;RAB3IL1;RABIN8	RAB3IP;RAB3IL1	3	2	Golgi to plasma membrane transport vesicle	RAB3IP;RAB3IL1
GO:0070381	RAB6A;RAB6;CALM;APP;PICALM	RAB6A;PICALM;APP	5	3	endosome to plasma membrane transport vesicle	PICALM;RAB6A;APP
GO:0070382	SYT2;SYT3;SYT15;SLP2A;CRMP4;RAB10;KIAA1597;IGF1;ULIP;DRP3;RAB27B;RAB27A;ANX13;SLP2;ANXA13;ULIP1;SYT6;SGA72M;SYTL3;SYT1;SYT9;A0A140VK07;SLP3;SYT5;KIAA0080;SYT12;SYTL2;SYTL1;SYT;SYT11;DPYSL3;KIAA1342;SYT10;RAB27;SLP5;SYT17;SYTL4;SYT13;SYTL5;NKD2;SVP65;SLP1;SYT4;IBP1;SYT8;UNC13D;SB146;KIAA1427	SYT3;SYT2;RAB10;IGF1;RAB27B;RAB27A;ANXA13;SYT6;SYTL3;SYT1;SYT9;SYT5;SYT12;SYTL1;SYT11;DPYSL3;SYT10;SYT17;SYTL4;SYT13;UNC13D;SYTL5;NKD2;SYT4;SYT8;SYTL2;SYT15	48	27	exocytic vesicle	SYTL1;RAB27B;SYT6;DTNA;ANXA13;RAB27A;SYT11;SYT9;SYT17;SYT4;SYT8;SYTL5;SYTL4;IGF1;SYTL2;SYT3;SYT2;SYT1;SYT10;SYT5;NKD2;UNC13D;RAB10;SYTL3;DPYSL3;SYT15;SYT13;SYT12
GO:0070685	SNX5	SNX5	1	1	macropinocytic cup	SNX5
GO:0070701	MUC5AC;ZG16;MUC5	MUC5AC;ZG16	3	2	mucus layer	ZG16;MUC5AC
GO:0070702	SMUC;MUC2	MUC2	2	1	inner mucus layer	MUC2;SNAI3
GO:0070703	SMUC;MUC2	MUC2	2	1	outer mucus layer	MUC2;SNAI3
GO:0070762	TMEM48;NDC1	NDC1	2	1	nuclear pore transmembrane ring	NDC1
GO:0070820	UNC18B;ADAM8;STXBP3;STX7;MS2;STXBP2	STXBP3;STX7;STXBP2;ADAM8	6	4	tertiary granule	ADAM8;STXBP3;STX7;STXBP2
GO:0070821	KUZ;NRAMP;LILRB2;FPRH1;EVIN1;TMC6;UNQ595/PRO1181;HSPC003;CD33L2;DCAL2;PSEC0072;NBEAL2;HT028;ATP6V0C;NB1;IGSF12;ROBLD3;KIAA1817;PTPB;CLECSF7;ADAM10;ATPIH;C5orf32;LAIR1;UNQ9361/PRO34150;FRMPD3;CLECSF8;SERPINB6;CLECSF5;PLAU;MGAM;CHRNB4;SIRP;FPR2;COPB;ATP6IP2;MADM;MSK21;OLR1;CLEC4C;CLECSF11;MER6;CGM6;ATPIS;KIAA0540;MXRA4;CD18;ATP6AP2;CLEC4D;MCL;TRPM2;MIN1;FCAR;ATP11A;CYBA;PAFR;KCNA2B;CD300A;LOX1;HSPC…	TRPC7;LILRB2;ATP8B4;CD300A;ATP11A;CYBA;FCAR;GPR84;TMC6;DYNLL1;ITGAX;CD59;KCNAB2;RAB14;NBEAL2;CD53;LAMTOR3;ATP6V0C;RAP2B;CEACAM8;CYSTM1;CD93;CLEC12A;LAMTOR2;KCNK2;ADAM10;MGA;TMEM63A;CLEC5A;HGSNAT;TARM1;STBD1;SNAP23;VAMP1;SIGLEC14;COPB1;LAIR1;ITGAM;FRMPD3;TSPAN14;RAP2C;CEACAM1;ADAM8;CD47;SERPINB6;SLC11A1;PLAU;PTAFR;MGAM;GAA;SIRPA;NRAS;TRPM2;FPR2;CD33;SLC2A3;CYBB;SVIP;OLR1;VAMP8;CD177;SNAP25;DLC1;FC…	200	75	tertiary granule membrane	PTAFR;ATP6AP2;CEACAM1;ADAM8;RAB14;FCER1G;STOM;MGA;ATP6V0C;PLAU;ITGB2;CD53;CYBA;VAMP1;CYBB;SIRPA;FPR3;CLEC4C;CLEC5A;CD93;NRAS;ANO6;SIGLEC14;FRMPD3;LILRA3;SLC2A3;TRPM2;HGSNAT;RBM39;SIGLEC5;VAMP8;GPR135;TRPC7;UBR4;LAMTOR2;TMEM63A;KCNK2;SLC11A1;COPB1;ATP11A;PLD1;MGAM;NBEAL2;OLR1;DLC1;GPR84;STBD1;PTPRB;CLEC12A;FCAR;LAMTOR3;CD47;DYNLL1;FPR2;ADAM10;MCEMP1;SVIP;GAA;TSPAN14;CD300A;CD33;ATP8B4;TARM1;CLEC4D…
GO:0070852	ASS;HTR2A;SPTBN3;B2RC52;SRD5A1;PENK;DNAJC29;KCNJ11;KIAA1642;SACS;ASS1;HTR2;KIAA0730;SPTBN4;SRD5A2	SACS;ASS1;HTR2A;SRD5A2;SRD5A1;PENK;SPTBN4;KCNJ11	15	8	cell body fiber	SPTBN4;PENK;HTR2A;SACS;SRD5A1;KCNJ11;ASS1;SRD5A2
GO:0070931	BACE1;KIAA1149;BACE	BACE1	3	1	Golgi-associated vesicle lumen	BACE1
GO:0070938	KRMP1;BLOC1S6;MPHOSPH1;DAG1;ABH4;UTRN;KIF20B;PDXP;PA;PLDN;PRC1;ALKBH4	BLOC1S6;DAG1;UTRN;KIF20B;PDXP;PRC1;ALKBH4	12	7	contractile ring	KIF20B;BLOC1S6;ALKBH4;DAG1;PDXP;UTRN;PRC1
GO:0070971	SEC24D;HSPC275;SARA;KIAA0755;PPAP2B;SARA1;SEC16B;CTAGE6;FINGER5;SEC31L1;SEC31B;PDCD6IP;SURF4;PARK8;VAPA;HLA-A;PP579;SEC31A;AIP1;KIAA0079;CTAGE15;CTAGE15P;SARB;CTAGE4;KIAA0268;CTAGE1;SEC24A;SEC23B;SEC24B;PGAP5;CTAGE6P;LPP3;MPPE1;SAR1;SEC12;YIPF5;SEC23A;SAR1B;UNQ3123/PRO10275;SAR1A;SEC16L;KIAA0905;SEC24C;CTAGE5;MIA2;CTAGE9;KIAA1928;LRRK2;A0A2R8YE69;KIAA0310;PP12723;ALIX;PREB;YIP1A;CTAGE2;SEC16S;KIA…	SEC24D;SEC24C;MIA2;CTAGE9;SEC16B;LRRK2;CTAGE6;PREB;SEC31B;PDCD6IP;SURF4;VAPA;APOB;HLA-A;SEC31A;CTAGE15;MIA3;CTAGE4;CTAGE1;CTAGE8;SEC24A;SEC23B;ALG2;VAPB;SEC24B;MPPE1;SEC16A;PDCD6;YIPF5;SEC23A;TMED5;SAR1B;SAR1A;TFG;PLPP3	84	35	endoplasmic reticulum exit site	SAR1B;ZFYVE9;TMED5;PDCD6IP;CTAGE1;TFG;SURF4;SEC31A;ALG2;APOB;YIPF5;SAR1A;SEC16A;SEC16B;CTAGE6;CTAGE9;CTAGE8;SEC24B;SEC23B;VAPA;SEC23A;MIA2;PREB;CTAGE15;HLA-A;PLPP3;PDCD6;SEC31B;CTAGE4;SEC24D;VAPB;SEC24C;SEC24A;MIA3;MPPE1;LRRK2
GO:0071001	PRP4;PRPF4;CYP20;CYPH;SART3;PPIH	PRPF4;SART3;PPIH	6	3	U4/U6 snRNP	SART3;PPIH;PRPF4
GO:0071002	SART3	SART3	1	1	U4atac/U6atac snRNP	SART3
GO:0071004	CROP;DDX42;LUC7L3;HYPC;RPU1;CGI-74;FNBP3;SNRPC;PRPF40A;PRPF39;SF3A1;O48;SNRP70;SNRPGP15;CREAP1;PRPF40B;HSPC225;FLAF1;SF3A2;LUC7L2;LSM7;SMN;SNRNP70;LUC7L;SAP62;FBP11;SF3B1;U1AP1;SNRPG;RNPU1Z;LUC7L1;HYPA;COD;PBSCG;SNRPN;U2AF2;SAP114;HIP10;CGI-59;HCERN3;SAP155;SNRPB1;SNRPB;U2AF65	PRPF39;LSM7;SNRNP70;LUC7L;SF3A1;SNRPC;SNRPN;SF3B1;U2AF2;SNRPGP15;SNRPG;DDX42;PRPF40B;LUC7L3;SF3A2;SNRPB;LUC7L2;PRPF40A	44	18	U2-type prespliceosome	SNRPC;SNRNP70;SNRPG;SF3B1;SNRPN;SNRPB;LUC7L2;SNRPGP15;LUC7L;SF3A1;U2AF2;LUC7L3;DDX42;SF3A2;PRPF40B;LSM7;PRPF39;PRPF40A
GO:0071005	SNRPD3;KIAA0017;DDX16;PRPF38A;SF3B5;HELIC2;PRPF6;FNBP21;BRR2;RBMX2;SAP145;LSM3;PRP2;SNU13;DIM1;IK;SF3A1;MAGOHB;SMU1;SF3B4;RNF113A;SAP61;SRL300;SF3A2;RED;SRRM2;CWC27;PRP31;SF3B3;KIAA0324;SDCCAG10;SAP62;SNRPG;SF3B2;MFAP1;ASCC3L1;KIAA0788;SAP49;NHP2L1;SRM300;SNRNP200;C20orf14;SAP114;SNRPD2;PRPF4;PRPF31;SNRPB2;PRPF8;BUD13;SAP130;SART1;SNRP116;LSM2;SNRPF;TXNL4A;PRP4;MDS017;KIAA0031;NCM;SNRPE;PHF5A;RER…	SART1;SNRPD3;LSM2;SNRPF;TXNL4A;PRPF38A;SF3B5;PRPF6;SNRPE;PHF5A;RBMX2;LSM3;SNU13;PRPF3;IK;SF3A1;LSM8;MAGOHB;SMU1;SF3B4;RNF113A;SNRPD1;LSM4;SNRPA1;SF3A2;DHX16;SRRM2;CWC27;LSM7;EFTUD2;SF3B3;SF3B1;BUD13;SNRPG;CWC22;SF3B2;ZMAT2;SF3A3;SNIP1;MFAP1;LSM6;SNRNP200;WBP4;SNRPD2;LSM5;PRPF4;PRPF31;SNRPB2;PRPF8;SNRPB;SAP130	102	51	U2-type precatalytic spliceosome	SNRPD1;SNRPB;SNRPF;SF3A1;PRPF3;ZMAT2;PRPF8;SF3A3;CWC22;LSM8;PRPF38A;SAP130;PRPF6;SNIP1;MFAP1;RBMX2;SF3B5;SNRPA1;SART1;LSM3;TXNL4A;SF3A2;SNRNP200;CWC27;LSM4;SNU13;DHX16;SNRPD3;PHF5A;IK;MAGOH2P;LSM6;SF3B1;MAGOHB;PRPF31;LSM2;SRRM2;SNRPE;LSM7;SNRPG;WBP4;LSM5;PRPF4;SF3B4;SNRPD2;SF3B2;RNF113A;SNRPB2;EFTUD2;BUD13;SMU1;TMEM171;SF3B3
GO:0071006	HELIC2;NCM;PRPF19;KIAA0111;KIAA1160;HSPC114;BRR2;CASC3;MDS014;MAGOHB;CWC25;KIAA1604;MAGOH2;199G4;NMP200;ISY1;RBM8;CCDC49;CWC22;MLN51;ASCC3L1;YJU2;KIAA0788;ZC3H16;PRPC8;SNRNP200;DDX48;RBM22;PRP19;SNEV;CCDC94;RBM8A;PRPF8;EIF4A3	CASC3;ISY1;SNRNP200;MAGOHB;CWC25;PRPF19;RBM22;CWC22;RBM8A;PRPF8;EIF4A3;YJU2	34	12	U2-type catalytic step 1 spliceosome	MAGOH2P;EIF4A3;RBM8A;CWC25;ISY1;MAGOHB;CASC3;SNRNP200;PRPF19;PRPF8;CWC22;RBM22;YJU2
GO:0071007	SNRPD3;SYF1;EHB3;CYPL1;GCIPIP;PRP17;PLRG1;PP3898;AD-002;HSPC148;CBPIN;CWC15;HCNP;SNRNP40;DDX8;SRL300;PPIL1;SRRM2;PPIE;KIAA0324;CRN;SNRPG;MSTP021;ZC3H16;SRM300;EDG2;SNRPD2;BCAS2;PRP19;SNRPB2;NMP200;CGI-124;PRPF8;PRPF17;SFP38;SNRP116;SNRPF;WDR57;DHX8;KIAA0031;SKIIP;NCM;SNRPE;PRPF19;DAM1;UNQ2425/PRO4984;CYP33;SNRPD1;KIAA1604;SNRPA1;PCDC5RP;BUD31;PBSCF;CDC5L;199G4;CDC40;EFTUD2;C11orf5;AQR;CGI-201;KIA…	SNRPD3;SNRPF;DHX8;SNRPE;PRPF19;PLRG1;SNRPD1;CWC15;SNRPA1;SNRNP40;BUD31;CDC5L;PPIL1;CDC40;SRRM2;PPIE;EFTUD2;AQR;CRNKL1;SNRPG;XAB2;CWC22;SYF2;SNRPD2;RBM22;BCAS2;SNRPB2;SNW1;PRPF8;SNRPB	78	30	U2-type catalytic step 2 spliceosome	SNRPD1;SNRPB;SNW1;SNRPF;PRPF8;CWC22;CWC15;PPIL1;DHX8;SNRPA1;SNRPD3;CRNKL1;BUD31;BCAS2;SRRM2;PRPF19;SNRPE;PPIE;CDC40;SNRPG;AQR;SNRNP40;SNRPD2;XAB2;SNRPB2;SYF2;EFTUD2;CDC5L;RBM22;PLRG1
GO:0071011	SNRPD3;LSM2;PRPF38A;SF3B5;MDS017;HSPC175;SNRPE;PHF5A;SF3B14;FNBP21;RBMX2;SAP145;LSM3;SNU13;PRPF38B;LSM8;SNRPGP15;SMU1;SNRPD1;SF3B6;SF3B14A;FBP21;CGI-110;C6orf28;PRP31;G7B;SNRPG;SF3B2;SF3B10;NHP2L1;PBSCG;WBP4;SNRPD2;SAP14;HT006;CGI-79;PRPF31	SNRPD3;LSM2;PRPF38A;SF3B5;SNRPE;PHF5A;SF3B14;RBMX2;LSM3;SNU13;PRPF38B;LSM8;SNRPGP15;SMU1;SNRPD1;SF3B6;SNRPG;SF3B2;WBP4;SNRPD2;PRPF31	37	21	precatalytic spliceosome	SNRPD1;SNRPGP15;LSM8;SF3B14;PRPF38A;RBMX2;SF3B5;LSM3;SNU13;SNRPD3;PHF5A;PRPF31;LSM2;SNRPE;SNRPG;WBP4;SF3B6;SNRPD2;SF3B2;PRPF38B;SMU1
GO:0071013	PPWD1;HELIC2;SRSF1;KIAA1160;HELR;Q59H56;SRRM1;PP3898;RALY;SRRM2;PPIE;SAP62;CRN;Q53H60;MEMA;MORG1;HNRNPA3;DGCR13;WDR83;HNRPK;BCAS2;SNRPB2;RBM8A;CGI-124;PRPF8;PABPC1;LSM2;SNRPF;HNRPG;HNRNPA1L2;HNRNPA1;KIAA0052;DHX8;C19orf29;P542;SF3B14;HNRNPM;DAM1;G17P1;PPIL3;PCDC5RP;PBSCF;199G4;ALY;MTR4;C11orf5;AQR;DDX5;CGI-201;KIAA0560;PRP4B;HNRNPK;HNRPA3;HNRPU;KIAA0432;ALYREF;DDX41;PBSCG;SNRPN;HCERN3;SNW1;SNRPB1…	SNRPD3;PPWD1;PRPF6;SRSF1;GPATCH1;PLRG1;LSM3;SRRM1;RALY;CWC15;SRRM2;PPIE;CWC27;HNRNPF;MTREX;HNRNPA3;WDR83;SNRNP200;SNRPD2;BCAS2;SNRPB2;RBM8A;PRPF8;PABPC1;SART1;LSM2;SNRPF;HNRNPA1L2;DHX8;HNRNPA1;SF3B14;ESS2;HNRNPM;SNRPGP15;PPIL3;CDC5L;CDC40;LSM7;ISY1;AQR;DDX5;HNRNPC;CWC22;HNRNPK;ALYREF;DDX41;TFIP11;SNRPN;SNW1;EIF4A3;DHX35;DHX38;PPIL2;PNN;SF3A1;MAGOHB;FRG1;MAGOH;SNRNP40;SF3A2;HNRNPR;PPIL1;RBMX;SF3B3…	245	92	catalytic step 2 spliceosome	SNRPD1;ZCCHC8;SNRPN;SNRPB;SNW1;CACTIN;HNRNPM;HNRNPA3;HNRNPF;PPIL3;FRG1;HNRNPR;DHX8;SNRNP200;MTREX;RBM8A;SF3B1;MAGOHB;PPIE;PRP4K;SNRPG;SYNCRIP;PRPF4;PABPC1;HNRNPA1L2;RBMX;SNRNP40;SNRPB2;CDC5L;HNRNPA1P6;TFIP11;PNN;SF3A1;PRPF8;SF3A3;HNRNPH1;SART1;LSM3;HNRNPA1;CWC27;HNRNPK;SNRPD3;HNRNPA1L3;ESS2;PPWD1;HNRNPC;SRRM2;DDX23;AQR;SF3B6;ISY1;SNRPF;CWC15;PPIL1;SAP130;PRPF6;SRRM1;WDR83;RBMXP1;RBM44;BCAS2;HNRNP…
GO:0071254	LSM10	LSM10	1	1	cytoplasmic U snRNP body	LSM10
GO:0071546	ANKRD34C;MOV10L1;ASZ1;PIWIL2;VASA;TUDOR3;TDRKH;TDRD1;ANKRD34B;ANKL1;ALP1;GASZ;TDRD5;ANKRD34;DDX4;C7orf7;ANKRD34A;HILI;TDRD2	TDRKH;TDRD1;MOV10L1;ANKRD34B;ASZ1;PIWIL2;TDRD5;DDX4;ANKRD34A	19	9	pi-body	PIWIL2;TDRKH;ANKRD34C;TDRD5;ANKRD34B;ANKRD34A;DDX4;MOV10L1;ASZ1;TDRD1
GO:0071547	TDRKH;MAEL;C14orf75;PIWI;VASA;DDX4;PIWIL4;HIWI2;TDRD2;TDRD9	TDRKH;MAEL;DDX4;PIWIL4;TDRD9	10	5	piP-body	TDRKH;TDRD9;PIWIL1;DDX4;MAEL;PIWIL4
GO:0071561	PIK3R4;VPS15	PIK3R4	2	1	nucleus-vacuole junction	PIK3R4
GO:0071598	KIS;PQBP1;UHMK1;JM26;EIF4EBP2;ARC;KIAA0278;FMR1;KIST;NPW38	UHMK1;EIF4EBP2;ARC;FMR1;PQBP1	10	5	neuronal ribonucleoprotein granule	PQBP1;UHMK1;EIF4EBP2;FMR1;ARC
GO:0071682	HP;CALR;SPARC;HBB;HBA1;ON;CSF3;TRA1;ORP150;HBA2;HSP105;APOB;APOE;SAA1;GRP94;HSPH1;CTSL1;KIAA0201;HSP90AA1;C17orf33;HSPH4;GRP170;HSP90B1;UNQ566/PRO1128;CTSL;GCSF;HBA1;;HSP110;HSPCA;HPX;HYOU1;HSPC1;HSP90A;CRTC;PNSP1;SCGB3A2;HSPC4;APOA1;UGRP1	HYOU1;HP;CALR;HBA2;HBB;SPARC;APOB;HSP90B1;HBA1;APOE;SCGB3A2;SAA1;CTSL;HSPH1;APOA1;HSP90AA1;HPX	39	17	endocytic vesicle lumen	HSP90AA1;SCGB3A2;CSF3;APOB;HBB;HSPH1;SAA1;HBA1;CALR;HSP90B1;SPARC;HP;APOE;HPX;CTSL;HYOU1;HBA2;APOA1
GO:0071782	PARP8;KIAA0886;RETREG3;B7Z7F5;KIAA1715;ARL6IP;SPG3A;RAB18;My043;REEP4;ZFYVE27;PARP16;PARP6;KIAA1083;C10orf74;B7Z829;ATL1;NRDP1;FSP2;TB2;KIAA0066;SPAST;KIAA0069;C5orf19;FLRF;RAB3GAP;C8orf20;REEP5;ARMER;RAB10;SGC32445;ATL3;FAM134C;REEP2;C2orf23;GBP3;RTN4;RNF41;C15orf30;LNP;RAB3GAP1;SPG31;REEP1;ADPSP;KPNB1;ARTD15;C5orf18;ARL6IP1;REEP3;LNPK;NTF97;DP1;SPG33;SPG4;NOGO;SBBI03;SP1507;PP432	PARP8;REEP5;RETREG3;RAB10;ATL3;REEP2;GBP3;RAB18;RTN4;RNF41;LNP;RAB3GAP1;REEP4;PARP16;ZFYVE27;REEP1;PARP6;KPNB1;ARL6IP1;REEP3;ATL1;LNPK;SPAST	58	23	endoplasmic reticulum tubular network	RAB3GAP1;LNPK;REEP2;ARL6IP1;PARP6;KPNB1;SPAST;REEP3;ZFYVE27;RETREG3;RNF41;RAB18;REEP5;ATL1;REEP4;RTN4;PARP8;ATL3;GBP3;REEP1;RAB10;PARP16;LNP
GO:0071914	UNQ2521/PRO6014;PROML2;PROM2;PROML1;PROM1;MSTP061	PROM1;PROM2	6	2	prominosome	PROM1;PROM2
GO:0071920	DDX1;CSTF2	CSTF2;DDX1	2	2	cleavage body	CSTF2;DDX1
GO:0071944	NID1;FBLIM1;IMPG2;EFNA5;TOMM20;SNORC;RDX;NCX1;GAP43;EDNRA;RHOA;CDH5;C2orf82;PRKDCIP;BAP1;CDC42;REA;APC;MUC12;KDR;MUC17;TRAP1;SMAP2;KRT17;ELFT;TACR1;MBP;SLC1A3;FCT3A;PDE4B;XKR4;DMD;TMTSP;SLC8A1;PILRB;NCKX3;UNQ3010/PRO9769;SLC12A2;MUC13;UMODL1;EPIPL;UNQ830/PRO1757;KRT18;PIG46;B7ZAY4;FERMT1;PRO2286;KRT19;C20orf42;APIN;B4DMH5;OK/SW-cl.35;SLC24A3;NHERF;ODAM;NKCC1;TNRC19;FUT4;STK26;THSD1;AP2S1;MSTP117;…	NID1;IMPG2;FBLIM1;EFNA5;TOMM20;RDX;GAP43;EDNRA;RHOA;CDH5;CDC42;BAP1;APC;MUC12;KDR;MUC17;TRAP1;SMAP2;KRT17;MBP;SLC1A3;PDE4B;XKR4;SLC8A1;SLC12A2;MUC13;KRT18;FERMT1;KRT19;SLC24A3;FUT4;STK26;THSD1;AP2S1;TUBB3;SMPD2;KRT14;DLG4;XKR7;MYO1B;NME2;SMOC2;NOS1;SLC12A5;MAGI1;CD2AP;ICAM2;ARHGEF5;BAX;PTPRC;CIB1;CD36;SLITRK6;AXIN1;AGAP3;CORO1B;ATP1B2;SLC2A13;PILRA;CLU;ITGA3;RAC3;PANK1;IMPG1;EZR;ACTG2;APC2;XKR5;N…	173	93	cell periphery	XKR8;SLC24A3;SNORC;ACTG2;NME2;SLC12A5;PANK1;ATP1B2;MAGI1;XKR9;IMPG2;TACR1;RHOA;UTRN;CHRNA2;XKR4;CDC42;KRT18;FBLP1;PRKCE;EFNA5;ITGA3;UMODL1;TUBB3;PILRA;APC;LYVE1;PDE4B;IMPG1;ADGRE1;TOMM20;TRAP1;NOTCH1;SLC12A2;NPHS1;RAC3;CLDN12;SLC1A1;NPHS2;DLG4;CIB2;NOX4;FBLIM1;SLITRK6;PILRB;ITGB1BP1;MUC3A;ODAM;SLC2A13;SIL1;NHERF1;FUT4;EPPK1;PHB2;PTPRC;GAP43;STK26;ICAM2;XKR6;MYO1B;MUC3B;SMAP2;KDR;SMOC2;KRT14;FYN;S…
GO:0071953	MFAP4;UNQ200/PRO226;EFEMP2;FBLN5;FBLN4;PP213;ELN;FBLN1	MFAP4;EFEMP2;FBLN5;ELN;FBLN1	8	5	elastic fiber	EFEMP2;FBLN1;MFAP4;FBLN5;ELN
GO:0072534	EXLD1;CSPG1;CSPG2;PTPRZ;HTPZP2;NEUR;ACAN;BEHAB;PTPRZ1;MSK16;UNQ238/PRO271;HAPLN1;CSPG7;BRAL2;HAPLN3;HAPLN4;VCAN;CSPG3;PTPZ;HAPLN2;BRAL1;AGC1;KIAA1926;BCAN;NCAN;PTPRZ2;TNR;UNQ2525/PRO6018;CRTL1	VCAN;HAPLN2;HAPLN1;ACAN;HAPLN3;BCAN;NCAN;HAPLN4;TNR;PTPRZ1	29	10	perineuronal net	HAPLN1;PTPRZ2;PTPRZ1;BCAN;ACAN;NCAN;HAPLN3;TNR;HAPLN4;HAPLN2;VCAN
GO:0072562	TMPRSS13;ITIH4;PRO2044;HF;IGKV3-15;PSMC5;M2BP;CPN2;BUCS1;IGHM;UNQ171/PRO197;HSPA1L;CFHL3;UNQ696/PRO1341;C8G;C1IN;HBE;HSPA6;HFARP;ITIH1;POTEE;ACTC;CFB;TRY1;IGKV4-1;HAKA1;HSPA7;JCHAIN;ZBTB38;KNG;PRO2743;TRP1;ASPEP;LGALS3BP;SYCL;INTS11;C1R;CPSF3L;IGKV1-5;PON;IGHV3-23;HBA2;PP1158;AMBP;YWHAZ;CFHL;KIAA1167;C1NH;HFL2;ITIL;IGLV3-25;ANGPTL4;PFN1;GP2B;FGB;IGHEP2;HSP70B';IGLC1;IGLC2;TGFB1;A2M;PK120;PGAR;IGH…	TMPRSS13;AHSG;ITIH4;IGKV3-15;PSMC5;APOA4;CPN2;HPR;IGHM;HSPA1L;C8G;HSPA6;IGHG1;IGKV1-33;ITIH1;GSN;POTEE;ORM2;CFB;IGKV1D-33;AFM;IGKV4-1;HSPA7;F2;JCHAIN;ZBTB38;ORM1;HBB;HSPA2;HSPA1A;INTS11;HBG2;LGALS3BP;C1R;IGKV1-5;IGHV3-23;HBA2;AMBP;YWHAZ;APOA2;C4B;PROS1;IGLV3-25;CFH;ANGPTL4;PFN1;FGA;FGB;IGKC;FN1;IGLC1;IGLC2;TGFB1;A2M;STOM;IGHG4;AGT;EIF2A;C1QC;IGKV1-39;SERPING1;TF;POTEF;APOL1;FCN2;ZNF177;C1S;SLC2A1…	282	141	blood microparticle	IGKV1-17;HBA1;TGFB1;ACTG2;C4B_2;C4BPA;APOA4;CD5L;AHSG;STOM;ANGPTL4;SERPINC1;TMPRSS13;IGHG3;APOE;ORM2;C1R;IGHM;IGKV1-33;CFHR1;HSPA6;ITGA2B;ITIH4;ZNF177;KRT1;IGKV2D-28;FCN2;TRP-AGG2-5;IGHV3-23;IGKV1D-12;IGHA1;C1S;IGKV3-11;GC;IGKV3-15;IGLV3-21;F13A1;A1BG;AMBP;TF;C4A;IGHV3-13;C9;CPN2;DNPEP;IGKV1-5;CIB2;EIF2A;HPX;SDCBP;C3;APCS;IGKV2D-40;ACSM1;OAZ3;GRIPAP1;KDM4D;PLG;POTEF;PRSS1;A2M;ITIH2;HSPA2;SLC2A1;C…
GO:0072563	HEL-S-7;PP4;END;ENG;ANXA5;ANX5;ENX2	ENG;ANXA5	7	2	endothelial microparticle	PPP4C;ENG;ANXA5
GO:0072686	NMP22;FI58G;C2orf2;ATAT1;KIAA0036;NEDD9;CDC14B;RACGAP1;CDC14C;EML1;CDC14A;STK15;B4DJ43;SKA3;DP2;ADRACALA;KNSTRN;RTRAF;C13orf3;CAPG;EFHC1;ASAP;HDAC3;DCDC2;TMAP;Q6LC01;AURKA;MAP11;CGI-99;LY64;XTP3TPATP1;CDKN1;ERIC1;MAK;AURA;C19orf14;KNSL5;TMEM9;TUBB4Q;APIN;KNSL2;ODAM;CDC14B2;A0A384MTU6;TRAF4AF1;TUBB3;SLC34A1;KL04P;TPPP;CUL3;B4DY90;RP105;TUBB4B;HSN2;C9orf114;SD;MIKI;HT020;TACC3;EML4;KID;C14orf166;OK…	TUBB2A;ATAT1;NEDD9;CDC14B;RACGAP1;EML1;TADA3;CDC14A;MAP9;MYF6;CDC42;CKAP2L;SKA3;POLDIP2;KNSTRN;RTRAF;GPX2;SLC17A2;CAPG;EFHC1;USP44;HDAC3;TRAPPC14;LIMK2;DCDC2;EML2;CXCR2;AURKA;MAPK1;KAT2B;MAK;CDC7;CDC6;WDR62;CLTC;TMEM9;PTPN7;TAF1D;DYNLL1;DCDC1;FAM161A;CCSAP;SIRT2;TUBB3;SLC34A1;IKBKG;TPPP;CUL3;NGRN;TUBB4B;HECW2;TACC3;EML4;HAUS3;LSM14A;NUSAP1;KIFC1;CCDC117;EPB41;RMDN2;SPAG5;KAT14;GOLGA2;WAPL;CLASP2;…	359	140	mitotic spindle	NUSAP1;CLASP1;FLCN;KLHL22;TUBB8B;EFHC1;FAM161A;HSD11B1;NUDC;CDC14B;DCTN1;TUBB8;CDKN1A;AGBL5;POLD4;HDAC3;MAK;USP44;KAT2A;CDC42;AAAS;CSRP2BP;TUBB4B;CENPE;NUDCD2;HNF4G;CDC14C;RPS3;DR1;KIF11;TUBB3;TRAPPC14;FAM83D;LIMK2;KIFC2;TACC3;CDC27;KNSTRN;TRAT1;PKHD1;NEIL2;EML1;NIN;GPX2;KIF2B;CDK1;CDC7;TUBB6;EPB41;RANGAP1;MYF6;TUBB7P;IQCB1;TBCK;DIAPH1;CDC16;TUBB2A;NEDD9;CLTC;PHLPP2;HECW2;TBL1XR1;ODAM;ATAT1;WDR62…
GO:0072687	AURA;MCPH5;DIFF6;HSPA2;SIRT2;MAPK15;STK15;AYK1;ERK7;SKA3;SKA2;AIK;FBXO5;AIRK1;BORA;C1orf14;RSPH1;ASPM;ARK1;IAK1;SEPTIN1;SIR2L2;FBX5;EMI1;AURKA;STK6;C13orf34;CNTRL;SHCBP1L;SEPT1;SIR2L;TSA2;TUBB8;ERK8;TSGA2;BTAK;PNUTL3	ASPM;CNTRL;SEPTIN1;SHCBP1L;SKA3;MAPK15;SKA2;TUBB8;HSPA2;FBXO5;AURKA;BORA;RSPH1;SIRT2	37	14	meiotic spindle	AURKA;SKA2;FBXO5;HSPA2;TUBB8;ASPM;SKA3;CNTRL;SEPTIN1;RSPH1;MAPK15;SHCBP1L;BORA;SIRT2
GO:0090543	TSG101;ZFYVE19;BM-012;ANKRD45;URCC6;AFCP;RALA;KIAA0167;KIAA1067;RACGAP1;PDCD6IP;VPS42;SEC15L1;Q5U025;MCP;FOXL2;OR2A4;SEC5L1;NAPOR;AIP1;CENTG1;SEC15A;VPS4;STK17B;CAPG;EXOC1;SEC8;SEC8L1;CEP110;SEC15L;SEC3L1;MPFYVE;ETR3;KIAA1364;EXOC2;CHMP4C;VPS4A;CNTRL;RAN;KIAA1289;EXO70;CELF2;RAL;USP3;MGCRACGAP;KNSL5;SEC3;NUP62;KIAA0819;KIF23;ARF6;CUGBP2;MICAL3;KIF14;ALIX;C9orf72;EXOC6;KIAA1478;DCDC1;KIAA0042;KIAA…	TSG101;ZFYVE19;ANKRD45;NUP62;KIF23;ARF6;RALA;MICAL3;KIF14;C9orf72;EXOC6;RACGAP1;DCDC1;PDCD6IP;CEP55;FOXL2;IST1;AGAP2;CCDC66;CAPG;STK17B;IL16;EXOC1;EXOC2;BIRC6;CHMP4C;VPS4A;CNTRL;EXOC7;RAN;VPS4B;CELF2;EXOC4;USP3	87	34	Flemming body	EXOC1;RAN;DCDC1;EXOC4;EXOC7;ARF6;CAPG;EXOC6;MICAL3;VPS4B;CELF1;PDCD6IP;BIRC6;IST1;RALA;STK17B;KIF14;CELF2;CEP55;OR2A4;KIF23;VPS4A;CCDC66;RACGAP1;CNTRL;FOXL2;TSG101;IL16;USP3;EXOC2;NUP62;ANKRD45;CHMP4C;C9orf72;ZFYVE19;AGAP2
GO:0090619	CEP1;CCDC155;CNTRL;CEP110;KASH5	CNTRL;KASH5	5	2	meiotic spindle pole	KASH5;CNTRL
GO:0090636	B3KXA2;VCL	VCL	2	1	outer dense plaque of desmosome	VCL
GO:0090637	B3KXA2;VCL	VCL	2	1	inner dense plaque of desmosome	VCL
GO:0090651	LRRC6;DNAAF11;LRTP;TSLRP;MYO7B;SNX10	SNX10;DNAAF11;MYO7B	6	3	apical cytoplasm	DNAAF11;SNX10;MYO7B
GO:0090658	RBP3	RBP3	1	1	cone matrix sheath	RBP3
GO:0090724	PAFAHA;KIAA0457;DISC1;CYFIP1;PAFAH1B1;LIS1;ADCY10;SAC;MDS;HEL-S-7a;KIAA0068;MDCR	ADCY10;DISC1;CYFIP1;PAFAH1B1	12	4	central region of growth cone	DISC1;PAFAH1B1;ADCY10;CYFIP1
GO:0090725	KIAA0068;CYFIP1	CYFIP1	2	1	peripheral region of growth cone	CYFIP1
GO:0090734	C4orf27;APLF;H2AFY;XPC;UBQLN4;CIP75;POLQ;ALC1;RPA70;PARP2;ADPRT2;PARP9;FRP1;RFWD3;TARG1;XIP1;CHD4;CHD1L;NKX3A;RNF201;TOPBP1;UBIN;MARCHF6-DT;MYST2;CBX;POLH;PPOL;HBO1;MACROH2A1;EXD2;ADPRS;SIR2L6;C11orf84;EXDL2;HBOa;C14orf114;ARH3;H2AFX;REPA1;MSTP059;C2orf13;KIAA1125;DDB2;ADPRT;KAT7;OARD1;CBX3;ELOA;AUNIP;ERCC6;H2AX;SPINDOC;NKX3-1;C1orf135;PACMP;POLK;HELQ;MMS22L;CSB;PALF;PRKCBP1;RNF206;RPA1;HP1A;ATR;…	SPINDOC;APLF;NKX3-1;POLK;HELQ;XPC;MMS22L;UBQLN4;H2AX;RPA1;POLQ;ATR;PARP2;PARP9;RFWD3;ZMYND8;CHD4;CHD1L;PARP1;HROB;TOPBP1;SLFN11;XRCC5;XRCC1;CBX1;POLH;MACROH2A1;EXD2;ADPRS;WDR76;HPF1;SIRT6;CUL5;DDB2;OARD1;KAT7;CBX3;ELOA;CBX5;ERCC6	95	40	site of DNA damage	ZMYND8;CBX1;TRAIP;DDB2;UBQLN4;H2AX;RPA1;KAT7;POLQ;CHD4;OARD1;RFWD3;WDR76;ELOA;XRCC5;SPINDOC;EXD2;NKX3-1;HELQ;SLFN11;TOPBP1;POLK;CUL5;XPC;POLH;PARP1;ATR;APLF;MMS22L;MARCHF6-DT;CBX3;CBX5;HROB;CHD1L;AUNIP;HPF1;ERCC6;SIRT6;XRCC1;MACROH2A1;PARP9;ADPRS;PARP2
GO:0097013	PGLYRP1;PGLYRP;TLA519;TNFSF3L;LAG2;HGS;MPO;HRS;LTF;PGRP;GNLY;SBBI68;NKG5;LF;UNQ639/PRO1269;GIG12	GNLY;PGLYRP1;HGS;MPO;LTF	16	5	phagocytic vesicle lumen	LTF;MPO;PGLYRP1;SRSF5;HGS;GNLY
GO:0097014	DYNC2I2;WDR34;NEK4;STK2	DYNC2I2;NEK4	4	2	ciliary plasm	DYNC2I2;NEK4
GO:0097038	KUZ;DBI;OSBPL1B;ORP7;ORP2;OSBPL3;LEU5;OSBP;OSBPL1;KIAA1664;OSBP2;OSBPL6;ORP6;CISD2;OSBPL7;SYT6;OSBPL4;ADAM10;ORP4;OSBP1;BCAP31;ZCD2;CDGSH2;OSBP3;RFP2;CAPN2;OSBPL1A;OSBPL2;RNF77;NOX2;CANPL2;KIAA0772;ORP1;CYBB;KIAA0704;NOX4;MADM;RENOX;OSBP8;BAP31;TRIM13;ORP3;FYN;ERIS;DXS1357E	CISD2;NOX4;OSBPL7;SYT6;CAPN2;OSBPL1A;ADAM10;DBI;BCAP31;OSBPL3;OSBPL2;TRIM13;OSBP;FYN;OSBP2;CYBB;OSBPL6	45	17	perinuclear endoplasmic reticulum	OSBPL1A;TRIM13;ADAM10;OSBP2;OSBPL3;OSBP;SYT6;BCAP31;CISD2;FYN;CAPN2;DBI;NOX4;CYBB;OSBPL6;OSBPL7;OSBPL2
GO:0097060	GABBR1;KUZ;PKCG;ITGB1;GRIN2A;OFQ;DLG1;GPHN;GRIN2B;RIMS4;RALA;AKAP9;GRIA1;LRP4;C20orf190;GPH;PNOC;PTPRA;NMDAR2B;Q7LD69;ADAM10;A0A140VJM0;KIAA0816;SYDE2;AKAP350;BAIAP2;RAP2A;KCNA2;MTMR2;APH1A;GHSR;PDE2A;KIAA0910;HSPB5;KIAA1385;SLC6A7;HEL-S-101;MSK12;APP;LINGO2;NCAM2;C1orf70;PSD95;KIAA0868;ITGA3;EGFR;LRP10;GLUH1;MEGF7;FNRB;KIAA1469;PROT;CSPG5;CASPR2;CRYAB;MADM;TWIK1;MSK18;GLUA1;RAL;PRKCG;LRRC4B;SYNJ…	GABBR1;FLRT3;GRIN2A;ITGB1;DGKI;RIMS4;GPHN;KCNK1;CADM4;NIPSNAP1;DLG1;SYNJ1;AKAP9;GRIN2B;RALA;GRIA1;LRP4;PNOC;PTPRA;CNTNAP2;ADAM10;ITGB3;KCNA2;BAIAP2;SYDE2;RAP2A;MTMR2;PRKCG;DLG4;APH1A;NINJ1;PDE2A;SRC;NDUFS7;PTPA;TMEM240;SYDE1;SLC6A7;APP;GRIN1;LINGO2;GABRG3;NCAM2;ITGA3;EGFR;PSEN2;LRP10;CDH8;HIP1R;NCSTN;CSPG5;CRYAB;PSEN1;PCDH9;NLGN1;LRRC4B;SRPX2	109	57	synaptic membrane	GRIN2B;PSEN2;NCAM2;RAP2A;GABRG3;LINGO2;LRP10;NDUFS7;SYDE1;KCNA2;APH1A;CRYAB;NLGN1;ACP4;FLRT3;GHSR;BAIAP2;RALA;GPHN;NINJ1;AKAP9;SYDE2;SRPX2;GRIN1;DLG4;CADM4;SLC1A7;CNTNAP2;DLG1;CDH8;NCSTN;TMEM240;EGFR;CSPG5;PTPRA;DGKI;MTMR2;NIPSNAP1;PDE2A;SYNJ1;LRP4;ITGB1;HIP1R;PSEN1;GABBR1;ITGB3;RIMS4;ITGA3;GRIA1;SRC;SLC6A7;PTPA;PNOC;ADAM10;PCDH9;LRRC4B;PRKCG;GRIN2A;APP;KCNK1
GO:0097165	NDH2;SYMPK;A2BP1;TIA1;A2BP;LKP;SPK;HRNBP1;DHX9;HSTF1;UBL1;HSF1;PKP1;SMT3C;RBFOX1;DDX9;FOX1;EIF4A1;OK/SW-cl.43;SMT3H3;SUMO1	PKP1;SUMO1;RBFOX1;SYMPK;TIA1;EIF4A1;DHX9;HSF1	21	8	nuclear stress granule	RBFOX1;SUMO1;PKP1;SYMPK;TIA1;HSF1;DHX9;EIF4A1
GO:0097197	PSEC0003;KUZ;TSPAN15;UNQ5783/PRO16090;PDPN;SAMHD1;NET5;PSEC0025;TM4SF15;SCIMP;MOP5;GP36;MADM;TSPAN9;NET7;ADAM10;TAPA1;TSPAN28;GP6;UNQ677/PRO1311;C17orf87;CD81;TM4SF14;TSPAN14;TSPAN33;PEN	TSPAN9;TSPAN15;ADAM10;PDPN;SAMHD1;GP6;SCIMP;CD81;TSPAN14;TSPAN33	26	10	tetraspanin-enriched microdomain	NPAS1;PDPN;ADAM10;TSPAN15;SCIMP;TSPAN9;TSPAN33;CD81;SAMHD1;GP6;NOC2L;TMEM201;TSPAN14
GO:0097208	RAB7;NAPA;NAP1;NAPSA;ABC3;SFTP3;CTSH;SFTPC;RAB7A;SFTPB;ABCA3;SFTP2;CPSB	NAPA;CTSH;RAB7A;ABCA3;SFTPB;SFTPC;NAPSA	13	7	alveolar lamellar body	CTSH;NAPSA;ABCA3;SFTPC;RAB7A;NAPA;SFTPB
GO:0097209	SCTE;ABC12;PRSS6;SPINK5;KLK5;ABCA12;UNQ570/PRO1132;SCCE;KLK7	ABCA12;KLK5;SPINK5;KLK7	9	4	epidermal lamellar body	KLK5;SPINK5;KLK7;ABCA12
GO:0097225	SMRP1;TACR2;TOMM20;CMKBR6;RAYL;HEATR7B2;GLUP;PCDHY;GKP2;KIAA1179;KPL2;CAM;CCDC34;CAM1;PTCHD3;CALM2;LYC1;CALM1;TACR1;BD1;TXNDC3;TCP11;PRKACA;FIG1;HYAL3;CDW52;KIAA1770;CAMIII;SPATA19;VPS13A;AKAP82;UNQ754/PRO1485;AKAP110;NHERF;DCP1;NK1R;CCR6;CAM2;CD52;VDAC2;LYZB;NME8;HN;C6orf103;FLC3B;GPR29;CHAC;C16orf55;UNQ9393/PRO34307;SPATA33;IL4I1;CALM;SQSTM1;C10orf80;MT-RNR2;HSPD1;TAC1R;ACE;CKRL3;APG16L;KREV1;G…	VPS13A;RAP1A;CFAP58;TACR2;DEFB1;CCR6;TOMM20;MROH2B;GARIN2;VDAC2;GABARAP;AKAP3;NME8;SPATA33;PCDH11Y;CCDC34;PPP3R2;SQSTM1;IL4I1;FSIP2;CFAP69;PTCHD3;CALM2;GK2;CALM1;HSPD1;PACRG;ACE;IFT81;TCP11;ATG16L1;PRKACA;ATP1A4;ADGB;HYAL3;SLC26A3;CFAP52;IFT27;AKAP4;SLC26A6;ODF2;CALM3;SPMIP6;NHERF1;SPEF2;IFT172	142	46	sperm midpiece	ADGB;NME8;IL4I1;SLC26A6;FSIP2;ODF2;ATP1A4;PRKACA;VPS13A;CFAP58;SPATA33;RAP1A;PCDH11X;PCDH11Y;ACE;CAMK2B;TACR1;VDAC2;CALM1;CALM2;CCR6;SLC26A3;KRIT1;SPMIP6;CCDC172;TACR3;TACR2;CFAP65;TCP11;PPP3R2;RHO;TOMM20;LRWD1;DEFB1;CALM3;MROH2B;LYZL6;IFT172;AKAP3;AKAP4;HSPD1;IFT81;CCDC34;ATG16L1;GABARAP;PTCHD3;SPEF2;SQSTM1;HYAL3;MT-RNR2;TBC1D21;GK2;CFAP69;NHERF1;PACRG;IFT27;CFAP52;GARIN2;SPATA19;CD52
GO:0097226	GK2;CBLP;IIGP5;GKTA;EL52;ADK2;AK2;A0A140VKG0;HSPC1;HSP90A;GKP2;PPP3RL;IRGC;C16orf55;SPATA33;IRGC1;PPP3R2;HSPCA;HSP90AA1	GK2;AK2;SPATA33;PPP3R2;HSP90AA1	19	5	sperm mitochondrial sheath	HSP90AA1;AK2;GK2;PPP3R2;IRGC;SPATA33
GO:0097227	PNUTL2;TAT1;C17orf47;DIFF6;KIAA0128;SLC26A8;SEPT12;ADGB;CDC10;SEPTIN4;SEP2;SEPT6;SEPTIN12;SEPTIN6;C6orf103;SEP4;SEPT7;SEPTIN2;hucep-7;SEPT4;SEPT2;SEPTIN7;KIAA0158;NEDD5	SEPTIN6;SEPTIN2;ADGB;SEPT2;SEPTIN4;SEPTIN7;SEPTIN12	24	7	sperm annulus	SEPTIN6;ADGB;SEPTIN2;SEPTIN7;SEPTIN4;SEPT2;SEPTIN12;SLC26A8
GO:0097228	NHA1;TMEM249;CATSPERE;CATSPERT;HEL159;CMKBR6;RAYL;C14orf161;CATSPERD;O75295;AKAP3;FSCB;EFCAB9;DRC8;KIAA1179;TEX40;CATSPER1;NHEDC2;CDV1;ORCTL4;A0A172Q397;SLC22A14;SPA17;PGAM3;SLC9B1;TXNDC3;IFT81;EFCAB2;CFAP119;C16orf93;STRL22;FSP2;SCNN1;ATP2B2;PF16;CCDC189;OCTL2;RABL4;PFKM;SP17;C14orf155;C1orf101;CATSPER4;SLC9B2;ENKUR;CBP86;MXRA1;IFT172;AKAP82;AKAP110;CCR6;C8orfK29;PGAM4;NME8;C2CD6;NHA2;GPR29;CATS…	TMEM249;CCR6;CATSPERE;PGAM4;AKAP3;NME8;C2CD6;CATSPERG;CCDC42;SPAG6;FSIP2;SLC22A14;SPA17;IFT81;ATP2B4;EFCAB2;CATSPERB;ATP2B2;IFT27;AKAP4;ODF2;CABYR;PFKM;SCNN1A;SLC9B2;ENKUR;IFT172	82	27	sperm principal piece	SLC22A14;NME8;CABS1;FSIP2;CATSPERD;ODF2;SLC9B1;CFAP119;C2CD6;CATSPERZ;PFKM;FSCB;SPAST;ATP2B4;EFCAB9;CCR6;PGAM4;SPA17;CATSPERB;TMEM249;SCNN1A;IFT172;AKAP3;AKAP4;CABYR;ATP2B2;IFT81;SLC9B2;ENKUR;CATSPERE;CATSPERG;IFT27;CCDC42;CATSPER4;EFCAB2;SPAG6;CATSPER1
GO:0097229	AKAP4;AKAP82;FSIP2	FSIP2;AKAP4	3	2	sperm end piece	AKAP4;FSIP2
GO:0097232	ABC3;ABCA3	ABCA3	2	1	lamellar body membrane	ABCA3
GO:0097233	TSC403;TMEM63B;LAMP3;ABCA3;DCLAMP;C6orf110;ABC3	TMEM63B;ABCA3;LAMP3	7	3	alveolar lamellar body membrane	ABCA3;TMEM63B;LAMP3
GO:0097234	ABCA12;ABC12	ABCA12	2	1	epidermal lamellar body membrane	ABCA12
GO:0097268	CTPS2;ACK1;CTPS1;TNK2;CTPS	CTPS2;CTPS1;TNK2	5	3	cytoophidium	CTPS2;TNK2;CTPS1
GO:0097342	MRIT;CASP8AP1;CLARP;RIP1;CASH;CASP10;MCH4;FADD;MORT1;CASP8;PRVTIRB;RIPK1;TRIF;TICAM1;MCH5;CFLAR;RIP;GIG3	FADD;CASP8;RIPK1;TICAM1;CFLAR;CASP10	18	6	ripoptosome	CASP10;CFLAR;CASP8;TICAM1;RIPK1;FADD
GO:0097356	CUGBP1;SORL1;NAB50;ZDHHC19;CELF1;EPIPL;PDCL3;PhLP2A;VIAF1;C11orf32;EPPK1;CUGBP;BRUNOL2	EPPK1;PDCL3;SORL1;CELF1	13	4	perinucleolar compartment	SORL1;CELF1;EPPK1;PDCL3;ZDHHC19
GO:0097381	GUCA1;GUCA1A;OPN1LW;UNQ332/PRO531;GNAT1;GUCY2F;RETGC;RHO;PDE6G;GCAP2;OPN2;BCP;GPRK2L;Q9UQS0;OPN1MW3;GPRK4;GRK7;GCP;GCAP1;GUC2F;PDEB;OPN1SW;PDEA;OPN1MW2;GCAP3;OPN1MW;GUCA1B;GNATR;HUSPECV;GPRK7;GRK1;BSPECV;GUC2D;ABCR;RCP;ABCA4;GNGT1;PDE6B;GRK4;GUCA1C;DKFZp781I1948;GUC1A4;RETGC1;GUCY2D;OPN4;HUBSPECV;C6orf131;RETGC2;C9JWU6;GCAP;PCDHB13;CORD6;SPTBN5;MOP;PDEG;GNB1;RHOK;PDE6A	PDE6B;PCDHB13;GRK4;SPTBN5;GRK1;GNB1;GUCY2D;GNAT1;GUCY2F;PDE6A;ABCA4;GNGT1	58	12	photoreceptor disc membrane	GUCY2D;SPTBN5;OPN1MW;GUCA1B;GUCY2F;PDE6G;OPN1LW;PCDHB13;GUCA1C;GUCA1A;GNB1;GRK7;PDE6A;PDE6B;RHO;GNGT1;GRK1;OPN1MW2;OPN1SW;OPN1MW3;ABCA4;GRK4;OPN4;GNAT1
GO:0097386	PIG59;UNQ386/PRO718;ITGB1;PLS2;NBC3;MTBT1;GLNS;HEAAC1;SIRT2;CNGA3;GPR161;LCP1;CRB1;IBA1;ABCA7;MDF2;ERMN;WASF3;KIAA1189;SCAR3;MSK12;TMEM50A;SMP1;TAU;SLC1A1;SIR2L2;AIF1;FNRB;SCN7A;MAPTL;EAAT3;KIAA0739;SCN6A;NDCBE1;G1;SLC4A8;WAVE3;NBC;SIR2L;A0A7D6VM04;FYN;EAAC1;CNCG3;FMR1;KIAA0900;GLUL;MAPT;GFAP	ITGB1;SIRT2;CNGA3;GPR161;LCP1;CRB1;ABCA7;ERMN;WASF3;TMEM50A;SLC1A1;AIF1;SCN7A;SLC4A8;FYN;FMR1;GLUL;MAPT;GFAP	48	19	glial cell projection	SLC1A1;CNGA3;WASF3;ABCA7;FYN;GFAP;GPR161;ERMN;AIF1;GLUL;ITGB1;SIRT2;LCP1;MAPT;CRB1;SLC4A8;TMEM50A;FMR1;SCN7A
GO:0097409	FBXO7;FBX7	FBXO7	2	1	glial cytoplasmic inclusion	FBXO7
GO:0097413	PRKN;PARK2;UBCH7BP;ARI;GPX1;ORCA;HUSSY-27;MOP6;OSIL;ARIH1;SQSTM1;PINK1	PRKN;GPX1;ARIH1;SQSTM1;PINK1	12	5	Lewy body	LRWD1;ARIH1;GPX1;PINK1;NPAS3;PRKN;SQSTM1
GO:0097414	FBXO7;FBX7	FBXO7	2	1	classical Lewy body	FBXO7
GO:0097418	CLI;NEFM;TAU;NFH;MAPT;MTBT1;MAPTL;AAG4;NEF3;KUB1;PICALM;NEFH;CALM;APOJ;NFM;CLU;KIAA0845	PICALM;NEFH;NEFM;CLU;MAPT	17	5	neurofibrillary tangle	MAPT;CLU;NEFM;NEFH;PICALM
GO:0097422	VPS26A;VPS26;VPS35;SNX6;TCCCTA00141;PP12899;SNX5;ANKRD27;MEM3	VPS26A;SNX6;VPS35;SNX5;ANKRD27	9	5	tubular endosome	SNX6;ANKRD27;SNX5;VPS26A;VPS35
GO:0097427	NUMA;NUMA1;NMP22;EMK1;CCDC165;SOGA2;ATAT1;MTCL1;MEC17;C6orf134;MARK2;TPPP;TPPP3;KIAA0802;Nbla00487	NUMA1;MARK2;TPPP;ATAT1;TPPP3;MTCL1	15	6	microtubule bundle	ATAT1;NUMA1;MARK2;TPPP3;TPPP;MTCL1
GO:0097431	NMP22;SMC3L1;EML1;HSF1;CEP215;STK15;IK;PLK1;RAE1;YPEL5;EMAPL1;KAT5;ASPM;hucep-10;STK1;BMH;LGN;AURKA;SMC6L1;KRMP1;KATNA1;CNTRL;MPHOSPH1;MAPKBP1;KIAA1565;GIT1;AURKB;ARHGEF7;AURA;Nbla10314;EMAP1;HSPC333;AIK2;ARK2;UNQ3122/PRO10274;BLOCK18;PARPL;FAM161A;PTPIP51;KIAA0178;BAM;RMDN1;C20orf129;JNKBP1;RMDN3;SMC1;MRNP41;COOL1;FAM82C;SA1;MAPRE1;SMC1L1;HTATIP;RMDN2;SPAG5;P85SPR;BTAK;TNKS1;CGI-90;MCPH5;KATNBL1…	NUMA1;NSMCE1;KATNBL1;STAG2;MAD1L1;FAM83D;FAM161A;EML1;HSF1;CDK5RAP2;IK;SMC3;STAG1;SMC1A;PLK1;BCCIP;RAE1;YPEL5;KIF20B;KAT5;RMDN1;MAP10;ASPM;NIN;TNKS;RMDN3;GPSM2;SMC6;AURKA;KATNA1;CNTRL;MAPKBP1;MAPRE1;GIT1;RMDN2;SPAG5;AURKB;ARHGEF7	120	38	mitotic spindle pole	ARHGEF7;PLK1;NUMA1;STAG1;KATNA1;EML1;CDK5RAP2;FAM161A;GPSM2;NIN;OR2A4;MAPKBP1;RMDN1;HSF1;STAG2;IK;KIF20B;ASPM;MAP10;CNTRL;CRYBG1;NSMCE1;RAE1;GIT1;SMC1A;YPEL5;MAD1L1;SPAG5;SMC3;BCCIP;AURKA;KAT5;KATNBL1;RMDN2;MAPRE1;SMC6;TNKS;FAM83D;AURKB;RMDN3
GO:0097433	ACTG;Q53G76;PIWIL2;TDRD11;SND1;HIWI;TF;PS1TP5BP1;ACTG1;ACTB;Q53GK6;PIWIL1;Q53G99;HILI	ACTG1;ACTB;PIWIL1;PIWIL2;SND1;TF	14	6	dense body	ACTB;PIWIL2;ACTG1;PIWIL1;SND1;TF
GO:0097440	KIAA0727;YKT6;MYO1D;HUD;FLN1;FLN;KIAA0940;ELAVL4;PTK2B;KIAA1664;OSBP2;HEAAC1;AAG4;NELF;CPEB3;PYK2;KUB1;OSBPL4;MAP1B;ORP4;RAFTK;NCBE;NEURL1;FLNA;APOJ;NSMF;CLU;CLI;RNF67;PNEM;SLC1A1;FAK2;NBCN2;SLC4A10;GSK3A;EAAT3;NEURL1A;NEURL;EAAC1;SEZ6;VGLUT3;SLC17A8	OSBP2;YKT6;MYO1D;SLC1A1;MAP1B;SLC4A10;GSK3A;SEZ6;ELAVL4;FLNA;PTK2B;NSMF;CLU;SLC17A8;CPEB3	42	15	apical dendrite	CLU;SLC1A1;SLC17A8;PTK2B;YKT6;ELAVL4;MYO1D;NEURL1;OSBP2;SLC4A10;MAP1B;GSK3A;CPEB3;NSMF;FLNA;SEZ6
GO:0097441	PRKM8;JNK1;YKT6;MAP2;NBCN2;SAPK1;SLC4A10;SAPK1C;MAP1B;NCBE;VGLUT3;SLC17A8;MAPK8	YKT6;MAP1B;MAP2;SLC4A10;SLC17A8;MAPK8	13	6	basal dendrite	MAPK8;SLC17A8;YKT6;SLC4A10;MAP1B;MAP2
GO:0097442	NBCN2;SLC4A10;NCBE;TNN;TNW	SLC4A10;TNN	5	2	CA3 pyramidal cell dendrite	TNN;SLC4A10
GO:0097443	NRP;LDLR;CLTCL1;VEGF165R;PTP1B;ARHGAP1;VEGFR2;PTPN1;CLH22;CLTD;FLK1;NRP1;KDR;CLTCL	LDLR;CLTCL1;PTPN1;NRP1;KDR;ARHGAP1	14	6	sorting endosome	ARHGAP1;CLTCL1;PTPN1;NRP1;LDLR;KDR
GO:0097444	KIAA1029;OPRD1;PPP1R9B;SYNPO;OPRD;LIP1;PPFIA1	PPFIA1;SYNPO;PPP1R9B	7	3	spine apparatus	OPRD1;PPFIA1;SYNPO;PPP1R9B
GO:0097447	ROC2;ELOVL5;GPR13;CMKBRL1;RIT2;CX3CR1;RIN;PRO0530;ELOVL2	ELOVL5;ELOVL2;RIT2;CX3CR1	9	4	dendritic tree	RIT2;CX3CR1;RNF7;ELOVL5;ELOVL2
GO:0097449	MGLUR2;GPRC1E;MGLUR3;KIAA1342;TREK1;GJB2;PINK1;MT3;GPRC1C;ATP1B2;GRM5;GRM2;SLC7A11;SLC1A2;GFAP;KCNK2;EAAT2;KCNJ10;MGLUR5;TREK;GPRC1B;SYT4;GRM3;GLT1	GRM5;PINK1;SLC7A11;SLC1A2;KCNK2;KCNJ10;SYT4;GRM2;GJB2;GRM3;MT3;GFAP;ATP1B2	24	13	astrocyte projection	SLC1A2;GRM3;ATP1B2;SYT4;SLC7A11;PINK1;GJB2;GRM5;GRM2;KCNJ10;MT3;KCNK2;GFAP
GO:0097450	HEPACAM;ADCY10;SAC;HEL-S-7a;AQP4;SLC2A13;CLCN2;MT3;GFAP;ATP1B2	HEPACAM;ADCY10;AQP4;SLC2A13;CLCN2;MT3;GFAP;ATP1B2	10	8	astrocyte end-foot	SLC2A13;ATP1B2;GFAP;HEPACAM;ADCY10;MT3;AQP4;CLCN2
GO:0097451	ADGRG1;TM7LN4;GPR56;EIF2A;EIF2S1;TM7XN1;UNQ540/PRO1083;VGLUT3;SLC17A8	SLC17A8;EIF2A;ADGRG1;EIF2S1	9	4	glial limiting end-foot	ADGRG1;EIF2A;SLC17A8;EIF2S1
GO:0097453	GMA;MAG;CLDN19	MAG;CLDN19	3	2	mesaxon	CLDN19;MAG
GO:0097457	SLC30A3;MAP1B;SLC4A8;NBC;NBC3;ZNT3;KIAA0739;NDCBE1	SLC30A3;MAP1B;SLC4A8	8	3	hippocampal mossy fiber	MAP1B;SLC4A8;SLC30A3
GO:0097462	FBXO7;FBX7	FBXO7	2	1	Lewy neurite	FBXO7
GO:0097470	NLGN2;ATP2B;SNAP25;KIF3A;KIAA0673;ATP2A2;DIAP3;DIAPH3;NPHP4;KIAA1366;SNAP	NLGN2;KIF3A;SNAP25;ATP2A2;DIAPH3;NPHP4	11	6	ribbon synapse	DIAPH3;KIF3A;ATP2A2;NPHP4;SNAP25;NLGN2
GO:0097471	GRIK2;GLUR6	GRIK2	2	1	mossy fiber rosette	GRIK2
GO:0097486	NAPA;NAP1;NAPSA;PGA3;SFTP3;PGA4;CTSH;PGA5;SFTPC;SFTPB;SFTP2;CPSB	PGA4;NAPA;CTSH;PGA5;SFTPC;SFTPB;NAPSA;PGA3	12	8	multivesicular body lumen	CTSH;PGA3;NAPSA;SFTPC;PGA4;NAPA;SFTPB;PGA5
GO:0097487	LAPTM4B;PARK8;SILV;CD63;PMEL;PMEL17;PSEC0001;APOE;D12S53E;LRRK2;MLA1;TSPAN30	LAPTM4B;CD63;PMEL;APOE;LRRK2	12	5	multivesicular body, internal vesicle	LAPTM4B;APOE;CD63;PMEL;LRRK2
GO:0097489	EGFR;ERBB;ERBB1;HER1	EGFR	4	1	multivesicular body, internal vesicle lumen	EGFR
GO:0097504	SMN;SMN2;SIP1;SMNT;;DDX20;HABP4;CAND3;GEMIN8;GEMIN4;ZNF259;GEMIN7;ZPR1;DP103;GEMIN3;SMN1;FAM51A1;GEMIN5;NPAT;SMNC;GEMIN2;GEMIN6;E14	SMN2;SMN1;HABP4;DDX20;GEMIN8;GEMIN5;GEMIN7;GEMIN4;NPAT;ZPR1;GEMIN2;GEMIN6	22	12	Gemini of coiled bodies	DDX20;HABP4;GEMIN7;GEMIN6;SMN2;GEMIN2;GEMIN8;GEMIN4;SIP1;ZPR1;SMN1;GEMIN5;NPAT
GO:0097512	HSPB5;HEL-S-101;TNNT2;CRYA2;TNNI3;MYBPC3;DES;MLC2;TNNC1;MYL2;CRYAB	TNNT2;TNNI3;MYBPC3;DES;TNNC1;MYL2;CRYAB	11	7	cardiac myofibril	TNNT2;TNNC1;MYBPC3;MYL2;DES;TNNI3;MYL9;CRYAB
GO:0097513	FP17425;MYH14;MYH10;MYH9;KIAA2034	MYH14;MYH10;MYH9	5	3	myosin II filament	MYH10;MYH9;MYH14
GO:0097524	LYC1;HSPD1;UNQ754/PRO1485;CKRL3;HSP90B1;EL52;LYZL6;CCR6;LABH2;CMKBR6;EPPIN;WAP7;STRL22;TRA1;HSP60;SPINLW1;HSPC1;HSP90A;WFDC7;UNQ9390/PRO34281;TMEM95;GPR29;HEL-S-125m;ABHD2;HSPC4;GRP94;HSPCA;HSP90AA1;PKDREJ	HSPD1;HSP90B1;CCR6;ABHD2;PKDREJ;HSP90AA1	29	6	sperm plasma membrane	HSP90AA1;PKDREJ;TMEM95;HSP90B1;LYZL6;CCR6;HSPD1;EPPIN;ABHD2
GO:0097539	NIN;DZIP2;KIAA1052;CCDC123;ALB;KIAA0996;CEP83;SAP1;DZIP1;DZIP;CEP89;CENPF;KIAA1863;ODF2;KIAA1565;NPHP15;FBF1;SCLT1;CEP164;CCDC41	NIN;CEP89;ODF2;CENPF;ALB;CEP83;FBF1;DZIP1;SCLT1;CEP164	20	10	ciliary transition fiber	CEP89;CEP164;FBF1;ODF2;SCLT1;DZIP1;ALB;CENPF;CEP83;NIN;DZIP1L
GO:0097541	WDPCP;FRITZ;BBS15;C2orf86		4	0	axonemal basal plate	WDPCP;FRZB
GO:0097542	WDR60;WDR56;CCDC2;ARMC9;DERP8;ICK;RAYL;KIAA0590;GLI2;CGI-53;KIAA1868;DYNLRB2;THP;GLI3;STK9;DNCL2B;KIAA1179;IFT54;KIAA1997;KIAA0849;HSPC034;DHC1B;KIF7;KIAA1992;C1orf41;LIC3;SUFU;WDR34;DNLC2B;CGI-60;DLC2;HSPC057;IFT144;WDTC2;DYNC2I1;GLI1;KIF3AP;BITH;DYNLL1;CYLD1;DYNLRB1;DYNC2LI1;KIF3;IFT57;ODAD3;KIAA0936;CCDC151;KIAA0643;CMG1;HIPPI;D2LIC;CDKL5;SPEF1;KIF3C;CILK1;DNLC2A;CYLD;MIPT3;ORP1;IFT27;DNCL1;ES…	WDR19;IFT20;ARMC9;DYNLL1;GLI2;KIFAP3;DYNLRB1;DYNC2LI1;DYNLRB2;WDR35;IFT140;ODAD3;SMO;DYNLL2;IFT57;GLI3;IFT88;IFT25;RP1;IFT70B;KIF3A;IFT122;SPEF1;CDKL5;KIF3C;IFT81;IFT22;CILK1;KIF7;CYLD;TTC21B;TRAF3IP1;SUFU;DYNC2I2;IFT27;IFT56;CLUAP1;IFT80;DLC1;ULK3;IFT43;DYNC2H1;IFT46;SMAP;KIF3B;IFT172;DYNC2I1;IFT74;GLI1;IFT52	130	50	ciliary tip	KIF3B;DYNC2I2;IFT140;IFT25;WDR19;DYNC2LI1;DYNLRB2;IFT74;DYNLRB1;KIF3C;IFT57;ARMC9;STARD13;DYNLL2;KIFAP3;IFT88;DLC1;DYNC2I1;SUFU;CDKL5;GLI3;IFT52;GLI2;TTC21B;C11orf2;IFT56;IFT122;GLI1;IFT46;DYNC2H1;CLUAP1;IFT20;ODAD3;IFT172;IFT81;IFT43;SMO;DYNLL1;KIF3A;IFT22;SMAP;SPEF1;IFT27;IFT80;WDR35;RP1;ULK3;IFT70B;CILK1;KIF7;CYLD;TRAF3IP1
GO:0097543	SAMD6;PKDR1;NPHP3;ANKRD14;NPHP2;INVS;KIAA2000;JCK;NEK8;NEK12A;ANKS6;INV	NEK8;INVS;ANKS6;NPHP3	12	4	ciliary inversin compartment	NEK8;ANKS6;NPHP3;INVS
GO:0097545	CFAP100;CFAP73;CCDC37;CCDC42B	CFAP100	4	1	axonemal outer doublet	CFAP73;CFAP100
GO:0097546	CFAP36;WDR60;KIAA0705;TULP3;KIAA2000;PRKAR2;DERP8;ICK;GLI2;CPLANE2;CGI-53;DISC1;C16orf48;KIAA1377;THP;GLI3;UNQ163/PRO189;USH1G;smalltalk;KCNJ10;C11orf97;MAGI2;AIP1;IFT54;PRKACG;ODAD2;CEP126;PRKACA;C9orf9;FAM183BP;CFAP418;SUFU;KCNA8;CLCN4;DYNC2I1;SANS;GLI1;KVLQT1;CIBAR1;THEG6;DZIP;IFT57;PKR2;KIAA0936;ENKD1;RAGE;KCNF1;KIAA0643;HIPPI;CILK1;JCK;MIPT3;FAM92A;CCDC104;UNQ650/PRO1280;ESRRBL1;PRKAR1;TG737…	CFAP36;PRKAR2B;IFT20;PRKACB;PRKAR1B;TULP3;CIBAR1;FANK1;GLI2;CPLANE2;DISC1;DYNLT2B;SPACA9;IFT57;GLI3;IFT88;USH1G;ENKD1;KCNJ10;C11orf97;DYNC2I1;KCNQ1;MAGI2;PRKACG;ODAD2;NPHP3;RAB8A;CEP126;CILK1;PRKACA;NEK8;NPHP4;DZIP1;CFAP418;TRAF3IP1;SUFU;IFT56;CLUAP1;CLCN4;PRKAR1A;PRKAR2A;GLI1;IFT52	112	43	ciliary base	NEK8;PRKACB;KCNQ1;USH1G;MAGI2;PRKACA;CEP126;IFT57;CFAP36;PRKACG;PROKR2;IFT88;RAB8A;DYNC2I1;KCNF1;MOK;PRKAR2B;C11orf97;GLI3;IFT52;CFAP144;GLI2;SUFU;CPLANE2;KCNJ10;DISC1;IFT56;GLI1;DZIP1L;CLUAP1;ENKD1;IFT20;PRKAR1A;NPHP3;DZIP1;SPACA9;RAGE;PRKAR2A;PRKAR1B;ODAD2;CIBAR1;CLCN4;NPHP4;CFAP144P1;DYNLT2B;FANK1;CFAP418;CILK1;TULP3;TRAF3IP1
GO:0097575	NUMA;NUMA1;NMP22;GPSM2;LGN	GPSM2;NUMA1	5	2	lateral cell cortex	GPSM2;NUMA1
GO:0097598	NME8;PP603;PITHD1;TXNDC3;SPTRX2;KIAA1179;C1orf128;AD039;HT014;IFT172	NME8;IFT172;PITHD1	10	3	sperm cytoplasmic droplet	IFT172;NME8;PITHD1
GO:0097629	KIAA0831;DFCP1;ATG14L;ZFYVE1;KIAA1589;ATG14;ZNFN2A1;PP10436;TAFF1	ATG14;ZFYVE1	9	2	extrinsic component of omegasome membrane	ZFYVE1;ATG14
GO:0097632	KIAA0831;ATG14;ATG14L	ATG14	3	1	extrinsic component of phagophore assembly site membrane	ATG14
GO:0097649	CFAP206	CFAP206	1	1	A axonemal microtubule	CFAP206
GO:0097708	RAB29;SWAP;APPL1;SLC5A1;HER1;AP1G2;A8K6M0;Q9NUP3;ITSN2;DKFZp686A01208;RAB7L1;APP;GABRR2;GGA2;ABCA1;ERBB1;EGFR;APPL;GGA1;B4DKH5;TYRP;B4DDL1;A0A140VJE7;ITSN1;AP1G1;KIAA1428;PLCG2;B3KXW5;TYRP1;KIAA1256;AP2A2;DKFZp761N09121;A8K6I6;Q86U03;B3KTE2;CAS2;GABRR1;COPG1;DIP13A;COL6A1;ITSN;DKFZp686D17136;TYRRP;Q86V28;CERP;A0A140VJC8;Q9H279;AQP8;KIAA0806;SGLT1;SH3D1A;AP3B2;SH3D1B;NGN;ABCA13;GGA3;B3KUS4;DKFZp56…	RAB29;TYRP1;AP2A2;APPL1;SLC5A1;AP1G2;ITSN2;COPG1;COL6A1;GGA2;APP;ABCA1;EGFR;AQP8;AP3B2;GGA1;ABCA13;GGA3;NEO1;AP1G1;ITSN1;LRIG2;PLCG2	68	23	intracellular vesicle	LRIG2;COL6A1;AQP8;APPL1;NEO1;GGA3;COPG1;ITSN1;RAB29;TYRP1;PLCG2;AP3B2;AP2A2;GGA2;EGFR;LIG3;SLC5A1;AP1G2;GABRR1;ABCA1;GGA1;AP1G1;GABRR2;APP;ABCA13;ITSN2
GO:0097728	TTC25;ODAD4;DNAH11;DNAH5;HL1;KIAA1603;CFAP45;CCDC19;NESG1;C10orf63;ENKUR;DNAHC5	ODAD4;DNAH11;DNAH5;CFAP45;ENKUR	12	5	9+0 motile cilium	ENKUR;DNAH11;CFAP45;DNAH5;ODAD4
GO:0097729	WDR16;DNAH9;NESG1;CROCC;RSP3;PCDP1;DNAH5;CETN2;CALT;KIAA1697;RSPH3;DNAHL1;KIAA1997;RSPH1;DNHL1;CEN2;DHC1B;DNALI1;DNAI1;RSPH10B2;AK8;DNAHC5;KIAA2017;C9orf98;TTC25;RSPH4A;DNAH11;WDR96;ENKUR;KIAA1603;DNAH2;DNHD3;DNAHC6;MRPS18AL1;ODAD4;WDRPUH;DNAH6;DNAH8;DNAH14;DYH1B;DNAH17;C6orf206;CFAP221;DNAH17L;DNAH7;CCDC19;RSPH10B;C10orf63;C10orf79;KIAA0445;CFAP43;DNEL1;SPEF1;HL1;NME5;DNAH10;CFAP45;C20orf28;C1or…	DNAH2;ODAD4;DNAH9;DNAH6;DNAH8;CROCC;DNAH14;DNAH17;CFAP221;DNAH5;DNAH7;CETN2;RSPH3;RSPH10B;RSPH1;CFAP43;SPEF1;NME5;DNALI1;DNAH10;CFAP45;DNAI1;DNAH3;DNAI2;AK8;CFAP52;GAS8;RSPH4A;DNAH11;RSPH9;DYNC2H1;IQUB;ENKUR	79	33	9+2 motile cilium	IQUB;DNAH8;DNAH2;RSPH9;CFAP43;DNAI1;CFAP221;CROCC;DNAH6;CFAP45;DNAH5;GAS8;DNAI2;DNALI1;RSPH10B;ODAD4;AK8;DYNC2H1;RSPH3;RSPH1;DNAH10;CETN2;RSPH4A;ENKUR;DNAH11;NME5;RSPH10B2;SPEF1;DNAH3;DNAH9;CFAP52;DNAH7;DNAH17;DNAH14
GO:0097731	C1orf115;WDR56;RDD1;TIGM1;IFTAP;FCYT;TULP3;TTLL4;C16orf48;PHYH;DYNLL2;C4orf47;ENKD1;TTLL6;C11orf74;TUBL3;PKHD1;NWC;PAHX;CFAP96;KIAA0173;KIAA1374;TTL.6;IFT80;SMOH;DLC2;UNQ6410/PRO21183;SMO	PKHD1;PHYH;DYNLL2;IFT80;IFTAP;TULP3;TTLL4;ENKD1;TTLL6;SMO	28	10	9+0 non-motile cilium	DYNLL2;ENKD1;PHYH;IFTAP;TTLL4;IFT80;PKHD1;C1orf115;TTLL6;STARD13;CFAP96;SMO;TULP3
GO:0097733	SDCCAG8;USH1G;ATP1AL2;PEX6;RP1;CFAP410;PXAAA1;ATP1A4;CCCAP;HSPC085;NPHP10;SANS;IFT52	SDCCAG8;USH1G;PEX6;CFAP410;ATP1A4;RP1;IFT52	13	7	photoreceptor cell cilium	SDCCAG8;USH1G;IFT52;CFAP410;ATP1A4;RP1;PEX6
GO:0098536	G6VTS76519;DEUP1;PLK4;SAK;SAS6;CDC20B;STK18;SASS6;JFP10;CCDC67;C16orf25;CCDC78;KIAA0912;CEP152	DEUP1;PLK4;CDC20B;CCDC78;CEP152;SASS6	14	6	deuterosome	PLK4;CCDC78;CEP152;DEUP1;CDC20B;SASS6
GO:0098541	AP4B1	AP4B1	1	1	cytoplasmic side of trans-Golgi network transport vesicle membrane	AP4B1
GO:0098548	HID1;CFP;DMC1;PFC;C17orf28	HID1;CFP	5	2	cytoplasmic side of Golgi membrane	CFP;DMC1;HID1
GO:0098552	MFI2;IGLON1;LERK3;PALM2;ACHE;GPC4;FOLR1;CEACAM6;UNQ8188/PRO23197;OMG;CNTN6;IZUMO1R;EPLG1;OMGP;UNQ867/PRO1884;A0A384NPH9;B2R6Q2;MMP20;UNQ571/PRO1133;SPACA4;EFNA3;PSCA;G6C;CEACAM7;UNQ3046/PRO9862;A7U7M4;LYPD1;Q9UIL5;LY6G6D;TREH;MAMDC1;MAP97;B4DS15;GML;UNQ1908/PRO4356;CR;EFL2;GPIHBP1;RGMA;Q53EX3;PLET1;MDP;LERK4;PRSS41;OTOA;PLAP;ALPPL;LY6D;ASML3B;KIAA1496;RTN4RL1;TDGF1;C4.4A;B2R7C7;BLAST1;BST1;LYPD6B…	GFRA2;MDGA1;EFNA5;NTM;CD109;PALM2;ACHE;GPC4;RGMB;FOLR1;CEACAM6;CNTN2;DPEP3;CDH13;OMG;CNTN6;FOLR2;EFNA3;CD48;PSCA;CEACAM7;LYPD3;LYPD1;TREH;LYNX1;HYAL3;RGMA;HYAL2;ART3;NEGR1;ULBP3;OTOA;IGSF21;NTNG2;LY6D;LSAMP;RTN4RL1;GFRA4;BST1;LYPD6B;NRN1;CNTN1;RAET1L;PLAUR;CNTN4;LY6E;VNN1;MMP25;ART4;CPM;CA4;FCGR3B;DPEP2;CD14;LYPD5;MELTF;LY6G6C;GPC3;ALPG;CFC1;RECK;ITLN1;SPRN;GPC5;GAS1;RAET1G;PALM2AKAP2;CEACAM8;HJV…	325	119	side of membrane	UMOD;RTN4R;CD48;ART3;GPC6;OTOA;GBP5;ULBP2;LY6S;ACHE;LY6E;RGMA;TEX101;XPNPEP2;EFNA3;MSLN;DPEP2;NRN1;GPC3;PLET1;CNTN4;MDGA2;NRN1L;CEACAM5;MMP20;TECTB;LY6H;PRSS21;EFNA5;CD24;LYPD2;SPACA4;MDGA1;RTN4RL2;PSCA;RAET1G;DPEP3;LYPD4;CNTN1;NTM;EFNA4;GPC4;GFRA2;GAS1;GPC5;PLAUR;GP2;VNN1;FOLR1;ALPL;CDH13;NT5E;NELFE;CNTFR;CNTN3;TECTA;MMP17;ENPP6;ULBP3;ART4;THBS1;BCAN;SEMA7A;IGSF21;HJV;FOLR2;HYAL3;RGMB;CRIPTO;CEA…
GO:0098553	A8K8M6;A0A583ZAW5;A0A583ZB54;A0A3G8GE18;HLA-DRB1;HLA-B*1513;HLA-DP1B;NGS17;Q29708;CANX;HLA-G;ALG10B;Q29853;B3KW54;HLA-B27;A0A7T5V792;HLA-A;BCAP31;P79617;HLA-A*33;HLA-B44;Q30171;B4E316;HLA-Cw*15P;PP14673;SPPL2A;TAPBP;ALG3;HLA-A*68;Q59EE1;IMP3;HLAE;Q29987;ALG8;HLA-Bw62.3;HLA-DQB1;B4DJI3;HLA-6.0;A0A290Y5X1;A0A5J6MBG1;HLA-F;H13;A0A1U9X8Z1;BAP31;MHC class I HLA-A;HLA-A24AK;NOT;DIBD1;HLA-B35;CALR;O4390…	CALR;HLA-DRB1;HLA-DRB4;HLA-DQA1;CD74;HLA-DQA2;HLA-DRA;HM13;CANX;SPPL3;ALG10B;HLA-G;HLA-A;BCAP31;HLA-C;ALG12;HLA-DPA1;IMP4;ALG6;SPPL2A;TAPBP;ALG3;IMP3;HLA-DRB3;ALG8;HLA-DQB2;PKD2;HLA-H;ALG9;HLA-DRB5;HLA-E;HLA-DQB1;SPPL2B;HLA-F;HLA-DPB1;HLA-B	197	36	lumenal side of endoplasmic reticulum membrane	ALG12;HLA-DPB1;HLA-DRA;HLA-DRB5;HLA-DPA1;SPPL2B;LOC554223;HLA-DQB2;HLA-DQA1;HLA-DRB1;HLA-H;PKD2;HLA-DRB3;ALG10B;SPPL3;ALG9;TAPBP;HM13;HLA-F;BCAP31;IMP3;HLA-DQB1;ALG8;HLA-G;CANX;HLA-B;HLA-DQA2;SPPL2A;HLA-DRB4;CALR;HLA-A;NR4A2;HLA-E;IMP4;ALG6;SPPL2C;HLA-C;CD74;ALG3
GO:0098554	My007;EPM2AIP1;ITPR3;FAM105A;A8K546;PSL2;TRPP2;CXorf45;HM13;KIAA0766;ALG13;HSPF3;SPPL2C;PSEC0061;SPPL3;IMP1;UNQ861/PRO1870;THADA;PSL1;HMT1;PTPN1;HSJ1;HMAT1;ALG14;IMP4;PSEC0147;ALG1;HDJ2;DNAJ2;UNQ666/PRO1298;SPPL2A;DNAJA1;SPP;HSJ2;PSL4;IMP3;EPM2A;GLT28D1;MDS031;PKD2;ALG2;SPPL2B;MSTP086;PTP1B;DNAJB2;OTULINL;PSL3;Q53EP9;IMP5;HSPF4;H13;IMP2;GITA;KIAA1767;KIAA1532	EPM2AIP1;ITPR3;HM13;ALG13;SPPL3;THADA;PTPN1;ALG14;IMP4;ALG1;SPPL2A;DNAJA1;EPM2A;IMP3;PKD2;ALG2;SPPL2B;OTULINL;DNAJB2	55	19	cytoplasmic side of endoplasmic reticulum membrane	ALG14;EPM2AIP1;SPPL2B;ALG13;ITPR3;ALG2;PKD2;SPPL3;HM13;PTPN1;IMP3;EPM2A;SPPL2A;OTULINL;DNAJB2;IMP4;ALG1;SPPL2C;DNAJA1;THADA
GO:0098556	RPS28;HSPC149;EPM2A;RPL27;RPS26;RPS29;ALG5	RPS28;EPM2A;RPL27;RPS26;RPS29;ALG5	7	6	cytoplasmic side of rough endoplasmic reticulum membrane	EPM2A;RPS26;ALG5;RPS28;RPS29;RPL27
GO:0098559	SIMPLE;KIAA0118;RAB21;PIG7;SNX5;LITAF;RAB5;RAB5A	LITAF;RAB21;SNX5;RAB5A	8	4	cytoplasmic side of early endosome membrane	RAB21;LITAF;RAB5A;SNX5
GO:0098560	CDIP;SIMPLE;CDIP1;C16orf5;LITAFL;PIG7;LITAFD;LITAF	LITAF;CDIP1	8	2	cytoplasmic side of late endosome membrane	LITAFD;LITAF;CDIP1
GO:0098562	FKBP1;FKBP1A;RASAL3;FKBP12	RASAL3;FKBP1A	4	2	cytoplasmic side of membrane	FKBP1A;RASAL3
GO:0098574	RT14;MEF2BNB;PIG7;C17orf59;BLOS2;STN;KXD1;SNAP25BP;BLOC1S1;BLOC1S7;SNAPAP;EEF1AL;EEF1A2;BLOS1;LOH12CR1;CDIP;GCN5L1;CDIP1;EEF1A1;C16orf5;C10orf32;EEF1A;BORCS5;LITAF;C19orf50;SNAPIN;SIMPLE;BORCS8;BLOC1S2;BORCS6;LITAFL;CEAP;EF1A;LITAFD;LENG7;GFAP;BORCS7	SNAPIN;KXD1;CDIP1;BORCS8;BLOC1S2;BORCS6;BLOC1S1;EEF1A1;BORCS5;LITAF;EEF1A2;GFAP;BORCS7	37	13	cytoplasmic side of lysosomal membrane	BLOC1S1;SNAPIN;GFAP;BORCS7;BORCS8;EEF1A2;KXD1;BLOC1S2;LITAFD;EEF1A1;LITAF;BORCS6;CDIP1;BORCS5
GO:0098575	HSPA8;HSPA10;CTSA;HSP73;HSC70	HSPA8;CTSA	5	2	lumenal side of lysosomal membrane	HSPA8;CTSA
GO:0098576	KVLQT1;KCNA8;AQP2;KCNA9;KCNQ1	KCNQ1;AQP2	5	2	lumenal side of membrane	KCNQ1;AQP2
GO:0098577	HNRNPU;U21.1;C1orf199;SAFA;HNRPU	HNRNPU	5	1	inactive sex chromosome	HNRNPU
GO:0098588	B7Z487;DKFZp547A0616;RAP2C;RAB7A;B7Z4S4;RAP2A;VTI1A;LAMP5;ATP6AP2;B4DPH9;RAP2B	RAP2C;RAB7A;RAP2A;VTI1A;LAMP5;ATP6AP2;RAP2B	11	7	bounding membrane of organelle	RAP2A;RAP2B;RAP2C;ATP6AP2;LAMP5;RAB7A;VTI1A
GO:0098591	SLC7A5;ABCP;ABCC4;SNAT1;MDR1;BCRP;MXR;LPH;ABCB1;ATA1;SLC38A1;LCT;MOATB;PGY1;ABCG2;SAT1;MRP4;MPE16;BCRP1;LAT1;NAT2;CD98LC	LCT;SLC7A5;ABCC4;ABCG2;SAT1;NAT2;ABCB1;SLC38A1	22	8	external side of apical plasma membrane	SAT1;SLC38A1;BCRP1;ABCB1;NAT2;ABCC4;LCT;SLC7A5;POMC;ABCG2
GO:0098592	FRMD6;C14orf31;C2CD2L;FRMD1	FRMD1;FRMD6;C2CD2L	4	3	cytoplasmic side of apical plasma membrane	FRMD6;C2CD2L;FRMD1
GO:0098594	SLC17A9;C20orf59;VAMP8	SLC17A9;VAMP8	3	2	mucin granule	SLC17A9;VAMP8
GO:0098595	OGP;OVGP1;MUC9	OVGP1	3	1	perivitelline space	OVGP1
GO:0098674	LLGL3;STXBP5	STXBP5	2	1	extrinsic component of neuronal dense core vesicle membrane	STXBP5
GO:0098683	KIAA1774;KIAA1812;CDH23;ZNF231;KIAA0434;UNQ1894/PRO4340;BSN	CDH23;BSN	7	2	cochlear hair cell ribbon synapse	CDH23;BSN
GO:0098684	HSPA8;PMCA1;Nbla11589;AGRNL;MYSB;KIAA1379;CDH23;HEL-S-72p;CPLX3;AGRINL;DNM1;DNM;EGFLAM;PACSIN1;HSC70;UNQ1894/PRO4340;PIKA;KIAA1774;KIAA1812;A0A384N6F4;CACNB2;DAG1;HSP73;CACNLB2;HSPA10;ATP2B1	HSPA8;CACNB2;DAG1;CDH23;CPLX3;ATP2B1;DNM1;EGFLAM;PACSIN1	26	9	photoreceptor ribbon synapse	CDH23;EGFLAM;CACNB2;DNM1;PACSIN1;DAG1;HSPA8;CPLX3;ATP2B1
GO:0098685	WNT7A;KIAA0522;GPRC3A;ITGB1;RHOB;KIAA1857;X11L;PLAT;SLC30A1;ABR;IGDCC1;PTPRA;LIS1;LRRN2;CDC42;AKAP250;INSP3R1;MDS;LRRC4;BAIAP2;A0A384MEE3;AKAP12;UNQ571/PRO1133;STX3;GSG1L;LIP1;ZNF231;MGLUR1;BTCL1;SHANK1;CASK;SAPK1A;NRXN1;UNQ554/PRO1111;PLC1;NEFH;KIAA1580;PFN2;ITPR1;PKC2;SEK;KIAA0434;PRO2286;STXBP4;ACTG;LMNT1;NTNG2;ZFYVE2;OK/SW-cl.35;DGKI;MINT2;LRRC4C;KIAA0416;HIP1;UNQ524/PRO1066;MCT2;NAG14;ADRB1;…	WNT7A;ITGB1;RHOB;PLAT;SLC30A1;ABR;PTPRA;LRRN2;CDC42;BAIAP2;LRRC4;AKAP12;STX3;GSG1L;SHANK1;CASK;NRXN1;NEFH;PFN2;ITPR1;STXBP4;NTNG2;DGKI;LRRC4C;HIP1;ADRB1;MAPK9;BCR;PTPRD;SLC9A6;ARHGDIA;SYNGR1;TAMALIN;NETO1;CAPZB;GABBR1;RALA;GHRL;PTK2B;BSN;GRM5;PAFAH1B1;LRFN2;DGKB;APBA1;KCNK2;PRKCZ;WNT5A;RAP2A;SYN1;PLCG1;PPFIA1;CDH11;GABRB1;SLC16A7;GIPC1;CTNND1;EFNB2;CPLX1;PRSS12;ATG5;ACTG1;ROCK1;PRKCI;GRM1;LRP8;NO…	214	105	Schaffer collateral - CA1 synapse	NETO1;CACNG3;APBA1;PRSS12;DVL1;BCR;BAIAP2;DTNBP1;PAFAH1B1;ARHGDIA;CDC42;GHRL;ITGB1;MPP2;CPLX1;PCDH8;TAMALIN;AKAP12;LRRC4C;LRFN2;ITPR1;NOTCH1;SYN2;RAP2A;PPP3CA;FBXL20;RALA;LRP8;SLC1A1;PFN2;EEA1;SLC30A1;ADCY8;MAPK9;DGKI;STX3;PTN;P2RX3;CACNG2;CASK;SYP;PLG;SLC16A7;PTPA;PRKAR1B;ADRB1;PRKCZ;PTPRS;BSN;FBXL2;KCNK2;WNT5A;PLCG1;STXBP4;WNT7A;ATG5;CAPZB;SYN1;INA;CTNND1;ADORA3;GHSR;PPP3R1;SHANK1;NRXN1;FYN;STX…
GO:0098686	TYRO5;PVRL3;CNA2;RNF19;IGSF8;SYT7;LRRN2;RNF19A;EPLG8;CEPR;EPAC2;GLUR6;GluN2D;LERK8;My031;STXBP5;EPHB2;AKAP7;NECTIN3;GPR30;SLC16A7;CALB1;NAPEPLD;CALCA;CTNND1;CAB27;CNB;GRIK5;EPTH3;HEK5;VTI1A;RAPGEF4;NECTIN1;PDYN;PRR1;ADIJ;GRIK4;SNAP47;CTRP10;P2RX3;PROSAP1;CMKRL2;NMDAR2D;EPHT3;CTRP13;C1QL3;SLC30A3;PRKAR1B;HVEC;ERK;KIAA0416;PPP3R1;PVRL1;MCT2;EFNB3;C9orf72;AKAP18;GPER1;LRRTM2;SYT1;SYT9;PCANAP7;CACNG2…	C1QL3;SLC30A3;PRKAR1B;IGSF8;PPP3R1;SYT7;EFNB3;C9orf72;LRRTM2;RNF19A;LRRN2;SYT9;CACNG2;SYT1;SHANK2;SYT12;YWHAZ;LNX1;EPHB2;PTPRD;NECTIN3;AKAP7;STXBP5;SLC16A7;CALB1;NAPEPLD;CALCA;CTNND1;C1QL2;GRIK5;SLC39A3;SLC6A9;VTI1A;ADCY1;RAPGEF4;GNAI2;ADCY8;NECTIN1;PDYN;BACE1;GRIN2D;ROGDI;GRIK4;SNAP47;P2RX3;PRR3;DTNBP1;GRIK2;MAL2;CAPZB	102	50	hippocampal mossy fiber to CA3 synapse	EFNB3;C1QL3;C1QL2;CAPZB;PDYN;ADCY1;CTNND1;SHANK2;SLC6A9;AKAP7;SYT9;SYT7;PPP3R1;GRIK2;RAPGEF4;RNF19A;DTNBP1;NECTIN1;CALB1;NAPEPLD;ADCY8;PTPRD;BACE1;IGSF8;MAL2;SYT1;GPER1;P2RX3;CACNG2;CALCA;LRRN2;ROGDI;SLC39A3;LNX1;SLC16A7;PRR3;LRRTM2;GRIK5;STXBP5;PRKAR1B;YWHAZ;C9orf72;NECTIN3;GRIN2D;GNAI2;SNAP47;EPHB2;GRIK4;SYT12;VTI1A;SLC30A3
GO:0098687	RAD50;P95;NBS;NBN;MRE11A;NBS1;HNGS1;MRE11	NBN;RAD50;MRE11	8	3	chromosomal region	NBN;MRE11;RAD50
GO:0098688	PMCA2;GRID2;P2RX6;SCN8A;UNC18A;CNA2;PPP3R1;GIRK1;MCT2;P2X6;GluA3;SUSD4;PPFIA4;SPTBN2;KCNJ9;M6A;GRID2IP;P2RXL1;GPM6A;CNTN6;A0A140VK08;KCNJ3;CALB2;TMEM240;SLC16A7;GLUR3;CNB;SLC6A9;PLCB4;UNC13C;SCA5;ATP2B2;P2RX4;GLURD2;MED;GIRK3;GNAO1;GRIA3;CBLN1;ATP2B3;GNB5;STXBP1;GLURC;KIAA0302;CBLN3;CAB29	GRID2;SCN8A;PPP3R1;PPFIA4;SPTBN2;KCNJ9;GRID2IP;GPM6A;CNTN6;KCNJ3;CALB2;TMEM240;SLC16A7;SLC6A9;PLCB4;UNC13C;ATP2B2;P2RX4;GNAO1;GRIA3;CBLN1;ATP2B3;GNB5;STXBP1;CBLN3	46	25	parallel fiber to Purkinje cell synapse	GNB5;GPM6A;PPFIA4;SPTBN2;STXBP1;PLCB4;ATP2B3;SLC6A9;KCNJ9;GRIA3;PPP3R1;P2RX4;SCN8A;GNAO1;KCNJ3;SUSD4;CBLN1;METTL3;TMEM240;CALB2;CBLN3;CNTN6;ATP2B2;SLC16A7;P2RX6;GRID2;GRID2IP;UNC13C
GO:0098690	HSPA8;NLGN2;SLC6A5;GLRA1;HEL-S-72p;IQSEC3;GLRB;NET1;KIAA1366;KIAA1110;HSC70;GLYT2;HSP73;ITGB3;GLRA2;GP3A;HSPA10	HSPA8;NLGN2;ITGB3;IQSEC3;GLRA2;NET1	17	6	glycinergic synapse	IQSEC3;GLRA2;GLRA1;SLC6A5;GLRB;HSPA8;ITGB3;NLGN2;NET1
GO:0098691	NLGN2;KIAA1054;ADRA2A;VPS35;ADRA2R;SLC18A2;CHRNA5;SV2C;RAB3B;PARK2;CHRNB3;KIAA0080;VMAT2;MEM3;ADRAR;PNUTL2;CHRNA6;C17orf47;SYT11;NACHRA5;SEPTIN4;FLOT1;SVMT;KIAA1366;PRKN;SEP4;DAT1;hucep-7;TCCCTA00141;SEPT4;DRD2;SLC6A3	NLGN2;PRKN;VPS35;ADRA2A;SYT11;SLC18A2;CHRNA5;SV2C;RAB3B;CHRNB3;SEPTIN4;SLC6A3;FLOT1	32	13	dopaminergic synapse	FLOT1;SLC6A3;VPS35;SLC18A2;SV2C;RAB3B;SEPTIN4;CHRNA6;DRD2;PRKN;SYT11;CHRNB3;CHRNA5;NLGN2;ADRA2A
GO:0098723	FKRP	FKRP	1	1	skeletal muscle myofibril	FKRP
GO:0098793	SLC22A2;MALS3;BAIAP3;KIF2C;GFRP1;SEPT8;YWHAG;APPL1;KIAA0951;X11L;DOC2B;GPRC1D;GAP43;DISC1;SLC6A12;ASIC1;SLC6A13;SH3PXD3A;PRUNE2;HEL170;BAIAP2;CNTN6;STXBP3;CAPS;PDZK11;STXBP5;MEM3;SNAPA;SH3GL2;STX3;ENT4;VIAAT;DNM3;SPHK;SEPTIN4;FLOT1;TRPC5;TLN2;ENH;CAP1;GRIN3A;Q506J9;BARK2;hucep-7;LIN7B;CACNLB4;SNAP47;PRRT2;PA;BNAC2;KIAA1684;CRIB1;DGKI;ARF6;SYCL;VAT1;VPS18;METTL5;SLC32A1;DOC2BL;VELI1;PARK2;ADRBK1;V…	SLC22A2;WNT7A;BAIAP3;SLC22A3;S1PR4;KIF2C;AAK1;YWHAG;CHRNA5;APPL1;SV2A;NGFR;DOC2B;GAP43;NLGN4Y;DISC1;PPFIA4;ASIC1;SLC6A13;CANX;SLC6A12;YWHAH;CDK5;PRUNE2;SCRN1;KCNJ10;STXBP3;CNTN6;CAPS;BAIAP2;FXR2;PPFIBP2;STXBP5;SRPK2;CABP4;SH3GL2;STX3;NAPEPLD;PDLIM5;SYT11;DNM3;PIANP;CADPS2;FLOT1;SEPTIN4;TRPC5;CNR1;MME;TLN2;SPHK1;NRXN1;CAP1;GRIN3A;BTBD8;SNPH;SLC29A4;GIT1;LIN7B;PRRT2;SNAP47;PFN2;SCRIB;ATP6V1F;ERC2;A…	464	243	presynapse	HRH3;DBNL;NR4A1;SLC18A1;SLC22A2;MRTFB;GAD1;RTN4R;SPTBN2;DOC2B;SEPTIN3;DNMBP;RAB8B;PRSS12;GSK3B;DGAT2L6;DVL1;SNX9;CHRNA5;BAIAP2;KCNJ8;NPY5R;STX1B;ATP6AP1;TPRG1L;YWHAH;NLGN3;NOG;CAPN2;NAPEPLD;CADPS2;GAK;AP2A2;NGFR;WNT3A;RPH3AL;ARFGEF2;RPL22;METTL5;SEPTIN8;TNIK;AP3M2;SHROOM4;S1PR2;VAMP1;VAPB;BIN1;GIT1;CPLX1;NAPA;GRIA1;PLD2;BAIAP3;CPLX2;CYP46A1;SLC32A1;GRIN3A;SCRN1;SMCR8;SLC6A1;STXBP3;AP1G1;FXR1;FMR1…
GO:0098794	AKT1;EIF4E;KIF2C;GLRA3;GRIN2A;SWAP70;TFR2;PARK1;APPL1;FLN;A8K5P7;GABRG2;NCX1;ARHG;DOCK4;RHOA;GABRA2;KLHL17;BAIAP2;MET;ARR2;ENAH;KCTD8;SPTB;EIF2C2;ADGRB3;STX3;ADTAB;KIAA0915;HEK5;EIF4EBP2;PASD10;CBLB;OX;JAK2;CAP1;WAVE3;BARK2;DLC2;P2RX2;GABRG1;ARHGEF7;KIAA0109;Nbla10314;FGF7;CALR;DGKI;ABI3;ABL;ERK;ARF6;Q59FV0;UNQ524/PRO1066;MEF2C;Q59HC2;METTL5;STX4A;CASKIN1;EPS15;HTR3A;C14orf120;RPS23RG1;TRIM47;ADR…	AKT1;EIF4E;KIF2C;RAC1;HTR4;GRIN2A;SWAP70;MOB4;TFR2;APPL1;SNCA;GABRG2;DOCK4;RHOA;GABRA2;RHOG;RNF19A;CDC42;GRIA2;BAIAP2;C1QA;MET;ENAH;WASF3;KCTD8;FXR2;SPTB;HOMER1;AGO2;ADGRB3;STX3;PDLIM5;SPTBN1;EIF4EBP2;PRKACA;CBLB;SLC8A1;JAK2;CAP1;CYFIP1;GIT1;PPOX;P2RX2;PFN2;ARHGEF7;SCRIB;MKLN1;FGF7;SLC8A3;DOCK1;CALR;AP2A2;DGKI;CPT1C;ABI3;ARF6;ELAVL4;HIP1;PURA;MEF2C;AP2S1;C9orf72;CASKIN1;METTL5;EPS15;TRIM47;RTN4;A…	447	239	postsynapse	KIF3B;RAB3GAP1;DBNL;ARHGEF7;HCRT;MRTFB;SPTB;GABRA4;PLCB4;MARK1;TRIM47;FRRS1L;GSK3A;GSK3B;DGAT2L6;BCL11A;PUM2;STRN4;SWAP70;BAIAP2;DYNLL2;KIFAP3;CHRNA4;PURA;RHOG;ELAVL1;CAPN2;RHOA;AP2A2;HPCA;ICAM5;GABRA2;ARFGEF2;RTN4;METTL5;AP2A1;CDC42;ROR2;GHRL;GABRA3;SHROOM4;S1PR2;VAPB;BIN1;GIT1;CPLX1;CELF4;FLNA;GNA13;GRIA1;CPLX2;DOCK10;CYP46A1;SMCR8;GABRG1;FXR1;FMR1;SLC4A10;LRFN2;RAB17;EPHB2;VASP;ARF6;HTR3A;PRMT…
GO:0098804	CNCA;RCNC2;CNCG2;CNGA4;CNGA2;CNCG4;CNGB1;CNCG3L;CNCA1		9	0	non-motile cilium membrane	CNGB1;CNGA2;CNGA4
GO:0098826	ARL6IP2;KIAA0886;B7Z7F5;ATL3;KIAA1715;B7Z829;LNPK;ATL1;SPG3A;GBP3;RTN4;NOGO;LNP;My043;SP1507;ATL2	RTN4;ATL1;LNP;ATL3;LNPK;ATL2;GBP3	16	7	endoplasmic reticulum tubular network membrane	GBP3;LNPK;ATL2;ATL3;ATL1;LNP;RTN4
GO:0098830	PIK3C3;RABGEF1;VAC14;TAX1BP2;SNX4;RAB7A;AP3D1;TRX;EEA1;PRO0039	PIK3C3;RABGEF1;VAC14;RAB7A;SNX4;AP3D1;EEA1	10	7	presynaptic endosome	AP3D1;EEA1;VAC14;RABGEF1;RAB7A;SNX4;PIK3C3;TXN
GO:0098831	UNC13A;UNC13;CTNNB;CTBP;PPFIA3;CTNND1;OK/SW-cl.35;UNC18A;KIAA1032;CTNNB1;OSBPL2;UNC13C;KIAA0654;GUCSB3;UNC13B;KIAA0384;GUC1B3;GUCY1B3;CTBP1;STXBP1;GUCY1B1;ERC2;PRO2286	UNC13A;CTBP1;PPFIA3;CTNND1;OSBPL2;STXBP1;CTNNB1;GUCY1B1;UNC13C;UNC13B;ERC2	23	11	presynaptic active zone cytoplasmic component	CTBP1;GUCY1B1;STXBP1;UNC13A;UNC13B;CTNNB1;PPFIA3;CTNND1;UNC13C;ERC2;OSBPL2
GO:0098833	KIAA1379;PACSIN1	PACSIN1	2	1	presynaptic endocytic zone	PACSIN1
GO:0098835	FCHO2;CLTA;CLTB;DNM1;DNM	FCHO2;DNM1;CLTA;CLTB	5	4	presynaptic endocytic zone membrane	DNM1;CLTA;CLTB;FCHO2
GO:0098837	AKAP5;AP3M1;RAB11;A0A140VKD9;REC;RAB11A;SNX27;RAB4;GRIPAP1;ZDHHC2;AKAP79;RAB4A;STX12;REAM;KIAA1167;ZNF372;VPS26B	SNX27;AKAP5;GRIPAP1;ZDHHC2;RAB4A;STX12;AP3M1;VPS26B;RAB11A	17	9	postsynaptic recycling endosome	STX12;RAB4A;VPS26B;MCM8;AKAP5;GRIPAP1;RAB11A;ZDHHC2;AP3M1;SNX27
GO:0098839	SALM3;MALS3;GRIN2A;CACH2;GRIN2B;KIAA0951;SLC30A1;ASIC1;ABHD17C;LRRN2;LRRC4;GluN2D;CACNA1C;SEMA4C;LRRC12;ADGRB3;C19orf27;NETO2;PSD95;GSG1L;KIAA0343;KIAA0726;LPPR4;BTCL1;C14orf146;GRIN3A;UNQ554/PRO1111;LIN7B;PRRT2;KIAA1580;C20orf39;C6orf31;BNAC2;SCN8A;GLEPP1;NSG2;LRRC4C;SLITRK5;IGSF11;GRIN3B;MCT2;PRR7;SHISA7;SORCS2;UNQ1926/PRO4401;KIAA0283;VELI1;LIN7C;GLUR1;OPRS1;KCNH1;UNQ5831/PRO19651;SLITRK3;DAGL…	GRID2;GRIN2A;GRIN2B;NLGN4Y;SLC30A1;ASIC1;CLSTN2;ABHD17C;LRRN2;GRIA2;LRRC4;LRFN3;PTPRT;GRIN2C;CLSTN3;PTPRO;CACNA1C;SHISA9;SEMA4C;LRFN5;ADGRB3;NETO2;GSG1L;GRIK5;ATP2B2;ACTN2;GRIN3A;CSMD2;LIN7B;GRIK4;PRRT2;LRRC4B;ADRA2A;IGSF21;SCN8A;NSG2;ELFN2;ANP32E;LRRC4C;SLITRK5;IGSF11;GRIN3B;SHISA7;EFNB3;SORCS2;LIN7C;CACNG6;DLG4;KCNH1;SLITRK3;DAGLA;LIN7A;TMEM240;P2RX4;GPR158;NLGN4X;CACNG4;NETO1;ABHD17B;GRIK2;DLG…	266	121	postsynaptic density membrane	GRIA4;NETO1;CLSTN3;CRHR1;CACNG3;GRIA3;GRIK2;MYOZ3;DLG1;GRIN2C;PTPRO;RYK;ELFN1;MPP2;GRIA1;GRIN3A;SORCS2;PRR7;LRRC4C;LRFN2;SHISA7;EFNB3;NOTCH1;ASIC2;GRIN2B;OPRD1;TRAPPC4;ELFN2;PRRT1;NEO1;SEMA4C;P2RX4;LRP8;SHISA9;DLG4;LRFN4;ABHD17B;SORCS3;CACNG5;PRRT2;SLC30A1;LIN7B;LRFN3;ACTN2;LRFN5;LRRTM3;CACNG2;NSG2;IGSF21;NLGN4Y;SIGMAR1;ANP32E;GRIA2;SLC16A7;GRIN3B;SEMA4F;SEMA4B;NLGN4X;PTPRT;LIN7A;LRRC4B;PTPRS;GRI…
GO:0098842	PICK1;SNX27;SNX6;VPS26B;PRKCABP;RAB5;EEA1;RAB5A	PICK1;SNX27;SNX6;EEA1;VPS26B;RAB5A	8	6	postsynaptic early endosome	PICK1;EEA1;VPS26B;SNX6;RAB5A;SNX27
GO:0098843	CALY;CLTA;DRD1IP;GLUR2;FCHO1;GluA2;NRN1;GRIA2;AP2A1;HIP1R;SYNE1;EPS15	CALY;CLTA;FCHO1;NRN1;GRIA2;AP2A1;HIP1R;SYNE1;EPS15	12	9	postsynaptic endocytic zone	AP2A1;SYNE1;FCHO1;HIP1R;NRN1;EPS15;CALY;GRIA2;CLTA
GO:0098844	DNM3;KIAA0820	DNM3	2	1	postsynaptic endocytic zone membrane	DNM3
GO:0098845	CLSTN1;D4S234E;PIK3C3;SH3D2C;NEEP21;ARC;KIAA0278;CNSA3;CS1;KIAA0911;D4S234;SH3GL3;AGAP1;NSG1	CLSTN1;PIK3C3;ARC;AGAP1;SH3GL3;NSG1	14	6	postsynaptic endosome	SLAMF7;CLSTN1;SH3GL3;ARC;PIK3C3;NSG1;AGAP1
GO:0098846	PB39;POV1;LAT3;SLC43A1	SLC43A1	4	1	podocyte foot	SLC7A6;SLC43A1
GO:0098850	RPH3A;AMPHL;ATP6V1D;ATP6C;DOC2A;VPP2;ATP6V1A1;SYN1;KIAA0985;ATP6V1B1;ATP6A1;VATD;ATM;A0A140VK65;BIN1;CGI-11;ATP6V1G2;ATP6B1;VATC;ATP6G;VPP3;BTBD8;ATP6V1B2;ATP6B2;SYN3;NG38;ATP6G2;ATP6D;ATP6V1C1;ATP6V1A;ATP6M;ATP6V1H;VATB	RPH3A;BTBD8;ATP6V1B2;ATP6V1D;ATM;SYN3;SYN1;BIN1;ATP6V1G2;ATP6V1C1;ATP6V1A;ATP6V1H;ATP6V1B1;DOC2A	33	14	extrinsic component of synaptic vesicle membrane	ATP6V1D;ATP6V1H;DOC2A;SYN3;ATP6V1B1;ATP6V1A;ATP6V1G2;RPH3A;SYN1;BIN1;BTBD8;ATP6V1C1;ATP6V1B2;ATM
GO:0098857	BEST1;PTPRC;LAMP2;VMD2;CD45	LAMP2;PTPRC	5	2	membrane microdomain	LAMP2;BEST1;PTPRC
GO:0098858	MYO15;ABI3;ARGBPIA;ABI2;ABI1;MYO15A;NESH;SSH3BP1	ABI2;ABI3;ABI1;MYO15A	8	4	actin-based cell projection	MYO15A;ABI2;ABI1;ABI3
GO:0098871	ACTN4;MYO9B;KIAA1758;SYNE1;ACTN2;MYR5;MYH10;KPTN;ACTB;C7orf8;CORTBP2;ITPKA;CTTNBP2	MYH10;KPTN;SYNE1;ACTN4;ACTB;MYO9B;ITPKA;CTTNBP2;ACTN2	13	9	postsynaptic actin cytoskeleton	ACTB;SYNE1;ACTN2;ACTN4;CTTNBP2;MYH10;MYO9B;ITPKA;KPTN
GO:0098875	KIAA0654;PPFIA3	PPFIA3	2	1	epididymosome	PPFIA3
GO:0098888	ADIB;SNAP25;C1QB;UNC18A;C1QC;STXBP1;C1QA;ADIC;SNAP	SNAP25;C1QB;C1QC;STXBP1;C1QA	9	5	extrinsic component of presynaptic membrane	C1QA;C1QC;C1QB;STXBP1;SNAP25
GO:0098890	C1QB;C1QC;PLEKHC2;FARP1;FBX2;ADIC;CRKL;NBEA;ADIB;PPP1R9B;CDEP;C1QA;VWC2;FBXO2	CRKL;PPP1R9B;C1QB;C1QC;C1QA;VWC2;FARP1;FBXO2;NBEA	14	9	extrinsic component of postsynaptic membrane	C1QA;NBEA;VWC2;C1QB;FBXO2;CRKL;FARP1;PPP1R9B;C1QC
GO:0098894	SNAP91;CLAPM1;KIAA0473;KIAA0656;DNAJC6;AP2M1;CALM;KIAA0109;PICALM	DNAJC6;AP2M1;PICALM;SNAP91	9	4	extrinsic component of presynaptic endocytic zone membrane	AP2M1;PICALM;SNAP91;DNAJC6
GO:0098895	MKLN1;ANP32E	MKLN1;ANP32E	2	2	postsynaptic endosome membrane	ANP32E;MKLN1
GO:0098944	KIAA0665;C19orf27;AKAP5;REC;ZNF372;TFRC;ABHD17A;ZDHHC2;AKAP79;RAB11FIP3;REAM;ARFO1;FAM108A1	AKAP5;TFRC;ABHD17A;ZDHHC2;RAB11FIP3	13	5	postsynaptic recycling endosome membrane	ABHD17A;RAB11FIP3;MCM8;AKAP5;ZDHHC2;TFRC
GO:0098954	VTI1B	VTI1B	1	1	presynaptic endosome membrane	VTI1B
GO:0098965	LAMA5;KIAA1907;KIAA0533;TNC	LAMA5;TNC	4	2	extracellular matrix of synaptic cleft	TNC;LAMA5
GO:0098966	ACAN;TNC;HXB	ACAN;TNC	3	2	perisynaptic extracellular matrix	TNC;ACAN
GO:0098978	FLN;SHANK3;CORO1A;STK9;KLHL17;STK15;CRELD1;SLC1A6;RAB4A;ARR2;SEPT11;HNRNPD;PRO2446;SPTB;PACSIN2;LRRC12;PLXND1;EHD1;C19orf27;WDR1;GSG1L;KIAA0915;BRINP1;KIAA0726;NRXN3;CBLB;BTCL1;C14orf146;SMDF;JAK2;PNAS-118;FLRT2;CNK2;CACNLB4;PCLO;ARHCL1;PRRT2;SYT4;KIAA1580;ABTB3;KIAA0109;CRIB1;SCN8A;ABI3;SLITRK5;ERK;KCNJ2;PRR7;SEMA3F;DSTN;CACNB4;RAB17;YWHAZ;ADORA2B;SEMAM;MTLRP;A0A1U9X7R0;LEC3;NDCBE1;KIAA1367;GIPC…	GRIN2A;SHANK3;ABR;CORO1A;CRELD1;SLC1A2;BAIAP2;P2RY1;RAB4A;SLC1A6;HNRNPD;PPP3CB;PLCB1;SPTB;PACSIN2;PLXND1;EHD1;SH3GL2;WDR1;NETO2;GSG1L;BRINP1;DNM3;ARHGAP22;NRXN3;CBLB;JAK2;FLRT2;PCLO;IL1RAPL2;PRRT2;SNAP47;SYT4;ABTB3;PPM1H;SLC17A5;VCP;DAB1;C1QL3;SCN8A;DGKI;ABI3;SIPA1L3;SLITRK5;KCNJ2;SHISA7;SEMA3F;SNX6;ARHGAP44;TSPOAP1;DAG1;DSTN;CACNB4;RAB17;YWHAZ;PCDH10;PTPRD;STRN4;CDKL5;PFN1;BTBD9;NETO1;PGRMC2;MAL…	1138	585	glutamatergic synapse	CRHR1;C1QL3;ITGA5;SPTBN2;CC2D1A;APBA1;ELMOD1;DVL1;SYT4;SLC12A5;BAIAP2;DYNLL2;GRIK2;NOS1AP;RAB4A;PURA;ABHD6;RHOG;PAFAH1B1;MYOZ3;CRIPT;PHF24;DLG5;PTPRO;SYT1;MPP2;FILIP1;PIN1;S1PR2;FXR1;CNTN1;DRD1;ERC2;HRAS;GPC4;NOTCH1;SLC1A2;OGT;CBLN4;RAC3;ARPC1A;ARPC5L;ACP4;CDH10;FBXL20;NEO1;CASR;SHISA9;ERBIN;FGFR1;CHRM2;RAB11A;HNRNPK;ADCY8;ARHGAP12;PIAS3;SH3KBP1;FAAH;LRFN3;SIPA1L2;GABRR1;TRAF6;GRIPAP1;SPARCL1;SLC…
GO:0098981	CHRNA10;DAP3;GPR151;CHRNA5;KCNB1;NF68;CHRNB2;CHRNB4;DLGAP4;DLGAP3;BRSK1;NACHRA10;PLD1;DAP4;CHRM2;SAPAP4;NEFL;NFL;KIAA0964;CHRM1	BRSK1;DAP3;CHRNA5;KCNB1;PLD1;CHRM2;NEFL;CHRM1;DLGAP4;DLGAP3	20	10	cholinergic synapse	CHRNB2;KCNB1;BRSK1;GPR151;DLGAP4;PLD1;CHRNA10;DLGAP3;CHRNB4;NEFL;CHRM2;CHRM1;DAP3;CHRNA5
GO:0098982	SALM3;BAIAP3;CLCN3;GPRC3A;ADRA2R;EFNA5;MDGA1;UNQ675/PRO1309;GAT1;GAD67;SV2A;GUC1A3;GABRG2;SLITRK2;GAP43;DISC1;GABRA2;LRRN2;LHFPL4;CDH13;ZNF375;REA;KIAA1044;SEPT11;ENAH;CLSTN3;PTPRO;CXorf2;PLCB1;LRRC12;LRFN5;GABRR2;VIAAT;CAB27;GAD65;ZNF231;KIAA0726;FLOT1;CSPG5;KIAA1070;CNR1;ATP2B2;C14orf146;KCND3;NRXN1;GUCY1A1;NRXN3;GAT3;CDHH;EDG2;KIAA1854;SEMA4D;PCLO;KIAA0434;ERC2;KCND2;KIAA0378;FGF7;PMCA2;MKLN1;…	BAIAP3;CLCN3;MDGA1;EFNA5;SV2A;GABRG2;SLITRK2;GAP43;DISC1;GABRA2;LHFPL4;LRRN2;CDH13;ENAH;CLSTN3;PTPRO;PLCB1;LRFN5;NRXN3;FLOT1;KCND3;CNR1;CSPG5;ATP2B2;GUCY1A1;NRXN1;SEMA4D;PCLO;ERC2;KCND2;MKLN1;FGF7;ADRA2A;SLC32A1;CNTNAP2;GABRA5;CBLN4;DAG1;SLC6A6;SLITRK3;PRAF2;NXPH4;GABRA4;STRN4;GABRG3;SLC4A10;GNAO1;NLGN4X;ATP2B3;ABHD6;CACNA2D3;TRPV1;GABBR1;SLITRK1;NPY;PCDH17;GABRA1;SH3KBP1;SEPTIN11;GABARAP;BSN;ACA…	195	100	GABA-ergic synapse	CLSTN3;GUCY1A1;GAD1;GABRA4;KCND3;ATP2B3;KIF5C;NPY;STRN4;GABRB2;NPY5R;ABHD6;TRPV1;MYOZ3;SLC6A11;GABRA2;ARFGEF2;ARHGEF9;PTPRO;AP3M2;SHROOM4;EFNA5;BAIAP3;MDGA1;SLC32A1;SLC6A1;GLRB;SLC4A10;ACAN;DRD1;ERC2;GABRR3;CLCN3;CBLN4;PCDH17;LPAR1;CDH13;MKLN1;CDH10;GAD2;NXPH4;SEMA4D;LRFN4;DISC1;CACNA2D2;SH3KBP1;ZDHHC5;GABRR1;LRFN5;SEMA7A;GABARAP;GABRA1;FLOT1;NLGN4X;SIL1;GRID1;BSN;PHB2;GAP43;NXPH1;KCND2;CTBP1;GAB…
GO:0098983	KIAA1260;NLGN2;NLGN3;NLGN4;NLGN4X;NL3;KIAA1480;KIAA0951;NLGN4Y;UNQ365/PRO701;KIAA1366	NLGN2;NLGN4Y;NLGN3;NLGN4X	11	4	symmetric, GABA-ergic, inhibitory synapse	NLGN4Y;NLGN3;NLGN4X;NLGN2
GO:0098984	NLGN2;B7Z610;B3KMT6;ATP1A3;NLGN4Y;ATP1B2;RS1;NLGN3;NLGN4X;NLGN1;B3KP11;B7Z3P8;XLRS1;A8K4S1	NLGN2;NLGN3;NLGN4X;NLGN1;ATP1A3;NLGN4Y;ATP1B2	14	7	neuron to neuron synapse	RS1;ATP1B2;NLGN4X;NLGN3;ATP1A3;NLGN4Y;NLGN1;NLGN2
GO:0098985	KIAA1260;NLGN3;NLGN4;NLGN4X;NL3;NLGN4Y;KIAA1480;NLGN1;KIAA0951;KIAA1070;UNQ365/PRO701;SHISA7;SHISA6	NLGN3;NLGN4X;NLGN1;NLGN4Y;SHISA7;SHISA6	13	6	asymmetric, glutamatergic, excitatory synapse	SHISA6;NLGN4X;NLGN3;NLGN4Y;NLGN1;SHISA7
GO:0098992	VPS13A;SCG2;GNAI2B;KIF1A;NPY;ADRB1;DVL1;CHGC;OPRD;SST;OXT;MHS3;B2AR;GRP;B1AR;FZD8;OPRD1;CACNA2D1;CALCA;CHGA;KIAA1342;STXBP5L;CCHL2A;ARVP;ADRB1R;PLCB2;KIAA0856;GNAI2;PDYN;DMXL2;VP;ADRB2R;CALC1;AVP;ADRB2;CACNL2A;ATSV;SYT4;P2RX2;P2X2;C2orf20	VPS13A;SCG2;KIF1A;NPY;ADRB1;DVL1;SST;GRP;FZD8;CACNA2D1;CALCA;CHGA;STXBP5L;PLCB2;GNAI2;PDYN;DMXL2;ADRB2;AVP;SYT4;P2RX2	41	21	neuronal dense core vesicle	GNAI2;OPRD1;PDYN;VPS13A;DMXL2;DVL1;NPY;SYT4;PPOX;STXBP5L;GRP;OXT;CHGA;KIF1A;CALCA;CACNA2D1;FZD8;SCG2;SST;ADRB1;P2RX2;ADRB2;PLCB2;AVP
GO:0098998	GRIPAP1;KIAA1167	GRIPAP1	2	1	extrinsic component of postsynaptic early endosome membrane	GRIPAP1
GO:0099012	KIF1A;KIAA1342;KIAA1121;SYT5;SYT4;ATSV;CAPS;CAPS1;CADPS;C2orf20	KIF1A;SYT5;CAPS;SYT4;CADPS	10	5	neuronal dense core vesicle membrane	CAPS;KIF1A;SYT5;CADPS;SYT4
GO:0099013	VPS13A;CHAC;CRH;PENK;HCRT;GHRL;KIAA0986	VPS13A;CRH;PENK;HCRT;GHRL	7	5	neuronal dense core vesicle lumen	PENK;HCRT;GHRL;CRH;VPS13A
GO:0099020	CLI;KUB1;APOJ;CLU;AAG4	CLU	5	1	perinuclear endoplasmic reticulum lumen	CLU
GO:0099073	PRKN;VPS35;DNM1L;TCCCTA00141;MEM3	DNM1L;PRKN;VPS35	5	3	mitochondrion-derived vesicle	VPS35;DNM1L;PRKN
GO:0099091	LYN;KIAA1748;ZDHHC5;ZNF375;SIPA1L3;SRC1;JTK8;SRC	ZDHHC5;SIPA1L3;SRC;LYN	8	4	postsynaptic specialization, intracellular component	ZDHHC5;LYN;SIPA1L3;SRC
GO:0099092	FAM81A;PSD;ZNT1;FABP5;OK/SW-cl.35;SH3D2C;CTNNB1;CNSA3;EFA6A;GRIA1;PTK2B;PRR7;SLC30A1;TRE2;HRP1;PYK2;STK9;TNIK;EFA6;CRIPT;USP6;GRID2IP;TYL;GLUR1;RAFTK;BAIAP2;PSD1;CTNNB;CDKL5;CTNND1;GRIP2;FAK2;KIAA1719;GLUH1;KIAA2011;ACTN2;KIAA0384;LIN7B;GLUA1;KIAA0551;SH3GL3;WWC1;HSPC139;PRO2286	FAM81A;PSD;FABP5;CTNNB1;GRIA1;PTK2B;SLC30A1;TNIK;CRIPT;USP6;GRID2IP;BAIAP2;CDKL5;CTNND1;GRIP2;ACTN2;LIN7B;SH3GL3;WWC1	44	19	postsynaptic density, intracellular component	WWC1;FAM81A;FABP5;CTNND1;BAIAP2;USP6;CDKL5;SLC30A1;CRIPT;LIN7B;TNIK;PTK2B;ACTN2;PSD;SH3GL3;GRIA1;GRIP2;PRR7;GRID2IP;CTNNB1
GO:0099147	CRIB1;KSR2;KIAA0902;KIAA0147;CNKSR2;RIE2;AKAP9;VARTUL;CNK2;RNF10;SCRB1;KIAA0803;AKAP350;LAP4;TIAM1;SCRIB;KIAA0262;AKAP450	KSR2;RNF10;CNKSR2;AKAP9;TIAM1;SCRIB	18	6	extrinsic component of postsynaptic density membrane	SCRIB;AKAP9;KSR2;TIAM1;CNKSR2;RNF10
GO:0099154	HTR1B;HTT;SERT;SLC6A4;HTR1DB	HTT;SLC6A4	5	2	serotonergic synapse	SLC6A4;HTR1B;HTT
GO:0099160	NEF5;NFM;INA;NEFH;NF68;NFH;NEFL;NFL;NEFM;KIAA0845;NEF3	NEFM;INA;NEFL;NEFH	11	4	postsynaptic intermediate filament cytoskeleton	INA;NEFL;NEFM;NEFH
GO:0099164	MKLN1	MKLN1	1	1	postsynaptic specialization membrane of symmetric synapse	MKLN1
GO:0099182	NF68;NEFL;NFL;RECA;RAD51A;RAD51	NEFL;RAD51	6	2	presynaptic intermediate filament cytoskeleton	NEFL;RAD51
GO:0099189	KIAA0302;SCA5;SPTBN2	SPTBN2	3	1	postsynaptic spectrin-associated cytoskeleton	SPTBN2
GO:0099192	GABRA6;NBEA	NBEA	2	1	cerebellar Golgi cell to granule cell synapse	NBEA;GABRA6
GO:0099243	SARM1	SARM1	1	1	extrinsic component of synaptic membrane	SARM1
GO:0099400	PARK8;LRRK2	LRRK2	2	1	caveola neck	LRRK2
GO:0099503	BAIAP3;TCTEX1;KIAA0734;ZNT2;TCTEX-1;RAB10;GOV;BICD1;SLC30A2;RAB3D;RAB16;DYNLT1;TCTEL1	BAIAP3;RAB10;BICD1;SLC30A2;RAB3D;DYNLT1	13	6	secretory vesicle	RAB10;RAB3D;DYNLT1;BICD1;SLC30A2;BAIAP3
GO:0099513	CFAP210;hCG_15219;CFAP53;MNS1;A8K884;CFAP45;TCHP;ODF1	CFAP210;CFAP53;MNS1;CFAP45;TCHP	8	5	polymeric cytoskeletal fiber	CFAP45;CFAP53;MNS1;CFAP210;TCHP;ODF1
GO:0099523	HSPC127;PKCG;DERP11;UNC18A;PRKCB1;LRRK2;IT15;PIAS1;FKSG19;C9orf72;KIAA1184;HSC70;PARK8;GDIL;SYT1;BAIAP2;RABGDIA;GDI1;HSPA10;PKCB;MR1;HSPA8;CALM2;CALM1;UNQ2491/PRO5778;CALB1;XAP4;PRA2;FUS;CAB27;SENP7;SENP5;HTT;FBX45;PPT1;PRKCB;HD;PIAS3;DENND9;FBXO45;HEL-S-72;SUMO1;HSP73;CALM3;ARL6IP5;STXBP1;PRAF3;OPHN2;USP14;PRKCG;PNKD;JWA;TAHCCP2;DENNL72	LRRK2;PIAS1;C9orf72;SYT1;BAIAP2;GDI1;MR1;HSPA8;CALM2;CALM1;CALB1;FUS;SENP7;SENP5;HTT;PPT1;PIAS3;PRKCB;FBXO45;CALM3;ARL6IP5;STXBP1;USP14;PRKCG;PNKD;SUMO1	54	26	presynaptic cytosol	ARL6IP5;SUMO1;FUS;HTT;STXBP1;MR1;BAIAP2;PRKCB;USP14;CALM1;CALM2;FBXO45;CALB1;PIAS3;SYT1;CALM3;SENP5;HSPA8;PNKD;GDI1;C9orf72;PRKCG;PIAS1;SENP7;PPT1;LRRK2
GO:0099524	PKCG;FABP5;PIN1;IT15;PIAS1;HSC70;SYT1;NKHC2;DAG1;BAIAP2;HSPA10;PLCB1;HOMER1;UBE3A;KIAA0581;HSPA8;CALB1;D0S117E;FUS;CAB27;SENP7;SENP5;HTT;KIF5A;FBX45;HEL-S-61;KIAA0531;HD;SYN47;PIAS3;FBXO45;PLCB3;KIF5C;HSP73;KIF5B;DBN1;PRKCG;SUMO1	FABP5;PIN1;PIAS1;SYT1;DAG1;BAIAP2;PLCB1;HOMER1;UBE3A;HSPA8;CALB1;FUS;SENP7;SENP5;HTT;KIF5A;PIAS3;FBXO45;PLCB3;KIF5C;KIF5B;DBN1;PRKCG;SUMO1	38	24	postsynaptic cytosol	KIF5B;SUMO1;FUS;HTT;FABP5;KIF5A;KIF5C;BAIAP2;UBE3A;DAG1;HOMER1;FBXO45;CALB1;PLCB3;PIAS3;SYT1;HSPA8;PIN1;PLCB1;DBN1;PRKCG;PIAS1;SENP7;SENP5
GO:0099544	HEAAC1;SLC1A1;GLUR1;GLUA1;GLUH1;GRIA1;EAAC1;EAAT3	SLC1A1;GRIA1	8	2	perisynaptic space	SLC1A1;GRIA1
GO:0099569	SEP3;SEPT3;SEPTIN3	SEPTIN3	3	1	presynaptic cytoskeleton	SEPTIN3
GO:0099572	GPHN;DAP3;GARLH4;DLGAP2;ARHDH9;LAP2;DLGAP4;DLGAP3;ERICH1-AS1;GPH;ARHGEF9;LHFPL4;KIAA0964;DAP2;ERBB2IP;KIAA1385;KIAA0424;DLGAP1;GLRB;DAP1;C8orf68;ERBIN;PPFIA2;INSYN1;GKAP;DAP4;SAPAP4;KIAA1225	LHFPL4;GPHN;ARHGEF9;DAP3;DLGAP1;DLGAP3;DLGAP2;DLGAP4;PPFIA2;ERBIN	28	10	postsynaptic specialization	DLGAP2;ERBIN;DLGAP1;GPHN;INSYN1;DAP;DLGAP4;PPFIA2;DLGAP3;GLRB;LHFPL4;DAP3;ARHGEF9
GO:0099573	SLC30A1;ZNT1	SLC30A1	2	1	glutamatergic postsynaptic density	SLC30A1
GO:0099617	TIM14;TIMM14;C14orf153;C20orf7;NDUFAF5;DNAJC19;COA8;APOPT1;NOA1;BDH;PAM16;BDH1;APOP1;SDR9C1	NDUFAF5;COA8;DNAJC19;NOA1;PAM16;BDH1	14	6	matrix side of mitochondrial inner membrane	PAM16;COA8;NDUFAF5;DNAJC19;NOA1;BDH1
GO:0099629	IQSEC3;A0A384P5S0;SEPT11;SEPTIN11;KIAA1110	IQSEC3;SEPTIN11	5	2	postsynaptic specialization of symmetric synapse	SEPTIN11;IQSEC3
GO:0099631	CLTA;CLTB	CLTA;CLTB	2	2	postsynaptic endocytic zone cytoplasmic component	CLTA;CLTB
GO:0099634	KIAA1260;CDHN;NL3;UNQ675/PRO1309;GPHN;HEL-S-72p;KCNB1;KIAA0951;GABRA1;GABRG2;NLGN4Y;GABRA2;GPH;NLGN4;RNF205;LRRN2;KIAA0848;LRFN3;KIAA1044;CHRNA1;GABRB1;GABRB3;CHRNB1;KIAA1385;CDH10;GABRA6;CHRNB2;CHRNB4;KIAA1070;KCND3;HSP73;KCND2;NLGN2;CHRND;ACHRA;P2RX6;CHRNA10;GABRB2;KIAA0416;NCAD;P2X6;SHISA7;HSC70;LRRTM2;ACHRB;GABRA5;P2RXL1;RAPSN;GLRA2;HSPA10;UNQ365/PRO701;SLITRK3;HSPA8;GABRA4;LRRTM1;HTR5A;KIAA1…	NLGN2;GPHN;GABRB2;KCNB1;GABRG2;GABRA1;NLGN4Y;SHISA7;GABRA2;LRRTM2;GABRA5;LRRN2;GLRA2;LRFN3;SLITRK3;CHRNA1;GABRB1;GABRB3;HSPA8;GABRA4;LRRTM1;CHRNB1;CDH10;SLC12A5;CDH2;KCND3;NLGN3;NLGN4X;NLGN1;KCND2	67	30	postsynaptic specialization membrane	KCND2;RAPSN;SLITRK3;GABRA4;KCND3;NLGN1;CDH10;CDH2;SLC12A5;GABRB3;GABRB2;CHRNB1;GPHN;GABRB1;CHRNA10;NLGN3;GABRA2;NLGN2;LRFN3;GABRA5;CHRNA1;CHRNB4;HSPA8;LRRN2;LRRTM1;NLGN4Y;GABRA6;GABRG2;GABRA1;CHRND;P2RX6;LRRTM2;CHRNB2;KCNB1;GLRA2;NLGN4X;HTR5A;SHISA7
GO:0099738	NUMA;NUMA1;NMP22;GPSM2;LGN;DCTN1	DCTN1;GPSM2;NUMA1	6	3	cell cortex region	GPSM2;DCTN1;NUMA1
GO:0101003	NRAMP;RAC1;LILRB2;FPRH1;KIAA0756;CD33L2;ATP6V0A3;PSEC0072;LFA3;NBEAL2;HT028;ATP6V0C;RHOA;ARL10B;IGSF12;CLECSF7;SERPINB12;LAMP1;UNQ9361/PRO34150;VPP1;CLECSF8;PTPRN2;SERPINB6;ADTAB;MGAM;ATAD3B;SIRP;UNQ683/PRO1562;FPR2;COPB;ATP6IP2;KIAA0879;PCP;CR;TOB3;DOK3;PP7157;CLEC4C;CLECSF11;KIAA0540;HEM1;MXRA4;CD18;ATP6AP2;DYNC1LI1;CLEC4D;MCL;TRPM2;VPS35L;DIAP1;EMR3;FCAR;AP2A2;CD300A;HSPC083;DYNLL1;LAMP2;CD11C…	TRPC7;VPS35L;LILRB2;RAC1;CD300A;AP2A2;FCAR;DYNLL1;ITGAX;DIAPH1;LAMTOR1;NBEAL2;LAMP2;ATP6V0C;DSG1;RHOA;TCIRG1;CD93;LGALS3;DSP;ARL8A;SERPINB12;NCKAP1L;PRCP;MGA;TBC1D10C;STBD1;SIGLEC14;FPR1;LAMP1;COPB1;TMEM179B;CD55;ADAM8;PTPRN2;SERPINB6;SLC11A1;DSC1;MGAM;ATAD3B;GAA;SERPINB10;ATP6V0A1;SIRPA;ADGRE3;CR1;FPR2;SLC2A3;PKP1;ENPP4;NFASC;DOK3;FCER1G;DLC1;ITGB2;SIGLEC5;DYNC1LI1;ATP6AP2;CD58;CLEC4D;UBR4;LILRA…	171	63	ficolin-1-rich granule membrane	ATP6V0A1;CD58;CD55;ATAD3B;PTPRN2;CLEC4D;ATP6AP2;DSG1;MGAM;LAMP2;TRPM2;SERPINB6;RBM39;NBEAL2;ADAM8;SIGLEC5;FCER1G;LAMTOR1;DLC1;DSP;PKP1;DOK3;DSC1;RHOA;SERPINB10;AP2A2;MGA;LGALS3;STBD1;TBC1D10C;TRPC7;UBR4;DYNC1LI1;ADGRE3;DIAPH1;ATP6V0C;GAA;NCKAP1L;ITGAX;ITGB2;LAMP1;CR1;RAC1;TCIRG1;ARL8A;PRCP;SIRPA;FPR3;FCAR;TMEM179B;DYNLL1;FPR2;CLEC4C;NFASC;CD93;VPS35L;LILRB2;SERPINB12;SIGLEC14;ENPP4;LILRA3;SLC2A3;…
GO:0101004	GIE1;B4DQT8;KNS1;ARL8B;ARL10C;KIF5B;LAMP1;KNS;GIG1;B4E1J8;NKG7	ARL8B;LAMP1;KIF5B	11	3	cytolytic granule membrane	NKG7;ARL8B;KIF5B;LAMP1
GO:0106139	C4B;GBP5;HF2;CFH;HF1;C4B_2;GBP1;CPAMD3;;UNQ2427/PRO4987;HF;CO4	C4B;GBP5;CFH;GBP1;C4B_2	11	5	symbiont cell surface	CFH;C4B_2;GBP1;C4B;GBP5
GO:0110070	FP17659;KLHDC8B	KLHDC8B	2	1	cellularization cleavage furrow	KLHDC8B
GO:0120001	UPK3;TSPAN21;UPK1A;UPK3A;TSPAN20;UPK1B	UPK3A;UPK1B;UPK1A	6	3	apical plasma membrane urothelial plaque	UPK1A;UPK1B;UPK3A
GO:0120003	MAL		1	0	hinge region between urothelial plaques of apical plasma membrane	MAL
GO:0120025	RAB43;MYO15B;IQGAP2;IFT46;UTRN;RAB10;B7Z7U6;MYO7B;IQGAP1;KIAA1783;MYO7A;DMD;SMO;MYO15BP	RAB43;MYO15B;IQGAP2;UTRN;RAB10;IFT46;MYO7B;IQGAP1;MYO7A;DMD;SMO	14	11	plasma membrane bounded cell projection	MYO7A;DMD;MYO15B;RAB10;IQGAP2;UTRN;MYO7B;RAB43;IQGAP1;IFT46;SMO
GO:0120043	FCHSD2;KIAA0769;SH3MD3;GRXCR2	FCHSD2;GRXCR2	4	2	stereocilium shaft	FCHSD2;GRXCR2
GO:0120044	C9orf75;CLIC5;USH1B;RDX;TARA;MYO7A;PTPRQ;PJVK;KIAA1662;DFNB59;TRIOBP;GRXCR2;TPRN;HRIHFB2122	TRIOBP;GRXCR2;CLIC5;RDX;TPRN;MYO7A;PTPRQ;PJVK	14	8	stereocilium base	PTPRQ;MYO7A;TPRN;GRXCR2;TRIOBP;RDX;PJVK;CLIC5
GO:0120095	UNQ9393/PRO34307;ATG16L1;APG16L	ATG16L1	3	1	vacuole-isolation membrane contact site	ATG16L1
GO:0120098	CEP192;PLK4;SAK;PP8407;STK18;KIAA0912;KIAA1569;CEP152	CEP192;PLK4;CEP152	8	3	procentriole	PLK4;CEP192;CEP152
GO:0120103	KNS2;NIN;KAB;CEP1;CEP170;CEP110;FAM68A;KIAA0470;C14orf61;CCDC120;CCDC68;CNTRL;ODF2;CCDC61;KIAA1565;KIF2;JM11;CEP128;KIF2A;DCTN1;C14orf145	CCDC68;NIN;CNTRL;ODF2;CCDC61;CEP128;KIF2A;DCTN1;CCDC120;CEP170	21	10	centriolar subdistal appendage	CCDC120;DCTN1;KIF2A;CEP128;KLC1;CNTRL;ODF2;CEP170;CCDC61;CCDC68;NIN
GO:0120111	CHRNA2		1	0	neuron projection cytoplasm	CHRNA2
GO:0120134	DNAH11	DNAH11	1	1	proximal portion of axoneme	DNAH11
GO:0120135	DNEL1;KIAA0357;DNAH9;DNAH17L	DNAH9	4	1	distal portion of axoneme	DNAH9
GO:0120199	GCAP;GUCA1;GUCA1A;GCAP1;RD3;ALS2CR4;OPN1SW;KIAA0590;C2orf71;PCARE;C1orf36;IFT140;GUCA1B;C6orf131;GCAP2;BCP;SLC24A4;NCKX4;WDTC2;TMEM237	RD3;IFT140;TMEM237;PCARE	20	4	cone photoreceptor outer segment	TMEM237;RD3;IFT140;OPN1SW;PCARE;SLC24A4;GUCA1B;GUCA1A
GO:0120200	SPATA7;GUC2F;RD3;ALS2CR4;CNCG2;CNGA1;ATP1A4;HSD3;CNCG3L;GUCY2F;CNCG1;RHO;C1orf36;HEL-S-296;RCNC2;ATP1AL2;RGS9BP;CNCG;OPN2;CNCG4;CNGB1;RETGC2;TMEM237	SPATA7;RD3;RGS9BP;ATP1A4;CNGA1;GUCY2F;TMEM237	23	7	rod photoreceptor outer segment	TMEM237;RD3;RHO;ATP1A4;RGS9BP;CNGB1;SPATA7;CNGA1;GUCY2F
GO:0120202	ABCA4;ABCR	ABCA4	2	1	rod photoreceptor disc membrane	ABCA4
GO:0120206	SPATA7;HEL-S-296;KIAA0673;RPGRIP1;HSD3;NPHP4	SPATA7;RPGRIP1;NPHP4	6	3	photoreceptor distal connecting cilium	NPHP4;SPATA7;RPGRIP1
GO:0120212	CFAP47;KIAA1118;SPATA6L;PMFBP1;CNTLN;DNAJB13;A0A384MR50;B4DX17;SPATC1L;CEP131;AKAP4;IFT88;TTC10;TG737;AZI1;SPATA6;CCDC146;SUN5;B4DX33;CCDC159;CCDC42;FSIP2;PRKAR1A;CAPZB	AKAP4;CFAP47;IFT88;CNTLN;PMFBP1;SPATA6L;SUN5;DNAJB13;SPATA6;CCDC146;CAPZB;CCDC42;FSIP2;PRKAR1A;SPATC1L;CEP131	24	16	sperm head-tail coupling apparatus	CEP131;CCDC146;SPATA6L;IFT88;CCDC159;PRKAR1A;CAPZB;CFAP47;FSIP2;SPATA6;SUN5;PMFBP1;AKAP4;CCDC42;CNTLN;DNAJB13;SPATC1L
GO:0120219	CROCC;KIAA0445;BBLN;EST00098;C9orf16	BBLN;CROCC	5	2	subapical part of cell	CROCC;BBLN
GO:0120220	ACTG1;ACTG	ACTG1	2	1	basal body patch	ACTG1
GO:0120234	PKHD1L1	PKHD1L1	1	1	stereocilium coat	PKHD1L1
GO:0120249	SLC26A5;PRES		2	0	lateral wall of outer hair cell	SLC26A5
GO:0120259	EDG1;HDCMA18P;MAQ1;MEPCE;HIS1;HEXIM1;BCDIN3;CLP1;LARP7	MEPCE;HEXIM1;CLP1;LARP7	9	4	7SK snRNP	LARP7;CLP1;HEXIM1;MEPCE
GO:0120281	KIAA0356;PLEKHM1;HLA-DRB1;HLA-DRB3;HLA-DRA1;HLA-DRA	HLA-DRA;HLA-DRB1;PLEKHM1;HLA-DRB3	6	4	autolysosome membrane	PLEKHM1;HLA-DRB1;HLA-DRA;HLA-DRB3
GO:0120282	GAA	GAA	1	1	autolysosome lumen	GAA
GO:0120293	TCTEX1D2;DNAAF2;TXNDC6;DNAAF8;HSP90B;INO80H;B4DIU7;DNAI4;HSPCB;HEATR2;TXL2;Q96LM8;DNAAF4;B4DMA2;DNAAF10;DNAAF3;B3KRS7;RUVBL2;WDR92;DYX1C1;HSP90AB1;STIP1;DNAAF11;DNALI1;DNAI1;LUCA12.4;C14orf104;NMP238;BLU;TIP48;DNAAF5;A0A384MTR5;INO80J;DAAP1;LRTP;RUVBL1;A0A140VK67;HSPC2;DYNLT2B;TIP49B;C19orf51;NME9;LRRC6;HSPC3;TSLRP;B4DGL0;DNAI2;SPAG1;KTU;C16orf71;EKN1;TIP49;WDR18;TIP49A;CGI-46;ZMYND10;WDR78	DNAAF2;DNAAF8;DNAI4;RUVBL1;DYNLT2B;DNAAF4;DNAAF10;DNAAF3;NME9;RUVBL2;HSP90AB1;STIP1;DNAAF11;DNALI1;DNAI1;DNAI2;SPAG1;WDR18;ZMYND10;DNAAF5	57	20	dynein axonemal particle	ZMYND10;DNAI1;RUVBL2;DNAAF8;DNAI2;DNALI1;DNAAF4;HSP90AB1;SPAG1;DNAAF5;WDR18;DNAAF3;RUVBL1;DNAAF11;DNAAF2;STIP1;DYNLT2B;DNAI4;NME9;DNAAF10
GO:0120336	MRPS18AL1;RSPH4A;RSPH9;TSA2;TSGA2;C6orf206;RSHL3;RSPH1	RSPH9;RSPH4A;RSPH1	8	3	radial spoke head 1	RSPH4A;RSPH1;RSPH9
GO:0120337	RSHL3;RSPH4A	RSPH4A	2	1	radial spoke head 2	RSPH4A
GO:0120338	MRPS18AL1;RSPH4A;RSPH9;TSA2;TSGA2;C6orf206;RSHL3;RSPH1	RSPH9;RSPH4A;RSPH1	8	3	radial spoke head 3	RSPH4A;RSPH1;RSPH9
GO:0140240	C14orf120;NGDN;ZDHHC17	NGDN;ZDHHC17	3	2	perforant pathway to dendrate granule cell synapse	NGDN;ZDHHC17
GO:0140268	FAM62C;KIAA1109;DLNB23;OBPH1;NPD003;KIAA1533;KIAA1371;TMEM66;STIMATE;KIAA1228;UNQ2543/PRO6095;BLTP1;GRAMD1A;KIAA0100;C2CD2L;FSA;GRAMD1C;FAM62B;XTP3;PSEC0019;ORP5;UNQ1967/PRO4499;ESYT2;SARAF;OSBPL5;ESYT3;BCOX1;TMEM110;KIAA0851;TMEM24;UNQ3032/PRO9834;KIAA1534;GRAMD1B;TWEEK;BLTP2;KIAA0285;SAC1;KIAA1201;SACM1L;HSPC035	GRAMD1B;BLTP1;GRAMD1A;ESYT2;SARAF;BLTP2;OSBPL5;SACM1L;C2CD2L;ESYT3;GRAMD1C	40	11	endoplasmic reticulum-plasma membrane contact site	GRAMD1C;ESYT3;BLTP1;GRAMD1A;GRAMD1B;OSBPL5;STIMATE;SACM1L;ESYT2;C2CD2L;BLTP2;SARAF
GO:0140284	MENTHO;STARD3;UNQ855/PRO1864;TMCC1;KIAA0779;MOSPD2;CAB1;STARD3NL;MLN64	STARD3NL;TMCC1;STARD3;MOSPD2	9	4	endoplasmic reticulum-endosome membrane contact site	STARD3NL;TMCC1;NPDC1;MOSPD2;STARD3
GO:0140445	RIF1	RIF1	1	1	chromosome, telomeric repeat region	RIF1
GO:0140494	HSPD1;CU062;PKD1;TOMM20;C21orf62;PKD2;KIAA0016;C21orf120;TRPP2;HSP60;EPCIP	HSPD1;PKD2;PKD1;TOMM20	11	4	migrasome	PKD2;PKD1;EPCIP;HSPD1;TOMM20
GO:0150001	MAP1A;MAP1L;MAP2	MAP2;MAP1A	3	2	primary dendrite	MAP1A;MAP2
GO:0150002	EAAT3;EAAC1;SLC1A1;MAP2;HEAAC1	SLC1A1;MAP2	5	2	distal dendrite	SLC1A1;MAP2
GO:0150014	MAP2	MAP2	1	1	apical distal dendrite	MAP2
GO:0150034	HUSSY-12;BRSK1;PEN11B;BRSK2;KIF5C;SAD1;C11orf7;NKHC2;KIAA1811;STK29;SADA;SADB;KIAA0531	BRSK1;BRSK2;KIF5C	13	3	distal axon	USP39;BRSK2;KIF5C;BRSK1
GO:0150048	YWHAH;GRID2IP;CHD4;YWHA1	GRID2IP;YWHAH;CHD4	4	3	cerebellar granule cell to Purkinje cell synapse	YWHAH;CHD4;GRID2IP
GO:0150051	TPPP1;TPPP;ZDHHC17	TPPP;ZDHHC17	3	2	postsynaptic Golgi apparatus	ZDHHC17;TPPP
GO:0150053	TMEM240;CRF;MSK12;ADGRB3;ITGB1;CTRP14;PLXNC1;C1QL2;PLXNA4B;UNQ2820/PRO34003;FNRB;KIAA0550;BAI3;SORT1;PLXNA4;C1QRF;MDF2;PLXNA4A;VESPR;CTRP10;C1QL1;ADII;KIAA1550	TMEM240;ADGRB3;ITGB1;PLXNC1;SORT1;PLXNA4;C1QL2;C1QL1	23	8	cerebellar climbing fiber to Purkinje cell synapse	SORT1;PLXNA4;C1QL2;ITGB1;PLXNC1;C1QL1;TMEM240;ADGRB3
GO:0160045	TMEM240;EMD;STA;C1orf70;EDMD	TMEM240;EMD	5	2	TMEM240-body	TMEM240;EMD
GO:0160056	CX3CR1;CMKBRL1;GPR13;NCL	NCL;CX3CR1	4	2	macropinosome membrane	NCL;CX3CR1
GO:0160110	A0A024R7Q5;SPACA9;TSSK6	SPACA9;TSSK6	3	2	axonemal microtubule doublet inner sheath	TSSK6;SPACA9
GO:0160111	SMRP1;MNS1;CFAP107;NME7;TEPP;TEX37;CFAP95;C11orf1;PIERCE2;TEKTIP1;A0A140VJV0;TEKT1;CFAP141;TEKT4;C22orf11;C15orf26;EFHC1;SPMIP9;RIBC1;FAM166C;PIERCE1;RIBC2;C9orf135;DJBP;CIMIP2C;SPMIP8;C19orf71;TEKT3;C2orf70;TEKT2;EFHC2;DUSP21;FAM166A;C1orf189;HSD46;TSC21;SPAG8;CFAP161;KIAA1672;CFAP68;CFAP53;TEX49;C9orf24;A0A140VK60;CIMIP2A;EFHB;LMWDSP21;SPMIP11;C1orf158;C15orf65;CFAP21;EFCAB6;SPMIP6;C2orf51;CBE1…	TEKT2;MNS1;NME7;EFHC2;PIERCE2;TEKTIP1;TEKT1;TEKT4;CFAP161;EFHC1;CFAP53;RIBC1;CIMIP2A;PIERCE1;EFHB;SPMIP6;EFCAB6;RIBC2;TEKT3;SAXO4	57	20	axonemal A tubule inner sheath	EFCAB6;CFAP68;PIERCE1;CFAP161;EFHC1;CFAP141;SPMIP8;SPMIP9;SPMIP11;TEKTIP1;SAXO4;CFAP53;TEKT1;TEKT4;NME7;TEKT2;TEKT5;PIERCE2;EFHC2;SPMIP6;SPAG8;RIBC1;MNS1;CIMIP2A;EFHB;TEKT3;CIMIP2C;CFAP95;RIBC2;DUSP21;CFAP107
GO:0160112	TEX43;WDR16;WDRPUH;CFAP90;CFAP144;CFAP276;NESG1;CFAP77;C16orf80;GLUP;CFAP210;GTL3;C2orf77;CCDC19;C5orf49;C10orf63;SPMIP10;BUG22;PACRG;TEKTL1;hCG_15219;CFAP45;C5orf48;C9orf171;CFAP20;CFAP126;CFAP52;CCDC173;CCDC105;C1orf194;ENKUR	CFAP210;PACRG;TEKTL1;CFAP45;CFAP276;CFAP126;CFAP20;CFAP77;ENKUR;CFAP52	31	10	axonemal B tubule inner sheath	TEKTL1;ENKUR;CFAP45;CFAP126;CFAP210;CFAP276;PACRG;SPMIP10;CFAP144;CFAP52;CFAP77;CFAP90;CFAP20
GO:0170047	ARC;KIAA0278	ARC	2	1	virus-like capsid	ARC
GO:1901588	BAG2;MAP1A;MAP1L;ZNF804A;C2orf10	BAG2;MAP1A;ZNF804A	5	3	dendritic microtubule	MAP1A;BAG2;ZNF804A
GO:1902636	MKKS;IFT20;CDC14A;BBS6	MKKS;CDC14A;IFT20	4	3	kinociliary basal body	CDC14A;MKKS;IFT20
GO:1902737	SRC1;FMR1;MAP2;SRC	FMR1;MAP2;SRC	4	3	dendritic filopodium	SRC;MAP2;FMR1
GO:1903349	ULK1;TMEM93;EMC6;KIAA0722	ULK1;EMC6	4	2	omegasome membrane	ULK1;EMC6
GO:1903561	CLH17;TUBB2A;NRAMP2;SLRR3A;MAN1B1;SPTAN1;PDCD6IP;OGN;PCMT1;DMT1;APOA4;KIAA1179;KIAA0778;C8B;OIF;PEG10;AIP1;CRN;ATP1A3;SLC39A12;CBR;HEXD;EDR;MDA9;UNQ411/PRO773;SLC12A2;PSEC0173;CD18;CLTC;PI7;COL6A3;TUBB2;NKCC1;FBLN4;SYCL;COL12A1;ALIX;RAP3;UNQ200/PRO226;OK/SW-cl.20;MFGE8;VCL;MIC3;TUBB4B;PN1;COL6A2;ATP1B1;ATP1A1;PK3;TUBB2C;UNQ747/PRO1477;OLFML3;EFEMP2;GNAI2;OIP3;FGA;FGB;APOA5;CD9;ATP2B3;MGAT;SLC11A2…	TUBB2A;CLTC;GRIA4;SERPINE2;COL6A3;PRELP;EDIL3;COL12A1;PKM;MAN1B1;ATP1A2;SPTAN1;PDCD6IP;OGN;FBLN2;PCMT1;APOA4;RAB3A;GPM6A;APOE;CBR1;ARC;MFGE8;C8B;VCL;PEG10;TUBB4B;LFNG;RBP3;COL6A2;F5;ATP1B1;ATP1A1;OLFML3;TFRC;EFEMP2;DNAJC3;GNB1;GNAI2;ATP1A3;MGAT1;SLC39A12;FGA;FGB;HEXD;SDCBP;ARRDC1;APOA5;CD9;ATP2B3;ITGB2;SLC12A2;SLC5A5;CTSF;SLC11A2;APOA1;IFT172	127	57	extracellular vesicle	GRIA4;PRELP;SPTAN1;EFEMP2;ARRDC1;SLC12A2;GPM6A;TRIB1;PDCD6IP;MGAT1;ATP1A3;ATP1B1;APOA4;ATP2B3;SERPINE2;FBLN2;CBR1;C8B;DNAJC3;HEXD;RAB3A;OGN;APOA5;HHAT;METTL3;APOE;SLC11A2;SDCBP;SLC5A5;OLFML3;SLC39A12;GNB1;ATP1A1;HAS2;MAN1B1;ARRDC4;TUBB2A;CLTC;ITGB2;PCMT1;TUBB4B;PEG10;IFT172;EDIL3;ATP1A2;CD9;APOA1;MFGE8;COL12A1;FGB;F5;LFNG;PROK2;COL6A2;VCL;PKM;CTSF;FGA;COL6A3;GNAI2;RBP3;ARC;TFRC
GO:1904115	BPAG1;NNA1;HSF1BP;KIAA0118;BLOC1S3;HSP28;ARP11;ARL10B;DYNC1H1;HUMMR;MAP1A;RTLN;HSP27;LIS1;BLOC1S1;MDS;HAP2;KIAA0549;BLOC1S7;HEL-S-44;TERF2;FBXW11;HEL-117;DYHC;KIAA1083;BTCL1;KIAA0531;OPA1;SNAPIN;UNQ2517/PRO6007;HIF1A;DHC1;SPAST;BLOC1S2;DNECL;PA;BLOS3;MAPT;AP3S1;KIAA1472;BLOC1S4;MAPK8IP3;KIAA0696;KIF1C;HLP1;ZC3H14;DYNLL1;AP3M1;KIAA0728;NDEL1;NKHC1;MAP1L;BLOS2;KIF3;PAFAHA;BHLHE78;BP230;MUTED;TRIM46…	BLOC1S4;AP3B1;TRAK2;MAPK8IP3;KIF1A;KIF1C;ZC3H14;DYNLL1;KIF21A;RANGAP1;AP3M1;MAPT;BLOC1S3;NDEL1;SOD1;RAB27B;DST;DYNC1H1;TRAK1;CALY;MAP1A;TMEM108;TRIM46;PAFAH1B1;AGBL4;ARL8B;ARL8A;BLOC1S1;MGARP;KIF4A;ACTR10;NEFL;ARMCX3;TERF2;FBXW11;HAP1;SYBU;BLOC1S5;KIF1B;HDAC6;BLOC1S6;KIF3A;AP3M2;KIF3B;AP3D1;HSBP1;KIF5A;AGTPBP1;AP3B2;DLG2;UCHL1;OPA1;SNAPIN;HSPB1;HIF1A;KIF5C;DLC1;SPAST;BLOC1S2;SPG7;NETO1;RAB21;AP3S…	188	66	axon cytoplasm	BLOC1S1;KIF3B;NETO1;TMEM108;KIF5B;HDAC6;SOD1;RAB27B;KIF1B;KIF1C;ACTR10;HAP1;KIF5A;DYNC1H1;KIF5C;BLOC1S5;MAP1A;MAPK8IP3;AP3S1;APOBEC3H;BLOC1S3;AGTPBP1;ARMCX3;BLOC1S4;SPAST;TRAK1;TRAK2;DLC1;RANGAP1;DTNBP1;ARL8B;UCHL1;PAFAH1B1;AP3B2;ZC3H14;DST;DLG2;MGARP;HSBP1;AP3M2;SYBU;HIF1A;RAB21;AP3B1;AP3S2;BLOC1S2;FBXW11;KIF1A;NEFL;ARL8A;HSPB1;CALY;AP3M1;NDEL1;TERF2;SPG7;MAPT;DYNLL1;KIF3A;AP3D1;KIF21A;SNAPIN;BL…
GO:1904724	ASAH1;CRISP3;GRO1;PTX3;FALL39;ALDOA;HSPC041;SPTAN1;NF45;LTA4H;TSG6;UNQ639/PRO1269;YPEL5;SCYB1;LZM;FOLR3;S863-2;MBPH;PGM1;CSTB;CMAP;LYZ;CHIT1;GSDMD;TNFSF3L;METTL7A;B2M;CFP;PTP1C;IFPS;HCP;DFNA5L;GW112;MGSA;ALDOC;CYFIP1;CTSS;GGH;CXCL7;QSOX1;QSCN6;ORM1;PIG15;HDCMA22P;HBB;PPBP;SCYB7;PICD;UNQ2520/PRO6013;TSG14;ALDA;CXCL1;PP5423;CTAP3;CTSD;HSD33;TGB1;CAP18;ARMC8;HSD-33;PRO3063;LF;TNFAIP5;UNQ362/PRO698;I…	ORM1;CST3;ASAH1;HP;HBB;CRISP3;PPBP;TNFAIP6;PTX3;PGLYRP1;LRG1;ALDOA;LTF;SPTAN1;TCN1;CANT1;CXCL1;GOLGA7;LTA4H;YPEL5;FOLR3;ILF2;CDA;CTSD;CAMP;PGM1;CSTB;CNN2;DBNL;LYZ;TIMP2;GSDMD;CHIT1;MMP9;B2M;CST6;CFP;FTH1;ARMC8;PRSS3;TMT1A;CYFIP1;PTPN6;FLG2;ALDOC;OSCAR;QPCT;CTSH;CTSS;QSOX1;GGH;IDH1;MMP8;PRG3;NIT2;OLFM4	136	56	tertiary granule lumen	SPTAN1;DBNL;OLFM4;LTA4H;CYFIP1;GGH;PTPN6;QPCT;CXCL1;CHIT1;OSCAR;ARMC8;TNFAIP6;B2M;CAMP;LYZ;ILF2;CSTB;CST6;IDH1;PRSS3;TMT1A;PTX3;PRG3;QSOX1;CTSS;PGM1;CRISP3;PPBP;MMP8;CFP;GOLGA7;HBB;TIMP2;CTSD;ALDOC;HP;FTH1;CNN2;PGLYRP1;YPEL5;CDA;GSDMD;MMP9;CTSH;TCN1;CST3;LTF;CANT1;ORM1;FLG2;LRG1;ASAH1;FOLR3;NIT2;ALDOA
GO:1904813	DNF15S2;HSP90B;CALML5;ARP11;PYGL;POH1;TCTEL1;LTA4H;PGAM1;TSG6;YPEL5;DP3;HSPA6;HSP90AA1;PGM1;CSTB;PPIE;PSMC3;DDX3X;TCTEX-1;HMG1;MSTP006;CSPB1;TIP120;EEF1A;PRO2209;XRCC6;PSC5;SAPK2A;HSP90A;PSMA5;KIAA1578;ALDOC;KCMF1;CTSS;FIGC;CCT8;IMPDH2;KIAA0107;PLEKHQ1;GDE;PPIA;ACTR1B;VCP;PIG15;C10orf8;SERPINA1;GSTP1;HEL-S-70;ZZZ1;APEH;ALDA;APAF1;HMGB1;KIAA1791;PSMD13;PP5423;G22P1;IMPD1;NME2;PSMD11;NTF97;HSD-33;H…	GUSB;ASAH1;EEF2;CAB39;CALML5;PYGL;ALDOA;ARSB;LTA4H;PGAM1;YPEL5;HSPA6;HSP90AA1;PDAP1;PFKL;PGM1;CSTB;PPIE;CSNK2B;PSMC3;DDX3X;GSN;GSDMD;MBP;DERA;PGM2;ATG7;XRCC6;MAPK1;PSMA5;GLB1;ALDOC;KCMF1;CTSS;AMPD3;CCT8;IMPDH2;COMMD3;PPIA;ACTR1B;VCP;CAND1;JUP;HBB;SERPINA1;GSTP1;HSPA1A;APEH;ALAD;APAF1;HMGB1;PSMD13;VCL;CTSD;FCN1;ACTR2;ALOX5;NME2;PSMD11;IMPDH1;IDH1;GPI;HK3;OSTF1;PSMB7;PKM;CAPN1;CANT1;PSMC2;PSMD7;COM…	282	126	ficolin-1-rich granule lumen	KCMF1;DBNL;LTA4H;CAB39;ARPC5;NME2;ACTR2;HSP90AA1;BIN2;CAPN1;CST6;PDAP1;PRDX4;PPIA;PSMC2;FGL2;CTSD;PAFAH1B2;ALDOC;HSPA6;CDA;GUSB;COMMD3;PPIE;KRT1;COTL1;OSTF1;CDK13;CST3;DYNLT1;PNP;PSMD12;APAF1;CTSB;QPCT;SRP14;PSMD6;HMGB1;XRCC6;A1BG;APOBEC3H;MAPK14;KPNB1;GYG1;IDH1;CAT;PGM2;HNRNPK;MNDA;PGM1;HSP90AB1;PSMD2;VCP;ATG7;FTH1;CALML5;C1orf35;PRG2;CTSH;DDX3X;VCL;PKM;ACLY;GSN;COMMD9;PFKL;GSTP1;CTSZ;PYGL;HSPA1…
GO:1904856	CTLA1;PRF1;PFP;GRB;GZMB;CGL1;CSPB	GZMB;PRF1	7	2	cytolytic granule lumen	GZMB;PRF1
GO:1904930	B3KUH0;CHMP2;E9PSI1;PNAS-114;CHMP5;VPS24;NEDF;C18orf2;CHMP4A;CGI149;C14orf123;C9orf83;B3KRZ9;HSPC177;PNAS-2;CHMP4BP1;CGI-34;SHAX2;PRSM1;CHMP3;KIAA0047;VPS20;SNF7DC2;CHMP1;CHMP4B;CGI-149;CGI-301;B4DXN3;CDA04;SHAX1;CHMP1B;SHAX3;CHMP1A;CHMP2A;B2RA72;C20orf178;PCOLN3;BC2;CHMP4C;RNF103-CHMP3;B7Z6C9;CHMP7;CHMP2B;CHMP6;CGI-84;HSPC134;B3KMN6	CHMP4C;RNF103-CHMP3;CHMP7;CHMP3;CHMP5;CHMP1B;CHMP2B;CHMP6;CHMP1A;CHMP4A;CHMP2A;CHMP4B	47	12	amphisome membrane	CHMP5;CHMP1A;CHMP3;CHMP4C;CHMP2B;CHMP4A;CHMP6;CHMP1B;RNF103-CHMP3;CHMP4BP1;CHMP2A;CHMP7;CHMP4B
GO:1905720	NUMA;NMP22;NUMA1	NUMA1	3	1	cytoplasmic microtubule bundle	NUMA1
GO:1905721	MAPRE3;MISP;MAPRE1	MAPRE1;MAPRE3;MISP	3	3	mitotic spindle astral microtubule end	MAPRE1;MAPRE3;MISP
GO:1990005	ADC;AZIN2;ODCP;KIAA1945	AZIN2	4	1	granular vesicle	ODCP;AZIN2
GO:1990023	CENPE;NUMA1;NMP22;C1orf199;KIF18B;AIK2;KIAA1470;ARK2;TD60;OK/SW-cl.108;RCC2;STK5;EML1;EMAPL;MAP9;U21.1;MTR120;OR2A4;CTTN;KIF20B;EMAPL1;EMS1;KIAA1383;MAP10;KIF18A;NUMA;AIRK2;ASAP;STK1;HNRPU;SAFA;HNRNPU;KRMP1;MPHOSPH1;AURKB;AIM1;OR2A10;PRC1;EMAP1;STK12	HNRNPU;CENPE;MAP9;NUMA1;KIF18B;AURKB;KIF20B;CTTN;PRC1;RCC2;MAP10;KIF18A;EML1	40	13	mitotic spindle midzone	KIF20B;RCC2;HNRNPU;KIF18B;MAP10;CENPE;NUMA1;OR2A4;CRYBG1;KIF18A;EML1;AURKB;CTTN;PRC1;MAP9
GO:1990026	MICAL;TNW;TNN;MICAL1;NICAL	TNN;MICAL1	5	2	hippocampal mossy fiber expansion	MICAL1;TNN
GO:1990030	ALI2;AMIGO;KIAA1163;AMIGO1;VGLUT3;SLC17A8	AMIGO1;SLC17A8	6	2	pericellular basket	AMIGO1;SLC17A8
GO:1990031	KCNA2B;KCNK2;KCNAB2	KCNK2;KCNAB2	3	2	pinceau fiber	KCNAB2;KCNK2
GO:1990032	KIAA1743;DAB2IP;AIP1;AF9Q34;ATP2B3	ATP2B3;DAB2IP	5	2	parallel fiber	DAB2IP;ATP2B3
GO:1990037	FBXO7;HERPUD1;ATF4;FBX7;HERP;KIAA0025;CREB2;MIF1;TXREB	FBXO7;HERPUD1;ATF4	9	3	Lewy body core	ATF2;FBXO7;HERPUD1;ATF4
GO:1990038	FBXO7;FBX7	FBXO7	2	1	Lewy body corona	FBXO7
GO:1990047	ZNF207;BUGZ	ZNF207	2	1	spindle matrix	ZNF207
GO:1990075	RP2;KIAA0686;KIF3AP;KIFAP3;KIAA1526;USH2A;ADGRV1;KIF3X;DFNB31;KIF17;KIAA1943;WHRN;MASS1;SMAP;KIAA1405;GPR98;VLGR1	RP2;KIF17;WHRN;SMAP;KIFAP3;USH2A;ADGRV1	17	7	periciliary membrane compartment	WHRN;KIFAP3;SMAP;RP2;KIF17;USH2A;ADGRV1
GO:1990324	COL26A1;EMID2;EMU2	COL26A1	3	1	collagen type XXVI trimer	COL26A1
GO:1990357	PLS1;B3KXA2;COBL;VCL;KIAA0633;KRT19	COBL;PLS1;VCL;KRT19	6	4	terminal web	PLS1;KRT19;VCL;COBL
GO:1990385	INCENP	INCENP	1	1	meiotic spindle midzone	INCENP
GO:1990427	DIAP3;DIAPH3	DIAPH3	2	1	stereocilia tip-link density	DIAPH3
GO:1990435	USH1B;MYO7A	MYO7A	2	1	upper tip-link density	MYO7A
GO:1990462	KIAA1589;TRIM5;ZNFN2A1;PP10436;DFCP1;ZFYVE1;TAFF1	TRIM5;ZFYVE1	7	2	omegasome	ZFYVE1;TRIM5
GO:1990498	CLH17;TUBG;CLTC;C15orf25;KIAA0034;C19orf5;HAUS1;MAP8;C1orf199;KIAA0841;BPY2IP1;UIP1;HAUS4;VCY2IP1;EML3;HAUS6;U21.1;HAUS5;DGT6;HEIC;TUBG1;CEP295;KIAA1731;FAM29A;KIAA1574;HICE1;CLTCL2;C14orf94;CCDC5;SKA1;HNRPU;SAFA;HAUS3;HNRNPU;HAUS8;C4orf15;MAPRE1;MAP1S;UCHL5IP;HAUS7;CEP27;HAUS2	HNRNPU;CLTC;HAUS8;EML3;HAUS1;MAPRE1;HAUS5;MAP1S;HAUS4;TUBG1;SKA1;HAUS7;HAUS3;HAUS2;CEP295;HAUS6	42	16	mitotic spindle microtubule	TUBG1;HAUS1;HAUS5;HAUS4;EML3;HAUS6;HAUS7;CLTC;HAUS8;HNRNPU;MAPRE1;HAUS3;SKA1;HAUS2;MAP1S;CEP295
GO:1990578	MOGAT2;DGAT2L7;MOGAT3;DGAT2;UNQ9383/PRO34208;PIK3R1;GRB1;UNQ738/PRO1433;HMFN1045;DC5;DC7;DGAT2L5	PIK3R1;MOGAT2;MOGAT3;DGAT2	12	4	perinuclear endoplasmic reticulum membrane	MOGAT2;MOGAT3;PIK3R1;DGAT2
GO:1990635	SLC1A1;MAP2;TNRC15;KCNB1;GSK3A;GRIA1;KIAA0642;RABIN8;HEAAC1;EAAT3;PERQ2;RAB3IP;EAAC1;GIGYF2	RAB3IP;MAP2;SLC1A1;KCNB1;GSK3A;GIGYF2;GRIA1	14	7	proximal dendrite	SLC1A1;KCNB1;GIGYF2;MAP2;GSK3A;RAB3IP;GRIA1
GO:1990674	ZNTL2;NSG2;SLC30A5;ZNT7;UNQ863/PRO1879;CALY3;ZNTL1;ZTL1;SLC30A7;ZNT5	NSG2;SLC30A7;SLC30A5	10	3	Golgi cis cisterna membrane	SLC30A5;NSG2;SLC30A7
GO:1990675	SIAT4;ST3GAL1;SIAT4A	ST3GAL1	3	1	Golgi medial cisterna membrane	ST3GAL1;ST3GAL4
GO:1990676	SIAT4;ST3GAL1;SIAT4A	ST3GAL1	3	1	Golgi trans cisterna membrane	ST3GAL1;ST3GAL4
GO:1990716	HYDIN;KIAA1864;SPEF1;SPAG16;PF20;SPAG17;C20orf28;HYDIN1	SPEF1;HYDIN;SPAG17	8	3	axonemal central apparatus	SPEF1;SPAG16;HYDIN;SPAG17
GO:1990718	HYDIN1;HYDIN;KIAA1864	HYDIN	3	1	axonemal central pair projection	HYDIN
GO:1990742	HBD1;BLOC1S5;BLOC1S6;AP3B1;DEFB106;SLC30A3;DEFB1;BD1;KIAA1342;DEFB106A;DEFB106B;ADTB3A;ZNT3;PLDN;DEFB6;;SNAPIN;MUTED;SNAP25BP;BD6;BLOC1S7;SNAPAP;SYT4;PA	SNAPIN;BLOC1S5;BLOC1S6;AP3B1;SLC30A3;DEFB1;SYT4	23	7	microvesicle	SNAPIN;BLOC1S6;DEFB106A;DEFB1;AP3B1;DEFB106B;BLOC1S5;SYT4;SLC30A3
[truncated: 17 more rows]
