# Supplementary material for: A tissue-specific atlas of protein–protein associations enables prioritization of candidate disease genes
Source: Nat Biotechnol. 2025 May 2;44(4):654–67. doi: 10.1038/s41587-025-02659-z (PMC13090126; doi:10.1038/s41587-025-02659-z)
Supplement: Supplementary file 3 — All supplementary tables and file descriptions. [file 41587_2025_2659_MOESM3_ESM.zip › TableS21_[Fig5a]_rat_neuros_frac_rescaled_proteotypic_peptides_protein_IDs.csv]

UniProtKB	GN_ID	1	2	3	4	5	6	7	8	9	10	11	12	13	14	15	16	17	18	19	20	21	22	23	24	25	26	27	28	29	30	31	32	33	34	35	36	37	38	39	40	41	42	43	44	45	46	47	48
A0A096MIV5	A0A096MIV5~A0A096MIV5_RAT~Abcf2	NA	NA	NA	10918.63184	NA	NA	NA	NA	NA	NA	NA	NA	NA	NA	NA	NA	NA	NA	NA	NA	NA	NA	NA	NA	NA	NA	NA	NA	NA	NA	NA	NA	NA	NA	NA	NA	NA	NA	NA	NA	NA	NA	NA	NA	NA	NA	NA	NA
A0A096MIZ1	A0A096MIZ1~A0A096MIZ1_RAT~Palm2	NA	9283.592773	NA	21665.59375	21169.00586	43134.10547	49936.46484	52473.87109	39603.19531	59474.39063	87063.59375	75706.4375	42227.78906	139806.7031	111166.4766	135998	70365.63281	56790.72266	88191.15625	138599.375	75434.08594	65983.375	85251.80469	127958.3906	92219.27344	91908	105577.125	141864.2813	126877.0938	152511.0938	127893.7734	135636.9219	151214.8594	162274.6875	136241.0938	148132.6406	123403.6406	120342.0313	121579.6641	266367.0313	110208.5234	226643.6563	260111.375	58907.01172	24972.63672	182167.7813	116034.875	132139.2188
A0A096MJE3	A0A096MJE3~A0A096MJE3_RAT~Gspt2	NA	NA	NA	NA	NA	NA	NA	NA	NA	NA	NA	NA	NA	NA	NA	NA	NA	NA	NA	NA	NA	NA	NA	NA	NA	NA	NA	NA	NA	NA	NA	NA	NA	NA	NA	NA	NA	NA	NA	NA	NA	NA	NA	NA	NA	77415.82813	117903.5	353611.0625
A0A096MJE6	A0A096MJE6~A0A096MJE6_RAT~Tnr	245057.6406	236041.875	139056.1094	380450.5	289525.9063	1016890.063	1473392.25	370868.6563	774532.125	239554.3906	2837964.25	392948.1875	697848.625	17165.94922	12302.49219	4668.911133	8360.37793	NA	NA	1844.997803	584404.125	103699.1641	122586.2813	101729.625	146163.3906	157409.3438	144801.0625	NA	NA	NA	477156.2188	88881.5	NA	NA	NA	NA	NA	84486.47656	NA	NA	212581.625	NA	NA	3690.456543	17799.70508	NA	NA	NA
A0A096MJG7	A0A096MJG7~A0A096MJG7_RAT~Nebl	NA	NA	NA	NA	NA	NA	NA	NA	NA	NA	NA	NA	NA	NA	NA	NA	NA	NA	NA	NA	NA	NA	NA	NA	NA	NA	NA	NA	NA	NA	NA	NA	NA	NA	NA	NA	NA	NA	NA	NA	NA	NA	NA	NA	NA	NA	NA	NA
A0A096MJN4	A0A096MJN4~A0A096MJN4_RAT~Sept4	NA	NA	NA	NA	NA	NA	NA	NA	NA	NA	NA	NA	NA	NA	NA	NA	NA	NA	NA	NA	NA	NA	NA	NA	NA	NA	NA	NA	NA	NA	NA	NA	NA	NA	NA	NA	NA	NA	NA	NA	NA	NA	NA	NA	NA	NA	NA	NA
A0A096MJP9	A0A096MJP9~A0A096MJP9_RAT~Ddi2	NA	NA	NA	NA	NA	NA	NA	NA	NA	NA	NA	NA	NA	NA	NA	NA	NA	NA	NA	NA	NA	NA	NA	NA	NA	NA	NA	NA	NA	NA	NA	NA	NA	NA	NA	NA	NA	NA	NA	NA	NA	NA	NA	NA	NA	NA	110846.3594	152046.3594
A0A096MJY1	A0A096MJY1~A0A096MJY1_RAT~Gpc6	NA	NA	NA	NA	8364.632813	7261.882813	14017.29883	15083.64941	12806.52539	18697.17188	23021.32422	19220.39063	11439.53516	38389.90234	36500.1875	41756.0625	41290.0625	63835.95703	39942.88672	41348.52734	62051.20703	58716.25391	75178.78906	55169.90234	61859	62225.50781	61950.46094	138450.4063	88050.42188	142204.1563	91286.45313	94336.45313	109130.6563	143811.75	78884.49219	81969.73438	49313.29297	118813.2266	80146.02344	130062.7656	98517.75	61577.63281	109609.6172	28233.63477	10403.98242	95221.5	62983.33984	101594.9922
A0A096MJY6	A0A096MJY6~A0A096MJY6_RAT~Gbe1	NA	NA	NA	NA	NA	NA	NA	NA	NA	NA	NA	NA	NA	NA	NA	NA	NA	NA	NA	NA	NA	NA	NA	NA	NA	NA	NA	NA	NA	NA	NA	NA	NA	NA	NA	NA	NA	NA	NA	NA	NA	NA	NA	NA	NA	NA	NA	NA
A0A096MJZ0	A0A096MJZ0~DNAL1_RAT~Dnal1	NA	NA	NA	NA	NA	NA	NA	315156.9063	NA	1232217	NA	NA	NA	NA	2306190	NA	NA	NA	NA	NA	NA	NA	NA	NA	NA	NA	NA	NA	NA	NA	NA	NA	NA	NA	NA	NA	NA	NA	NA	NA	NA	NA	NA	NA	NA	NA	NA	NA
A0A096MJZ2	A0A096MJZ2~A0A096MJZ2_RAT~Tbl2	NA	3046.550293	2567.572021	NA	5654.568848	11955.22266	9051.855469	18955.18359	17744.7207	15790.74609	25162.36914	21000.49219	13846.00195	36266.27734	36962.89844	48343.88281	46023.23047	47090.03125	34626.92969	43384.08203	65822.60938	61801.03906	79594.28125	66147.46094	69969.84375	76789.75	71343.51563	98088.9375	82385.54688	84145.875	94941.39844	85075.79688	81739.78125	114785.8203	112966.3594	82609.95313	67762.42188	113364.8438	83651.60938	89832.09375	75107.70313	73352.04688	61031.50781	27454.41016	21598.42383	112326.0391	138119.3906	170359.4063
A0A096MK18	A0A096MK18~A0A096MK18_RAT~Ppip5k2	NA	NA	NA	NA	NA	NA	NA	NA	NA	NA	NA	NA	NA	NA	NA	NA	NA	NA	NA	NA	NA	NA	NA	NA	NA	NA	NA	NA	NA	NA	NA	NA	NA	NA	NA	NA	NA	NA	NA	NA	NA	NA	NA	NA	NA	NA	NA	85426.03906
A0A096MKB0	A0A096MKB0~A0A096MKB0_RAT~Rab24	NA	NA	NA	NA	NA	NA	NA	NA	NA	NA	50537.33984	45548.82031	NA	47551.8125	65524.75391	82906.19531	82071.66406	93164.79688	53843.71875	NA	125030.7344	74594.92188	130003.7813	78008.96875	81860.80469	93646.88281	139742.5	173831.0781	150946.4375	127759.4375	105841.1094	115940.8906	106627.8438	149939.6406	123483.3672	173809.9688	105995.0781	NA	225550.0313	109884.9375	NA	NA	197155	65890.96875	63497.76172	56212.76172	137988.6563	203418.6563
A0A096MKE0	A0A096MKE0~A0A096MKE0_RAT~Asph	NA	NA	NA	NA	NA	NA	NA	NA	NA	NA	NA	NA	NA	NA	NA	NA	NA	NA	NA	NA	NA	NA	NA	NA	NA	NA	NA	NA	NA	NA	NA	NA	NA	NA	NA	NA	NA	NA	NA	NA	NA	NA	NA	NA	NA	NA	NA	NA
A0A096MKH2	A0A096MKH2~A0A096MKH2_RAT~Vta1	NA	NA	NA	NA	NA	115086.6641	NA	NA	NA	NA	NA	NA	NA	NA	NA	NA	NA	NA	NA	NA	NA	NA	NA	NA	NA	NA	NA	NA	NA	NA	NA	NA	NA	44021.92188	NA	NA	NA	38163.18359	NA	NA	NA	72817.38281	161265.3906	92069.03125	141167.6094	949734.125	1752320	2576979.5
A0A0A0MY13	A0A0A0MY13~A0A0A0MY13_RAT~Gpr158	NA	6146.068359	NA	NA	NA	NA	NA	NA	NA	NA	153788.6563	NA	15160.07324	NA	NA	NA	NA	NA	NA	NA	241620.4688	NA	NA	NA	NA	NA	NA	NA	NA	NA	271565.375	NA	NA	5554.911133	NA	NA	NA	NA	NA	NA	154064.9063	NA	NA	NA	NA	NA	NA	NA
A0A0A6YYM0	A0A0A6YYM0~A0A0A6YYM0_RAT~Acsl6	NA	NA	NA	NA	NA	4574.18457	NA	10608.79883	NA	8380.305664	9236.986328	9216.749023	3074.58667	16894.71484	15264.49121	15846.72363	22187.63281	23620.61328	20798.01172	15382.56445	16460.7168	25157.36719	39724.53516	23386.44531	30738.77148	33548.64453	38803.61719	16962.38477	46247.57031	16657.6582	67872.32813	53495.47266	67193.4375	91405.54688	45521.89453	67141.89063	70429.34375	NA	82425.98438	5336.195801	74550.14063	NA	NA	34504.29297	42179.21094	122705.2813	110622.4141	NA
A0A0G2JSH5	A0A0G2JSH5~A0A0G2JSH5_RAT~Alb	NA	33716.29688	24731.16016	51964.47656	27966.6875	56030.23438	65783	58333.39063	60789.99609	56484.51953	121551.8281	70550.35938	28647.85352	82999.74219	56622.74609	56065.40234	71122.44531	141453.9375	68149.24219	46703.24609	58644.01172	62510.0625	81874.125	66203	NA	50842.27734	49693.88672	NA	NA	62040.29688	50814.71094	NA	24320.77734	57458.11719	39692.61719	NA	44370.03906	33785.79688	50449.72656	36495.34766	NA	50098.41406	NA	37978.66797	23809.66797	56885.25781	66616.33594	88247.79688
A0A0G2JSI1	A0A0G2JSI1~A0A0G2JSI1_RAT~Aldh9a1	NA	NA	NA	NA	NA	NA	NA	NA	NA	NA	NA	NA	NA	NA	NA	NA	NA	NA	NA	NA	NA	NA	NA	NA	NA	NA	NA	NA	NA	NA	NA	NA	NA	NA	NA	NA	NA	NA	NA	NA	NA	NA	NA	NA	NA	NA	NA	NA
A0A0G2JSK5	A0A0G2JSK5~A0A0G2JSK5_RAT~Itgb1	NA	NA	12474.74414	NA	24891.91211	51178.62891	57150.83594	54363.32813	61548.6875	75987.6875	108465.0938	101150.0703	56984.53906	162411.4219	143050.8281	184228.8438	186381.2813	210389.7969	186364.2813	215177.2813	241926.1094	277948.0625	164802.5469	254581.5	298312.7813	356099.1563	316731.8438	NA	151348.7031	NA	458952.3438	389616.3125	466039.7813	136456.2813	NA	134394.1094	326780.5313	NA	72081.30469	NA	191394.0156	NA	NA	145571.1875	58492.52734	369997.0938	NA	NA
A0A0G2JSL2	A0A0G2JSL2~A0A0G2JSL2_RAT~Trappc4	NA	NA	NA	NA	NA	NA	NA	NA	NA	NA	NA	NA	NA	NA	NA	NA	NA	NA	NA	NA	NA	NA	NA	NA	NA	NA	NA	NA	NA	NA	NA	NA	NA	NA	NA	NA	NA	NA	NA	NA	NA	NA	NA	NA	NA	NA	NA	NA
A0A0G2JSM8	A0A0G2JSM8~A0A0G2JSM8_RAT~Cdc42	14707.56543	26984.53906	28706.60742	58084.04688	76017.97656	144969.8125	169727.75	276073.6563	237536.375	295689	394230.3125	518864.6563	230416.9063	448076.1875	452056.5625	567465.5625	549406.0625	645532.1875	542823.25	646699.5625	560681.375	636152.25	754592	658333	739818.75	783690.9375	866823.75	1102986.375	1001338.5	1179080.375	1031154.813	1234422	1073546.25	1920946	1392736.625	1496491.625	1295427.5	2322522	1223686.75	1900248.875	1649954.5	1757006.25	1229737.375	1175760.5	708233.8125	2326531	2368303	4037649.25
A0A0G2JSQ4	A0A0G2JSQ4~A0A0G2JSQ4_RAT~Tpm1	89121.01563	186313.875	114570.2188	237970.1563	113852.1719	295550.25	384959.5938	250000.3438	166183.9375	212721.4688	207958.75	166903.0313	45103.875	189664.25	153205.1563	171098.4688	169515.1406	151040.6875	123533.8906	124449.2813	152081.9375	136595.2344	164988.2188	123791.0469	114632.4688	178019.9219	72642.38281	266086.25	249337.3281	289637.4063	241174.8125	69540.29688	272909.9375	378441.9375	290041.0313	346821.25	322550.3438	474219.5313	838178	999122.5625	616996.9375	1255439.75	4147005.5	614898.25	666239.625	3412161.75	1915261.25	1437264.25
A0A0G2JSR2	A0A0G2JSR2~A0A0G2JSR2_RAT~Syt3	NA	7762.661133	8050.674316	13427.62891	16406.29102	28103.26563	53260.8125	69676.73438	66724.54688	90804.39063	122842.9063	154898.3438	75077.8125	199464	209365.0625	258764.9063	213245.5625	313164.9063	188345.7188	287882.75	366466.7188	375462.1875	364203.8438	394488.2813	421005.4063	492330.8438	461270.125	590638.625	537451.6875	551037.3125	602515	597574.5625	534152.8125	622163.5	607311.1875	579956.25	407473.6563	471992.9688	NA	475556	NA	309635.5625	344008.25	203394.5938	145264.7813	497933	489765.5938	546317.8125
A0A0G2JSR7	A0A0G2JSR7~A0A0G2JSR7_RAT~Matr3	NA	NA	NA	NA	NA	4865.202637	11506.11719	10092.49707	15691.69238	NA	29604.39648	NA	NA	34032.69141	NA	NA	16892.58594	40524.26172	25523.37891	47712.05469	57662.07422	49463.11328	89597.39063	69384.74219	70706.07031	68774.8125	89788.625	157167.1094	129739.2422	193298.125	142752.5156	181036.4063	131226.4688	316530.7188	315403	303410.875	127294.0469	383825.75	318774.25	254214.7656	224544.1875	314981.0938	462257.3438	193235.5938	141211.4063	643703.4375	493713.375	788264.875
A0A0G2JSS9	A0A0G2JSS9~A0A0G2JSS9_RAT~Atl3	NA	NA	NA	NA	NA	NA	NA	NA	NA	NA	NA	13756.3418	NA	19442.875	17666.07422	NA	13835.98047	NA	28603.67773	NA	NA	NA	29581.75	NA	30642.71094	37734.88281	43233.10156	54084.89063	39258.60156	71702.17969	61592.78906	59476.33203	50772.5625	77069.125	NA	90166.125	43214.99219	74841.60938	56188.41016	53422.06641	NA	41152.44531	63214.92969	NA	NA	NA	67852.4375	143735.2188
A0A0G2JT23	A0A0G2JT23~A0A0G2JT23_RAT~Nrbp2	NA	NA	NA	3193.394775	NA	NA	NA	NA	11463.03613	NA	NA	NA	NA	NA	NA	NA	NA	NA	NA	57774.91406	100727.0078	NA	91949.16406	90476.64063	NA	106748.2109	116613.4922	118399.3125	148507.8906	166099.3438	148559.25	179903.1563	158715.1094	215115.7344	209134	187625.4063	149956.0469	246518.375	282709.9688	225917.8594	102781.6016	217157.1406	277330.2813	95393.34375	143214.75	320891.75	320211.625	323781.5625
A0A0G2JT26	A0A0G2JT26~A0A0G2JT26_RAT~Strip2	NA	12604.83887	23378.65234	27039.17383	18235.14648	19368.14258	37934.125	24590.24805	28019.68945	35153.89063	26700.00586	27460.60938	51696.48438	62312.93359	53404.67188	63554.76953	65557.625	67231.92969	29880.78906	37013.82031	35691.33984	59185.5625	59816.21094	69165.02344	72751.05469	99644.23438	82481.51563	66302.45313	57578.37109	45443.66406	27644.38672	37683.44922	22166.16016	27028.08789	20955.39453	38130.42578	22567.25586	17187.30273	NA	18477.41797	19427.90234	10340.5332	NA	37076.55078	21318.97266	21508.30859	32939.18359	31850.76953
A0A0G2JT63	A0A0G2JT63~A0A0G2JT63_RAT~Cyfip2	17158.35352	28028.06055	33751.49609	55019.71484	60829.84766	112732.2031	144419.1563	151473.9844	136619.1406	189364.5	237358.1719	227226.875	132665.5156	352925.75	329796.3125	366734.5	320546.5938	422365.1563	321316	344408.1563	408229.2188	415249.6875	457356.75	384865.1875	442703.5938	515874.5313	507070.375	671883.5	565700.4375	661997.875	535506.5	595434.375	725383.75	764462.5625	796539.75	727415.6875	663865.1875	1138411.5	1196822.75	2911420.25	2629679.5	4195228	6043546.5	4721164.5	1401607.125	6279764	3939411	2611203.5
A0A0G2JT93	A0A0G2JT93~A0A0G2JT93_RAT~Ctnnb1	NA	NA	NA	NA	NA	NA	NA	NA	NA	NA	NA	NA	NA	NA	NA	NA	NA	NA	NA	NA	NA	NA	NA	NA	NA	NA	NA	NA	NA	40635.02344	NA	NA	NA	59476.13281	NA	NA	NA	87203.85938	NA	38435.32031	NA	NA	97427.59375	18257.69922	19565.98242	68437.875	63764.50781	102417.2188
A0A0G2JTA0	A0A0G2JTA0~A0A0G2JTA0_RAT~Faf2	NA	NA	NA	NA	NA	6118.399902	5997.268555	NA	NA	10211.96484	22244.94141	NA	7595.18457	19983.22266	24734.43164	31111.63672	19914.31836	36225.51953	52445.44922	40125.63281	76707.53125	54304.04688	88229.25	84359.75781	116210.4688	125071.25	92998.03125	73407.78125	97229.53906	111333.2031	122773.5156	143936.7344	121085.7734	207614.5938	105803.3438	160112.375	128708.0781	240092.3125	142259.25	134549.0938	100009.7422	87504.28906	191708.4375	73215.94531	34616.35156	174329.0313	168477.375	338093.5
A0A0G2JTA1	A0A0G2JTA1~A0A0G2JTA1_RAT~Ppp2r5e	NA	NA	NA	NA	NA	11985.7207	NA	23674.80469	22607.84766	28910.98633	43534.8125	39707.03516	16856.5293	60714.40625	51593.1875	NA	NA	65219.4375	79333.23438	64658.57031	66720.38281	44224.01953	86108.4375	69225.30469	68619.74219	88140.92188	101008.1094	149720.6563	129216.0547	184633.5313	174397.0938	163903.3906	147882.1875	211458.4531	181155.7813	169177.2344	150376.125	269155.25	271964.875	183233.2188	38266.03516	194062.9688	220982.1406	32741.20117	57936.48047	286838.0625	314972.9375	499177.0313
A0A0G2JTA7	A0A0G2JTA7~A0A0G2JTA7_RAT~Rasal2	NA	NA	4118.349609	NA	3180.777344	9167.246094	16078.50195	19694.2793	NA	13242.93555	16600.82422	21365.67188	6597.001953	34439.04688	17257.48438	30577.41016	25210.95117	28551.98047	32733.86133	34342.13281	27129.28516	30642.46289	34302.33984	24250.07617	30851.32617	40101.08594	36848.86719	38269.89844	26066.9082	85930.57813	35537.96875	33248.28906	24668.53906	48658.59375	42959.00781	11475.25684	19387.60742	57997.65234	56019.24609	82112.00781	NA	NA	60491.41016	NA	NA	16262.33789	33018.625	66890.125
A0A0G2JTB2	A0A0G2JTB2~A0A0G2JTB2_RAT~Gbe1	NA	NA	NA	NA	NA	NA	NA	NA	NA	NA	NA	NA	NA	NA	NA	NA	NA	NA	NA	NA	NA	NA	NA	NA	NA	NA	NA	NA	NA	NA	NA	NA	NA	NA	NA	NA	NA	NA	NA	NA	NA	NA	NA	NA	NA	NA	NA	NA
A0A0G2JTD8	A0A0G2JTD8~A0A0G2JTD8_RAT~Mark4	NA	NA	NA	NA	NA	NA	NA	NA	NA	NA	NA	NA	2475.44165	NA	NA	NA	NA	NA	NA	NA	NA	NA	NA	NA	NA	NA	NA	NA	NA	NA	NA	NA	NA	NA	NA	NA	NA	NA	NA	NA	NA	NA	NA	NA	NA	NA	NA	NA
A0A0G2JTG7	A0A0G2JTG7~A0A0G2JTG7_RAT~Hnrnph1	NA	NA	NA	NA	NA	NA	NA	NA	NA	NA	NA	NA	NA	NA	NA	NA	NA	NA	NA	NA	NA	NA	NA	NA	NA	NA	NA	NA	NA	NA	NA	NA	NA	NA	NA	NA	NA	NA	NA	NA	NA	NA	NA	NA	NA	NA	NA	NA
A0A0G2JTH4	A0A0G2JTH4~A0A0G2JTH4_RAT~Cd47	185275.0938	NA	275670.875	NA	273573.5313	NA	NA	NA	824290.5625	1115595.75	NA	NA	906272	2134132.5	2024820.25	2335350.25	3203717.5	2382646	1844843.625	2111738.25	NA	2118592.75	2414335.5	2135610.5	2333307	2411596.25	2378951.75	2902479.75	2721750	3502078.5	3364970.75	3564677	3213082	5438337	4389451.5	4039512.5	3709219.25	3635300.5	6394403.5	5143420	4757256	2414760.25	6063029	2406567.75	1651045.5	7324718	7040123	10985186
A0A0G2JTM9	A0A0G2JTM9~A0A0G2JTM9_RAT~Dnajb14	NA	7966.198242	12508.30566	16972.44727	20196.73047	31617.00586	39021.50781	43320.64453	34870.44531	49100.53125	148793.2031	61806.57813	55716.57813	93327.21875	88833.77344	103632.7969	126609	112319.4375	77960.25	99883.59375	114175.2344	102370.9063	124663.1406	107397.625	112751.6953	123636.4844	129372.6406	164656.625	148102.8281	166994.5625	152869.0313	166684.8125	127366.3125	172473.7344	162139.0781	138132.4063	120505.875	153857.2188	152777.375	142936.5313	133666.25	128818.8516	125060.9922	55091.10156	36118.90234	177331.7656	150127.9063	176649.7813
A0A0G2JTN4	A0A0G2JTN4~A0A0G2JTN4_RAT~Pfas	NA	NA	NA	NA	NA	NA	NA	NA	NA	NA	NA	NA	NA	NA	NA	NA	NA	NA	NA	NA	NA	NA	NA	NA	NA	NA	NA	NA	NA	NA	NA	NA	NA	NA	NA	NA	NA	NA	NA	NA	NA	NA	NA	NA	NA	NA	NA	NA
A0A0G2JTR4	A0A0G2JTR4~ABR_RAT~Abr	NA	NA	NA	NA	NA	NA	NA	NA	6237.790527	14934.16016	24561.02539	16054.20898	20596.60938	28052.17773	26164.57422	34805.30469	33501.07813	35444.38281	44445.59766	41117.16016	NA	NA	NA	NA	47544.11719	NA	NA	NA	NA	NA	183604.3125	NA	NA	NA	NA	NA	NA	NA	NA	NA	235632.25	NA	NA	141308.5938	62963.24219	129294.375	NA	NA
A0A0G2JTT4	A0A0G2JTT4~A0A0G2JTT4_RAT~Rab30	NA	NA	NA	NA	NA	NA	NA	NA	NA	NA	NA	NA	NA	NA	NA	NA	NA	NA	NA	NA	NA	NA	NA	NA	NA	NA	NA	NA	NA	NA	NA	NA	NA	NA	NA	NA	NA	NA	NA	NA	NA	NA	NA	NA	NA	NA	NA	NA
A0A0G2JTT6	A0A0G2JTT6~A0A0G2JTT6_RAT~Herc1	4603.364258	10138.98242	12138.41309	22881.76172	23946.49805	39924.45313	31329.94336	60854.19922	61218.10938	70446.92188	61963.75	62978.57813	79703.17188	102680.7891	83782.6875	77341.86719	92658.5	164005.6563	58049.90625	96668.27344	100292.4375	87311.03125	122859.0859	101479.1875	108411.4531	112962.8125	126310.4922	206407.375	129679.2188	162074.4844	124281.2422	134392.2344	105469.7656	140691	205338.6563	112695.6484	80422.17188	139644.1094	140186	106015.7344	114319.0313	101182.0938	NA	NA	NA	NA	NA	34194.42578
A0A0G2JTW1	A0A0G2JTW1~A0A0G2JTW1_RAT~Rap2a	19673.02539	51508.44922	71829.1875	88811.11719	97508.0625	152511.375	191184.625	267216.6563	182615.4531	329102.9375	521354.9063	330973.6875	318366	544677.4375	528459.1875	591723.9375	586547.125	635574.3125	511310.2813	574390.75	805531.875	777963.1875	960442.9375	779193.375	920666.75	928031.4375	982892.6875	1185962.5	969782	1255643.25	1138582.75	1115137.625	946409	1774896.5	1274720.375	1168866.5	910310.3125	983533.25	1311220.75	992011.6875	956748.8125	857400.5625	1024403.563	325226.1563	229616.9375	1123599.125	1072356.75	1644343.375
A0A0G2JTX2	A0A0G2JTX2~A0A0G2JTX2_RAT~Praf2	10472.78125	24784.31641	41990.95313	43375.35156	63209.16406	98047.71875	118466.0078	135683.9063	118393.4531	163979.5313	234821.8281	213194.3438	130682.5469	251188.9844	234352.1406	255274.5781	283520.2188	458519.6875	384263.125	306827.0625	564471.625	526100	724914.375	566056.5625	628896.875	689620.0625	735171.4375	984295	856323.875	1117551.375	764915.125	979166.5625	846918.25	1162302	1089076.375	950122.5	811739.375	864408.1875	1066921.125	996510.125	815640.625	959118.125	1090460.75	308983.875	237586.2969	1149450.125	1027962.5	1484236
A0A0G2JU11	A0A0G2JU11~A0A0G2JU11_RAT~Rapgef2	NA	1918.324707	2552.898682	3427.623047	5830.241211	9917.375977	14382.92773	14458.17969	11537.22949	20191.78906	29493.81836	25511.32813	13057.12695	46922.95703	42136.37109	57190.32813	45776.85547	60012.57813	54137.10938	55765.125	85458.55469	88614.96094	102600.2813	85541.92188	91497.53125	103439.2969	110953.4844	139487.5	130675.6328	113875.5547	161964.9531	197666.8906	149616.75	171138.6875	251485.3125	284603.6875	152419.6406	401318.4063	379899.625	263514.7188	260353.0938	315546.5313	356203.9375	294996.6563	111460.3594	637085.4375	626621.5	694605.5625
A0A0G2JU41	A0A0G2JU41~A0A0G2JU41_RAT~Dyrk4	59847.34375	26212.18945	24654.16016	NA	20286.57422	NA	58593.62109	62557.16797	NA	NA	932752.125	158034.2031	76945.36719	NA	151664.9688	1050234	NA	1012797.563	776924.1875	896631.5625	447924.375	265538.4688	760855.9375	104516.3594	159260.1563	234669.2188	167238.2188	413798.5	397907.2813	415291.5938	660050	108466.9219	268464.25	518453.7813	NA	338878.5	502374.9688	570249.4375	512961.6563	429742.125	215220.0625	458122.125	671182.9375	NA	220011.9219	NA	750730.0625	967609.375
A0A0G2JU49	A0A0G2JU49~A0A0G2JU49_RAT~Mtx1	45079.81641	29806.14648	76010.34375	53543.82813	126300.7344	98079.50781	119999.4766	222680.2188	187059.4375	124269.7734	273507.75	204499.1094	194332.4844	148860.5156	256094.25	261042.0469	147160.6406	198923.6875	215325.2031	136112.7656	248611.125	170255.375	156368.9844	119414.7031	194984.8281	225420.8125	213361.375	198771	150083.4063	207683.5938	223065.5313	282647.25	194166.1719	256861.125	208619.8906	218454.5313	149050.1875	253918.7813	379050.5938	323646.75	271744.0625	230275.9375	333734.75	101916.6094	54756.28516	316970.125	322949.75	527905.9375
A0A0G2JU77	A0A0G2JU77~A0A0G2JU77_RAT~Eif3k	NA	NA	NA	14675.83984	NA	NA	40885.16016	36636.75781	12134.63477	55236.78516	49494.01563	NA	22946.18359	54985.90625	53245.19531	65943.21875	71460.11719	73644.89844	64760.88281	65523.14063	74997.73438	81328.34375	95937.32031	83594.69531	95270.22656	105920.0156	90806.59375	123583.1875	105251.0469	120868.0781	120007.9297	123854.3594	193453.1094	379625.375	363072.8438	373346.4375	232037.3438	221518.8438	200916.5781	163957.7031	89569.03125	114212.1953	123597.3984	104051.6875	NA	114199.5469	94910.71094	108881.3125
A0A0G2JUG7	A0A0G2JUG7~A0A0G2JUG7_RAT~Iqsec1	17721.76563	34693.49609	35708.46875	52474.38281	56082.88672	78496.54688	82439.78125	79873.75	67590.30469	85837.55469	122890.6641	97660.63281	71855.28125	163037.0938	135871.8281	153474.7188	172468.7344	171474.5156	118451.3672	114423.3047	189665.625	168811.8281	207654.8438	180152.2813	174444.5313	184167.7969	179192.3906	231220.4375	204645.2656	224799.2031	195033.8906	208893.7344	183405.3594	271275.2188	203372.8594	209184.375	153879.7031	180216.9688	143644.2344	160611.5313	141522.2188	130605.8594	144042.2656	71903.28906	50798.125	228630.2031	214564.9375	242081.8906
A0A0G2JUJ9	A0A0G2JUJ9~A0A0G2JUJ9_RAT~Sec63	NA	NA	NA	NA	NA	NA	NA	NA	NA	NA	NA	NA	NA	NA	NA	NA	NA	NA	NA	NA	NA	NA	NA	NA	NA	NA	NA	NA	NA	NA	NA	NA	NA	40407.23438	NA	NA	NA	NA	NA	NA	NA	NA	NA	11094.08105	NA	59038.71484	52389.85547	85194.4375
A0A0G2JUM8	A0A0G2JUM8~A0A0G2JUM8_RAT~Coa6	NA	NA	NA	NA	NA	NA	NA	NA	NA	NA	NA	NA	NA	NA	NA	NA	NA	NA	NA	NA	NA	NA	NA	NA	NA	NA	NA	NA	NA	NA	NA	NA	NA	NA	NA	NA	NA	NA	NA	NA	NA	NA	NA	NA	NA	NA	NA	NA
A0A0G2JUU7	A0A0G2JUU7~A0A0G2JUU7_RAT~Tubgcp3	8889.466797	7004.17041	17208.10156	27095.53125	25550.92969	40395.59766	49831.07031	53775.11328	49668.14063	66395.30469	91747.5	101195.4375	47628.53906	112974.1172	100451.8359	113743.2813	151014.0938	166768.6406	98122.59375	164250.875	138181.3125	172927.6875	161777.5938	187888.6406	144037.2344	153853.9531	155225.5313	114341.2266	124328.8906	96804.375	160197.1563	143492.5625	105886.9141	110542.1641	NA	NA	114562.6797	NA	NA	NA	109275.5781	79671.8125	NA	NA	NA	NA	NA	NA
A0A0G2JUZ5	A0A0G2JUZ5~A0A0G2JUZ5_RAT~Gldc	NA	NA	NA	NA	NA	NA	NA	NA	NA	NA	NA	NA	NA	NA	NA	NA	NA	NA	4014.445801	38398.28125	NA	NA	7966.003418	NA	NA	NA	48570.16797	84761.78125	NA	48999.53125	NA	36392.97266	33839.90625	61479.80078	86400.83594	68572.9375	NA	115429.9453	59537.91797	60474.67578	NA	100725.6875	70347.29688	NA	NA	118848.1094	105193.8516	169206.5938
A0A0G2JV84	A0A0G2JV84~A0A0G2JV84_RAT~Gpt2	NA	NA	NA	NA	NA	NA	NA	NA	NA	NA	NA	NA	NA	NA	NA	NA	NA	NA	NA	NA	NA	NA	NA	NA	NA	NA	NA	NA	NA	NA	NA	NA	NA	NA	NA	NA	NA	NA	NA	NA	NA	NA	NA	NA	NA	NA	NA	NA
A0A0G2JVG3	A0A0G2JVG3~A0A0G2JVG3_RAT~Pkm	NA	NA	NA	NA	NA	NA	NA	NA	NA	NA	NA	NA	NA	NA	NA	NA	NA	NA	NA	NA	NA	NA	NA	NA	NA	NA	NA	NA	NA	NA	NA	NA	NA	NA	NA	NA	NA	NA	NA	NA	NA	NA	NA	NA	NA	NA	NA	NA
A0A0G2JVH4	A0A0G2JVH4~A0A0G2JVH4_RAT~Immt	237430.7656	512647.2188	504143.2188	765227.8125	737628	1235041.875	1387791.875	1330211.875	1054616.625	1458688.75	2155507	1408136.625	1062731.875	2173890.5	1724337.875	1910637.625	1902192.5	1857934.25	1398351.25	1350962	1733779.75	1503155.75	1772877.5	1304314	1318239.625	1332217.875	1173739.625	1317309.5	1071219	1250924.375	1115285.875	946467.375	962968.625	1219006	957185.875	874443	678263.5625	894151.8125	880244.0625	874879.3125	518488.0938	707137.625	971209.625	374100.9375	216056.5313	1194719.375	1079865.125	1111876
A0A0G2JVL5	A0A0G2JVL5~A0A0G2JVL5_RAT~RGD1305938	NA	NA	NA	NA	NA	NA	NA	NA	NA	NA	NA	NA	NA	NA	NA	NA	NA	NA	NA	NA	NA	16261.36523	NA	NA	18181.73047	21393.45898	19799.72852	31768.47656	25787.42969	28733.9043	36678.90234	63751.23438	48120.83594	79364.10938	56855.84375	66317.1875	25635.03906	84125.33594	47273.26563	84351.8125	51084.21484	62283.41797	91637.90625	NA	NA	61292.43359	59422.23438	96095.92188
A0A0G2JVM0	A0A0G2JVM0~A0A0G2JVM0_RAT~Aldh4a1	NA	NA	NA	NA	NA	NA	NA	NA	NA	19985.67383	23889.27734	NA	NA	40853.27344	33021.67188	42716.73828	86653.89844	42776.73438	45992.04297	NA	34422.72656	NA	68172.52344	41732.59375	46177.41797	NA	64476.40625	50065.21875	NA	NA	NA	NA	NA	118336.6797	NA	NA	NA	91172.69531	NA	NA	NA	NA	NA	30455.14453	25902.16016	NA	NA	NA
A0A0G2JVM2	A0A0G2JVM2~A0A0G2JVM2_RAT~NA	11437.8252	21981.13086	24307.59375	30282.05469	24155	36036.38672	47415.14844	55417.85156	36291.10547	47588.08203	64517.38281	52095.96094	43691.65625	101958.1719	84792.28906	96864.21094	109258.9922	126560.9063	70975.08594	93712.60938	136462.1094	109888.6328	150313.0938	123514.1172	119702.6797	141020.0156	165478.125	85066.57813	154743.1406	NA	153492.9844	14719.31836	NA	NA	NA	185302.6719	NA	151467.2969	NA	NA	112512.1484	NA	NA	87690.52344	NA	NA	NA	NA
A0A0G2JVU1	A0A0G2JVU1~A0A0G2JVU1_RAT~Itgb8	NA	4756.364258	5573.608398	11856.98633	14993.19531	27262.2168	27572.6875	24742.48438	21343.76563	26378.5918	52426.11719	39612.71875	40230.64063	48426.90625	44577.21094	88821.10938	133787.2344	114330.1563	90542.01563	90119.95313	104774.5391	127410.1875	139680.8125	127693.5313	154585.125	171711.6875	166792.0938	160236.5469	161757.9219	188810.4531	198768.4063	195427.3906	162108.8438	204491.25	172966.625	178168.3438	163560.8906	179502.8125	109154.1875	167719.5156	125932.9766	142119.6094	99784.47656	44990.64063	25186.83008	181081.5781	184972.1094	225546.7188
A0A0G2JVW5	A0A0G2JVW5~A0A0G2JVW5_RAT~Huwe1	NA	NA	NA	2090.75	NA	5573.907715	14667.32324	8852.996094	9756.033203	15157.77051	24234.78125	15322.4082	18768.17773	31672.1543	29233.83594	40415.50781	39504.69141	62380.8125	48003.53125	49102.90234	65586.63281	67223.00781	85527.35938	79150.67188	80219.98438	98696	98045.10156	155556.0156	152317	208199.6719	196581.3125	201714.2813	184421.5313	298654.625	281154.4375	317439.5938	277438.9688	528802.75	429456.2813	402305.4375	234409.1406	252961.0625	238348.3906	58978.23047	25573.5293	120410.7031	83190.64063	84203.60938
A0A0G2JW01	A0A0G2JW01~A0A0G2JW01_RAT~NA	NA	NA	NA	NA	NA	NA	NA	NA	NA	NA	NA	NA	NA	NA	NA	NA	NA	NA	NA	NA	NA	NA	NA	NA	NA	NA	NA	NA	NA	NA	NA	NA	NA	NA	NA	NA	NA	NA	NA	NA	NA	NA	NA	NA	NA	NA	NA	NA
A0A0G2JW13	A0A0G2JW13~A0A0G2JW13_RAT~LOC103694210	NA	NA	NA	NA	NA	NA	49189.73047	49466.41406	NA	NA	65520.14453	64500.01563	69812.54688	93899.17969	91311.75781	104889.0938	139884.1406	112937.5781	79921.98438	100729.6641	124489.2031	121783.9922	142552.1719	118707.875	126847.2969	143212.3594	152939.5781	179879.1875	156287.9219	158216.2344	173656.8125	170398.4844	124855.6875	158326.9844	142929.7031	151595.4219	124495.3906	157439.125	162518.9063	125429.9375	113707.6719	101076.7734	134871.7813	64404.84375	30392.98438	160520.2031	167239.2969	194740.4063
A0A0G2JW34	A0A0G2JW34~A0A0G2JW34_RAT~Cisd3	9776.636719	9450.373047	NA	16390.23633	23706.44141	36378.89063	40361.16797	65981.17969	44813.46094	78437.73438	123615.5938	111324.5469	97903.80469	123664.2969	103760	150583.4531	234868.3438	168946.7031	150563.6094	136000.875	174231.0156	189395.0938	238939.5938	213965.0781	191729.5625	239889.9688	273721.5	256996.4688	237836.2344	291399.6563	270246.1563	314938.9375	177392.125	396092.0625	332115.6875	244263.5625	191847.4688	361214.8438	194142.2813	195249.6875	134372.75	147415.7188	172189.8438	101665.5781	71843.1875	232935.0156	204370.3906	346804.875
A0A0G2JW65	A0A0G2JW65~A0A0G2JW65_RAT~NA	NA	3876.997559	NA	9235.628906	8839.701172	17309.68555	21762.88086	22960.97461	17656.70703	30974.33789	43453.35938	36406.22656	21077.75195	61522.0625	52866.01172	58971.94922	54174.30859	74243.32031	51460.99609	59316.79688	79294.45313	74247.00781	82789.5625	76631.42969	84246.78125	87269.86719	79485.53906	104790.3125	87058.05469	105676.2031	91622.60938	97263.78125	79128.67969	98948.52344	77337.57031	86560.58594	64859.28125	NA	70442.17188	77359.54688	NA	NA	58296.21484	59945.44922	NA	90542.09375	99749.80469	93192.57031
A0A0G2JW88	A0A0G2JW88~A0A0G2JW88_RAT~Map4	4914.125	6896.344238	7241.911133	12405.09473	10710.61719	22300.19531	22945.99805	27679.61133	19679.23242	24351.05469	43823.625	43536.77734	14196.63281	35093.05859	25648.43164	33458.21094	23211.73438	25673.42383	36970.16797	36384.13281	37562.41406	31319.83789	48351.64063	38329.14844	47415.78516	54162.15234	48133.45313	51198.42969	51073.82031	58927.79688	73148.64063	58907.82422	101924.5938	116001.6406	93638.49219	113321.9688	115913.0313	104156.8984	67900.64063	216004.5781	230650.1719	71130.05469	68897.45313	95842.86719	54566.21875	268003.0313	221323.4844	64486.625
A0A0G2JW92	A0A0G2JW92~A0A0G2JW92_RAT~Mfsd6	NA	NA	NA	NA	NA	NA	10161.66211	NA	NA	NA	24342.17773	NA	27165.15234	NA	44998.98047	38816.01563	NA	47219.20313	53084.98438	NA	91809.64063	93621.26563	129266.9375	99800.20313	132309.0625	152180.1563	143715.0313	155811.1406	112106.5625	169744.0156	158720.5625	188097.875	138635.6719	261182.9375	151937.875	188445.4063	150642.6406	188967.7344	145806.3438	146476.8594	163857.0313	127398.4531	160948	46955.77734	NA	144266.2031	151717.5781	192793.1563
A0A0G2JWA8	A0A0G2JWA8~A0A0G2JWA8_RAT~Macf1	39858.44141	94150.66406	91491.85156	126812.625	120329.6875	161787.9375	160699.1563	157853.4844	117404.0078	143917.2188	186528.875	140280.1875	139676.1094	211582.5	160062.0938	187773.9688	235709.1094	199235.8125	145981.1875	114755.3516	NA	NA	123930.7109	NA	70389.64844	NA	NA	NA	NA	NA	NA	NA	35400.94922	NA	NA	NA	NA	NA	NA	NA	37516.01172	NA	NA	NA	NA	NA	NA	NA
A0A0G2JWK6	A0A0G2JWK6~A0A0G2JWK6_RAT~Amer2	NA	9186.501953	8115.568359	16787.29492	16263.11719	29992.45313	32852.39063	35223.92578	37635.92969	36280.09766	53502.78125	46758.25	39007.63281	71148.90625	62074.59375	43463.67578	46722.5625	40055.82813	43141.80859	80330.80469	51667.82422	83822.89063	75872.07813	84781.53906	86039.15625	40595.54297	62128.73438	94052.04688	50710.95313	122099.2891	69860.39844	102182.4844	44738.12891	75417.08594	132917.5625	75120.07031	76618.48438	121501.2969	89110.44531	135087.7031	52494.5625	114659.7266	82448.05469	56605.53125	73203.69531	154218.0313	31454.70508	149096.9375
A0A0G2JWM2	A0A0G2JWM2~A0A0G2JWM2_RAT~Sirt2	NA	NA	NA	NA	NA	NA	NA	NA	NA	NA	NA	NA	NA	NA	NA	NA	NA	NA	NA	NA	NA	NA	NA	NA	NA	NA	21331074	NA	NA	NA	NA	NA	NA	NA	NA	NA	NA	NA	NA	NA	NA	NA	NA	3160849.75	NA	NA	NA	NA
A0A0G2JWY8	A0A0G2JWY8~A0A0G2JWY8_RAT~Stard7	NA	NA	NA	NA	NA	NA	NA	NA	NA	NA	NA	NA	NA	NA	NA	NA	NA	NA	NA	NA	NA	NA	NA	NA	NA	NA	NA	NA	NA	NA	211697.4688	NA	NA	NA	NA	NA	NA	NA	NA	NA	60441.82813	NA	NA	NA	NA	NA	NA	NA
A0A0G2JX25	A0A0G2JX25~A0A0G2JX25_RAT~Gmpr2	NA	NA	NA	NA	NA	NA	NA	NA	NA	NA	NA	NA	NA	17432.70898	NA	NA	NA	NA	NA	NA	28739.5918	NA	NA	NA	NA	NA	NA	NA	NA	NA	NA	NA	NA	NA	NA	NA	NA	NA	NA	NA	NA	NA	NA	NA	NA	NA	NA	NA
A0A0G2JXG3	A0A0G2JXG3~A0A0G2JXG3_RAT~Tmem30a	13932.25293	NA	16931.4668	28988.31055	29569.57617	44983.14063	56479.80859	56949.47656	48119.25781	71868.60938	82446.64063	79516.08594	64166.44922	126729.1094	113303.4453	137871.4688	160998.125	138953.7969	115405.8594	119815.5234	138208.0313	150543.1563	178476.5	150195.2344	200494.3438	221038.3438	225488.0313	288804.5938	267817.6875	319300.6563	328629.0938	338123.0313	313949.5	390627.0938	379457.375	362546.0625	322788.9375	429877.7813	467891.25	388436.3438	174187.25	242788.3438	308913.9375	266157.75	47583.83594	538338.6875	437909.9063	732021
A0A0G2JXK1	A0A0G2JXK1~A0A0G2JXK1_RAT~Cacna1a	3459.575439	7032.788574	7171.427734	7409.987793	8651.474609	20344.31641	12205.19629	30334.31445	20893.32422	23830.09766	31757.58789	38979.22656	15116.4668	34689.38281	43467.55859	40776.17969	32833.85156	45158.9375	36895.57813	52953.9375	83950.09375	47549.47266	62451.55469	43520.84375	51979.96094	61023.54297	57390.49219	57809.28906	57716.25391	67393.14844	68821.97656	55723.03516	83107.00781	73529.48438	71838.96094	39709.94141	34466.28516	83669.40625	NA	37843.27344	23668.4043	NA	34113.20703	NA	11151.50195	62642.25	26158.21094	40221.21484
A0A0G2JXN2	A0A0G2JXN2~TRI46_RAT~Trim46	NA	NA	NA	NA	NA	NA	NA	NA	NA	NA	NA	NA	NA	NA	NA	NA	NA	NA	13341.57031	NA	NA	NA	NA	154140.5938	NA	NA	NA	NA	NA	NA	NA	NA	NA	NA	NA	NA	NA	NA	NA	NA	NA	NA	NA	NA	NA	NA	NA	NA
A0A0G2JXN8	A0A0G2JXN8~A0A0G2JXN8_RAT~Osbpl8	9489.46582	6495.371094	9832.304688	16111.98633	9907.582031	16754.41211	32131.56445	37329.88281	23256.61719	44916.64453	42148.74219	33684.02344	30059.39648	72887.375	64655.30469	87738.38281	74392.79688	100249.9922	82992.28906	94137.25	134367.3594	147318.5313	185696.6094	179848.8906	170031.5625	193492.1094	207984.2656	262758.125	207141.1406	306788.3125	246948.7031	259667.5938	204051.2031	285550.9688	235912.9688	236738.8438	164777.8594	310419	216043.6875	257376.4688	187297.2031	267881.625	334767.9375	85873.33594	64093.27344	247400.8594	229930.5938	373555.4063
A0A0G2JY03	A0A0G2JY03~A0A0G2JY03_RAT~NA	24353.96289	54210.96094	63395.78516	94227.41406	113339.2578	204078.4531	270113.6875	259774.6406	201159.2344	346602	608404.375	504399.7188	313516.7813	853659.875	783278.5	974249.1875	1022421.625	1121581	893965.3125	930573.4375	1396281.5	1311582.5	1704603.625	1462970	1560200.125	1813419.75	1653944.75	1870274	1570278.375	2127351	2165440	1884185.25	1588314.25	2161448.25	1712063.625	1880469.875	1435785.25	1858320.25	1661732.25	1544213.875	1224522.5	994183.9375	1234983.625	357562	217306.0156	1218297.875	1015571.875	1050823.375
A0A0G2JY08	A0A0G2JY08~A0A0G2JY08_RAT~Myo18a	NA	10121.68164	17100.71875	23721.32227	23555.43359	30523.80469	43590.33984	40634.375	42094.10547	54965.76953	67832.49219	49734.07031	34330.05078	49252.57813	88139.61719	110686.4766	98987.28125	190584.7813	153808.0625	132502.2188	285725.125	178889.25	246239.2188	230440.9375	193463.0625	179753.9688	250758.0781	267793.1875	176692.8125	250723.9219	219507.0625	248589.1875	125060.2969	210574.7656	175823.0781	NA	65717.28125	406995.0625	NA	183588.8281	60027.24219	829620.25	763137.9375	219357.2188	NA	123955.5703	81753.27344	NA
A0A0G2JY22	A0A0G2JY22~A0A0G2JY22_RAT~Dip2b	NA	7543.880859	NA	15128.48242	14254.27832	25425.40039	12614.17285	31271.16602	17183.16016	32271.39844	40421.05078	28327.53906	25827.38867	47035.12891	39831.69141	53232.03906	50951.98047	42698.47266	50403.05859	46988.41406	65254.89063	60860.78125	64459.58594	55715.94922	65377.27344	76222.48438	72544.89063	67020.38281	64548.39844	66782.82813	89350.69531	92700.36719	85794.21094	81702.70313	79771.17188	73117.04688	66885.15625	102030.4297	99740.5	105913.3906	92341.07031	107302.2813	71693.34375	50213.80859	43106.28125	272006.4375	291054.2813	689633.4375
A0A0G2JY26	A0A0G2JY26~A0A0G2JY26_RAT~Dnajc6	NA	NA	NA	NA	NA	NA	NA	NA	NA	NA	NA	NA	NA	NA	NA	NA	NA	NA	NA	NA	NA	NA	NA	NA	NA	NA	NA	NA	NA	NA	NA	NA	NA	NA	NA	NA	NA	NA	NA	NA	NA	240778.9375	NA	626615.5	NA	NA	NA	NA
A0A0G2JY43	A0A0G2JY43~A0A0G2JY43_RAT~Aldh3a2	NA	NA	NA	NA	NA	NA	22989.28125	NA	26799.60938	NA	NA	NA	NA	NA	NA	NA	79716.84375	NA	NA	NA	NA	NA	NA	NA	3542.112793	2178.099121	NA	NA	NA	NA	NA	11135.52441	4750.256836	NA	NA	10486.96582	3141.990967	11617.61035	5935.458496	NA	NA	NA	13258.04297	NA	NA	NA	NA	NA
A0A0G2JYF0	A0A0G2JYF0~A0A0G2JYF0_RAT~Slc4a10	NA	NA	NA	NA	NA	NA	NA	NA	NA	NA	NA	NA	NA	NA	NA	NA	NA	NA	NA	NA	NA	NA	NA	NA	NA	NA	NA	NA	NA	NA	NA	NA	NA	NA	NA	NA	NA	NA	NA	NA	NA	NA	NA	NA	NA	NA	NA	NA
A0A0G2JYN4	A0A0G2JYN4~A0A0G2JYN4_RAT~Ergic2	NA	NA	NA	NA	NA	NA	NA	NA	NA	NA	NA	NA	NA	NA	NA	NA	NA	NA	14104.46875	23420.22266	37459.29688	34913.65625	47055.57422	30407.56445	46901.70703	47222.69531	64672.92969	97840.82031	66724.5	95801.26563	85836.51563	76832.8125	105829.3281	105368.125	74376.60156	112204.5234	53118.02344	101467.4531	90151.375	164314.7813	88449.14844	127648.0078	144135.2813	NA	11640.13086	148562.25	105629.5078	159279.4375
A0A0G2JYR1	A0A0G2JYR1~A0A0G2JYR1_RAT~Exoc6b	15231.72559	26519.20898	32030.06445	42773.20313	68208.32813	91837.67969	114782.1875	124207.2813	115502.25	162382.75	234374.1406	208237.4531	97956.65625	327657.2813	269233.0313	342337.5313	274524.6563	393957.375	310452.2813	324673.9063	450239.4375	436869.375	521546.7813	385405.75	406449.5	468592.4063	449740	642413.4375	478928.7813	653699.875	539098.375	486702.6563	479815.7188	545474.1875	477633.3438	378386.2813	312749.1563	405339.625	398547.0313	477028.5	318957.9375	281183.0313	311469.1875	109385.9844	85638.34375	359676.9688	270117.9063	414422.625
A0A0G2JYU2	A0A0G2JYU2~A0A0G2JYU2_RAT~mrpl11	NA	NA	NA	NA	NA	18779.26367	24648.89258	26154.57227	20966.02344	32517.93359	26435.17773	40830.16016	23789.35547	45140.82813	38354.48047	44537.5625	49855.88281	55690.21094	42792.60156	53246.58594	NA	46424.67969	NA	59002.72656	67132.95313	80998.71094	NA	108431.9453	119180.7188	140126.7813	101113.4922	NA	NA	NA	110662.5703	NA	NA	NA	NA	NA	NA	NA	NA	NA	NA	NA	NA	NA
A0A0G2JYU6	A0A0G2JYU6~A0A0G2JYU6_RAT~Fmnl1	NA	NA	NA	8981.033203	NA	NA	NA	NA	NA	NA	NA	NA	NA	NA	NA	NA	NA	42479.56641	28500.00977	32903.72266	49274.10938	43614.86328	30142.41406	20453.14844	52758.71875	55227.56641	52716.01172	116262.7344	83573.01563	90131.19531	56702.49609	60721.52344	66805.07031	73990.07813	45231.91797	67139.35156	NA	68927.84375	42717.88672	53448.74219	40419.05859	45135.35156	NA	NA	8249.057617	NA	NA	NA
A0A0G2JZ27	A0A0G2JZ27~A0A0G2JZ27_RAT~NA	2819.931641	13876.97461	14667.96582	26601.55273	24249.94922	43491.00781	54623.70313	53062.48438	38504.44531	68634.22656	93398.26563	74812.59375	49003.74609	129830.2656	110254.7891	125869.3047	113086.4844	128261.7813	88918.98438	82916.53125	122926.9453	128059.1016	141898.1875	122679.8125	130110.6563	144192.9531	122385.8281	148881.9375	121828.5938	143173.6719	118975.0469	132814.6563	111735.7344	159284.4375	106568.6797	138446.3906	89741.98438	122954.9141	141139.0625	109347.875	135892.2188	80799.60938	126285.3281	81035.46094	38801.05859	217980.8438	223334.6094	275948.4375
A0A0G2JZ60	A0A0G2JZ60~A0A0G2JZ60_RAT~Fsd1l	NA	NA	NA	NA	NA	NA	NA	29720.70313	NA	NA	2842.039063	NA	NA	29806.91992	NA	NA	NA	NA	12280.81641	NA	NA	NA	NA	NA	NA	NA	72958.70313	NA	NA	NA	NA	NA	NA	49871.36719	47354.00781	43456.0625	NA	51958.45313	70957.78125	23170.51758	NA	61657.59375	NA	28277.75	NA	258813.0156	492627.5	947290.5
A0A0G2JZ69	A0A0G2JZ69~A0A0G2JZ69_RAT~Sptan1	NA	NA	NA	NA	NA	NA	NA	NA	NA	NA	NA	NA	NA	NA	NA	NA	NA	NA	NA	NA	NA	NA	NA	NA	NA	NA	NA	NA	NA	NA	NA	NA	NA	NA	NA	NA	NA	NA	NA	NA	NA	NA	NA	NA	NA	NA	NA	NA
A0A0G2JZ83	A0A0G2JZ83~A0A0G2JZ83_RAT~Agap3	18471.23438	34123.42188	32866.66406	54516.67969	42942.07422	72731.88281	83136.99219	91046.42969	80004.05469	97825.25781	148096.5313	117872.4219	72152.20313	186580.8125	156733.1094	199893.0156	220070.0781	200598.125	154633.1875	182588.1406	226257.5469	198506.9844	286226.875	201354.1406	244717.0781	264888.7188	308915	410107.8438	318628.25	359025.3125	260886.0781	254668.6719	248665.1875	339782.2188	216537.8594	226603.5469	184868.3438	271267.8438	270036.5938	382019.7813	226231.3438	324285.0938	469747.2188	152990.5	118077.7422	865675.3125	905756.625	1438534.875
A0A0G2JZ84	A0A0G2JZ84~A0A0G2JZ84_RAT~Epg5	NA	NA	NA	NA	NA	NA	NA	NA	NA	NA	NA	NA	NA	39905.14844	30554.92188	NA	6061.951172	NA	25926.25391	26231.25195	46964.80859	33032.48438	37473.42969	31374.25195	41725.67969	NA	47631.95703	38971.22266	37966.17969	31929.75586	NA	NA	NA	NA	NA	NA	NA	NA	NA	NA	NA	NA	NA	NA	NA	NA	NA	NA
A0A0G2JZ88	A0A0G2JZ88~A0A0G2JZ88_RAT~RGD1306556	NA	3053.389893	NA	3989.025391	6478.521484	10200.85547	17989.54102	12923.83496	23877.08984	31783.97656	25721.26758	26311.79883	20252.80859	64957.13672	54613.37109	59740.05859	81736.1875	74685.89063	80912.15625	69155.73438	97084.8125	92399.20313	148711.375	114608.6016	130006.7109	157193.2188	158391.2188	189902.3125	157537.1875	227883.7969	220516.4375	180282.4375	164614.5156	294638.3125	224782.0156	248105.4844	153409.5625	238874.6719	221098.7813	202646.5938	185356.0156	171211.8125	176816.6094	88665.125	50237.22266	255860.2344	243529.2656	355881.0938
A0A0G2JZA1	A0A0G2JZA1~A0A0G2JZA1_RAT~Robo2	NA	NA	NA	NA	NA	NA	NA	NA	NA	NA	NA	NA	NA	NA	NA	NA	NA	NA	NA	NA	NA	NA	NA	NA	NA	NA	NA	NA	NA	NA	NA	NA	NA	NA	NA	NA	NA	NA	NA	NA	NA	NA	NA	NA	NA	NA	NA	NA
A0A0G2JZB6	A0A0G2JZB6~A0A0G2JZB6_RAT~NA	NA	NA	NA	NA	NA	NA	NA	NA	NA	NA	NA	NA	NA	NA	NA	NA	NA	NA	NA	NA	NA	NA	NA	NA	NA	NA	NA	NA	NA	NA	NA	NA	NA	NA	NA	NA	NA	NA	NA	NA	NA	NA	NA	NA	NA	NA	NA	166134.5625
A0A0G2JZB7	A0A0G2JZB7~A0A0G2JZB7_RAT~Nav3	NA	5126.888672	6052.146973	7613.162109	7880.173828	12853.55273	12281.59473	12264.70898	13927.45801	14658.12305	24643.64063	23498.93555	12471.42188	32365.45703	30705.08008	26685.79297	35450.51172	35045.42969	23443.44727	34366.01953	45747.73828	26202.0332	40101.94922	36939.64453	40730.98828	30292.47266	34469.96875	46328.43359	45776.76563	40895.99219	48063.375	41308.73047	35679.63281	62401.13281	58166.60156	42881.75781	35251.09375	61055.03516	NA	17631.87891	NA	31180.3125	NA	40660.10156	25828.78906	56455.07031	51660.79297	NA
A0A0G2JZB8	A0A0G2JZB8~A0A0G2JZB8_RAT~Gpm6b	24367.375	29401.13672	30733.23438	54351.27734	66080.91406	147932.0156	213867.5	274894.125	244108.2969	305779.2813	326058.2188	342433.0938	151385.875	225291.6563	203539.4531	274172.125	244888.3594	270054.4688	216054.7656	423761.9375	255281.8281	520192.7813	290686.7188	428533.3125	496088.5313	265545.5313	500315.75	491407.3438	503140.25	451301.8125	534906.625	300343.5625	472565.9375	895463	422704.3438	511464.6875	506682.8125	340782.7813	289336.8438	306499.0625	371861.1875	292984.8125	91496.92969	262963	239081.0156	482481.3125	906094.125	61170.63281
A0A0G2JZD1	A0A0G2JZD1~A0A0G2JZD1_RAT~Ppp2r5c	NA	NA	6564.12207	13533.80176	13348.16504	23434.22266	30448.9668	29506.00586	26681.69336	38509.75	52985.52734	53696.59375	50350.77734	89363.96875	81332.89063	101009.1719	163439.2031	114104.1094	87563.9375	97004.34375	116452.8125	89917.53906	119630.5	157305.2188	125813.3594	201197.8438	234093.6875	321316.5625	297044	361581	364065.0313	390162.1875	323598.6563	696496.75	490663.2188	542487.5625	428783.5313	635156.4375	621968	471052.125	373489.0625	353030.7813	368223.0938	206729.0156	147469.4531	594391.875	603370.75	851801.75
A0A0G2JZF6	A0A0G2JZF6~A0A0G2JZF6_RAT~Ndufaf2	12833.42383	NA	27219.46094	14650.80566	51812.64844	54055.26953	64103.38672	73215.32813	NA	82396.73438	57068.58594	112084.3984	92269.64844	131249.7969	119496.9219	139136.4219	138909	179804.7031	132831.7969	127038.7891	186701.5469	126576.6563	216435.0156	177022.2969	167004.0781	190529.8438	184177.1563	301959.625	272717.0625	229503.4219	347520.1875	369074.875	200252.2188	259037.1719	257905.8438	737886.125	334495.4063	289875.8438	200968.375	352270.6875	96414.39844	281364.2188	351764.125	363870.75	164060.5938	528320	500887.0625	697824.25
A0A0G2JZH0	A0A0G2JZH0~A0A0G2JZH0_RAT~Cab39	NA	NA	NA	NA	NA	28374.8418	NA	NA	NA	NA	27028.74219	NA	NA	NA	NA	NA	NA	NA	NA	51841.77734	74061.20313	70234.19531	85481.95313	55560.29297	93620.61719	101469.4531	109018.5156	176116.2813	160643.5313	189731.7031	142739.8594	194872.4219	202611.1719	349917.1875	255029.6094	256452.6406	182696.6563	429966.1563	301189.125	565037	311100.5625	563309.25	568685.3125	125531.5156	108767.3906	735133.6875	346730.0938	691342.3125
A0A0G2JZH8	A0A0G2JZH8~A0A0G2JZH8_RAT~Pdhx	30630.20703	37195.06641	29505.67578	72189.99219	66882.5	160855.8281	230649.4844	192171.6563	127528.3438	302703.2813	559338.875	320417.2188	258820.1563	597384.3125	651983.5	1004411.125	702579.5625	1016119.938	1862672.25	862474.6875	1351195.875	885827.375	602215.6875	729087.8125	443444.3438	497062.25	763686.375	366387.375	283103.4375	475352.5313	1005023.313	687964.25	336301.3125	514631.6563	313065.5625	1104501.5	811195.375	1292009.5	946615.6875	713634.0625	305100.5313	788806.8125	700182.4375	447741.0625	209623.625	2031410.625	3175738.75	3201593
A0A0G2JZI2	A0A0G2JZI2~A0A0G2JZI2_RAT~Eprs	6922.174805	7964.051758	NA	NA	NA	37535.81641	45071.76563	42269.89453	29926.34766	62518.63672	81261.30469	57176.23828	44553.75	99868.46875	87353.5625	43609.05859	88739.57813	NA	78252	55543.30078	139747.7813	NA	NA	NA	NA	8918.847656	NA	NA	NA	NA	216144.5	NA	NA	NA	NA	NA	NA	NA	NA	NA	NA	NA	NA	NA	NA	NA	NA	NA
A0A0G2JZT1	A0A0G2JZT1~A0A0G2JZT1_RAT~Nwd2	NA	12239.02441	NA	NA	14009.58105	17355.52734	22846.08594	NA	10629.10059	18673.91406	26318.21875	19421.41016	80173.57813	41144.66797	39522.89063	45870.60547	36017.80859	61545.31641	38617.3125	42913.69141	68683.32813	56880.32813	69831.49219	56032.39063	61066.19922	71490.96875	69798.63281	84821.70313	69667.67188	88072.28906	75096.74219	83888.88281	75619.95313	100852.4375	70242.25781	76201.73438	68729.24219	73310.99219	39287.75	65302.35156	61434.98438	62255.625	56334.01953	31920.45508	20913.17578	89988.90625	71573.52344	104725.7969
A0A0G2JZU6	A0A0G2JZU6~A0A0G2JZU6_RAT~Tmeff2	NA	NA	NA	NA	NA	10074.91309	12500.5498	13079.93457	NA	17019.39453	20614.47461	15954.96094	14914.06543	38949.90625	33995.43359	36617.14453	40210.08594	41533.67188	45106.9375	21898.98047	22396.54102	42506.10938	44364.33594	37246.9375	57570.63281	51136.75	54212.45313	38953	31934.17383	55392.73828	51789.6875	54636.16016	34173.46875	57986.84375	24249.39063	45293.75781	33902.55469	53374.32031	NA	37979.59766	23456.78516	28257.33984	37345.35938	NA	NA	32259.05469	53319.50391	58452.13281
A0A0G2JZX5	A0A0G2JZX5~A0A0G2JZX5_RAT~Iqsec2	NA	2665.11084	NA	14576.35156	4083.282471	7517.606445	30421.90625	11001.59082	NA	27986.01172	80048.34375	40533.55469	12145.7998	107735.4922	104763.2344	40053.29297	135268.8125	20948.89453	91268.98438	63214.07813	156692.3281	145246.1719	41712.64453	73807.39844	165195.7813	126125.9688	140837.1094	140025.3281	121201.3828	149192.7344	42213.46094	129984.625	NA	NA	123298.2656	NA	121757.9141	113740.6875	104227.7891	NA	NA	204964.75	124627.9219	100463.0625	167033.2969	461259.8438	704986.625	343566.3125
A0A0G2JZY3	A0A0G2JZY3~A0A0G2JZY3_RAT~Reps1	NA	NA	NA	NA	NA	NA	NA	NA	NA	NA	NA	NA	NA	NA	NA	NA	NA	NA	NA	NA	NA	NA	NA	NA	NA	NA	NA	NA	NA	NA	NA	NA	NA	NA	NA	NA	NA	NA	NA	NA	NA	NA	NA	NA	NA	NA	NA	NA
A0A0G2JZZ4	A0A0G2JZZ4~A0A0G2JZZ4_RAT~Selenom	NA	NA	NA	NA	NA	NA	NA	NA	NA	NA	NA	NA	NA	10513.25781	NA	NA	NA	11817.87305	13326.53711	9835.561523	22320.44141	14008.01758	18931.92188	14842.99414	16120.37598	18994.14844	NA	19676.4375	19382.43359	19275.19336	NA	22308.90039	NA	31240.78125	22314.73828	34811.57031	22432.0625	62328.20703	18671.43359	NA	NA	20825.32422	NA	NA	NA	48059.60547	NA	NA
A0A0G2K012	A0A0G2K012~A0A0G2K012_RAT~Ubxn6	NA	NA	NA	NA	NA	NA	NA	NA	NA	NA	NA	NA	NA	NA	NA	NA	NA	NA	NA	NA	NA	NA	NA	NA	NA	NA	NA	NA	NA	NA	NA	NA	NA	NA	NA	NA	NA	NA	NA	NA	NA	NA	NA	NA	NA	NA	NA	NA
A0A0G2K079	A0A0G2K079~A0A0G2K079_RAT~Bcas1	31993.6875	50421.75781	53333.64453	NA	90078.125	161080.2656	201862.375	253856.4375	192677.1875	311187.8125	507530.875	508169	258083.6094	548388.1875	537712.0625	747482.25	744860.625	848024.1875	710793.4375	772309.125	777058	748390.3125	880131.1875	759883.125	656652.75	651202.8125	667034.375	797714.8125	735165.1875	707978.0625	718091.375	883928.3125	632310.625	856568.5	894453.375	850597.5	675772.4375	957597.75	549529.875	915392.0625	745542.25	917116.4375	429327.8125	839090.3125	427244.625	1622153.125	1739931.5	2267900.25
A0A0G2K0B6	A0A0G2K0B6~A0A0G2K0B6_RAT~Snap91	NA	NA	NA	NA	NA	NA	NA	NA	NA	NA	NA	NA	NA	NA	NA	NA	NA	NA	NA	NA	604943.25	610116.5625	702227.8125	574334	709517.8125	638261.625	993254.25	770722.0625	662101.125	765906.5	875503.75	1125108.125	965022.875	1685143.875	1259026.375	1536332.875	1944822.25	6138601.5	7934153.5	16102211	13338737	10210301	9839778	5082351.5	1751383.625	8658715	4814023	3979833.75
A0A0G2K0J2	A0A0G2K0J2~A0A0G2K0J2_RAT~Cacna2d2	NA	NA	NA	NA	NA	NA	NA	NA	NA	NA	NA	NA	NA	NA	NA	12184.00293	NA	15954.52344	10435.15918	NA	NA	15780.58496	NA	14844.04395	17362.53125	21221.69727	19139.23438	36369.83594	28749.54297	39058.79688	NA	28212.47461	33531.97656	100330.9063	36964.11719	44861.78516	34408.60156	50534.48047	NA	53513.77734	NA	27477.07422	36296.64453	NA	NA	45466.60547	50028.67969	100947.4453
A0A0G2K0M8	A0A0G2K0M8~A0A0G2K0M8_RAT~Ncam1	58888.09766	235590.5625	278666.8438	474381.5938	542803.75	878067.3125	1079926	1301442.5	1174176.875	1660247.25	2468702.25	2123084.25	2002190.875	3624650.75	3410818	4522810	4263228	4462819.5	3565165.25	4810571	5374242	5386347	6773512.5	6436719	5520955.5	6234215.5	5826579	7965617.5	7183507	8019474	6380012.5	6278707	4768002	8087470.5	5761231.5	5507859	3320914.25	5347242	2449813.5	2980492.5	1793918.75	2010206.125	1208115.625	800984.9375	587107.75	2470839.5	2487736	3426721.25
A0A0G2K0S7	A0A0G2K0S7~A0A0G2K0S7_RAT~Rap1gap2	NA	NA	NA	NA	NA	NA	6841.319824	NA	NA	15038.04102	18749.91797	12748.4209	NA	39648.1875	27387.27539	46528.20703	40302.72656	54686.8125	43656.97656	63041.82422	87053.00781	72046.14063	114601.0078	88012.13281	98409.3125	116235.5547	99629.85156	161306.9219	139143.2188	179463.625	147380.0625	140324.6563	151138.3906	250542.875	228933.1875	201170.4844	190583.4219	307283.6875	441825.3125	554076.875	608085.6875	857819.75	1493331	786558.125	407864.0313	1939669.375	1290925.5	1223211.625
A0A0G2K0T6	A0A0G2K0T6~A0A0G2K0T6_RAT~Sncg	NA	NA	NA	NA	NA	NA	NA	NA	NA	NA	NA	NA	NA	NA	NA	NA	NA	NA	NA	NA	NA	NA	NA	NA	NA	NA	NA	NA	NA	NA	NA	NA	NA	NA	NA	NA	NA	NA	NA	NA	NA	NA	NA	NA	NA	NA	NA	NA
A0A0G2K0V3	A0A0G2K0V3~A0A0G2K0V3_RAT~Bpnt1	NA	NA	NA	NA	NA	NA	NA	NA	NA	NA	NA	NA	NA	NA	NA	NA	NA	NA	NA	NA	NA	NA	NA	NA	NA	NA	NA	NA	NA	NA	NA	NA	NA	NA	NA	NA	NA	NA	NA	NA	NA	NA	NA	NA	NA	NA	NA	NA
A0A0G2K0W9	A0A0G2K0W9~A0A0G2K0W9_RAT~Psma7	NA	NA	NA	NA	NA	NA	NA	NA	NA	NA	NA	NA	NA	NA	NA	NA	NA	NA	NA	NA	NA	NA	NA	NA	NA	NA	NA	NA	NA	NA	NA	NA	NA	NA	NA	NA	NA	NA	NA	153885.3125	333579.0938	543838.0625	1217051.25	426717.625	47487.30469	711990.25	611551.6875	450383.0625
A0A0G2K132	A0A0G2K132~A0A0G2K132_RAT~Fmnl2	NA	2629.233643	8233.811523	16631.84766	17507.55859	32033.5332	31367.83789	37507.94531	23809.77734	37762.08594	60612.98828	45311.38281	45024.88281	92154.51563	42601.59766	75475.9375	158073.7188	55045.72656	76712.10938	66489.57813	70250.78125	58264.87109	51545.63281	42238.63672	58141.35547	369081.625	56520.98438	97298.22656	66233.625	340970.9375	316108.4063	630794.5625	NA	48593.95313	764329.125	56602.8125	NA	444540.1563	74495.00781	986087.625	691915.75	1719887.375	NA	88908.8125	NA	1163304.75	1264163.625	1157394.75
A0A0G2K189	A0A0G2K189~A0A0G2K189_RAT~Scrn3	NA	NA	NA	NA	NA	NA	NA	NA	NA	NA	NA	NA	NA	NA	NA	NA	NA	NA	NA	NA	NA	NA	NA	NA	NA	NA	NA	NA	NA	NA	NA	NA	NA	NA	NA	NA	NA	NA	NA	NA	NA	NA	NA	NA	NA	NA	NA	NA
A0A0G2K1A8	A0A0G2K1A8~A0A0G2K1A8_RAT~Plekha1	NA	NA	NA	NA	NA	NA	NA	NA	NA	NA	NA	NA	18810.26953	NA	NA	NA	NA	NA	NA	NA	NA	NA	NA	NA	NA	NA	NA	NA	NA	NA	NA	NA	NA	NA	NA	NA	NA	NA	NA	NA	NA	NA	NA	NA	NA	17248.21875	NA	NA
A0A0G2K1B5	A0A0G2K1B5~A0A0G2K1B5_RAT~Rgs3	NA	NA	NA	10134.74316	11494.86719	23457.48633	28377.46875	NA	NA	NA	NA	NA	40805.10156	NA	68702.10156	NA	NA	NA	71275.86719	498408.9688	710090.125	79737.125	647750	117606.3359	133364.3438	130185.8281	183678.5469	248900.4375	237488.5156	269706.8438	239853.75	276677.875	259327.9063	462102.6563	340914.8438	280986.5625	228093	411188.9063	445982.8438	273868.1875	247154.0781	256169.9063	281642.9063	78795.30469	106958.4844	370921.4375	306568.25	408161.2188
A0A0G2K1D2	A0A0G2K1D2~A0A0G2K1D2_RAT~Rap1gds1	NA	NA	NA	NA	NA	3469.81543	5243.685547	NA	NA	9464.737305	10035.04102	NA	5082.528809	25346.96289	18937.09375	30516.70117	23114.27734	27514.75195	28561.19531	31575.8418	38648.91406	43158.30078	44559.07031	56320.91406	52056.875	63101.0625	62237.18359	85144.0625	83205.72656	97409.15625	96783.07813	97480.28906	90642.50781	98718.84375	102475.1563	128995.9531	72910.46875	87044.22656	82249.55469	85195.53125	41666.51563	106893.0625	73737.78906	52240.10156	28792.89648	144615.6875	143965.9375	212948.4063
A0A0G2K1G4	A0A0G2K1G4~A0A0G2K1G4_RAT~Rspry1	NA	NA	NA	2429.433105	NA	NA	NA	NA	7201.68457	9301.318359	15456.40039	NA	14332.3916	23406.23438	NA	NA	NA	NA	28885.22656	NA	NA	30263.62891	NA	NA	NA	50495.98828	NA	67112.35938	NA	66585.92188	94288.70313	18506.71484	25781.96094	63040.95313	33883.87891	39764.78125	NA	82507.46094	NA	45252.34766	30956.60938	NA	39524.98438	NA	NA	NA	NA	32180.5625
A0A0G2K1G8	A0A0G2K1G8~A0A0G2K1G8_RAT~Slc7a14	NA	NA	NA	9817.911133	10278.65234	19165.95508	22823.02734	19143.62109	8313.396484	29187.15625	33208.89453	25104.71289	20488.08008	46905.875	49946.32031	42684.3125	54196.9375	49846.23047	57067.1875	45917.39063	66829.01563	67781.5625	88399.26563	66900.75781	92063.3125	105144.2344	110525.2188	103997.8203	103110.0234	130064.8047	112318.8281	122191.4531	114809.7969	154318.9688	89941.58594	122854.5625	84604.97656	104283.4375	114756.3125	107353.5547	114913.1094	53157.62891	125302.1016	67150.28125	39177.15234	235632.75	269256.4063	315632.8125
A0A0G2K1L0	A0A0G2K1L0~A0A0G2K1L0_RAT~Tnc	505870.9063	1590214.375	1584618.625	2122715.75	1443626.5	1989573.875	1872138.625	1277649.5	833397.8125	737249.625	829939.1875	570783.25	333822.8125	609102.125	410882.9375	369707.0625	327455.125	238008.1719	143556.25	158481.9219	148853.8125	108869.9063	113510.3281	93751.35938	135428	202586.5313	157166.1875	237608.3125	165386.5625	166210.3906	127376.3672	87944.32813	109729.8438	138568.1563	101586.2578	65384.04297	43919.42969	36826.15625	NA	36858.30859	67158.48438	NA	NA	NA	NA	26008.0293	23549.33008	NA
A0A0G2K1L8	A0A0G2K1L8~A0A0G2K1L8_RAT~Basp1	53661.38281	96550.42969	103148.1016	152896.375	173310.3438	459489.4375	675257.1875	866650.75	570014.375	1102905.375	906326	674107.3125	624792	160442.7813	384586.5313	367170.0313	635739.5	398418.9688	173213.0156	831963	468134.7813	561589.4375	752835.375	676757.125	404343.8438	694898.375	595209.625	1071613.125	886765	778217.5	1654326.25	1890441.875	2593396.5	2732314.75	1475462.625	449788.5938	364615.4375	1328097.125	48677496	5889302	4517157	4058131.5	881131	2998236.25	2333760.25	17216710	1150199.5	215935.8594
A0A0G2K1N9	A0A0G2K1N9~A0A0G2K1N9_RAT~Selenoo	NA	NA	NA	NA	NA	NA	NA	NA	NA	NA	NA	NA	NA	NA	NA	NA	NA	NA	NA	NA	NA	NA	NA	NA	24023.89063	NA	NA	NA	5867.117188	NA	NA	NA	NA	NA	6195.908203	NA	4956.035645	NA	14228.39453	9009.898438	10468.10059	NA	20252.19141	10333.55273	25707.32031	NA	17447.29688	68828.73438
A0A0G2K1S6	A0A0G2K1S6~A0A0G2K1S6_RAT~Me1	NA	NA	NA	NA	NA	NA	NA	NA	NA	NA	NA	NA	NA	NA	NA	NA	NA	NA	NA	NA	NA	NA	NA	NA	NA	NA	NA	NA	NA	NA	NA	NA	NA	NA	NA	NA	NA	NA	NA	NA	NA	NA	NA	NA	NA	NA	NA	1016732.938
A0A0G2K1U9	A0A0G2K1U9~A0A0G2K1U9_RAT~Irgq	NA	NA	NA	3602.494873	NA	7887.255371	20678.17578	19696.98047	25295.95703	20832.36133	33707.65625	22815.18945	NA	54341.70313	35931.10938	45527.35156	58676.91406	NA	57864.19531	45995.21484	66568.16406	49291.69922	77138.46875	60856.14844	77104.78906	102884.3281	93565.99219	138547.6875	137817.0156	163843.3438	150670.5	131704.1875	139025.5625	245075.3438	259669.7813	210910.6875	195734.0156	243158.625	300851.875	281652.6875	155422.3281	259924.5625	335670.0313	116072	59566.54297	499101.1563	427571.5	697105.875
A0A0G2K1W1	A0A0G2K1W1~A0A0G2K1W1_RAT~Rab11fip5	NA	5481.79248	6707.666504	10996.32129	10469.11035	18104.94531	15712.12988	24338.1543	16374.78809	31698.14453	25537.46289	37843.26953	20234.44141	63632.75781	57558.44141	44099.99219	58989.64844	53177.99609	55078.51563	51271.16406	71203.96094	63145.73438	86608.53125	69631.35938	68659.13281	88526.90625	113592.0625	175435	106618.4219	142443.4219	160015.4375	134868.2969	118350.5781	146080.6875	218872.2188	207601.625	93038.07813	183486.7031	232846.0313	142755.2188	104360.0859	123128.875	172172.9219	56127.03516	25372.40625	263648.4063	176037.4063	195611.5625
A0A0G2K226	A0A0G2K226~A0A0G2K226_RAT~Nudcd3	NA	NA	NA	NA	NA	NA	NA	NA	NA	NA	NA	NA	NA	NA	NA	NA	NA	NA	NA	NA	NA	NA	NA	NA	31822.53906	34870.22266	40150.40625	59691.72656	40948.60938	67989.76563	54961.94531	45937.50391	NA	66768.04688	58060.76953	NA	62041.07031	NA	60998.85938	87062	94038.54688	NA	108085.6328	135428.5938	NA	364739.625	337542.9375	378451.6563
A0A0G2K261	A0A0G2K261~A0A0G2K261_RAT~Iars2	NA	NA	NA	NA	NA	NA	NA	NA	NA	NA	NA	NA	NA	NA	NA	NA	NA	NA	NA	NA	NA	NA	NA	NA	NA	NA	NA	NA	NA	NA	NA	NA	NA	NA	NA	NA	NA	3467.203857	NA	NA	NA	NA	NA	NA	NA	NA	11261.19434	46890.63281
A0A0G2K2B5	A0A0G2K2B5~A0A0G2K2B5_RAT~Asph	NA	NA	NA	NA	NA	NA	NA	NA	NA	NA	NA	NA	NA	NA	NA	NA	NA	NA	NA	NA	NA	NA	NA	NA	NA	NA	NA	NA	NA	NA	NA	NA	NA	NA	NA	NA	NA	NA	NA	NA	NA	NA	NA	NA	NA	NA	NA	NA
A0A0G2K2B9	A0A0G2K2B9~A0A0G2K2B9_RAT~Ank3	NA	NA	NA	NA	NA	NA	NA	NA	NA	NA	NA	NA	NA	NA	NA	NA	NA	NA	NA	NA	NA	NA	NA	NA	NA	NA	NA	NA	NA	NA	NA	NA	NA	NA	NA	NA	NA	NA	NA	NA	NA	NA	NA	NA	NA	NA	NA	NA
A0A0G2K2L8	A0A0G2K2L8~A0A0G2K2L8_RAT~LOC100910506	NA	NA	NA	NA	NA	NA	NA	NA	NA	NA	NA	NA	NA	NA	NA	NA	NA	NA	NA	NA	NA	NA	NA	NA	NA	NA	NA	NA	NA	NA	NA	NA	NA	NA	NA	NA	NA	NA	NA	NA	NA	NA	NA	NA	NA	NA	NA	NA
A0A0G2K2Q2	A0A0G2K2Q2~A0A0G2K2Q2_RAT~Gcat	NA	NA	NA	NA	NA	NA	NA	NA	NA	NA	NA	NA	NA	NA	NA	NA	NA	NA	NA	NA	NA	12361.14746	NA	NA	NA	NA	NA	NA	NA	NA	NA	NA	NA	NA	NA	NA	NA	NA	NA	NA	NA	NA	NA	NA	NA	NA	NA	NA
A0A0G2K2V3	A0A0G2K2V3~A0A0G2K2V3_RAT~Usp31	3148.489258	7740.464844	7289.333008	15578.2373	13775.00781	27262.79492	34336.57813	36809.21484	27622.82422	43443.65625	48710.14063	54319.92969	24074.08594	75020.9375	71657.92969	87731.14063	86511.19531	94905.3125	67971.34375	88640.36719	83816.98438	103062.7734	129130.0938	107900.6719	116031.6719	126338.5625	67391.92188	163588.0313	147121.1719	161564.8125	131014.6875	88179.71875	112773.5156	147004.1094	124839.9297	132752.125	115311.6797	127175.8516	147667.4219	100774.7188	94227.91406	86486.65625	126549.9688	63758.64063	35496.46875	155236.3438	126642.0781	5848.615234
A0A0G2K2V5	A0A0G2K2V5~A0A0G2K2V5_RAT~Exoc1	4104.304688	6747.927246	6997.038086	12428.11133	17599.24023	37594.54297	52246.58594	57160.08984	57615.45703	75813.78125	150077.9531	49791.94531	73183.10938	172129.5625	156664.1563	199242.3906	242629.9063	208399.3281	168205.2969	209366.2969	239567.2813	225790.5625	209570.5313	196814.9844	204600.25	280321.7813	288423.9688	248514.2188	287968.75	239335.4063	371329.75	276878.4063	324113.3125	401916.1875	433350.25	398162.0313	260665.4375	278069.0625	342195.4375	199652.8594	223933.75	230858.25	80112.39844	69428.875	27969.76367	221593.7813	NA	201820.5313
A0A0G2K329	A0A0G2K329~A0A0G2K329_RAT~Nrcam	NA	10776.81641	9042.238281	14927.96094	NA	28056.06055	NA	NA	34907.25	NA	NA	NA	NA	NA	109679.9688	115455.6016	118962.9844	157620.4688	85184.25781	129460.7031	214801.7813	190461.6719	264924.2188	216038.4063	265995.9688	336921.9063	215823.125	546458.375	366335.7813	443624.0938	331604.8125	187829.6875	410766.6875	412261.625	378443.625	612283.1875	301406.6563	363911.9375	304760.625	464666.75	263533.25	188122.7656	163608.7188	54351.125	44460.58203	420542.375	371803.8125	374053.1563
A0A0G2K350	A0A0G2K350~A0A0G2K350_RAT~Napg	4667.005859	8893.473633	9421.105469	18152.77539	19226.9082	44136.42578	47702.70313	55830.84375	58449.54297	69151.15625	111224.2031	95266.40625	64968.33594	164887.75	144042.7344	175674.0313	227999.7656	185925.125	172460.3125	165215.7344	217535.5781	206649.8594	269685.8125	231799.7813	256611.1094	306000.25	235534.6406	256145.3594	244719.4063	267941.5	351667.375	252884.375	280122.875	388325.25	294619.75	399396.7188	332823.9063	283387.6563	415829.0313	272274.6563	310791.625	239783.3438	313077.4688	188670.5313	113800.7422	679304.875	680365.625	1353813
A0A0G2K3D9	A0A0G2K3D9~A0A0G2K3D9_RAT~Tmem132b	NA	NA	NA	NA	NA	NA	NA	NA	NA	NA	NA	NA	NA	NA	NA	NA	NA	NA	NA	NA	NA	NA	NA	NA	NA	NA	NA	NA	NA	NA	NA	NA	NA	NA	NA	NA	NA	NA	NA	NA	NA	NA	NA	NA	NA	NA	NA	NA
A0A0G2K3H2	A0A0G2K3H2~A0A0G2K3H2_RAT~Dock7	NA	NA	NA	NA	6162.688965	NA	NA	NA	NA	NA	NA	NA	17991.31641	NA	NA	NA	NA	NA	NA	NA	NA	NA	NA	51482.07422	67528.73438	NA	NA	NA	NA	NA	NA	NA	41334.21094	NA	NA	NA	50271.99609	NA	NA	NA	NA	NA	NA	NA	NA	NA	NA	NA
A0A0G2K3L0	A0A0G2K3L0~A0A0G2K3L0_RAT~NA	NA	NA	NA	11816.83789	19543.30273	45127.95703	35497.80469	NA	23859.55859	26742.61719	NA	NA	NA	62060.82813	49125.24609	78661.89844	92634.3125	64595.71484	64412.46094	NA	73241.21875	72650.11719	81136.55469	61799.53906	NA	135091.0625	104746.1641	107257.8203	124453.7656	NA	189668.1094	194740.7656	NA	146379.5938	150993.3281	31817.67188	103821.0469	165669.9688	136121.3594	147780.3281	125043.25	146720.2188	77981.91406	57800.57031	NA	103519.0469	NA	NA
A0A0G2K3L8	A0A0G2K3L8~A0A0G2K3L8_RAT~Wdfy1	NA	7034.429688	NA	11029.01465	4875.271973	19803.93164	22355.38281	18036.24414	11721.91016	39530.33984	34881.49219	40092.57031	20705.05469	42491.42188	48177.33984	52811.32031	57632.01563	80106.50781	63882.28516	69321.9375	87517.59375	90703.75	107208.1797	86959.01563	115275.0703	137709.0156	97152.10156	112173.5391	103966.8672	163453.7813	144687.2969	172482.5781	174744.75	240564.5156	165636.7188	202748.1094	167294.4375	224124.0625	193513.5	192823.4063	147292.2031	170243.7969	158574	130767.5781	59156.5625	369769.3438	315005.2813	417768
A0A0G2K3W1	A0A0G2K3W1~A0A0G2K3W1_RAT~Vwa8	NA	NA	NA	2711.69458	NA	9354.566406	17554.59961	19419.09375	17126.38281	28601.91797	41220.11328	34889.22266	17621.07813	79911.66406	52126.71094	96959.17188	76722.78125	95344.71875	77287.09375	86523.4375	136949.625	116875.8828	174361.0938	127992.9531	133817.2656	171863.0625	178434.9531	261436.4688	227726.7969	305370.0625	248345.4531	233061.2969	229977.8438	304211.0625	253573.1094	284476.8125	194611.2813	339264.3438	301212.1875	286936.5938	260426.8281	299009.7813	357680.125	110164.8359	84597.25	470471	383971.5313	507610.7188
A0A0G2K428	A0A0G2K428~A0A0G2K428_RAT~Dctn1	NA	NA	NA	NA	NA	NA	NA	NA	NA	NA	NA	NA	NA	NA	NA	NA	NA	NA	NA	NA	NA	NA	10936.40039	5067.064453	NA	27610.99219	22042.89453	23294.71484	16260.41113	32290.97266	13329.92578	19809.63477	42313.17969	74227.10938	41851.84375	NA	NA	18183.8418	NA	NA	NA	NA	NA	NA	NA	NA	NA	NA
A0A0G2K437	A0A0G2K437~A0A0G2K437_RAT~Amfr	NA	8505.619141	10529.58301	8755.825195	21697.83008	53287.13281	83650.29688	128549.2422	NA	120646.9922	103337.75	127286.4453	80932.94531	138858.0469	127860.5703	136048.6563	122269.3125	176808.1563	133656.1406	177552.8281	192334.6719	172274.6875	244970.5156	200794.4531	151337.8438	237300.6406	206136.3438	307419.2188	251698.8438	312043.5313	284363.125	252376.4375	215040.8438	277633.5	249929.6406	239790.625	181358.4688	354174.5625	275287.4375	211254.1094	156478.8281	173511.1094	168816.3906	62530.59766	33052.54688	178711.8906	154628.7656	161876.5469
A0A0G2K459	A0A0G2K459~A0A0G2K459_RAT~Mtch2	49402.62891	102392.1328	104226.0859	171400.5469	188206.2344	368777.75	442115.6563	541531.25	512305.9375	612523	1003469.313	882466.375	514496.125	1273421.625	1142762.5	1442995.25	1500319.625	1770879.625	1379810.625	1559835.625	1640926.625	1761902.25	2275137.25	1984051.875	1705650.25	1954943.875	2150158.5	2648192	2257755.25	2607697.5	2214703	2730292.25	1956543.625	3597613.75	2604059.25	2418960	1944066.125	2893399.75	1737329.25	2329765.25	1547454.875	2103960	1639752.875	887120.625	918930.6875	2516855.75	2547355.25	2369179.25
A0A0G2K464	A0A0G2K464~A0A0G2K464_RAT~Scamp5	NA	NA	NA	NA	NA	NA	NA	NA	NA	NA	NA	NA	NA	NA	NA	NA	NA	NA	7808.265137	NA	NA	NA	NA	NA	NA	NA	NA	NA	NA	NA	NA	30615.66211	NA	NA	NA	NA	NA	NA	NA	NA	NA	NA	NA	NA	NA	NA	214319.3281	297444.3125
A0A0G2K472	A0A0G2K472~A0A0G2K472_RAT~Cyfip1	NA	NA	NA	NA	NA	NA	NA	NA	NA	NA	NA	NA	NA	NA	NA	NA	NA	NA	NA	NA	NA	NA	NA	NA	NA	NA	NA	NA	NA	NA	NA	NA	NA	NA	NA	NA	36506.76563	79746.64063	123220.6484	140755.9688	117903.2969	235839.4688	319462.2188	95307.92188	36538.57813	229803.375	218198.3594	179964.1406
A0A0G2K478	A0A0G2K478~A0A0G2K478_RAT~Dguok	NA	NA	NA	NA	NA	NA	NA	NA	NA	NA	NA	NA	NA	NA	NA	NA	NA	NA	NA	NA	NA	NA	NA	NA	NA	NA	NA	NA	NA	NA	NA	NA	NA	NA	NA	NA	NA	NA	NA	NA	NA	NA	NA	NA	NA	NA	NA	NA
A0A0G2K490	A0A0G2K490~A0A0G2K490_RAT~Tnik	NA	NA	NA	NA	NA	NA	NA	NA	NA	NA	NA	NA	NA	NA	NA	NA	NA	NA	NA	NA	NA	NA	NA	NA	NA	NA	NA	NA	NA	NA	NA	NA	NA	NA	NA	NA	NA	NA	NA	NA	NA	NA	132783.1563	NA	NA	694956.5625	740482.0625	1137565
A0A0G2K4A0	A0A0G2K4A0~A0A0G2K4A0_RAT~Rab11fip5	2586.758057	16031.18164	7182.086426	11422.10059	20422.45898	17814.9375	19912.5918	38731.61328	18887.98438	21638.89453	26116.375	29235.80859	12352.87891	68283.05469	26380.43164	72729.9375	29986.1875	78599.92188	23431.12109	61867.16797	29557.08203	78115.125	113950.3594	29389.86914	36364.51172	91724.71094	27310.76758	125440.3906	105409.7344	119338.5703	109650.4219	28023.70898	91753.10938	94015.79688	222742.5	91102.03906	31161.14648	119548.1953	13515.41602	112380.1719	98735.82813	201727.7813	125457.6875	76242.45313	NA	129624.25	28698.22461	216267.5938
A0A0G2K4B0	A0A0G2K4B0~A0A0G2K4B0_RAT~Gprc5b	NA	NA	NA	NA	NA	NA	NA	NA	NA	NA	NA	NA	NA	NA	NA	NA	NA	NA	73969.63281	61327.82813	NA	NA	108893.4844	100102.9141	119686.375	NA	110871.0938	128396.8438	NA	NA	114190.5781	NA	119190.9219	202950.0938	168360.6563	185557.9063	87813.88281	212944.2656	NA	NA	NA	NA	NA	45004.42969	NA	210577.875	NA	424364.4063
A0A0G2K4I3	A0A0G2K4I3~A0A0G2K4I3_RAT~NA	NA	NA	NA	NA	NA	NA	18712.00977	NA	NA	NA	28096.49023	NA	32658.59766	46020.67188	26639.42969	NA	84267.78125	63531.03125	50698.97266	64768.96094	64979.26172	75407.35938	100489.8594	76697.625	82007	103179.4922	113815.5547	134592.3281	117669.5625	127789.9453	138964.6875	136922.9844	98701.54688	171748.7344	159843.625	128640.4063	112972.6094	185710.4688	177057.5781	116276.1797	102704.375	NA	124483.5234	NA	NA	NA	111928.9141	117298.0156
A0A0G2K4R1	A0A0G2K4R1~A0A0G2K4R1_RAT~Ppp1r12c	NA	NA	4000.915527	NA	NA	NA	6542.860352	NA	NA	10772.20703	21523.5332	15321.83789	NA	26318.39063	17037.17578	24688.91797	24253.33203	31974.4668	25818.87891	29406.57422	32018.63086	23797.94531	36743.52344	34520.98047	29853.16406	38278.53906	29471.11719	45884.06641	49329.57813	57309.47656	34038.16016	32874.32422	48176.21484	79534.23438	70172.77344	90849.85938	81914.49219	133870.0313	206502	202054.6563	116755.75	138544.7969	137611.7813	101080.2188	30972.95898	192066.5469	122676.7422	137270.3438
A0A0G2K4T3	A0A0G2K4T3~A0A0G2K4T3_RAT~Acap2	NA	NA	NA	NA	9153.974609	17445.01172	20252.62695	NA	18529.64844	20260.50586	27377.63672	NA	14149.12305	NA	NA	46192.56641	NA	61010.25781	34637.44922	57630.69141	74733.96875	63520.87891	82743.91406	88700.98438	68475.16406	83517.32813	87085.64063	95638.41406	91299.75	97208.38281	87790.90625	111284.625	45378.98047	55561.99609	48680.78516	80285.51563	84105.59375	77399.95313	115751.0625	168460.8281	107917.3906	196185.8125	247436.4219	158433.8438	66789.46094	171385.8438	256803.3125	131517.5625
A0A0G2K4Y7	A0A0G2K4Y7~A0A0G2K4Y7_RAT~Myo5a	NA	NA	NA	NA	NA	NA	NA	NA	NA	NA	NA	NA	NA	NA	NA	NA	NA	NA	NA	NA	NA	NA	NA	NA	NA	NA	NA	NA	NA	NA	NA	NA	NA	NA	NA	NA	NA	NA	NA	NA	NA	NA	NA	NA	NA	NA	NA	NA
A0A0G2K528	A0A0G2K528~A0A0G2K528_RAT~Stx16	NA	NA	NA	6374.599609	46331.16016	12692.15625	29567.9375	5932.647461	16665.5332	24256.60938	12666.79395	24947.83398	6219.983398	64969.46094	53980.41406	75608.78906	29970.33984	86672.67188	59966.16016	72067.54688	98683.77344	87790.51563	109725.7734	73413.4375	105346.2188	116623.5938	130717.4688	154570.25	136499.4063	152122.4063	135277.2344	164355.9219	79179.00781	147513.375	108787.4922	97750.30469	102665.3125	223197.0625	124334.9531	204756.2188	82525.94531	92158.25	125834.8828	75333.85938	47131.73438	128494.5313	146201.0625	216182.2031
A0A0G2K583	A0A0G2K583~A0A0G2K583_RAT~Mtap	NA	NA	NA	NA	NA	NA	NA	NA	NA	NA	NA	NA	NA	NA	NA	NA	NA	NA	NA	NA	NA	NA	NA	NA	NA	NA	NA	NA	NA	NA	NA	NA	NA	NA	NA	NA	NA	NA	NA	NA	NA	NA	NA	NA	NA	NA	NA	NA
A0A0G2K590	A0A0G2K590~A0A0G2K590_RAT~Spast	NA	NA	NA	NA	NA	NA	NA	NA	NA	NA	NA	NA	NA	NA	NA	NA	NA	NA	NA	NA	NA	NA	NA	NA	NA	NA	NA	NA	NA	NA	NA	NA	NA	NA	NA	NA	NA	NA	NA	NA	NA	NA	NA	NA	NA	NA	NA	NA
A0A0G2K5D5	A0A0G2K5D5~A0A0G2K5D5_RAT~Arhgap26	NA	NA	NA	NA	NA	NA	NA	NA	NA	NA	NA	NA	NA	NA	NA	NA	NA	NA	NA	NA	NA	NA	NA	NA	NA	NA	NA	NA	NA	NA	11377.2627	11823.6582	11048.96777	13352.78418	9959.058594	10109.90723	NA	13655.30859	11331.55664	13523.83008	13835.77539	NA	11068.72754	16221.60254	8876.094727	63349.19922	63004.48438	52773.45703
A0A0G2K5D7	A0A0G2K5D7~A0A0G2K5D7_RAT~Specc1	NA	NA	NA	NA	NA	NA	4533.722656	NA	NA	NA	NA	NA	NA	9479.444336	NA	NA	12758.07813	15789.68652	NA	NA	NA	NA	NA	NA	NA	47129.27344	54032.61719	70046.69531	46902.77344	NA	58586.35938	58889.80469	54324.55078	66369.35156	38642.35547	40464.96875	29016.75	64094.82813	37503.28516	46215.69531	41647.79688	25324.25391	34781.07813	NA	NA	38469.31641	34494.92188	59623.5
A0A0G2K5E4	A0A0G2K5E4~A0A0G2K5E4_RAT~Dnaja3	NA	NA	NA	NA	NA	NA	NA	NA	NA	NA	NA	NA	NA	NA	NA	NA	NA	NA	NA	NA	NA	NA	NA	NA	NA	NA	NA	NA	NA	NA	NA	NA	NA	NA	NA	NA	NA	NA	NA	NA	NA	NA	NA	NA	NA	NA	NA	NA
A0A0G2K5K1	A0A0G2K5K1~A0A0G2K5K1_RAT~Ano8	NA	NA	NA	4888.171387	NA	10462.60645	16235.81445	10334.25391	13605.54395	23456.58594	21922.53516	27754.3125	17771.43555	57171.89844	54839.80078	64833.3125	52683.85938	83351.85156	61285.60547	65091.65625	88228.5625	83218	107585.8906	74919.66406	102651.2969	104869.6719	107125.9063	127144.6563	96065.24219	72339.86719	119449.6016	99128.39063	91466.32813	NA	81759.14844	NA	38580.97656	NA	36014.10156	NA	NA	NA	NA	13229.39355	NA	NA	NA	NA
A0A0G2K5L2	A0A0G2K5L2~A0A0G2K5L2_RAT~LOC100911440	17870.5293	58771.20313	68984.71875	109102.6875	65142.32813	44250.32813	11372.05957	13471.50977	21198.92188	15259.20605	528674.4375	32366.41797	64376.125	84638.04688	38372.77344	109255.8984	32667.28906	166687.7031	94829.60156	139120.4688	777426.0625	121399.7813	287278.6875	130963.7031	262581.9375	317115.0938	352600.3125	532487.1875	367599.9063	382383.5313	314188.625	615832.3125	441913.125	754247.4375	507317.125	612526.3125	248963	786255.4375	342953.3438	578245.875	58539.875	343578.7188	734860.625	193842.3594	264772.8125	658338.0625	916157.9375	1676584.75
A0A0G2K5U9	A0A0G2K5U9~A0A0G2K5U9_RAT~Actn4	NA	NA	NA	NA	NA	NA	NA	NA	NA	NA	NA	NA	NA	NA	NA	NA	NA	NA	NA	NA	NA	NA	NA	NA	NA	NA	NA	NA	NA	NA	NA	NA	NA	NA	NA	NA	NA	137555.6406	239088.625	600337.6875	1136019.5	482120.4375	559559.3125	215730.3438	67422.97656	457469.125	306410.0625	174624.8438
A0A0G2K677	A0A0G2K677~A0A0G2K677_RAT~Sptbn4	12752.91113	16919.80859	21247.21094	26976.45508	30790.79492	52058.09766	67391.15625	59485.90625	48714.70703	69150.78125	96182.49219	70875.50781	30673.96484	111821.7813	90555.54688	106944.3438	87633.03906	132801.1875	94345.95313	88620.57813	142318.375	127221.3984	165021.9375	126159.6641	145831.7656	141769.7969	138315.6406	185880.1406	136100	185289.1406	163677.5938	131241.0625	113635.4609	150990.7656	155787.4531	144537.8281	100671.4141	205502.2031	157560.0938	137722.0938	282478.9375	121139.3047	117624.0625	33508.49609	27865.8418	119778.8047	103730.625	147512.4844
A0A0G2K6D5	A0A0G2K6D5~A0A0G2K6D5_RAT~Pitrm1	NA	NA	NA	NA	NA	NA	NA	NA	NA	NA	NA	NA	NA	NA	NA	NA	NA	NA	NA	NA	NA	NA	NA	NA	NA	NA	NA	NA	NA	NA	NA	NA	NA	NA	NA	NA	NA	NA	NA	NA	NA	NA	NA	NA	NA	NA	NA	NA
A0A0G2K6F2	A0A0G2K6F2~A0A0G2K6F2_RAT~Csmd2	NA	6931.376465	7750.439941	19041.88281	16386.23828	26134.11133	37029.10156	45165.92969	41473.10938	59963.37109	76617.0625	71961.05469	37845.13672	113941.9688	96443.64844	114910.6641	92937.50781	124692.25	96795.32031	112107.0469	151288.5156	117935.2969	170580.2188	100488.3906	134700.4063	156096.875	153625.125	176007.5781	156777.2813	182197.5625	171612.25	134080.3594	110904.625	133910.6875	126284.9453	85679.91406	81676.89844	158279.875	108068.4141	109803.3594	66511.16406	61337.40234	101207.7109	28007.20703	NA	33314.22266	NA	NA
A0A0G2K6G2	A0A0G2K6G2~A0A0G2K6G2_RAT~Apmap	NA	NA	NA	NA	NA	NA	NA	NA	NA	NA	NA	NA	NA	NA	NA	59416.92188	NA	NA	37884.69531	NA	66667.375	NA	102954.0156	74838.21875	84527.73438	97288.32813	105336.9297	159269.7813	NA	170486.3438	136042.2031	152681.1875	146294.1094	314114.8125	NA	NA	125196.6875	144723.25	261277.25	197023.5625	145014.5	154762.7031	NA	NA	NA	193207.4688	174529.9688	338906.75
A0A0G2K6I4	A0A0G2K6I4~A0A0G2K6I4_RAT~Enah	NA	NA	NA	NA	NA	NA	NA	NA	NA	NA	NA	NA	NA	NA	NA	NA	NA	NA	NA	NA	NA	NA	NA	NA	NA	NA	NA	NA	NA	NA	NA	NA	NA	NA	NA	NA	NA	NA	NA	NA	NA	NA	NA	NA	NA	NA	NA	NA
A0A0G2K6P5	A0A0G2K6P5~A0A0G2K6P5_RAT~Mfsd4a	NA	NA	NA	NA	NA	NA	NA	NA	NA	NA	NA	NA	NA	11779.94141	NA	NA	NA	13980.98828	18574.03906	9485.507813	NA	16033.54004	22441.5	20667.73828	20529.10547	22748.63477	22292.26563	NA	NA	25868.06445	26000.67773	26588.6875	20811.1543	48502.70703	33401.26953	42386.33594	29078.37891	57704.30859	NA	NA	NA	24480.00586	31137.2207	NA	NA	NA	57806.00781	95966.5625
A0A0G2K6T9	A0A0G2K6T9~A0A0G2K6T9_RAT~Pcdh1	16274.50879	54468.82031	58473.33984	85389.96094	91258.64844	159148.0938	196791.5313	204898.9063	180984.9219	263830.625	379930.4063	324466.9688	280022.3438	568527	501552.625	673951.875	599400.375	698810.1875	571402	711986	837371.8125	772634.5	1021146.063	924189.9375	881139.4375	1004980.25	982049.9375	1269895.75	1188177.25	1335920.125	1077585.875	1192811.875	802778.125	1381530	1310733.875	1260966	922235.5625	1512922.125	967590.0625	1171811.125	749381.1875	849094.8125	643362.4375	291232.9688	192659.8594	812135.0625	737301.25	805205.5
A0A0G2K719	A0A0G2K719~A0A0G2K719_RAT~Ddx3x	NA	NA	NA	NA	NA	NA	NA	NA	NA	NA	NA	NA	NA	NA	NA	NA	NA	NA	NA	NA	NA	NA	NA	NA	NA	NA	NA	NA	NA	NA	NA	NA	NA	NA	NA	NA	NA	NA	NA	NA	NA	NA	NA	NA	NA	57068.33984	NA	NA
A0A0G2K728	A0A0G2K728~A0A0G2K728_RAT~Cdh4	NA	NA	NA	NA	NA	NA	7267.305664	6544.772461	9945.395508	NA	8611.678711	NA	7456.125	18240.07031	14395.79785	23259.96289	16739.99219	25337.71484	14968.44922	18235.04102	43671.65234	36892.93359	45635.95313	41086.08984	40315.71094	46481.50781	49090.90625	59770.70313	52622.16406	70623	45295.15625	59603.4375	57621.71484	52396.42578	40678.70703	51681.875	NA	38678.49609	47150.66406	NA	NA	NA	NA	NA	NA	NA	NA	44655.03125
A0A0G2K761	A0A0G2K761~A0A0G2K761_RAT~Cul2	NA	NA	NA	NA	3533.679688	NA	NA	NA	NA	NA	NA	NA	24790.94141	NA	NA	NA	NA	NA	NA	83458.90625	102406.0625	106397.875	167263.6875	NA	135824.25	167328.5938	106704.5469	161537.1875	262564.6875	198172.0313	344010.0625	202024.9844	180912.0781	329284.9375	254624.6875	206529.1094	202941.9531	258433.25	214647.4531	288244.4688	217734.3906	267248.375	364676.375	85488.66406	75056.48438	416646.2813	374503.2188	559478.3125
A0A0G2K777	A0A0G2K777~A0A0G2K777_RAT~Rhot1	NA	NA	12705.53223	26849.96484	30306.79883	58666.26953	82070.64063	85115.47656	85381.28125	103740.8203	152015.75	121858.4219	139505.2813	198629.9688	171304.8438	227962.2188	338744.5	244366.5469	197196.4219	210139.625	258776.625	240175.875	307506.5313	229379.6563	232829.0313	287773.375	301464.9375	380333.2188	299719.9375	386420.3438	362677.9375	367570.4688	256921.3594	579877.5625	384040.1563	296154.1875	224900.375	458021.5313	338698.5313	237588.7656	225527	197573.6406	245215.9219	85725.03906	48034.37891	227893.0781	198462.5469	258340.9531
A0A0G2K7C4	A0A0G2K7C4~A0A0G2K7C4_RAT~Csnk1g1	NA	NA	NA	NA	NA	NA	NA	NA	NA	NA	NA	NA	NA	NA	NA	NA	NA	NA	NA	NA	NA	NA	NA	NA	NA	NA	NA	NA	NA	NA	NA	22204.56836	NA	NA	NA	NA	NA	NA	NA	NA	NA	NA	NA	NA	NA	NA	NA	NA
A0A0G2K7D7	A0A0G2K7D7~A0A0G2K7D7_RAT~Nars2	NA	NA	NA	NA	NA	NA	NA	NA	NA	NA	NA	NA	NA	NA	NA	NA	NA	NA	NA	NA	NA	NA	NA	NA	NA	NA	NA	NA	NA	NA	NA	NA	NA	NA	NA	NA	NA	NA	NA	NA	NA	NA	NA	NA	NA	NA	NA	NA
A0A0G2K7G2	A0A0G2K7G2~A0A0G2K7G2_RAT~Agfg2	NA	NA	NA	NA	NA	NA	NA	NA	NA	NA	NA	NA	NA	NA	NA	NA	NA	NA	NA	NA	NA	NA	NA	NA	NA	NA	NA	NA	NA	NA	NA	NA	NA	NA	NA	NA	NA	NA	NA	NA	NA	NA	NA	NA	NA	NA	244409.8125	129324.6094
A0A0G2K7G7	A0A0G2K7G7~A0A0G2K7G7_RAT~Sept8	24788.58594	79894.1875	90312.78125	156603.9375	161849.2813	283737.5313	330297.75	318544	222956.8438	405689.125	499345.4375	407427.0625	457756.625	620110.75	547660.4375	589975.125	485122.9688	593079.75	630727.4375	400552	629636.25	535598.6875	687290.625	601327.5	675402.6875	655781.25	583190.1875	493295.5	458766.2188	553741.6875	480609.5	566115.6875	251020.7344	592867.5	403300.3125	529096.0625	326426.8125	691647.5625	210517.625	324828.4375	225833.375	259228.6563	207554.8594	136811.8438	89633.75781	289066.4063	364875.3125	434991.0313
A0A0G2K7L0	A0A0G2K7L0~A0A0G2K7L0_RAT~Mrps10	NA	9371.200195	9024.459961	16186.54297	17811.41797	32223.62109	33722.39844	42969.33984	29806.9082	49939.79688	46435.82813	50495.91406	28684.66016	74819.58594	74191.375	83160.97656	70425.29688	82052.67969	57065.37109	86285.64063	89105.96094	109437.4063	108626.1094	106680.5391	94863.3125	117868.0703	63680.91406	74070.39063	133006.5938	144083.7656	96165.26563	142886.0625	76265.64844	144164.1406	100202.2109	91565.34375	72210.29688	87383.21094	NA	84717.09375	NA	53084.23828	NA	40966.76563	25562.27344	149086.9531	128431.5391	NA
A0A0G2K7L2	A0A0G2K7L2~A0A0G2K7L2_RAT~Igsf3	NA	NA	NA	NA	8622.117188	18542.20703	17444.76172	NA	NA	28968.89844	61723.57031	40735.1875	35472.09766	71627.375	61463.31641	75013.14063	110347.5625	237918.3438	57938.22656	65522.19141	90722.00781	76259.14844	91691.32031	71897.85156	88508.40625	83093.84375	71505.38281	95802.25	77525.11719	76638.0625	74744.57031	NA	NA	126408.7969	116856.25	NA	50382.99609	NA	NA	NA	NA	NA	NA	NA	NA	NA	NA	NA
A0A0G2K7N9	A0A0G2K7N9~A0A0G2K7N9_RAT~Arhgap5	NA	NA	NA	NA	NA	NA	NA	NA	NA	NA	NA	NA	NA	NA	NA	NA	NA	NA	NA	NA	NA	NA	NA	NA	4810.003418	12974.89551	14321.07422	20394.33789	12663.88086	14487.13477	21943.24023	21164.82813	17543.41602	26583.41602	17588.24609	19243.40625	12936.25195	40501.42969	21341.37305	34067.73438	35032.93359	51984.85156	93053.6875	31674.34961	28132.4707	145424.4688	97133.39063	144286.6875
A0A0G2K7S6	A0A0G2K7S6~A0A0G2K7S6_RAT~Wdr44	NA	NA	NA	NA	NA	NA	NA	NA	NA	NA	NA	NA	NA	NA	NA	NA	NA	NA	NA	NA	NA	NA	NA	NA	NA	NA	NA	NA	NA	NA	NA	NA	NA	NA	NA	NA	NA	NA	NA	NA	NA	NA	NA	NA	NA	NA	NA	NA
A0A0G2K7W4	A0A0G2K7W4~A0A0G2K7W4_RAT~Map4k4	NA	NA	NA	NA	NA	NA	NA	5181.697754	4285.194824	6871.768555	NA	NA	NA	6587.599609	8700.400391	10738.24902	8240.823242	9694.288086	7634.919434	11548.37988	NA	12381.17188	15755.38867	11135.01172	13042.91992	10436.23438	11180.75195	NA	NA	8349.392578	NA	NA	NA	NA	NA	NA	NA	NA	NA	NA	NA	NA	NA	NA	NA	NA	NA	NA
A0A0G2K7Y2	A0A0G2K7Y2~A0A0G2K7Y2_RAT~Oxr1	NA	NA	NA	NA	NA	NA	NA	NA	NA	4835.374512	NA	7237.964355	NA	12487.8623	9800.74707	12480.01758	12003.82031	14360.23242	10103.25293	NA	10305.44531	12449.28418	49196.98438	28783.78906	12530.25098	43414.85156	39973.30469	18706.49219	19304.24414	17707.89063	14972.34961	16613.32031	NA	NA	18094.49805	46366.96875	180979.0625	410905.7813	593221	871804.3125	660658.3125	787744.4375	1031335.563	726309.5	694144.3125	6076409	5339339.5	4948059
A0A0G2K808	A0A0G2K808~A0A0G2K808_RAT~Asap2	NA	NA	NA	NA	6226.681641	2304.494141	3869.438965	12950.16113	NA	NA	NA	7068.404785	NA	NA	8224.272461	NA	4527.010742	NA	20321.19922	39359.97656	NA	42314.57422	21897.23438	18261.76172	13372.75391	17772.14844	37040.37891	34505.60156	44075.47656	NA	103054.9219	119836.1875	100124.1641	122817.6172	120555.9766	93282.95313	163041.3906	215947.8906	281463.9063	639897.125	343812.125	542394.4375	556446.3125	250443.625	150472.6875	640697.75	426906.625	265761.75
A0A0G2K847	A0A0G2K847~A0A0G2K847_RAT~Agap1	NA	22098.63086	16778.20313	30375.3418	33200.46484	52671.38672	32661.87891	47930.96094	47383.22266	52294.24219	NA	60457.82813	62762.60156	82078.97656	72805.28125	NA	NA	86488.92969	11319.04102	87424.35938	102411.8125	NA	160628.1563	NA	20350.07227	13458.03906	NA	NA	NA	NA	117159.5234	146407.75	NA	NA	NA	NA	NA	NA	NA	NA	113978.6563	137520.5313	NA	50837.06641	NA	281567.125	NA	346112
A0A0G2K865	A0A0G2K865~A0A0G2K865_RAT~Tpd52	NA	NA	NA	NA	NA	NA	NA	NA	NA	NA	NA	NA	NA	NA	NA	NA	NA	NA	NA	NA	NA	NA	NA	NA	NA	NA	NA	NA	NA	NA	27628.48633	NA	31837.73047	86954.6875	39919.83594	111707.5078	63145.45703	135974.7813	95048.5	103653.6328	104627.8594	90353.375	281646.7188	45624.25	30331.76758	284622.0313	297178.0938	486026.4375
A0A0G2K8I0	A0A0G2K8I0~A0A0G2K8I0_RAT~Sh3bgrl2	NA	NA	NA	NA	6480.897461	11053.13477	NA	13066.66016	7591.734375	7471.223145	NA	NA	NA	NA	NA	NA	NA	NA	NA	NA	NA	NA	NA	NA	NA	NA	NA	NA	NA	NA	NA	NA	NA	42282.61328	40077.10547	NA	40454.76172	NA	27383.17578	27364.15039	8675.228516	33381.92578	45486.61719	NA	NA	78758.92188	81175.34375	63846.63672
A0A0G2K8K0	A0A0G2K8K0~A0A0G2K8K0_RAT~Sfpq	NA	NA	NA	NA	NA	NA	NA	NA	NA	NA	NA	NA	NA	10112.18359	1019655.375	NA	NA	NA	NA	NA	NA	NA	NA	NA	NA	NA	NA	NA	NA	NA	NA	NA	NA	NA	7856.834961	NA	NA	NA	NA	NA	NA	NA	53937.82813	34254.94531	NA	120160.3594	NA	59439.78516
A0A0G2K8L9	A0A0G2K8L9~A0A0G2K8L9_RAT~Mrps28	11397.99121	12075.33984	10031.86816	18115.17188	NA	NA	38637.94531	NA	41479.36328	50139.41016	NA	NA	NA	109118.5313	85907.07813	88167.46094	94152.6875	106136.4844	76706.38281	100306.5313	141790.7188	115279.0156	186715.8594	122442.6484	138222.3594	158459.3438	129564.2188	228545.0781	226759.9063	238433.2656	93165.54688	66944.8125	115972.875	143371.1094	151073.4375	127690.7266	NA	153493.625	146093	NA	NA	NA	78474.40625	40058.92578	NA	66172.61719	NA	NA
A0A0G2K8N6	A0A0G2K8N6~A0A0G2K8N6_RAT~Ankmy2	NA	NA	NA	NA	NA	NA	NA	NA	NA	NA	21440.84961	23717.04883	NA	25624.57813	NA	27331.23047	36844.20703	36565.29688	37552.30078	34482.74609	46411.55859	39788.28125	72376.375	65076.69531	63792.39844	60318.29688	64888.57422	71995.0625	62733.32031	86609.375	90893.75	75164.76563	59756.28906	89831.5625	80740.21875	102346.1797	78040.60156	NA	NA	NA	79877.35156	66565.67969	NA	35614.09766	23280.41602	NA	NA	141360.1094
A0A0G2K8Q8	A0A0G2K8Q8~A0A0G2K8Q8_RAT~Uqcr10	13740.98242	35506.02734	44379.66016	74902.5	92058.92188	81185.22656	124340.8594	144007.3125	109486.8281	206044.8438	311337.375	278159.5	197404.8125	516161.0625	459031.75	542993.4375	509921.9688	706510	493921.2188	636385.5625	996694.3125	920775.625	1147704.625	1067799.875	1028619.875	1350444.5	1649412	1577965	1245349.875	1709450.5	1499411	1941279.5	1279901.625	1602219.5	1232485.25	1282803.5	858535.375	1558472.25	1121734.125	1017858.25	1482993.5	522931.9375	1203219.75	936469.5	532501.3125	1570895.25	1684173.75	2370597
A0A0G2K8R3	A0A0G2K8R3~A0A0G2K8R3_RAT~Lmo7	18369.59375	6703.07959	5295.407227	9526.561523	6851.509766	27716.87891	9773.214844	6555.192871	36621.29688	52816.89063	76391.57813	59964.12891	77575.97656	NA	101806.2734	37731.03906	153336.1719	NA	NA	47628.51953	NA	NA	41512.44141	NA	52602.18359	55278.69141	NA	NA	NA	NA	NA	NA	NA	NA	0.48718071	NA	NA	NA	NA	NA	120166.1484	NA	NA	NA	NA	NA	NA	NA
A0A0G2K946	A0A0G2K946~A0A0G2K946_RAT~Spock2	NA	NA	NA	NA	NA	NA	NA	NA	NA	NA	8643.344727	NA	NA	NA	NA	55677.63281	NA	NA	NA	NA	80110.29688	NA	NA	NA	NA	NA	NA	NA	NA	32725.00391	41164.40234	NA	NA	NA	49002.85938	33870.41406	31685.0293	37428.08203	53836.59375	53807.99219	77984.48438	64590.4375	109252.3828	55943.4375	38152.17188	183095.6563	289377.4688	317627.875
A0A0G2K952	A0A0G2K952~A0A0G2K952_RAT~Usp32	NA	NA	NA	NA	NA	NA	NA	NA	NA	NA	NA	NA	NA	NA	NA	NA	NA	NA	NA	NA	NA	NA	NA	NA	NA	NA	23880.57227	24659.66016	23961.74023	35189.125	26090.1875	28650.61328	22109.46875	43831.21875	39695.18359	34308.91406	NA	60132.33203	NA	45916.75	29308.43945	51072.19531	NA	NA	29667.44922	125639.375	124987.6328	197567.0625
A0A0G2K988	A0A0G2K988~A0A0G2K988_RAT~Daam2	NA	NA	998.4163818	4180.319824	16359.02734	20612.50195	38078.51953	40709.08203	33197.20703	49993.15625	78614.26563	50746.80469	35030.66797	112074.5469	103337.4375	116586.2031	70497.45313	87842.50781	74631.41406	111885.5391	113559.0938	129516.5156	206245.5313	86826.01563	101766.6563	114529.1406	129820.9844	161368.2344	178117.7344	143576.8281	110172.1719	103096.8594	102760.3359	105143.9688	107515.4063	106719.7813	67489.03125	75102.84375	117183.6094	80514.07813	74265.32031	NA	36381.96875	NA	NA	NA	NA	NA
A0A0G2K999	A0A0G2K999~A0A0G2K999_RAT~Sdk2	NA	NA	NA	NA	NA	NA	NA	NA	NA	NA	NA	NA	NA	NA	NA	NA	NA	NA	7024.852539	NA	NA	NA	17779.5293	NA	19857.46875	NA	25041.45508	NA	NA	NA	NA	NA	NA	NA	NA	NA	NA	NA	NA	NA	NA	NA	NA	NA	NA	NA	NA	NA
A0A0G2K9B4	A0A0G2K9B4~A0A0G2K9B4_RAT~Mrpl15	NA	NA	3941.321777	7777.872559	8450.326172	19399.87891	21286.83398	28633.35938	21974.48633	30637.66406	28070.375	38987.42969	33448.98047	63888.26563	52506.70313	62004.85938	78211.03125	77976.54688	52735.83594	68130.10156	85470.78906	70060.07031	107846.8906	77890.00781	81352.4375	107799.2734	126154.9219	179621.4531	185342.3594	167012.9375	232863.7813	242094.3438	215209.8906	244628.2813	167710.2813	109683.3281	77968.42188	59711.78516	56189.09766	49041.44922	37892.52734	39186.59375	NA	NA	NA	38082.20703	32961.03516	46653.3125
A0A0G2K9D7	A0A0G2K9D7~A0A0G2K9D7_RAT~Pcdhgc3	NA	NA	NA	NA	NA	NA	20660.40234	22406.10938	NA	NA	NA	NA	27014.69141	NA	NA	NA	NA	NA	40222.77734	NA	NA	NA	NA	NA	NA	NA	NA	67486.30469	57700.42969	NA	NA	NA	56748.63281	96365.375	NA	65698.4375	48838.47656	NA	68071.04688	NA	58802.16016	NA	NA	NA	NA	NA	NA	NA
A0A0G2K9E5	A0A0G2K9E5~A0A0G2K9E5_RAT~Lars2	NA	NA	NA	NA	NA	NA	NA	NA	NA	NA	NA	NA	NA	NA	NA	NA	NA	NA	NA	NA	NA	NA	NA	NA	NA	NA	NA	NA	NA	NA	NA	NA	NA	NA	NA	NA	NA	NA	NA	NA	NA	NA	NA	NA	NA	NA	NA	NA
A0A0G2K9H6	A0A0G2K9H6~A0A0G2K9H6_RAT~Syt17	NA	NA	NA	NA	NA	NA	NA	NA	NA	NA	NA	NA	NA	NA	NA	NA	NA	NA	NA	NA	NA	NA	NA	NA	NA	85919.125	90174.70313	108206.5313	81832.25781	NA	118907.4531	101984.3828	99557.24219	160202.7188	86159.50781	105293.8672	78985.92188	161490.6563	110243.5234	113814.1719	124983.2891	93156.86719	117698.7969	36014.50781	28302.85742	127080.2109	177550.875	218258.7656
A0A0G2K9J0	A0A0G2K9J0~A0A0G2K9J0_RAT~Tanc2	NA	NA	NA	NA	NA	NA	NA	NA	NA	NA	7871.897461	NA	NA	13182.13672	NA	12234.42871	12013.32031	18851.26172	14545.70898	NA	19083.05469	14489.80078	28582.29297	NA	18656.33398	20755.73438	29277.73438	36599.11328	30318.59375	43103.34375	33973.5	41476.75781	38225.25781	47784.23438	37225.58594	37577.42969	27270.69922	15527.92578	66029.03125	51409.75391	NA	30340.14453	52303.83594	40621.27344	22756.17969	88560.125	92124.32031	104312.7031
A0A0G2K9J2	A0A0G2K9J2~A0A0G2K9J2_RAT~Atp6v1h	17821.07813	19818.08008	26366.50781	36218.77344	35665.71875	61240.89844	85903.96094	96786.01563	90992.85156	147225.0313	227165.0469	200485.3125	147746.6719	389979.7188	372083.5938	404526.875	420859.5625	467475.8438	359624.0938	453658.9063	490648.7188	591110.8125	723728.0625	970018.875	698790.0625	732803.75	1094105.625	1269172.75	1153531.25	1275131	1204749.125	1631742	1412052.25	1665729	1794660.5	1881340.25	1257304.875	765795.5	1662672.25	1208908.25	970157.625	659681.1875	1876606.625	603619.3125	639540.5625	3272701.5	2610080.5	4812839
A0A0G2K9L2	A0A0G2K9L2~A0A0G2K9L2_RAT~Tom1l2	31088.25	37765.16406	45351.02344	33702.27734	22148.04492	38587.87109	46590.22656	46828.44141	40477.69531	129737.3906	111117.7344	117390.5	40465.08984	115724.5469	90577.75	101821.7188	97202.59375	129246.0938	127437.2969	139950.0313	176899.8281	206552.4219	253128.8281	203782.1094	266120.0625	353241.5938	343462.0625	610065.0625	480331.6875	783220.5	701248.9375	579340.25	660809.375	1176622.625	698968.5	941138.625	600788.1875	1108986.5	986221.875	959925.25	867223.375	861516.3125	1210318.875	248870.125	218750.5938	1393771.5	1333703.375	2146057
A0A0G2K9M4	A0A0G2K9M4~A0A0G2K9M4_RAT~Wdfy3	3679.031982	8487.806641	9810.888672	13672.36816	16371.79785	41669.03906	45714.59766	50323.67578	51492.97266	67811.86719	92988.02344	82791.28906	36594.30859	136637.5625	124310.5703	155357.8438	104624.5781	177067.125	137844.6563	148371.7188	222567.0625	198342.7813	271113.75	187128.1875	190122.7656	227004	259280.3281	321065	242084.2656	306380.6563	240669.9844	254025	182954.7188	246137.8281	204355.5	142580.8438	107011.6875	194130.375	138701.9688	128746.0078	82902.91406	90436.73438	89472.25	27596.18555	17981.96289	122968.9688	99118	131802.375
A0A0G2K9N3	A0A0G2K9N3~A0A0G2K9N3_RAT~Ddx3	NA	NA	NA	NA	NA	NA	5609.273438	NA	NA	8733.876953	16906.29688	7217.089355	11669.25781	3697.050049	16075.20898	NA	NA	19597.06641	15135.8584	NA	14585.46387	17159.99609	24933.71484	23056.68359	24594.22266	24020.73047	21188.70703	33720.91797	29930.82813	NA	33015.14453	NA	NA	NA	NA	NA	NA	68749.75781	47515.41797	49671.78125	NA	45339.82813	NA	16871.68359	NA	8233.758789	76377.40625	103379.1953
A0A0G2K9P4	A0A0G2K9P4~A0A0G2K9P4_RAT~Sh3glb2	NA	NA	NA	NA	NA	NA	NA	NA	NA	NA	NA	NA	NA	36679.76172	NA	NA	49541.07031	56542.87891	51430.36719	68578.90625	76302.92188	79668.85156	101304.3594	98551.375	90665.33594	120834.8281	109754.6563	123346.7422	NA	161591	165791.875	167190.375	178939.4688	352708.5	320883.8125	325981.375	239392.75	564285.1875	360760.1563	399150.6875	282296.3438	365612.2188	352276.8125	197104.875	142894.8438	832022.75	875434	1571110.625
A0A0G2K9T1	A0A0G2K9T1~A0A0G2K9T1_RAT~Itch	NA	NA	NA	NA	NA	NA	NA	NA	NA	NA	NA	NA	NA	14616.41406	15832.21094	10239.51758	NA	5861.875	9127.664063	NA	NA	7907.351074	NA	NA	22168.59766	13969.66895	4479.605469	NA	NA	NA	35840.39844	40775.98438	29776.73828	40726.30859	29308.24023	23707.88867	NA	54073.28906	48222.34375	38056.29688	51705.36328	NA	81026.19531	34814.32813	13554.63672	130735.9688	134629.4688	293353.875
A0A0G2K9T4	A0A0G2K9T4~A0A0G2K9T4_RAT~Macf1	13374.16602	24174.61328	21930.33984	40164.46875	38734.39063	59998.35938	56881	46671.89844	23098.85938	51077.64844	64062.14453	40934.25781	32732.37891	64219.63281	50801.46484	51527.19531	46746.35938	58180.47656	51831.18359	26952.13477	57159.02344	32143.78906	NA	NA	NA	NA	NA	NA	NA	NA	NA	NA	NA	NA	NA	NA	NA	NA	NA	NA	NA	NA	NA	NA	NA	NA	NA	NA
A0A0G2K9V6	A0A0G2K9V6~A0A0G2K9V6_RAT~Tars	NA	NA	NA	NA	NA	NA	NA	NA	NA	NA	NA	NA	NA	NA	NA	NA	NA	NA	25009.08594	NA	8738.451172	NA	NA	NA	310226.2813	NA	560475.25	651070.625	521202.5938	669687.5	570987.8125	581758.25	NA	698987.375	484893.2813	NA	NA	NA	NA	NA	NA	NA	NA	NA	NA	661404	1156213.75	2864361
A0A0G2KA11	A0A0G2KA11~A0A0G2KA11_RAT~Prex2	NA	NA	NA	8658.564453	9669.90332	14296.07617	19369.61328	14688.73926	16104.33789	16198.8125	27602.88477	14804.7207	12176.78516	35536.4375	41129.74609	56984.79297	41575.57031	56134.73438	52892.82422	48768.70313	44836.92578	52377.01953	185837.7969	NA	105399.5938	66672.32813	138859.1875	234030.0625	186553.4219	280093.1875	53189.49609	49484.47656	68683.17969	61186.78516	56277.32422	246440.5938	40775.42188	102554.3281	246154.9375	54953.75781	208708.7188	60110.42578	65480.53125	27489.77734	18168.36719	76754.48438	110159.3125	118254.0703
A0A0G2KA27	A0A0G2KA27~A0A0G2KA27_RAT~Madd	NA	NA	NA	NA	NA	NA	NA	16098.48047	11133.82422	18996.51367	22391.51367	33467.04297	8505.316406	33697.05469	33503.89063	40965.53906	36008.39453	51950.00781	37853.8125	61147.97266	76888.63281	64309.82031	101916.2266	95460.72656	73317.11719	91505.74219	97816.57813	184471.9375	148153.4375	169304.6563	101019.5938	113441.7344	131613.9531	207619.7188	215455.2969	211853.5625	117381.0391	94902.21875	160144.2344	119796.0859	63182.60547	82150.07813	96048.6875	NA	NA	85281.89063	NA	107071.3047
A0A0G2KAA3	A0A0G2KAA3~A0A0G2KAA3_RAT~Ndufa3	41864.09766	77482.17188	124459.9375	244453.6719	261125.0469	525980	708186.8125	758464.25	510395.2188	1287095.75	2889811.75	895550.0625	527273.75	1983317.875	1701718.75	2342726	1893517.5	2277286.75	2167107.75	1633599.25	6148548	2826712.5	3027538.75	5405613	3439414	3634073.5	3009286.25	2604368.25	1801100.5	2533445.5	2740888	2728551.5	1784589.125	2238940.25	1546676.5	2207608.25	1049053	1258440.125	1338846.875	1698844.5	2810331	1565048.375	1117961.625	989153	430868.2188	2590896.5	1458160.875	3622839
A0A0G2KAI8	A0A0G2KAI8~A0A0G2KAI8_RAT~Drg2	NA	17621.94531	NA	NA	NA	NA	NA	NA	NA	NA	NA	NA	NA	NA	NA	NA	6696.758789	NA	NA	NA	NA	NA	NA	NA	NA	NA	NA	NA	NA	NA	NA	NA	NA	NA	NA	NA	NA	NA	3556.567383	NA	NA	NA	24787.56445	NA	NA	NA	16627.00391	59329.98828
A0A0G2KAL9	A0A0G2KAL9~A0A0G2KAL9_RAT~Mff	NA	NA	NA	NA	NA	NA	NA	NA	9696.027344	11283.36523	25127.46875	22861.83594	10369.28125	60121.96094	38335.00391	52538.89844	52364.43359	107078.8047	53884.98047	70133.53125	139275.7031	120063.8125	134846.6563	111463.3125	96885.1875	157320.5625	172608.0938	280735	202358.75	280773.7188	209878.0625	233126.9375	219448.4219	365282.6875	250763.6719	140693.6719	150801.0156	388660.2188	259843.3594	273352.4375	42529.26172	189961.75	198761.3594	53111.57031	24789.5293	174034.75	123137.1797	160608.4375
A0A0G2KAN2	A0A0G2KAN2~A0A0G2KAN2_RAT~Vps33a	NA	NA	NA	NA	NA	NA	NA	NA	NA	NA	NA	NA	NA	NA	NA	NA	NA	NA	NA	NA	NA	NA	NA	NA	NA	NA	NA	NA	NA	NA	NA	NA	NA	NA	NA	NA	NA	NA	NA	NA	NA	NA	NA	NA	NA	NA	NA	NA
A0A0G2KAN7	A0A0G2KAN7~A0A0G2KAN7_RAT~Gls	NA	NA	NA	NA	NA	NA	NA	NA	NA	NA	NA	NA	NA	NA	NA	NA	23930.08789	NA	NA	NA	NA	NA	NA	NA	NA	NA	NA	NA	NA	NA	NA	24116.51367	NA	NA	NA	NA	NA	NA	NA	153537.7188	61789.22656	29196.27734	150158.9688	44368.66406	NA	253614.4688	209880.2188	530346.8125
A0A0G2KAS8	A0A0G2KAS8~A0A0G2KAS8_RAT~Wnk2	5522.574219	NA	NA	NA	NA	NA	NA	NA	NA	2957.724609	89669.57031	NA	NA	17170.58984	9527.087891	NA	10623.74609	8460.529297	10585.74023	4332.874023	54544.60156	13110.94531	14476.79883	8916.645508	13540.75293	15280.96289	21892.12305	20311.37109	13586.33789	13887.32031	22636.91602	8410.862305	8572.112305	7397.211914	10283.38574	7411.961914	9258.121094	4522.918457	10250.34961	8363.758789	11495.03516	2741.558594	2994.667969	NA	NA	6667.166016	7233.157227	NA
A0A0G2KAX2	A0A0G2KAX2~A0A0G2KAX2_RAT~RGD1305455	NA	NA	NA	19843.60352	23518.04297	15722.30371	16323.10156	32927.60938	38333.41406	38348.74219	23565.33789	30508.42188	22577.06445	68130.32031	59171.34766	63229.6875	159713.5	93648.71875	72295.71875	98207.47656	121986.0547	111095.0078	108272.9297	90293.28125	89173.375	92766.25781	136124.7188	119497.4375	91200.85156	128839.3125	154847.9063	206173.6719	274452.4375	561231.4375	368856.3438	289106.3438	160147.3438	201442.125	75211.17969	81759.21875	28664.63477	53389.62891	40086.88281	NA	NA	NA	NA	NA
A0A0G2KBB9	A0A0G2KBB9~A0A0G2KBB9_RAT~Ank2	NA	NA	NA	NA	NA	NA	NA	NA	NA	NA	NA	NA	NA	NA	NA	NA	NA	NA	NA	NA	NA	NA	NA	NA	NA	NA	NA	NA	NA	NA	NA	NA	NA	NA	NA	NA	NA	NA	NA	NA	NA	NA	NA	NA	NA	NA	NA	NA
A0A0G2QC02	A0A0G2QC02~A0A0G2QC02_RAT~Skiv2l	NA	NA	4357.527832	4959.222168	12079.04395	5318.251465	14088.70605	14675.68555	15167.17773	20807.67188	37093.01953	33375.60547	34479.30078	60368.04297	56532.42969	70693.25	36569	86333.14844	73561.3125	77656.99219	115751.8281	111016.3984	151675.2188	120709.7422	132763.6719	153212.0156	151597.8281	190849.0781	180426.2656	220508.7969	199625.7188	201776.625	163378.2813	287507.4063	208121.7813	196233.875	167746.7656	255271.8594	217462.7813	172653.8125	139071.4844	123392.2344	142230.6719	43161.10547	23168.15039	112858.4063	78781.71875	90637.90625
A0A0G2QC04	A0A0G2QC04~A0A0G2QC04_RAT~Pls1	NA	NA	NA	NA	NA	NA	NA	NA	NA	NA	NA	NA	NA	NA	NA	NA	NA	NA	NA	NA	NA	NA	NA	NA	NA	NA	NA	NA	NA	273627.6875	NA	NA	NA	NA	NA	NA	NA	NA	NA	NA	NA	NA	62447.44922	NA	NA	NA	NA	NA
A0A0G2QC06	A0A0G2QC06~A0A0G2QC06_RAT~Tf	NA	NA	NA	NA	NA	NA	NA	NA	NA	NA	NA	NA	NA	NA	NA	NA	NA	NA	NA	NA	NA	NA	NA	NA	NA	NA	NA	NA	NA	NA	NA	NA	NA	NA	NA	NA	NA	NA	NA	NA	NA	NA	NA	NA	NA	NA	NA	NA
A0A0G2QC21	A0A0G2QC21~A0A0G2QC21_RAT~Arhgef7	NA	4414.595703	8561.020508	10494.27148	14729.00977	35367.625	29918.80273	30678.78125	27217.38672	34275.61328	59968.55469	50594.11328	30294.27539	76734.95313	61043.29688	85057.22656	64391.67969	92958.6875	68260.42188	78052.65625	83910.57031	72814.60938	110599.3281	86187.76563	88067.39844	100728.2031	102911.0625	148504.5	116590.1719	162944.6719	128312.8828	123279.125	111042.1094	124227.8828	103887.8828	121006.2031	68078.17188	128257.9297	112798.1719	82453.74219	48381.48438	76800.09375	59478.21875	24678.07227	15066.06348	92884.71094	117015.1797	96326.35156
A0A0G2QC31	A0A0G2QC31~A0A0G2QC31_RAT~Ptpn5	NA	NA	NA	NA	NA	NA	NA	NA	NA	NA	NA	NA	NA	NA	NA	NA	NA	NA	NA	NA	49540.64844	42147.72266	64028.74609	NA	81569.94531	NA	74656.00781	115342.3281	NA	129754.8672	112189.2422	111498.6875	110097.2109	167393.9844	103987.0703	166490.125	80436.97656	176567.3594	124457.9297	140718.6875	100252.5156	NA	NA	NA	NA	96826.3125	158229.2344	236516.6875
A0A0G2QC33	A0A0G2QC33~A0A0G2QC33_RAT~Atg4b	NA	NA	NA	NA	NA	NA	NA	NA	NA	NA	NA	NA	NA	NA	NA	NA	NA	NA	4710.96875	5547.527832	NA	NA	NA	NA	NA	NA	NA	NA	NA	6401.147461	NA	7539.476074	12026.46777	NA	NA	NA	9147.426758	NA	NA	NA	NA	NA	NA	NA	NA	31099.76953	NA	NA
A0A0G2QC56	A0A0G2QC56~A0A0G2QC56_RAT~Coro2a	10748.66406	11567.27148	22396.39063	26954.16211	28655.41016	27206.49023	33872.32422	28163.35938	18375.43164	25188.42578	39107.02344	27945.58789	20833.28711	43631.24609	37852.39844	45056.85938	40412.78125	45328.08203	39320.22656	17013.125	45807.54688	46054.26953	53755.69922	40700.74219	45884.17969	46251.67578	58812.67578	68555.63281	54491.49609	60879.60156	80927.16406	81778.76563	64298.01953	82935.42969	58405.28125	65540.125	42319.16406	94374.14844	61188.60547	66611.44531	65051.05078	60783.51953	43886.95703	56906.03516	18643.22852	115986.6484	104368.3281	113830.4766
A0A0H2UHB7	A0A0H2UHB7~A0A0H2UHB7_RAT~Slc4a4	12739.60254	44655.16797	61103.73438	94340.99219	95702.11719	198900.5938	277178.3125	295667.875	231944.1719	422068.9688	652669.5	637180.125	427475.1563	1234382.625	1090021	1403668.25	1299345.75	1810880.5	737770.375	941992	1480972.5	1481025.125	1776763.125	1656581.375	1824248.375	2000952.5	2255950.5	3374798.5	2543157.75	3312893.75	2762221.25	3062592.25	2528823.5	3281497	2464840.5	2504020.25	1752186.625	2532732.5	1910205.75	2629458.75	2106573.75	1470967.75	1964574.5	639189.625	416521.125	2011642.5	1806054.375	2671862.5
A0A0H2UHF9	A0A0H2UHF9~A0A0H2UHF9_RAT~Ablim2	NA	16359.96973	11678.84961	21731.46875	NA	NA	NA	NA	NA	NA	NA	NA	NA	NA	NA	NA	NA	NA	NA	NA	NA	NA	NA	NA	NA	NA	NA	NA	NA	NA	NA	NA	NA	NA	NA	NA	NA	NA	NA	NA	NA	NA	NA	NA	NA	NA	NA	NA
A0A0H2UHL9	A0A0H2UHL9~A0A0H2UHL9_RAT~Dbn1	10298.82227	56238.03906	72846.40625	85232.33594	47247.41406	66836.27344	83424.76563	60696.99219	61119.22266	85814.54688	76935.89844	66537.45313	38472.80078	77417.80469	71060.22656	70936.71094	62630.75781	54767.46484	38095.94922	46443.39453	51776.67969	47466.09375	40992.94922	50979.61328	43044.14063	28041.57813	NA	NA	NA	NA	NA	NA	NA	NA	NA	NA	NA	NA	NA	NA	NA	NA	NA	NA	NA	NA	NA	63407.19141
A0A0H2UHV9	A0A0H2UHV9~A0A0H2UHV9_RAT~Copg2	NA	NA	NA	NA	NA	NA	NA	NA	NA	NA	NA	NA	NA	NA	15771.91406	NA	19393.02344	44135.8125	31806.44531	29296.87109	53769.01953	52242.13281	72813.59375	62745.86328	91422.3125	78406.70313	85855.65625	84377.49219	68480.21875	115453.6484	84942.89844	68513.85938	NA	90395.35938	NA	119426.375	55382.35547	93257.74219	58297.78906	NA	61062.19922	NA	NA	NA	NA	NA	NA	NA
A0A0H2UHX1	A0A0H2UHX1~A0A0H2UHX1_RAT~Rtn3	NA	NA	NA	NA	NA	NA	NA	NA	NA	NA	NA	NA	8723.415039	NA	NA	NA	NA	NA	NA	62207.38672	NA	100679.5625	281962.6563	249827.625	NA	334181.8438	448287.1563	489292.9375	430232.3125	781430.625	484039.25	757096.8125	428946.5	796392.5	523772.6563	424997.5313	392068.9375	954431.0625	574627.0625	593093	194615.125	906181.75	1273023.25	453543.1563	311114	1158734.375	1273187.375	2156690.25
A0A0H2UI14	A0A0H2UI14~A0A0H2UI14_RAT~Fbxl20	NA	NA	NA	NA	NA	NA	NA	NA	28097.41797	30287.42383	NA	38263.95313	23447.39063	57522.73438	48073.07422	73031.6875	22030.02539	86739.51563	66307.69531	75836.48438	99923.34375	89746.59375	105221.1797	99001.14063	101237.2891	NA	94019.10156	121272.8516	NA	152117.5469	NA	71618.99219	NA	NA	NA	NA	NA	NA	154363.6406	NA	47559.48828	198565.3438	80065.35156	120920.2969	NA	NA	90885.23438	NA
A0A0U1RRR4	A0A0U1RRR4~A0A0U1RRR4_RAT~Nrxn1	NA	NA	NA	NA	NA	28101.63477	38474.39453	69474.35156	62434.63672	77147.97656	62488.18359	103387.2188	70064.89844	48536.59766	89425.28125	100922.0078	80610.64063	106040.2109	79326.1875	125955.75	101644.0234	98013.59375	176339.9531	166444.125	130219.3594	134187.1406	148691.6719	224583.1875	202925.9063	233563.4375	132186.4219	169217.4219	138939.5625	313132.7813	233685.625	191983.2344	164519.7344	237829.4688	131725.75	159953.0625	84386.46875	125875.6641	NA	42501.01172	NA	NA	71109.46875	149288.9688
A0A0U1RRV0	A0A0U1RRV0~A0A0U1RRV0_RAT~Pja1	NA	NA	1669.575317	3061.289795	NA	NA	6088.294434	8480.3125	6226.312012	7868.197754	9093.423828	11072.91113	NA	16392.06641	13957.13672	17766.49023	18477.18945	17561.20313	15363.0127	19388.6543	NA	20960.73438	28941.93555	22327.66992	21818.37109	25828.11523	20634.04492	31056.22852	28030.14258	26961.33984	24265.29688	19197.50781	22682.71875	36186.05469	21554.09375	30160.92578	25426.65625	NA	NA	NA	16113.50586	NA	NA	9944.731445	10188.09766	30765.01172	NA	NA
A0A0U1RRV5	A0A0U1RRV5~A0A0U1RRV5_RAT~Cluh	NA	NA	NA	NA	NA	NA	NA	NA	NA	NA	NA	NA	NA	NA	NA	NA	NA	NA	NA	NA	NA	NA	NA	NA	NA	NA	NA	NA	NA	NA	NA	NA	NA	NA	NA	NA	NA	NA	NA	NA	NA	80992	259723.1406	62871.53906	60603.95313	433338.7813	297602.75	292868.1875
A0A140TAA1	A0A140TAA1~A0A140TAA1_RAT~Igsf8	92585.05469	229429.4531	232388.9219	328667.4688	360235.9063	518328.8438	561423.875	620582.75	568198.3125	699079.8125	1097530.125	923158.625	529965.625	1456892.375	1333950.125	1536255.375	1251575.5	1506882	1361685.125	1737010.125	2089087.125	1703630.125	1788128.5	1636185.25	1633736.75	1867446.625	1653296.125	2206684.75	1866240.25	2156406.5	2713702.5	1988629.375	1837874.75	2737794.5	2389267.25	1998432.25	1651718.75	2511113.25	1742872.375	1809859.375	1393991.875	1462121.375	1481743.75	652980.5	514841.1875	1640086.75	1341180.5	1493599.875
A0A140TAA4	A0A140TAA4~A0A140TAA4_RAT~Pdcd6ip	NA	NA	NA	NA	NA	NA	NA	NA	NA	NA	NA	NA	NA	NA	NA	NA	NA	NA	NA	NA	NA	NA	NA	NA	NA	NA	NA	NA	NA	NA	NA	NA	NA	NA	NA	NA	NA	NA	NA	NA	NA	NA	NA	NA	NA	NA	NA	NA
A0A140TAF0	A0A140TAF0~A0A140TAF0_RAT~Tpm3	71856.625	124161.7109	86463.55469	186707.1875	94817.875	245449	316103.4375	213998.1406	135490.8438	234009.5781	277117.2188	200007.5156	120107.8438	269203.3438	204428.0625	238655.75	224177.9688	228394.875	121545.1719	138705.7813	160982.25	206622.9063	172229.5156	180144.2813	149379.4375	170526.1719	120717.4531	324014.3438	229373.4375	272768.0313	220610.6875	105004.3281	186851.6719	289615.1875	416880	291974.8125	221589.8438	469671.125	372223.375	698170.5	617702.125	2100657.75	3894497.5	816597.625	1067245.375	5695044.5	4018123	3110027.5
A0A140TAI1	A0A140TAI1~A0A140TAI1_RAT~Ubqln1	NA	NA	NA	NA	NA	NA	NA	NA	NA	NA	NA	NA	NA	NA	NA	NA	NA	NA	NA	NA	NA	NA	NA	NA	NA	NA	59181.76563	204849.9375	135820.875	NA	235411.3438	191016.9844	310412.625	257276.7969	218433.0938	161529.3594	131114.875	264360.7188	485543.6875	1021911.938	437279.1875	585958.4375	418525.4688	372116.375	218778.25	816356.0625	854712.875	1167969.25
A0A140TAJ1	A0A140TAJ1~A0A140TAJ1_RAT~Chn1	NA	NA	NA	NA	NA	NA	NA	NA	NA	NA	NA	NA	NA	NA	NA	NA	NA	NA	NA	NA	NA	NA	NA	NA	NA	NA	NA	NA	NA	NA	NA	NA	NA	NA	NA	NA	NA	NA	NA	NA	NA	NA	NA	NA	NA	NA	NA	NA
A0A140UHX4	A0A140UHX4~A0A140UHX4_RAT~Prkag2	NA	NA	NA	NA	NA	NA	7521.315918	8640.601563	9903.818359	14726.81445	23086.39063	14419.5498	NA	30204.74023	24914.99219	29842.0293	40220.46875	32298.31641	29966.33398	33299.81641	45901.78125	NA	43577.44922	54976.76563	NA	54323.01172	66205.38281	NA	NA	NA	89076.29688	113885.6328	NA	72342.91406	121331.7031	107004.8125	95210.60156	70727.92188	90616.83594	98026.32813	96215.86719	36612.54688	66918.85938	62791.47656	NA	97111.50781	98473.10156	126494.8906
A0A140UHX6	A0A140UHX6~A0A140UHX6_RAT~Sptb	10572.24414	27364.86719	36081.19922	42173.36719	54426.16016	102544.4688	133699.2031	158827.25	118880.9297	146372.7031	126955.5625	88297.09375	29184.3125	69213.76563	50246.10156	49862.07813	37204.12109	46501.08594	31801.91211	28587.45508	37550.60156	33658.81641	32967.10938	21115.83203	27066.12305	37823.15234	30681.63672	39453.0625	48055.17969	54522.32031	44651.60156	27138.22852	27043.16406	49672.76563	35638.01953	41795.96094	23633.28516	26167.33984	35378.44922	44002.66797	31774.06641	29375.28711	37207.5	NA	NA	50627.92969	23420.28906	NA
A0A140UHX9	A0A140UHX9~A0A140UHX9_RAT~Ccz1b	NA	NA	NA	NA	NA	NA	NA	NA	NA	NA	NA	NA	NA	NA	NA	NA	NA	NA	NA	NA	NA	NA	NA	NA	NA	6764.404297	NA	NA	NA	NA	NA	NA	NA	NA	NA	NA	NA	64545.71875	NA	NA	NA	NA	NA	NA	26673.73828	496335.5625	290827.8438	488568
A0A1B0GWW0	A0A1B0GWW0~A0A1B0GWW0_RAT~Ube3c	NA	NA	NA	7497.015625	10518.4209	14057.99219	17569.35547	19882.30664	NA	21462.70313	33957.60547	27628.86914	31354.93359	59817.54688	49853.49609	62023.6875	83495.76563	73658.42188	62548.69141	66308.17188	79207.41406	85448.78125	103717.2031	81457.25	103147.3906	111077.6875	110928.8984	116734.7188	125277.9219	122776.1094	121718.3984	131266.0781	92275.23438	145005.5781	135231.9844	137629.8438	105089.4922	230306.9219	205081.2656	157216.75	121664.2109	142418.1875	175875.2031	NA	44719.60547	168211.4688	155563.7188	216349.625
A0A1B0GWY3	A0A1B0GWY3~A0A1B0GWY3_RAT~Tomm5	NA	NA	NA	NA	NA	NA	NA	NA	NA	NA	NA	NA	54147.09375	NA	NA	NA	NA	NA	NA	54991.25	NA	58766.89844	NA	NA	110549.7109	133777.6094	161593.6875	197345.4531	147951.4844	203317.25	130902.1484	201528.9688	139467.1094	460101.0938	295375.2813	326152.9375	256947.875	419837.6875	322409.875	233373.2656	209431.7031	153028.3438	116682.8828	99606.63281	120997.2031	239627.5625	170438.7813	359540.5938
A0A1W2Q678	A0A1W2Q678~A0A1W2Q678_RAT~NA	NA	NA	NA	NA	4900.506348	8061.527832	NA	NA	NA	13091.44238	18610.29297	NA	12548.24316	11323.26563	9159.25293	13373.85645	9578.97168	23673.16992	16431.71094	NA	20413.60156	22302.15234	52922.89063	28540.70313	48188.64063	55213.59375	57394.71875	75906.75	42623.32422	77868.69531	71577.77344	56093.92969	40686.85547	60800.07813	NA	42497.27344	NA	NA	22317.40234	NA	10451.2041	NA	NA	NA	NA	NA	NA	NA
A0A1W2Q6Q2	A0A1W2Q6Q2~A0A1W2Q6Q2_RAT~Dclk1	NA	NA	NA	NA	NA	NA	NA	NA	NA	NA	NA	NA	NA	NA	NA	NA	NA	NA	NA	NA	NA	NA	NA	NA	NA	NA	NA	NA	NA	NA	NA	NA	NA	NA	NA	NA	NA	NA	NA	NA	NA	NA	NA	NA	NA	NA	NA	NA
A0A5D0	A0A5D0~A0A5D0_RAT~Cd200	7549.020996	15482.29297	8825.774414	19100.03516	19481.42773	54002.48828	64375.69922	75744.67188	79434.22656	93321.28125	168711	135700.125	55651.4375	213107.7656	200395.375	269699.6563	251144.125	278294.8438	233606.8125	236727.625	303661.125	292686.3125	365867.6875	269555.5938	289324.6875	320175.1563	340726.5625	281925.3125	318277.0625	278427.7813	386884.6563	421430.6875	375144.8125	648657.625	295925.5313	489111.5625	421609.0313	233214.125	457475.1875	185158.9688	364911.0938	371576.4375	154405	168353.1563	218271.7031	760320.25	675954	63765.94531
A0JN25	A0JN25~A0JN25_RAT~Mapt	NA	NA	NA	NA	NA	16722.08398	17840.85547	27260.78711	29086.64844	28467.10547	37656.9375	24356.14258	16528.50977	36524.53125	31047.55469	43110.07422	38538.10938	24600.6582	35528.23828	58756.33203	35174.60938	50893.71875	87008.50781	46052.12891	42494.60938	44617.71094	85372.24219	92024.95313	67381.40625	93773.17188	86237.71094	47225.21094	101960.2344	157628.3438	130080.5469	116765.8125	88654.57813	198024.2813	150170.1563	118170.0469	93143.75781	170369.7969	131312.2969	92802.96875	106772.8984	1168588.125	1724127.375	4896182
A0JN29	A0JN29~A0JN29_RAT~Lnpk	15565.34863	47746.58984	50821.66016	84530.63281	107835.3906	188043.0625	233133.2813	260512.6094	236024.4219	314788.3125	444747.6875	391100.625	264728.5	634410.125	567245.5	713050.4375	654662.9375	757244.1875	606364.75	713732.375	876807.75	818956.4375	1044053.375	880269.5	850525.3125	954570.6875	947728.5625	1071739	955981.75	1006289.625	1010606.875	958651.875	771807.1875	1029264.438	743827.625	628707.4375	558777.5	680804.0625	454210.7188	414892.9688	246888.9531	404412.0938	327745.7188	165338.2344	115602.7813	453303.2188	341081.25	263436.4063
A0JN30	A0JN30~A0JN30_RAT~Cnpy2	NA	NA	NA	NA	NA	NA	NA	NA	NA	NA	NA	NA	NA	NA	NA	NA	NA	NA	NA	19153.43359	NA	NA	NA	NA	NA	NA	NA	NA	NA	NA	NA	NA	NA	NA	NA	NA	NA	NA	NA	NA	NA	NA	NA	NA	NA	NA	NA	NA
A0JPJ7	A0JPJ7~OLA1_RAT~Ola1	30752.41602	68212.07813	55694.57422	67341.23438	32393.17188	NA	NA	10796.52246	7671.265625	17622.14844	56011.66406	15791.61328	NA	27715.65625	19172.74414	32525.80469	25482.00781	30315.98828	38231.52344	24061.01953	46670.94531	25906.85352	49148.64453	26160.25391	25924.67188	45845.86719	33137.57031	61109.04688	44195.33203	62681.41406	57770.19141	47831.78125	34047.15234	74439.14063	80164.75	57549.06641	43563.73438	105479.6484	103151.7656	79064.99219	53630.71094	55274.36719	48030.20703	34505.26563	25197.60547	85386.48438	82261.80469	121617.3594
A0JPL2	A0JPL2~A0JPL2_RAT~Csnk1a1	NA	NA	NA	NA	NA	NA	NA	NA	NA	NA	NA	NA	NA	NA	NA	NA	NA	NA	NA	NA	NA	NA	NA	NA	NA	NA	NA	NA	NA	NA	NA	NA	NA	NA	NA	NA	NA	NA	NA	NA	NA	NA	NA	NA	NA	NA	NA	NA
A0JPM9	A0JPM9~EIF3J_RAT~Eif3j	NA	NA	7884.663086	NA	NA	6498.081543	NA	12997.31348	NA	NA	NA	NA	NA	74444.97656	NA	NA	NA	NA	NA	NA	NA	NA	NA	17583.91992	NA	NA	NA	NA	NA	NA	NA	NA	52053.15234	50196.42578	50051.96094	44832.79688	NA	48115.46094	NA	78318.96094	71791.5625	158598.6406	338263.4375	328649.3125	253526.75	2248927.5	2171769.5	2673894.25
A0MV40	A0MV40~A0MV40_RAT~Shisa4	18676.20508	24993.73047	37164.44141	52450.3125	78104.3125	108208.6563	150562.4688	190721.75	160417.7969	178093.5938	142795.2656	256474.6875	146178.8906	392675.5938	339451.6875	332034.8125	398897.4375	430674.0625	403246.25	348982.125	204483.7031	338252.0625	380917.4063	406077.9688	491471.4375	383741.3125	348803.125	485133.25	421303.8125	485440.9063	456474.75	494825.375	442622.2813	485022.6563	714055.25	800427	441212.8125	909012.875	561227.8125	506957.3125	448892.25	396841.875	512190.75	167725.0781	202581.2344	429835	720607	1094476
A1A5P0	A1A5P0~BORG5_RAT~Cdc42ep1	NA	NA	NA	10857.24219	NA	17802.47656	NA	28405.35352	20325.48633	29480.25	NA	NA	25896.23047	42662.85547	39287.46484	57220.35938	NA	77791.75	50671.05078	62092.97656	77662.38281	76674.41406	92025.08594	82486.85938	77884.5625	74387.45313	86282.67188	64468.30859	54032.39063	87376.96875	92571.30469	89107.8125	72542.83594	103984.1016	75224.08594	96921.82813	69123.64063	101946.6875	90254.25	83064.61719	81612.28125	72250.72656	53272.11719	41299.32813	27417.81641	124996.2813	122619.9844	216685.4688
A1L108	A1L108~ARP5L_RAT~Arpc5l	43709.91016	63805.20313	51883.41797	74382.00781	82098.78125	128231.3516	149919.0781	141615.7344	113087.7344	145610.4063	212794.4063	155215.5938	62892.14453	237735.0313	186517.8438	206728.0781	169752.4844	208674.5625	182192.125	178722.9375	236854.7813	170857.8125	254047.3594	184536.6563	192866.2969	238552.375	170928.5938	299551.125	260936.25	333507.75	240568.25	190979.2813	225405.5938	278722.0625	300442.8125	268477.75	195456.7813	389225.1563	368939.4688	378517	216590.0938	299540.0625	479859.1563	100139.4219	86954.27344	611026.25	687690.5625	2099910
A1L1J8	A1L1J8~A1L1J8_RAT~Rab5b	12119.04688	20040.05469	22275.78516	30394.12695	43399.09375	64487.66797	71400.99219	76567.08594	66909.23438	84281.3125	110234.6328	126109.6563	67622.65625	232753.625	134331.6563	244775.0938	141028.7969	199315.2969	162310.3281	166047.3594	280531.75	215413.125	285611.1875	236815.75	276210.7813	310498.4063	363005.2188	466426.125	327331.0313	539553.5625	505855.9375	533548	459876.5625	648798.875	615653.8125	634037.3125	355813.6563	862734.6875	829962.25	766891.875	441868.875	565934.25	821560.125	310250.3125	180575.4219	954426.5	988978.125	1573765.5
A1L1L6	A1L1L6~A1L1L6_RAT~Rhot1	NA	NA	NA	NA	NA	NA	NA	NA	NA	NA	NA	NA	NA	NA	NA	NA	NA	NA	NA	NA	NA	NA	NA	NA	NA	NA	NA	NA	NA	NA	167989.8125	NA	NA	14252.95801	NA	NA	NA	NA	NA	NA	NA	NA	NA	NA	NA	NA	NA	NA
A1L1M0	A1L1M0~A1L1M0_RAT~Prkaca	NA	NA	NA	8982.705078	14924.03613	25488.24609	27915.5	39192.95313	31325.61719	42956.04688	65431.8125	59577.07031	50509.5	55097.94531	65654.74219	70988.60156	98605.01563	90294.60156	66434.09375	92735.67188	88839.42188	105226.1719	111337.8281	89286.45313	98546.96875	82851.40625	105667.3906	100485.8438	85908.75	105391.0938	117679.6563	84702.11719	121592.3438	137712.8125	97259.54688	135549.0313	114391.8125	87797.36719	107593.9922	218909.9063	90419.26563	143281.6719	181080.4375	88778.67188	53246.82031	211662.5938	305054.5625	406228.125
A2IBE0	A2IBE0~A2IBE0_RAT~Ca14	NA	NA	NA	NA	NA	NA	NA	NA	NA	NA	NA	NA	NA	NA	NA	NA	NA	NA	NA	NA	NA	NA	NA	NA	NA	NA	43779.21484	64121.26953	47320.27344	60567.01172	65383.90625	90761.26563	129491.375	162112.9375	87286.92188	NA	36482.03516	105686.7031	140415.8906	175223.0625	63875.71094	207796.3125	164186.9219	NA	NA	119386.9688	68685.40625	251014.3594
A2RRU1	A2RRU1~GYS1_RAT~Gys1	NA	NA	NA	8927.078125	8902.381836	17049.18555	24278.78516	31878.49219	NA	NA	NA	NA	NA	56491.49219	34535.11719	94993.39063	72656.29688	72000.32813	52353.71875	44270.83203	68634.33594	57914.25781	91371.82031	84501.07813	66738.4375	65361.42188	77907.78906	158780.0313	85627.60938	160836.5313	137749.1563	150204.1094	125997.6094	227927.2969	207425.9688	185536.875	246918.5313	568428.3125	418053.5625	808719.5	471551.5625	383568.0313	452658.0313	147144.7813	59065.39063	326691.75	170645.8906	256591.1875
A2RRU2	A2RRU2~A2RRU2_RAT~Tmem127	NA	NA	NA	NA	NA	NA	NA	NA	NA	NA	NA	NA	NA	NA	NA	NA	NA	NA	7694.248535	NA	NA	NA	NA	NA	NA	NA	NA	NA	NA	25777.9043	NA	13994.63086	NA	29972.25391	26013.02148	41624.58594	NA	52796.61719	41770.96484	68226.51563	27533.92773	NA	53475.61719	NA	NA	46160.35156	12939.75586	49769.98438
A2RUW1	A2RUW1~TOLIP_RAT~Tollip	4159.890137	20840.94531	17014.52148	25753.2168	24424.80078	41169.21484	45289.42188	45079.02344	39120.875	52824.09375	78244.19531	64311.46484	32676.69531	123175.6875	109452.3438	132969.9688	160034.3906	183480.3438	151424.8125	191374.4531	345235.875	302800.8125	468061.875	386670.3125	454120.1875	539348.375	515493.5	822683.9375	736094.875	1011382.25	849840.3125	659735.875	892369.9375	1239586.5	1117761.5	1196395.75	853857.9375	1476892.75	1539033	1307654.875	929413.3125	1110913.75	1463518.375	500125.7188	266071.4688	1944853.875	2158777	3008708.5
A2VCX1	A2VCX1~TIPRL_RAT~Tiprl	NA	18865.92578	15069.44727	30178.23047	NA	NA	NA	48245.58984	6350.747559	8256.139648	100147.1953	13061.07715	56932.125	NA	11715.20996	11268.21387	NA	69227.23438	28594.36133	7959.0625	46780.10938	17476.31445	NA	NA	311695.9063	13647.02539	20347.62891	NA	NA	NA	16282.41602	NA	NA	NA	NA	NA	NA	NA	NA	NA	NA	NA	NA	7638.353027	NA	NA	46926.21875	NA
A2VD12	A2VD12~PBIP1_RAT~Pbxip1	NA	2762.547852	6481.119629	5974.20459	5638.360352	9792.830078	4528.213867	12512.0166	5890.026367	9076.897461	25048.45508	18326.44922	16266.21875	32577.27539	31556.4082	40275.54688	42492.07813	46324.52344	30758.61133	36183.0625	43366	43747.19531	52512.5	50571.02734	53489.90234	55822.67188	62390.21484	81174.46094	66977.48438	71640.98438	69042.3125	70904.96094	59738.03516	75542.70313	48167.50781	72259.98438	49810.64453	57665.14063	40783.30859	47472.77344	72762.14844	24604.74414	105069.3516	32581.64063	7602.850586	40583.375	42838.25781	49873
A4F267	A4F267~TM40L_RAT~Tomm40l	NA	NA	NA	NA	9976.955078	24633.86328	33424.13281	34724.05469	26627.33398	39703.94922	77186.76563	59275.85547	54673.57422	104877.5781	97573.32813	130147.0547	140044.9219	145874.7188	93198.80469	98026.67188	157153.7188	168559.9688	224529.2344	196796.5781	210828.4063	265155.0938	267428.8438	235779.0469	224004.1406	307977.75	342010.625	343646.8125	241463.0313	419644.625	339957.375	349113.3125	269096.0313	411944.0938	325634.25	301877.2188	175603.6406	235293.75	314562.5313	112633.6719	71149.1875	338901.125	320678.1875	428773.5313
A4GW50	A4GW50~A4GW50_RAT~Stk38l	NA	NA	NA	NA	NA	NA	NA	NA	NA	NA	NA	NA	NA	NA	NA	NA	NA	NA	NA	17509.57617	NA	NA	NA	NA	NA	NA	NA	NA	NA	NA	NA	NA	NA	NA	NA	NA	NA	NA	NA	NA	NA	NA	NA	NA	NA	NA	NA	NA
A6JUQ6	A6JUQ6~CLVS2_RAT~Clvs2	NA	NA	NA	NA	NA	NA	NA	NA	NA	NA	NA	NA	NA	NA	NA	NA	NA	NA	NA	NA	NA	NA	NA	NA	28299.05859	NA	26595.5625	34839.73438	57525.96094	44584.5625	58346.54688	60659.90625	77602.88281	74376.59375	83749.125	90920.04688	71630.57813	72132.46094	111522.6641	138669.8125	75287.77344	113324.7109	126542.2031	134023.8125	109971.7266	225103.0313	237764.625	330728.2188
A8WCF8	A8WCF8~TPRGL_RAT~Tprg1l	NA	NA	NA	7937.023438	12724.19727	20610.23047	26121.96289	31286.98242	34609.35938	47883.32031	73323.97656	51367.84375	78866.98438	113491.7969	52159.25781	64603.30859	125712.3906	98727.21875	82230.64063	93151.02344	207494.0938	207899.625	280180.625	230382.25	250254.5	284608.5	196384.9219	458038.5625	245129.5469	288576.5313	374897.75	281363.5	303257.75	627329.875	825842.4375	701640.125	304292.4688	431570.3125	619035.125	523697.1875	379409.4063	500344.9063	642164.0625	219772.0469	153028.5781	825542.9375	706672.5	1071489.5
A9CMA6	A9CMA6~TM163_RAT~Tmem163	13930.69336	26556.06445	27811.76172	46235.02734	45256.83594	69094.625	63390.09375	74831.17188	48454.13281	80719.4375	174966.5	99097.67969	116797.25	157854.7656	133900.6406	166847.0313	195450.6719	156096.125	139236.9375	131189.3906	184438.6563	170952.6563	289093.75	191125.2031	200074.5313	241567.4844	251072.4375	274097.6563	229370.3594	300877.2813	333946.5625	341921.3438	275407.5313	542825.125	261292	454618.6875	291980	315438.7188	302005.875	403515.625	258308.5156	310950	285514.9063	157954.3281	133930.5781	565530.4375	602079.125	901930.625
A9UMV7	A9UMV7~A9UMV7_RAT~Uqcr11	NA	NA	NA	NA	NA	NA	NA	NA	NA	NA	NA	NA	NA	NA	NA	NA	NA	NA	NA	NA	NA	NA	NA	NA	NA	49508.78906	96686.3125	104036.25	52718.69531	105818.1563	61315.94531	183385.3125	82398.76563	173259.4688	81800.28125	149208.6563	21669.32422	310823.7813	121063.7578	157349.4688	254080.4688	223446.0781	476792.1875	123578.4922	128910.0078	311975.9688	416391.625	934837.625
A9UMV9	A9UMV9~A9UMV9_RAT~Ndufa7	70985.51563	224820	261636.75	523155.4063	644034.5625	1070241.125	1108689.5	1691037.375	967834.9375	2451664.75	4125910.75	3013874.75	2134393.25	6249561.5	5966017.5	7316358.5	6090564.5	7841047	7710480	6750909.5	9215106	8666938	10311096	8239628	9119056	10125561	9121640	9325808	7047918	8685942	8298718.5	7290470.5	5562417.5	6597340.5	5311518.5	5647578.5	3425573.25	4432708.5	3054084.25	2942030	1220173.75	2109075	2298424	1038654.938	635829.5625	3818754	3319395	5406932.5
B0BMT9	B0BMT9~B0BMT9_RAT~Sqor	NA	NA	NA	NA	11963.78223	NA	26204.75391	NA	NA	15894.63086	50005.76563	37958.1875	35320.83203	NA	47126.36719	NA	100752.4375	91434.125	NA	83556.73438	NA	79332.21875	NA	NA	90840.50781	26424.41016	43269.53125	61500.32813	76955.82813	94807.375	78706.42188	75879.52344	65420.60938	117798.7266	110674.1875	102468.0234	90295.98438	120075.8594	100492.625	86665.57031	NA	58918.17969	89221.8125	NA	NA	102913.5859	67730.67188	92510.64063
B0BMX3	B0BMX3~B0BMX3_RAT~S100a16	6524.541016	11888.49609	10477.23047	6615.193848	9804.619141	13156.86523	26353.80469	30669.63477	28095.7832	36259.63672	55655.05078	46140.92969	17113.43359	59570.35156	56777.93359	60864.68359	77281.21875	71542.42188	74027.11719	67489.24219	120416.7422	78640.84375	122412.7969	107463.6875	97220.86719	124653.6875	96407.77344	160678.625	131203.1875	141225.1719	137370.8594	150736.2813	155180.0625	225722.5625	129464.4453	182740.3906	108751.3359	137165.2813	159564.5	205868.5781	86961.45313	106841.0156	170779.0313	51488.72656	59184.55469	188862.0313	164932.3438	343269.3125
B0BMY7	B0BMY7~B0BMY7_RAT~Twf2	4345.661621	4993.525391	NA	9134.792969	8925.006836	12505.51074	15341.2002	17594.02539	6688.40332	15119.88086	36738.23438	15523.35547	5005.87207	13961.12012	10930.14648	NA	25875.32813	11861.2832	9013.704102	9954.821289	NA	NA	12111.46973	NA	NA	38911.57813	NA	20679.10742	NA	NA	39200.92578	36789.92188	NA	41071.74609	NA	NA	17848.9668	14290.45898	NA	NA	NA	NA	44920.10938	21863.55273	NA	NA	NA	75517.17969
B0BN18	B0BN18~PFD2_RAT~Pfdn2	NA	NA	NA	NA	NA	5388.84375	9816.510742	7835.992188	NA	5760.112305	316061.375	7489.579102	NA	19954.77734	16719.33789	18474.31055	24169.53516	15934.10938	24091.06641	13634.76172	29704.37695	33679.52344	37907.52734	31627.98438	28078.98438	40651.21875	20066.57813	61853.07422	61462.56641	80551.1875	76679.78906	32269.1875	73143.03125	119241.3438	94942.26563	92664.67969	71649.80469	121012.3594	109395.6641	112365.4922	127242.9688	98118.75781	125445.5234	20697.35742	17317.67383	173481.1094	972013.6875	569031.375
B0BN20	B0BN20~B0BN20_RAT~Tspan6	NA	NA	NA	NA	NA	12892.30078	NA	5356.690918	14367.22363	NA	NA	NA	NA	15447.21094	NA	14741.97168	16987.10742	NA	15380.60547	8234.904297	NA	NA	NA	NA	12718.04688	37919.20313	49273.76563	NA	46783.91016	71324.16406	NA	57834.75391	NA	59731.24219	NA	19909.66406	31206.11328	33463.67578	25005.10156	37205.57031	NA	NA	51824.38672	NA	13502.18652	NA	50852.90234	75572.625
B0BN30	B0BN30~B0BN30_RAT~Mtch1	4211.442871	NA	NA	NA	NA	NA	NA	NA	NA	NA	NA	NA	NA	27144.74414	NA	NA	NA	NA	NA	NA	NA	5862.751465	7579.48877	NA	36980.65625	77310.0625	58702.48828	81363.26563	10266.0332	139370.5313	183673.0156	130289.2266	93085.52344	157917.8906	89156.03125	163894.3125	9879.796875	451228.3438	141461.5156	111016.8828	137606.7969	103733.7734	493732.5625	33085.61328	38227.16406	423286.25	350937.4688	641386.4375
B0BN46	B0BN46~B0BN46_RAT~Grhpr	NA	NA	NA	NA	NA	NA	NA	NA	NA	NA	NA	NA	NA	NA	NA	NA	NA	NA	NA	NA	NA	NA	NA	NA	NA	NA	NA	NA	NA	NA	NA	NA	NA	NA	NA	NA	NA	NA	NA	NA	NA	NA	NA	NA	NA	NA	NA	NA
B0BN55	B0BN55~B0BN55_RAT~Urod	NA	NA	NA	NA	NA	NA	NA	NA	NA	NA	NA	NA	NA	NA	NA	NA	NA	NA	NA	NA	NA	NA	NA	NA	NA	NA	NA	NA	NA	NA	NA	NA	NA	NA	NA	NA	NA	NA	NA	NA	NA	NA	NA	NA	NA	NA	NA	NA
B0BN56	B0BN56~RT31_RAT~Mrps31	NA	NA	NA	9930.634766	8245.613281	12010.44043	14403.90527	10402.68066	17118.20508	20977.44922	77552.35938	35014.6875	11628.81641	40827.875	19604.15625	43985.13281	57876.72266	32206.69531	32351.28516	33099.42188	53241.14063	52625.34766	58809.16406	65378.88672	54250.41797	61549.79297	54901.88672	84787.01563	88516.94531	98804.15625	93185.05469	51668.92578	64452.35547	82398.75	67863.46094	59347.72266	35141.04688	48284.65234	78589.21875	150432.1563	34086.16016	52229.18359	37542.77344	20200.08398	10138.13672	74108.17969	56262.78906	72772.22656
B0BN63	B0BN63~B0BN63_RAT~Ahsa1	8337.15625	11170.13281	13569.94824	20968.92383	23016.08789	37909.96094	47041.33594	37058.44141	30673.85742	51918.35938	106490.7656	68609.26563	40496.49219	93003.92188	86455.09375	99553.99219	76826.5	106315.4531	95453.70313	88788.875	174663.7813	118347.4922	169670.75	130070.5156	152842.6406	176018.5781	154057.9531	209531.5156	170675.9688	221729.3906	282789.8438	187533.6563	208715.6719	249011.25	206489.0625	228706.8594	168895.125	201174.5625	234621.6406	201590.1406	243997.7344	147141.625	198522.6406	81890.34375	54871.72266	284953.6563	265445.2188	343306.0625
B0BN65	B0BN65~B0BN65_RAT~Fam49a	16345.44141	16777.39648	14534.21973	27043.26563	31185.12891	52270.13672	63851.84375	82523.89063	88422.875	121686.2578	117957.1328	89946.53906	87430.17188	170751.875	157254.125	184252.4063	184970.4844	189747.7656	174204.1875	176057.7188	240076.7813	240345.4063	295892.5	264142.0625	258577.0938	340503.625	355941.3125	422769.4375	368111.8125	455256.5938	452144.2813	450642.2813	347796.4375	509515	415756.125	466747.625	439663.25	540392.5625	432658.375	469317.9375	409116.4375	534950.875	450209.5313	217753.0781	174900.2969	678856.8125	622186.625	958701.5
B0BN68	B0BN68~B0BN68_RAT~Mrps9	NA	NA	NA	NA	21324.99219	28359.375	37210.92969	45853.25781	38266.25391	52786.63281	88953.04688	73030.5	32339.67969	112632.6094	104428.7891	111552.9219	104568.6172	121791.9688	85737.40625	105820.3125	155675.9688	128820.4375	166435	167109.0469	150557.625	179119.9375	175081.1094	258678.4063	210660.5781	285956.5313	244034.3438	217774.8438	202502.375	255585.1406	231152.0469	211480.3125	122331.875	225300.5781	160753.5781	151669.9063	156431.1563	60696.46875	132914.4688	25338.20898	17496.84375	74782.0625	50918.87891	144546.8906
B0BN72	B0BN72~MCRI1_RAT~Mcrip1	NA	NA	NA	NA	NA	NA	NA	NA	NA	NA	NA	NA	NA	NA	NA	NA	NA	NA	25902.08398	NA	29805.62109	12274.30078	62664.21875	38154.44922	38672.10938	82167.10156	NA	32664.19141	32992.32422	131225.7969	NA	112781.3594	NA	8214.529297	16247.98242	NA	147596.4375	127264.7813	162606.3594	141407.2344	82413.58594	152108.3438	164362.25	105853.8672	62826.27344	234188.125	247926.5781	276252.5
B0BN81	B0BN81~B0BN81_RAT~Rps5	NA	NA	NA	NA	NA	NA	NA	NA	NA	NA	NA	NA	NA	NA	NA	NA	NA	NA	38492.98828	39771.03906	34887.82813	NA	49235.05469	78856.21875	48822.92969	83014.08594	15286.96875	119341.1875	69344.79688	110692.8281	82033.25	86478.32031	86736.20313	128591.9766	96357.42188	147305.3125	77938.08594	176092.75	95520.29688	172045.7031	143462	84679.53125	223229.3125	48328.17578	45642.22656	133198.3438	131352.9219	283671.875
B0BN83	B0BN83~B0BN83_RAT~Armc1	7386.688965	10472.36523	15247.46191	14413.25684	17261.4668	36184.10938	36925.79297	44308.35938	25987.35547	36167.8125	45141.53125	50402.82813	44788.31641	85748.07813	64260.59375	98900.15625	101968.9141	85656.80469	68666.88281	78338.44531	97467.21875	100621.9688	162729.9531	122972.3438	120663.9453	141311.1875	168366.8594	218504.2656	184573.625	251929.3281	214940.6563	278466.625	221397.4063	345207.1875	319113.1875	293235.4375	272233.1875	296698.7188	364352.25	440949.8438	422515.5625	502136.375	567962.375	467618.5938	238253	1145984.25	1217709	1746288.875
B0BN85	B0BN85~SGT1_RAT~Sugt1	NA	NA	NA	NA	NA	NA	NA	NA	NA	9380.515625	10845.03223	NA	NA	4747.821289	17351.73633	20425.39648	3992.60498	21169.66992	25633.65234	25158.32227	NA	12742.57813	19884.24805	13584.27539	14971.80859	17900.25195	17326.14258	24051.88281	20015.97461	38148.08594	118472.3906	49750.35547	35134.17188	75350.14063	22099.79883	62150.66406	21595.36719	42900.85547	43256.40625	38686.23828	35600.49219	50236.01563	35595.12109	29501.87109	16767.83203	62518.17188	51932.64063	66319.92969
B0BN93	B0BN93~PSD13_RAT~Psmd13	34465.17969	58891.34375	64741.5625	107832.4531	121765.3594	199509.0156	259580.1719	287661.9688	260620.5938	342574.9375	493572.0625	448821.8125	361685.75	715939.8125	643773.875	794248.25	943336.1875	846764.8125	624252.375	810021.1875	910905.25	909753.8125	1165349.875	972697.0625	970254.3125	1059068.75	1107789.25	1411286.375	1233726.125	1405385.75	1174714	1173766.625	1041507.188	1640292.625	1208964.875	1069402.75	866612.375	860733.125	863844.125	941622.375	839643.5625	850062.1875	783179.875	335283.9375	204643.7188	875385.25	723390.4375	724783.1875
B0BN94	B0BN94~F136A_RAT~Fam136a	NA	NA	NA	NA	NA	NA	NA	NA	NA	NA	NA	NA	NA	NA	NA	NA	NA	NA	NA	NA	NA	NA	NA	NA	NA	NA	NA	NA	NA	NA	NA	NA	NA	NA	NA	NA	NA	NA	NA	NA	NA	NA	NA	NA	NA	NA	NA	NA
B0BN99	B0BN99~B0BN99_RAT~Hmgb3	NA	NA	NA	NA	NA	NA	NA	NA	NA	NA	NA	NA	NA	NA	NA	NA	NA	NA	NA	NA	NA	NA	NA	NA	NA	NA	NA	NA	NA	NA	NA	NA	NA	NA	NA	NA	NA	NA	NA	NA	NA	NA	NA	NA	NA	NA	NA	NA
B0BNA5	B0BNA5~COTL1_RAT~Cotl1	NA	91819.28906	NA	NA	NA	NA	NA	NA	9658.174805	413269.0938	906259.1875	1207628.625	323161.9063	99416.10938	96677.83594	14268.26563	11783.99805	8975.604492	95755.96094	NA	8109.196289	NA	143100.4375	9732.943359	NA	90542.67188	NA	NA	67465.63281	NA	NA	NA	NA	13725.7959	NA	40123.42969	50366.26172	10737.86328	NA	NA	NA	NA	NA	NA	43604.08984	14403.24414	NA	NA
B0BNA7	B0BNA7~EIF3I_RAT~Eif3i	NA	NA	NA	NA	NA	NA	6677.933105	NA	NA	9919.548828	12615.97461	NA	NA	8198.621094	NA	NA	NA	NA	NA	8347.022461	12737.88965	NA	107350.75	NA	42437.51953	85880.11719	92951.67969	149112.9688	NA	186354.7344	127960.1641	127488.4141	199455.5938	373603.0625	350812.9063	171430.125	193046.0156	151813.2813	188676.0938	158710.5313	NA	NA	40759.95313	69455.94531	NA	203815.2813	87028.20313	NA
B0BNA9	B0BNA9~CNO11_RAT~Cnot11	NA	11499.29297	12434.5498	18134.17578	18816.38672	32465.75586	41956.50781	33930.125	26631.46094	40039.21875	49010.69531	50091.94531	31085.35938	NA	NA	NA	NA	NA	NA	NA	78918.15625	NA	NA	NA	NA	NA	NA	NA	NA	NA	NA	NA	NA	NA	NA	NA	NA	NA	NA	NA	NA	NA	NA	NA	NA	NA	NA	NA
B0BNB0	B0BNB0~B0BNB0_RAT~Golt1b	NA	NA	NA	NA	NA	NA	NA	NA	NA	NA	NA	NA	NA	NA	NA	NA	NA	NA	NA	NA	NA	NA	NA	NA	NA	NA	NA	NA	NA	NA	NA	20841.10938	16874.04688	NA	NA	NA	NA	NA	NA	NA	14901.7168	10144.07129	28529.98828	NA	NA	17782.29297	12716.01855	40686.74609
B0BNB9	B0BNB9~B0BNB9_RAT~Htra2	NA	7675.329102	4272.740234	8213.830078	9560.767578	19427.18359	22830.09766	29825.63281	28090.84961	31509.64648	36867.41406	29028.42188	7561.900879	48942.21094	47178.30469	NA	48130.72656	51091.49609	NA	50988.92188	69390.14063	78943.9375	87262.27344	70020.45313	52490.29688	76440.53906	43358.84375	158164.6875	138361.9531	158952.9688	104049.6563	62561.72266	100621.9844	107596.5313	93153.99219	91283.92188	51074.84375	86362.28125	63358.04688	NA	NA	50421.50781	NA	NA	NA	78591.89063	57099.89844	NA
B0BND0	B0BND0~ENPP6_RAT~Enpp6	15037.73926	36129.70703	33668.36328	60140.3125	104906.1953	85469.03125	166706.125	152800.9063	74798.47656	154726.1406	197372.8438	169862.5	44412.55078	306803.8438	145186.0313	198506.5	157081.4219	193865.1563	151721.4375	168031.7969	206814.9375	174314.8125	221409.5	158707.1563	153359.9219	169296.5313	194925.875	202816.5625	175623.2188	235072.125	194592.9375	199105.4688	159643.5469	220139.3125	240887.5625	219190.5781	144179.9844	193776.3125	224720.2344	200403.0313	174613.5625	80401.64063	225610.0313	78257.875	66020.85938	264913.625	258976.5625	356466.3125
B0BND9	B0BND9~B0BND9_RAT~LOC108348180	NA	11596.05859	13158.33105	20113.67969	19977.52344	31364.98828	35778.85547	40021.84766	35178.61719	42461.02344	43021.13281	55441.32813	34342.47266	86051.42188	83137.13281	98918.34375	91973.90625	102270.8125	85880.125	96715.40625	75566.44531	100200.1484	120096.0391	101450.6406	118029.2109	116947.9531	126335.6172	147247.0625	115264.1875	142264.125	93083.10938	124440.3828	102527.9219	178325.25	100821.2813	104063.6094	80787.72656	116990.4688	73980.51563	109560.9141	44657.91406	93164.94531	93882.63281	25968.57031	20924.54492	62262.25781	NA	NA
B0BNE3	B0BNE3~B0BNE3_RAT~Trappc5	11417.62012	13261.32129	17463.71289	36910.96484	39572.77734	42687.53125	57436.80469	99963.94531	68754.17969	114805.9609	109575.3203	107218.2578	43626.91797	142317.6094	122671.3047	147177.7969	203695.9844	146733.6719	141793.8438	144178.4375	188302.7031	165181.4375	234006.3125	183255.7031	717469.25	208773.2031	185424.6406	257119.375	342908.9688	285506.5625	282001.3438	330803.6875	392232.75	580014.0625	546750.875	424227	367317.2813	757085.875	731464.5	523917.4688	482516.8438	382478.3438	370341.625	113024.25	77635.96094	130255.2344	86667.98438	80316.125
B0BNE5	B0BNE5~ESTD_RAT~Esd	3128.516846	NA	NA	NA	NA	NA	NA	8535.607422	NA	11223.42285	23318.47852	20598.18359	38441.16016	24031.85156	13529.18164	158174.7813	NA	NA	NA	NA	NA	NA	13588.44629	NA	NA	NA	NA	NA	NA	NA	NA	NA	NA	NA	NA	NA	NA	NA	NA	NA	NA	24606.96289	NA	NA	NA	NA	NA	NA
B0BNE6	B0BNE6~B0BNE6_RAT~Ndufs8	77870.52344	206409.4375	223537.6563	452671.1563	451585.5625	885684.25	1183904.25	1293108.125	1057979.875	1909863.75	3100550.75	2305033.5	1939476.5	4378553.5	4226182.5	4952004	4127942	5067489	4535195.5	4129414.25	5275445.5	4667733	6243171.5	4726206.5	4862722	5437151.5	4252618	5539875.5	4490968	5361056.5	4521277.5	2911855.25	3179968.5	3939084.5	2957843.25	2759844.5	2023530.5	4211852.5	3721648.25	2214459	1481753.5	1617260.625	2491283	629404.375	468682.0313	2644325.25	2331784.25	2587326.25
B0BNF6	B0BNF6~B0BNF6_RAT~March5	6016.169922	9494.345703	10192.21973	9851.287109	11556.71094	26640.19141	27908.65234	28609.04492	25858.5	45792.36328	42876.08594	57393.13281	28844.14648	55346.82422	56037.08203	72799.52344	81896.39063	76926.50781	56234.92188	68035.89844	88388.64844	90207.77344	132877.7969	105634.1953	99771.20313	142406.5938	179203.8281	227823.1563	179547.7969	271390.8125	226509.2031	259497.9531	208512.4375	335459.8438	256542.1719	311163.4375	178708.8594	448489.2813	327828.9688	355299.625	257091.1563	293290.6875	382223.4375	79457.96094	76004.15625	369908.5625	331578.125	413509.9688
B0BNG3	B0BNG3~B0BNG3_RAT~Lman2	17387.00781	NA	NA	5338.169434	12804.16504	13265.27441	29082.7207	25929.37305	17440.92188	24322.00391	30445.07422	67515	32294.12695	96124.53125	77307.57813	91975.34375	91456.79688	115716.5781	101290.5703	156999.7344	135557.4844	110342.2188	151453.0781	119545.6094	140363.4063	158512.1563	148142.2813	194365.4063	161116.6406	185560.5781	168918.1875	189365.2031	152555.625	214347.0938	199773.6406	177458.8438	159164.6563	225572.9688	204176.7031	211990.7969	194436.625	188743.5781	232446.625	124022.9688	75449.66406	288141.5313	252327.7656	349890.8125
B0BNG7	B0BNG7~B0BNG7_RAT~Nudt16l1	NA	NA	NA	NA	NA	NA	NA	NA	NA	NA	NA	NA	NA	NA	NA	NA	NA	NA	NA	NA	NA	NA	NA	NA	NA	NA	NA	NA	NA	NA	NA	NA	NA	NA	NA	NA	NA	NA	NA	NA	NA	NA	NA	NA	NA	NA	NA	NA
B0BNJ1	B0BNJ1~B0BNJ1_RAT~Sri	11286.24902	21832.02734	24408.54297	33496.17578	25397.05078	59326.84375	62354.39844	81056.69531	61153.51172	93009.63281	129829.6094	121826.0469	73194.17969	167870.2656	144891.1875	190676.2656	169556.0469	204494.2969	156241.625	162110.3438	142102.3906	136507.7656	139528.7969	107166.1875	183082.5625	195545.0938	201647.2656	185645.0313	194006.9688	181871.6719	141241.0625	254542.8438	91041.03906	268329.4375	220631.5938	251213.3125	131237.9531	216624	234867.4844	116533.1484	166737.0625	170744.2656	170953.2188	188246.2344	129619.1719	280436.5	293429.5313	221268.0625
B0BNJ4	B0BNJ4~B0BNJ4_RAT~Ethe1	NA	NA	NA	13699.14844	14214.32227	NA	NA	NA	NA	NA	55684.82031	NA	NA	31542.16406	NA	46642.29688	NA	80733.99219	43715.34375	45159.73438	74003.29688	136761.75	85320.10938	77064.44531	62715.0625	76749.98438	43025.63281	73314.57031	NA	97844.99219	NA	39213.23828	NA	77196.35938	84030.46094	58054.47656	NA	80703.74219	126502.8203	72972.67188	35051.17188	NA	NA	24909.85352	NA	165450.8594	NA	NA
B0BNJ9	B0BNJ9~B0BNJ9_RAT~Tmem14c	NA	7155.688477	7122.285156	18282.32031	20379.45313	32535.53516	42470.20703	39425.32031	28956.76367	58412.35938	94598.10156	63128.33203	51670.87109	150719.1563	122858.6328	188269.6719	128406.7344	213292.3906	209688.2188	140924.6094	251300.1719	243192.9531	350570.0938	273146.1875	283131.5313	378870.0313	443627.4375	416660.5	328396.2188	532056.9375	534731	543151.3125	448944.0625	753516.375	560754.75	667402.875	435794.625	945520.8125	781419.6875	503369.6563	452716.3125	580088.4375	806650.75	339585.2813	74037.48438	952721.125	1101669	1064259.625
B0BNK1	B0BNK1~B0BNK1_RAT~Rab5c	22389.5332	43969.39844	48572.95313	79112.89063	99408.03125	156088.3125	176429.6406	197356.0625	164724.5313	239032.9375	284589.5938	286184.7188	161144.2813	439641.625	382991.2188	456799.5	441503.2188	528485.6875	433237.3125	447284.3125	567736.5625	565189.6875	702619.125	583101.25	611931.5	682554.1875	803510.125	891784.125	802607.875	1034724.125	970756.375	1118088.5	808819.625	1407739.625	1130787.375	1278136.25	891102.6875	1642103.875	1066030	1300678.125	801611.5	1152455	1128278.875	590341.4375	403659.4063	1706020.5	1795193.25	2926621.75
B0BNL2	B0BNL2~B0BNL2_RAT~Pin1	7453.154297	11344.05469	9953.537109	17582.5	17530.98828	28686.09375	22384.79297	33143.8125	24804.96875	39482.52344	50266.72266	39723.57422	47369.95313	65151.51563	47201.21875	83418.03906	60546.83594	55581.55078	34665.17969	52146.75391	44979.17188	55070.89844	40269.74609	37044.33594	44157	40672.97656	47757.16406	67770.32031	38483.89453	66967.35156	42990.73047	36611.71875	NA	NA	54726.73047	48561.59766	54963.07422	NA	85339.03906	59922.26563	90032.21094	NA	NA	41786.34375	NA	91692	87816.07813	145854.4688
B0BNM0	B0BNM0~B0BNM0_RAT~Tmem222	NA	NA	NA	2982.304688	4655.837891	10699.84668	NA	17822.63086	NA	26891.53516	24293.42969	NA	NA	57351.92578	46626.89063	50486.69141	NA	74114.8125	37681.94531	40751.6875	56736.35156	60186.24609	NA	58063.60938	NA	NA	NA	101270.0391	NA	NA	86538.53906	121046.5234	NA	88589.88281	83092.71094	79148.875	69996.02344	83636.78906	71884.64844	71837.1875	113304.0547	NA	NA	NA	NA	NA	NA	NA
B0BNM1	B0BNM1~NNRE_RAT~Naxe	NA	NA	2935358	NA	3327503.5	NA	29256.78125	NA	NA	NA	NA	179024.6563	NA	NA	NA	NA	14738.6748	54371.71094	5473.091797	NA	NA	NA	NA	NA	NA	NA	NA	NA	NA	6576.833496	NA	NA	25907.72266	7261.237793	NA	NA	NA	NA	NA	NA	56328.97656	NA	NA	NA	NA	NA	NA	NA
B0BNM9	B0BNM9~GLTP_RAT~GLTP	5968.741699	NA	NA	NA	NA	NA	NA	NA	NA	32273.16016	40538.21094	43293.91016	27171.24414	28460.57422	40073.30469	55139.96484	55375.02344	56531.94922	57995.35156	42001.52344	49230.61719	46605.33594	46608.16406	18794.85352	40648.49219	NA	39195.84375	NA	NA	13636.81836	NA	NA	NA	NA	NA	NA	NA	NA	NA	30176.05469	NA	24247.40625	NA	NA	NA	48635.41406	NA	90056.50781
B0K008	B0K008~B0K008_RAT~Eif1	NA	NA	NA	NA	NA	NA	NA	NA	NA	NA	NA	NA	NA	NA	NA	NA	NA	NA	NA	NA	NA	NA	NA	NA	NA	NA	NA	NA	NA	NA	NA	NA	NA	NA	NA	NA	NA	NA	NA	NA	NA	NA	NA	NA	NA	NA	NA	NA
B0K010	B0K010~B0K010_RAT~Txndc17	NA	NA	NA	NA	NA	NA	NA	NA	NA	NA	NA	NA	NA	8920.924805	NA	NA	NA	NA	NA	NA	NA	NA	NA	NA	NA	NA	NA	NA	NA	NA	NA	NA	NA	NA	NA	NA	NA	NA	NA	NA	NA	NA	NA	NA	NA	NA	NA	NA
B0K014	B0K014~B0K014_RAT~Dtd1	NA	4474.779297	4265.06543	6408.79248	4290.969238	7443.933105	11967.50781	10325.9082	NA	15177.57813	20012.56445	15205.6543	12602.07227	22522.56836	19670.73242	19743.33984	NA	23762.64258	15229.45801	NA	NA	NA	16341.40039	NA	NA	NA	NA	NA	NA	NA	NA	NA	NA	NA	NA	NA	NA	8572.113281	NA	NA	NA	NA	NA	NA	NA	NA	NA	26007.99219
B0K015	B0K015~B0K015_RAT~Commd8	NA	NA	NA	NA	NA	NA	NA	13005.58398	NA	NA	30124.16406	24511.56836	18429.80469	53935.50391	42074.3125	72021.6875	71735.78125	60785.34375	61538.73047	84469.8125	NA	98226.54688	164398.0938	141063.5313	122832.5469	138946.9219	108325.6406	193393.9219	204085.6563	211915.6094	171432.3438	NA	167332.1875	327637.5625	216802.6875	371442.1563	259169.6875	524905.75	348213.1875	324974.5625	278779.25	394047.8125	409047.4375	NA	NA	347562.2813	122044.0234	134202.2656
B0K017	B0K017~B0K017_RAT~Adprhl2	NA	NA	NA	NA	NA	NA	NA	NA	NA	NA	NA	NA	NA	NA	NA	NA	NA	NA	NA	NA	NA	NA	NA	NA	NA	NA	NA	NA	NA	NA	NA	NA	NA	NA	NA	NA	NA	NA	NA	NA	NA	NA	NA	NA	NA	NA	24173218	NA
B0K020	B0K020~CISD1_RAT~Cisd1	41752.85156	87414.75781	95071.30469	153553.3125	166825.0781	275916.3125	299261.2188	352052.3125	234479.25	477690.4688	804956	590329.4375	565246.75	1287046.25	1170450.875	1430261	1907901.125	1776075.125	1269363.875	1362976.5	2242034.5	1903347.25	2352828.5	2090203.375	2494821.5	2879025.5	2891400.75	3223667.5	2898440.25	3588267	3671058.5	4148876.75	3180156.5	4540521	3598520.25	4030925.5	3110947	4453996	4267422	3589707.75	3731027.25	2698551.25	3263515.75	1525632.875	694256.3125	5419809.5	5354678.5	7869955
B0K025	B0K025~OSTC_RAT~Ostc	NA	NA	NA	3852.125244	4441.256836	7879.794922	12553.19336	13185.03711	15933.7002	14810.7998	NA	NA	NA	27141.46484	19906.39844	35966.53516	25740.25586	35177.78906	26723.04883	33325.85938	49307.76172	43297.02344	101710.5547	66949.51563	80206.29688	100798.5703	114318.2031	138400.5469	113839.5313	142770.9844	115968.2344	117148.2656	102245.3125	160199.9063	133071.2188	106985.4453	70323.09375	172016.25	160874.2188	187952.9688	97362.82813	163312.25	148383.75	41379.60156	27572.06055	133770.5625	109183.75	102009.625
B0K030	B0K030~B0K030_RAT~Dnajb1	NA	NA	NA	NA	NA	NA	NA	NA	NA	NA	NA	NA	NA	NA	NA	NA	NA	NA	NA	NA	NA	NA	NA	NA	NA	NA	NA	NA	NA	NA	NA	NA	NA	NA	NA	NA	NA	NA	NA	NA	NA	NA	45677.60156	43064.12109	30248.35938	218435.8594	192278.5313	240029.1094
B0K036	B0K036~SDHF1_RAT~Sdhaf1	NA	NA	NA	NA	2995.41748	NA	NA	NA	NA	NA	NA	NA	NA	NA	NA	NA	NA	NA	NA	NA	NA	NA	NA	NA	NA	NA	NA	NA	NA	NA	NA	NA	NA	NA	NA	NA	NA	NA	NA	NA	NA	NA	NA	NA	NA	NA	NA	NA
B0LPN4	B0LPN4~RYR2_RAT~Ryr2	NA	4758.602051	6638.654297	12259.97656	12410.90527	20212.95703	25054.77539	28102.76758	17021.64258	29264.51172	51137.59375	48136.24219	32037.625	43528.53125	38241.47656	NA	52074.91406	35012.75	18666.75586	27015.92578	NA	NA	30758.32227	NA	NA	NA	NA	NA	NA	NA	NA	NA	NA	NA	NA	NA	NA	NA	NA	NA	NA	NA	NA	NA	NA	NA	NA	NA
B1H219	B1H219~B1H219_RAT~Dkk3	NA	NA	NA	NA	NA	NA	NA	NA	NA	NA	NA	NA	NA	NA	NA	NA	NA	NA	NA	NA	NA	NA	NA	NA	NA	NA	NA	NA	NA	NA	NA	NA	NA	NA	NA	NA	NA	NA	NA	NA	NA	NA	NA	NA	NA	154147.4219	116503.6563	193309.5938
B1H234	B1H234~FLRT3_RAT~Flrt3	NA	NA	NA	NA	NA	NA	NA	14067.14648	NA	17195.42383	NA	NA	NA	NA	NA	NA	NA	NA	35822.01172	NA	NA	NA	NA	NA	NA	NA	33645.35938	NA	NA	NA	NA	NA	NA	NA	NA	NA	NA	NA	NA	NA	NA	NA	NA	NA	NA	NA	NA	NA
B1H257	B1H257~B1H257_RAT~Borcs5	NA	NA	NA	NA	NA	NA	NA	9788.458008	10019.51074	13774.64453	24768.45703	18212.5625	NA	23421.47266	37740.62891	38129.34375	42639.50391	68787.35156	33407.64844	52411.3125	55602.04688	50046.59375	78284.14063	61645.44922	74150.44531	87355.86719	90027.79688	135999.75	118039.3047	158155.4531	147979.5156	131372.8594	149999.1719	230335.1719	221366.875	242416.1406	177051.75	408255.875	295358.875	357209.375	290025.0625	307013.7813	343809.25	106254.6406	91678.38281	437666.4063	322427.5313	411295.5
B1H264	B1H264~B1H264_RAT~Tbc1d17	NA	4299.917969	3018.203857	6895.083496	8545.348633	18530.85156	26148.42383	25077.98242	20229.0625	28341.59375	38966.80859	30726.48047	19797.17383	74191.32031	64382.53906	82611.5625	73470.07813	87286.42188	91446.38281	91859.96875	183956.0625	107727.4922	254912.5	146308.7188	212334.7188	206182.0156	232040.25	361054.0938	317972.8125	349150.2188	284452.2813	142642.0313	371417.9688	380640.6563	447748.75	144164.8125	239091.8281	335381.3125	480021.1875	501128.0625	363111.5	322267.5	416058.375	136010.4375	71791.76563	447869.4688	354817.625	441513.375
B1H267	B1H267~SNX5_RAT~Snx5	4472.226074	4395.484375	NA	NA	NA	NA	NA	NA	9215.936523	8655.546875	NA	15439.68066	NA	20446.14453	134365.4063	136850.9688	25503.5293	192569.4219	82665.625	34325.28125	176652.8438	36479.65625	140415.0938	131806.5625	139515.8281	59200.75781	53983.6875	61057.86328	105649.4531	132157.0469	107558.1328	99887.625	121454.9531	224648.7344	228904.875	134747.4531	154359.2188	359665.5938	241477.4844	365964.4375	151801.9375	386101.125	466715	161888.3125	120814.0547	586391	443242.8125	941644.375
B1H2A2	B1H2A2~B1H2A2_RAT~Fsd1	NA	NA	NA	NA	1925.937744	NA	NA	NA	NA	NA	13994.64453	NA	NA	NA	NA	NA	NA	NA	NA	NA	23772.30859	NA	NA	NA	NA	15219.50586	NA	96658.22656	NA	48392.78516	49049.57422	45389.875	45495.64063	46764.86719	36325.35156	NA	46484.92578	89112.6875	79797.90625	NA	87201.92188	79143.125	76882.92188	36789.76172	26407.04883	227404.4063	521985.1563	1149480.5
B1H2A6	B1H2A6~B1H2A6_RAT~Fxr2	NA	NA	NA	NA	NA	NA	NA	NA	NA	NA	NA	NA	NA	4207.813477	NA	NA	NA	NA	NA	NA	NA	NA	NA	NA	NA	NA	NA	NA	50617.29688	NA	NA	NA	NA	NA	NA	NA	NA	53431.92188	NA	112552.6719	NA	40214.07422	65366.87109	NA	NA	NA	523492.9688	NA
B1WBS4	B1WBS4~B1WBS4_RAT~Vps26b	5826.480469	10388.29004	3421.586426	13412.01465	15498.5625	21157.31641	25760.21094	28651.03125	26365.26953	33333.21484	50636.15625	45172.32031	33868.91406	77628.40625	60131.73047	82639.57813	108109.6406	102512.3516	89802.14063	94119.20313	118092.0703	116364.7188	155769.7969	128219.8516	137538.5	160947.9688	143540.6094	210477.3281	181458.5156	215364.0469	184840.5781	188978.75	197673.625	260305.3594	240058.6406	216617.7656	178681.6406	202007.5156	179942.6719	223336.75	151444.4688	180661.4844	167074.5781	92513.30469	85137.24219	1176496.625	2931081	5539570.5
B1WBU8	B1WBU8~PLHD1_RAT~Plekhd1	NA	NA	NA	NA	NA	NA	NA	NA	NA	NA	NA	NA	NA	NA	NA	NA	NA	NA	NA	NA	NA	NA	NA	NA	NA	NA	NA	NA	NA	NA	NA	NA	NA	NA	NA	NA	NA	NA	NA	NA	NA	NA	NA	31197.41797	NA	88032.125	109027.4844	140259.1719
B1WBV1	B1WBV1~B1WBV1_RAT~Aida	NA	NA	NA	NA	NA	NA	NA	NA	NA	NA	NA	NA	NA	NA	NA	NA	NA	NA	NA	NA	NA	NA	NA	NA	NA	NA	NA	NA	NA	NA	NA	NA	NA	NA	NA	NA	NA	NA	NA	NA	NA	NA	NA	NA	NA	NA	NA	NA
B1WBW4	B1WBW4~ARM10_RAT~Armc10	6417.836914	10556.57031	11112.19727	17037.54492	21763.69336	25623.58594	43997.53906	43092.92188	40097.24219	48132.17969	78767.30469	60883.92578	35215.54688	85809.50781	73936.73438	94049.78125	86188.28125	116680.3438	91513.92969	112958.7422	177790.3125	154656.4063	182572.8594	163319.5781	189658.9844	233585.1094	220715.75	345118.375	253050.5156	359758.75	333119.1875	348073.7188	342835.875	417625.125	414400.2188	435042.9375	318572.125	449208.9375	464150.8125	454121.1563	246693.5469	396333.5625	438032.5313	139628.2188	111132.3203	592355.5	605590.25	876934.375
B1WBX6	B1WBX6~B1WBX6_RAT~Smap2	NA	NA	NA	NA	NA	NA	NA	NA	NA	NA	NA	NA	NA	NA	NA	NA	NA	NA	NA	NA	NA	NA	NA	NA	NA	NA	NA	NA	NA	NA	NA	NA	NA	NA	NA	NA	NA	NA	NA	NA	NA	NA	NA	NA	NA	NA	NA	NA
B1WBY1	B1WBY1~B1WBY1_RAT~Cul1	2716.426025	2081.735352	16660.73047	4114.54541	6242.055664	8794.811523	14405.36328	18851.79688	16567.70898	23014.83594	21017.25781	29565.62891	21682.58984	74680.61719	70751.10938	87506.375	93608.4375	70186.26563	75629.39063	53835.30469	111680.3125	112991.5156	104564.3594	68847.57031	117557.0234	112557.2188	84141.24219	194718.1563	126339.1563	202015.5625	182571.5156	149057.2031	192470.2813	231694.4844	196261.7656	195344.0781	156544.7813	194874.1406	204679.1406	199965.3281	169912.1094	183366.0625	244458.7031	162962.1875	117627.4531	775152.75	822277.4375	1257175.5
B1WBY5	B1WBY5~B1WBY5_RAT~Dnajc11	43619.91016	93918.55469	93654.10938	144243.7813	162953.8281	252620.6094	299408.0625	309514.6563	273214.625	314225.0625	466340.0938	334201.625	180785.4688	498791.4688	410997.3125	457692.5313	421968.7188	472205.5625	343332.75	376428.4063	453600.8438	382183.7813	491279.9063	346034.375	353745.5	388661.6875	435387.7813	622881.25	460067.4063	551866.5	466335.5	492140.3438	402216.875	621523	504637	454043.1563	266723	516449.4375	487371.8438	494070.0938	321615.5	305048.25	474369.8125	147797.4531	107543.6641	550056.0625	377394.8125	587745.625
B1WBY7	B1WBY7~B1WBY7_RAT~Erlin1	NA	11286.38086	20256.46289	46232.16406	54069.60547	56138.57813	120249.1328	112520.9688	78331.76563	84308.625	132633.7344	77148.11719	57879.90234	245934.25	124306.5313	150286.2188	115232.7422	149451.4688	126438.7188	95057.35156	251429.0625	126422.8047	299122.8125	199506.6719	198799.2813	205359.4688	195354.4375	182299.5625	118151.4219	190520.7344	168382.875	145500.3125	88692.42969	129502.8047	75368.71094	NA	NA	NA	66652.85938	NA	56012.11719	NA	82919.96094	NA	NA	NA	108876.0313	NA
B1WC02	B1WC02~B1WC02_RAT~Ctps1	NA	3741.302734	NA	9221.936523	8094.658203	17668.66602	22676.69336	21643.00391	22467.58594	23119.95898	45386.65625	31368.80078	16665.15625	71935.89063	40538.27344	74421.71094	61520.29688	88986.11719	66657.05469	73830.64063	104973.6172	101638.5703	90357.96094	101541.0313	107997.1953	118944.6875	118054.5781	134390.8125	130761.4609	141677.1094	139235.5313	140343.7656	116504.0625	151569.7344	138662.375	147832.9688	119904.3359	147634.0313	166432.2188	131152.75	86570.73438	141697.7344	161019.0625	55338.83594	41901.06641	187216.4375	194537.4844	238203.7344
B1WC18	B1WC18~B1WC18_RAT~Podxl2	NA	11857.66992	11203.89063	19364.1543	25785.30078	28158.23047	36776.12109	4874.003418	61501.67578	NA	NA	142996.5313	26946.85156	20400.13281	78208.46875	100468.6875	97403.53906	103746.7656	182836.0469	179797.5	139848.3438	128533.2813	304558.8125	198026.9219	112848.5703	116565.2188	172418.1875	306753.6875	153052.6875	232504.625	137898.8594	128866.5391	135133.7813	251681.4063	110180	200159.2656	71784.52344	235334.0156	136986.375	226239.7188	86855.3125	153150.4375	107521.3984	NA	NA	72091.4375	65308.33203	97261.32031
B1WC26	B1WC26~B1WC26_RAT~Nans	NA	NA	NA	4504.903809	NA	NA	NA	NA	NA	NA	NA	26007.19727	NA	9672.586914	NA	NA	4522.909668	NA	NA	56936.42969	NA	NA	NA	NA	NA	NA	NA	NA	NA	NA	NA	NA	NA	NA	NA	NA	NA	NA	NA	22368.52539	NA	NA	NA	NA	NA	NA	NA	NA
B1WC33	B1WC33~B1WC33_RAT~Cdc42ep4	NA	NA	3630.556152	NA	NA	12309.49316	14337.98828	18217.52539	12745.25391	18979.06641	19903.39063	NA	15597.33789	23702.37891	21407.39844	41718.71094	37713.07813	NA	35065.125	47292.44922	68057.34375	69157.73438	52593.53906	44513.01953	51593.41406	86308.70313	87953.84375	115927.7109	95787.69531	100140.5	89704.21875	118404.7422	104704.4141	153866.0625	117390.3594	190758.75	120705.0313	209393.125	167289.7031	181195.9219	125050.1953	134951.0938	158207	232599.5313	94247.17188	446547.3125	414236.5625	697246.875
B1WC34	B1WC34~B1WC34_RAT~Prkcsh	18885.49023	13400.30957	22731.03516	11225.92578	8963.262695	20745.5332	25882.27148	38830.22656	111188.7109	42779.66016	63804.07422	73678.5625	25010.64648	116947.8594	106771.6484	134658.0938	167526.9688	166913.5	151307.2969	178634.9063	205025.7188	208854.2188	255149.2813	238597.0625	276525.2813	321506.9375	240248.5313	339975.75	371945.9063	421179.4375	483213.4063	290093.7188	632649.5	608136.5625	560484.625	689473.0625	831245.125	747580.125	1101358	1427547	1710559.25	3320145.5	4438097.5	2929497	1757747.5	7419418	3337144.5	1962609.375
B1WC49	B1WC49~B1WC49_RAT~Api5	NA	NA	NA	NA	NA	NA	NA	NA	NA	NA	NA	NA	NA	NA	NA	NA	NA	NA	NA	NA	NA	NA	NA	NA	NA	NA	NA	NA	NA	NA	NA	NA	NA	38188.02734	NA	NA	NA	NA	NA	NA	NA	NA	NA	NA	NA	NA	NA	NA
B1WC61	B1WC61~ACAD9_RAT~Acad9	26967.38672	27866.76367	29785.08789	51698.76172	61168.64063	103535.5156	127787.3125	143682.2188	116182.3438	182959.1875	264321.6875	239421.6719	241869.4219	404160.5	396099.75	483419.0938	614229.125	574852.75	460077.0938	566005.125	702595.1875	697834.4375	859686.125	759458.5625	786241.0625	923728.8125	960644.25	1130835.75	1023011.688	1152839.875	1177241.875	1261905.75	1078016.75	1308505.5	1226014.75	1200251.625	1171549.5	1292404.125	1210603.25	1380807.625	1168973.5	1134527.75	1389855.75	808364.8125	468092.5	2185938	2048265.125	2933038
B1WC67	B1WC67~B1WC67_RAT~Slc25a24	NA	NA	NA	NA	NA	NA	NA	NA	NA	NA	NA	NA	NA	23089.24609	27679.6582	24073.54688	22777.71094	28739.36523	32703.51367	19943.05469	44178.28125	50831.07422	46770.04688	43217.57813	51272.48438	64892.20313	67482.67969	57438.09375	49535.28516	72616.75	102131.5313	66019.97656	78260.10156	98445.29688	67759.32031	85099.76563	79719.78906	79503.14063	76777.07813	73368.32031	106143.6172	46258.77734	59199.82813	41710.1875	NA	117124.8828	172004.2344	215875.3125
B1WC73	B1WC73~B1WC73_RAT~Arl6	NA	NA	NA	2051.757324	17180.15625	15127.63086	12689.2793	11174.76172	19053.79102	20956.31836	37607.68359	40275.79688	13888.83789	61173.08203	46718.54688	71898.10156	52626.05859	66846.38281	61652.14844	79326.88281	80551.75781	71688.02344	114996.7344	75700.60938	76207.88281	98943.67969	98988.49219	141856.2344	121009.6797	167544.0781	135379.5	140989.8594	87210.46875	151488.6875	154826.0625	100772.2969	41078.28906	117185.125	122054.5156	129673.2656	68194.19531	108616.6328	124144.2969	25642.88672	NA	97205.22656	92286.71094	138770.9063
B1WC84	B1WC84~B1WC84_RAT~Cnpy4	NA	NA	NA	NA	NA	NA	NA	NA	NA	NA	NA	NA	NA	NA	NA	NA	NA	NA	NA	NA	NA	NA	NA	NA	NA	NA	NA	NA	NA	NA	NA	NA	NA	NA	NA	NA	NA	NA	NA	NA	NA	NA	NA	NA	NA	NA	NA	NA
B2B9A9	B2B9A9~B2B9A9_RAT~Efnb2	NA	NA	7950.785645	10752.29102	NA	23002.62305	33036.46875	28926.21875	26594.6543	37575.36719	46877.05078	42275.57031	35437.32813	51980.65625	59199.25391	77696.51563	63437.71875	102403.1719	44771.51953	87397.625	82808.49219	79339.4375	100091.9688	80668.04688	103876.6719	103509.0234	107846.6172	137495.6406	109549.4297	128196.6875	107704.4844	102224.7656	173006.5156	204678.7656	181130.3438	123334.3906	107465.0547	198010.3438	70517.39844	160361.1563	106097.5156	112317.5391	138628.3125	65667.72656	68071.51563	193030.75	170464.5	234464.2969
B2DD29	B2DD29~BRSK1_RAT~Brsk1	6103.00293	22288.29102	24705.45313	34128.33594	40465.48047	59497.61719	70201.6875	75482.86719	64006.51563	90539.53125	135223.1094	111053.8203	99259.6875	172771.625	158057.6875	191010.6563	221494.2969	217113.6563	151341.9375	195893.4688	229961.125	227038.5469	282868.5625	235062.8594	248278.9219	278688.6563	272976.4688	338238.6875	288268.8125	308324.9063	299468.9063	311871.7813	231786.2188	312428.0313	307863.1563	288343.375	218279.3125	246681.5469	313008.8125	302051.4688	215530.7656	229895.1563	189761.7344	118550.5547	72734.23438	305647.4375	251583.4844	336177.4688
B2GUV5	B2GUV5~B2GUV5_RAT~Atp6v1g1	19249.58008	33167.14453	35261.46094	44309.44141	52566.79688	98108.5	130870.9844	139753	125657.3906	232335.125	312281.1875	333091.0938	277940.8438	441369.875	460667.9375	498364.5	606714.6875	545686.0625	418237.5938	480602.5313	935835	728993.75	881448.5625	816050.8125	908104.1875	855879.6875	673001.6875	1152131.25	943375.4375	1080757.125	1362092.375	585291.1875	722188.0625	857907.4375	753991	135148.1563	746068.5	961346.625	1367029.75	1459440.375	1579530.25	1359229.5	1259957.125	1225811.375	830939.1875	2454955.75	1693114.75	1706662
B2GUW3	B2GUW3~B2GUW3_RAT~Hdac11	NA	NA	NA	3858.472412	5068.435547	17386.71875	11114.70117	22885.59766	17324.125	20631.89258	47177.92188	25298.12109	23156.47266	41921.15625	37087.35156	70996.08594	51411.99219	54761.40625	80912.36719	59908.41797	76580.92188	73084.64844	106162.6016	48792.26563	83097.8125	110183.2266	133350.3906	144176.5625	121472.1172	148251.5938	164543.1563	133272.2031	110765.8984	152663.4688	92298.73438	56927.35547	66434.53906	149734.0625	92694.64844	125842.1953	59929.83594	75818.95313	128492.1328	39750.05469	15625.625	145134.3125	125549.5313	124580.9688
B2GUW4	B2GUW4~B2GUW4_RAT~Exd2	NA	NA	7842.165039	15756.0332	13972.25977	21802.40234	25578.125	27051.99609	20083.23828	29091.87891	46232.08984	44255.88672	18945.00977	56297.02344	55330.6875	72307.39063	59511.53125	64152.05859	43389.82031	66813.65625	66336.52344	58724.54297	63627.76172	45400.89063	45948.08984	56305.88281	50859.75781	100714.5391	115553.6328	133178.1406	112497.9531	77105.67969	104587.8438	131570.4063	78419.50781	120659.3828	92550.42188	199115.4531	139891.5313	149938.3438	108433.8516	83840.96094	118853.1875	28266.39258	19790.74805	153073.3125	142314.9063	186344.6094
B2GUX5	B2GUX5~B2GUX5_RAT~Nt5c3a	NA	NA	NA	NA	NA	NA	NA	NA	NA	5370.022949	NA	NA	4332.261719	17425.1875	10546.5459	8978.335938	19693.20703	21876.83789	16388.24023	21342.95898	26154.09375	28047.56445	32575.07031	25987.76563	34516.80469	32168.78125	38180.06641	60131.90625	41108.97266	60887.30078	78179.58594	58970.24219	54861.4375	70234.07813	61550.96094	75514.48438	41431.09375	95140.48438	82329.89063	45123.65625	48624.72656	39724.1875	49600.45313	23665.59375	10391.7373	79635.86719	80203.03125	152060.4063
B2GUZ3	B2GUZ3~B2GUZ3_RAT~Mthfd1l	5859.084961	8468.734375	20028.73828	13585.23242	15364.13574	24585.98242	38248.24609	43290.05859	35477.41406	60354.31641	88506.46875	79661.45313	61990.87109	151077.9375	132276.125	172058.4219	190368.7969	183824.9531	146404.6875	176494.75	251175.4219	247923.7344	317335.9063	284302.9375	298037.75	351261.7813	377476.3438	484308.7813	420972.25	492097.625	471912.5625	491605.5313	411915.4688	562037.125	506611.5313	483995.5938	395075.5938	561208.125	525991.375	496199.125	431893.7813	387559.9375	405268.7813	241362.75	197075.3281	677042.875	622055.875	1020715.125
B2GUZ5	B2GUZ5~CAZA1_RAT~Capza1	62581.77734	137102.0625	125718.6172	159138.7969	94111.95313	123190.875	147233.4375	119568.3516	92645.96094	128708.1875	192455.2031	156489.0625	122658.1172	225928.2969	186751.1406	221273.875	272582	227353.7813	142366.0938	173248.375	242227.3281	328378.4063	275672.7813	237169.4688	242912.4375	304304.8125	316603.75	396164.4688	299603.7813	370407.5938	285335.5	219608.4844	442626.1875	557770.6875	514395.9688	506287.2813	294206.25	312048.9375	433947.625	543086	256506.1406	436885.2813	503313.8438	119404.7188	104096.7188	698547.3125	397878.5313	820280.5
B2GUZ6	B2GUZ6~B2GUZ6_RAT~Rtn4ip1	NA	NA	NA	NA	NA	NA	NA	NA	NA	NA	NA	NA	NA	57078.15625	54972.54297	71627.15625	62738.57031	89978.13281	77578.66406	82401.99219	62026.95313	104744.1328	19908.20313	55942.74609	61263.69141	46085.8125	79327.875	70811.0625	56978.58594	79158.80469	121017.5781	110760.4063	82710	129213.7578	85161.63281	109853.8906	106600.1172	235512.125	189188.9063	214700.5156	138962.6875	117876.6484	171332.5625	110856.0859	37611.85547	207898.3438	307610.0313	481876.8438
B2GUZ7	B2GUZ7~B2GUZ7_RAT~Tbcc	NA	NA	NA	NA	NA	NA	NA	NA	NA	NA	NA	NA	NA	NA	NA	NA	NA	NA	NA	NA	NA	NA	NA	NA	NA	NA	NA	NA	NA	NA	NA	NA	NA	NA	NA	NA	NA	NA	NA	NA	73399.0625	NA	NA	NA	NA	NA	NA	16111.86523
B2GUZ9	B2GUZ9~B2GUZ9_RAT~Fam49b	NA	14741.03613	22810.26367	24048.11523	35741.06641	37894.63672	50523.12891	54456.50781	45876.36328	70217.46094	107135.625	94499.75	51325.64063	150160.5625	134166.0156	160931.9219	139176.7031	209169.8125	143541.3125	152959.9375	260977.4688	259515.8906	256372.2813	227966.5781	256882.1719	291281.125	313407.75	647864.9375	412941.0938	685020.125	462786.2813	509531.75	620367.625	673931.8125	595190.1875	559340.8125	370032.1875	613945.5	627340.625	804360.5	784647.1875	594631.1875	746377.3125	268851.75	212702.9844	981187.125	878943.375	1531585.125
B2GV06	B2GV06~SCOT1_RAT~Oxct1	30293.29688	3845.839844	NA	NA	NA	NA	16648.85352	15256.07617	NA	NA	20436.21094	15310.33008	NA	33047.91016	NA	NA	61204.95313	61909.25781	NA	NA	52726.45313	NA	NA	72213.61719	74747.97656	17680.34961	92517.51563	NA	45355.96484	NA	53098.50391	6397.637695	91146.02344	12037.48926	94004.85938	53576.52734	4470.078613	80568.71875	9221.005859	55372.96094	NA	44370.42578	60851.33984	11308.08594	NA	139117.9688	141193.9375	128009.4375
B2GV15	B2GV15~B2GV15_RAT~Dbt	6086.378906	12901.67285	16540.20313	27529.73828	31262.11328	51270.5625	58649.46484	67957.75781	59209.1875	82813.71875	113330.8281	102245.9219	74549.22656	157330.3281	144192.2969	164157.625	187760.8906	188134.5938	160788.7656	190258.7031	255755.6563	240857.0625	348253.25	288390.4063	279149	390385.9063	533613	2234535.5	3885221.5	9497492	7136864.5	5451528	4083163	4553923	1911663.125	1214435.5	491297.8438	668504.125	323728.8125	305048.25	187329.6094	163337.8906	155564.9375	62242.39844	42172.07813	193054.625	137003.1719	158624.9688
B2GV22	B2GV22~PTSS2_RAT~Ptdss2	NA	12358.35449	13683.31641	24179.96094	118417.6484	55375.13672	65462.60156	75457.51563	70183.32031	95854.73438	126983.9063	117145.8672	130691.3203	202458.3438	175797.8281	226169.0313	353083.375	248852.1563	202502.8438	247455.6719	319807.75	305298.875	393190.3125	314780.7813	335499.8125	372875.5	376142.5	468368.9375	416955.2813	505039.875	435475.8438	442436.375	398481.875	721679.625	600773.0625	443339.25	355464.7813	308901.2188	472802.9375	391612.1875	307231.4688	316960.8125	375623	105183.3672	83082.94531	349907.1875	261296.6719	365391.0625
B2GV35	B2GV35~B2GV35_RAT~B3gat3	NA	NA	NA	NA	NA	NA	NA	38065.39063	NA	32775.57031	25981.50586	19864.64453	11325.41406	51012.69141	57799.44922	74299.07031	80369.07813	85672.32813	73143.90625	80423.8125	117368.0703	101829.8672	163381.0313	113185.0703	82601.75	101374.8438	111797.4609	187544.3594	153987.5469	191437.2031	164921.5313	174617.75	129632.5313	231575.6406	159486.6563	138132.8438	135739.5313	205972.7344	188108.7031	171995.5313	114634.3359	139238.375	142618.8594	NA	20400.41406	137845.4688	83588.86719	170713.5781
B2GV38	B2GV38~UBL4A_RAT~Ubl4a	NA	8018.165039	13861.92969	25442.09375	27604.54492	40907.14063	21290.75781	49864.01953	10346.69336	NA	161143.3281	NA	61489.76953	31587.85742	22729.23242	29966.21484	26118.35352	37748.33984	42293.54297	31353.2793	184719.0469	76737.65625	163398.0313	111676.0781	104889.6875	113133.5547	138324.125	171202.2344	114226.8047	161735.3594	100870.2266	93552.55469	109737.4063	149963.3906	80994.32813	129731.2969	60124.55469	126459.6953	113672.3203	86388.95313	62186.66016	70373.42969	72037.32031	23367.00195	24991.05859	88228.86719	121225.7813	110058.3359
B2GV53	B2GV53~B2GV53_RAT~Slc25a32	NA	NA	NA	NA	NA	NA	NA	NA	NA	NA	NA	NA	NA	NA	NA	NA	NA	9819.985352	NA	NA	NA	NA	NA	26212.01367	28828.68555	40705.80859	44875.69141	45082.55078	44778.55859	55720.35938	59346.19531	58581.12891	50325.15625	43406.5	38674.52734	39449.47656	21581.18359	26851.98047	NA	44453.94922	49963.72656	40352.66406	33632.75	NA	8483.65918	44248.32813	43332.35156	49898.20313
B2GV54	B2GV54~NCEH1_RAT~Nceh1	17418.06641	23926.54688	20224.91406	37778.95313	31692.87109	54976.375	64401.64453	65925.60156	58065.39844	89468.00781	141338.6406	112540.6563	89532.85156	214529.8281	187867.1563	237633.9844	250341.1875	313356.7188	249605.125	273391.2813	397092.4375	370271.2188	423707.125	384819.2188	436942.75	476639.5938	504043.5625	615977	534612	716149.3125	718392.5625	711256.25	621603.8125	823162.1875	795289.875	736419.25	673021.25	914054.5	1085077	866806.125	713748.75	831225.1875	952829.875	376601.2813	249672.6406	1260437	1297073.875	1905721.375
B2GV57	B2GV57~B2GV57_RAT~Cars2	NA	NA	NA	NA	NA	NA	NA	NA	NA	NA	NA	NA	NA	NA	NA	NA	NA	NA	NA	NA	NA	NA	NA	NA	NA	NA	NA	NA	NA	NA	NA	NA	NA	NA	NA	NA	NA	NA	NA	NA	NA	NA	NA	NA	NA	NA	NA	NA
B2GV62	B2GV62~B2GV62_RAT~Mrpl20	NA	NA	NA	10791.66992	NA	18971.77148	19235.70508	NA	NA	22150.32617	37072.82422	NA	NA	55708.58203	47213.10938	38681.49609	49242.12109	59571.89844	50853.16797	52513.85547	79366.99219	70707.02344	53256.17969	70909.64063	98413.125	112217.7422	85205.52344	140692.4531	165997.6406	167581.7188	257844.75	253908.5781	148419.3125	166110	197602.6875	145935.1563	63230.03906	174155	100817.9844	NA	NA	NA	NA	17805.34375	NA	NA	80750.375	NA
B2GV71	B2GV71~NDUF5_RAT~Ndufaf5	NA	NA	NA	NA	33494.09766	8260.079102	64169.54297	NA	62255.60547	58485.91406	131801.3281	NA	NA	157413.0781	148774.1406	99137.05469	NA	38296.875	33612.78125	10225.65723	19168.73438	12712.93945	14068.54688	98120.52344	99677.40625	30596.49805	433311.5	22937.43555	247246.125	26715.92188	25031.72461	14722.69824	27969.44531	36844.38281	311593.2813	33967.41406	24193.6543	41659.06641	32333.90625	38982.18359	158947.5469	31117.84375	298129.875	15528.38281	13293.66797	264341.5938	221669.3594	121120.6719
B2GV72	B2GV72~B2GV72_RAT~Cbr3	NA	NA	NA	NA	NA	NA	NA	NA	NA	NA	NA	NA	NA	NA	NA	NA	NA	NA	NA	NA	NA	NA	NA	NA	NA	NA	NA	NA	NA	NA	NA	NA	NA	NA	NA	NA	NA	NA	NA	NA	NA	NA	NA	NA	NA	NA	NA	NA
B2GV73	B2GV73~B2GV73_RAT~Arpc3	61382.92188	161061.9375	141511.75	185095.75	152339.5625	246521.5469	124648.7969	114103.4297	90206.00781	201893.0781	218892.1094	196902.7344	NA	174131.6875	137318.7344	185633.6406	21951.10156	202851.8906	136268.9375	171197.6719	257533.8594	246473.9375	316270.75	245431.5625	274484.8438	336223.7813	347046.0625	366860.5625	347504.25	455095.8125	390523.0938	467218.5625	427486	672962.25	225138	481664.5625	164182	1118830.75	2572138	1239452.75	1174907.875	3167071.75	12455195	160144.6875	82542.42969	5634073	841717.5	2977040.75
B2GV74	B2GV74~B2GV74_RAT~Klc2	14083.35156	38289.24609	42872.42188	73004.32813	83337.80469	125000.4453	177634	185828.4844	162879.2969	219879.2031	291084.7813	269341.4375	220860.5469	438895.875	395743.2188	450430.9063	529330.6875	491469.5938	381382.3438	436465.1875	532683.1875	486175	614927.625	505923.9688	556059.5	568647.8125	483815.8125	693195.75	609070.9375	645147	549893	434978.2813	487660.3438	625895.4375	540627.8125	465443.5313	369984	459309.75	391573.8125	392097.0313	207407.2188	295157.8125	285229.125	148906.2969	99430.94531	415509.375	367013.5	429907.2813
B2GV87	B2GV87~PTPRE_RAT~Ptpre	NA	NA	NA	6713.003418	8822.37207	NA	18815.92383	NA	NA	24406.5957	33442.10938	26622.89844	13481.80957	50124.37109	44585.25	60719.21094	43948.625	75042.47656	55544.48438	60359.51563	91723.00781	82892.67969	121618.1016	88979.39844	96241.61719	107625.9688	116547.3359	205412.25	155165.875	124617.6094	171798.0313	99905.60938	190373.0938	228705.1406	199194	185303.3594	104382	200310.2656	201352.1719	236015.375	119881.7109	177999.4375	272272.4375	49852.1875	NA	220992.9375	163953.8125	346154.0313
B2GV94	B2GV94~B2GV94_RAT~Retreg3	NA	2461.444824	NA	4471.625488	8242.711914	16419.65625	NA	24949.35156	21153.72266	29399.48438	39222.71094	43648.79297	23421.07227	70614.73438	60334.04688	77132.5	75498.50781	85129.95313	71845.1875	82442.0625	121867.125	123063.1563	166575.9688	154513.9688	161583.7969	187461.4219	184171.875	257799.4063	221877.6563	272721.9375	227953.0625	239152.7813	228381.625	309257.875	232205.75	300978	204213.2969	358845	253058.6719	367808.5938	253180.3438	286125.8438	292538.8125	78791.375	69624.25781	263348.2813	275585.125	347423.4688
B2RYA8	B2RYA8~B2RYA8_RAT~Dnajb2	14746.24707	20780.58789	19860.60547	33774.20313	27700.0332	54507.66797	66007.28125	66626.55469	53973.22266	84360.92188	95222.98438	111422.9219	55023.61328	172960.1563	152638.5938	183964.4688	140307.8125	178886.0938	134263.125	164866.3438	196357.9375	192273.7656	222272.2188	222694.4688	232702.375	242166.3438	204421.0781	349094.7188	300999.4375	334899.2188	307889.8438	297878.875	331001.625	338593.5	345678.9688	319575.4375	290214.625	385134.1563	364589.5938	NA	235379	196436.4531	190178.2031	192560.6094	126717.5703	484639.4375	434533	424667.1875
B2RYC9	B2RYC9~B2RYC9_RAT~Gba	4322.219238	NA	7366.524414	14988.52246	15818.72754	28964.42773	36062.89453	40811.79297	35272.19141	57817.46875	90037.28906	49221.42578	36944.84375	95797.65625	111891.0391	147602.0938	86571.79688	194913.0313	149441.2656	177924.1406	263915.0625	237665.9531	323131.2188	258707.3281	276594.6563	333940.3438	306853.5938	406928.5	381920.5625	471338.5313	372913.75	344677.25	386383.5313	391719.5938	364637.1563	405427	244516.2344	490876.625	419277.3125	532756	330698.5313	474218.8125	518511.375	149353.0938	126098.2656	598528.5625	564674.75	762701.8125
B2RYF6	B2RYF6~B2RYF6_RAT~Clptm1	3981.173096	7265.605469	6040.742188	10754.53906	12038.23633	23233.63281	29033.14258	30264.06445	29552.12109	38173.41406	55219.96094	63604.20313	27682.86719	50613.40234	64747.67578	58065.23438	56292.42188	120733.8359	110531.3125	51476.72266	161014.5313	26169.07422	145170.4375	122301.5078	282796.7813	138088.5938	101700.25	166126.0469	184923.0625	225303.75	275116.0938	216948.125	62132.22656	265492.125	283397.4375	241143.9375	70686.83594	170471.4531	274074.7813	167630.8438	113959.8359	186874.8438	251766.6719	116651.3594	58732.91406	184566.4688	306827.1875	327191.3125
B2RYF7	B2RYF7~WASH1_RAT~Washc1	NA	NA	NA	NA	NA	NA	NA	3049.162842	2159.643311	4842.777344	NA	6506.711914	NA	4944.58252	4239.873535	NA	2332.262939	NA	NA	NA	11730.44824	NA	NA	NA	NA	NA	NA	NA	NA	NA	27836.83203	2068.107178	NA	8904.144531	8023.669434	5705.018555	4561.126953	NA	6172.396973	5617.737305	107888.3047	NA	NA	32153.94336	13316.66309	NA	NA	NA
B2RYG6	B2RYG6~OTUB1_RAT~Otub1	8642.820313	4676.060547	5442.10791	9951.424805	9620.516602	17323.15625	22294.2207	24414.24414	21355.56445	28037.52734	30986.21875	38555.24219	21438.86523	41770.72266	34482.34375	39282.16406	33755.91016	35861.64063	32952.30469	32817.30078	37628.4375	34732.51563	46700.25391	34673.46094	32985.82031	35800.73828	34684.52734	55704.08984	48781.79297	50846.88281	42366.60156	38091.8125	49811.03516	63007.54688	78616.85156	77341.03125	44435	99347.625	53369.55469	72030.60938	62300.93359	62377.55859	61703.89844	30053.44531	30470.20898	107657.5469	104466.8281	162046.4531
B2RYI0	B2RYI0~WDR91_RAT~Wdr91	11047.4375	19283.71484	28550.44727	26403.96875	29479.39453	44476.75391	55481.92969	52096.0625	45698.10938	57181.12891	71781.60156	66894.25	44542.28125	90860.32031	77041.96875	85563.20313	101463.1563	78454.84375	75482.67188	86172.07813	76239.42188	66219.54688	73415.11719	77372.41406	53145.35938	53732.29297	55164.11328	45090.03906	74102.6875	68130.67188	NA	18626.46875	NA	73729.625	NA	NA	NA	11111.4541	NA	49476.29297	43699.23438	37262.35547	NA	NA	NA	NA	65938.17188	20661.42188
B2RYI2	B2RYI2~B2RYI2_RAT~Srp68	NA	NA	NA	3373.477783	2205.408691	6725.25293	6995.384277	9389.738281	7928.799805	12609.75977	23348.75391	20779.38672	11807.33887	37408.02734	34857.53516	41759.375	35997.49219	64386.9375	56226.04688	53606.67188	80259.92969	78347.26563	107896.6094	86213.375	110352.3359	103844.5469	125909.7188	178921.2813	127485.2422	198903.9531	165419.7031	153888.9531	150222.2969	228690.5	154720.375	153806.4688	107811.5	197213.0781	153317.0938	218618.875	177872.7969	138395.25	177748.25	37071.94141	26714.2832	123065.3281	93639.50781	169649.25
B2RYI5	B2RYI5~B2RYI5_RAT~Ankrd40	NA	NA	NA	NA	NA	NA	NA	NA	NA	NA	NA	NA	NA	NA	NA	NA	NA	NA	NA	NA	NA	NA	NA	NA	NA	40594.08984	NA	NA	NA	72162.92969	58223.29688	NA	NA	143531.2031	88463.25781	131769.1875	151046.5469	188956.7813	122654.7031	148436.3125	123065.3984	74724.0625	NA	NA	NA	NA	NA	NA
B2RYJ3	B2RYJ3~B2RYJ3_RAT~Cul4a	NA	NA	NA	NA	NA	NA	NA	17434.79883	NA	28882.31055	39898.14063	NA	24749.62109	59429.12109	58706.25781	80828.3125	101123.5938	NA	63590.55859	83026.20313	NA	NA	97473.44531	98956.05469	53351.125	61597.23828	69406.52344	73862.92188	73705.125	89695.78125	89936.5625	96152.66406	78588.34375	80527.60938	97559.60156	23595.41992	129568.625	79589.79688	70488	100223.7109	77556.24219	104389.0156	115150.8438	6704.180176	18868.52734	81339.32813	91272.15625	129396.6875
B2RYJ7	B2RYJ7~B2RYJ7_RAT~Actr1b	18404.86719	19773.98047	24484.21484	43238.33984	36431.64063	72007.65625	117629.3359	93618.02344	76677.78125	137981.375	246984.7969	160050.4531	97844.0625	299900.75	265030.625	329522.6875	234435.5625	290445.75	289675.6563	266662.8438	397073.6875	400076.9375	504974.9063	437839.7188	641101.625	1427410.125	940939.6875	1205883.25	799549.8125	1940767.875	1186313.875	903470.5	1448196.5	3754844.5	2847396.25	1684856	833436.3125	2410719.5	1212237.625	740304.375	438285.3438	301837.1875	349814.6563	112195.7578	37723.75	242133.6563	307730.0313	386043.875
B2RYK0	B2RYK0~B2RYK0_RAT~Glcci1	NA	NA	NA	NA	NA	NA	NA	NA	NA	NA	NA	NA	NA	NA	NA	NA	NA	NA	NA	NA	NA	NA	NA	NA	NA	NA	NA	NA	NA	NA	NA	NA	NA	NA	NA	NA	NA	NA	NA	NA	NA	NA	NA	NA	NA	34870.03906	46834.59375	83531.60938
B2RYK5	B2RYK5~B2RYK5_RAT~Slc35a2	NA	NA	NA	NA	NA	NA	NA	NA	NA	NA	NA	NA	NA	NA	NA	NA	NA	NA	NA	NA	NA	NA	NA	NA	NA	NA	NA	NA	NA	6164.569336	NA	NA	NA	NA	NA	NA	NA	NA	NA	NA	4851.129883	5288.629395	NA	NA	NA	NA	NA	23027.6582
B2RYL4	B2RYL4~B2RYL4_RAT~Armc6	NA	NA	NA	NA	NA	NA	NA	NA	NA	NA	NA	NA	NA	NA	NA	NA	NA	NA	NA	NA	NA	98655.10938	NA	75180.07813	61392.09375	30266.39648	10340.17676	39636.875	50291.35156	64591.91406	NA	37969.21875	26400.64648	114538.0156	40523.26172	92799.40625	76292.625	181231.5781	96856.16406	59612.90625	NA	74135.57813	102965.4375	13190.75195	45551.48438	97311.5	81596.86719	204010.8594
B2RYM2	B2RYM2~B2RYM2_RAT~Wipi1	NA	NA	NA	NA	NA	NA	NA	NA	NA	NA	NA	NA	NA	NA	NA	NA	115001.4531	NA	NA	NA	86096.10156	108444.3906	NA	NA	NA	NA	NA	NA	NA	NA	NA	NA	NA	NA	NA	NA	NA	NA	70778.38281	114164.2891	78499.11719	147574.5	267648.4063	125958.5469	225804.875	294547.6563	908791.875	298230
B2RYM5	B2RYM5~BRCC3_RAT~Brcc3	NA	NA	NA	NA	NA	12374.26563	19155.17773	20454.375	17103.43945	19011.91797	35279.48047	29875.24414	18614.64063	64984.86719	60559.28906	69152.21875	63329.61719	80422.57813	67317.9375	77612.99219	85926.57813	65365.91797	84638.52344	69132.19531	102729.7266	90696.64844	95434.57031	103027.6641	132224.3438	160828.2031	103387.6328	50278.76563	130192.6875	122857.0625	190493.2813	142215.125	182048.7969	322678.9688	156463.8438	334401.875	72000.5625	236006.7813	175024.1875	56450.72656	19119.73438	137638.2031	72307.3125	94990.91406
B2RYM8	B2RYM8~B2RYM8_RAT~Fam210b	NA	NA	NA	NA	NA	NA	NA	NA	NA	NA	NA	NA	NA	NA	NA	NA	NA	NA	NA	NA	NA	NA	NA	NA	NA	NA	NA	NA	NA	NA	NA	NA	NA	NA	NA	NA	NA	NA	NA	NA	NA	NA	NA	NA	NA	NA	NA	NA
B2RYN1	B2RYN1~B2RYN1_RAT~Fn3krp	NA	NA	NA	NA	1903.895142	7436.595215	9305.394531	NA	9069.691406	32557.21094	23714.23047	25685.70508	23212.04688	40563.75781	49574.33594	26292.03516	33803.98047	30363.96875	24277.89258	47518.25	34273.48047	39707.00391	50693.88672	27525.20117	38958.91797	47670.28516	41628.41406	52222.59375	44328.15625	64645.62109	77881.35938	68906.09375	65290.375	85198.05469	53947.94141	66043.5	51676.34375	56303.81641	75875.22656	64074.19531	61828.42578	50213.21094	44814.89063	19951.48438	27174.31055	95689.44531	28402.68359	127355.9609
B2RYN3	B2RYN3~B2RYN3_RAT~Eef1e1	15145.79785	14693.11914	18580.9043	6319.901367	24091.65625	16211.26367	28849.84961	63093.8125	50711.77734	78713.6875	90169.90625	33348.89453	45405.69922	126506.5547	117752.1719	142941.4688	123268.3047	175221.9375	126965.9688	143077.7813	182218.3438	153703.3438	223073.75	179136.8125	179771.5625	233439.1719	254027.7969	347326.6563	295622.9375	344405.4375	248658.875	219835.4375	178973.6563	222979.0156	171095.0469	99213.76563	90233.95313	247267.3438	146027.2813	109184.1484	94996.84375	97817.66406	114673.0781	38976.55859	NA	126192.3984	86155.8125	NA
B2RYP0	B2RYP0~B2RYP0_RAT~Rhoc	NA	NA	NA	NA	NA	NA	NA	NA	NA	NA	NA	NA	NA	NA	NA	NA	NA	NA	NA	NA	NA	NA	NA	NA	NA	NA	NA	NA	NA	NA	NA	NA	NA	NA	NA	NA	NA	NA	NA	NA	NA	NA	NA	NA	NA	NA	NA	NA
B2RYP3	B2RYP3~B2RYP3_RAT~Fam91a1	NA	NA	NA	NA	NA	NA	NA	NA	NA	NA	NA	NA	NA	NA	13834.37109	NA	NA	NA	NA	NA	15858.59082	NA	NA	NA	19231.17773	42582.02344	33392.82813	24849.09766	NA	NA	51847.77344	65930.57813	70294.21094	58185.82031	100090	100610.9844	138436.5313	323502.3125	292764.8438	234384.4531	150592.4688	153665.25	182450.75	36106.80078	NA	48948.76172	127368.9219	NA
B2RYP4	B2RYP4~B2RYP4_RAT~Snx2	NA	NA	NA	NA	NA	NA	6661.374023	13483.62793	NA	3405.914063	11571.21289	NA	NA	9352.145508	11435.50684	10401.14453	19811.62891	31409.9043	26790.74414	25745.76953	39725.73828	41321.6875	35892.32031	54651.99609	59878.29688	76198.03125	82658.99219	134713.125	132940.9844	201278.8125	194463.7344	174052.2656	201690.7344	290158.375	320337.4063	316617.625	313597.9375	454028.625	640375.625	681546.6875	294456.625	818294.25	1155640.625	438957.7188	347633.9688	1599496.25	1361276.25	1877905.125
B2RYP6	B2RYP6~B2RYP6_RAT~Luc7l2	NA	3309.543457	NA	5724.339844	5709.245605	8953.032227	8641.771484	NA	NA	NA	6858.418945	NA	NA	NA	9203.407227	11873.39844	NA	16552.16211	NA	NA	NA	NA	NA	NA	NA	NA	NA	NA	NA	NA	NA	NA	NA	NA	NA	30885.81641	NA	NA	NA	NA	144021.5156	NA	NA	NA	NA	NA	NA	NA
B2RYP8	B2RYP8~B2RYP8_RAT~Tubgcp2	NA	3609.027832	NA	5251.768555	9210.351563	12312.32617	27143.00781	22379.18945	13822.99121	30642.06836	39457.52734	27431.42578	20490.95703	49464.21094	45137.50391	50096.65625	43324.01953	53732.38281	55166.05078	45620.76563	68440.15625	70531.02344	95492.5	71381.23438	103332.5547	110418.3672	99567.45313	134608.6406	91089.07813	123130.125	82564.33594	81480.53125	NA	114258.8984	57863.80469	76104.375	44278	77157.46875	60328.91016	67874.04688	NA	NA	NA	NA	NA	40094.09375	NA	NA
B2RYQ2	B2RYQ2~B2RYQ2_RAT~Ptpa	3450.515625	NA	NA	9244.446289	7369.919922	48230.87891	11416.35645	10830.125	7072.823242	19454.73828	20450.67188	15591.26172	8728.482422	19039.17383	22047.17773	48809.02344	57099.17188	22219.03711	17829.33789	19320.89453	85958.8125	10537.46875	141936.3594	116523.8828	19537.71875	12695.71289	13730.03516	193456.5	12168.8125	19373.05859	NA	102949.2266	NA	179615.4531	190636.0781	NA	84435.89063	18645.81641	185759.875	269042.7188	NA	NA	251819.8438	118883.8594	NA	530593.8125	NA	NA
B2RYS2	B2RYS2~B2RYS2_RAT~Uqcrb	51072.55859	104932.2344	117736.3203	207025.75	259536.8281	467684.125	419035.3125	738479.3125	452999.0938	985313	1443761.5	1233122.75	1001124.188	2689547.5	2347328.75	3229911.25	3428158.75	4118271.75	3332067.5	3906034.25	5203310	5146760.5	6910772	5919625	5345354	6298388.5	7178290	9426978	7756165	10207228	8288807.5	8561923	7612457	10985520	8116109	7146185	6327908	8843844	6835591	7242798	5822296.5	6222268.5	6765509.5	2636914	1711751.5	8076493	7303093	9777269
B2RYS6	B2RYS6~B2RYS6_RAT~Prtfdc1	NA	NA	NA	NA	NA	NA	NA	508189.3125	NA	524936.625	NA	NA	NA	NA	NA	NA	30728.19531	NA	35529.25781	45943.76563	NA	57544.3125	54406.19531	45842.05469	NA	38646.23438	NA	NA	NA	NA	NA	NA	NA	NA	NA	NA	NA	NA	NA	NA	NA	NA	NA	NA	NA	NA	NA	15245.77539
B2RYS8	B2RYS8~B2RYS8_RAT~Ndufb8	41921.53516	78236.20313	85019.91406	161009.3125	190103.9688	444270.625	631634.375	710751.5625	669889	1001014.438	1626371.75	1324289	723768.0625	2320945.5	2076971.625	2685081.75	2116474.5	3035713.25	2514591	2498548.5	3204760.5	3021853.5	3828864	3017061.75	2867772.75	3243678	3102974.25	3500839.5	2766026.75	3199597.75	2878380.5	2626107.5	1920004.75	2259110	1770697.625	1663209.375	1223081.375	1756067.75	1398836.25	1143635.625	723973.75	964546.125	994388.8125	437392.2188	336697.8125	1472946.5	1344747.75	1443704.25
B2RYS9	B2RYS9~B2RYS9_RAT~Trmt112	NA	NA	NA	NA	NA	NA	NA	NA	NA	NA	NA	NA	NA	NA	NA	NA	NA	NA	NA	NA	NA	NA	NA	NA	NA	NA	NA	NA	NA	NA	NA	NA	NA	NA	NA	NA	NA	NA	NA	NA	NA	NA	NA	NA	NA	NA	NA	NA
B2RYT4	B2RYT4~B2RYT4_RAT~Mrps14	NA	NA	4090.811523	9706.681641	7373.791992	12414.9248	13159.9375	13135.12109	NA	21008.83203	29411.83008	25673.17773	19138.125	43546.30469	41962.73438	50747.73438	44077.15234	59368.60938	54663.11719	37998.83594	51489.6875	57462.57422	61924.90234	63828.53125	79989.82031	77466.82813	82141.17188	58946.85156	72993.71875	76525.72656	77763.35938	82117.0625	58845.36719	77298.38281	35947.89063	56964.72266	49402.20313	57032.25781	20315.32227	NA	31080.31641	29629.90625	37715.31641	9144.796875	NA	52841.82422	36712.91406	45176.66406
B2RYT7	B2RYT7~B2RYT7_RAT~Hdhd3	NA	NA	NA	NA	NA	NA	NA	NA	NA	NA	NA	NA	NA	NA	NA	NA	NA	NA	NA	NA	NA	NA	NA	NA	NA	NA	NA	NA	NA	NA	NA	NA	NA	NA	NA	NA	NA	NA	NA	NA	NA	NA	NA	NA	NA	NA	NA	NA
B2RYU0	B2RYU0~B2RYU0_RAT~Ndufb2	NA	NA	NA	NA	NA	NA	59398.9375	39431.97266	63167.39844	61820.76563	134376.1563	101839.7891	38205.08984	155592.9844	137681.7656	190364.9375	133691.1719	202257.2813	120348.7188	190555.5156	200452	132856.5781	331746.5313	264000.625	130575.875	207114.3125	293869.75	303062.75	195644.375	340853.7813	247718.0156	252738.5	144630.0313	279438.8125	144608.8906	127997.4609	70749.28906	137282.5781	103016.4531	69463.24219	NA	177222.1875	166569.5	NA	NA	201953.375	159960.1719	177625.0781
B2RYU6	B2RYU6~TPC2L_RAT~Trappc2l	7305.170898	16196.18164	9734.254883	12340.30859	14724.75879	31463.14258	47899.68359	53500.88672	37366.99609	76112.25781	81220.39063	87679.32813	43864.15625	153497.5	100438.4375	133223.3594	104451.3281	149572.8906	135480.0313	126040.8516	187628.3125	171211.8125	238823	203141.5	200727.6719	220400.1094	207381.2656	333665.9063	249366.4688	331394.5938	315908.875	307527.25	456471.375	755928.25	595084.125	586727	461073.25	788451.5	682218.5625	606976.375	210306.6719	388334.125	457708.25	118924.7969	39743.85938	251831.25	196217.0313	159968.2344
B2RYW3	B2RYW3~B2RYW3_RAT~Ndufb9	50413.87891	150046.3906	168953.5469	313379.625	357579.3125	623499.5	699167.1875	965382.5	753008.25	1371746.25	2218978	1855907.5	1156575.625	3531249.75	3106176.75	4120333.75	4878785.5	4436916.5	3665984.75	3539997.25	4892965.5	4577927	5761232	4280772	4318539	5274179	4669463.5	5444591	4264314	4785040	4282910.5	3636382.25	2915653.25	3680484.5	2907143.5	2644839	1807270.25	2484005.75	1936540.5	1680012.375	1236928.875	1194851.75	1423217.5	734618.6875	633549.0625	2133575	1716190.5	1920731.875
B2RYW4	B2RYW4~B2RYW4_RAT~Mrpl53	NA	NA	NA	20402.71875	15253.50879	19616.75195	12497.52148	25736.54102	11344.00586	27061.49414	29067.05469	35317.86719	25268.59766	52141.79297	48132.59766	51005.52344	65463.73828	57603.08203	53426.29688	55837.34375	66130.67969	58994.13672	79212.39063	64996.26172	76284.80469	87691.375	99421.60938	132750.5	136292.7188	182907.25	189536.5156	176357.3594	148064.4531	209628.8906	122004.0938	88232.3125	57667.35156	108126.2266	69922.25	39454.79688	14547.49121	16603.57227	39419.31641	12083.98438	NA	NA	NA	NA
B2RYW8	B2RYW8~MIC10_RAT~Micos10	NA	21563.16211	20417.96094	34130.65625	32918.83203	42576.10547	41062.36719	43241.9375	21930.03516	61260.74219	79760.58594	55442.64844	138137.3438	119102.2109	113967.75	137150.4688	143090.5625	141500.4219	165585.9531	107556.9141	231029.125	223717.4688	297314.375	253109.6875	362025.0313	465088.1563	486262.5625	340605.25	320059.4063	496870.3125	559471	633970.1875	443486.4375	820173.6875	515562.1563	772251.6875	520207.625	915969.4375	783234.4375	494186.4375	513271.1563	447378.9063	905452.125	292767.125	112199.2656	714358.1875	1049726.25	231156.8125
B2RYW9	B2RYW9~FAHD2_RAT~Fahd2	4159.614258	NA	NA	NA	NA	NA	8463.132813	8431.027344	8331.164063	11945.61523	16121.82422	15701.5957	6503.666504	31245.75391	23924.61328	32486.22656	19387.25	36145.83594	51586.64453	33097.45313	35913.75	38853.41797	46123.33203	27124.03711	42573.85156	25465.85156	35510.28516	105766.1484	70091.92188	79068.96094	48483.44141	47801.19922	66469.10156	72422.32813	78142.625	60728.29297	65107.80078	83470.5	78990.07031	80719.20313	49826.38672	58505.41016	112821.2891	19361.36719	NA	107205.9688	90951.65625	83823.29688
B2RZ08	B2RZ08~B2RZ08_RAT~Tmem263	NA	NA	NA	NA	NA	NA	NA	NA	NA	8131.622559	NA	NA	NA	NA	NA	NA	21620.25	NA	NA	NA	NA	NA	NA	NA	NA	NA	NA	NA	NA	NA	NA	28853.72461	NA	NA	NA	NA	NA	NA	NA	NA	NA	NA	NA	NA	NA	NA	59919.20313	87435.625
B2RZ27	B2RZ27~B2RZ27_RAT~Sh3bgrl3	NA	1315.990356	955.5053711	NA	NA	NA	NA	NA	NA	NA	14995.7207	NA	NA	NA	NA	NA	NA	NA	NA	NA	10931.65137	NA	NA	NA	NA	NA	NA	NA	NA	NA	NA	NA	NA	NA	NA	NA	NA	NA	NA	NA	NA	NA	NA	NA	NA	NA	NA	NA
B2RZ37	B2RZ37~REEP5_RAT~Reep5	26450.16797	33885.375	37185.67969	61496.64844	71617.38281	111312.6406	119394.5313	140039.9688	125738.3906	183906.4063	240623.5469	204926.1563	257167.4688	383916.4688	207176.2344	476182.875	326276.1563	536605.4375	441444.1875	550013.625	361819.9375	591643.9375	861203.375	712918.75	442970.4688	854687.625	524473.125	1129343.25	593576	694667.75	715491.5	775239.25	651453.5625	948825.625	807845.625	738973.1875	722379.9375	771538.625	859586.0625	881867.75	883544.4375	711660.4375	533310.375	371684.0313	349424	1474257.75	1421340.625	2400299.5
B2RZ57	B2RZ57~B2RZ57_RAT~Mrpl18	NA	NA	NA	NA	14232.15039	30548.14258	33008.39063	39888.85547	33591.92969	54815.23438	46743.375	74989.35938	NA	95720.02344	61289.19531	83481.125	88231.79688	85402.375	92578.83594	89471.09375	109419.2031	77912.15625	92733.85938	91838.97656	100765.1563	112599.4141	148852.5625	211469.2813	168581.3906	389755.9375	337172.9375	243014.2344	295716.125	304670.3125	235280.2031	153154.0625	385521.3125	280316.375	301162.1875	76464.98438	242629.2813	69696.61719	68852.07813	19885.36719	68903.79688	258808.1875	64577.17578	218891.0469
B2RZ66	B2RZ66~B2RZ66_RAT~Srp19	NA	NA	NA	NA	NA	NA	NA	NA	NA	17836.37891	38559.57422	NA	NA	NA	48610.41406	47643.14063	47210.01953	65191.77734	55545.58594	58290.21094	139413.125	76744.07813	103869.2422	80231.52344	90130.5625	104848.5703	102479.7031	130965.8828	105667.8359	159021.7188	113193.5781	96859.84375	110459.3047	131062.1563	111306.8125	118020.75	85055.51563	125769.4531	106008.2734	85897.09375	79173.96875	68092.47656	NA	17653.53906	NA	76060.39063	49858.46094	28884.50586
B2RZ68	B2RZ68~B2RZ68_RAT~Dcaf7	NA	3746.078613	4934.124512	16058.28809	18970.1875	23062.28125	26352.5625	31120.75195	29016.36914	33133.63672	48444.42188	34297.86328	19902.86328	53027.25	48677.95703	65112.02734	57455.80859	64291.12891	57063.35156	66281.39844	75476.55469	75160.89844	96366.47656	90469.375	77000.32813	116738.5078	82306.71094	163239	95704.07813	188909.8438	113095.3047	89885.44531	94082.32031	118819.375	118380.9219	95843.11719	86507.0625	140784.9844	126983.7813	116308.3828	94220	82514.17969	144618.4688	61450.69141	35187.83594	214050.3438	132399.6563	251039.8125
B2RZ72	B2RZ72~B2RZ72_RAT~Arpc4	230737.9531	337829.125	302910.625	457864.125	453912.6875	630850.4375	689568.375	680958.25	542235.75	636304.5625	802417.75	675882.0625	330829.3438	887267.75	749081.5625	830142.0625	650355.5625	834853.5	645959.3125	706341.125	832683.4375	728223.25	937287.3125	725615.75	731476.0625	794363.5	761747.875	981831	848884.25	1001141.5	934326.125	805674	737966.5	963548.25	952322.75	844868.5	734886.25	1252423.875	1068362.5	984922.6875	1025519.688	1088770.625	1282105.75	519234.3438	367567.9688	1963381.875	2609616	9417336
B2RZ79	B2RZ79~B2RZ79_RAT~Iscu	NA	NA	NA	NA	3970.12085	NA	NA	11979.8125	NA	6292.269043	11698.4541	26409.43359	23082.05469	20695.68359	48566.25391	23483.18164	33858.21875	43226.83594	43744.00391	35234.69531	33753.73438	42879.29688	54325.84766	67918.40625	41138.27734	58689.92969	49992.55469	80186.9375	60864.8125	52263.05078	52248.48438	78593.32813	47083.10547	98519.82813	150460	117111.75	78502.65625	166682.8281	140732.2188	106859.8281	56539.04297	67454.85938	101835.0156	79427.03906	NA	268412.0938	331111.1875	503188.8438
B2RZ89	B2RZ89~B2RZ89_RAT~Slc25a33	NA	7053.294922	11292.08398	14823.5459	17018.26758	26519.10742	33636.96484	30351.30859	26602.85938	37177.08203	48528.74219	47340.83594	30196.10156	71132.4375	63445.08984	56315.16797	65764.875	NA	51337.51172	57421.70313	82754.40625	37414.10938	NA	NA	9722.217773	17882.73438	NA	NA	NA	NA	65329.3125	NA	20126.75781	NA	NA	NA	NA	NA	NA	NA	40536.15625	NA	NA	46715.73047	28576.62695	NA	NA	NA
B2RZ96	B2RZ96~B2RZ96_RAT~Ube2r2	NA	NA	NA	NA	NA	NA	NA	NA	NA	NA	NA	NA	NA	NA	NA	NA	NA	NA	NA	NA	NA	NA	NA	NA	NA	NA	NA	NA	NA	NA	NA	NA	NA	NA	NA	NA	NA	NA	NA	NA	NA	NA	NA	NA	NA	NA	NA	NA
B2RZB5	B2RZB5~B2RZB5_RAT~Chmp2a	6563.73291	4859.508301	17784.60742	12131.0752	24168.27344	21537.56836	8209.758789	7482.490234	8495.911133	8677.858398	NA	8801.412109	NA	8790.447266	NA	12318.26172	9655.294922	10637.91406	11291.86328	NA	88643.58594	NA	121780.2266	97404.79688	159404.2188	173525.8594	135146.4219	149396.8125	125986.5391	NA	NA	NA	166583.0938	329337.7188	NA	NA	236417.8594	NA	NA	NA	184252.6875	NA	348897.4688	NA	41396.70313	402449.7813	579163.5	995146.875
B2RZB7	B2RZB7~B2RZB7_RAT~Snrpd1	6610.289063	NA	5631.993164	9699.490234	10424.97559	14969.12402	13604.57422	17688.66602	NA	20829.41406	NA	21883.29492	10913.75	29016.80469	NA	NA	NA	39817.99219	NA	NA	NA	45642.36328	NA	NA	78497.70313	NA	NA	98339.6875	NA	NA	NA	NA	NA	NA	NA	NA	NA	NA	NA	541725.4375	502560	514412.3438	522114.1875	NA	NA	NA	614778.6875	NA
B2RZC6	B2RZC6~B2RZC6_RAT~Ilf2	NA	1460.199097	NA	NA	NA	8669.18457	11606.24414	8281.384766	4393.863281	8101.441406	NA	NA	3417.053955	22127.23633	15865.35156	24980.34766	19915.40039	39608.00781	28368.72656	21064.44727	37452.07031	26642.97266	63506.45313	39433.46094	44689.44922	51730.11328	52751.49219	92858.01563	65150.60547	100229.7813	74057.26563	57512.57422	70544.42969	76488.05469	119195.7031	52511.60938	24881.01563	78192.24219	128372.8203	88852.55469	31997.65039	71479.42969	68884.25	9194.322266	NA	150175.5938	79622.60938	329090.3438
B2RZD1	B2RZD1~B2RZD1_RAT~Sec61b	14988.2207	9467.422852	NA	15908.37109	16888.12109	29496.94531	36864.30078	36567.05469	36071.82031	40249.82422	70015.74219	54462.76172	48903.11719	86080.89844	47866.74609	86390.04688	63078.84375	60509.35547	47605.83203	89544.375	103370.7734	57458.92188	121003.9922	106625.6484	83051.30469	116260.875	135433.7188	142135.9219	136767.375	172160.9844	98789.00781	153644.1406	154399.9063	215656.7188	144697.8281	160114.8125	108938.7266	106204.3828	156830.5	122457.5234	103173.9766	107943.2656	206834.7969	74271.61719	52181.07813	198984.9375	202927.0313	183295.8281
B2RZD6	B2RZD6~B2RZD6_RAT~Ndufa4	259074.6094	858182.8125	804634.0625	906931.5625	1032720.938	1360955.5	1509503.125	1961958.125	1567621	2406950.5	6828211.5	3417254	2440228.25	5696947	5186376	7189839.5	6334717.5	8226601	7202761	7557161	17026304	10002391	13606817	11211633	9863212	13475833	15624931	19635694	16013579	21735106	20323308	20515170	17011774	24370146	18691402	15982456	12278609	16907390	21877618	20361976	19548486	15843888	20986152	7478631.5	5295048.5	28863090	23780386	37588292
B2RZD7	B2RZD7~LYRM9_RAT~Lyrm9	NA	NA	NA	NA	NA	NA	NA	NA	NA	NA	NA	NA	NA	NA	NA	NA	NA	NA	NA	NA	NA	NA	NA	NA	3789.577148	4996.714844	NA	4327.879395	3887.452881	NA	NA	NA	NA	NA	NA	NA	4491.32373	5536.42334	NA	NA	NA	NA	NA	NA	NA	NA	10482.18555	15552.91602
B3DMA0	B3DMA0~P5I11_RAT~Tp53i11	NA	7769.173828	NA	26506.02148	NA	35461.38672	43420.86719	46158.12891	39097.70313	54282.16797	71534.08594	64384.36719	78317.79688	94334.90625	82708.90625	102158.0938	160460.4063	121006.9688	88380.51563	110495.8984	130357.0781	137345.5313	181094.1563	150451.4375	169468.7031	185115.2188	187497.125	269489.3125	219892.7813	229770.7813	230698.9688	272263.4375	258247.6719	301685.9375	293461.125	262671.9375	235835.9531	241574.9063	281079.5313	329863.125	241662.0625	255524.2188	331478.25	171173.0781	118143.9375	382891.3438	433455.9375	662160.375
B3DMA1	B3DMA1~B3DMA1_RAT~Atxn2l	NA	NA	NA	NA	NA	NA	NA	NA	NA	NA	NA	NA	NA	NA	NA	NA	NA	NA	NA	NA	NA	NA	NA	NA	NA	NA	NA	NA	NA	NA	NA	NA	NA	NA	NA	NA	NA	NA	NA	NA	55081.46484	NA	NA	42090.02344	NA	NA	NA	NA
B3VQM3	B3VQM3~B3VQM3_RAT~Plppr5	NA	NA	NA	NA	NA	NA	NA	NA	NA	NA	NA	NA	38522.84766	44120.16797	43522.29297	52717.97266	60599.53125	71510.17188	87357.65625	47207.03906	86678.51563	82553.875	121847.2656	96781.96875	140529.7031	132335.8125	124758.9531	NA	34785.91016	NA	NA	NA	NA	NA	NA	NA	NA	NA	NA	NA	NA	NA	NA	NA	NA	NA	NA	NA
B4F774	B4F774~B4F774_RAT~Gdap1l1	14421.98828	14404.57422	19650.27539	28844.11914	28070.30469	57703.28125	43239.69531	75967.45313	55311.1875	57347.26563	96758.75	132150.375	60556.10938	145450.7969	134383.0469	148491.7656	190015.125	214079.1719	165038.9688	160687.9375	255025.7031	251271.7813	353354.9063	307342.9688	326479.0313	388074	431927.0625	403390.9375	362782.0938	461173.125	466135.0625	639099.8125	393846.6563	647636.75	456216.1875	527243.125	431777.3125	539517.625	452184.6875	394210.9375	442714.875	389401.9375	419342.3125	317723.125	138516.8594	704518.5	697980.1875	864792.75
B4F775	B4F775~B4F775_RAT~Gopc	NA	NA	NA	NA	NA	NA	NA	NA	NA	NA	NA	NA	NA	NA	22108.39258	NA	NA	NA	22109.4668	27007.79297	27031.33203	NA	NA	NA	34023.69922	43486.19531	NA	NA	49019.14453	NA	38521.14844	NA	NA	51661.66016	NA	NA	46396.24609	68822.57813	83057.16406	35444.71484	NA	NA	NA	NA	NA	NA	206459.4063	352940.9375
B4F779	B4F779~DP13B_RAT~Appl2	NA	5882.324707	NA	2021.842041	NA	7926.140625	NA	NA	NA	NA	NA	NA	NA	NA	NA	NA	NA	NA	NA	NA	NA	NA	281667.2188	NA	NA	NA	NA	NA	NA	NA	NA	NA	NA	101746.4531	NA	NA	NA	NA	3701.030762	NA	NA	99043.35938	111233.8047	104247.6641	87436.33594	787589.8125	729348.25	890364.625
B4F795	B4F795~CTL2_RAT~Slc44a2	11468.43457	11903.00391	5822.057617	26963.04883	33705.25391	50675.75781	42965.72266	81777.64063	44744.44141	73298.89063	80455.29688	63027.00391	49714.19531	149752.5156	123972.8438	145009.0469	129201.5078	151828.0469	131521.4844	140078.3125	96578.04688	150820.875	168927.8438	176690.2188	197689.6875	159412.9844	137865.7344	138716.5469	142287.4219	NA	166929.625	147834.9844	140519.8125	168026.8438	161155.9375	189796.9063	188604.3281	266742.0938	249173.5	256553.5313	41246.80469	224459.3281	268210.2188	112252.1875	92197.24219	379305.5313	441707.7813	717341.4375
B4F7A1	B4F7A1~LYRM7_RAT~Lyrm7	NA	NA	NA	NA	NA	NA	NA	NA	NA	NA	NA	NA	NA	15356.12109	12038.22852	15896.38867	16922.65039	20023.4082	19521.33984	19119.44336	28122.02344	27772.0332	34861.14063	40687.16797	25702.62891	36280.6875	32143.17578	40610.96875	40506.69922	52099.67578	36641.14063	40640.63672	43958.66016	62379.95703	NA	112572.5938	NA	75187.80469	69392.82031	63885.45703	57788.21484	63127.84766	68421.39844	NA	NA	112107.6875	154206.9688	177102.9375
B4F7A3	B4F7A3~B4F7A3_RAT~Lgalsl	NA	NA	NA	NA	NA	NA	NA	NA	NA	NA	NA	NA	NA	NA	NA	NA	NA	NA	NA	NA	NA	NA	NA	NA	NA	NA	NA	NA	NA	NA	NA	NA	NA	NA	NA	NA	NA	NA	NA	NA	NA	NA	NA	NA	NA	NA	NA	NA
B4F7A5	B4F7A5~B4F7A5_RAT~Cd99	NA	NA	NA	NA	NA	NA	NA	NA	NA	31350.95117	NA	NA	20796.33203	74028.23438	63755.73438	87910.5625	83261.60938	67015.54688	60057.39844	82006.84375	103740.9297	68347.92969	NA	44464.82031	40336.25	48741.07422	25592.17969	NA	NA	NA	149208.2969	21854.44141	60820.96484	82656.51563	NA	100312.0234	38153.15234	NA	NA	NA	171812.4844	NA	NA	60116.00391	23630.99219	50190.43359	NA	119321.4688
B4F7A9	B4F7A9~B4F7A9_RAT~Csnk2a2	13181.05957	27590.75586	28038.06836	40623.78906	46558.01953	79638.60938	104580.5156	108506.2578	99745.71875	117049.4609	191408.4375	136547.8594	107412.2656	210712.2031	182221.6094	217483.5	183952.375	239023.9375	188170.5625	203300.9063	275340.9688	162082.1094	314888.7813	245226.0625	232778.2969	268340.9688	276361.7813	364414.75	298267.875	346771.8125	322898.7188	325680.6875	216671	339502.375	234693.7031	260339.5469	183165.8906	380226.4375	227092.8906	290132.9375	226422.8125	107436.9453	428272.0313	120513.7422	137842.5	1229856.25	1061093.25	871991.875
B4F7C2	B4F7C2~B4F7C2_RAT~Tubb4a	96631	173189.125	176511.1094	297061.1563	324347.6875	577319.75	731811.625	817042.25	727419.75	1023301.438	1646731.625	1395099.625	753630.375	2074447.25	1972891.75	2222804.5	2404007.25	2160519.75	2050021.25	2227405.75	3451782.75	2460754.5	2581793.25	2265090.75	2200858	2700379.75	2653486	3177906	2709115	3383707.25	5590465.5	2973764.5	2677763.5	3582580	3089356	2996991.25	2241758.75	4242773.5	2723453.25	2687666	3806092.25	2211866.5	2740124.25	2190836.5	1576418.625	3660810.25	3783852	10255020
B4F7C7	B4F7C7~B4F7C7_RAT~Hebp1	10256.47266	3047.106445	NA	NA	3322.474121	4508.679688	NA	6611.732422	NA	8022.950684	20974.69922	15108.7959	NA	23770.95117	15315.65723	24815.47266	27105.21484	23555.68359	17403.4707	17697.58984	26158.10742	22060.95508	25546.23828	NA	NA	19151.13867	NA	14434.91992	17173.57031	22418.14063	23787.89844	23041.2793	16342.19922	NA	30578.25195	NA	NA	NA	NA	25323.45508	NA	NA	NA	NA	NA	102522.8438	NA	36253.48828
B4F7E7	B4F7E7~MPP5_RAT~Mpp5	NA	NA	NA	NA	113308.2422	NA	NA	98025.21094	NA	NA	18462.65625	NA	NA	16921.83594	NA	NA	NA	NA	NA	21999.60547	31122.20703	33950.54297	25998.92578	24924.42969	34715.76953	36329.45703	44722.58594	64840.71875	73859.65625	47428.21094	83749.20313	41604.60938	91401.36719	98559.39063	72846.85938	70105.73438	44175.14063	111002.2188	120969.3906	131547.2813	98322	100745.9141	156683.5781	27796.27734	15824.41406	142316.5313	59367.82813	87967.28125
B4F7E8	B4F7E8~NIBA2_RAT~Niban2	NA	NA	NA	NA	NA	NA	NA	NA	NA	NA	NA	NA	NA	NA	NA	NA	NA	NA	NA	NA	NA	NA	NA	NA	NA	NA	NA	NA	NA	NA	NA	NA	NA	NA	NA	NA	NA	NA	NA	NA	NA	NA	NA	NA	NA	NA	54086.37109	158991.0313
B4F7F3	B4F7F3~B4F7F3_RAT~Arvcf	NA	6122.491699	7091.537109	11466.89844	9951.056641	16007.28125	22314.97656	28304.5	343586.0938	25229.80273	42637.19141	40366.66406	16074.75977	47062.35938	41847.15625	52896.9375	45976.45313	65652.65625	42811.19141	52147.21484	69043.03906	72040.29688	101022.2734	89327.67969	106037.5234	116887.1797	113363.3594	133674.3906	98842.52344	128622.9688	117511.1719	116965.0938	96727.60938	118564.8203	89665.77344	104774.9766	75229.67969	110882.2891	87381.52344	83378.39844	70231.27344	72745.0625	80435.75781	26856.30273	15928.98438	86668.57813	56669.01563	57091.92188
B5DEH2	B5DEH2~ERLN2_RAT~Erlin2	25765.53516	70050.16406	82312.09375	104466.1094	130413.7031	198599.2969	255744.4063	258198.625	222232.9531	304853.4375	460690.375	369630.5625	229110.4219	543154.4375	459630.1875	518293.1875	481368.1875	534635.5	326561.9375	410989.7188	509825.375	440024	504884.9375	417796.9375	399258.6875	396535.125	352738.75	427930.9063	338941.0938	348119.0313	306343.75	265866.5313	236858.2188	237806.5781	220132.3594	197205.2656	146450.0313	164285.0313	144583.8281	182635	134477.4688	134450.0156	155661.4844	73090.82031	52975.59375	211750.6563	181931.7188	208473.6719
B5DEH4	B5DEH4~B5DEH4_RAT~Uap1l1	NA	NA	NA	NA	NA	NA	NA	NA	NA	NA	NA	NA	NA	NA	NA	NA	NA	NA	NA	NA	NA	NA	NA	NA	NA	NA	NA	NA	NA	NA	NA	NA	NA	NA	NA	NA	NA	41810.23438	NA	29530.49414	NA	27339.69141	NA	NA	NA	NA	NA	33209.60547
B5DEI0	B5DEI0~B5DEI0_RAT~Pcyox1l	6798.253418	NA	NA	4482.981445	NA	12650.3584	19586.50781	20780.92969	20985.10156	22265.57617	33257.20703	29127.32813	15870.0498	44395.70703	41475.86328	53269.55859	55455.29688	62660.55859	63226.03516	62875.94922	123859.9531	101009.6719	141327.4688	116505.0078	150818.6563	162775.0625	175706.9375	253712.5625	202762.7813	279859.125	265416.8125	279417.7813	254777.9531	394491.5	314470.7813	380903.4375	278496.4063	780603.9375	357821.6563	434399.5	371029.7813	567790.4375	632506.875	182354.1094	104216.8047	497861.0938	532076.25	848487.5
B5DEJ5	B5DEJ5~B5DEJ5_RAT~Eefsec	NA	NA	NA	NA	NA	NA	NA	NA	NA	NA	NA	NA	NA	NA	NA	NA	NA	NA	NA	NA	NA	NA	NA	NA	NA	NA	NA	NA	NA	NA	NA	NA	NA	NA	NA	NA	NA	NA	NA	NA	NA	NA	NA	NA	NA	NA	NA	NA
B5DEJ9	B5DEJ9~B5DEJ9_RAT~Sbf2	NA	NA	NA	NA	7934.366699	14227.84082	19547.33008	23180.94141	NA	39699.75	NA	NA	27484.16602	40760.30859	NA	NA	57567.11328	47659.43359	35447.0625	34369.46875	305554.5625	45412.47656	518331.0625	448530.6563	370510.1563	NA	355335.875	423955.0938	208161.9531	425821.9375	346940.5625	53604.14453	150378.2188	69233.28906	193994.8906	43440.49609	139065.6563	NA	NA	343734	59830.89063	62410.3125	213440.7188	64596.625	22134.49023	197830.25	298662.3438	NA
B5DEL7	B5DEL7~B5DEL7_RAT~Sec61g	NA	NA	NA	NA	NA	NA	NA	NA	NA	NA	NA	NA	NA	NA	NA	NA	NA	NA	NA	NA	NA	NA	NA	NA	31239.08984	32346.86133	35479.75781	35494.27734	23488.11328	41463.12109	40359.79297	39744.76563	40984.03906	67700.375	28282.01563	53868.88281	42035.75391	84252.05469	45170.74219	43687.27344	68810.75	44612.82031	63676.58594	24106.72656	15405.69238	89172.17969	123957.8125	178955
B5DEL8	B5DEL8~B5DEL8_RAT~Ndufs5	30712.89063	105845.9375	175005.3438	309663.9375	412430.25	618899.6875	621806.1875	1097269.5	543465.375	1687217.625	2761227.5	2541607.5	1126155	4342240.5	3900668.5	5872926.5	5084847.5	7535954	4441673.5	5623097	8562021	8416647	9540034	9349710	9007324	9424481	8719226	11133657	8952664	9345522	7375377.5	7738823	6414217.5	7010042	6430866	6251705.5	3512617.5	4477481	4349482.5	3837129.25	3952271.5	3256980.75	2362355	1021822.063	795319.3125	3737422.25	3246542	3819792
B5DEN5	B5DEN5~B5DEN5_RAT~Eef1b2	48750.625	116430.8828	109961.2813	186197.8125	116275.4531	305083.4063	458603.3125	410451.5625	421184.0938	476347.7188	717422.8125	620299.6875	278889.2813	1051475	844065.625	1165678.5	1541577.25	1187294	1090320	1242244.5	1529876.875	1483864	2160274.25	1456243	1309441.25	2000055.625	1358332.5	2516124.5	2000735	2423114	2035322.5	1129151.5	2409230.5	3647822.5	2610131.5	2087539.625	1576419.125	1118388.125	1179116.5	1315653.125	719667.0625	803959.3125	832737.75	540829.125	240069	1947645.375	2093308.375	2708961.25
B5DEP7	B5DEP7~B5DEP7_RAT~Snrpg	NA	NA	NA	NA	NA	NA	NA	NA	NA	NA	NA	NA	NA	NA	NA	NA	NA	NA	NA	NA	NA	NA	NA	NA	NA	NA	NA	NA	NA	NA	NA	NA	NA	NA	NA	NA	NA	NA	NA	NA	NA	NA	NA	NA	NA	NA	NA	NA
B5DEX3	B5DEX3~B5DEX3_RAT~Cpne8	NA	NA	NA	7599.650391	8878.008789	14102.27734	18227.79492	17374.74805	12454.24219	20619.5918	37232.20703	34608.60938	28710.69336	NA	38592.55469	46403.48828	NA	NA	NA	NA	NA	NA	NA	NA	NA	NA	NA	NA	NA	NA	NA	NA	NA	NA	NA	NA	NA	NA	NA	NA	NA	NA	NA	NA	NA	NA	NA	NA
B5DEY8	B5DEY8~B5DEY8_RAT~Snx6	2185.305908	NA	NA	NA	3943.37915	NA	7371.062012	9267.323242	NA	8011.296387	16385.00977	13235.03711	NA	24047.45117	21260.40625	23829.32031	23896.41797	34383.41406	29997.13281	22857.33984	3193.546875	21187.92383	68956.375	115362.3984	31756.76563	56436.42969	78268.9375	113133.4375	84286.42188	73580.5625	73817.26563	72029.57813	88905.46094	177693.7344	221727.1563	197085.9844	232581.3438	337679.1875	506152.0625	400104.6563	358935	560217.4375	610304	297283.3438	214738.4844	1102732.75	974524.5	583948.0625
B5DEZ6	B5DEZ6~B5DEZ6_RAT~Gnpda2	NA	NA	NA	NA	NA	NA	NA	NA	NA	NA	NA	NA	NA	NA	NA	NA	NA	NA	NA	NA	NA	NA	NA	NA	NA	NA	NA	NA	NA	NA	NA	NA	NA	NA	NA	NA	NA	NA	NA	NA	NA	NA	NA	NA	NA	91945.25	117434.1797	312417.1875
B5DF41	B5DF41~SNPH_RAT~Snph	26353.3457	78458.71094	74939.96094	112817.0078	111731.8516	167212.9688	183401.75	180073	133445.7031	188795.2188	225157.4844	206389.7031	156996.625	271854.75	237652.0625	275165.7813	321534.25	265221.5938	205260.9063	238985.3438	284017.5625	275126.4688	315960.0625	261857.2031	267856.8125	284428.9063	265237.7188	340938.8438	289517.1875	323100.4375	276372.2188	258781.5313	245298	307519.3125	251065.0156	250436.8281	200881.4219	158591.8594	228208.7188	220069.5938	207435.9531	182521.8281	217853.125	114551.3516	93087.85156	285959.6563	240393.1875	232222.4375
B5DF46	B5DF46~B5DF46_RAT~Pmm2	NA	NA	NA	NA	NA	9894.542969	NA	NA	NA	22207.4082	37871.91016	30821.39844	25748.14844	30312.4707	13186.74512	14778.7207	70133.13281	52519.19922	17263.25195	34827.67188	NA	50135.66406	52347.96484	53219.58984	50882.82813	57247.78125	NA	90346.375	77979.07031	74725.75	NA	74885.58594	96251	114135.1563	90696.35938	NA	70314.10938	76304.1875	69381.53906	82267.3125	57098.99219	NA	50693.8125	33866.76563	NA	126565.5156	102330.8281	110921.8047
B5DF51	B5DF51~MMGT1_RAT~Mmgt1	NA	NA	NA	NA	NA	NA	NA	NA	NA	26606.08203	48643.40625	31835.61328	NA	54778.46094	54946.0625	66138.27344	53357.78906	76828.35938	63226.67969	NA	NA	NA	136892.4531	19856.74219	NA	171326.7813	165605.1406	119210.0547	98752.96875	205356.9531	153591.7969	147372.25	162706.5313	212499.625	105657.5938	222736.4688	136784.0781	246874.7656	242466.0313	189818.4688	129785.1016	NA	156367.5313	NA	NA	249531.125	153430.9219	202287.9375
B5DF55	B5DF55~B5DF55_RAT~Stam	NA	NA	NA	51415.22266	NA	NA	13746.94238	NA	34778.08203	108589.4141	23759.38086	30979.14844	117207.3672	60201.89453	49624.90625	63442.10547	64876.5625	88271.625	72124.99219	88382.73438	118670.5234	112539.2422	166202.5469	128961.2969	149192.1875	186120.375	164939.7813	310988.75	244473.8438	313588.7188	294787.375	236985.7188	306999.0625	401005.2188	483359.0625	462538.8438	448748.875	1140864.625	1353657.75	2968973.25	1809447.5	2577980.25	2512525.5	1029391.25	519734.8438	1856302.75	1039320	828555.4375
B5DF65	B5DF65~B5DF65_RAT~Blvrb	NA	NA	NA	NA	NA	NA	NA	NA	NA	NA	17118.04297	NA	67531.82031	12131.54395	7393.237305	NA	NA	NA	15657.18359	NA	NA	NA	211366.7344	4364.629395	NA	NA	160780.2969	113088.2344	169932.8594	128362.0703	159487.6875	220125.9531	234423.0156	175654.3438	189692.125	168437.0313	169867.9531	NA	157352.4531	62685.74219	133489.2344	87005.33594	NA	92105.57813	19764.17383	270547.5938	NA	NA
B5DF91	B5DF91~ELAV1_RAT~Elavl1	NA	NA	NA	8964.030273	8583.336914	14514.26172	16260.65625	18904.0625	17204.12109	17074.48828	30243.95313	24850.90234	20915.38672	44722.27734	36743.50781	48581.14063	67971.30469	41144.57422	34870.86719	62324.17188	74761.17969	51244.83984	74611.74219	55856.97266	57909.05469	79383.50781	85062.63281	115809.375	92027.98438	107592.4688	90539.35156	90048.11719	68854.1875	112754.9375	78261.46875	65743.10938	55696.95703	114675.5469	NA	NA	28856.72266	50167.89453	NA	37302.48047	15693.97656	87360.33594	106584.625	102582.3828
B5DFB2	B5DFB2~B5DFB2_RAT~Rbbp4	NA	NA	NA	NA	NA	NA	3362.976074	NA	3238.867432	5442.209961	11082.16797	NA	NA	8128.126465	11307.85742	17507.92188	16635.32031	19544.80078	12837.05273	17377.20117	21409.89844	24770.55859	32701.99609	25749.67383	30890.84375	38224.03906	26742.25195	42371.07031	51963.95313	52226.75391	57970.60156	27743.84766	55983.96094	55972.30469	49851.99609	53965.87891	60772.68359	39833.99219	126865.6875	22936.13281	34651.90234	26987.07031	6888.037109	6331.246094	NA	33434.91797	28915.26367	NA
B5DFC8	B5DFC8~EIF3C_RAT~Eif3c	5301.537109	NA	5821.985352	11846.10742	11228.90625	20156.57031	27113.35938	32626.52344	27719.73242	39404.01172	59049.56641	50008.73828	30715.57227	85642.22656	79835.5	92042.64063	78605.57813	116109.1875	96103.9375	96458.10938	132288.5938	123279.2188	151751.1094	134358.7188	238002.5156	144829.0938	159895.9375	234296.5313	183344.9063	232887.2344	227958.0938	238009.1875	303458.0625	565323.5	651866.5625	548123.3125	407837.375	518768.375	329691.9063	270808.2188	239200.0938	155912.0625	207020.8438	66240.98438	72000.60156	174635.7656	146300.9531	166087.1094
B5DFD8	B5DFD8~B5DFD8_RAT~Sh3bgrl	NA	NA	NA	NA	NA	NA	NA	NA	NA	NA	NA	NA	NA	NA	43708.92188	NA	NA	NA	NA	NA	NA	NA	NA	NA	NA	NA	NA	NA	NA	NA	NA	NA	NA	NA	NA	NA	NA	NA	NA	NA	NA	NA	NA	NA	NA	NA	NA	NA
B5DFE0	B5DFE0~B5DFE0_RAT~Mpp6	NA	9621.147461	NA	17483.38086	20515.67969	27332.25195	34437.15625	40962.8125	40309.45313	46148.50781	56074.20703	58367	31644.09766	94682.65625	NA	103044.5391	80876.53125	109963.6953	104966.4766	108278.5078	145248.3125	137964.9844	187522.25	140660.8125	143448.2813	168061.2813	169013.5	234552.2188	202995.9531	250561.625	240367.1406	203972.4531	200792.7969	276043.4688	261967.1875	252336.6563	190614.25	217868.5	163211.3281	233123.9375	NA	223305.375	227838.6875	112716.8203	94182.90625	436695.5	379460.25	517750.5938
B5DFF4	B5DFF4~B5DFF4_RAT~Vps37c	NA	5954.05957	NA	6790.047852	5856.414551	16040.16992	19682.07422	20590.33203	15601.66309	29432.98633	51391.89453	42595.30469	22822.03516	85432.14844	78793.59375	100266.2656	85719.15625	124605.6016	95578.82813	99791.24219	169045.8594	155454.8438	200239.6719	184710.2031	225638	255066.0469	215962.0938	324468.75	261790.2031	342476.4063	277234.7188	253759.75	270520.4063	358244.2813	276555.9063	337488.9688	237918.0156	319102.4375	241096.5313	251470.7188	186096.5938	129420.6719	150384.3594	162473.5156	54520.83984	264708.3125	192456.5469	253264.25
B5DFI3	B5DFI3~B5DFI3_RAT~Ap1s1	NA	NA	NA	NA	NA	5641.758789	7714.666992	6969.882813	NA	8745.992188	11980.05078	8282.155273	7123.03125	13859.38672	15659.26563	NA	NA	NA	22910.14063	19148.66406	NA	24290.59375	32599.53516	30246.19141	37550.86328	37211.92188	38005.91406	53078.95703	37484.64453	46234.40625	46530.47656	41913.625	33215.54297	58768.27734	53653.73438	52853.98047	34527.08203	87184.71875	97409.4375	69556.05469	92826.64844	218699.1875	905943.5	958638.6875	541462.375	2744624.5	2008462	1864867.25
B5DFI9	B5DFI9~B5DFI9_RAT~Pdk3	11127.61328	8779.390625	NA	5550.6875	12696.97656	NA	15433.3584	22987.15234	20121.5332	21696.00781	48877.90234	44021.83594	15758.4668	83970.5625	87414.78125	132779.7031	146212.875	164231.1406	129907.75	130445.5938	132943.3594	121236.375	140206.8594	2616558	71580.01563	103630.7109	107346.6953	129859.2422	109918.7344	82720.64844	89520.58594	1366432.875	89343.59375	2691912.25	98424.45313	1634523.125	97227.71875	1802828	95545.67188	65489.00391	59794.06641	81062.51563	87705.875	39150.11719	20739.80469	163434.4375	1084090.75	187857.4844
B5DFJ1	B5DFJ1~B5DFJ1_RAT~Nkiras1	NA	NA	3206.316895	3569.849121	9743.740234	8425.28418	13130.49805	8845.985352	5041.874023	15614.2998	17853.77734	NA	23692.98047	28075.96289	12665.21484	31240.77734	33103.62891	34721.20703	33860.1875	35106.73828	33896.10938	50904.6875	56106.98438	46564.44531	56235.32031	66680.92969	68479.57813	84278.39063	55711.19531	81081.17969	66896.60938	65322.43359	54018.79688	87341.35938	59712.86719	69294.21094	57233.71875	84936.21875	66235.85156	115676.5391	59708.85938	65996.25781	69614.60938	25254.23047	29115.92188	130070.6406	74483.8125	101743.8438
B5DFJ4	B5DFJ4~B5DFJ4_RAT~Vps18	NA	6071.637207	8917.758789	9016.110352	15205.0166	34306.83594	50458.52734	41514.05469	56264.46875	71106.53906	95098.4375	90591.64063	40541.70313	128196.6484	119200.0625	152120.625	126298.8359	168346.3125	141790.5156	138838.2656	195260.8281	173214.6406	209599.4063	173707.375	173591.9375	202374.125	207617.3281	255128.1094	230184.7969	277752.5	271402.4375	253725.1563	195999.0938	279220.0313	257000.0625	209317.2188	163353.6094	261358.3125	214351.875	212033.7656	164996	159233.3594	192711.7813	62151.59766	30590.26367	131169.9688	256245.7188	294275.5
B5DFK6	B5DFK6~B5DFK6_RAT~Ap3d1	14234.61523	17715.18164	21889.92969	32946.30859	36569.73047	57865.74219	76261.0625	79480.85156	69847.35156	98723.28906	152386.3281	120641.9844	103337.8516	196723.9219	175119.5313	217879.0625	211943.75	239546.6719	182297.7656	203794.9688	290363.5	265497.75	341834.4375	271989.5313	267005.5938	327494.3125	357042.625	405892.375	345996.8438	491301.125	450035.4375	466168.0938	382797.9375	595145.5625	526344.0625	546180.125	480993.2188	1034345.688	990099.125	1079224.5	1366750	1579477.25	2324667.75	1039654.375	398391.25	1939435.5	1325013.75	1144872.875
B5DFL0	B5DFL0~B5DFL0_RAT~Snta1	NA	7536.518555	10827.32422	13451.19629	107993.25	30192.64063	27462.25195	74071.76563	67622.78906	146699.6094	90649.10938	66782	47305.82813	89693.25781	144006.9844	87811.14063	138127.5781	83601.60156	117359.4297	110956.875	176260.8594	101556.375	135742.6563	149742.4844	181976.1719	218823.375	129567.8438	129162.3984	144526.5781	124922.3594	119255.3984	91014.33594	138212.25	172425.8125	350443.9063	280486.7813	138423.7031	198220.7969	384888.8125	167746.1875	573886.5	323441.9063	253567.0313	173267.3438	128670.4453	491644.625	664689.4375	690072.1875
B5DFL9	B5DFL9~B5DFL9_RAT~Sestd1	NA	4745.985352	8908.621094	14954.16699	15840.13867	28185.45898	33654.36719	34980.14844	32025.99023	43476.03516	51816.66016	75137.40625	30993.04688	83912.26563	83761.97656	95505.88281	101172.1094	122713.0234	94640.01563	113665.6172	155171.0156	145434.8125	191615.125	154665.3281	162457.5	164219.7969	141959.7031	214075.4844	236497.3594	242209.5156	182136.6719	214267.2031	237469.0313	289102.25	284646.8125	244382.1719	175962.7813	298001.6875	260868.4688	286141.3438	185370.6563	276618.7813	306330.5	109560.3672	83415.15625	326003.125	328104.2188	445796.375
B5DFN2	B5DFN2~SAHH2_RAT~Ahcyl1	NA	NA	NA	NA	NA	NA	NA	NA	NA	NA	NA	NA	NA	NA	NA	NA	NA	NA	NA	NA	NA	NA	NA	75074.23438	126284.8125	NA	NA	NA	NA	133472.4063	156766.875	NA	NA	NA	221208.2031	272389.0938	53652.82813	312555.625	243333.5313	111907.7891	144016.4531	151491.4375	NA	243042	NA	385805.9688	434512.4375	833438.0625
B5DFN3	B5DFN3~UQCC2_RAT~Uqcc2	NA	NA	NA	NA	NA	NA	NA	NA	NA	NA	NA	NA	NA	NA	NA	NA	NA	NA	31825.91016	NA	NA	NA	NA	NA	NA	NA	NA	NA	NA	NA	NA	NA	NA	NA	NA	NA	NA	NA	NA	NA	NA	NA	NA	NA	NA	NA	NA	NA
B5DFN4	B5DFN4~B5DFN4_RAT~Pfdn5	NA	NA	NA	NA	NA	NA	NA	NA	NA	NA	NA	NA	NA	NA	NA	NA	NA	4155.127441	NA	NA	10120.12207	7573.041992	NA	NA	30312.42578	46065.27734	NA	26264.92773	NA	24636.66992	16306.88379	NA	17240.2207	NA	31173.04297	100615.5234	25498.09961	97419.59375	88465.5	116132.4766	55751.70703	45150.73438	57286.52344	14335.57227	36348.21875	286020.1875	280427.0313	633105.125
C0HL12	C0HL12~AGRB1_RAT~Adgrb1	6226.769531	16731.5	19498.74805	22690.6582	39407.14844	65252.59375	70151.29688	90722.57813	73332.53906	115693.7422	170996.1406	153563.8125	130944.6328	265190.625	247817.7344	307841.6875	321473.0313	342908.9063	272988.5313	317662.3125	389494.0313	364761.1875	435521.75	402109.4063	387390.0938	410875.6875	398804.5625	452830.8438	371124.0313	423097	399601.5313	395710.2188	283347.2813	421791.4375	327602.375	294899.9063	217300.8906	299789.625	201655.2031	167939.6875	111107.9531	141240.7813	120955.5469	70880.125	43386.91016	194027.0156	176123.9531	228623.3125
C0JPT7	C0JPT7~C0JPT7_RAT~Flna	3977.283691	NA	NA	NA	6006.532227	11546.62891	12378.75488	13798.86523	NA	11738.02148	17212.13086	NA	9919.166016	15348.17285	NA	22121.86719	21071.5625	22417.73438	18223.10742	19830.57422	31092.09375	40355.01953	82571.5625	75252.92188	79928.03125	63517.23438	40614.82031	NA	26652.18555	32425.89258	27828.14844	26478.71484	32983.93359	66706.42969	43422.21484	39939.90234	37938.11328	NA	49105.73047	34519.39063	21910.58203	20383.97461	NA	NA	NA	15440.4082	NA	NA
C6ZII9	C6ZII9~C6ZII9_RAT~Sirt3	NA	NA	NA	7669.185059	8188.212891	12383.23438	12570.19629	14409.66895	11170.05469	15980.12793	NA	18040.02148	10358.83301	28120.91992	27714.02539	NA	NA	43945.71484	35472.58203	37982.3125	36895.30469	46240.95313	57397.67578	41828.28516	42061.46094	57999.14844	59592.61719	74684.29688	59683.71875	75461.17969	72381.63281	78946.73438	77610.40625	138104.25	110635.1641	77238.10938	58316.96094	132774.9219	86574.03906	125030.9688	99957.33594	75965.39063	92794.21094	39576.08203	17424.21094	119063.5313	103053.1094	156481.625
D0Q0Y7	D0Q0Y7~CNIH3_RAT~Cnih3	NA	NA	NA	NA	NA	NA	NA	12555.25586	NA	14385.66113	NA	22518.40234	NA	6858.291016	22556.54883	26711.55078	30085.24023	33147.63672	27121.4375	29647.07227	26624.07227	40988.94922	51642.8125	40839.9375	47881.86719	51598.20703	53518.09766	60932.30078	60456.77734	66494.53906	47774.32813	53781.8125	61744.97656	119505.9922	52526.67188	64234.98828	47063.61328	52278.28906	18525.93555	58743.16797	12302.00684	33107.85938	60930.60156	19876.73438	NA	61623.35156	41929	71821.03906
D1M8S3	D1M8S3~D1M8S3_RAT~Il1rap	NA	5797.869141	7663.749023	13573.21777	13956.01074	18666.58203	21536.89258	20765.12109	25481.83398	25638.56836	34084.88672	34619.67969	17262.49414	51363.6875	48877.66016	50680.6875	56469.51172	29493.25977	52550.92188	55885.51563	66532.83594	38267.25	NA	NA	NA	NA	NA	NA	NA	NA	100988.7266	NA	NA	NA	NA	NA	NA	NA	NA	NA	63925.88281	NA	NA	44351.42969	31835.03516	NA	NA	NA
D3Z865	D3Z865~D3Z865_RAT~Mpdu1	NA	5624.541992	NA	10910.88086	14139.94824	21471.25195	34797.80469	33414.08594	34854.77344	43595.37891	63780.23438	42729.4375	29660.66406	109354.9453	100504.9844	132681.2031	121980.7344	154240.0781	167069.9219	210738.7031	279548.9375	272388.1563	318343.0938	228710.375	254930.7031	368802.0625	190268.4531	492663	384709.5625	643137.4375	514611.0938	567037.8125	524668.875	375408.125	673205.8125	580300	424121.3438	337450.8125	727817.625	691630.6875	548811	319603.7188	386992.9688	105187.2266	146347.6875	920763.625	402662.9688	607486.5625
D3Z8C7	D3Z8C7~D3Z8C7_RAT~Wdr48	NA	4913.878418	NA	8769.731445	7863.314453	18024.80664	17366.19141	22997.81445	20749.53906	22244.58008	54989.9375	36167.77734	21944.13477	67623.39063	68781.0625	75398.0625	115498.3047	86501.94531	70246.27344	83952.45313	108758.8906	89143.71875	137760.6094	95522.71094	103592.7656	132785.0938	130570.0469	NA	149632.4688	NA	169416.8125	185223.0156	NA	189162.3438	134705.7813	NA	81423.28906	NA	NA	185198.1875	175609.3125	NA	NA	73693.99219	NA	274257.1563	246643.3594	250681.625
D3Z8D8	D3Z8D8~D3Z8D8_RAT~Slitrk1	1975.369873	1605.006104	4463.446289	NA	12531.24805	16009.26953	18760.09766	20562.05078	NA	26399.51563	20090.59961	30128.89844	15205.7998	52369.72266	49736.56641	56562.82422	52828.25	60594.01172	50939.10547	44207.89844	69516.9375	63353.69922	84756.42188	65094.05078	87642.95313	95940.39844	100320.9609	113278.8359	88587.42969	120912.2422	117102.2344	104108.2266	114066.2422	136574.7656	107883.5156	122178.6641	95581.6875	123627.3281	88978.51563	107509.3438	71290.79688	87118.75	106203.8672	35733.35156	20746.07227	147295.4375	149894.9844	182906.0625
D3Z8E0	D3Z8E0~D3Z8E0_RAT~Rps6ka3	NA	NA	NA	NA	NA	NA	NA	NA	NA	NA	NA	NA	NA	NA	NA	NA	NA	NA	NA	NA	NA	NA	NA	NA	NA	NA	NA	NA	NA	NA	NA	NA	NA	NA	NA	NA	NA	NA	NA	NA	NA	NA	NA	NA	NA	NA	NA	NA
D3Z8I7	D3Z8I7~D3Z8I7_RAT~Gstt3	853.1098633	NA	NA	NA	NA	8492.511719	3790.171631	5808.4375	9333.246094	11797.01367	19600.82813	12648.37891	26887.35352	22417.98242	25355.29102	33552.85938	37918.26563	30909.68164	21051.63281	36368.05469	42142.55859	39060.4375	45587.22266	39110.20313	31520.54297	33035.05469	29197.2207	51066.26563	44446.13281	49425.62891	39416.60547	58289.04688	47829.66406	79634.39063	54122.05859	46829.03906	45245.54688	56662.87891	38984.86328	54872.64453	NA	90578.26563	101523.75	26935.93164	11279.10938	131797.2969	97651.73438	155788.7188
D3Z8L7	D3Z8L7~RRAS_RAT~Rras	NA	6632.335938	4276.17627	8864.324219	NA	NA	NA	NA	NA	NA	NA	NA	12169.06641	NA	33865.41406	NA	NA	37192.24609	38855.74609	23057.37305	66003.07813	69846.11719	64435.04297	61494.00781	68787.125	68396.85938	58659.76563	100992.2891	71769.32031	109196.7109	NA	65944.53125	NA	106190.6016	96764.03906	NA	NA	176784.5	NA	128647.0469	NA	NA	NA	NA	NA	NA	NA	NA
D3Z8M8	D3Z8M8~D3Z8M8_RAT~Tsc22d1	NA	3873.543213	NA	NA	NA	NA	22218.51758	NA	NA	29807.86719	NA	44735.51953	NA	42382.35938	37474.99219	91795.17969	109460.4453	67681.89063	53097.42969	61237.57422	88073.85156	133345.2656	108884.3438	79692.53125	94459.40625	133453.2813	171976.5625	169540.875	171244.3281	228974.6563	213378.0625	153129.1094	217384.1719	262458.7813	321551.8438	229834.8281	264219.9688	210925.9688	215167.8281	339526.0625	261741.4688	243584.2188	242728.25	114882.1953	115852.3047	289897.125	196782.5	312268.5938
D3Z8P1	D3Z8P1~D3Z8P1_RAT~Rnf7	NA	NA	NA	NA	NA	NA	11652.02344	15682.5166	NA	20022.61914	37308.67969	28159.52148	NA	NA	45094.32031	59029.88281	58835.54297	42957.25391	63735.30078	NA	NA	NA	121326.4609	101864.4844	130838.5547	148616.9531	77388.32813	149554.2344	142138.3438	171209.6563	173275.75	143513.5313	132275.2344	257826.7969	143829.8438	184200.1094	147338.0313	214392.2969	193776.5625	166332.5781	161309.3438	167436.2344	164553.7969	125579.0703	54591.97266	331188.5	419492.625	729654.9375
D3Z8Q5	D3Z8Q5~D3Z8Q5_RAT~Tusc2	NA	NA	NA	NA	17324.63672	24634.32031	22610.25391	36817.09766	25423.83594	46415.25	68296.3125	50636.83594	31622.20117	114500.3047	102669.2813	94222.99219	104024.4531	120120.7266	NA	8988.011719	NA	NA	113284.5313	91734.04688	141435.9375	159050.6563	185523.25	255106.625	228827.8125	296067.9375	264335.8438	288113.9375	276842.8125	384663.4375	343337.0313	268755.3125	241470.1563	684398.625	452109.875	476532.6875	427432.375	433917.375	607962.1875	197010.4844	115816.625	931378	589294	607504
D3Z8Q7	D3Z8Q7~D3Z8Q7_RAT~Ciao2b	NA	NA	NA	NA	NA	NA	3728.703125	NA	NA	4854.168457	NA	NA	8832.621094	26090.26563	NA	24900.0918	23858.31836	NA	19982.61133	15281.25977	34480.14063	34013.26563	44700.70313	45304.99219	46517.64453	58659.57422	36622.25	56785.75391	36962.58594	43515.94531	39985.6875	31819.8125	40213.26953	59492.65625	72124.59375	55029.69922	24980.81836	NA	50746.46875	30290.50391	17288.37891	NA	NA	NA	NA	NA	NA	NA
D3Z8S0	D3Z8S0~D3Z8S0_RAT~Sh3d19	16681.50977	15082.43945	19983.51953	37504.16406	49953.82031	93991.79688	121317.6406	139443.8906	126227.0469	168144.375	249314.4375	226080.4375	106896.4063	339369.75	308252.5	336448.25	462935.75	384549.2813	342231	340930.125	484587.7813	430613.25	490489.1875	449221.4063	501956.75	516428.4375	504254	532903.5625	465866.4375	518336.7813	484719.7813	476577.7813	597769	511822.2188	497386.9063	382593.6563	353325.0313	483884.375	376288.1563	259620.4375	162736.1719	218994.6094	295423.4688	103354.125	67847.09375	336013.3125	189028.1719	207774.3281
D3Z941	D3Z941~D3Z941_RAT~Mars	9617.538086	26005.29688	25741.32617	55246.83984	66400.54688	117916.3594	152413.625	167272.5156	145799.5313	196126.25	290405.6875	235383.5625	113034.3047	400960.75	335768.5938	417282.5938	397363.4375	461723.5625	359423.2188	392068.125	542861.3125	493265	586887	472568.125	505680.625	600760.3125	664200.125	864428.625	726967.0625	808095.75	680727.375	526523.625	438587.4063	513379.4375	441249.6563	362881.6563	274110.125	392687.2188	282404.375	270716.875	209714.2813	197035.8125	234586.2344	67339.61719	43791.27734	252762.1875	223378.2813	263187.5313
D3Z955	D3Z955~D3Z955_RAT~Pgm2l1	NA	NA	NA	NA	NA	NA	NA	10451.77637	NA	NA	NA	NA	16679.45117	NA	23720.57813	NA	NA	22485.69727	NA	NA	NA	45232.80859	NA	NA	36977.44922	NA	63490.90625	49595.15625	44035.94922	55118.10156	47832.68359	43959.41016	57952.16406	65435.32813	34939.25781	52669.30469	38273.76172	60672.40234	59186.59375	55707.76563	NA	49173.18359	71067.22656	33480.63281	13307.50195	48884.625	87206.97656	144295.2344
D3Z956	D3Z956~D3Z956_RAT~Rlbp1	NA	NA	NA	NA	NA	NA	NA	NA	NA	NA	NA	NA	NA	NA	NA	NA	10670.97754	NA	NA	NA	NA	NA	NA	NA	NA	NA	NA	33176.24609	21584.97656	23005.90625	23270.0918	15618.78418	24070.7832	51314.88672	43398.99609	40647.95313	37268	79306.94531	68530.42969	60208.67969	55481.53906	80926.16406	73176.95313	27630.75	23413.88086	191491.3594	116889.1719	165386.3125
D3Z981	D3Z981~D3Z981_RAT~Plxna1	6264.325684	7616.128906	8858.113281	14631.31445	18110.24805	28251.31641	42123.15234	44121.64453	47043.32813	60226.59766	89553.45313	78913.76563	63792.82031	116949.4375	104232.5703	128630.9531	140558.8594	144584.4063	129503.2813	115907.9375	162519.0938	148906.5938	173270.8906	152068.875	155184.4375	163103.0313	176956.4688	215426.0313	175769.7344	212128.375	196920.9219	224041.3125	90988.88281	254997.5469	216728.7188	192850.9219	182486.8438	245482.3438	246205.9688	246926.0156	213881.7813	224170.6563	304264.5938	198648.4844	229278.7969	1474454	1198553.5	1310745.5
D3Z988	D3Z988~D3Z988_RAT~Fam163b	NA	NA	NA	NA	NA	NA	9181.476563	NA	NA	11386.77051	15386.32324	NA	13430.52344	26910.9668	20650.46289	29549.07422	25550.49414	32125.04102	17377.76367	22299.84375	39955.49219	30767.29883	50856.12891	48843.60938	59893.73438	66434.39063	66520.66406	61558.63672	48820.87109	54705.49609	73893.03906	66190.125	59359.27734	52902.19922	51973.98828	84762.42969	50906.19922	NA	NA	NA	63734.80469	NA	NA	33780.18359	NA	46380.97656	48093.11719	73347.53125
D3Z9C0	D3Z9C0~D3Z9C0_RAT~Mios	4187.273438	8063.404297	10289.66602	15005.17285	12860.73438	25880.87109	30658.69141	27313.51563	22742.11719	39035.63281	42811.53125	37478.35547	19683.98242	53621.42969	46356.87891	49398.72656	42312.17969	53334.96484	40877.35938	44001.17188	47139.29297	42322.58203	61485.57422	NA	41828.24219	51288.92969	41338.28906	72594.89063	48426.50781	58955.47656	46063.04297	40298.39844	45034.74609	67398.21094	60314.75391	61668.95703	33075.07813	99475.46094	61204.10547	88068.61719	44490.64063	67410.41406	42957.84766	NA	NA	235936.7344	NA	54802.46094
D3Z9D0	D3Z9D0~D3Z9D0_RAT~RGD1306271	110429.8828	184057.6875	132945.9531	181402.0938	147569.5	201191.0938	204648.8125	175226.2656	142091.9063	139649.3594	178173.0781	138827.7656	58117.57813	155426.9844	116384.7422	128266.5313	109958.5469	113419.1953	90578.5625	94503.95313	117114.0078	100232.4688	111460.0469	85593.11719	84081.78906	87732.00781	47987.57031	99435.04688	48931.45703	82390.75781	35118.64063	69657.21875	14074.26855	20432.30078	61430.92188	16338.92676	2658.165283	47614.68359	49034.53125	76706.4375	33936.76172	54491.09375	NA	20444.45313	NA	NA	NA	35915.89453
D3Z9H2	D3Z9H2~D3Z9H2_RAT~Hapln4	76218.10156	117064.5391	83398.96094	85716.29688	65438.82422	73051.60938	61136.67578	58242.40625	23307.35156	50677.80469	45183.88672	44282.86328	NA	46156.32031	41550.05859	48864.67969	39372.74609	28620.96289	24411.35156	18087.13086	21834.36328	NA	36253.07813	20213.99219	43358.97266	52199.21875	63836.16406	82413.77344	113877.2969	228613.3125	58984.16797	81258.29688	113914.6406	213621.0938	159001.2188	111632.6953	66714.1875	144671.8281	NA	110544.5781	21855.56445	79828.15625	66330.05469	NA	NA	NA	NA	NA
D3Z9I1	D3Z9I1~D3Z9I1_RAT~Coa3	18457.72461	44311.27344	29894.11523	47215.88281	49086.80469	75517.32813	66188.41406	76213.19531	56471.13281	102971.2578	196128.0313	132615.5625	88720.80469	314687.1875	207323.8438	258311.8438	238743.6875	303026.875	226051.2188	250656.4063	382949.5313	365900.3125	413749.1563	386672.8125	454811.5625	473870	501941.5313	569828	503947	599296.25	604954	603633.125	528840.1875	701394.4375	584939.0625	583976	499312.6875	505345.125	385486.9375	576568.8125	206601.7188	443726.9063	454317.7813	359253.9375	250482.6875	685177.1875	639183.6875	875397.1875
D3Z9J8	D3Z9J8~D3Z9J8_RAT~Sat2	NA	NA	NA	NA	NA	NA	NA	NA	NA	NA	NA	NA	NA	NA	NA	NA	NA	NA	NA	9597.332031	NA	NA	NA	NA	NA	5662.175293	3476.490479	NA	7913.743652	NA	32235.05469	NA	58559.86719	NA	NA	NA	NA	809307.9375	NA	NA	NA	NA	NA	NA	NA	NA	NA	NA
D3Z9K2	D3Z9K2~D3Z9K2_RAT~Mrpl54	NA	NA	NA	NA	NA	6511.385742	NA	NA	NA	NA	NA	NA	NA	NA	21943.73633	26103.64844	27721.59766	NA	23215.44141	NA	NA	NA	35306.30859	26761.13086	34845.75	37845.28516	47723.67188	74896.83594	81334.625	92585.6875	86971.35938	106612.3594	86641.5625	184944.9844	55254.52344	78167.45313	NA	NA	NA	29072.23828	24556.56641	22402.24023	NA	NA	NA	NA	NA	NA
D3Z9K4	D3Z9K4~D3Z9K4_RAT~Plekho2	NA	NA	NA	NA	NA	NA	5450.425781	7160.896484	4882.431641	7632.474609	9818.227539	NA	4886.520508	15466.67578	18721.71094	19246.5918	18972.92383	18899.67578	17629.60547	19278.5625	NA	21918.94531	31115.37695	24753.62891	26370.21094	31606.28906	25553.36719	49779.25	43456.30469	57383.55469	41564.00781	36273.99609	43050.47266	92921.95313	54164.83984	76260.4375	55374.04688	84832.47656	83272.21094	84929.01563	73506.65625	72027.88281	98428.91406	60407.35938	49058.32422	143551.5313	197012.7813	215671.3438
D3Z9K9	D3Z9K9~D3Z9K9_RAT~Gdpd2	NA	NA	NA	4180.742676	NA	9415.008789	8910.560547	NA	NA	14140.97363	22626.10938	18630.02148	10489.56445	31716.82813	27868.58789	32493.68164	29077.52344	37509.02734	34444.08594	23675.83984	41996.62891	36130.31641	44599.51563	37668.01172	40092.46094	42339.14844	46794.29688	53247.77344	47580.22266	62775.91406	59395.26953	56361.87109	49165.01563	68311.5625	64631.62109	53503.59375	52260.20703	61583.61328	84995.55469	59293.89844	NA	52415.04688	61727.50391	21628.82617	16686.19141	80824.60156	92614.35938	NA
D3Z9L0	D3Z9L0~D3Z9L0_RAT~Agk	30033.55859	65943.02344	90454.71094	165201.5156	199953.8438	327318.4063	438137.4375	518221.5313	385435.8438	616110.3125	1072767.125	826704.8125	494021.125	1585813.125	1305953.625	1591828.125	1300737.625	1762750.625	1444634.5	1551905	2471695.25	1771200.75	2616347.75	1839045.125	2035572.5	2225629.25	2233365.5	2690474.75	2208503.5	2674382.75	2562924.75	2476705.25	2069491.5	2380694.25	2024867	2067798.375	1461767.5	2472709.5	1898688.625	1660619.875	1455678.75	955256.375	1695800.125	464237.5625	362116.25	1761834	1637372.125	2059550.875
D3Z9L5	D3Z9L5~D3Z9L5_RAT~Wdr11	NA	NA	NA	NA	NA	11051.72754	8561.691406	5393.224609	23261.25586	7504.169434	36770.78125	NA	15326.69238	40435.69531	14504.5625	89830.4375	55341.76563	32243.37109	50344.17578	53861.90625	110600.9297	73219.03125	61561.09375	88961.84375	80479.46094	72866.09375	75766.88281	99353.14063	76507.875	127002.7188	95562.47656	91975.02344	85980.71875	153522.8438	117653.4844	228561.5	251928.5625	619098.125	449468.375	658174	430917.2813	308188.875	382869.3125	69260.88281	29511.66602	206259.2344	146877.3906	208344.1875
D3Z9R8	D3Z9R8~ATP68_RAT~Atp5mpl	9455.518555	30326.30273	26313.24609	50787.32813	85601.32813	163281.9063	147062.4688	289180.5	233575.1094	260353.7969	335493.3125	443739.125	351431.3438	506619.5625	449860.3125	590555.875	662603.625	629829.625	625870.3125	494046.125	813950.8125	759585.3125	885741.5	1175581.375	1635220.5	1124813	2164369	1157614.75	954968.3125	1233104.25	1198051	1329964.5	833852.25	1748005.875	1029940.25	1046763.375	926904.125	1297104.625	1603251.375	972448.125	967671.5625	901295.75	1973257.5	425738.5313	184655.1875	2238410.5	1233395.75	3357755.25
D3Z9Z0	D3Z9Z0~D3Z9Z0_RAT~Ank1	NA	7740.925293	10076.32324	9661.527344	14965.9248	16042.77637	15304.61621	19415.25	13060.77734	22882.66016	28324.12305	44860.38672	17106.2832	38086.83984	28748.76172	47218.89063	37336.39453	52303.52734	38464.88672	45274.79688	52369.04688	54924.4375	63811.46484	51944.84375	49531.72266	54054.35547	48527.19141	67057.1875	60738.5625	97576.64063	61285.91406	52094.75	47190.39844	66199.0625	91165.60156	51863.30469	42884.84766	82393.08594	51903.26563	78965.75	NA	178329.1094	341714.75	152342.8594	76376.90625	445975.8438	303209	285477.5625
D3ZA31	D3ZA31~D3ZA31_RAT~Mtmr2	NA	4901.514648	7083.601074	11054.18164	14211.83301	16070.27148	25557.99414	31917.50195	26461.01563	38404.31641	53633.01563	37559.26563	24053.06055	71094.03906	68281.5	106122.625	51415.58984	86830.98438	80408.77344	71940.53125	109583.8594	106869.4531	138763.3438	103609.25	121087.0078	136841.8594	141237.4844	170520.625	135706.3906	191325.1406	183879.8125	175830.25	146335.6875	200300.5469	166785.0313	175563.9688	142515.9531	219220.6406	197495.25	215076.2188	284152.4375	251728.4688	308983.9063	154401.3438	84042.71094	460125.3438	501762.375	633205.5
D3ZA84	D3ZA84~D3ZA84_RAT~Tln2	NA	NA	NA	NA	NA	NA	NA	NA	NA	NA	NA	NA	NA	NA	NA	NA	NA	NA	NA	NA	NA	NA	NA	NA	NA	NA	NA	NA	NA	NA	NA	NA	NA	NA	NA	NA	NA	NA	NA	NA	NA	NA	NA	NA	NA	NA	NA	NA
D3ZA85	D3ZA85~D3ZA85_RAT~Nfu1	NA	10251.83887	8041.173828	NA	NA	32383.90039	NA	41014.71484	NA	NA	17041.57031	NA	93545.75781	158762.8125	164006.2188	NA	262380	340774.7188	152222.4219	183332.5625	225550.625	168274.75	264571.6875	151084.5313	158790.4063	112642.25	NA	121690.875	279289.5625	335520.6563	292095.7813	284958.4375	268278.25	272149.8438	116204.7109	216098.9375	150238.9375	193993.0938	255025.7188	277491.125	402193.375	406577.6875	NA	206813.6094	33812.38281	494277.7188	448464.25	609853.125
D3ZA93	D3ZA93~D3ZA93_RAT~Acot13	3470.706055	NA	NA	NA	NA	NA	NA	NA	NA	NA	NA	NA	NA	NA	NA	NA	17259.87695	NA	NA	NA	NA	NA	NA	NA	NA	NA	NA	NA	NA	NA	12572.86133	NA	NA	NA	NA	13972.73828	NA	NA	NA	NA	NA	NA	NA	NA	NA	NA	NA	NA
D3ZAA9	D3ZAA9~MPP2_RAT~Mpp2	15671.26855	40580.00781	34355.01953	62757.15234	72042.26563	120144.0625	137880.125	165159.125	149536.4844	195705.6875	285367.3438	235821.2188	158756.2188	375103.7813	335199.5625	398915.6563	372949.0625	442823.0938	367330.2813	426096.6875	508614.1875	491152.4063	645078	559768.5	576067.9375	636752.625	687930.75	853289	771007.1875	943861	891596.25	871328.375	779067.625	1090515.125	1049683.375	836384.4375	845087.375	1396991.375	1211197.125	1042818.625	624761.6875	975601.8125	1008321.875	610894.5625	344017.7188	1737239.375	1401698.125	2215869.5
D3ZAF6	D3ZAF6~ATPK_RAT~Atp5mf	211802.5313	625426.0625	636899.3125	1131221.125	1477557.375	2191632.25	3051474.25	3689738.75	3921641.25	4776701	8323633	6722366.5	2288750.5	10290830	10262607	13705922	9196631	15884710	12529894	13646505	18004756	16570979	23445238	17382364	10868016	14187888	16437258	28521800	22330600	29739678	26338290	17181876	18669982	25353814	21045490	11849161	12677776	23794882	17596456	14928988	11829856	5929193.5	12790729	2530063.75	3399569.25	12998482	9591163	10241030
D3ZAI6	D3ZAI6~D3ZAI6_RAT~Nt5dc3	10657.07227	NA	NA	3531.651367	7083.085449	13242.1377	21502.50586	23939.27344	24091.04883	26679.31445	61984.91797	19580.69141	12971.09863	33204.50781	28639.91797	31729.89648	27969.67383	33036.28125	31259.51953	39005.44141	50592.56641	41874.58984	55844.00391	46867.35547	47754.33984	65357.46094	58161.91016	78067.30469	62684.13281	76673.10156	63111.17188	52181.13281	70275.84375	57432.70703	81606.40625	62990.09375	68936.35938	114077.9688	84823.60938	81050.5	49409.11328	94581.34375	136760.6875	45843.80469	56121.35547	414488.9375	1074908.75	3601432.25
D3ZAL7	D3ZAL7~D3ZAL7_RAT~Gab1	NA	NA	NA	NA	NA	NA	NA	NA	NA	NA	NA	NA	NA	NA	7043.96875	8175.026367	9063.615234	NA	7059.355469	7028.936523	NA	11129.60059	16470.51563	13875.76367	14573.09082	16481.80078	15049.10156	22653.48828	18682.48242	25836.52734	NA	20189.06445	17513.56641	14642.06445	19051.6582	23982.61719	22016.7793	18235.33203	24146.95703	14867.40332	10585.55664	15948.3457	62362.69531	20215.30078	NA	61061.98047	91190.97656	149256.0938
D3ZAN3	D3ZAN3~D3ZAN3_RAT~Ganab	6666.221191	NA	NA	NA	6166.902344	7256.500977	7093.218262	12288.30273	5584.564453	15332.13477	28201.20898	21360.0625	20933.21484	57294	39426.36328	50426.95313	75568.0625	69373.64844	60567.22656	70552.13281	96180.21094	88732.89844	120697.4063	102918.4141	116370.5859	131029.9844	175523.1406	182515.0781	165010.125	237771.2188	225673.0469	189410.4063	219138.5	424622.5938	369078.4688	395575.0625	321721.6875	602927.125	770299.8125	837205.9375	887623.875	1993484.625	3152301.5	875251.4375	415891.0313	2575905	1635410.375	1486369.25
D3ZAN4	D3ZAN4~D3ZAN4_RAT~Slc35b4	NA	NA	NA	NA	NA	NA	NA	NA	NA	NA	NA	NA	NA	NA	NA	NA	NA	NA	NA	NA	NA	NA	37867.95703	NA	NA	38137.0625	48746.66406	NA	NA	NA	74303.64844	63199.95313	63175.20313	99346.32031	71352.82813	84717.14844	55723.39453	107924.7734	90578	79974.59375	60009.38672	61462.22656	114341.3438	29223.94531	NA	120491.1016	105804.0469	92917.97656
D3ZAP9	D3ZAP9~D3ZAP9_RAT~Gpd1l	27574.2207	14813.3252	14938.48145	29684.26367	30811.39453	54146.26563	67393.19531	70636.09375	68057.60156	84435.33594	91910.65625	109082.0938	79809.39063	176847.6094	156907.5625	203647.4844	231021.4531	190258.9219	184847.0781	213242.9219	297643.75	278622.4375	367331.0938	321778.6563	327799.0625	357762.4688	376089.25	457273.5	415395.0625	508955.9688	485570.0625	499483.8125	415683.375	681403	642388.75	559615.3125	466071.625	917287.1875	669730.5	600820.3125	444800.2813	576790.25	625591.25	237361.8281	187149.3281	762736.5625	746083.4375	1230081.75
D3ZAQ0	D3ZAQ0~D3ZAQ0_RAT~Fundc2	NA	5877.081055	7283.391602	10739.50586	15908.09766	20123.76953	22668.17969	27328.97266	21010.79883	31711.96484	44506.27734	42381.95313	27730.29297	74113.3125	64664.61719	78913.44531	77686.09375	108976.0391	90985.67969	103561.1797	191469.9531	142618.5625	139864.0156	129958.8047	164031.625	160034.9688	192807.2031	207278.5625	220548.0938	268626.3438	261501.8594	261382.6719	223995.9844	301925.1563	341969.6563	350408.4688	252960.5156	550352.5	352099.5938	369555.6875	305274.3125	323854.8438	343870.2188	140843.5469	107122.2422	478757.7188	451225.0625	977183.25
D3ZAQ4	D3ZAQ4~D3ZAQ4_RAT~Psmg2	NA	NA	NA	NA	NA	NA	NA	85504.25781	79499.73438	88305.46094	NA	163380.4844	NA	250318.7344	219767.0781	296168.3125	NA	377284.75	249676.8125	251148.9688	NA	299105.9063	444203	447635.0313	NA	NA	NA	NA	NA	838342.5625	NA	NA	559280.0625	789806.9375	NA	798563.3125	480061.625	123359.2891	182734.0156	NA	143871.375	552265.4375	646047.125	NA	150177.2344	516715.8125	178534.8438	325579.75
D3ZAS2	D3ZAS2~D3ZAS2_RAT~Sgsm1	NA	NA	NA	NA	8428.710938	10512.7041	16521.77734	15194.5127	16445.16797	25561.80469	31960.58398	17053.38867	22570.2168	52212.30859	51939.55469	70392	59027.64844	91769.42969	77889.6875	84034.66406	127391.5703	123162.4219	180146.7813	155226.9375	163501.9375	189674.3281	194840	276178.3125	251050.1094	325533.2188	308662.0938	289459.5	273826.0625	389158.2813	388613.75	351059.2813	284216.9688	480161.4063	380216.9688	402521.1563	296641.4688	352349.625	337938.8125	124820.2734	76166.61719	493066.875	476848.75	619908.25
D3ZAS9	D3ZAS9~D3ZAS9_RAT~Ddrgk1	NA	1620.480591	NA	3056.874023	NA	6826.407715	10278.63672	7679.146973	9417.199219	15302.13574	21464.11328	20371.80078	10564.11523	9782.089844	11316.08398	NA	3718.601563	NA	NA	NA	68896.10938	NA	NA	NA	NA	NA	NA	NA	NA	NA	104875.9844	NA	NA	NA	NA	NA	NA	NA	NA	NA	109003.7031	NA	NA	51447.40234	31533.88281	NA	NA	NA
D3ZAW2	D3ZAW2~PISD_RAT~Pisd	NA	NA	NA	NA	NA	NA	NA	NA	NA	11034.49414	17374.87695	NA	NA	23961.88867	22164.05859	32102.75195	36017.16406	23371.22266	NA	19280.72656	NA	NA	NA	NA	39932.71094	NA	34685.84766	46679.82422	44648.83203	46649.15625	42759.51953	NA	40857.23438	72938.60938	38075.375	28481.22656	26860.65625	57701.79297	58857.07813	NA	35036.83594	28165.07227	34035.01563	NA	NA	NA	63192.99609	86067.4375
D3ZAW4	D3ZAW4~D3ZAW4_RAT~Abhd4	NA	NA	NA	NA	NA	NA	NA	NA	NA	NA	NA	NA	NA	NA	NA	NA	NA	NA	NA	NA	NA	NA	NA	NA	NA	NA	NA	NA	NA	NA	NA	NA	NA	NA	NA	NA	NA	NA	NA	NA	NA	NA	NA	NA	NA	NA	NA	NA
D3ZAZ0	D3ZAZ0~D3ZAZ0_RAT~Eif3m	NA	NA	NA	NA	NA	NA	NA	NA	25765.63281	NA	47103.33203	NA	NA	NA	NA	NA	53436.46094	73374.28125	53564.50391	73699.89063	88879.57031	88622.36719	131839.6094	72608.58594	78423.07031	117453.7891	129162.5938	86450.60938	133734.625	82252.71875	114624.4297	94783.28125	106472.5156	205467.0625	256054.2031	221229.7969	211979.6875	219953.0781	136921.7656	106650.5703	8236.205078	142549.125	84708.98438	40563.60938	NA	154138.7656	78709.32813	168911.4688
D3ZB78	D3ZB78~D3ZB78_RAT~Phf24	18037.11133	29442.33398	30420.10742	48869.91016	54179.66016	86220.41406	110733.8516	124154.3984	109335.6953	160960.6406	232042.8125	243292.125	151422.25	275527.1875	261658.5313	298061	276417.3125	294897.3438	239889.6719	234636.3594	260485.5781	269148.7188	309453.1563	295245.0313	289337.125	313140.125	327082.875	507715.1875	443350.2813	625647.6875	459713.4375	487640.5625	624676.875	911105.4375	959935.6875	1119852.25	785113.1875	1288629.375	1738327.875	1993933.125	1184186.5	1845880	2827850.25	1328827	870215.0625	4761103.5	4415685	5705286
D3ZBG6	D3ZBG6~D3ZBG6_RAT~Ptrhd1	NA	NA	NA	NA	NA	NA	NA	NA	NA	NA	NA	NA	NA	NA	NA	NA	NA	NA	NA	NA	NA	NA	NA	NA	NA	NA	NA	NA	NA	NA	NA	NA	NA	NA	NA	NA	NA	NA	NA	NA	NA	NA	NA	NA	NA	NA	NA	NA
D3ZBH5	D3ZBH5~D3ZBH5_RAT~Lmtk2	7203.811523	9379.293945	7384.335449	13233.6543	17035.93359	30462.56445	37664.05078	40766.17188	38799.30078	39943.13672	54923.76563	56448.12891	34355.88672	81316.98438	69733.76563	86082.34375	84549.78125	84749.09375	69127.125	72173.89063	87634.63281	73729.23438	99705.35156	81305.67969	80923.14063	83366.02344	81631.48438	105711.875	81289.5	106231.0234	91205.74219	83409.44531	62824.61328	96833.08594	98526.17969	85202.88281	76980.69531	65415.29688	95352.79688	78438.72656	44772.46875	64662.63281	86089.47656	49031.82031	NA	72726.49219	66731.78906	69191.41406
D3ZBM3	D3ZBM3~D3ZBM3_RAT~Fech	12859.95703	NA	7224.046387	NA	12543.09473	16548.84375	21091.125	22228.85156	NA	29490.74609	53788.35547	NA	23675.42578	25451.02344	73812.96094	22440.53516	67945.09375	80012.375	65656.42188	66534.45313	87480.82031	82483.67969	103623.9531	100303.5938	106277.125	108121.4375	110277.5703	153741.0156	128040.4141	158666.3906	141281.5156	151348.6563	130383.6641	180334.2031	170365.0313	155739.2188	134021.8438	214817.3281	194853.2813	168740.6094	189543.1406	101932.6172	183835.7188	75531.92969	82554.51563	256609.5	238930.6563	355089.7813
D3ZBM7	D3ZBM7~HACE1_RAT~Hace1	NA	NA	NA	NA	NA	NA	NA	NA	NA	NA	NA	NA	NA	159616.375	8613.560547	11960.05078	10993.49219	13240.71875	16603.65625	8721.544922	18586.46875	18222.61523	24936.02344	27381.81641	27820.16797	31869.10547	26561.84766	NA	25356.35352	39420.90234	38060.28906	37647.03906	31468.84375	70377.67969	26447.0918	43864.34375	33478.69531	41550.59766	43611.69531	41992.73438	31344.78711	35756.72266	45756.8125	NA	NA	75213.66406	65297.28125	137307.3594
D3ZBN0	D3ZBN0~H15_RAT~Hist1h1b	15934.74805	22968.84375	22120.25586	36319.3125	31984.50391	54747.64453	58541.24219	60177.71484	49335.59375	62836.57031	99076.75	65916.46875	26421.5957	93030.46875	92133.99219	88228.51563	58945.0625	76139.875	59433.14063	67500.23438	78814.96875	59204.42969	78400.36719	68708.72656	56886.4375	65470.62109	60328.95703	73883.03906	67115.76563	NA	70517.76563	66238.20313	63472.64063	72902.71875	87583.46094	59829.66797	52260.6875	87351.99219	44664.54297	61861.37109	NA	41299.46094	47425.67188	NA	NA	NA	38313.82031	NA
D3ZBN4	D3ZBN4~D3ZBN4_RAT~Erg28	NA	NA	NA	NA	18749.62695	26452.24609	NA	NA	NA	NA	NA	NA	NA	106539.0078	113783.5	127750.9531	NA	139122.9844	NA	161971.3438	135358.3594	155213.5625	264699.625	224634.3438	164160.9219	223521.5313	286387.9063	376601.9688	334157.1875	366846.75	356839.9375	436689.2188	359939.625	717531.3125	497969.2813	590213.4375	380727.8125	600886.9375	465327.3125	428947.0313	210938.3594	441286.25	377867.5	205217.0781	132320.4844	658699.875	730452.0625	844601
D3ZBU7	D3ZBU7~D3ZBU7_RAT~RGD1310819	16265.66113	18739.23242	8845.53418	27507.46875	25648.96875	38032.12891	43247.14844	47761.01563	38866.27734	54924.51172	74093.22656	71112.72656	67676.375	106299.5859	98260.23438	124089.8984	166152.8906	130571.0391	104967.3047	120747.0703	143924.6094	144823.9688	186761.875	147597.1875	147495.2344	174205.3125	167051.4063	212226.3125	187554.125	215130.4844	206541.4219	234924.3125	206344	422046.8438	301581.1875	371404.375	294703.1875	367987.1563	357711.5938	486304.5938	277074.8438	304761.1563	306819.25	210951.9531	109655.9375	447730.4063	375317.0625	362976.6563
D3ZBW5	D3ZBW5~D3ZBW5_RAT~LOC685203	NA	NA	NA	NA	NA	NA	NA	NA	NA	NA	NA	NA	NA	NA	NA	NA	NA	NA	NA	NA	16630.43359	11229.38965	19662.91211	17324.75586	23450.36328	23361.03906	30948.38086	62827.53125	28329.26563	48038.24219	31241.03906	57102.625	53079.42188	84440.17188	45334.74219	124209.2578	30015.7207	113590.6406	68823.91406	141401.5313	104054.2031	86629.00781	160117.5156	34791.71094	NA	108138.5234	122989.3438	234138.7656
D3ZBX9	D3ZBX9~D3ZBX9_RAT~Ccdc92	NA	14398.35254	18012.76758	24689	21921.18945	39362.08984	43633.85156	45128.49219	51349.53906	54834.66797	67641.67969	57284.94531	43198.21875	72298.64844	65087.17969	89482.53125	75932.69531	NA	55096.85156	49255.91406	34808.38672	47193.76172	100089.6016	87961.60938	47734.33984	55435.89844	79350.90625	65262.45703	50493.58203	NA	NA	50988.29297	NA	NA	NA	NA	NA	122092.9063	98338.82031	NA	89533.72656	NA	154440.5156	78804.9375	36364.88281	NA	14037.99023	174328.9375
D3ZC07	D3ZC07~D3ZC07_RAT~Pkn3	NA	NA	NA	NA	NA	NA	NA	NA	NA	NA	NA	NA	NA	NA	NA	NA	NA	NA	NA	NA	NA	NA	NA	NA	NA	NA	NA	NA	NA	NA	NA	NA	NA	NA	NA	NA	NA	NA	NA	NA	NA	NA	NA	NA	NA	NA	NA	NA
D3ZC15	D3ZC15~D3ZC15_RAT~Carmil2	NA	8378.197266	NA	11136.33398	8351.136719	15820.9668	21110.60547	23687.74023	20651.27539	23260.13672	37484.90625	43177.80469	21599.89648	60296.70313	48103.85156	58049.66406	64629.96094	76688.8125	48832.89844	62107.42969	73820.9375	81394.29688	92629.49219	89528.83594	89427.55469	105962.5781	107325.5156	104291.9844	113703.75	97957.28125	104378.2734	129969.4844	114153.7891	146638.9375	121559.4375	157362.25	141411.8281	168641.75	217791.6719	153875.375	231470.0469	211214.7656	245733.8125	213155.5781	90863.50781	481765.75	353925.625	477582.4063
D3ZC55	D3ZC55~D3ZC55_RAT~Hspa12a	61436.28125	144545.9688	154334.9531	251345.0781	286288.375	474798.1563	572831.0625	634539.875	602142.375	740340.375	1047659.813	956976.9375	702655.375	1479447.75	1366431.125	1643781.875	1644235.875	1754012.125	1404593.875	1629376.125	2087758.25	1976457.5	2473098.75	2094608.875	2224308.75	2451052	2499531.75	3210290.5	2844626.25	3250790.5	3032187.25	2882588.5	2723470.75	3814507.25	3493381.75	2872369.5	2476945	2810478.5	3030487.75	3180028	1595234.625	2630962.25	2907250	1108441.375	881235.6875	3829494.75	3183984	4313747
D3ZC56	D3ZC56~D3ZC56_RAT~Dst	13134.3457	21495.77148	17725.80859	29067.08008	28970.55078	42584.16406	45762.66406	47109.87109	30429.47266	42770.60938	49986.36328	39098.06641	19814.7793	61185.21484	52330.71875	58988.75781	54848.32813	64005.80469	67174.78906	71112.89063	144998.0156	134670.1094	141099.9688	96509.32813	84687.13281	75731.875	61952.89063	90301.98438	52427.33594	60863.20313	21572.92773	14662.62012	47410.47656	42280.45703	21566.25781	23780.24023	14208.42285	45136.4375	46880.01953	41571.41797	33946.21094	24380.7793	89913.74219	63450.83984	NA	22530.76172	13141.67578	46783.49219
D3ZC63	D3ZC63~D3ZC63_RAT~Cmpk2	NA	NA	NA	NA	15199.64551	31565.91016	23949.31836	36985.57813	42620.62109	20451.44531	NA	NA	58695.87891	43385.71875	NA	NA	27896.52344	84290.625	135821.8438	69148.95313	90782.04688	34701.42969	144390.875	NA	107011.8594	38290.31641	72173.28125	75731.77344	68328.60938	78175.79688	109032.2188	NA	106215.2188	143177.7656	205580.7813	17589.00391	53091.57813	47059.19531	NA	103059.3594	1896769.875	52681.9375	NA	48441.01953	89269.61719	138005.1563	69874.21875	86956.25
D3ZC89	D3ZC89~D3ZC89_RAT~NA	NA	NA	NA	NA	NA	18783.09961	NA	NA	16019.03516	NA	NA	32617.625	15903.60352	75522.55469	69952.85938	80733.77344	94836.86719	107157.0547	92389.8125	115543	152279.1719	168964.2656	214134.5	187257.5781	189637.5938	230368.5156	232341.3281	398141.75	341070.6563	452700.8438	381288.7813	315859.1875	385729.8438	498792.5625	447055.3125	486137.2813	371318.7813	594067.875	549329.3125	590310.9375	506248.3438	493860.2188	624288.5	173205.8906	91601.55469	574402.5	495994.4688	723671.8125
D3ZCA0	D3ZCA0~D3ZCA0_RAT~Plpbp	NA	NA	NA	NA	NA	NA	NA	NA	NA	NA	NA	NA	NA	NA	NA	NA	NA	NA	NA	NA	NA	NA	NA	NA	NA	NA	NA	NA	NA	NA	NA	NA	NA	NA	NA	NA	NA	NA	NA	NA	NA	NA	NA	NA	NA	NA	NA	NA
D3ZCG3	D3ZCG3~D3ZCG3_RAT~Mon2	NA	NA	NA	4717.186523	6276.868652	14244.31055	15477.19824	18687.53906	17913.83008	22876.48047	34952.32813	26688.16992	16405.55469	48811.46875	41482.23438	48715.99219	38551.17188	52773.38672	40879.67188	33913.22266	47863.39844	38054.87109	53527.41797	38990.70313	43117.70703	59968.33594	45462	44948.05078	NA	56922.14063	32281.54297	33294.26563	NA	55617.35938	NA	NA	NA	NA	NA	NA	NA	NA	NA	NA	NA	NA	NA	NA
D3ZCI2	D3ZCI2~D3ZCI2_RAT~Slc9a7	NA	NA	NA	4926.139648	NA	NA	10841.43359	NA	NA	NA	8525.017578	NA	12816.72559	37700.79297	35896.17578	42945.90625	37190.51172	46449.31641	54337.96875	60012.60938	75419.51563	99571.54688	119962.6875	104911.8828	121026.4922	NA	NA	176629.4375	159588.4688	NA	203603.5	167884.75	186246.6875	208624.375	156674.3594	188982	164431.6563	214495.7656	135092.875	153357.0469	133707.9688	NA	NA	NA	NA	212302.0313	202422.6406	242414.75
D3ZCI5	D3ZCI5~D3ZCI5_RAT~Stxbp6	19780.5332	21956.10547	18396.80469	29922.40039	35793.34375	59534.26953	71446.75	75332.13281	63095.625	98863.22656	156229.9375	132768.875	89564.65625	221331.1094	204070.5469	238860.6875	223374.4531	290252.6563	248624.2969	250122.8281	353485.3125	308313.125	362005.2188	282903.125	294297.0938	333983.4063	342858.0313	408706.9688	350405.5	414231.625	377282.2188	385007.1563	307128.8438	405139.1875	355592.9375	302017.2813	257446.125	296142.6875	247702.8906	303423.8125	119256.9375	221357.5156	292368.0625	144033.9844	94353.92188	353417	296227.125	361871.4375
D3ZCR5	D3ZCR5~D3ZCR5_RAT~Larp6	NA	NA	NA	NA	NA	NA	NA	NA	NA	NA	NA	NA	NA	NA	NA	NA	NA	29594.34766	NA	NA	NA	NA	NA	NA	NA	NA	NA	NA	NA	34833.25781	NA	NA	NA	36444.26172	NA	NA	NA	NA	NA	36890.61328	39533.61719	NA	62223.89844	63736.1875	24664.37695	130690.7734	895605	219296.625
D3ZCS3	D3ZCS3~D3ZCS3_RAT~Pcbp4	NA	NA	NA	4089.964355	NA	10141.37109	15642.13281	19189.86328	19336.6543	21861.24414	35172.55859	36054.48438	9007.80957	51124.48438	38913.875	59270.80469	44261.45703	65327.98438	48474.61328	37330.60547	NA	49713.70313	102676.9375	58804.86328	61531.91016	73347.83594	64280.20313	120345.9531	103871.0938	106074.0938	88195.76563	86491.04688	85977.34375	114149.8281	143450.0781	114990.6641	92261.84375	102021.3906	95748.76563	116282.9844	NA	140178.0469	201148.4063	60692.47266	62407.78516	172225.7188	186703.3281	246543.7344
D3ZCU8	D3ZCU8~D3ZCU8_RAT~Rab33a	5733.838379	17034.94531	16750.20117	28697.09375	37935.59375	61489.90625	75413.07813	82060.5625	71434.48438	104230.5547	131974.4688	125559.5547	81339.28125	202152.5313	173606.5625	213249.0469	178483.0156	238848.4063	193572.7031	228188.375	299127.1875	276733.5	312616.5625	301690.3125	299001.9375	353162	353654.125	422263.8438	473659.875	451729.8125	490255.8125	394847	434490.3125	512723.125	403973.4375	398720.5313	340317.6875	296965.9063	258803.2188	375203.7813	NA	307425.5313	324035.0313	110948.6797	98349.53906	351181.3125	312649	460896.3438
D3ZCV0	D3ZCV0~D3ZCV0_RAT~Actn2	NA	31627.04297	7653.507813	NA	7543.53418	16957.10547	NA	NA	5282.525879	5861.039551	315830.7188	NA	NA	4340.178223	1022219.125	NA	32541.67578	25661.23047	4661.703125	7925.736816	54714.95313	13148.2998	21514.18164	12213.18945	12111.35938	16425.92578	18818.74219	26746.50977	96590.46094	38454.88281	47858.375	22522.59375	26453.26953	33194.54297	17049.78125	74120.92969	139202.0469	111227.7578	157773.5156	250289.3125	218216.375	116637.9219	876999.9375	60426.02344	114594.5313	115727.3828	263251.125	78405.63281
D3ZCZ9	D3ZCZ9~D3ZCZ9_RAT~LOC100912599	32737.89648	71815.5625	134598.6563	161985.5313	174971.2813	323725.0938	481145.4375	562851.9375	350759.0625	403640.6875	683172.8125	633387.9375	469481.875	995992.375	947097.4375	1875216.5	1591362.75	2243834.25	1618836.25	1396803.75	1956226	2040594.875	2363459.25	3212669	1438625.75	1550743.375	1487133	1954681.5	1475128.625	1635252.875	1822110.5	1566565.625	1368884	1253473.625	1075591.875	1878414.625	736895.4375	1560401.375	1224421.5	948854.5	978441.5625	1164659.875	1087343.875	472482.6875	275082.1563	1486315.625	1475840	1509238.75
D3ZD09	D3ZD09~D3ZD09_RAT~Cox6b1	111217.7031	309128.25	315507.8125	526120.0625	633009.4375	985999.1875	960305.375	1640245.125	965774.875	2251217	3293173.5	2848853.5	1381757.75	5375421.5	4955867.5	6740462	6192613	7914683	6298938	7831118.5	10511530	10150332	9480462	10230907	8597072	11269785	12095067	10519593	9327276	12758660	15852171	14805250	12510500	14190959	10018197	9273272	8008223	11880750	9962057	14388028	11673990	8530704	18428632	4084378.75	3665091.25	13865835	10490175	23391736
D3ZD11	D3ZD11~D3ZD11_RAT~Spcs2	8650.375977	7509.017578	NA	8887.040039	13198.69531	24569.48047	42152.28906	33979.36719	25467.99219	41274.23438	75101.39063	51119.84766	37691.89063	111184.9609	99141.375	122788.0078	130023.2656	138194.2813	118910.3828	117389.9141	166470.5313	157907.6875	234257.5781	204540.7656	214487.3125	265106.8438	286104.6563	302230.8125	258887.3594	339780.875	325542.9063	349264.2813	279558.8438	426085.25	297215.9063	295631.4375	255984.6406	404851.9375	370869.5938	248908.4531	232496	239809.125	201424.6875	138479.2813	68336.89844	395756.0625	383260.5313	571854.3125
D3ZD23	D3ZD23~D3ZD23_RAT~Abce1	NA	NA	NA	NA	NA	NA	NA	NA	NA	NA	NA	NA	13514.68555	NA	NA	NA	NA	NA	28765.94531	33031.09375	46149.02734	37532.03125	49594.42188	NA	33503.61328	NA	NA	67489.95313	NA	NA	17829.68945	14767.40234	65683.4375	14350.96094	34172.08203	NA	39009.50781	NA	49635.71875	45182.87109	35119.47656	70127.85938	61121.23047	5646.43457	NA	113126.8906	47310.24219	NA
D3ZD48	D3ZD48~D3ZD48_RAT~Rab11fip2	NA	6773.31543	NA	7896.720703	11308.87109	20437.60547	18158.16406	19166.58984	NA	23217.82813	24511.91211	19138.15039	NA	45063.875	41566.6875	NA	49968.55859	53108.74219	29513.57227	12323.29688	39642.79297	32301.65039	64130.32031	42472.00781	34655.96484	46018.35938	23610.35352	41605.78125	27413.125	49678.39063	43529.54688	27778.54297	28408.46484	48430.60156	53054.82813	42883.38281	40702.16406	41985.89844	29384.16406	65434.84375	36588.00781	21384.55859	55208.41797	29953.84961	8374.588867	84789.875	65950.28906	93000.42188
D3ZD73	D3ZD73~D3ZD73_RAT~Ddx6	8729.883789	NA	NA	NA	NA	NA	NA	NA	NA	NA	3895.666504	NA	5823.658203	16148.78516	12557.9248	23294.66211	5900.657715	16485.13086	8997.048828	NA	52446.09375	NA	44832.67969	24763.26953	31068.54688	34295.48047	38942.40625	31778.83594	83917.84375	13740.26563	59411.88672	52932.46875	28965.60352	71346.64844	50587.05078	49680.03125	43611.4375	115878.5938	36074.1875	157407.4688	75398.41406	141629.9688	138712.4688	83445.19531	41437.82422	266690.75	258534.5	382547.1563
D3ZD89	D3ZD89~D3ZD89_RAT~Naa15	8925.374023	NA	NA	NA	NA	NA	NA	NA	NA	NA	NA	NA	NA	NA	NA	NA	NA	NA	NA	NA	NA	NA	NA	NA	NA	NA	NA	NA	NA	NA	NA	NA	NA	NA	NA	NA	NA	NA	NA	NA	NA	NA	NA	44513.71875	NA	NA	NA	149717.5
D3ZD97	D3ZD97~D3ZD97_RAT~Dhx15	NA	NA	NA	NA	NA	NA	NA	NA	NA	NA	NA	NA	NA	NA	NA	NA	NA	NA	NA	NA	NA	NA	NA	NA	NA	NA	NA	NA	NA	NA	7066.321777	10282.39453	NA	NA	NA	7725.640137	NA	NA	NA	NA	NA	NA	NA	NA	NA	NA	26704.32422	42480.76563
D3ZDF3	D3ZDF3~D3ZDF3_RAT~Mrvi1	NA	15717.95898	17437.66211	23961.20313	29525.28516	47430.98047	52075.64453	61614.48047	44844.03516	64277.98828	82048.51563	59140.67578	64645.99609	111754.1094	85164.86719	136886.7188	157686.2031	164771.2344	119880.4688	147634.2344	151875.25	193383.0469	199462.8438	NA	204385.3281	NA	NA	131097.875	211601.125	108795.4609	205800.625	188420.4844	187435.3906	NA	194320.7188	214502.6094	176210	146829.4063	343119.9688	NA	149218.3125	NA	NA	NA	NA	792929.8125	967249.0625	NA
D3ZDH8	D3ZDH8~D3ZDH8_RAT~Sept5	58005.50391	180325.5938	178177.3906	302771.5313	337969.6563	588787.5	715302.875	735235.5	659418.625	1267175.5	1267913.25	1786508.75	803607.6875	2820816.25	2375906	2776470	2192277	3051541.5	2541207.75	2713588	2052013.25	3249145.75	4109234.5	3455359	3488524.5	3810823	3547744.5	5169238	4261594	5410699.5	6070792	6842140	10669357	17230060	18762040	13772184	11530338	18164188	13327210	8381000.5	1563958.375	5594741.5	5137699	1365426.25	869516.375	2939690.75	2250749.25	2386160.25
D3ZDI7	D3ZDI7~D3ZDI7_RAT~Ppp2r5a	NA	5470.854492	NA	NA	11284.16699	18467.33008	25442.82422	30477.9043	24807.19336	21060.61719	42398.17578	33302.09375	18908.5625	37242.04297	36615.3125	24289.09766	49265.9375	48240.40625	47072.97266	52474.09375	73053.92969	76745.47656	137057.7813	114469.0938	90863.58594	138439.6719	87099.17969	150204.2188	120801.7969	188072.2813	169670.1875	165330.6563	173877.0469	240784.5313	196739.5625	187193.6719	154780.5938	187735.4063	244366.6094	177549.8906	91329.26563	189059.9688	216431.9688	77477.44531	49693.16797	264996.3125	267800.1875	451999.0625
D3ZDJ3	D3ZDJ3~D3ZDJ3_RAT~Elmod1	NA	6905.470703	8466.052734	13758.16699	18110.97461	36612.92969	41733.80078	37447.46875	22481.58398	22831.20703	60013.16406	30000.88672	35489.5	88385.66406	48514.40234	64658.71484	54617.67578	85821.89844	83969.46875	70649.01563	112825.0781	69449	116909.5703	120391.7969	121713.5469	123956.5391	134004.125	149930.3125	132195.1875	181568.7188	189291.375	175303.5469	159062.0313	209175.5469	182338.8906	191912.7813	143686.2031	246904.9531	209544.5156	197993.3281	170830.1875	143889.8281	190043.6094	79350.92188	44030.41406	267086.5625	280551.5938	395836.4375
D3ZDK2	D3ZDK2~UB2D1_RAT~Ube2d1	NA	NA	NA	NA	NA	NA	NA	NA	NA	NA	NA	NA	NA	NA	NA	NA	NA	NA	NA	NA	NA	NA	NA	NA	NA	NA	NA	NA	NA	NA	NA	NA	NA	NA	NA	NA	NA	NA	NA	NA	NA	NA	NA	NA	NA	921992.5	2807562.25	NA
D3ZDK7	D3ZDK7~PGP_RAT~Pgp	NA	NA	NA	NA	NA	NA	NA	NA	NA	NA	NA	NA	NA	NA	NA	NA	NA	NA	NA	NA	NA	NA	NA	NA	NA	NA	NA	NA	NA	NA	NA	NA	NA	NA	NA	NA	NA	NA	NA	NA	NA	65993.50781	NA	NA	NA	NA	NA	NA
D3ZDP2	D3ZDP2~D3ZDP2_RAT~Mrpl58	7459.478516	5699.672363	16778.04102	19231.61719	19339.20703	28704.43555	25317.86133	35484.49219	20835.67773	38875.90234	59939.6875	50435.51953	38256.43359	75826.75	69536.875	83174.98438	80674.875	92039.63281	67396.4375	72906.85156	100203.3359	93719.30469	93881.86719	105111.1016	80509.35156	91788.79688	126813.1328	182646.9844	158625.6875	209077.0781	198847.6563	210176.2344	182573.5156	203222.0469	142930.3438	97009.0625	81114.57031	77368.1875	77567.58594	42130.99609	24092.75391	46395.85938	47346.37891	21452.92383	NA	51989.54688	51341.04688	41248.89844
D3ZDR2	D3ZDR2~D3ZDR2_RAT~Chmp6	2986.210938	NA	NA	7268.026367	12485.22168	28139.49219	31836.35352	32825.05469	23602.92578	44471.9375	63975.62891	61766	48449.21484	72489.33594	65345.03906	118804.8047	147490.1719	147449.0313	112852.3828	119005.3359	164739.3438	158479.9063	185625.2344	165829.6563	122508.1406	181346.2813	171129.0781	201155.1719	173478.8438	151775.75	162821.2188	257726.1875	152543.1563	239853.0156	292915.75	251061.5	203576.7188	250776.25	242245.0313	263749.125	265251.5	234070.1563	338171.5938	261401.5	131560.6563	556626	564107.25	907118.1875
D3ZDT1	D3ZDT1~D3ZDT1_RAT~Epb41l2	NA	NA	NA	NA	NA	NA	NA	NA	NA	NA	NA	NA	NA	NA	NA	NA	NA	NA	NA	NA	NA	NA	NA	NA	NA	NA	NA	NA	NA	NA	NA	NA	NA	NA	NA	NA	NA	NA	NA	NA	NA	NA	NA	NA	NA	NA	NA	NA
D3ZDU2	D3ZDU2~D3ZDU2_RAT~Rptor	NA	7564.112305	13805.05762	14147.53711	14766.62695	32815.42188	37386.05469	42863.8125	37874.23438	50914.30859	71307.17188	64891.77734	33281.01953	98234.13281	89605.95313	111582.3203	96142.77344	125770.625	108657.1797	106178.2109	145989.4219	138018.9688	153504.4688	126349.5547	156225	176696.6719	180626.1563	192715.8125	144433	223585.0781	193790.4531	192136.375	174398.2188	275833.1875	183781.7344	181177.4375	127793.3672	191915.1406	124987.2344	194727.9375	105570.0469	143649.625	196728.1875	59112.89453	41856.43359	227953.3906	190950.5625	193895.7969
D3ZDX5	D3ZDX5~D3ZDX5_RAT~Plxnb1	7708.816406	18080.80469	23854.9668	43710.98047	49254.85547	84908.05469	98547.84375	107616.8125	90474.875	132641.7188	183870.9531	154052.1406	126831.875	231270.4219	218190.3125	278598.4375	236403.6719	313485.625	246102.75	271191.375	351240.9063	328844.3438	402111.25	346704.7813	349458.9688	379041.5625	378246.5313	495498.1563	397993.4375	525909.125	451064.3125	443321.125	361393.7813	547122.875	414942.1875	401490.25	240408.0469	455865.75	275861.7188	290838.0313	212007.0938	174620.0313	186688.1719	53649.14844	34801.61328	192169.4219	190692.1563	213498.3281
D3ZDX7	D3ZDX7~D3ZDX7_RAT~Mrpl48	NA	NA	NA	5143.40625	NA	13491.24805	12235.81543	12880	17878.4375	16011.77148	32415.31836	17821.22266	NA	32462.25195	28737.71875	36389.23828	30918.30664	34010.79688	32699.01953	19859.08789	38414.19922	29477.79492	47189.92969	57526.6875	49757.25781	50938.82813	67312.125	89241.72656	93522.41406	121610.875	120381.0156	122061.3125	88735.89844	128390.8281	117141.6094	55266.46875	37260.73438	NA	NA	NA	NA	NA	NA	NA	NA	NA	NA	NA
D3ZE15	D3ZE15~D3ZE15_RAT~Ndufa13	116346.4922	277056.6875	273548.625	542681.5	598912.5	1167958.75	1318872.625	1554102.5	1092137.625	2196917.5	3112781.25	2346543.5	1817667.125	4482865.5	4134510	4953706	3789542.5	5123924.5	5384212	3534563.5	5815225	5535644	6065039	5068887.5	3031505.5	6240040	5601723.5	4611173.5	3785324.75	4566508	5161672.5	4360206	2875574.75	3933959.75	2721476	3547278.25	2035711.5	2642864.5	1954484	1511564.625	385506.7188	1319637.25	1878967.875	915211.75	527406	2222663	2569369.5	2524647
D3ZE17	D3ZE17~D3ZE17_RAT~Caskin1	NA	NA	NA	NA	NA	NA	NA	NA	NA	NA	NA	NA	NA	NA	NA	NA	NA	NA	NA	NA	NA	NA	NA	NA	NA	NA	NA	NA	NA	NA	NA	NA	NA	NA	NA	NA	NA	NA	NA	NA	NA	NA	NA	NA	NA	NA	NA	NA
D3ZE26	D3ZE26~D3ZE26_RAT~Tmcc2	3209.448486	9405.1875	11755.92676	19962.49219	24923.70313	48203.52734	60396.58594	71726.00781	59720.15625	82885.47656	104816.4063	89917.4375	58859.32813	137797.6563	119661.0078	131421.5313	125737.8672	130807.1719	102287.4297	108924.9844	122061.5234	117698.2031	158314.9375	105462.0703	76875.82813	72609.58594	118949.3125	143370.0781	122410.4453	136631.125	100197.4219	74994.32813	46520.39063	124588.6641	62648.34766	69683.3125	37935.67969	122774.7109	NA	162574.3281	73923.28906	NA	88986.03906	27556.30469	NA	123485.5547	65108.43359	108203.0313
D3ZE49	D3ZE49~D3ZE49_RAT~Trappc12	NA	NA	NA	NA	5117.366699	12543.10547	16486.76172	14792.29492	14794.54395	23787.85938	21955.14453	28802.61523	19033.87305	38555.86719	34431.22266	36245.13672	44285.125	47204.6875	42048.94922	44555.90234	59092.05469	59549.44922	76975.67188	58949.64844	65613.30469	75002.82813	77733.0625	83790.08594	69593.79688	101461.0156	78984.46875	94826.90625	87124.78125	136970.5781	161510.1406	224598.0781	211109.1875	462832	319822.5313	239618.2031	144664	123797.7188	102116.8438	39377.41797	30756.44531	79770.21094	45814.34375	43044.3125
D3ZE55	D3ZE55~PCDH8_RAT~Pcdh8	NA	NA	7988.553223	9885.597656	13109.97656	20790.05469	21968.80273	24352.42383	20326.34766	26672.4707	NA	NA	15441.07227	41166.42188	35846.85156	NA	NA	55049.40234	29805.60938	51153.32422	NA	77158.08594	66226.94531	NA	NA	64763.08203	NA	82916.41406	80913.64844	71944.67969	87700.89063	64937.83594	71904.14844	88869.03125	104505.2188	100252.7734	64475.89063	110350.4219	104300.5625	85785.07031	NA	69282.46875	84015.40625	NA	NA	100116.5	NA	NA
D3ZE72	D3ZE72~D3ZE72_RAT~Metap1	NA	NA	NA	NA	NA	NA	NA	NA	NA	NA	NA	NA	NA	NA	NA	9239.292969	10749.53906	12243.57227	14453.62891	NA	18634.33203	13528.64355	19416.8125	NA	NA	21590.84766	9838.220703	NA	NA	NA	30751.04492	NA	NA	33961.5	NA	33597.05078	NA	45422.46484	NA	NA	27227.01367	NA	35671.0625	NA	NA	NA	46914.88281	54328.83203
D3ZE85	D3ZE85~FRS1L_RAT~Frrs1l	6282.930664	11018.70703	11608.28418	8587.145508	12912.96387	24055.29102	25362.625	35359.10156	27075.55078	48524.5625	47816.61328	46386.82422	35555.71875	84270.34375	78004.64063	91087.625	74634.98438	110424.1172	76241.04688	76560.60938	96215.07813	105881.9219	106542.1328	105584.6328	154257.3906	139779.6719	143988.6563	111712.1406	196224.4063	157863.1406	128907.6484	157957.2188	157909.9375	125955.9688	123710.5938	87824.66406	105358.9766	121550.7031	87984.46094	156784.0625	173169.3438	165011.1875	116855.3594	101298.7266	89552.35938	311241.875	179893.2813	228523.1094
D3ZEG8	D3ZEG8~D3ZEG8_RAT~Timm29	4067.828613	13190.31836	12199.01758	20073.43945	16172.98047	40444.19141	26373.85938	64030.27344	34023.52344	80835.875	56412.76563	67972.85156	61300.26563	147921.8594	145593.875	152490.8125	158224.5313	198621.375	151790.6563	171667.1406	177646.9375	173674.4375	223918.875	204035.9375	191402.0625	206398.8438	216021.1875	315783.9375	266817.2813	349611.125	240561.5469	248965.9531	202599.6875	305821	205798.9531	227629.4531	116683.9141	287651.7813	159309.75	201543.2969	85953.0625	137678.5469	172630.7813	87601.9375	32023.12109	447852.0938	438249.6875	744662.375
D3ZEH2	D3ZEH2~D3ZEH2_RAT~Foxred1	9470.319336	NA	NA	NA	3213.073975	14695.63867	NA	19968.65039	18865.62109	28595.22656	45213.75	39247.97266	19289.0957	75260.57813	58513.92188	87122.71875	72848.70313	91194.25	97050.75781	106830.9688	90457.35938	117906	91227.10156	125390.1406	112239.125	31654.82227	80909.90625	162741.5313	149521.2031	36170.75781	93756.01563	158054.9531	117723.5703	159808.0313	143484.9844	122948.5313	79559.46875	100017.2109	160486.1719	105233.0703	NA	NA	72981.97656	NA	NA	NA	104724.4375	NA
D3ZEI4	D3ZEI4~D3ZEI4_RAT~Hepacam	461847.375	41568.33203	49641.29688	77788.82031	91256.16406	145260.9688	163251.2813	170033.8594	162459.3906	184531.5625	289341.6875	223509.3438	218290.2969	322770.3125	283447.25	326904.0625	282240.75	303360.4063	305263.9375	352311.75	587138.4375	385498.3438	303870.5313	296674.2813	336125.0938	384419.7813	356944.4063	406717.1563	350296.75	439359.9063	931789.5625	445403.2813	407208.875	512864.75	545506.5625	533063.5	373807	710945.875	575325.5	474425.0625	829060.75	399319.9063	454543.3125	355081.75	284841.625	531294.875	520632.0625	873806.375
D3ZEJ9	D3ZEJ9~D3ZEJ9_RAT~RGD1310429	NA	NA	NA	NA	NA	NA	NA	NA	NA	NA	11185.68359	NA	NA	NA	NA	NA	NA	NA	15618.31641	18048.32031	21831.76172	20280.46484	22528.79102	18832.54297	26218.72266	38868.44141	38443.95313	44076.54688	30295.91602	44296.67188	45492.02344	40328.53125	64923.92188	178959.8906	97796.21875	132084.8125	102298.3906	395018.1563	140529.75	192493.1406	160597.25	101109.4609	85302.52344	27895.29297	21426.95313	81303.33594	83609.76563	127412.0938
D3ZER6	D3ZER6~D3ZER6_RAT~Tnpo2	NA	2888.486816	3424.463135	5113.663574	7887.432129	13589.83203	12881.16113	18207.29297	16895.83398	31096.91406	48282.08594	40667.27734	33950.33203	63743.34375	76228.10938	92237.40625	93246.28125	117606.1484	89117.32031	78702.00781	133028.5156	114322	145833	186216.3125	145063.6094	158099.4688	169275.5781	231875.3125	182698.6406	224011.625	182593.9375	213231.3281	195793.1563	274073.875	233562.9219	283393.2188	141620.7188	195276.4531	225177.7969	169852.7969	114117.6641	100672.2656	101576.1953	64753.63281	44890.33594	109522.5703	92791.92188	136431.5313
D3ZES2	D3ZES2~D3ZES2_RAT~Trappc6b	7675.980957	19564.55859	21077.625	5533.753906	17702.01953	14738.53809	15431.77637	16716.86133	43475.4375	23631.42969	41312.13672	20101.19922	21111.68359	42543.72266	85611.79688	53431.46875	45252.55859	56074.67188	56866.23047	46745.02734	57583.19141	59946.4375	90958.55469	76523.875	78808.0625	93512.55469	90968.02344	55984.73438	73690.14844	91592.1875	127264.3984	142915.4063	151331.2656	246563.5156	190160.3594	238256.8125	208759.2031	179403.4219	177785.6406	148146.5469	174688.375	109885.0156	144449.4375	29719.83008	58271.19531	87284.69531	68468.34375	69966.66406
D3ZES7	D3ZES7~D3ZES7_RAT~Plxna4	7422.546875	19624.19141	21177.91797	35607.13672	41360.13281	70097.53125	80687.67188	94259.88281	88892.19531	115950.4141	173587.2969	157425.1563	130966.3359	267294.6875	236312.9219	301003.4688	278966.5	338482.75	272525.2188	308146.375	415610.4063	368265.9375	490729	423678.5625	427816.9375	477160.0625	483455.9063	659440.875	572484.4375	705292.5	682390.3125	670140.75	537152.5	866154.9375	779784.875	740568.875	580251.125	856288.625	595933.5625	655734.75	359973.2813	582030.25	583559.25	191168.1406	167954.625	585885.5625	518738.0625	629248.3125
D3ZEX7	D3ZEX7~D3ZEX7_RAT~Spire1	NA	4639.740234	NA	NA	NA	10080.88281	NA	NA	NA	NA	NA	NA	11154.25586	NA	NA	NA	40823.85547	NA	39044.92188	43289.5625	82104.5	77429.47656	89088.29688	70411.85938	101588.9531	109763.125	93661.11719	149694.8125	120453.4453	161426.0156	140886.1094	134934.625	126385.6563	154534.8906	121948.7891	154551.6875	121579.9141	160279.7656	133633.7031	187583.2344	135839.7656	139331.6719	207405.25	74479.05469	45785.63281	244234.5156	227119.7031	287926.7188
D3ZEY4	D3ZEY4~D3ZEY4_RAT~Dgkq	NA	NA	NA	NA	NA	NA	NA	NA	NA	NA	NA	NA	NA	NA	NA	NA	NA	NA	NA	NA	NA	NA	NA	NA	NA	NA	NA	NA	NA	11432.03516	NA	25335.79297	NA	NA	NA	NA	NA	NA	NA	NA	NA	NA	NA	NA	NA	NA	NA	72935.85156
D3ZF03	D3ZF03~D3ZF03_RAT~Aifm3	53935.125	12004.44727	24127.28516	17626.56055	18561.63281	30529.96875	42698.44531	51495.10938	36697.5625	48789.97656	86068.75	62681.76563	56733.94922	117043.9688	102003.1563	125090.0391	162010.6094	141704.8438	78872.57813	121236.2656	158412.4063	100744.8281	180848.9063	133644.0156	146012.3438	160588.125	166648.3594	218803.9063	194601.375	187885.5313	176096.3125	220031.2969	186373.5938	276989.9375	249309.5313	204627.1563	164564.6875	163452.0469	149807.3438	124993.1719	189171.3906	138386.875	158095.375	65928.69531	49240.75781	197099.7813	186252.4219	144738.4063
D3ZF11	D3ZF11~D3ZF11_RAT~Lamtor5	NA	6523.701172	3118.85083	8737.49707	4537.274902	11595.7832	17364.41992	7496.852051	16858.59766	19553.71484	31460.88477	36097.80078	NA	79753.32813	45532.35156	88101.1875	63608.45313	72918.45313	78358.40625	89429.78125	93102.95313	89573.28125	128601.1797	90405.57031	75533.75781	122585.2813	82788.61719	209880.6406	165867.0469	224275.9375	166382.1406	54511.42969	169911	225249.6875	187752.5781	142312.1563	143587.7656	206025.75	129628.0234	245260.5625	91562.14063	199741.0938	173962.1875	46583.71094	54615.73047	377938.4688	402863.9063	422167.5625
D3ZF12	D3ZF12~D3ZF12_RAT~Spcs3	32305.71289	NA	NA	NA	NA	5492.78418	11146.16602	NA	11622.75684	NA	NA	NA	NA	70273.46094	67154.67969	40229.96484	83554.91406	91823.92188	48595.34766	99329.14844	123304.8359	183310.2969	152297.4844	143274.2031	134984.3594	167616.9688	187257.0625	205634.2344	196796.5781	371624.2188	237964.2656	262584.625	119550.8359	344097.1563	282229.9688	120290.2109	226337.6719	413706.5313	245743.375	289424.125	236352.5156	133298.4844	147228.5625	103426.9375	108909.8984	188388.4688	336372.9688	442631.4375
D3ZF13	D3ZF13~D3ZF13_RAT~Ndufab1	23645.73828	65486.625	60581.01172	98024.55469	72648.89844	216659.125	369431	325814.6563	301651.2813	404328.3125	855562.5	721082.5	227171.1719	2420241.25	1646458.625	2173352.75	2110744.5	2358183	1993817.5	1844743.25	3307046	3292838.75	4124412.5	2538457.25	2892085	3843917	2637927.25	4025879	2960842	3740683	3015844.25	1938590.25	2438470	2894340.5	2034308.375	2604835.25	1251592.625	2141650.5	1410985.125	1486889	999804.5	765658.3125	1002337.625	241842.1563	236156.7031	1496826.125	1395101.875	1545806.75
D3ZF21	D3ZF21~D3ZF21_RAT~Gprin3	NA	9736.946289	9619.135742	19458.01172	18460.29297	33115.41797	44855.27734	45547.88281	37822.41797	58976.19141	79779.50781	72419.79688	48782.92969	117121.0547	107028.0938	122796.2031	151848.9844	128303.3125	111785.9609	105796.5625	122529.1016	119527.9453	145810.8281	114169.2109	136041.4375	134015.4531	122563.5313	166921.9219	136454	163493.75	129374.9219	108554.9531	102345.5703	152542.4219	111828.75	111036.4844	89209.41406	103581.875	81530.125	103578.0234	57205.95703	81150.75781	88444.99219	52406.74609	26071.4707	120620.8359	107423.7266	96917.94531
D3ZF26	D3ZF26~D3ZF26_RAT~Tnks1bp1	5058.368164	10380.52441	10858.22949	21734.44531	18802.05859	38745.47656	44151.76563	50283.59766	39414.44531	60899.125	82247.10938	74027.0625	33352.44922	117456.5469	97570.01563	116134.875	101912.9141	126001.9922	106033.5313	106547.4063	133646.7813	125833.6797	170021.0625	125937.4688	127550.4063	158873.4063	134245.8906	203123.8438	175922.8281	202744.4844	164466.6406	133782.3594	143912.5156	202992.0938	136486.3906	147704.3281	105954.4453	117349.1172	71199.92188	124899.4922	60417.17578	77694.39063	85917.98438	52173.78125	32036.15234	160873.625	91325.375	87344.64063
D3ZF39	D3ZF39~D3ZF39_RAT~Uap1	NA	NA	NA	NA	NA	NA	NA	NA	NA	NA	NA	NA	NA	NA	NA	NA	NA	NA	NA	NA	NA	NA	NA	NA	NA	NA	NA	NA	NA	NA	NA	NA	NA	NA	NA	NA	NA	NA	NA	NA	NA	NA	NA	NA	NA	NA	NA	NA
D3ZF54	D3ZF54~D3ZF54_RAT~Ano10	5279.675293	8827.292969	12782.47559	18527.0332	22943.04492	42032.33594	53371.16406	52227.125	40000.96094	68306.84375	95671.59375	83991.57031	54069.42969	79192.125	150395.9844	157183.5	148437.3125	121588.3906	94421.125	106240.0547	150654.625	140410.125	169977.1406	119138.4063	149630.5625	158477.0469	179691.4844	259083.8594	203212.2344	372498.5	237807.6406	240900.4844	210667.3906	277622.5938	219372.6094	196370.25	247628	260346.9063	315960.625	330927.7813	185096.4375	160699.1563	259549.125	107424.4219	63008.33203	191051.0625	155535.8281	259002.7656
D3ZF86	D3ZF86~D3ZF86_RAT~Arfgef3	11245.34863	24172.79688	28913.39648	32610.46484	41574.5625	70626.13281	89642.42188	94607.74219	81140.82813	110177.0547	162835.5469	137022.5938	77170.95313	211451.4219	184706.7813	213728.6719	182727.0313	239443.6563	181355.2188	194718.5469	252588.3125	235729.4375	282129.625	223053.9063	232762.7656	267500.2813	245212.3125	339310.4688	285258.75	345719.625	287909.5	263189.3438	217429.3125	271490.0938	267364.1875	249411.7656	97680.42188	237157.25	178175.3281	249428.1094	92096.32813	122310.1953	112333.2734	65650.32813	37481.64063	187962.7656	133135.2813	210610
D3ZF97	D3ZF97~D3ZF97_RAT~Erlec1	957386.4375	10455.40625	13436.24707	21866.54102	19055.78711	39757.44922	49815.07813	58985.98438	52307.66406	65430.72266	100533.8906	93071.4375	34737.09766	132322.6406	116113.3516	137090.25	110732.3359	159491.0313	131184.5625	134116.9844	164645.7344	154502.0469	234110.9063	177681.7813	178624.7656	208686.0625	185039.7969	320853.5313	267669.625	326971.4375	255011.6719	137877.2188	211540.5156	264773.7813	212061.3906	200007.625	142036.1719	264032.8125	223221.2813	200107.7969	379451.125	122124.5469	228084.1094	43205.07422	56556.51172	220316.0938	164394.2344	188857.2813
D3ZF99	D3ZF99~D3ZF99_RAT~Mrpl55	NA	NA	3157.306641	NA	NA	NA	NA	NA	NA	NA	36247.85547	NA	33272.01172	44214.1875	40652.85156	34044.28125	38494.10938	39880.02344	21793.03516	20263.15039	NA	NA	NA	NA	67105.09375	NA	NA	NA	72663.9375	NA	105772.0938	112093.8438	NA	NA	NA	NA	NA	NA	NA	NA	NA	NA	NA	NA	NA	NA	NA	NA
D3ZFB2	D3ZFB2~D3ZFB2_RAT~Luc7l3	NA	NA	NA	NA	NA	NA	2022.341309	2438.904053	3221.850098	3471.364502	5487.121094	NA	NA	8617.369141	5708.979004	8693.112305	7841.594727	8557.425781	6495.487793	7443.446289	8653.750977	8267.365234	9368.341797	7340.521484	9284.488281	9032.84668	8712.480469	11193.43652	10364.84668	11395.2832	9876.265625	NA	6415.0625	NA	NA	NA	NA	NA	NA	NA	NA	NA	NA	NA	NA	20793.69531	10923.23535	NA
D3ZFB6	D3ZFB6~PRRT2_RAT~Prrt2	38064.29688	103646.4453	91378.24219	97357.17188	115495.4063	194284.4219	288319.25	323313.9375	308404.375	458632.6875	614483.4375	499651.2813	452909.875	640754.8125	797211.375	664067.4375	803851	437326.4688	547992.8125	670327.6875	1500294.25	604778.125	188051.6563	263786.0938	302623.8438	447826.5	316003	211863.2344	180903.5625	208512.0625	2164094.25	290389.7813	335459.7813	229847.4531	180111.9063	233884.5313	171123.6719	258261.9063	167242.8438	143123.1094	1329478	112574.9141	62973.08984	652598.6875	416030.875	172348.8125	186894.8125	404110.25
D3ZFF4	D3ZFF4~D3ZFF4_RAT~Lclat1	NA	NA	NA	NA	NA	19703.66797	23504.68164	26169.63477	27219.60352	33364.97266	48287.83203	43223.03906	19201.8125	68289.88281	62569.07813	86052.96094	92026.05469	95063.74219	74901.95313	86044.5	120492.9844	118105.2344	157382.1563	94764.65625	131489.7344	154583.2813	125347	207144.0781	131126.2969	211474.9219	186239.6094	210769.9844	170716.7188	237121.5	197700.6406	164067.25	89409.58594	151889.4531	158827.0625	93110.78906	80546.42188	58840.65625	55669.98438	70493.32031	44720.48438	193786.2656	219061.0625	221994.7813
D3ZFJ6	D3ZFJ6~D3ZFJ6_RAT~Lactb	9684.869141	22162.38477	16821.13477	13025.23438	18949.04297	19237.58984	38915.78516	23980.67773	36345.50391	23126.42383	54711.04688	23997.40625	36117.97266	50737.53125	42904.93359	NA	NA	39623.95313	NA	NA	NA	NA	62261.45703	NA	40977.55859	NA	22494.83594	53257.59766	40762.42969	NA	NA	44226.92188	NA	NA	NA	NA	NA	NA	NA	NA	NA	NA	NA	NA	NA	NA	NA	NA
D3ZFK5	D3ZFK5~D3ZFK5_RAT~Spcs1	NA	NA	NA	NA	NA	NA	5910.268066	7476.250977	4102.893066	7389.866211	8624.306641	10289.25	3671.356934	NA	13194.81836	18961.32031	NA	23236.96289	12361.62305	30155.88672	23948.44727	21775.60547	54842.21094	42488.94531	37797.99609	45187.35156	55703.49219	80867.39063	59612.24219	86804.36719	52684.91406	62312.96094	57041.85156	181422.8125	152444.4688	120703.3047	77294.75781	217998.7344	95946.21875	80922.60156	60666.63281	93951.52344	64917.16406	21335.60742	18051.66406	78030.34375	65561.89844	158321.2188
D3ZFM3	D3ZFM3~D3ZFM3_RAT~Slc35f1	NA	NA	NA	NA	NA	2644.755859	5000.453125	4028.155762	4291.861816	5653.703613	7722.766602	5565.154297	4483.717773	14746.98828	14465.15137	16301.93945	15802.36133	18751.12891	15627.5	12079.47266	25531.20313	20566.2793	30816.69141	25351.04688	22928.73047	33616.21875	49175.71484	48563.90625	40193.69141	80494.125	62972.17578	81401.05469	54450.05469	112852.0781	70871.28906	100249.8594	51851.73438	148024.7969	117583.9531	127649.1797	102964.1172	110003.3281	163572.8906	24546.52344	24666.19531	102941	100473.4531	129899.4531
D3ZFQ3	D3ZFQ3~D3ZFQ3_RAT~Nubpl	NA	NA	NA	5290.57373	6620.708496	13557.40332	16272.15234	19047.39258	24737.67773	14902.59668	43641.96094	30153.57617	15135.43359	45615.62109	44359.30469	55266.53906	47938.17969	65034.69922	50679.8125	52564.34375	74705.4375	67221.17969	94256.03125	80943.89063	88921.6875	100739.3359	96947.51563	93236.01563	117083.9609	161732.875	143489.1563	144863.1094	141997.5938	194291.375	192344.5156	188096.4375	109932.8359	142106.4531	195545.9375	123810.6094	NA	105608.0625	111101.6172	79473.05469	18437.64063	197626.1406	191060.2188	247902.9375
D3ZFQ5	D3ZFQ5~D3ZFQ5_RAT~Cdh9	NA	NA	NA	NA	NA	NA	NA	NA	NA	5615.076172	NA	NA	3441.427734	12642.03516	12929.62598	14749.89551	10453.90137	14402.3125	19580.0293	11891.14648	17349.80859	20229.3125	24922.25	18205.71484	25083.43555	28885.51563	36992.17188	36132.67969	28489.89453	48823.89844	43778.18359	36350.75	32589.9707	48376.23438	33636.72266	39556.11719	23772.41797	42015.65625	37009.07813	29533.52344	30590.42969	29116.08594	34403.91797	6149.541992	NA	23913.10742	23329.10352	23096.79492
D3ZFQ8	D3ZFQ8~D3ZFQ8_RAT~Cyc1	109887.7266	221061.875	243810.2813	447174.875	583312.25	1068895.5	1290254.5	1768031.5	1678690.875	2247774.25	3356375	3376481.5	1630105.25	5917395	4971854	6550474	5885465	7894305.5	6389684	7625173	10590256	9988241	13591430	11429141	12351798	14304594	15068239	20631220	16779822	21733428	18433822	17930574	16082666	22520774	21607918	19500104	14342656	20914682	19920576	17385674	9217839	12532901	14241088	4716917.5	3860847.5	16232507	13816520	19662158
D3ZFR9	D3ZFR9~D3ZFR9_RAT~Rdh13	3165.747314	14399.42578	15271.74219	24525.02344	22538.74414	34053.76172	38192.98438	44325.38672	32944.79297	54734.92969	70139.04688	58581.30859	48686.67969	81956.60156	67531.90625	125587.9844	127197.8359	102616.5	101530.3438	93405.53906	144507.0938	106363.1563	182389.9531	101574.7344	153872.3125	183477.75	150569.2188	189255.7188	217633.3281	241375.2031	168806.2188	239472.7188	235086.4063	225158.8438	232619.8438	230534.5781	187902.4531	141566.4375	149117.1875	175427.4063	118809.3828	117779.0938	172273.7813	117030.9219	57679.64453	181586.4375	110455.5547	346085.375
D3ZFS7	D3ZFS7~D3ZFS7_RAT~Lyplal1	NA	NA	NA	NA	NA	NA	NA	NA	NA	NA	NA	NA	NA	NA	NA	NA	NA	NA	NA	NA	NA	NA	NA	NA	NA	NA	NA	NA	NA	NA	NA	NA	NA	NA	NA	NA	NA	NA	NA	NA	NA	NA	NA	NA	NA	NA	NA	NA
D3ZFY0	D3ZFY0~D3ZFY0_RAT~Sephs1	NA	NA	NA	NA	NA	NA	NA	NA	NA	NA	NA	NA	NA	NA	NA	NA	NA	NA	NA	NA	NA	NA	NA	NA	NA	NA	NA	NA	NA	NA	NA	NA	NA	NA	NA	NA	NA	NA	NA	NA	NA	NA	NA	NA	NA	12846.32031	49418.52734	41690.78516
D3ZFY8	D3ZFY8~D3ZFY8_RAT~LOC100912618	NA	NA	NA	NA	NA	NA	NA	NA	NA	NA	NA	NA	NA	NA	NA	NA	NA	NA	NA	NA	NA	NA	NA	NA	NA	NA	NA	NA	NA	NA	NA	NA	NA	NA	NA	NA	NA	NA	NA	NA	NA	NA	NA	NA	NA	NA	NA	NA
D3ZG07	D3ZG07~D3ZG07_RAT~Lsm6	NA	NA	NA	NA	NA	NA	NA	NA	NA	NA	NA	NA	NA	NA	NA	NA	NA	NA	NA	NA	NA	NA	NA	NA	NA	NA	NA	NA	NA	NA	NA	NA	NA	NA	NA	27246.95313	NA	NA	52391.42969	NA	NA	NA	53475.25391	NA	NA	NA	NA	31654
D3ZG43	D3ZG43~D3ZG43_RAT~Ndufs3	186501.4531	374890.8125	416214.0313	722435	883138.8125	1474099.125	1951872.875	2213330.5	2048046	3097541.5	5606760.5	4908197	2007554.375	8046504.5	7188246.5	8746428	7463696.5	10410046	7998482	9523000	12203099	10743008	14033057	10593634	10432496	11213096	11556183	15766915	11970622	14116622	12025521	9272122	8920986	10790371	8790485	8416560	5109478	8363524.5	6830703	6663792	5228410	5230286	5880495.5	1772563.125	1245301.125	6563066.5	5119699	6426521.5
D3ZG78	D3ZG78~D3ZG78_RAT~Zzef1	4354.926758	11735.09961	10802.12793	17824.83203	16937.94922	28229.85938	10486.12891	NA	NA	NA	45690.50781	10156.05664	23582.26953	NA	NA	NA	NA	NA	NA	NA	60803.51563	NA	NA	NA	NA	NA	NA	NA	NA	NA	57139.40625	NA	NA	NA	NA	NA	NA	NA	NA	NA	34978.61328	NA	NA	NA	NA	NA	NA	NA
D3ZG88	D3ZG88~D3ZG88_RAT~Znrd2	NA	11981.2959	NA	31152.16797	4672.787109	48745.61719	91956.61719	143050.0156	93799.05469	127436.3125	177928.3125	115402.5078	67571.39063	284576.0938	35482.80078	147463.5313	47281.15234	220259.3125	212350.7969	142687.75	143808.7188	156493.5	216549.3594	156571.5	173982.8438	220656.125	162348.3594	236958.2813	223488.3125	370401.5313	321917.125	182242.0781	372022.2188	550111.625	481935.125	544080.0625	408395.875	468938.5313	404940.0625	226147.5	179052.9219	161780.9531	211210.25	65767.32813	25877.27734	197356.5625	214718.0781	251573.0313
D3ZG95	D3ZG95~D3ZG95_RAT~Micu3	NA	17087.34766	16919.80664	27396.43555	35800.64844	64631.01172	581381.375	91376.89844	86608.64063	112799.7969	182343.25	154497.4219	81019.83594	275676.3125	247952.4688	272630.25	234291.4375	314912.2188	273766.2813	305911.5625	410967.9375	400460.0313	493002.8438	395334.3125	430331.0313	488001.6563	487801.4063	658502.9375	574626.625	708719.0625	637103.9375	593338.75	573693.4375	727881.25	647258.25	567297.5	501099.0625	567135	546877.5	594368.25	321891.5938	538181	565872.625	173694.0625	154825.4844	758601.9375	656293.375	853512.5
D3ZGI9	D3ZGI9~D3ZGI9_RAT~Slc12a5	NA	NA	8530.345703	18316.37305	21664.44727	33000.82813	49696.91406	42563.99609	36271.60156	78829.07813	128067.2109	92543.82031	89116.51563	209933.6563	200927.4063	220061.75	186419.9688	251146.6719	181601.2969	182857.3438	306308.6875	307653.5625	366495.75	371942.4375	NA	211824.8438	265221.875	NA	NA	NA	NA	NA	NA	NA	NA	NA	NA	NA	NA	NA	NA	NA	NA	NA	NA	1473358.25	NA	NA
D3ZGL1	D3ZGL1~D3ZGL1_RAT~Arhgap25	NA	4017.280762	NA	4200.219727	5471.07666	8118.276367	13290.25098	12708.27832	9235.467773	17657.43164	18342.59766	21969.22461	12627.97461	32119.46094	30817.50977	21793.80078	27084.73438	9188.615234	21064.16211	24989.33398	55303.93359	34316.66797	75163.53125	48487.59766	40604.16016	45566.97656	16356.99023	109119.4297	92945.71875	126781.0625	73280.65625	NA	9639.84375	94849.3125	105109.8672	NA	77797.60156	21030.54297	NA	NA	47787.25	NA	131739.2969	61881.49219	28577.18164	NA	28777.91406	32000.31641
D3ZGM8	D3ZGM8~D3ZGM8_RAT~Ttpal	NA	NA	NA	NA	NA	NA	NA	NA	NA	NA	NA	NA	NA	NA	NA	NA	NA	NA	NA	NA	NA	NA	NA	NA	NA	NA	NA	NA	NA	NA	NA	NA	NA	NA	NA	NA	NA	NA	NA	NA	NA	NA	215187.875	NA	NA	NA	NA	NA
D3ZGN2	D3ZGN2~D3ZGN2_RAT~Cpne5	NA	6050.696777	NA	14103.05469	8582.205078	19677.2207	23734.39063	20426.53125	22218.04883	35940.05859	26722.94727	29064.98438	10942.9502	39743.23438	42870.15625	31640.89648	NA	NA	30486.97852	40003.57813	NA	81367.625	86633	38528.27344	83674.97656	83715.11719	82805.6875	120810.9766	51444.35938	112258.375	109841.2656	104684.0859	103889.1953	69863.125	53820.02344	99868.42188	66840.07813	186968.1875	114633.7656	159198.9844	151492.7656	103125.9297	59781.45313	44327.59375	NA	140860.5625	142374.6406	325944.5625
D3ZGN7	D3ZGN7~D3ZGN7_RAT~Mical3	NA	6433.137695	10747.32324	14792.16602	16228.22656	26891.63672	29636.39258	32582.64648	23254.30078	24024.84375	30095.98242	44140.53516	21430.69531	38095.03125	34105.11328	42892.11719	41834.75	49657.80859	42546.42578	47259.28906	58343.21875	59897.47266	83092.15625	61490.48828	93107.60938	88564.8125	95345.375	141950.5938	121656.9688	150961.7969	131022.6563	130685.3047	133366.3125	205820.9688	170416.7656	192416.2813	185889.375	277131.7813	178297.6406	266555.4375	154122.8906	148900.8125	184422.0781	95923.30469	42878.89844	188520.6094	145371.8281	111940.25
D3ZGQ2	D3ZGQ2~D3ZGQ2_RAT~Tk2	NA	NA	NA	NA	NA	NA	NA	NA	NA	NA	NA	NA	NA	22282.52148	NA	NA	NA	30267.74805	39497.9375	NA	24143.14063	NA	70617.67188	61562.96875	57619.00391	69642.95313	NA	NA	NA	NA	NA	43568.39063	69481.75	126428.2266	111575.8125	NA	NA	92582.3125	105329.2031	NA	NA	NA	NA	52744.35547	NA	NA	NA	NA
D3ZGW2	D3ZGW2~D3ZGW2_RAT~Ap1g2	NA	NA	NA	NA	NA	NA	NA	NA	NA	NA	NA	NA	NA	NA	NA	NA	NA	NA	NA	NA	NA	NA	NA	NA	NA	NA	NA	NA	NA	NA	NA	18056.49805	13330.08789	NA	NA	NA	NA	NA	20705.69922	NA	NA	111943.8203	588664.5625	669654.375	150055.4844	1615706.875	1305209	1011841.75
D3ZGY2	D3ZGY2~D3ZGY2_RAT~Otud6b	32875.98828	NA	NA	NA	NA	NA	NA	NA	NA	NA	NA	NA	NA	NA	438436.0625	NA	NA	NA	NA	NA	NA	NA	NA	NA	NA	NA	NA	NA	NA	NA	NA	NA	NA	NA	NA	NA	NA	NA	NA	NA	NA	NA	NA	NA	NA	NA	NA	NA
D3ZH14	D3ZH14~D3ZH14_RAT~Tmcc1	NA	22722.40625	19653.32813	37153.52734	36988.0625	62056	90457.22656	82743.66406	78963.78906	113737.6641	137802.6406	131520.9688	107089.2578	198182.75	171125.4844	195509.6563	202400.1094	210070.4531	148468.9219	171631.6719	190777.3438	176697.4844	202162.3125	164343.1094	171261.6094	178829.9688	170680.8281	180616.2813	176216.7188	151185	162239.2188	165865.75	105312	197971.9531	117341.2969	83945.30469	94255.64063	153487.4531	177270.0781	91022.625	160252.5	142735.1563	169553.6563	36200.70313	NA	189995.2344	166736.7031	155009.0781
D3ZH36	D3ZH36~D3ZH36_RAT~Elfn2	NA	14394.90234	11155.91602	17607.95117	25902.05078	39713.67188	51464.83203	56778.72266	53870.25	73716.85156	103646.3438	98103.05469	58939.48438	164541.2188	149639.7344	184963.4844	178298.2969	215830.125	182833.2813	193977.4219	260417.0625	255037.375	361714.6563	284798.375	307175.9063	335237.8438	348439.5313	464781.375	373482.8438	463293.2188	399913.9063	390092.4375	323605.8125	421693.9688	502806.9375	352900.375	246020.7031	426914.1875	358457.8125	274580.5625	169169.4219	215425.7656	237424.3906	76942.19531	51320.41406	197637.375	182575.0156	230039.0938
D3ZH39	D3ZH39~D3ZH39_RAT~Ephb3	NA	6725.067871	11236.36133	18614.88281	21839.29492	34614.81641	38844.04297	45080.12891	35634.51563	61655.59375	89280.69531	79175.83594	64800.69531	120382.5313	109288.4453	138381.5938	127322.8594	152101.6875	124526.8672	135531.2813	186142.8438	174714.1875	210682.5469	189705.0469	206098.9688	231049	231336.1563	295034.75	246116.5781	319403.3438	299142.9688	325079.875	244840.5781	360155.8125	343689.7188	334015.8438	257872.3906	275103.5625	165442.3438	284068.8438	185440.0625	216819.0313	234734.9688	116225.9297	75496.89844	299032.2813	292045.2188	344211.4375
D3ZH41	D3ZH41~D3ZH41_RAT~Ckap4	20061.61914	55426.05078	61669.89453	90330.21094	101146.2813	172690.5313	212894.2969	214825.3906	178429.5313	244289.9688	254201.0313	284173.3438	160081.25	353954.2188	298823.9063	338489.0625	308318.5625	305433.8438	230791.75	258322.2188	308668	259390.0156	291674.0313	204559.0469	218429.4688	224867.9688	205450.8906	225981.0938	178486.9063	205534.875	172350.7813	164907.2031	154841.7031	204566.4531	159721.7813	141041.875	133695.7656	121038.0078	181071.0469	163842.7188	122223.9609	138056.7656	155397.0156	56144.74219	48598.36719	243270.375	199173.8438	253745.1094
D3ZH75	D3ZH75~D3ZH75_RAT~Akt1s1	NA	NA	NA	NA	NA	NA	4577.019531	5800.257324	6065.827637	6821.500977	12607.28027	9570.258789	NA	17227.31641	12921.98438	20998.07813	32518.22266	19026.79883	15653.1875	17731.2207	20899.02539	19707.94922	36344.41016	25139.39063	24831.99023	31546.49805	26171.75781	38894.76172	38918.40625	47848.35547	25618.1875	25848.35352	32469.93359	55894.41797	51224.82031	32138.95117	NA	45913.39844	43500.79688	61548.25781	62026.59766	100445.8594	137039.7344	206146.8281	128368.2188	640795.9375	423521.5313	398884.25
D3ZH92	D3ZH92~D3ZH92_RAT~Klhl26	NA	NA	NA	5314.960449	6991.86084	9749.442383	12390.78613	NA	NA	NA	NA	NA	7728.585449	NA	NA	NA	NA	NA	NA	NA	NA	NA	NA	NA	NA	NA	NA	NA	NA	NA	NA	NA	NA	NA	NA	NA	NA	NA	NA	NA	NA	NA	NA	NA	NA	NA	NA	NA
D3ZHB7	D3ZHB7~D3ZHB7_RAT~Ube3c	NA	NA	NA	NA	NA	NA	NA	NA	NA	NA	NA	NA	NA	NA	NA	NA	NA	NA	NA	NA	NA	NA	NA	NA	NA	NA	NA	NA	NA	NA	NA	NA	NA	NA	NA	NA	NA	NA	NA	NA	NA	NA	NA	NA	NA	NA	NA	NA
D3ZHF8	D3ZHF8~D3ZHF8_RAT~Guf1	NA	NA	NA	NA	NA	6895.983398	11613.74707	12233.11914	NA	14827.47363	24021.5918	22183.33008	7589.881348	35310.32422	26419.10547	40915.10547	31147.59766	41714.13672	31670.14648	46334.78516	60617.59766	59110.1875	64957.77734	62372.22266	56208.44141	64103.65625	75039.9375	94563.25	83012.95313	98052.76563	106136	89233.57813	84782.11719	101399.5469	101712.5781	92051.92188	70741	90687.40625	84816	107777.8828	NA	75935.08594	103505.5313	43132.46875	32969.21875	134075.2031	142675.5	179536
D3ZHG0	D3ZHG0~D3ZHG0_RAT~Hacd2	NA	8788.012695	NA	NA	10849.84473	15908.15625	22159.36133	25233.55859	28200.4375	33243.00391	51624.10938	39722.21094	17667.88281	79484.80469	73212.02344	101043.1328	71268.58594	97199.77344	95589.78125	89068.97656	98696.09375	107670.0313	158214.0625	110517.6953	97549.125	154404.3125	207159.6094	233438.3438	188298.7031	NA	NA	216785.4688	203445.7969	NA	NA	NA	172014.7813	245024.3438	NA	272298.625	NA	187211.875	NA	62314.94531	66070.74219	287879.625	233910.2813	298594.2813
D3ZHG4	D3ZHG4~D3ZHG4_RAT~Osbp2	NA	NA	NA	NA	4326.469238	5682.728027	NA	NA	NA	NA	NA	NA	NA	11286.62109	NA	14941.90137	NA	NA	31324.94531	41937.85547	37046.33203	NA	12731.15039	50622.19922	28613.25781	NA	7988.251953	35555.29688	28711.58203	12755.45508	65711.35938	53306.06641	53893.44531	46820.80469	54540.70313	66996.42188	38743.85156	82764.82813	83593.35938	52695.72266	81359.15625	13563.79492	101422.9063	44923.86719	53226.48828	204576.6875	188925.25	235482.75
D3ZHK4	D3ZHK4~D3ZHK4_RAT~Rb1cc1	10152.9043	29873.53516	29245.98047	47218.35156	46425.98828	71560.99219	76788.13281	64441.71875	47480.98828	65417.48047	91818.39063	67455.45313	43678.82813	98366.78125	81639.15625	94723.85156	89412.07813	91297.99219	78524.45313	65060.53516	81670.78906	69434.95313	77891.35156	51091.41016	52632.64063	52542.02344	47396.21094	44748.28906	49463.8125	28305.11914	25158.58789	38019.65234	17761.76953	32854.61328	27850.57227	30890.15234	17458.79688	22794.70313	12087.26953	22717.08594	18922.9375	13132.15234	29741.28125	NA	10234.92578	28714.73047	28270.25781	34736.91797
D3ZHL6	D3ZHL6~D3ZHL6_RAT~Map4k5	NA	NA	NA	NA	NA	NA	NA	NA	NA	NA	NA	NA	NA	NA	NA	NA	NA	NA	NA	NA	NA	NA	NA	NA	NA	NA	NA	NA	NA	NA	NA	NA	NA	NA	NA	NA	NA	NA	NA	NA	NA	NA	NA	NA	NA	NA	NA	NA
D3ZHQ1	D3ZHQ1~D3ZHQ1_RAT~Dpp8	NA	NA	NA	NA	NA	NA	NA	NA	NA	NA	NA	NA	NA	NA	NA	NA	NA	NA	NA	NA	NA	NA	NA	NA	NA	NA	NA	NA	NA	NA	NA	NA	NA	NA	NA	NA	NA	NA	NA	NA	NA	NA	NA	NA	NA	16852.83594	58034.97656	173360.9688
D3ZHV7	D3ZHV7~D3ZHV7_RAT~Sdsl	NA	NA	NA	NA	NA	NA	NA	NA	NA	NA	NA	NA	NA	10393.43262	5997.123047	8421.549805	9143.238281	10075.78125	10973.99902	8604.098633	16938.04688	14543.14551	18276.30469	NA	12346.48242	18945.15039	17221.28711	33612.83984	32165.75391	38149.96484	31779.60547	22528.4707	NA	34547.64063	47293.61328	NA	19630.19922	51681.91797	46974.08984	53003.35938	30385.66016	NA	59274.74219	271779.25	NA	54033.90625	46020.56641	79826.16406
D3ZHX3	D3ZHX3~D3ZHX3_RAT~Diras2	18309.38086	33340.71094	37087.48047	58197.32031	66316.8125	99103.39844	112922.625	132794.1406	120118.2266	162741.6406	221547.8438	208360.5	174702.7813	299499.0313	284028.5625	355456.2188	410856.6563	383763.6563	302989.7813	333484.9063	438498.4063	418782.75	486434.3125	437263.5313	433761.4375	500112.3125	549438.125	630376.3125	576498.875	661064.875	593838.875	705125.3125	583809.3125	1017327.438	783288.875	797935.9375	623505.8125	869282	653638.5	777529.125	553757.375	745161.125	531178.875	446501.0313	331380.9375	1316069.125	1331618.75	2056983.25
D3ZHY9	D3ZHY9~D3ZHY9_RAT~Rasal1	9899.004883	10980.93945	10889.04102	17653.87695	22294.0957	36372.56641	40212.16797	49061.54688	42663.06641	59653.29297	82884.76563	78898.65625	53359.66406	136071.7344	122277.8516	144902.9219	131196.9688	160866.125	99554.03906	140724.6406	176561.3594	166663.4219	224020.6875	188523.2188	221940.0938	239175.6563	245782.625	319148.8125	293826.375	333487.375	336979.4688	353559.0313	300499.5625	402489.4375	417960.5	364737.4375	311847.7813	575091.625	425203.625	376023.2813	323911.375	320088.25	318034.75	168452.0781	117523.4297	496124.3438	487679.0938	504171.3125
D3ZI07	D3ZI07~D3ZI07_RAT~Kif3b	NA	NA	NA	NA	2130.245605	11791.66797	13011.57422	11637.95508	NA	10889.86133	51462.64453	14407.86816	5717.95752	18882.60352	18914.54492	22294.67773	21178.30078	27166.38672	16039.1377	25504.94531	25817.95508	24279.66797	32908.80469	22409.11328	25000.39258	26063.5332	24406.64453	30887.22852	25424.06055	31731.29492	27852.35742	32948.94141	25465.91602	52390.15625	29988.60156	30035.05078	18501.55859	53287.88672	NA	38364.01172	11940.68262	40985.51563	39681.51953	37979.15234	32296.79883	193408.6094	173759.8594	113565.8438
D3ZI16	D3ZI16~D3ZI16_RAT~Cops6	7532.808105	18740.12891	6328.390625	8032.928223	10285.80469	22775.52734	33489.35156	35333.63672	37535.10938	48340.83984	74026.49219	64109.77344	40224.89844	116755.6719	109586.75	146918.1406	171905.5	176585.8125	163165.3438	178495.9375	231589.0625	228168.5781	327472.7813	268926.5938	273453.625	361477.5	311322.625	513600.9063	438308.0625	578861.5	524013.2188	371130.4063	497495.1875	759773.625	582410.9375	520000.625	469695.4375	712154.0625	707138.5625	739585.375	520018.2188	787619.75	947771.6875	367943.7813	196499.3594	1404555.25	856292.8125	760453.8125
D3ZIC4	D3ZIC4~D3ZIC4_RAT~Ppp1r12b	NA	NA	NA	NA	NA	NA	NA	NA	NA	NA	NA	NA	NA	NA	NA	NA	NA	NA	NA	NA	NA	NA	NA	NA	NA	NA	NA	NA	NA	NA	NA	NA	NA	NA	NA	71242.74219	67582.65625	67388.17188	68884.91406	117202.1563	92915.49219	102263.6406	106317.25	91822.375	38651.09766	123929.0078	100359.8125	150488.3281
D3ZIE9	D3ZIE9~D3ZIE9_RAT~Aldh18a1	NA	NA	4006.184814	9206.666992	NA	5900.941406	10197.90039	9687.442383	9305.955078	300698.7813	22165.09961	9970.660156	9031.90625	24719.23633	18948.21875	25089.27148	23171.48828	33037.75781	26398.99219	32405.78711	46370.65625	41165.67969	50498.53125	52701.70703	49772.09375	49231.99219	44559.99219	53489.79688	53341.49219	80533.34375	73261.07813	75187.6875	71132.64063	75934.53125	69231.24219	74770.25781	86034.35938	112084.7188	118788.25	160852.7813	341919.8438	498318.4375	909286.4375	344060.125	168358.5313	599079.75	412220.2813	437437.3125
D3ZII1	D3ZII1~D3ZII1_RAT~Rftn2	11709.4707	25813.86719	28816.47656	50107.00781	59945.44922	96205.17969	110872.5703	123356.0703	101199.0234	112686.25	145880.4063	117022.4609	103227.0078	160586.2813	136707.8906	167485.0781	178533.75	170680.2656	139317.0781	148464.4063	185994.4844	167151.6563	213053.9531	168035.6875	168356.0781	197118.8594	199523.7031	291186.8125	248034.5313	320199.2813	300379.9375	282786.2188	267666.4375	408109.5625	360494.8125	334750.1875	277923.4375	319165.8125	370380.625	378410.4063	307538.1875	343597.6875	377387.5938	131270.6406	94875.71094	502703.5625	473373.0625	691296.75
D3ZII7	D3ZII7~D3ZII7_RAT~Yaf2	NA	NA	NA	NA	NA	NA	NA	NA	NA	4363.445801	NA	NA	NA	8386.115234	8040.149414	5474.35498	8591.576172	11097.69336	5483.018066	NA	11124.4668	12718.39063	17413.48047	14183.60059	16175.56445	18835.03516	15114.76758	22204.47266	20741.78125	23628.13867	16699.19531	23105.16797	23246.62305	25684.00977	14112.87305	22333.46484	19059.54297	21635.74023	30359.88477	NA	23101.52734	19965.12891	12298.82422	15513.06934	NA	33247.48438	25886.41992	NA
D3ZII8	D3ZII8~D3ZII8_RAT~Smyd5	NA	NA	NA	NA	NA	NA	NA	NA	NA	NA	NA	NA	NA	NA	NA	NA	NA	NA	NA	NA	NA	NA	NA	NA	NA	NA	NA	NA	NA	NA	NA	NA	NA	NA	NA	NA	NA	NA	NA	NA	NA	NA	NA	NA	NA	NA	NA	NA
D3ZIJ5	D3ZIJ5~D3ZIJ5_RAT~Dpm3	NA	NA	2957.563477	5039.347656	6219.391602	12116.46191	15579.10645	18958.92188	13741.2168	25214.91016	37383.41406	24455.1543	23272.58984	45336.89844	41082.21875	56578.62891	65205.42188	57997.52344	42659.54297	44477.70313	67609.14063	63205.21484	92651.00781	79572.3125	79146.75781	93074.35156	95185.25	108305.5625	87357.02344	110716.5703	109386.1719	117151.3828	93791.64063	144239.0469	114662.8516	117238.9766	112637.2422	149519.9688	170053.3125	131426.7188	124141.4688	116571.0469	156386.2188	52464.19531	41119.35547	175306.375	161453.7344	267233.9375
D3ZIL5	D3ZIL5~D3ZIL5_RAT~Olr395	NA	NA	NA	NA	NA	NA	NA	NA	NA	NA	NA	NA	NA	NA	NA	NA	19012.77148	172607.8438	NA	NA	40623.46875	176033.0156	NA	NA	211949.8438	NA	NA	NA	NA	NA	NA	NA	NA	NA	NA	NA	NA	NA	NA	NA	NA	NA	NA	NA	NA	NA	NA	149321.0156
D3ZIL6	D3ZIL6~D3ZIL6_RAT~Echdc2	NA	NA	NA	NA	NA	NA	NA	NA	NA	NA	NA	NA	NA	NA	NA	NA	NA	NA	NA	NA	NA	NA	NA	NA	NA	NA	NA	NA	NA	NA	NA	NA	NA	NA	NA	NA	NA	NA	NA	NA	NA	NA	NA	NA	NA	NA	NA	NA
D3ZIM7	D3ZIM7~D3ZIM7_RAT~Fam177a1	NA	NA	NA	NA	NA	NA	9294.604492	NA	3051.0979	11334.59375	17000.59375	NA	3831.10498	20717.92188	37461.70703	45974.16406	20136.69922	79981.42188	40289.40234	NA	NA	NA	NA	NA	NA	17693.58203	NA	NA	40652.95703	55027.15625	48921.1875	39955.27734	35665.86719	100912.7656	69409.42188	72458.16406	55754	134932.6094	104939.3125	100556.1406	75120.82813	70415.86719	92396.63281	44336.18359	49111.52344	154923.3281	122316.25	191809.0469
D3ZIN7	D3ZIN7~D3ZIN7_RAT~Mrps23	NA	13364.5332	11448.34668	21033.73047	27002.25781	46995.79297	44432.32422	58422.13281	42912.14063	75081.98438	94341.5	85318.04688	48445.36328	129457.5234	111969.8125	135239.1094	124612	152006.3594	142576.7188	129401.6875	189515.0781	170734.3438	198406.2969	170208.9688	184984.8594	198648.8125	200240.125	269985.75	239794.0156	278793.625	250498.7969	223910.0938	201329.6094	249772.8906	222144.5313	190474.3906	150671.6719	191389.5	164777.3281	141425.3125	130431.1406	115906.625	170639.7656	55138.63281	27212.09375	132919	106165.4063	121602.2656
D3ZIP8	D3ZIP8~D3ZIP8_RAT~NA	12904.41895	19604.67773	23979.14844	38930.30078	48030.77344	75994.71094	91699.03906	104082.2656	89321.89063	125121.5078	202335.0938	175782.2188	109057.0703	299459.6563	282431.5	356545.2188	324273.8125	427681.375	314993.7813	390497.875	518527.2813	509522.9688	459944.5625	510134.7813	555294.625	594777.25	563225.625	485251.75	476565.5625	469035.5625	692714.9375	624855.75	589986.9375	474987.1563	463638.9688	435791.75	458147.6563	470274.625	407156.5625	376826.8125	333867.9063	296627	272181.75	176613.2969	134993.4219	469488.6563	302005.1875	535170.25
D3ZIS5	D3ZIS5~D3ZIS5_RAT~Cox19	NA	NA	NA	NA	NA	NA	NA	NA	NA	NA	NA	NA	NA	NA	NA	NA	NA	NA	NA	NA	NA	NA	NA	NA	NA	NA	NA	NA	NA	NA	NA	NA	NA	45621.78906	NA	NA	NA	56594.39844	NA	NA	38729.71484	29491.94922	NA	28710.59766	NA	59532.11328	82744.42188	119325.3125
D3ZIY3	D3ZIY3~D3ZIY3_RAT~Ythdf3	NA	NA	NA	NA	NA	NA	NA	NA	NA	NA	NA	NA	NA	NA	NA	NA	NA	NA	NA	NA	NA	NA	NA	NA	NA	NA	NA	NA	NA	NA	NA	NA	NA	NA	NA	NA	NA	NA	NA	NA	NA	NA	NA	NA	NA	40699.20703	NA	72696.96875
D3ZJ01	D3ZJ01~D3ZJ01_RAT~Relch	12713.50098	41165.42188	50644.72266	89031.54688	106475.5625	182371.375	224785.8281	256560.7031	224292.875	313612.6563	430215.5938	377928	213553.8281	562109.6875	498617.375	580259.875	567553.875	576277.125	440380.3125	484002.6563	556900.4375	530698.6875	585363.75	507133.0313	419136.5	458721.8438	416240.4063	460001.4688	402957.0938	375162.9375	336795.8438	316880.375	250522.0156	352072.9688	224027.9844	230526.7344	157972.9219	205003.125	160478.2188	153336.4844	124677.4063	131198.3438	92642.24219	79542.92969	48734.14844	219111.9844	195577.1563	139526.6406
D3ZJ86	D3ZJ86~D3ZJ86_RAT~Slc9a6	NA	4798.62793	NA	4594.874023	9140.46582	18083.76758	20752.95313	28192.69922	32145.71094	41866.62109	52957.03125	41579.42969	39481.04688	96728.66406	88330.89844	119704.2109	114251.8672	161975.8906	147846.3594	141410.3125	200921.4531	205371.1094	270206.3438	243481.9219	247475.6094	301583.9375	345921.25	436590.7188	385659.375	470140.1875	443287.0938	459241.3438	400580.5938	569904.1875	507813.0625	417534.75	355863.0625	508901.1563	413749.2813	439739.7188	245933.9531	389245.9063	439660.3125	141875	132376.6875	495751.1875	466396.5625	635184.1875
D3ZJ91	D3ZJ91~D3ZJ91_RAT~Ddhd2	NA	NA	NA	NA	NA	6735.891602	12555.98535	NA	NA	11812.08008	28262.33984	11363.44141	12181.62598	35723.39063	27799.625	44856.08203	39306.85547	30755.15039	48391.02734	46447.32422	57887.57031	70182.4375	87388.71094	88180.45313	71215.73438	135886.2969	111617.9922	187139.8906	164318.2344	219074.7656	171923.9688	147849.3438	198626.9688	254330.7656	227939.1875	215926.3906	194730.4063	292984.6563	374432.2813	307875.4688	220065.2813	254633.7188	430420.375	88763.27344	61997.93359	362163.5313	307980.375	453631.5313
D3ZJB7	D3ZJB7~D3ZJB7_RAT~Slc30a10	NA	NA	NA	3528.605957	NA	NA	NA	NA	NA	NA	NA	14840.03418	16593.39453	NA	NA	NA	NA	34232.91016	NA	30935.72461	34513.22656	26867.69141	28691.52344	38013.77344	38843.33984	48011.54297	45209.32422	66454.89844	54603.43359	59626.35547	59915.03125	70956.17969	68663.5625	82508.28125	71229.46875	73507.67188	55126.26953	NA	55912.59766	79401.25781	69613.66406	68508.08594	49255.14063	38877.15234	29105.08008	101063.25	84345.41406	NA
D3ZJF9	D3ZJF9~D3ZJF9_RAT~Gla	NA	NA	NA	NA	NA	NA	NA	NA	NA	NA	NA	NA	NA	NA	NA	NA	NA	NA	NA	NA	NA	NA	NA	NA	NA	NA	NA	NA	NA	NA	363292.125	NA	NA	NA	769047.8125	NA	NA	NA	NA	NA	NA	NA	NA	NA	NA	NA	NA	NA
D3ZJG4	D3ZJG4~D3ZJG4_RAT~Pacs2	NA	NA	NA	NA	NA	2808.376953	13079.99414	14136.70313	14393.85742	19475.94727	27299.02344	28395.63281	10513.90137	32996.39453	22268.39063	25599.34766	31703.48438	51641.44922	37998.82031	51107.78906	66898.27344	62837.77344	81318.53906	76158.35938	83646.74219	107014.2891	117199.1094	145814.5	138675	173358.9375	207523.7344	194346.9844	178058.8594	180840.6094	221403.0156	183306.0625	70522.85156	47691.48047	156676.0313	115591.1484	60751.94141	62438.06641	97677.74219	48281.36719	24362.21484	87665.05469	132784.0156	76808.41406
D3ZJJ7	D3ZJJ7~D3ZJJ7_RAT~Kif21a	NA	NA	NA	NA	NA	NA	NA	NA	NA	NA	NA	NA	NA	NA	NA	NA	NA	NA	NA	NA	NA	NA	NA	NA	NA	NA	NA	NA	NA	NA	NA	NA	NA	31790.36914	NA	NA	28617.77539	NA	35258.20703	NA	NA	NA	144863.5938	46504.62109	NA	71692.35938	NA	NA
D3ZJK6	D3ZJK6~D3ZJK6_RAT~Trappc9	NA	10356.30273	11894.96094	22802.86133	25836.06836	47609.27734	49180.54688	24380.37109	NA	31079.74023	65190.26953	5446.390137	52017.14844	74906.51563	118429.375	122989.5859	122871.4063	105679.6563	69974.71875	86519.125	151353.6563	149145.1719	150238.4063	82842.9375	90998.13281	166796	146153.25	164848.4531	192250.7969	144888.8438	172378.6719	216134.2656	256617.7656	374622	266131.9063	268869.0625	204495.5	209522.9688	347297.0938	201240.9688	164173.6563	163228.3594	185163.9688	NA	44491.30859	157515.4063	38128.85547	34794.0625
D3ZJK8	D3ZJK8~D3ZJK8_RAT~NA	NA	7837.710449	6745.58252	15565.31641	14590.03711	26532.26172	35046.68359	36569.38281	39452.55859	45201.80859	82784	75919.75	32295.66211	54124.28125	60140.85547	90032.34375	72308	81215.19531	83655.60938	122664.2031	166417.9063	176808.0938	131398.8906	95432.67188	92134.6875	145187.0625	183971.7969	227962.1875	196118.8438	300946.9375	234076.4531	296524.2813	223037.8594	417419.5625	353282.9688	254291.5625	229568.0938	463034.6875	407814.2188	398301.7813	151668.375	333925.6875	487758.875	135876.1094	150969.6563	555467.5	541097.125	953658.875
D3ZJR1	D3ZJR1~D3ZJR1_RAT~Eps15l1	18817.63867	62800.55469	62409.87891	100805.3516	107900.6328	170165.9531	196582.6875	215156.9844	156499.0313	245866.7031	308684.0313	271091.1563	119660.9063	446534.8438	359815.4375	431667.4063	368487.4063	479761.2188	403197.8438	443137.6563	607804.75	554914.25	742022.375	576352.8125	596859.9375	785430.875	689131.375	1139144	1065696.125	1359577	1164267	738002.5625	815069	775679.5625	626118.6875	538418.625	355232	468687.1563	423883.0313	392685.7813	229585.9531	225997.7969	269465.9688	184425.2031	75592.92188	346654.9063	238503.2031	241139.9688
D3ZJR6	D3ZJR6~D3ZJR6_RAT~Smcr8	NA	NA	NA	NA	14113.74805	20594.55859	16561.01758	19935.30859	13035.83789	24784.31641	24825.9082	26365.27344	8633.236328	59788.31641	53447.28906	37840.52344	53841.27344	75354.4375	65313.83203	66926.14063	89276.27344	94008.29688	106695.2734	91817.86719	93789.00781	116831.9063	133231.8125	151010.6719	136498.2969	127926.6016	146437.9688	193906.3906	119207.5156	216020.0156	145550.2813	190320.4063	124517.6953	270441.5313	257011.3281	157002.5	122162.4453	152140.6563	173698.5	89898.21094	36737.64453	175245.6719	150382.0781	133556.6406
D3ZJS3	D3ZJS3~D3ZJS3_RAT~Tomm6	NA	2438.060059	NA	NA	NA	NA	NA	NA	NA	NA	NA	NA	NA	NA	55858.80078	43776.50391	36973.71484	44025.03125	68839.04688	46173.02344	65171.11328	75775.42969	153030.5156	NA	NA	NA	NA	NA	NA	NA	NA	NA	NA	NA	NA	NA	NA	NA	NA	NA	226671.8125	NA	NA	NA	NA	NA	NA	NA
D3ZJX5	D3ZJX5~D3ZJX5_RAT~Timm50	15179.20605	36767.44141	40584.76172	66093.45313	76437.07031	124193.2031	151297.1563	175941.5938	143286.2656	233991.7344	372498.4375	338214.3438	242627.3125	544363.8125	495129.7813	549803.6875	551079.0625	565372	408961.7813	554054.0625	710711.5	638564.375	810553.8125	740530.375	718599.8125	771710.375	778544.8125	1026092.063	945105.8125	1105567.75	954531.5	986549.5625	859817.8125	1391051.125	1106985.375	1003763.75	831924.1875	1036213.75	1136632.75	1025653.25	885154.4375	818679.25	800241.375	362431.0625	224019.0156	1106431.125	1041938.5	1461424.625
D3ZJY1	D3ZJY1~D3ZJY1_RAT~Mrpl28	3205.410645	6082.117188	7686.216797	13144.69434	16160.07813	27193.60938	31873.69922	38385.95703	26214.42188	45125.90625	64799.14453	52683.11328	26022.97656	84706.45313	73241.36719	78016.75	104402.4688	70265.95313	78562.15625	83175.3125	85284.55469	70284.13281	166684.7031	65811.07813	81368.84375	89800.41406	156752.9844	269489.125	289014.7813	378696.7813	264911.4375	353851.8125	144285.125	331840.0938	210225.3906	134210.375	103582.7891	NA	NA	NA	NA	60300.51172	NA	12383.63281	NA	NA	NA	NA
D3ZJZ0	D3ZJZ0~D3ZJZ0_RAT~Tmem205	8960.958984	17199.91406	15982.99414	29931.72266	39323.99609	67568.25781	79665.70313	89137.17188	73669	110386.8438	141863.2969	121325.8281	72611.35156	218337.0156	191007.9375	236637.9531	203449.9531	262137.2813	128555.8906	258992.5781	324506.2188	331405.0625	397057.3438	321094.8438	347594.0938	425567.8438	432629.125	559989.75	492897.7813	606546.8125	572701.1875	544993.6875	501402.7813	647856.625	584429.3125	605566.75	430687.375	595377.0625	444736.8125	606500.875	85809.78125	484323.7188	370342.625	139859.4531	172794.625	798123.625	657540.6875	932973.4375
D3ZK56	D3ZK56~D3ZK56_RAT~Rap2c	NA	9754.09082	18174.46875	18179.82617	50880.14063	38295.49609	114753.3984	128003.3438	74704.51563	76181.76563	132062.1406	140658.5938	53514.62891	169061.7031	160188.9688	210022.9219	171223.6875	215270.8281	206028.7188	179612.0313	273662.5625	228083.0313	282583.375	282661.9375	294658.5938	333020.2188	313538.3438	402415.6875	333225.25	417508.3438	367597.3438	365799.5625	303252.4063	453972.1563	427394.875	385188.6875	253529.5	433848.5625	274399.5625	317740.9375	117683.6406	261588.3438	308688.25	99678.39063	71764.78125	338397.6875	325457.4688	766036
D3ZK73	D3ZK73~D3ZK73_RAT~Cul4b	NA	NA	NA	NA	NA	NA	4778.196777	4520.835449	NA	9377.05957	NA	11366.08105	5954.581543	11289.62891	12298.02539	29091.21094	15308.25195	29457.625	15416.74414	34588.36719	NA	43148.13281	31110.83594	36789.01172	45494.22656	78404.64844	85465.28125	97975.10156	61415.96875	111252.0781	128025.2656	148291.7813	92436.53125	85829.71875	155127.4063	147999.9375	152035.9063	148825.9531	143865.5313	190161.3438	204801.6094	192837.0156	205616.7344	72268.21875	61289.60547	328256.4688	276802.8125	340073.3438
D3ZKD9	D3ZKD9~D3ZKD9_RAT~Mapt	NA	NA	NA	NA	NA	NA	NA	NA	NA	NA	NA	NA	NA	NA	NA	NA	NA	NA	NA	NA	NA	NA	NA	NA	NA	NA	NA	NA	NA	NA	NA	NA	NA	NA	NA	NA	NA	NA	NA	NA	NA	NA	NA	NA	NA	NA	NA	NA
D3ZKG1	D3ZKG1~D3ZKG1_RAT~Mmut	4255.862305	NA	NA	NA	NA	NA	4784.352539	5965.565918	NA	11064.11035	17213.83203	NA	5605.624023	36798.62891	35635.16406	20271.56445	18076.73828	48308.375	39263.16797	45079.41016	41812.9375	63576.11719	70271.95313	64042.70313	68453.10938	81458.3125	86121.74219	108162.75	70885.625	87917.9375	92762.71094	124391.4297	84243.89063	132280.8438	94694.79688	123607.0156	107744.6094	127015.9922	164805.8594	141710.0156	83100.22656	142555.3906	169994.9063	71062.38281	43546.75	310340.6563	319161.125	552227.625
D3ZKG5	D3ZKG5~D3ZKG5_RAT~Parvb	NA	NA	NA	NA	NA	NA	NA	NA	NA	NA	NA	NA	NA	NA	NA	NA	NA	NA	NA	NA	NA	NA	NA	NA	NA	NA	NA	64168.17969	46039.97266	NA	87200.98438	64142.76953	53237.22656	69784.57031	51542.79297	42288.21875	37577.49609	76923.44531	77910.28125	58709.44531	74661.5	67388.59375	79984.99219	26581.91406	17897.91406	101324.9063	134026.4375	301753.4688
D3ZKH6	D3ZKH6~D3ZKH6_RAT~Rabgap1l	NA	NA	NA	NA	NA	NA	15080.13281	17956.64258	NA	22542.96875	44117.86328	16909.4668	31750.81641	56542.6875	51901.79688	64790.30078	75914.38281	71144.55469	55878.42188	46356.0625	98705.36719	79919.92188	97678.125	89129.625	107789.2656	117530.4688	99617.21875	94079.9375	79550.91406	99636.88281	100760.3438	94521.78125	67750.03125	148481.9219	71515.16406	99219.23438	55891.625	66080.82031	NA	49533.78125	NA	NA	44264.20313	25664.67578	NA	33929.125	49132.22656	NA
D3ZKQ4	D3ZKQ4~D3ZKQ4_RAT~Rabl6	10121.94531	2027.54248	NA	NA	6979.907227	14648.96191	21054.14844	24341.88672	25774.19531	36709.54297	53372.42188	37392.94922	18281.89844	43455.16406	52324.23438	64648.02734	52730.3125	83240.20313	49125.73047	70659.54688	96806.07813	79112.89844	126101.1641	107983.1563	102993.2188	141175.7969	145208.4531	193535.5313	171555.7969	236866.0625	219667.5469	221096.4531	205081.7969	378459.5	372675.875	335529.9375	285646.75	639162.625	540433.8125	508342.4063	438291	473344.3125	553565.375	190033.6719	105039.1563	586421.8125	421323.5938	542852.75
D3ZKR8	D3ZKR8~D3ZKR8_RAT~Tmem167a	16532.30469	13339.62305	13771.71582	21737.17578	28248.97852	41929.14063	60277.53125	69291.71094	72599.03906	76485.77344	112533.6484	107872.2656	46190.88672	164581.2813	160324.4688	170452.375	208502.6719	186752.6719	130989.9766	178280.4531	218353.7188	193138.1563	290133.6875	246612.375	208094.9844	293058.5313	374974.3438	401016.0313	372578.2813	441161.5	397098.1875	431604.375	357698.375	551305.6875	488400.7188	426796.0625	318207.3438	592612.5625	538099.8125	475424.5938	247849.5625	530634.375	618525.5625	138776.7344	155679.7656	672711.875	491348.8438	652142.125
D3ZKT0	D3ZKT0~D3ZKT0_RAT~Tamm41	NA	11592.29688	9806.587891	21504.19922	21684.15625	41083.67188	49185.67578	52998.57813	50669.64063	62552.57422	93661.07813	66290.38281	67610.51563	112066.8438	112318.9141	124874.1719	122737.0781	114438.6797	89624.60156	116809.625	169120.5	150619.375	193957.7813	165413.5	171203.5938	189406	201800.0469	165396.2188	218086.4219	238797.75	215094.5938	232539.375	177458.125	273213.875	197738.1719	179233.3125	168792.2656	227643.9531	139356.2813	142222.1719	150666.6406	177208.7813	226979.2813	52765.09766	57257.40625	276930.875	270911.4063	369222.625
D3ZKT8	D3ZKT8~D3ZKT8_RAT~Hddc2	NA	NA	NA	NA	NA	NA	NA	NA	NA	NA	NA	NA	NA	NA	NA	NA	NA	NA	NA	NA	NA	NA	NA	NA	NA	NA	NA	NA	NA	NA	NA	NA	NA	NA	NA	NA	NA	NA	NA	NA	NA	NA	NA	NA	NA	NA	NA	NA
D3ZKU7	D3ZKU7~BL1S1_RAT~Bloc1s1	NA	NA	NA	NA	NA	NA	NA	NA	NA	NA	NA	NA	NA	NA	NA	NA	NA	NA	NA	NA	NA	NA	NA	54730.50781	NA	95019.00781	NA	NA	NA	NA	NA	87902.60156	83916.28125	109392.4844	70260.5625	NA	NA	175357.2188	149332.8594	210097.8438	NA	200723.7188	209887.6875	NA	NA	NA	NA	NA
D3ZKX1	D3ZKX1~D3ZKX1_RAT~Washc3	NA	NA	NA	NA	NA	NA	46573.49219	NA	NA	41695.78125	NA	11979	NA	19441.69531	16699.16406	22539.90625	NA	16259.83789	NA	22376.93555	NA	NA	NA	NA	NA	NA	NA	NA	NA	NA	NA	NA	198471.0313	467075.7813	437137.8125	323746.4063	214665.0781	333685.3438	270842.4688	221158.875	182425.3125	92579.69531	192376.4531	42410.21094	40483.27344	55241.05859	32596.26172	NA
D3ZKY6	D3ZKY6~D3ZKY6_RAT~Ankrd63	NA	NA	NA	NA	NA	NA	NA	NA	NA	NA	NA	NA	NA	NA	1381.441772	NA	NA	NA	NA	NA	NA	NA	21196.92969	5032.392578	13427.19141	NA	17992.31445	28520.16797	NA	33154.78125	31129.11719	37168.98828	14578.9082	NA	NA	NA	18657.68359	NA	NA	NA	NA	NA	NA	NA	NA	NA	NA	NA
D3ZL11	D3ZL11~D3ZL11_RAT~Rbsn	NA	NA	NA	NA	NA	NA	NA	NA	NA	NA	NA	NA	NA	NA	NA	NA	NA	8646.754883	NA	0.528699875	NA	9871.383789	8312.262695	8125.705078	NA	14547.56836	16056.73828	14338.91699	15946.44043	15460.45605	10688.00391	12979.51172	24170.73242	25148.47461	19983.91406	23170.91016	24673.3125	18427.19531	11690.95801	40323.86719	19893.13477	37540.21875	49022.27734	108393.0234	51849.43359	233029.1875	126254.9844	133831.4844
D3ZL50	D3ZL50~D3ZL50_RAT~Ttc37	NA	NA	NA	9453.103516	9240.804688	15654.74316	18934.43945	20752.22266	20375.70898	27084.18359	44312.85156	45844.30469	20474.12109	58576.61719	62413.65625	70871.17188	73533.5	106746.0703	92292.60156	92638.54688	131946.0313	117108.4141	161826.2344	136832.5313	155695.875	173373.2969	189642.2031	227076.5781	211540.2656	243184.5469	243109.25	247218.7031	199159.25	308655.5938	291974.9063	230260.3125	156222.7813	405857.0313	346242.0938	252038.2813	168586.375	191828.7031	202049.4844	67537.67969	56105.15625	107298.1094	74969.83594	80850.29688
D3ZL85	D3ZL85~D3ZL85_RAT~Hccs	8741.195313	18961.28516	14866.36621	28470.28125	31179.36328	46951.6875	57184.74219	70056.64844	48334.6875	81766.79688	118040.4922	102877.7109	76637.67188	166533.5781	154194.6406	172838.8125	164382.2344	208366.4531	191073.4219	193363.2344	265527.7188	240875.1563	309988.7813	248314.9688	260485.6406	279843.5313	288763.6563	324521.125	293354.5938	371916.4375	371983.3125	368872.7813	283680.2188	405008.0313	344994.0938	326177.625	285668.3125	417969.875	360054.125	314593.8125	241388.1875	244080.0313	278466.3125	159865.8906	130198.7891	452464.9063	460947.3438	658515.75
D3ZLA3	D3ZLA3~D3ZLA3_RAT~Cpne3	NA	NA	NA	NA	NA	NA	NA	NA	NA	NA	NA	NA	NA	NA	NA	NA	NA	NA	NA	NA	NA	NA	NA	NA	NA	NA	NA	NA	NA	NA	NA	NA	NA	NA	NA	NA	NA	NA	NA	NA	NA	NA	NA	NA	NA	NA	NA	NA
D3ZLM5	D3ZLM5~D3ZLM5_RAT~Nhlrc2	NA	NA	NA	NA	NA	NA	5374.159668	NA	NA	NA	NA	NA	NA	NA	NA	NA	NA	NA	NA	NA	NA	NA	NA	NA	NA	NA	NA	NA	NA	NA	NA	NA	NA	NA	NA	NA	NA	NA	NA	NA	NA	NA	NA	NA	NA	NA	NA	NA
D3ZLS5	D3ZLS5~D3ZLS5_RAT~Hectd1	NA	NA	NA	NA	NA	NA	NA	NA	15324.4668	NA	5350.140625	41957.6875	16656.06445	NA	35845.66797	43146.32813	26642.0293	54162.58984	13405.13867	9466.819336	41634.78125	44235.30469	54340.80859	18960.00781	64460.46094	33731.6875	67593.21094	78633.71875	60953.25781	86824.22656	79943.625	76841.35938	75069.9375	92154.21875	63775.70703	79917.94531	72670.6875	85539.88281	69828.67969	82809.08594	28979.90234	52971.80078	93955.70313	39168.83984	26760.06641	17390.49219	60071.59766	28916.59375
D3ZLT1	D3ZLT1~D3ZLT1_RAT~Ndufb7	51671.49219	152899.6563	183683.9531	308087.1563	387002.5625	661077.8125	758495.875	1145286.5	942893.375	1426990.25	2649499.25	2240312	1311623.375	4294194	3700099.5	4669174.5	4293343	5605307.5	4451516.5	4693681.5	6077414.5	5883452.5	6554496.5	4960335.5	5451760	6042047	5747732.5	6899197.5	5228431	6409542.5	5636240	5039137.5	3891889	4635832.5	3448165.25	3047075.25	2500867.25	2907030	2955342.75	2574037.5	1460533	1906012.875	2056173.5	856601.0625	584956.5	2893287.5	2120634.75	2510187.5
D3ZLU0	D3ZLU0~D3ZLU0_RAT~C2cd4c	9347.59375	NA	15022.99902	25396.45313	12866.67285	20111.05859	27785.83984	34544.07813	20757.51953	28223.46484	51714.10156	48997	40812.00781	59085.76172	54135.95313	65426.67188	62042.94531	72789.82813	52936.01563	66465.57813	77918.125	91581.39844	64044.67969	100291.4531	70836.79688	91106.8125	81925.90625	55497.62109	52878.31641	45564.55859	87156.57031	119674.2891	99674.5625	51265.03516	59713.85547	69026.04688	93270.85938	41577.64063	53084.95703	37012.07813	50347.88281	60695.625	4117.345703	80388.57813	56734.39063	143736.0313	63750.40234	136827.3906
D3ZLX2	D3ZLX2~D3ZLX2_RAT~Borcs7	NA	NA	NA	NA	NA	NA	NA	NA	NA	NA	NA	NA	NA	NA	NA	NA	NA	NA	NA	NA	14258.21582	13316.1123	NA	9625.462891	NA	34642.16406	NA	33806.44531	41349.10156	52231.41406	NA	24023.46484	47214.28516	61266.23047	61179.30078	61936.06641	50232.48438	90047.3125	90436.53906	NA	60899.55469	NA	126408.9141	40670.58594	NA	114337.1406	83134.15625	98192.86719
D3ZLX3	D3ZLX3~D3ZLX3_RAT~Mob2	NA	NA	NA	NA	NA	NA	NA	NA	NA	NA	NA	NA	NA	NA	NA	NA	NA	NA	NA	NA	NA	NA	NA	NA	NA	NA	NA	NA	NA	NA	NA	NA	NA	NA	NA	NA	NA	NA	NA	NA	NA	NA	NA	NA	NA	NA	NA	NA
D3ZM03	D3ZM03~D3ZM03_RAT~LOC100912478	NA	4865.849609	11157.08398	25357.22266	43031.22656	74424.16406	81606.82031	126749.5469	125120.1016	159981.4219	268218.875	250434.3438	115864.1328	450116.9063	421418.125	528255.5	444138.9688	623811.625	549210.125	674566.3125	915420.25	910680.875	1315830.75	1028881.75	1088566.125	1258306	1400386.5	1823252.375	1636581.875	2000701.375	1923805.5	1822004.75	1651547.375	2251870	2198158.75	1859134	1571929.375	2818250.75	2478698	1826209.375	452423.5625	1569917.875	1774453.375	478532.0938	360242.9375	1982637.875	1889770.75	2743279.5
D3ZM09	D3ZM09~D3ZM09_RAT~Sars2	NA	NA	2709.930664	NA	5177.024414	7182.239258	5903.874023	6448.151367	4837.451172	4531.817871	NA	9981.916016	3362.253418	16951.05859	13895.73633	15796.86523	21003.67188	18346.41602	12022.33594	17761.0957	20485.60547	24233.42383	28323.30273	21278.06055	20335.53711	23160.9375	14117.96582	22268.23828	30449.11328	37673.21094	22147.59961	28008.45898	22959.57422	NA	27868.00977	33046.48828	29583.88672	37366.41797	42405.10938	49510.33594	76444.77344	41647.28906	NA	31742.26758	19078.05078	65189.79688	89978.875	123921.3828
D3ZM21	D3ZM21~D3ZM21_RAT~Comtd1	15049.67383	27780.78711	31906.5332	60666.73438	73162.04688	107692.6094	127893.9688	155054.6094	118927.3125	192698.3125	233973.3438	257917.375	230503.8281	393635.1875	384544.5	471458.9688	503042.625	544337.625	406015.375	295313.2813	335263.0625	349756.5938	432779.6563	466069.375	426811.4375	467594.9688	456605.5625	615414.25	514189.3438	534700.625	409914.4063	498286.4688	352219.3125	570579.125	547767.1875	532612.8125	519117.8438	607100.5625	314123.75	431884.9063	385058.5625	448284.6875	312854.2188	196490.8594	146952.5781	570755.4375	651295.5	1055436.875
D3ZME7	D3ZME7~D3ZME7_RAT~Hscb	NA	NA	NA	NA	NA	NA	NA	NA	NA	NA	NA	NA	NA	NA	6188.295898	NA	NA	NA	NA	NA	NA	NA	179896.1563	NA	NA	NA	NA	NA	NA	NA	NA	NA	NA	NA	NA	NA	NA	622232.4375	495892.625	589996.5	NA	NA	NA	NA	NA	NA	446701.1875	NA
D3ZMJ7	D3ZMJ7~D3ZMJ7_RAT~Wnk2	14279.98926	30187.02344	35390.39063	51631.33984	54797.88281	82487.25	106078.0156	103538.2578	84817.85938	112453.0781	137849.2813	116455.4375	115755.3125	186895.1875	168483.9063	188303.5313	246632.375	209767.75	130859.0469	160199.5625	200973.5625	189472.625	196808.6406	160460.625	153659.9688	156756.7813	150799.9063	145667.5313	128656.4531	143603.1563	153962.8125	180167.4531	220813.3125	255180.7188	186094.875	218744.0469	185243.2813	96370.53906	173354.4063	258978.8906	158865.6875	173589.2188	167673.2969	208688.5	104944.5703	262604.8438	239010.75	237145.2656
D3ZML2	D3ZML2~BRSK2_RAT~Brsk2	NA	NA	NA	NA	NA	NA	NA	NA	NA	NA	NA	NA	NA	NA	NA	NA	NA	NA	12979.38281	NA	25605.31641	NA	33776.03906	24613.14258	23728.58008	26604.98047	37677.23828	44955.40234	38817.91406	48796.125	NA	48586.39844	46622.53125	NA	48952.98438	41430.16016	38250.00781	37279.84375	NA	46605.56641	NA	44954.84766	85967.13281	NA	32954.65625	56940.57422	103038.0938	39549.57422
D3ZMR2	D3ZMR2~D3ZMR2_RAT~Uhrf1bp1	NA	NA	NA	NA	10964.48633	17346.82422	24822.4043	22252.37695	21540.99219	17720.58398	38100.23828	30405.06836	21291.65234	66940.84375	62658.26953	87007.25781	78787.97656	101607.4063	78107.11719	99571.5	104957.6563	76886.96094	97248.45313	135082.0781	138413.2813	101107.625	144696.0156	165561.1719	101646.4844	162807.625	110289.9609	121400.9922	106880.6563	276824.7813	84427.98438	138747.0625	139894.6875	128270.1406	109322.0703	69616.82031	57123.17969	98722.48438	82601.23438	76340.63281	31542.55664	155570.5938	124327.2656	NA
D3ZMR9	D3ZMR9~D3ZMR9_RAT~Mrpl21	NA	8224.389648	7826.585449	11687.60352	14846.34961	28991.35352	34121.92188	39452.55078	37072.55469	44949.00781	73520.85156	61597.75	38201.85938	101330.7188	81229.57813	112572.9609	128166.875	127267.5781	98791.13281	109147.0781	141487.4688	130463.7188	182022.5	142255.2344	159149.9844	200222.875	225174.6875	324385.25	320315.0938	468130.25	443531.1875	400972.4375	347526.375	427774.375	309898.5	212235.5781	138271.0938	211842.875	185298.5156	90340.29688	79860.75	101502.1406	126722.6563	NA	20328.7793	137451.625	108260.5859	164101.0313
D3ZMS0	D3ZMS0~D3ZMS0_RAT~LOC100911713	NA	4465.548828	4380.728516	8656.594727	5549.869629	12483.91602	20267.43945	18383.64063	11759.25	22747.61914	26216.65625	25956.96875	8949.749023	37347.94922	35090.07813	38592.20313	64037.07422	38229.11719	33690.90625	38553.80078	32504.17383	33598.42578	36565.39063	28650.65039	37026.6875	47786.10156	45408.68359	66863.78125	52477.65625	68770.64063	53597.5625	50531.75781	65394.13672	112145.6484	85131.88281	98278.35938	71368.71875	120118.1328	100362.1719	144448.7813	109486.9844	99275.26563	85489.82813	83561.75	40646.33203	109210.9375	95577.45313	132858.8125
D3ZMS3	D3ZMS3~D3ZMS3_RAT~Matn4	12733.78223	44546.50391	44680.4375	64162.48828	42181.74609	62282.74609	56704.73438	40906.55859	24812.07227	22339.12109	26663.19531	21912.40625	NA	NA	NA	NA	NA	NA	NA	NA	NA	NA	NA	NA	NA	NA	NA	NA	NA	NA	NA	NA	NA	NA	NA	32968.82813	41074.3125	NA	77182.28125	186990.5625	262978	488352.9688	641143.75	142093.8594	116310.4844	410327.25	281507.625	167961.3125
D3ZMS5	D3ZMS5~D3ZMS5_RAT~Tiam2	NA	5372.123047	4982.707031	6701.849609	8162.23877	14346.91992	16715.50391	14263.84473	8808.891602	21255.14844	35099.21875	27354.76563	30021.85938	52209.05078	46790.03906	60614.49219	70967.19531	69301.99219	52149.93359	44974.42188	71593.99219	68707.73438	91667.5625	81124.91406	96489.75781	88572.99219	103678.8125	88576.3125	92882.20313	99456.35938	141704.1094	137118.6563	85881.67188	113320.5391	138775.6719	132995.7656	124233.1016	125232.9375	96307.11719	84143.13281	155607.7813	59010.20703	69157.03125	86697.28906	45338.33984	207065.3125	197301.8438	370263.9688
D3ZMY7	D3ZMY7~D3ZMY7_RAT~Nt5c2	NA	NA	NA	NA	NA	NA	NA	NA	NA	NA	NA	NA	11013.52148	NA	NA	NA	NA	NA	NA	NA	NA	NA	NA	NA	NA	7327.183105	NA	NA	NA	NA	NA	NA	NA	NA	NA	NA	NA	NA	NA	9554.71582	NA	NA	44620.90625	NA	NA	27390.55078	69885.09375	81287
D3ZN27	D3ZN27~D3ZN27_RAT~Dnajc13	10854.09375	25925.70703	26771.19336	46612.91406	52446.16016	81823.08594	90223.75	88168.79688	64978.72656	95237.28125	119051.9688	89469.35938	67503.96094	125981.9063	105250.3594	113262.7734	118097.1641	98089	80836.17969	76987.42969	98375.3125	81873.21875	95257.64063	76013.17188	72565.88281	72660.48438	66032.65625	76433.36719	57896.40625	63911.64844	62663.91016	59112	41547.44141	66313.04688	50225.91797	44675.83594	39217.30078	64828.38672	70536.76563	40488	56182.21484	48643.54297	91843.32031	31166.6543	33568.5	53882.36719	54997.44531	57888.74219
D3ZN61	D3ZN61~D3ZN61_RAT~Lgi3	5149.041992	9155.713867	11197.47461	14282.35254	10339.80176	17720.30078	23117.78711	25480.7207	16496.4375	20852.16797	34247.76953	46070.05078	84357.20313	33729.91406	26151.72266	37593.52344	83593.23438	58108.91797	44730.34766	65639.35938	61609.80469	24488.3457	46932.86719	34921.64063	29345.01563	25316.07813	26066.96484	109097.6406	35312.15625	100077.9297	80403.25781	28283.5	108885.6797	119674.6875	116602.5625	206107.7344	85086.875	183987.3281	110681.1563	89933.10938	65294.10156	101171.5938	NA	66104.96875	63175.54688	27477.39453	86980.48438	152549.8906
D3ZN95	D3ZN95~D3ZN95_RAT~Hcfc1	NA	NA	NA	5042.23291	3919.961914	9983.959961	13513.66602	NA	NA	NA	18771.25195	NA	NA	24519.26563	28820.07227	28419.95117	36246.36719	28355.78125	24372.01172	18764.37891	20600.35938	NA	36895.03125	NA	27506.92969	37146.72656	70961.04688	123224.2344	130797.0078	119002.3516	225926.4063	276350.625	277489.875	394941.5625	140107.7813	299902.6563	163200.9063	328841.0938	90696.51563	258094.875	102960.0781	73911.38281	89517.88281	80394.55469	57804.32813	126156.7578	127267.4375	227259.6563
D3ZNK1	D3ZNK1~D3ZNK1_RAT~Mtx3	4065.259766	9204.712891	11310.03906	12718.29102	16945.49805	25034.99609	25194.52148	26676.83398	24714.52539	26608.43359	44052.14063	38753.73438	23624.09766	49388.98047	41092.63281	43743.66797	42555.26953	47341.24609	36583.97656	37958.51172	45477.83203	39714.1875	38315.38281	NA	36885.00391	34434.15234	35487.45703	51708.54688	19550.99805	73114.85938	29942.08984	26102.44727	30412.78125	NA	40195.69141	34148.89453	7383.430664	42363.09766	NA	12240.83398	NA	54135.41406	60369.62109	20930.07031	173626.3438	85985.48438	58028.65234	87046.55469
D3ZNQ6	D3ZNQ6~D3ZNQ6_RAT~Ube2m	11433.79297	NA	NA	NA	4814.292969	NA	9131.626953	14191.96484	NA	15829.90918	28715.02539	20073.03711	4319.006836	NA	23869.82422	42090.49219	NA	NA	NA	NA	NA	NA	NA	NA	NA	12269.38477	NA	NA	NA	NA	NA	NA	NA	NA	NA	NA	NA	NA	NA	NA	NA	NA	NA	NA	NA	NA	NA	NA
D3ZNY3	D3ZNY3~D3ZNY3_RAT~Mmaa	7547.794434	15144.85352	NA	26134.79688	21179.7168	NA	65683.39844	63981.34766	76852.10938	67521.66406	101449.5625	101484.4688	NA	168232.4531	132379.8281	121523.6328	71795.25781	85933.75	71120.24219	59771.40625	38308.21094	NA	NA	NA	NA	NA	81643.60938	79868.42188	NA	NA	98519.48438	29953.41016	47226.02344	104481.3438	82010.02344	69629.63281	83823.27344	NA	152138.7031	192214.125	1991615.75	232966.3438	308813.6875	743419.25	338173.0938	2143103.75	23060.83984	66881.82031
D3ZP15	D3ZP15~D3ZP15_RAT~Rab9b	NA	14600.58691	NA	NA	2288.116211	4932.130859	11002.9707	11740.58594	13838.51563	15973.34766	80533.21875	76296.22656	7972.460938	110050.0703	116199.6016	105897.5625	119894.4688	118049.3984	102292.3594	106502.1094	144266	127419.9141	164798.1719	131484.5	142349.3125	156114.0625	157517.9844	94072.46875	165575.5469	114178.8438	210393.4688	104876.6016	203749.7813	236936.9844	242774.4063	210653.9219	187062.7188	312461.875	315871.7813	230550.9844	841450.5625	247856.9688	251068.3438	293545.0938	99626.01563	339900.375	298999.4688	438420.9688
D3ZP47	D3ZP47~D3ZP47_RAT~Phpt1	NA	NA	NA	NA	NA	NA	NA	NA	NA	NA	NA	NA	NA	NA	NA	NA	NA	NA	23704.18555	NA	NA	NA	NA	NA	NA	NA	NA	NA	NA	NA	NA	NA	NA	NA	NA	NA	NA	NA	NA	NA	NA	NA	NA	NA	NA	NA	NA	NA
D3ZPC4	D3ZPC4~D3ZPC4_RAT~L1cam	NA	NA	NA	NA	NA	NA	NA	NA	NA	NA	NA	NA	NA	NA	NA	NA	NA	NA	NA	NA	NA	NA	NA	NA	NA	NA	NA	NA	NA	NA	NA	NA	NA	NA	NA	NA	NA	NA	NA	NA	NA	NA	NA	NA	NA	NA	NA	NA
D3ZPE5	D3ZPE5~D3ZPE5_RAT~Vps53	NA	8423.014648	8740.484375	20293.33984	26591.38477	53824.76563	66476.375	74185.32031	77951.59375	83710.46094	116682.9297	92320.20313	91342.39063	153396.0469	129353.4297	171031.7031	170335.8281	154376.3594	128262.8359	139013.25	149072.9688	146181.1719	180704.9531	137986.4688	146189.4688	161982.875	172034.875	211984.9375	173632.875	198497.375	166210.875	160919.5156	112553.5234	211166.6875	127944.875	90622.27344	108477.4219	207343.9375	167144.0625	134338.0469	95738.98438	101365.4844	120793.4531	39351.95313	12626.63281	149413.625	106042.7578	152615.4688
D3ZPF2	D3ZPF2~D3ZPF2_RAT~Mcat	NA	NA	NA	8375.495117	8011.061523	11809.38867	12194.75098	16277.19434	9367.322266	18264.88477	19896.44336	19920.58203	19679.22266	27300.48047	20876.90039	NA	34506.64063	30552.97461	18234.45703	12594.52637	20805.94922	NA	28834.11719	NA	NA	NA	NA	NA	NA	1627200.375	64449.42969	NA	NA	NA	NA	NA	NA	NA	NA	NA	NA	NA	NA	NA	NA	NA	NA	NA
D3ZPJ0	D3ZPJ0~D3ZPJ0_RAT~Shisa7	12734.8584	27605.30273	26551.34961	43722.22656	47647.22656	88225.52344	100433.5859	111699.8906	95600.89063	125119.125	170340.2031	127787.2344	84169	232066.9375	203049.9688	248850.1094	224317.4063	280221.9063	252643.2813	209914.2656	236583.5781	232411.4844	432328.875	353341.5938	391267.9063	413635	455678.5625	395629.9063	371603.2188	438491.2188	383615.8125	364059.4063	307882.6875	463341.9375	349701.7188	359764.0313	287955.9063	491974.25	343165.6563	331931.5313	180396.1406	267821.1875	283606.5313	182522.9531	147488.6563	391435.0938	391307.0313	487891.7813
D3ZPN0	D3ZPN0~D3ZPN0_RAT~Pcdh17	NA	NA	NA	5197.459473	5244.087891	19046.29492	18223.14844	18280.96875	16566.7207	28585.63867	39964.23828	25601.07617	30777.19141	52777.28906	54493.28906	70121.85156	75837.20313	69025.79688	59162.19141	57435.65625	90509	87560.86719	106006.7734	89522.91406	88896.85156	104808.9375	113137.4375	131249.875	127402.1563	150269.1406	128541.9453	138424.125	111377.9141	170363.375	110926.9141	139201.8281	97772.74219	139593.5625	134397.5313	135858.3281	79222.4375	107398.4141	108701.25	47611.88672	13991.98145	107148.5391	71039.53906	NA
D3ZPN3	D3ZPN3~D3ZPN3_RAT~Mlf2	8672.498047	29614.4043	28184.44336	40460.42188	40451.53125	38267.44141	54206.00391	59138.17188	78519.16406	65892.15625	79251.69531	77907.16406	70069.73438	111030.0391	96511.09375	113941.6172	111290.1172	181974.7031	94880.9375	174882.5313	101748.0703	113049.7969	130299.2422	101871.2031	118496.125	119992.7656	113164.7891	131638.6875	92602.96094	119336.1797	99514.69531	91899.51563	52987.58594	114680.5625	75369.41406	97347.30469	75534.40625	128870.5703	38927.75781	112392.4688	70123.99219	83810.67188	32911.34375	45559.41406	NA	90071.94531	77862.42188	58312.72266
D3ZPP2	D3ZPP2~D3ZPP2_RAT~Arl8a	15745.67383	33150.41797	38304.69141	75802.64063	76309.79688	156894.9844	194916.5469	211525.9219	185136.4688	268824.4063	411948.25	361881.0938	327278.3438	591724.0625	526356.8125	692880.8125	691183.6875	724050	588685.6875	677754.6875	779800	734417.3125	1184059.25	969675.625	992533.1875	1167160	1237160.625	1543654.375	1260435.25	1623707.125	1540890	1682918.375	1162765.25	2320708.5	1840111.625	1624679.625	1323675.75	1761558.5	2042266	1533232.25	1626696.25	1484581.75	1458038.75	901116.6875	651254	2347294.25	2415841.75	3659972
D3ZPP7	D3ZPP7~D3ZPP7_RAT~Lrtm2	NA	NA	NA	6279.533691	NA	8782.899414	11687.64746	NA	11815.34473	18524.61133	23110.02148	13727.24902	NA	42483.83984	37561.73438	55781.42578	46037.27344	39034.26563	33085.16016	66585.875	59800.17578	60005.67578	79470.10156	61154.32422	73041.95313	79068.28906	78398.42969	210320.9375	179447.5	116133.1875	179897.0625	96144.88281	161112.7813	118725.8203	192804.7813	106133.1953	158283.0313	210685.5938	180532.6406	146682.9375	104255.3984	83511.375	121286.2656	NA	23004.8418	87988.26563	NA	NA
D3ZPR0	D3ZPR0~D3ZPR0_RAT~Cse1l	38791.18359	6748.818359	5823.512207	46865.78906	63783.28906	33958.10938	109186.4141	127122.7969	99144.52344	82748.64844	129959.7422	176701.0625	76886.05469	213848.0313	211810.2031	269580.7813	233685.6094	317483.0625	295518.6875	291032.4375	431166.4063	432560.375	550951.9375	461752.5938	539435.6875	588099.4375	572624.4375	682535.1875	594493.6875	698152.0625	713320.0625	673203.4375	539247.25	702030.625	675453.5	666503.0625	436599.6563	619123.625	582062.75	396786.8125	159440	397868.8438	351196.9063	129456.4297	110959.8672	606839.5	357015.1563	713175.125
D3ZPV8	D3ZPV8~D3ZPV8_RAT~Ggct	NA	NA	NA	NA	NA	NA	NA	NA	NA	NA	NA	NA	NA	NA	NA	NA	NA	NA	NA	NA	NA	NA	NA	NA	NA	NA	NA	NA	NA	NA	NA	NA	NA	NA	NA	NA	NA	NA	NA	NA	NA	NA	NA	NA	NA	NA	NA	NA
D3ZPX4	D3ZPX4~PLXA3_RAT~Plxna3	NA	NA	NA	NA	NA	NA	NA	NA	NA	NA	28932.95703	NA	52582.76953	10714.32617	11384.71387	14957.17676	12438.46875	18101.94727	9242.84082	11044.58301	9773.693359	14800.85938	18576.58789	32656.58203	29396.87695	31942.21484	29509.99219	20316.04492	34129.52734	40874.02344	22272.05078	46241.49609	NA	45725.26563	46042.71484	39667.00781	34540.61719	40746.44141	27491.85742	33728.6875	20649.27344	26915.81055	29689.2832	14419.65234	NA	42062.65234	37470.87109	27955.54688
D3ZQ02	D3ZQ02~D3ZQ02_RAT~Wdr37	13719.91016	28184.33789	26847.22266	48355.46484	52950.28125	104992.3359	127327.6953	141076.3281	121726.2188	181109.2813	255888.9844	227563.0781	157266.6406	384509.3125	350580.0625	454316.1563	435659.6563	539347.25	544770.3125	500617.3438	745081	722943.125	948797.0625	821496.8125	945796.4375	1196264.75	1269934.625	1599973.25	1495649.875	2054336.375	2081089.5	2118297	1841164.875	2831920.5	2339247.5	2017825	1549324.125	2605898	2022051.375	1507635.25	951012.5625	1060812.5	1219255.5	386279.5625	201612.3438	963876	754934.1875	785596.0625
D3ZQ57	D3ZQ57~D3ZQ57_RAT~Plxnb2	13482.66797	7490.443359	7135.11377	15302.91895	16237.18555	33521.08594	39915.39063	43856.50391	35291.72266	50251.24219	83825.82813	72687.26563	49773.86328	111864.7578	104017.6094	128379.7578	167908.0938	141491.4844	103367.3359	120063.8047	168311.1875	149910.2031	190205.9063	165171.5	172946.875	197972.9219	145309.5	256830.4844	224219.2656	272147.625	245662.5938	171636.2188	210664.6719	325790.5	303381.1875	283680.7188	214893.4844	223582.1094	252876.5313	238506.8125	173303.6406	166254.1719	186303.1563	57011.71484	26296.63477	167067.0313	109348.7891	126812.4609
D3ZQB6	D3ZQB6~D3ZQB6_RAT~Hdhd5	36787.53516	44243.83984	23526.62695	46377.08984	NA	42004.49219	101159.7891	37040.20313	75053.875	108778.7891	NA	111809.8438	NA	NA	27600.06641	NA	17789.34375	NA	NA	NA	NA	168481.125	202824.7656	NA	176755.1719	NA	182537.125	163105.6563	96735.67188	96812.17969	NA	NA	NA	145565.4844	NA	98594.53125	NA	NA	NA	NA	NA	170818.6094	NA	NA	5541.555176	NA	NA	NA
D3ZQC6	D3ZQC6~D3ZQC6_RAT~Ubr1	NA	NA	NA	NA	6595.057129	7303.280273	8463.299805	14105.84766	9555.44043	20692.59961	28494.92188	NA	7036.093262	33924.69141	26468.88867	33103.03906	35050.26563	40653.35547	36441.58594	30061.54492	52232.02734	36276.03125	55546.82422	52277.26563	59000.16016	72080.72656	63629.39844	69985.125	58941.66016	65095.73438	74953.32813	48429.80078	53584.04688	76131.125	76134.21094	78187.39063	42944.82031	83307.41406	77260.5625	65116.98438	58997.00391	60241.53906	99098.28906	21943.7793	18146.51172	113969.8281	111116.3438	122029.8438
D3ZQD3	D3ZQD3~D3ZQD3_RAT~Ogdhl	20507.5957	51924.03125	54383.03906	106106.8125	115607.9297	207546.0313	269526.9688	288588.875	251906.3906	396831.625	601404.6875	530354.75	400555.5313	865576.125	731537	841432.0625	687442.375	766216.5625	662511.9375	615250.375	824539.6875	865253.8125	1627142.5	2116623.5	2462460.25	2774864.5	2236715.5	2058798.625	1258750.75	1201763.375	863492	643053.8125	466919.7813	612357.0625	480257.125	472241.5625	360020.5938	677392.375	461588.5938	416390.0625	269414.7188	405334.5	402273.25	272032.125	135217.2969	612847.3125	687368.1875	997412.4375
D3ZQE7	D3ZQE7~D3ZQE7_RAT~Jakmip2	NA	NA	NA	NA	NA	17457.44336	NA	NA	NA	NA	NA	NA	17627.58789	NA	NA	NA	NA	NA	NA	NA	NA	16172.71484	NA	NA	NA	NA	NA	NA	NA	NA	NA	NA	NA	NA	NA	NA	NA	NA	NA	NA	NA	NA	NA	NA	NA	NA	NA	NA
D3ZQE8	D3ZQE8~D3ZQE8_RAT~Xpo5	NA	NA	NA	NA	NA	NA	NA	NA	NA	NA	NA	NA	NA	NA	NA	NA	NA	12425.48926	32767.54297	NA	26526.38867	29427.53906	50733.99609	28153.03906	NA	23385.62695	29034.04492	56006.50781	17777.95508	52637.25781	52281.52344	48050.37109	47273.30859	78938.23438	37968.44141	42595.82813	NA	68666	53404.48438	58326.37891	21276.24219	39193.10938	59378.1875	NA	NA	NA	NA	65233.375
D3ZQG6	D3ZQG6~TRIM2_RAT~Trim2	NA	NA	NA	NA	NA	NA	NA	NA	NA	NA	NA	NA	NA	NA	NA	NA	NA	NA	NA	NA	NA	NA	NA	NA	NA	NA	NA	NA	NA	NA	NA	NA	NA	NA	NA	NA	NA	NA	NA	NA	NA	NA	NA	NA	NA	NA	NA	NA
D3ZQH6	D3ZQH6~D3ZQH6_RAT~Pla2g4d	20293.21094	29048.5957	22908.48633	38689.73047	38087.57031	84092.08594	154859.8125	135105.625	249598.5781	149546.875	329228.5	234529.5625	106386.0703	266760.2813	250246.0156	166091.4844	304110.3438	46603.83984	198109.1563	229709.5313	403639.2188	60983.05078	83005.04688	NA	61845.83594	27658.05078	87327.6875	80297.71875	NA	NA	750851.375	39093.28906	54563.60156	27250.0918	NA	30603.47656	NA	NA	NA	38497.03516	610582.125	NA	NA	203716.25	393596.875	37727.49609	NA	NA
D3ZQL1	D3ZQL1~D3ZQL1_RAT~Emc7	NA	3419.713379	2503.328369	8481.03125	8885.134766	20078.26953	14386.85156	25581.03711	10810.44043	30131.94141	60692.6875	59970.38281	31267.26758	76755.5	70063.01563	96991.61719	123095.5625	117444.625	98957.63281	114684.0469	155000.5313	158656.3906	207617.4219	169876.7813	177106.5313	212565.4375	228612.5469	272717.4063	258903.9375	311956.8438	263922.8125	285848.0313	225826.0625	371517.6875	311938.4063	261837.75	182517.4688	432187.0313	349362	272055.0625	229143.1406	238485.9844	278887.875	98794.96094	61804.98438	346514.6875	289293.7813	431613.9375
D3ZQM0	D3ZQM0~D3ZQM0_RAT~Sf3a1	412821.5313	1337690	1280827.5	2448315.5	1892538.875	4231814	5306137.5	6894764.5	6405541	8251628.5	254526.5156	11759414	32283.08008	20597784	18171058	16423785	24238186	9622617	17551514	22822704	282605.4375	14336369	981096.875	3520333.75	4926049	8745629	2988114.5	585646.0625	861546.125	694376.0625	39050428	1335121.375	5526248	467335.875	400565.1875	337276.5	631298.75	10972.05469	NA	194922.6875	10106606	5083.101074	162409.3281	8251105.5	7600526	1467163.125	294144.2188	NA
D3ZQN3	D3ZQN3~D3ZQN3_RAT~Pnma8b	NA	10199.42969	10483.56836	15279.95898	NA	NA	24394.65039	23761.07422	NA	23510.76367	30606.22266	NA	23457.05664	43612.96875	38092.42188	55458.49609	44305.95703	47194.19531	NA	47645.13281	17995.56641	NA	NA	NA	16641.07617	18988.97461	20847.33008	54589.27344	16649.26563	57779.74609	24617.58594	33365.73047	23169.08594	77975.11719	61588.08594	53377.16406	19703.30664	76884.13281	29353.87109	68308.11719	38516.33594	46852.86719	46132.10156	NA	10739.00586	56116.26563	54121.61719	60875.36328
D3ZQP6	D3ZQP6~D3ZQP6_RAT~Sema7a	4677.075195	10161.23047	6776.286133	13611.00391	14210.49316	24307.61328	28532.20508	33264.5625	24501.5293	38950.28125	55269.14844	55577.76563	40733.73828	86774.60156	101151.75	96216.78906	92237.60156	116162.9063	79609.67969	105103.0625	118684.5859	118075.5391	124955.4297	129610.6172	128001.6484	141543.875	145594.5313	201323.6875	196372.1875	174224.7188	196826.3906	191510.5781	176036.75	231110	219383.3125	230006.0938	199779.6563	292562.6875	186226.7813	223154.0313	166554.0156	166315.7656	122005.4297	86619.03906	53516.64453	254998.1406	267106.5	438898.1563
D3ZQQ1	D3ZQQ1~D3ZQQ1_RAT~Aftph	NA	1464.77356	NA	5772.044922	7184.037598	11939.81641	16252.80469	18833.42188	13079.56543	21739.3125	30101.3418	25389.31641	22977.02734	42921.75781	37774.23828	44614.125	62033.89844	51817.04688	40071.46094	47298.64844	53011.21094	46672.27344	51399.83203	42627.64844	36928.95703	53722.89063	NA	50726.23438	37498.38281	30259.44336	43473.39453	NA	27644.07422	NA	NA	NA	NA	30505.11914	NA	28723.55664	NA	NA	NA	NA	NA	NA	NA	NA
D3ZR35	D3ZR35~SIM13_RAT~Smim13	NA	NA	5743.082031	8707.099609	NA	NA	12241.14258	NA	15183.64063	14807.17285	15706.83105	11760.9082	35163.90234	41929.94531	31612.3418	47359.04688	67542.07813	54893.71094	28626.81836	32283.11914	53363.33594	57216.71875	51498.23438	77074.10938	68985.63281	96964.77344	74723.00781	60738.17188	52682.5	62070.71094	55408.36719	65777.25	55822.78125	34118.41406	79839.3125	121017.2188	52347.88281	NA	NA	53525.12109	55453.98047	33138.73438	NA	75725.375	67858.10156	42589.27344	74346.89844	131264.4688
D3ZR52	D3ZR52~D3ZR52_RAT~Lpcat4	NA	4232.682617	6601.583008	12235.25391	16061.38574	27001.64844	34971.60156	39094.50391	29390.17773	50017.92188	75859.71094	57139.32813	33264.08984	100781.5078	94704.75	112605.2734	95574.82031	131892.4219	118789.4688	102272.1172	169613.9063	156597.3594	197803.2969	154755.5	184038.0781	195136.4219	216443.1875	241314.125	190881.7656	260152.8906	258635.1563	247364.0469	202215.8594	289558.5625	226898.0156	251410.875	183838.4688	323909.5313	240187.5625	208444.6563	138867.375	176278.0156	231631.9063	65554.55469	45199.89063	245171.3281	238968.1406	316448.9375
D3ZR63	D3ZR63~D3ZR63_RAT~Gfod1	14357.7168	27855.58203	22779.12891	35388.33203	38070.89453	71143.46875	85302.9375	85922.04688	91333.16406	66481.10156	110525.4453	87678.92969	41054.35156	133470.0625	112113.4922	117897.8516	112725.1172	128382.5547	119757.9766	104829.0156	149345.4063	146016.1875	189137.4219	144783.3906	183706.5938	268571.3125	271456.75	244583.0938	235132.9219	233920.5625	178502.9531	218226.7344	93556.48438	103188.1953	179385.8438	104391.8047	NA	132586.5625	NA	98468.32813	54751.72656	NA	138049.8906	29019.54688	NA	NA	NA	99482.34375
D3ZR95	D3ZR95~D3ZR95_RAT~Cystm1	19041.48438	37857.75	38066.5625	63730.54688	74528.32813	120555.1719	136545.2344	153054.125	130279.4688	174389.25	225414.5781	211337.3281	224700.7969	303111.8438	279286.9688	334773.2813	312748.5	345902.4688	304910.875	317751.25	390602.9063	347089.5313	453496.5313	427864	373506.4063	419743.625	439318.6875	495360.5625	482249.25	479988.9063	338956.9375	500550.3125	NA	483669.7188	453455.4063	458869.2813	270642.9375	760330.1875	427247.0938	452480.9375	344563.5313	471232.0938	NA	148339.0625	123401.6172	413673.5625	461703	652135.5
D3ZRA3	D3ZRA3~D3ZRA3_RAT~Acaca	NA	NA	NA	NA	NA	NA	NA	NA	NA	NA	NA	NA	NA	NA	NA	NA	NA	NA	NA	NA	NA	NA	NA	NA	NA	NA	NA	NA	NA	NA	NA	NA	NA	NA	NA	NA	NA	NA	NA	NA	NA	NA	NA	NA	NA	NA	NA	NA
D3ZRC4	D3ZRC4~D3ZRC4_RAT~Pnpla8	NA	NA	NA	NA	NA	NA	NA	53079.50391	NA	NA	NA	47224.63672	NA	140438.5938	107630.3281	151356.7188	187650.8281	181929.0938	156082.75	128786.6406	264740.7188	148772.5	322319.9688	178666.5313	253054.0313	299498.9375	307442.3125	480727.4063	393982.0938	282599.25	381770.0938	NA	NA	349358.1875	NA	NA	108628.5625	438509.0625	NA	NA	NA	561612.6875	712645.875	NA	NA	662352.625	NA	NA
D3ZRD3	D3ZRD3~D3ZRD3_RAT~Pde6d	NA	NA	NA	5329.492676	7721.283203	NA	17486.39648	17452.91406	NA	24258.51367	33975.07031	25751.30469	11083.71484	47367.6875	43122.53906	49494.15234	42033.89844	69261.96094	45104.47656	64666.74219	72524.64063	65032.69141	89481.29688	57287.37109	61051.78906	74298.29688	74146.9375	117574.1563	NA	NA	110547.5703	NA	NA	97266.69531	NA	NA	85141.72656	NA	NA	NA	NA	NA	78871.25781	38052.82813	23261.43164	150410.5	138697.6094	231916.7813
D3ZRE7	D3ZRE7~D3ZRE7_RAT~Swap70	NA	NA	NA	NA	NA	NA	NA	NA	NA	NA	NA	NA	NA	NA	NA	NA	NA	NA	NA	NA	NA	NA	NA	NA	NA	NA	NA	NA	NA	NA	NA	NA	NA	NA	NA	NA	NA	NA	NA	NA	NA	NA	NA	NA	NA	NA	NA	328165.0625
D3ZRH1	D3ZRH1~D3ZRH1_RAT~Oxa1l	7296.806641	28550.10742	30475.82813	28259.82227	31465.99805	58582.10938	65175.82422	57692.4375	90203.07813	69146.92969	181774.6563	153336.6406	80466.98438	232720.2188	217147.7031	260815.3281	258793.6875	138877.875	215462.0625	133638.6875	122382.1719	160362.7813	180119.4375	270300.125	318047.5625	178803.1719	184234.25	372727.3125	344076.2188	201077.625	236052.75	212861.0469	244240.6094	237628.4063	205674.2813	173048.5781	152958.2813	400797.625	398786.1563	348387.5313	146671.6094	291874.7188	302837.2813	75823.375	97502.25	329728.4375	328117.9063	390879.9063
D3ZRJ0	D3ZRJ0~D3ZRJ0_RAT~Adck1	6705.858887	17107.55469	19499.36133	26842.42969	36586.36719	43621.07813	52158.51172	54402.91406	44452.28125	65240.57813	86950.4375	75074.85156	69820.26563	114588.4766	108217.8438	125237.0938	164946.4063	175784.2656	128107.4219	154334.75	198302.0625	181838.9531	214690.5781	181115.5156	200163.625	235654.1094	232420.0313	335234.375	250406.5313	305664.8125	268321.0938	253902.8438	225637.75	351936.1875	253812.5156	261351.2031	173789.125	330538.6563	228108.8906	227655.7813	196390.875	146403.1875	194422.3594	72649.5	46347.92578	201692.8906	167514.5781	249298.3594
D3ZRM5	D3ZRM5~D3ZRM5_RAT~Rab23	5139.865234	8254.943359	NA	17673.34766	14194.62793	32604.70898	32292.26953	43965.30859	33324.82031	58567.03906	99101.59375	83879.42188	38867.29297	100083.6563	121106.8281	148561.3281	82557.67188	117059.2734	106118.7109	107840.5625	145168.625	131999.0938	148572.5156	126880.5	150457.5781	136972.6563	136299.5156	261267.8906	229899.1875	303477.3125	278744.9063	257551.4688	288256.4375	356182.5	396009.5	286985.625	321786.7188	482426.7813	423325.9063	435518.125	312881	440173.4375	495488.0625	199934.9844	118603.0391	650027	524007.5313	836603
D3ZRN3	D3ZRN3~D3ZRN3_RAT~Actbl2	429129.875	570240.375	497441.7188	681351.25	716444.375	780521.125	963349.875	946173.375	824975.5	984994.1875	1296145.375	756687.875	381681.1875	1247527	714816.4375	1143938.375	807993.875	862235.1875	543221.9375	385959.2813	846048.3125	794476.4375	633774.8125	1044387.813	989866.3125	548563.4375	561072.125	753634.625	866639.3125	800722.625	730207.1875	70195.50781	1039685.438	102690.1719	450495.625	317980.4375	358650.8438	487805.6875	33581.79688	813629.25	1518496.75	101415.2656	808124.75	1913270.375	585361.375	253331.0313	4357106	2242765
D3ZRN5	D3ZRN5~D3ZRN5_RAT~Ro60	NA	NA	NA	NA	NA	NA	NA	NA	NA	NA	NA	NA	NA	NA	NA	NA	NA	NA	NA	7039.187012	NA	NA	NA	NA	18666.08008	NA	24844.38477	34078.57031	38605.42578	34006.4375	31442.11914	49319.22266	31529.47266	59145.82031	47426.61719	39933.83594	33994.40625	62062.26172	56079.98828	73781.46875	46668.70313	62096.54297	98024.48438	16616.20703	NA	74766.57813	78180.17188	248657.5469
D3ZS52	D3ZS52~D3ZS52_RAT~Tmem258b	NA	NA	NA	5386.568359	6760.791992	13931.20313	22304.85156	19297.09375	10056.02148	35364.49609	54199.17188	35845.82813	35813.38672	71605.75781	73871.08594	84105.23438	60800.17969	99640.29688	124628.4531	57896.98047	136397.4531	129645.7578	184494.5938	166032.0938	269746.5	227983.3594	218708.4531	145855.0938	111463.9453	199954.9063	224698.2031	211824.1719	137603.25	222788.5625	92699.27344	191751.125	164180.9688	197632.0156	116248.3359	78744.10156	NA	83633.13281	97366.67969	59572.58594	37928.57813	159529.2031	230582.9688	246266.5625
D3ZS58	D3ZS58~D3ZS58_RAT~Ndufa2	62457.72656	209953.8125	225732.375	440271.4688	581766.8125	966004.1875	888104.5625	1406878.25	867751.5625	1899834.625	2968645.5	2711056.75	1492615	4933938	4565824	5568349.5	4503119.5	5719977.5	5311640	5329733.5	6451644	6236312	6603295.5	5418924.5	5840294.5	5833512	5164083.5	5911538.5	5196680.5	7756473	5261534	4112392.5	3635287	3917620.75	5269833	2958264.25	2414271.75	3329430.25	5149306.5	3027258.25	1005994	2413832	2786162.5	737623.5625	541147.125	2363818.25	1935513.75	3078821.75
D3ZS72	D3ZS72~D3ZS72_RAT~Prex1	NA	12642.9082	13448.60938	21264.2207	25747.11523	38726.43359	15558.05371	19567.63672	33886.72266	42853.5	33478.85938	29558.13867	28315.67188	44098.78516	39131.98047	49730.41797	59107.42969	60786.53125	48642.69922	51641.86328	72627.65625	64353.23438	87644.53906	70215.74219	82053.57031	93118.48438	91901.13281	117205.8516	95283.23438	113772.5078	93542.01563	108952.9922	104566.0938	142291.4531	105426.7422	140041.7188	92789.82813	220986.0625	157177.6875	128566.5	123891.6797	140575.0156	167470.6875	72913.29688	37859.17969	168835.7813	181962.125	363611
D3ZS76	D3ZS76~D3ZS76_RAT~Ttc9	NA	NA	NA	NA	NA	NA	NA	NA	NA	NA	NA	NA	NA	NA	NA	NA	NA	NA	NA	NA	NA	NA	NA	NA	NA	NA	NA	NA	NA	NA	NA	NA	NA	NA	NA	NA	NA	NA	NA	NA	NA	NA	NA	NA	NA	NA	NA	NA
D3ZSA9	D3ZSA9~D3ZSA9_RAT~Nomo1	121913.2578	12759.55469	12286.84863	27366.91016	34630.42578	63706.74219	91803.21094	116826.4688	99367.39063	146856.4688	280550.625	239580.6094	123156.625	446901.125	420255.6563	495846.0938	516004.125	598617	431932.5625	534530.75	706204.875	605650.125	839001.5625	587387.125	625886.0625	693442.75	632324.375	919739.0625	701777.75	843135.5625	680751.6875	540117.0625	480576.1875	541147.3125	462108.6563	376886.8438	242924.0469	333617.875	244664.7969	264065.6875	185986.5156	151097.2813	172922.5156	66134.25	58579.94922	281585.3438	203700.2188	241367.5469
D3ZSL2	D3ZSL2~D3ZSL2_RAT~Abracl	NA	NA	NA	NA	NA	NA	NA	NA	NA	NA	NA	NA	NA	NA	NA	NA	NA	NA	NA	NA	NA	NA	NA	NA	NA	NA	NA	NA	NA	NA	NA	NA	NA	NA	NA	NA	NA	NA	NA	NA	NA	NA	NA	NA	NA	NA	NA	NA
D3ZSQ1	D3ZSQ1~D3ZSQ1_RAT~Pcnx3	NA	NA	NA	NA	NA	7518.718262	9249.353516	13445.47949	11469.62891	12405.56445	18001.86133	21806.17188	11771.51465	29698.05469	28415.05078	34454.27734	34871.64453	38956.01172	36809.28906	38439.28125	28854.60938	39925.22656	50621.34375	35583.26563	34750.41406	30997.36328	34873.3125	49210.42969	49371.80469	25625.93164	33410.28906	21265.03516	26617.79688	55407.73828	43696.26172	41053.08594	NA	23414.04102	NA	NA	17231.09766	15671.91992	NA	NA	NA	NA	NA	NA
D3ZSU7	D3ZSU7~D3ZSU7_RAT~Mien1	NA	NA	NA	NA	23517.41016	NA	4543.135742	NA	NA	4228.121094	9169.484375	9790.910156	195305.5625	16765.48438	26133.60156	20762.51563	15205.13281	17011.42383	22335.52734	13759.14941	16115.86328	NA	NA	NA	NA	NA	NA	NA	NA	NA	NA	NA	NA	NA	NA	22130.04883	NA	7460.210449	108887.2031	44782.70703	NA	NA	NA	NA	NA	NA	NA	NA
D3ZSY8	D3ZSY8~D3ZSY8_RAT~Tbc1d10b	7726.26123	7701.350586	9772.420898	16068.08789	17897.64453	34745.65625	35335.20313	40786.63672	32014.24219	43231.59766	51892.57813	50902.85547	25803.55273	69598.35938	64234.14844	77561.65625	56651.30469	72066.57813	56915.5625	67826.86719	73426.64844	64161.17188	92397.53125	74072.07813	62986.375	83649.76563	70492.07813	100219.1719	83909.24219	100726.8359	90222.71094	98373.73438	96596.67188	162915.6406	157457.3438	174683.8906	129229.6797	212109.6406	242233.4219	205467.4688	132222.6094	187270.5313	181943.2344	95525.39063	77779.64063	263314.6563	273301.7813	143853.2969
D3ZSZ0	D3ZSZ0~D3ZSZ0_RAT~Cdk14	NA	NA	NA	NA	NA	NA	NA	NA	NA	NA	NA	NA	NA	NA	NA	NA	10288.41309	NA	NA	NA	NA	NA	NA	NA	NA	NA	NA	NA	NA	NA	NA	NA	NA	NA	NA	NA	NA	NA	NA	NA	NA	NA	NA	NA	NA	NA	NA	NA
D3ZSZ4	D3ZSZ4~D3ZSZ4_RAT~Pgbd5	50108.15625	NA	7674.794922	2145.656982	133111.9688	182783.0156	346035.8438	32514.58984	25197.37695	518883.9375	49555.72656	46068.30078	36120.67578	992599.25	506290.875	1139967	1109842.5	1267555.5	44357.55078	63430.79688	102931.0469	97318.72656	81281.42188	79206.29688	86374.78125	93237.34375	67784.75	56794.83984	96981.1875	91596.64844	74147.14063	105511.8906	92534.23438	104975.7969	105525.2031	108535.2891	88021.65625	70906.69531	79791.67188	73265.02344	80362.17188	100285.2734	790501.1875	145824.2813	73953	448175.1563	511363.1875	534241.25
D3ZSZ6	D3ZSZ6~D3ZSZ6_RAT~Dgkh	NA	NA	NA	NA	NA	NA	NA	NA	NA	NA	NA	NA	NA	21638.84766	15423.37402	9621.874023	24364.79688	24672.11133	18952.20898	26510.78516	44948.13281	46149.78906	49195.12891	44959.14453	40346.92188	53572.72656	55448.64063	84677.79688	72819.03125	89841.60156	80644.08594	80590.875	79262.99219	122174.4766	101517.1484	107317.9531	89265.07031	132275.4219	114175.8906	119995.1719	152947.1094	139099.5	164851.6719	60229.48828	33773.125	214920.3125	220799.5313	298429.875
D3ZT16	D3ZT16~D3ZT16_RAT~Map6d1	3033.233887	14758.66113	22979.08203	27768.80859	19653.73047	28583.0957	37902	37531.19922	27355.56641	43489.80469	61268.91406	51185.33594	40931.87891	90996.91406	75044.32813	104463.7031	90814.53125	112131.9844	79749.34375	121459.7109	116767.7266	111112.2656	125234.0156	120631.4766	185851.25	134724.8125	145176.625	187748.3125	149953.1875	179527.6563	157669.5625	166544.4063	121199.1797	207399.5156	175529.3125	143898.7656	143272.6875	247898.375	157025.5938	169021.1563	204383.0781	139154.5	114405.8906	66846.22656	37292.26953	208680.875	165569.3594	255821.1875
D3ZT36	D3ZT36~D3ZT36_RAT~Adam23	15640.33789	33871.42969	30882.06641	51560.64453	56441.07422	94096.02344	119034.7266	130458.3281	123311.6953	152343.8281	226414.0469	186216.6719	120485.1328	307813.5625	261873.7031	315327.9375	344928	354146.875	278172.0313	293933.4375	386561.1875	387841.8125	537914.1875	412901.4375	417639.1563	506017.4063	526233.9375	637514	537007.625	642877.1875	601235.625	584875.625	468398.125	695275.3125	614658.8125	549278.75	419492.2813	797263.1875	621390.8125	589769.0625	422998	479663.0625	609267.875	255484.5625	158155.6406	657239.3125	593253.875	851028.125
D3ZT47	D3ZT47~D3ZT47_RAT~Fam171a2	NA	11588.21875	11406.13477	20605.25586	21212.13086	26386.03125	35295.49609	34962.63672	30292.18359	44967.03516	64704.99219	55599.76563	41449.76172	93359.38281	86709.21875	101139.3125	90201.02344	116814.8125	80432.99219	100695.1797	133207.5781	124710.8984	149610.0469	120554.8359	124298.2891	139242.3125	140958.0625	185069.3594	140338.5313	118315.8906	155524.2344	161602.0313	135758.3906	166853.0313	177936.2188	146020.8125	109418.6797	172178.9219	143946.125	86304.75781	56478.88672	91776.55469	68377.82813	67016.82813	30189.50781	98372.27344	44125.64844	83126.49219
D3ZT71	D3ZT71~D3ZT71_RAT~Bcl2l13	4762.603516	10312.52441	8924.229492	15262.66895	14259.19727	31777.96094	35540.60547	47723.26563	26189.79297	40438.58594	83368.24219	62531.3125	55462.86719	126461.2578	129079.0781	161229.1719	166148.2813	185287.75	148371.75	226248.2813	274713.0313	297360.75	321474.5625	331773.125	338552.0938	402019.8125	393478.2813	375824.8125	407379.8438	420739.7188	518451.5938	588728.3125	445424.125	544415.625	560179.1875	502273.5	554578.5625	457422.5313	732741.3125	509072.8125	482846.25	412244.0625	452727.9063	238790.8281	184744.1563	793004.6875	630474.375	488085
D3ZT76	D3ZT76~D3ZT76_RAT~Zfp13	NA	5065.890625	NA	10567.59277	11938.45313	21735.70508	28949.94727	33416.26953	25993.14063	42602.05469	63016.11328	52897.73438	25101.27734	67851.35156	65950.28906	34742.67188	61923.16406	12817.9248	45699.49219	43545.62891	111309.2734	20855.88867	6523.613281	7024.276367	7915.853027	12675.19434	6528.952637	7777.205078	8307.367188	8952.887695	122205.1016	8112.978516	11069.13184	8666.586914	6048.874512	NA	6306.93457	NA	NA	NA	132215.875	6978.937988	NA	52715.375	16563.86914	NA	NA	NA
D3ZT90	D3ZT90~D3ZT90_RAT~Gcdh	6293.714355	NA	NA	11743.55078	11796.69531	19679.69141	24556.94727	26050.82813	21768.74805	33045.69531	49316.33594	39671.19141	20529.88477	70427.32031	59261.87891	75846.46875	65182.86719	77658.46875	79354.00781	71023.36719	79153.96875	72195.4375	112408.2813	101749.1953	103150.9688	115581.4063	117059.8438	142837.9688	110001.4063	161068.1719	142774.2969	135868.625	124842.7109	182768.5313	143380.5469	135325.2813	124805.4688	231078.2969	200283.2813	175161.8594	118696.4297	148634.2813	217054.0313	73366.30469	54662.26172	416177.25	442905.9063	685154.5
D3ZT98	D3ZT98~D3ZT98_RAT~Bola3	NA	NA	NA	NA	NA	NA	NA	NA	NA	NA	NA	NA	NA	NA	NA	NA	19804.57813	NA	18975.38281	NA	NA	NA	NA	NA	NA	NA	NA	NA	4830.916016	NA	61107.33984	NA	NA	NA	NA	NA	NA	NA	NA	NA	NA	NA	NA	NA	NA	NA	7862.102539	NA
D3ZTB4	D3ZTB4~D3ZTB4_RAT~Vps11	NA	NA	NA	NA	NA	NA	NA	7111.222656	NA	8682.054688	17624.17188	27055.40234	32348.28906	48432.42188	41896.80078	43894.20313	67854.27344	76276.46875	61848.96094	59887.98828	109842.5078	74610.375	114560.8516	129765.7188	151908.1406	178603.625	188138.8125	246910.0156	228926.4375	285469.0313	267951.875	273819.8125	263922.9063	382683.3125	375241.1563	356299.2188	288483.9375	334313.7813	342201.5625	407067.6563	160393.3594	177892.7969	356631.6875	145313.625	60433.46875	207791.8438	418857.875	577590.75
D3ZTB5	D3ZTB5~D3ZTB5_RAT~S100a13	16137.56641	26011.91211	26197.44141	48782.65625	43230.60547	66809.77344	87647.0625	98341.28125	83264.3125	115672.4375	209640.7031	199686.3906	154460.5156	297864.5625	254216.9219	308174.4063	304773.5	333575.6875	246802.3125	235863.4063	316919.75	268956.7188	310077.875	309911.25	288763.0625	288597.5938	332370.4063	323101.125	267966.8125	307598.4063	278035.5625	307210.6563	197533.0625	304997.5625	242180.8438	306584.8438	188067.875	231106.5938	227015.5156	164929.3125	135878.4688	125940.6797	145312.75	151972.9063	81950.25781	238793.6719	145722.75	255494.0938
D3ZTF0	D3ZTF0~D3ZTF0_RAT~Ajm1	5012.434082	16538.67383	16054.2627	19630.95703	18623.26367	24931.91406	26565.01367	28281.87891	19593.92578	27690.32813	41459.30859	25420.93359	32408.77148	32268.70703	23514.9375	33879.21875	48048.61719	26816.02148	30770.69727	20932.78711	30745.02344	34211.73828	50025.15234	22084.01563	25428.66406	23034.33789	NA	NA	38658.25391	NA	NA	49992.08594	NA	NA	38872.0625	NA	NA	NA	NA	NA	NA	41091.84766	53398.83984	35442.89063	NA	NA	NA	NA
D3ZTG3	D3ZTG3~D3ZTG3_RAT~Fam171b	NA	22363.42383	13952.13379	27897.87695	26956.91211	49751.17969	63564.16406	36437.10938	33412.19531	41091.09375	62377.23047	53317.27344	95286.32031	120097.5469	123604.5	129092.3281	163085.0313	159319.8906	125893.3125	163190.6719	174916.0938	159616.0625	238369.9375	151693.7969	153290.8906	180165.0781	167577.0625	365531.3125	244344.2656	284037.9375	182600.4375	193589.7031	250594.6563	320614	226900.7813	223472.7656	193869.5	362097.5625	237573.9063	201327.2656	163900.7031	207137.9063	152834.75	60636.30078	8372.0625	203868.375	178571.7188	232462.3125
D3ZTN1	D3ZTN1~D3ZTN1_RAT~Tesc	NA	NA	NA	NA	NA	23984.88281	34212.78125	30901.15234	18551.77734	40504.12891	72430.39844	52653.94531	27443.13086	111088.6484	97666.35156	117751.3047	103568.1094	139671.0156	117700.8516	124493.4141	186411.8125	173366.8438	171713.9844	170216.1094	167828.9531	214571.6875	187098.875	223425.8438	186472.0938	213673.9688	260240.5313	207238.9375	229141.3281	224203.5781	213518.0625	175827.0156	76013.375	137664.5781	142370.6094	120566.4688	67870.85938	78086.73438	102547.6641	32733.5957	23321.125	134865.4688	NA	215537.625
D3ZTN2	D3ZTN2~D3ZTN2_RAT~Cmc1	4192.15918	NA	NA	NA	NA	NA	NA	NA	NA	NA	NA	NA	NA	NA	NA	NA	NA	NA	NA	NA	NA	NA	NA	NA	NA	NA	NA	NA	NA	NA	NA	22933.14453	NA	NA	NA	49903.51563	NA	NA	NA	NA	NA	NA	NA	NA	NA	NA	NA	NA
D3ZTP0	D3ZTP0~D3ZTP0_RAT~Aldh1l2	NA	NA	NA	NA	NA	NA	NA	NA	NA	NA	NA	NA	NA	NA	NA	NA	NA	13735.75879	NA	NA	39749.96484	24133.0918	23982.55273	21923.39844	26579.20703	49905.86328	26207.13672	114413.9609	85379.10156	58524.46875	NA	30075.45703	53403.55469	110340.9922	90827.39844	75350.26563	60521.72266	68016.83594	90063.71094	86420.66406	70062.8125	90395.92969	131042.9219	48772.80078	56944.05859	358166.9688	295277.0938	364995.6563
D3ZTR1	D3ZTR1~D3ZTR1_RAT~Mrps17	NA	13322.60059	17632.50586	19901.63281	26763.53125	40844.83984	51425.5625	61065.83594	40872.78516	52339.48047	74634	82881.375	45275.02734	120721.8984	136962	162533.8594	128634.0313	134551.8281	99327.08594	100347.5078	141081.9063	141569.8125	155550.9688	138946.8594	134667.5313	164046.7656	194276.0469	245690.0781	198508.6563	278006.3438	253703.4531	233282.9375	203466.2656	259738.6875	255858.625	164102.2656	122215.2578	196395.1094	180918.7969	166135.5313	204905.0313	114149.3906	127404.8672	44603.9375	74282.73438	156301.2031	135186.8125	155022.5313
D3ZTV3	D3ZTV3~FLRT2_RAT~Flrt2	NA	14549.31152	12671.89648	17390.83203	28542.90625	34839.07813	42115.62891	60565.42188	41084.12891	45992.91016	75893.54688	59551.10547	45367.63281	85431.41406	70180.07031	82658.84375	80620.78906	95874.10938	73041.51563	82087.08594	109693.1094	86205.89063	113328.9141	89021.44531	87745.59375	93126.5	103494.3125	135370.7031	111672.6172	133112.7344	111219.5	106380.1641	86093.17969	120731.8047	97913.72656	78572.48438	67945.65625	97488.44531	97369.5	81320.71875	46432.25781	77388.91406	80299.57813	29333.11328	19467.65625	100145.6406	74668.25	83924
D3ZTW7	D3ZTW7~D3ZTW7_RAT~Atpaf2	NA	NA	NA	NA	NA	NA	NA	NA	NA	NA	NA	NA	NA	NA	NA	NA	NA	NA	NA	NA	NA	NA	NA	NA	NA	NA	NA	NA	NA	NA	NA	NA	NA	NA	NA	NA	NA	NA	NA	NA	NA	NA	NA	NA	NA	62913.03125	106182.3281	207597.9219
D3ZTW8	D3ZTW8~D3ZTW8_RAT~Mrpl27	NA	8619.856445	7608.583008	14721.65039	20881.50195	26741.70313	21435.96094	31883.82031	13201.08789	39391.19531	57272.86328	38448.63672	24763.67773	79257.84375	72456.54688	80796.24219	62019.17969	79813.23438	76159.82813	89217.20313	107468.3594	105532.1484	138103.9063	116738.7031	134191.4844	146742.5625	183012.7969	147419.5781	267606.875	216086.5625	366474.5313	177355.5625	182013.3594	292868.3125	220882.4688	156651.125	103243.4844	91845.71094	68233.24219	65223.03906	NA	31398.80273	37773.26172	15626.85449	NA	75472.67188	33511.15234	NA
D3ZTW9	D3ZTW9~D3ZTW9_RAT~Exog	16035.96484	18656.89844	19820.25586	33460.12109	36997.27734	63643.90625	70941.70313	79449.39063	64839.875	100338.5781	141438.1406	128793.1172	72448.17969	224450.5938	206522.1875	251110.7031	214472.5625	280423.7813	242533.2188	267923.0625	366205.7188	341216.75	402589.6875	344622.7813	376699.0313	438387.25	424456.7188	508949.0938	448131.7188	528590.875	520151.9063	522353.9688	426985.3438	535122.4375	461174.6875	500095.7188	362000.8438	417543.375	530777.75	424325.2188	134186.9688	286902.2188	324170.4063	183947.7813	106885.6953	477429.0625	427175.375	522902.4375
D3ZTX0	D3ZTX0~TMED7_RAT~Tmed7	3031.068848	6847.618164	6809.856934	12960.46094	19552.5625	24380.68359	30631.19727	38433.01953	30037.50781	47770.78125	90117.25	77704.95313	29196.41211	84666.60938	87678.22656	151394.5	142448.2656	130657.8594	111360.6641	139312.5625	155848.5781	159145.2656	204091.7813	170985.3438	179130.3438	212794.9219	206004.8906	260556.3125	223117.0156	276144.125	269024.5313	262586.3438	234157.0313	376493.8125	303614.1875	282986	209966.25	228239.2344	293114.8125	277727.75	222986.7188	233872.8438	327164.6563	118860.0391	123129.7969	383747.4375	306345.5313	393109.125
D3ZTY0	D3ZTY0~D3ZTY0_RAT~Cnih4	NA	NA	NA	NA	NA	NA	NA	NA	NA	NA	NA	NA	NA	NA	NA	NA	NA	NA	NA	NA	NA	NA	NA	NA	NA	NA	NA	NA	NA	NA	NA	33102.44141	NA	43763.85938	NA	NA	NA	NA	NA	16064.51367	NA	NA	55405.11719	NA	NA	NA	95245.82813	148225.2656
D3ZU52	D3ZU52~D3ZU52_RAT~Cops7b	NA	NA	NA	NA	NA	NA	16301.85156	14967.41211	13922.86719	23710.88867	35004.04688	12877.81445	32529.58594	63377.60938	37743.33594	70794.01563	102650.1563	81762.875	39961.77344	83722.6875	67874.95313	94065.94531	139483.5156	105022.5391	77035.82031	109505.5938	92467.0625	144636.6563	91715.76563	140856.1719	128871.6563	150049.0625	106706.7188	149183.4219	147329.75	164096.8906	123969.8594	231682.375	231510.1719	183574.5156	152282.4063	162363.8438	223639.6719	115556.5938	53797.80469	293443.75	298040.4375	229449.6094
D3ZU54	D3ZU54~D3ZU54_RAT~Denr	NA	NA	NA	NA	6382.984375	NA	NA	28678.92969	29273.375	NA	NA	NA	NA	NA	NA	NA	NA	NA	NA	NA	NA	57628.57031	NA	NA	62294.52344	NA	52855.76172	NA	NA	NA	NA	NA	NA	NA	NA	NA	105181.7891	NA	NA	NA	NA	NA	NA	NA	NA	NA	58285.8125	NA
D3ZU64	D3ZU64~D3ZU64_RAT~Vps37b	NA	NA	NA	8081.227051	NA	14926.98828	17369.58008	17387.33594	8235.125977	27191.10156	36888.76172	32451.47852	20663.33984	72222.39063	65635.48438	89777.95313	85461.28125	108831.9688	89250.125	92044.74219	139223.6875	132523	137207.2656	139878.7188	165608.4219	193071.7813	165489.75	202726.2656	175724.5156	209863.3125	213292.3125	172995.75	197031.7656	207676.9844	166768	178560.7813	193348.6563	292115.4063	211426.2969	252819.9844	108002.5781	176332.0625	186775.7188	94565.23438	23308.70898	178301.3125	212603.5938	267660.5625
D3ZU83	D3ZU83~D3ZU83_RAT~Ergic3	NA	NA	NA	NA	NA	NA	NA	NA	NA	NA	NA	NA	NA	NA	NA	NA	17618.67969	NA	NA	NA	29717.45703	23423.61719	NA	34848.42969	40111.69141	34711.37891	36654.76563	NA	30120.86328	NA	41369.16406	47360.44141	NA	NA	NA	NA	33961.62109	NA	NA	NA	NA	NA	NA	NA	NA	45416.99219	NA	NA
D3ZU84	D3ZU84~D3ZU84_RAT~Stxbp5l	NA	9674.558594	7423.287598	15963.00195	20620.44922	35202.17188	49475.87109	44553.44141	42904.91406	70786.83594	101636.7891	91658.03906	55178.07813	174535.5313	158524.6406	206188.9844	176743.75	237127.4531	219542.3125	209528.2813	269958.2813	271802.1563	352173.8125	278922.5625	313343.3125	340965.5	348282.125	398372.5625	338976.8438	406768.3438	395923.4375	353564.75	320966.0625	458128.8438	305406.5	326302.9063	273108.875	312960.5938	262170.375	305744.9688	116899	225657.0938	259368.8594	89874.84375	59357.98438	303704.375	283909.6563	313297.0313
D3ZU88	D3ZU88~D3ZU88_RAT~RGD1309104	1327.327515	NA	NA	NA	NA	NA	NA	NA	NA	NA	NA	NA	25987.37891	NA	NA	NA	NA	NA	NA	NA	4574.605957	NA	NA	58493.70703	NA	NA	NA	44725	NA	50270.78516	23883.16992	30321.23047	1862.543213	NA	NA	NA	56162.35156	44989.9375	171662.2188	50486.49219	NA	188096.5156	173960.5469	NA	11715.11621	5268.865723	NA	15300.87793
D3ZUB0	D3ZUB0~D3ZUB0_RAT~Rcn1	NA	7705.300293	9275.630859	11345.61621	NA	21504.51758	26081.82227	27654.4043	29114.60938	43837.37891	49977.80469	50089.11328	35610.03125	71330.54688	64032.9375	63712.5	68459.35156	62421.99219	44091.94531	46589.42969	56390.66016	60359.32031	76425.14844	61981.48828	65959.60938	78559.47656	38794.22266	108148.7656	86065.78906	91794.41406	77426.96094	57728.90234	94155.52344	106134.1016	88281.47656	105869.4609	72804.89063	108432.5781	88624.46094	153466.5313	118016.375	92192.01563	135457.5938	97658.50781	63446.4375	348106.4063	353482.4375	607082.5
D3ZUC9	D3ZUC9~D3ZUC9_RAT~Oxsr1	NA	NA	NA	NA	11955.77246	NA	75468.07031	NA	NA	NA	8279.763672	NA	NA	NA	NA	10646.4209	NA	NA	16370.80664	NA	9731.282227	NA	73037.85938	NA	NA	NA	NA	NA	NA	NA	NA	NA	NA	NA	NA	NA	NA	NA	NA	334719.5938	17595.81641	NA	NA	NA	196068.4844	NA	NA	42527.55859
D3ZUD3	D3ZUD3~D3ZUD3_RAT~Wipf2	NA	NA	NA	NA	NA	5921.595215	NA	NA	NA	NA	NA	NA	NA	NA	9429.013672	NA	NA	NA	NA	NA	NA	NA	4694.660156	NA	4856.770996	NA	NA	8220.955078	7425.623047	NA	462802.0625	10121.16992	NA	9902.791016	7283.797363	8175.993164	10149.28711	14074.58203	47796.08594	42634.76953	75809.64063	120570.2344	113908.125	93093.90625	42700.32422	242536.4531	202696.0469	145024.1719
D3ZUD8	D3ZUD8~D3ZUD8_RAT~Tm9sf3	NA	NA	NA	NA	NA	NA	NA	21837.87695	24702.00781	30666.02344	90416.85938	32458.42188	18371.57813	88748.57813	112722.8906	112563.5938	108741.0313	98540.64063	91449.76563	100148.7266	131585	132771.2031	171912.0625	149512.9531	163221.0469	189304.1563	190305.2344	248878.375	205447.9688	263710.625	236983.7656	267269.2188	260777.9688	348970.6875	310174.0625	297945.5	272429.9063	325964.4688	348872.0625	393867.25	253436.9531	345414.9375	425044.3125	144385.3906	161802.3125	478836.1875	478482.6563	661052.25
D3ZUI1	D3ZUI1~D3ZUI1_RAT~Apip	NA	NA	NA	NA	NA	NA	NA	NA	NA	NA	NA	NA	NA	276170.5938	299906.9375	NA	NA	NA	NA	NA	356968.75	NA	NA	NA	NA	NA	NA	NA	NA	NA	NA	NA	NA	NA	NA	NA	NA	NA	NA	NA	NA	NA	NA	NA	NA	NA	16391.45508	NA
D3ZUJ7	D3ZUJ7~D3ZUJ7_RAT~Ankrd13d	NA	995.4333496	NA	NA	NA	NA	5334.717773	NA	11306.18555	15432.04785	23401.98828	24423.51172	18792.43359	51762.72656	41338.67969	50537.10938	81364.66406	65997.96875	52355.57813	42995.58203	82163.64844	49409.17969	67364.54688	74035.44531	94327.34375	93478.25	94109.16406	121717.9219	75369.40625	132159.3438	117767.8359	124692.1094	106900.1094	169952.2656	146582.1094	123502.7891	116950.1016	142924.625	168727.8906	142115.1719	115709.3047	137414.0469	125685.5625	71454.65625	44504.43359	141729.3125	165621.6563	108586.3516
D3ZUJ8	D3ZUJ8~D3ZUJ8_RAT~Tmtc3	NA	NA	NA	NA	NA	NA	NA	NA	NA	7927.225586	NA	NA	5938.096191	NA	NA	NA	NA	26953.20508	NA	NA	35499.48828	37986.32813	52283.01172	49238.53516	45895.22656	55780.69531	49722.90625	70786.8125	62133.40625	83328.52344	77920.69531	71826.49219	67838.78125	84882.60938	91861.36719	NA	NA	NA	64201.67969	74681.86719	NA	54829.32031	57613.08984	NA	NA	NA	61290.14453	NA
D3ZUM2	D3ZUM2~D3ZUM2_RAT~Sarm1	19363.09961	47605.14844	53181.12109	88545.65625	115124.8672	184336.5	230799.6719	256496.5469	213807.8281	299954.3125	430097.7813	361965.0938	308046.25	504228.4688	454271.25	531477.25	525638.1875	520297.5	358669.875	425535.4375	569148.625	478370.9063	603934.25	450346.6563	451872.9688	463381.9063	443955.0313	622573.875	462215.375	549755.75	435186	422149.375	384170.9375	554014.75	376258.2188	354552.1875	281907.875	320377.3125	406747.25	351182.375	324030.0625	272048.5	441807.9688	114317.3438	90051.07031	441294.5938	354231.6563	307018.125
D3ZUM4	D3ZUM4~D3ZUM4_RAT~Glb1	NA	NA	NA	NA	NA	NA	NA	NA	NA	NA	NA	NA	NA	NA	NA	NA	NA	NA	NA	NA	NA	NA	NA	NA	NA	NA	NA	NA	NA	NA	NA	NA	NA	NA	NA	NA	NA	229701.2188	310931.2188	573596.75	445183.2813	460079.2813	394424.8438	27121.29102	64036.52734	257238.5938	182732.8125	260082.2031
D3ZUP5	D3ZUP5~D3ZUP5_RAT~Brk1	16119.2373	15276.61523	25998.92188	23494.0918	23977.02148	53824.48047	83490.17969	80694.19531	74403.875	112033.1094	144772.5625	121681.3047	47233.52734	226484.6406	175729.75	194513.8906	193089.8281	212889.5938	184813.4844	179671.75	258718.3906	233244.9844	354410.7188	257907.6563	223841.875	308926.7188	216177.2813	421580.8125	349682.625	472328.625	439878.875	250665.75	451185.7188	645206.1875	651984.875	675864.125	518299.7813	1292570.375	1357186.625	1977168.25	2641032	4019258.75	5163021	1057886.875	830240.375	5291412	3275838.25	2818938.5
D3ZUP8	D3ZUP8~D3ZUP8_RAT~Lmbrd2	NA	NA	NA	NA	NA	NA	10959.90625	12154.64355	NA	10350.87012	NA	NA	16835.51563	32794.15625	NA	81233.72656	67011.92188	71555.05469	68100.40625	58526.20313	68790.92188	91513.78125	84134.71875	68962.09375	80223.64063	68815.67969	49645.97656	55171.83594	70047.80469	66695.51563	88483.96094	102294.0313	69419.16406	93425.8125	NA	114568.4609	73034.9375	49517.30859	57536.07813	120299.5859	87196.54688	95844.03125	44358.42969	68488.375	35170.85156	123968.5391	184347.0313	289097.9063
D3ZUQ2	D3ZUQ2~D3ZUQ2_RAT~Naa10	NA	NA	NA	NA	NA	NA	NA	NA	NA	NA	NA	NA	NA	NA	NA	NA	NA	NA	NA	NA	NA	NA	NA	NA	NA	NA	NA	NA	NA	NA	NA	NA	NA	NA	NA	NA	NA	NA	NA	NA	NA	NA	NA	NA	NA	NA	NA	NA
D3ZUT8	D3ZUT8~D3ZUT8_RAT~Ndrg4	NA	NA	NA	NA	NA	NA	NA	NA	NA	NA	NA	NA	NA	NA	NA	NA	NA	NA	NA	NA	NA	NA	NA	NA	NA	NA	NA	NA	NA	NA	NA	NA	NA	NA	NA	NA	NA	NA	NA	NA	NA	NA	NA	NA	NA	NA	NA	NA
D3ZUV2	D3ZUV2~D3ZUV2_RAT~Mib1	23161.73242	NA	43519.25781	34140.85938	72377.26563	57861.85156	67620.28125	20311.62109	103215.5469	121119.2188	NA	NA	6537.88916	NA	21134.36523	22937.87891	31155.09375	30289.26758	29615.52148	36584.18359	36977.85156	39929.20313	54477.60156	494616.125	41704.51563	58006.12109	50757.30859	77530.19531	79195.5625	84677.70313	73947.07031	74107.1875	85248.23438	970429.6875	722864.75	159361.0469	616520.75	1002368.625	2878194	1437468.75	1359549.75	2235125.75	4639525	1611011.125	32807.92969	5804999	4092285.5	6005525
D3ZUV3	D3ZUV3~D3ZUV3_RAT~Eif2a	NA	NA	NA	NA	NA	NA	NA	NA	NA	NA	NA	NA	NA	NA	NA	NA	NA	NA	NA	NA	NA	NA	NA	NA	NA	NA	NA	NA	NA	NA	NA	NA	NA	NA	NA	NA	NA	NA	NA	NA	NA	NA	NA	NA	NA	NA	NA	NA
D3ZUV9	D3ZUV9~D3ZUV9_RAT~Cnot3	NA	NA	NA	6561.143066	4221.040527	10206.50293	19142.77539	15863.68555	11956.24512	23312.63086	33145.49609	23929.01172	14541.01074	43085.25781	27466.94141	33079	22565.00391	37360.375	33804.23047	32037.08594	43835.11719	32428.21094	55454.875	49653.49219	49647.59766	46083.53516	47714.26563	68520.03906	35022.9375	58101.91016	50513.95313	NA	25798.80469	28730.19922	NA	NA	NA	NA	NA	NA	NA	NA	NA	NA	NA	81814.625	74966.69531	92726.80469
D3ZUW0	D3ZUW0~D3ZUW0_RAT~Psd3	NA	NA	NA	NA	NA	NA	NA	NA	NA	33299.01172	64457.42578	NA	19813.41406	NA	NA	NA	NA	NA	16393.20313	NA	26815.94922	NA	NA	4179.733398	NA	7031.868164	NA	NA	NA	NA	NA	NA	NA	NA	NA	NA	NA	NA	NA	NA	NA	NA	NA	NA	NA	NA	NA	11089.65137
D3ZUX5	D3ZUX5~D3ZUX5_RAT~Chchd3	254025.4219	718457.4375	742789.625	1066185.125	1085646.625	1450450.5	1421808.625	1563844.75	988281.9375	1591715.375	2099142	1721328.625	1181842	2300585.75	1892404.75	2068285.375	2241802.25	1969940.25	1327219.5	1488295.625	1694899.5	1477817.75	1633786.25	1333048.875	1200724.5	1242928.375	1114017.25	1342313.25	1125162.5	1156114.75	1028787.938	977998.1875	814227.125	1174401.125	869970.75	805697.25	713675.9375	852345.125	569014	826749.75	723919.1875	728693.75	613029.3125	433039.3438	274114.5938	1104364.125	865267.375	775785.1875
D3ZUX7	D3ZUX7~D3ZUX7_RAT~Acsf3	NA	NA	NA	NA	NA	NA	NA	NA	NA	NA	NA	NA	NA	NA	NA	NA	NA	NA	NA	NA	NA	NA	NA	NA	NA	NA	NA	NA	NA	NA	NA	NA	NA	NA	NA	NA	NA	NA	NA	NA	NA	NA	NA	NA	NA	NA	NA	NA
D3ZUY0	D3ZUY0~D3ZUY0_RAT~Rdh14	NA	9984.470703	11469.80078	23342.22266	14200.54297	17767.67383	26134.36133	33527.71094	38217.21484	42328.91016	64198.16406	51450.48047	42775.12109	96852.14063	87528.5	130116.9297	169176.0469	144915.8438	114658.5938	140766.9375	179155.5781	176765.4219	222729.5	178776.9063	193720.5781	241562.4531	278742.3125	334472.0625	288931.7188	390340.375	347505.9688	390868.4688	307356	475263.7188	438450.9688	362764.0313	331375.4375	419161.5	402774.0938	429635.0625	425661.5625	407202.75	437616.1875	207155.4063	156617.4219	588864.9375	542927.125	790217.625
D3ZUY8	D3ZUY8~D3ZUY8_RAT~Ap2a1	62311.15625	107966.9219	108895.0313	202362.875	236629.875	429111.625	493787.5938	534022.25	420543.2188	645574.6875	936032.0625	758493.25	598352.375	1210526	1040239.813	1259959.875	1494019.5	1503282.25	1178192.875	1233679.375	1609264	1493995	1816409	1551312.5	1607564.75	1719201.75	1798829.625	2087330.25	1807358.875	2026556.25	1957917	1945435.75	1641352.5	2639942.75	2416262.25	2357168	2183581	3512370.75	4683099.5	5667498	5384278	6791121	7842583	3392219.5	1560827	7885884.5	6376471	6171338.5
D3ZV15	D3ZV15~D3ZV15_RAT~Cbl	NA	NA	NA	NA	NA	NA	NA	NA	NA	NA	NA	NA	NA	NA	NA	NA	NA	NA	NA	NA	NA	NA	NA	NA	NA	NA	NA	NA	NA	NA	35582.5625	48032.42188	37770.65625	60980.34766	63252.72266	64539.34766	68697.27344	99049.25	96009.52344	127549.1172	118596.5625	160783.5625	216106.375	165174.9063	71568.04688	371437.8438	276948.1563	389640.9375
D3ZV91	D3ZV91~D3ZV91_RAT~L3hypdh	NA	NA	NA	NA	NA	NA	NA	NA	NA	NA	NA	NA	NA	NA	NA	NA	NA	NA	NA	NA	NA	NA	NA	NA	NA	NA	NA	NA	NA	NA	NA	NA	NA	NA	NA	NA	NA	NA	NA	NA	NA	NA	NA	NA	NA	NA	NA	NA
D3ZVH6	D3ZVH6~D3ZVH6_RAT~Vps41	NA	NA	NA	10352.9873	10108.13867	15460.0332	22511.13867	20869.15039	22109.96875	27145.79492	45722.51172	31837.51953	31170.61328	59984.4375	55952.85547	66501.03125	76273.15625	79050.94531	61548.58203	54038.5	97950.72656	79100.8125	69429.625	92602.19531	78103.28125	99075.6875	96203.71875	72223.42969	68386.28125	93199.16406	70538.46875	106114.4844	68053.57813	90396.42969	82255.51563	82940.76563	56346.35938	49884.31641	70279.89844	49255.07031	39144.50781	22018.82813	NA	12299.42676	NA	NA	26927.49414	40555.33984
D3ZVI9	D3ZVI9~D3ZVI9_RAT~LOC100911365	69851.33594	6450.361816	10816.74609	11670.67188	35136.28125	26294.35938	35506.33984	38265.67969	28123.41992	52619.09766	59556.37891	53185.76953	32891.44141	78854.57813	88360.63281	100090.6797	85405.86719	103796.8906	90135.40625	103310.6641	152377.2813	131273.4688	197973.0781	143170.4063	171433.1719	196743.1875	167567.9531	279350.6875	232602.5938	328977	291499.5313	299047.1563	862818.375	2201388.75	2172601.25	1931935.75	1020893.375	1255901	706080.5	667874.375	213088.6875	274171.5313	231250.1094	46102.22656	NA	162476.4063	128971.5859	63073.35156
D3ZVN7	D3ZVN7~D3ZVN7_RAT~Ppox	NA	NA	NA	NA	NA	NA	NA	NA	3823.236816	NA	NA	NA	NA	13214.79785	12067.5293	13833.72754	10961.29199	18029.57031	17186.89453	17042.67578	27463.22656	25168.85742	34208.00391	22111.45898	36366.625	37332.71484	39921.32813	69193.09375	38156.08984	59939.57031	63969.24219	72967.34375	72034.28125	100087.2188	77817.3125	85037.35938	65970.25	85625.17188	108831.125	104143.7734	65832.77344	89925.82031	170792.9063	32746.7207	27784.07422	151239.25	128912.0625	200969.6719
D3ZVQ0	D3ZVQ0~D3ZVQ0_RAT~Usp5	9047.677734	16186.19238	16462.05469	27463.41211	28033.94336	49366.23047	63969.26953	69309.32813	57847.86719	86024.49219	125435.375	111317.9141	91044.29688	177560.1406	161251.9688	195329.875	238466.0625	223160.0938	185503.7969	219238.2813	300796.2813	272408.0313	378658.0625	303893.5938	346117	413576.625	354545.6875	588697.625	519207.625	623281.875	601590.875	497287.0625	553403.9375	798363.3125	816120.1875	820443.5	687012.625	895581.5625	914553.0625	942914.25	812415	649151	1047946.875	457679.0938	315205.75	1833132	1991973.25	3294452.5
D3ZVR7	D3ZVR7~PXL2B_RAT~Prxl2b	NA	NA	NA	NA	NA	NA	33683.94922	NA	NA	NA	NA	NA	NA	NA	6130.223633	NA	NA	NA	NA	NA	NA	NA	NA	NA	NA	NA	NA	111874.5625	NA	138770.375	56271.93359	95190.9375	79400.8125	115988.8828	96196.52344	NA	69603.47656	145725.9531	145680.3438	NA	97651.92188	93139.94531	NA	35559.03516	NA	NA	109551.1641	183093.6563
D3ZVR8	D3ZVR8~D3ZVR8_RAT~Ppp1r16a	NA	NA	NA	NA	NA	NA	NA	NA	NA	NA	NA	NA	NA	NA	NA	NA	NA	NA	NA	NA	NA	39696.57813	NA	39444.16797	48620.78906	38079.36328	42054.57031	43372.28125	49676.58984	54023.46094	60424.25	66003.71094	55034.33594	80828.625	61867.17188	61932.4375	57149.93359	44042.21875	43805.46875	52852.11719	70588.32813	50310.91406	40325.45313	32376.28516	19207.99414	58851.65625	86254.875	109988.4297
D3ZVS2	D3ZVS2~D3ZVS2_RAT~L2hgdh	NA	NA	NA	NA	NA	NA	NA	NA	7016.624512	NA	17135.91406	13940.55176	11984.49707	17413.31641	19583.87109	14382.49805	28390.16406	30721.91016	17860.46094	7051.023926	42780.07813	37252.05469	43529.72266	34253.90625	27114.25586	45496.24219	46668.96875	76319.75	60543.27344	76978.20313	55723.75781	76805.79688	66938.73438	87613.95313	92425.48438	103671.5156	92060.79688	118043.2422	81266.38281	115769.8203	76392.66406	109404.5938	119921.2422	65189.97656	48990.04297	183990.125	175528.7344	294040.5625
D3ZVU6	D3ZVU6~D3ZVU6_RAT~Avl9	NA	NA	NA	NA	NA	3984.738281	NA	NA	NA	NA	NA	NA	10739.68555	NA	NA	NA	54760.47266	NA	NA	NA	52612.0625	64360.25781	54364.11719	59918.52344	47944.27344	77024.25781	76640.64063	81137.10938	60131.13672	74599.8125	87001.65625	89216.3125	86472.99219	171701.8906	150521.6719	136553.1094	145438.2031	199865.625	231565.2031	233376.3281	233260.6094	244200.8125	274960.7813	189864.7656	133390.3438	470070.3438	462869.5313	740323
D3ZVU9	D3ZVU9~NAT8L_RAT~Nat8l	NA	NA	7962.987793	11267.85156	12274.76172	11719.55176	26329.51367	27854.82813	20221.32031	35911.125	34396.93359	24835.79102	13557.58398	36325.92969	45735.54688	56845.51172	56459.28906	91435.03906	38832.52344	45201.22266	67826.98438	74856.72656	80970.96875	78948.66406	78798.33594	85523.27344	93019.1875	107216.0391	92197.57031	99313.33594	88345.24219	100938.2188	87157.60938	135237.5469	198779.4063	131632.9219	81190.23438	115788.8594	88542.13281	84454.95313	50973.21484	108049.4219	69747.14063	29276.0293	NA	90823.79688	97602.23438	124916.0938
D3ZW08	D3ZW08~D3ZW08_RAT~Adsl	2664.912842	4659.835938	NA	23442.9375	NA	11366.42383	14274.53711	16168.2168	15243.6123	20217.71484	18378.74609	23700.35156	14582.56836	36587.45703	34410.57813	42792.73438	38849.76953	47245.07031	36823.75	42638.86719	50489.23828	53325.64844	63699.53125	57165.92969	54014.97656	63307.01172	63008.42188	80975.41406	72515.0625	88485.88281	80735.64063	91149.9375	71615.61719	127555.8359	110628.5469	113540.7969	84059.17188	131486.5313	93637.35938	107588.1172	77420.44531	98255.05469	72638.96094	57152.23047	42903.53125	206118.9531	244582.9375	532787.8125
D3ZW15	D3ZW15~D3ZW15_RAT~Sec24b	NA	NA	NA	NA	NA	NA	NA	NA	NA	NA	NA	NA	NA	NA	NA	NA	NA	NA	NA	NA	NA	NA	NA	NA	NA	NA	NA	NA	NA	NA	NA	22125.9707	NA	NA	NA	NA	NA	NA	NA	NA	NA	54190.29297	87159.44531	193130.8906	107883.1484	550669.1875	593074.75	594231.75
D3ZW55	D3ZW55~ITPA_RAT~Itpa	4805.223145	NA	NA	NA	5305.432617	NA	9099.854492	NA	2874.469238	19321.81836	NA	26379.07227	15665.06641	22090.28516	19522.20313	24038.01563	9642.989258	7572.81543	8282.466797	NA	NA	NA	20201.18359	NA	11909.89746	NA	NA	NA	NA	NA	NA	NA	5033.830078	11190.13965	7984.958984	NA	NA	15020.58984	NA	NA	NA	17556.51953	NA	NA	NA	NA	NA	NA
D3ZWA1	D3ZWA1~D3ZWA1_RAT~Mindy2	NA	NA	NA	NA	1155.016113	2560.160156	5086.368652	NA	NA	9069.598633	15543.05664	23641.49805	8461.398438	24497.26172	22728.55273	19702.5625	37806.10156	37315.08594	24857.6582	32294.35938	22531.32813	23690.96289	32732.24805	33921.86328	30711.8125	48522.46484	35555.96484	51499.95313	50508.00391	52841.39063	53653.83984	55301.14063	63677.22266	118860.2188	123366.2422	132848.125	118108.3906	157666.5781	221998.4219	213280.6719	106748.8828	131688.6563	75050.32031	80035.10938	53324.47656	232063.2969	209963.0781	228071.2188
D3ZWA8	D3ZWA8~D3ZWA8_RAT~Appl1	NA	NA	NA	NA	NA	NA	NA	NA	NA	NA	1386.855347	NA	NA	NA	16295.59375	17103.46875	NA	15289.72656	14346.75098	8111.663574	19175.71484	13667.51758	41601.13281	54674.18359	32841.65625	16140.19336	35753.63281	56417.875	24755.5332	51415.88672	27944.30859	30823.34961	33169.92969	52165.60938	349985	55830.14063	56479.58594	149676.0313	300192.25	690676.1875	1123976.5	1177018.5	1292629.125	566668.875	364040.1875	1305726.375	792383.25	603826.8125
D3ZWC6	D3ZWC6~D3ZWC6_RAT~Sntb1	NA	NA	NA	NA	NA	NA	NA	NA	NA	NA	NA	NA	43405.07031	16805.48242	NA	16924.55469	NA	16763.10156	19308.51953	NA	NA	21939.79492	NA	33327.25	26615.27539	34766.95313	34559.04688	41887.10938	31611.64453	51361.91406	66262.375	123140.8047	35036.50781	NA	265382	134091.2344	131759.1094	39188.36328	67134.45313	186385.5781	49109.35156	60346.93359	64003.57813	68522.04688	NA	156818.7813	144641.5156	229256.5781
D3ZWF5	D3ZWF5~D3ZWF5_RAT~Eny2	NA	NA	NA	NA	NA	NA	NA	NA	NA	NA	NA	NA	NA	NA	NA	NA	NA	NA	NA	NA	NA	NA	NA	NA	NA	NA	NA	55748.22266	NA	NA	NA	28892.69141	NA	NA	NA	NA	NA	55899.37891	NA	50063.57031	NA	NA	NA	NA	NA	NA	NA	NA
D3ZWG9	D3ZWG9~D3ZWG9_RAT~Ptar1	NA	NA	NA	NA	NA	NA	NA	NA	NA	NA	NA	NA	NA	NA	NA	NA	NA	NA	NA	NA	NA	NA	NA	NA	NA	NA	NA	NA	NA	NA	NA	NA	NA	NA	NA	NA	NA	NA	NA	NA	NA	NA	NA	NA	NA	NA	NA	NA
D3ZWH2	D3ZWH2~D3ZWH2_RAT~Jph3	240705.3906	217314.7344	11511.03613	333719.9063	361094.8438	21048.49609	33216.66406	882684.75	40671.0625	37097.65625	1926923.375	41865.21094	32046.84766	2731290	44720.88672	2885706.25	58657.65625	61005.10938	46873.50781	57050.75781	61813.94922	3579033	77187.6875	3619739	73802.63281	88123.90625	74594.39844	79280.60156	77250.85938	74666.48438	72723.0625	3707957.25	70790.82813	84546.13281	69013.46875	2442918.5	67355.36719	30817.47266	3498221	372027.3125	264600.1563	25197.45313	409827.5625	55390.98438	12281.03906	2665493.75	2631001	307395.0625
D3ZWJ9	D3ZWJ9~D3ZWJ9_RAT~Fam234b	NA	NA	NA	NA	4626.967285	NA	9276.772461	8316.916992	7872.449707	12726.32031	12238.03809	13630.1543	8222.580078	15903.53906	21138.46875	25422.86328	26909.95117	32734.88086	29828.13281	29169.22656	28615.91016	43688.21875	43679.30469	125187.7656	52047.10547	66168.55469	74640.10156	70361.45313	85743.01563	100778.4844	100233.0156	111574.8125	126728.5859	135064.5156	119356.2813	90927.125	110564.6797	141516.3438	139566.5313	157049.5938	110055.875	232588.6406	237542.0313	48032.69531	45004.31641	208623.875	181708.2344	NA
D3ZWL6	D3ZWL6~D3ZWL6_RAT~Ahcyl2	NA	NA	10540.4375	14076.45898	15571.00781	31335.20703	39813.94531	34107.83984	35249.70313	43507.48438	77660.07031	60176.17578	62751.76563	95145.03906	88148.95313	111467.8594	116389.1094	156297.5938	86577.91406	116052.0234	142997.2031	126839.9063	209867.3281	148109.7969	108991.0938	128878.1016	136416.875	255689.3594	228655.0313	299462.5938	125677.4922	124748.7344	133793.375	370293.6563	240993.7813	148895.5469	210642.4375	456695.625	377988.5938	356391.25	313262.0313	274119.8125	456952.25	363399.9375	236892.3438	1462046.5	1390200.625	1861387.25
D3ZWL9	D3ZWL9~D3ZWL9_RAT~Dido1	NA	NA	NA	NA	NA	NA	NA	NA	NA	NA	NA	NA	NA	NA	NA	NA	NA	NA	NA	NA	NA	NA	NA	NA	NA	NA	NA	NA	NA	NA	NA	NA	NA	NA	NA	NA	NA	NA	NA	NA	NA	NA	NA	NA	NA	NA	NA	NA
D3ZWP6	D3ZWP6~D3ZWP6_RAT~Plxna2	4484.221191	13399.05469	16723.50391	15738.68945	16252.35645	42900.02344	49853.15234	34082.26563	34937.45313	47893.53516	100436.6641	62885.42188	66409.4375	91121.71094	84996.54688	97471.45313	132293.2656	124490.6953	88072.875	113571.4531	130791.1406	135879.7813	212153.8281	177232.5625	146408.3594	858435.5	688390	1357574.875	1077880.625	245495.4219	727605.6875	706889.25	923248.125	963484.6875	909303.75	900681.125	647073.75	449128.375	488637.625	518416.6875	451965.625	428142.875	255738.625	118950.5547	87588.44531	635776.75	648502.25	428800.0625
D3ZWQ0	D3ZWQ0~D3ZWQ0_RAT~Prrt3	8711.283203	25100.97461	26424.45898	49062.48828	59473.93359	111144.5703	149265.6563	173073.9844	170442.7188	196443.2656	319444.7813	268911.8438	173337.625	468251.5313	396128.0938	498458.9063	480413.9375	559890.625	479555.375	517292.8438	671269.75	615451.75	830111	674366.3125	679948.75	774937.9375	688696.5	943213.4375	797556.625	893962.625	800340.5	744028.875	658983	825191.875	737586.25	602837.6875	526956.8125	652219.6875	635203.4375	535265.4375	218443.0313	389791.5	446446.6875	142829.7969	111669.6953	434745.4375	363741.5938	421862.6875
D3ZWS0	D3ZWS0~D3ZWS0_RAT~Scrib	NA	NA	NA	NA	NA	NA	NA	NA	NA	NA	NA	NA	NA	73570.85938	62990.28906	NA	NA	NA	46147.125	69869.89063	48368.70313	45113.96094	61341.69531	42574.65625	48250.98828	71670.51563	39555.35156	94548.89063	66862.625	76348.42188	64374.96094	69837.54688	58170.12891	93172.71875	85007.90625	74734.75781	50999.36328	88373.01563	64972.4375	62216.38281	53175.10547	NA	71778.03125	NA	NA	NA	35892.84375	55983.07031
D3ZWS2	D3ZWS2~D3ZWS2_RAT~LOC690000	NA	NA	NA	NA	NA	NA	NA	NA	NA	NA	NA	NA	NA	33425.96484	36895	NA	NA	58234.625	31302.75586	54569.00781	73086.28906	69130.19531	85994.375	68471.66406	69419.875	89849.05469	91244.53906	72730.74219	105125.1641	109635.625	116333.75	112529.7188	107222.6094	126892.25	141330.2188	134649.1094	110215.4688	NA	116110.9063	131232.0625	138908.3906	146976.4844	160918.75	54084.72656	35316.28125	155956.6719	171302.7813	155437.9688
D3ZWT6	D3ZWT6~D3ZWT6_RAT~Sh2d5	NA	11201.50586	NA	18331.94727	NA	28441.36328	NA	NA	NA	NA	NA	NA	NA	NA	60302.51563	57638.00781	62846.26563	67504.86719	54123.29688	49042.63672	112620.3594	70379.47656	139138.7813	133982.25	140387.75	145694.6406	151884.8125	127558.8359	79291.97656	69123.75781	101654.5859	78596.69531	52188.02344	96637.13281	47024.56641	170391.8906	81518.67969	58387.6875	NA	54049.64844	49282.60938	52309.72656	NA	82568.60156	44323.23047	126782.1406	135723.5625	97340.60156
D3ZWU9	D3ZWU9~D3ZWU9_RAT~Rmnd5a	NA	NA	NA	NA	NA	NA	8086.801758	NA	NA	11547.45605	19750.41406	NA	NA	20952.39453	18307.23438	21453.86914	14717.39746	25443.25195	NA	15823.32422	33015.03125	25550.60156	43195.47656	32827.14453	35551.47656	39164.91797	38849.24219	68900.39063	45619.66016	87096.82813	68455.08594	46462.58594	39879.96094	60051.3125	32821.46094	25158.86719	22931.70898	31272.46094	19244.91016	15584.72559	NA	7864.823242	NA	NA	NA	NA	NA	20225.06445
D3ZWV8	D3ZWV8~D3ZWV8_RAT~Tiam1	NA	NA	NA	NA	NA	NA	NA	NA	NA	NA	NA	NA	NA	20236.35156	19117.26563	20015.5918	22349.70508	22755.85156	19892.24023	24829.52344	28684.00195	NA	36831.03125	29322.49609	43784.76563	36054.83594	NA	51488.6875	59785.30469	63671.12109	75955.28125	68276.32813	61295.73438	71112.0625	68665.57031	60169.66406	62939.71875	73052.02344	74202.79688	104149.0234	50598.78125	67709.01563	63473.9375	43254.51563	20026.84375	108811.4375	87547.78906	NA
D3ZWW5	D3ZWW5~D3ZWW5_RAT~Slc30a9	NA	12315.79102	12203.43848	16660.28516	19934.48828	37201.41016	45338.72656	50564.10156	45452.40625	58648.96875	94150.65625	80559.32813	69511.01563	146564.1406	131898.7031	162744.4531	189104.9688	200423	160675.4531	190894.2813	241791.2344	244158.8281	291762.6875	252598.9375	293239.75	316083.5938	334576.7188	414532.5313	372824.4375	378606.8438	419697	454481.0313	379345.8125	545007.8125	451043.625	412839.7813	404682.7188	547144.0625	603844.25	434993.9375	257476.2813	368923.1875	375795.7813	172357.4688	138927.0156	439901.0313	462260.0313	509964.2188
D3ZWX4	D3ZWX4~D3ZWX4_RAT~Nckipsd	7925.386719	16344.25195	20161.0957	27010.35547	27952.33594	42502.46094	51701.03516	48435.25	37464.50781	51285.00391	72604.07813	59457.57422	38627.03516	91784.19531	85283.59375	99332.82813	98323.85156	114992.25	103318.6016	94730.41406	165828.3594	147895.1406	187718.2188	146034.2344	204882.0313	235279.3906	242709.625	368264.9063	265659.7813	408455.0938	321897.5313	369191.9688	308035.0313	554602.625	438418.5313	460878.3438	314956.9063	856554.9375	552103.25	681951	418140.9375	361952	640470.375	195146.0313	123721.0938	798320.6875	752769.75	1269341.875
D3ZX06	D3ZX06~D3ZX06_RAT~Ghdc	NA	NA	NA	NA	NA	NA	3974.263672	NA	NA	7477.592773	NA	6113.62793	7697.452148	12421.55664	13442.86621	18172.53125	12791.99805	12688.29688	20077.29102	19358.22852	22862.78906	20569.43359	30048.03125	31204.08789	27467.28125	18872.18359	38347.39453	22935.92188	19472.99609	25164.33984	23441.03906	33938.82031	22930.59766	53853.28906	34264.92969	30393.8418	35230.79688	43964.92969	20190.75	48519.6875	NA	NA	23356.26563	NA	NA	33814.53516	21326.625	81940.79688
D3ZX38	D3ZX38~D3ZX38_RAT~Pfdn1	NA	773244.4375	NA	NA	NA	NA	NA	NA	NA	683652	830765.8125	733343.9375	567646.6875	399789.1875	603900.625	NA	18880.94531	NA	23971.35742	654551.3125	NA	NA	NA	NA	NA	790361.6875	773533.0625	82507.51563	NA	NA	78661.90625	97007.17188	NA	NA	52381.04688	422767.3125	NA	NA	328064.625	NA	699442.75	NA	NA	737472.125	329913.2813	375962.625	74754.51563	248292.9219
D3ZX42	D3ZX42~D3ZX42_RAT~Rabgap1	7592.724609	9213.289063	13431.82129	21130.26563	24783.3457	46799.58594	62960.02734	74128.67969	66541.9375	97394.53125	132918.8125	120104.5938	97674.17188	196660.2656	181200.2969	226624.6719	204461	231465.3594	199846.5313	213582.5469	262618.75	261401.1563	292468.1875	280638.1875	269133	296421.6563	293125.4063	315526.75	297765.0938	322667.0313	288997.2188	319358.2813	257060.4844	379943.3125	237270.9531	229962.7969	191580.3594	240605.7344	164722.5	147846.25	490485.5938	107599.4375	111169.375	65349.64063	41806.53906	136947.6406	106421.5703	99512.45313
D3ZX63	D3ZX63~D3ZX63_RAT~Wdr54	NA	NA	NA	NA	NA	NA	NA	NA	NA	NA	NA	NA	NA	NA	NA	NA	NA	NA	NA	NA	NA	NA	NA	NA	NA	NA	NA	NA	NA	NA	NA	NA	NA	NA	NA	NA	NA	NA	NA	NA	NA	NA	NA	NA	NA	NA	NA	NA
D3ZXA6	D3ZXA6~D3ZXA6_RAT~Pdpr	NA	NA	NA	NA	NA	NA	NA	4500.173828	NA	NA	NA	NA	NA	14302.89551	25891.46875	31252.20703	31995.7168	36532.67188	36457.23047	38267.89844	29330.80664	44827.28125	60312.52344	38549.12891	31389.92578	50657.94922	36660.32813	54518.94922	21453.64648	54621.82031	24820.89453	25478.94336	60715.27344	69333.72656	63557.51953	74647.80469	33495.59766	133288.4844	106994.5781	184097.2813	251719	555524.4375	927701.4375	137670.0313	124432.9531	730476.0625	508126.3125	614618.6875
D3ZXF8	D3ZXF8~D3ZXF8_RAT~Mrpl43	NA	11579.30078	11671.15625	18539.40234	17305.95508	24759.47852	23989.80469	33975.54297	23001.34766	36498.23438	48269.28125	44618.70313	32638.61328	226439.125	61930.20313	74632.39063	80874.82031	268752.6875	188440.7656	83534.85156	94840.04688	86178.125	101716.2344	90030.52344	106730.1016	129523.1953	137828.1094	214922.3438	218625.8594	293129.125	281443.875	263938.875	214703.7031	246265.9688	174882.3125	123662.4063	79937.94531	88454.74219	77189.125	64118.56641	147373.2188	40552.57813	41307.35156	18011.60547	133848.5	67775.74219	123858.6719	71223.70313
D3ZXF9	D3ZXF9~D3ZXF9_RAT~Mrpl12	27902.82227	54229.91797	53533.30078	99123.14844	80171.79688	176681.3438	227345.8438	234751.1719	193573.125	286966.5938	404015.8125	330400.6875	190822.3281	535977.5625	441070.9063	516800.9063	655868.875	530518.25	451719.6875	531948	675895.5	613903.4375	836926.8125	629409.5	692887	945995.6875	676793.375	1453194.375	1472653.125	1928712.625	1830973.25	986260.6875	1557446.625	1769475.25	1191531.25	895897.75	610920.8125	536257.5	577269.75	499593.3438	344889.5938	349264.4375	372061.9375	162805.6406	95677.47656	705275	607447.5	681890.25
D3ZXJ0	D3ZXJ0~D3ZXJ0_RAT~Mmp17	NA	NA	1449.821045	2778.568848	2189.681396	6655.075684	NA	NA	NA	8956.566406	11663.98047	NA	5203.533203	12488.69238	12904.67676	15376.90527	14208.16406	16191.01563	12515.28125	9524.56543	13716.88086	13799.96289	10307.06055	7759.139648	9887.306641	NA	10944.75293	NA	9591.974609	NA	14656.4082	17943.27734	15839.03125	20461.15039	19511.97656	13502.15332	12521.28711	NA	20138.1875	NA	17238.56055	21893.8125	NA	6694.496094	NA	25389.7207	24457.10938	26510.82227
D3ZXK4	D3ZXK4~D3ZXK4_RAT~Abhd11	7254.803711	NA	NA	NA	NA	NA	NA	NA	NA	NA	NA	NA	NA	NA	NA	NA	NA	NA	NA	NA	NA	NA	NA	NA	NA	NA	NA	NA	NA	NA	NA	NA	NA	NA	NA	NA	NA	NA	NA	NA	NA	NA	NA	NA	NA	NA	NA	NA
D3ZXM4	D3ZXM4~D3ZXM4_RAT~Evi5l	NA	12686.0957	13358.05957	22523.41016	24015.11328	43270.20703	53771.56641	57558.28125	52272.94922	66378.15625	101433.9297	83943.8125	83663.69531	125633.0313	113598.5625	141371.6719	130695.9219	148734.5156	119767.875	141163.0313	161647.0625	143572.1719	205558.7656	151337.2656	158960.625	153243.7656	149707.375	NA	138812.2969	143520.875	102597.5234	89948.77344	91038.42188	110113.7656	NA	NA	45988.58594	NA	97019.46875	NA	NA	NA	NA	NA	NA	NA	NA	NA
D3ZXQ2	D3ZXQ2~D3ZXQ2_RAT~Camsap3	NA	9034.338867	9294.318359	17922.33594	10313.95313	21720.85156	23763.4375	31003.5293	28014.37891	31252.54297	48018.84375	49633.61719	22334.7793	100721.5	96878.5625	136106.4063	139594.7188	127703.7188	95669.64063	146682.1563	191605.6563	172708.6406	238118.3906	162603.4375	169918.1406	183135.625	210055.1875	231209.6406	181446.7031	207782.9844	204032	222190.3438	150120.4063	212408.8438	225314	152483.7969	141392.9375	319807.5313	212073.2969	197105.875	178481.1719	188506.8125	253924.8125	82458.1875	61249.86719	219861.0313	213706.2813	255452.2188
D3ZXS8	D3ZXS8~D3ZXS8_RAT~Ube2k	8095.81543	NA	NA	NA	NA	NA	7530.158691	NA	NA	14467.14844	NA	NA	9912.470703	18109.83594	28905.4375	NA	NA	NA	NA	NA	NA	NA	NA	NA	NA	NA	NA	NA	NA	NA	NA	NA	NA	NA	NA	NA	279088.8438	NA	NA	NA	NA	NA	NA	NA	NA	NA	NA	NA
D3ZXT1	D3ZXT1~D3ZXT1_RAT~Lrrc4c	NA	NA	NA	11111.49512	18760.57031	26198.43555	22272.34375	28495.82031	27145.72461	26075.67383	52388.86328	33303	23932.95703	57912.87109	67569.20313	77729.95313	53970.48047	103179.0625	67781.83594	93147.1875	99044.15625	123807.2578	164430.0156	127573.4609	151290.3125	163188.2969	186943.75	229591.2656	201089.75	250450.1563	164074.7656	234924.2656	183910.4375	452279.0625	234286.9219	204529.1875	171738.6406	275461.375	237100.0625	320628.1875	145430.1406	159288.2031	165190.1563	88529.00781	59730.55078	262197.4375	242635.9531	286738.4688
D3ZXY2	D3ZXY2~D3ZXY2_RAT~Pdzd8	NA	NA	NA	4197.62207	NA	NA	17908.43359	NA	NA	NA	NA	NA	11546.28516	32697.71289	20579.96094	73389.03906	47569.16406	61941.91406	50470.14844	51399.61328	84353	79329.40625	87103.14063	76378.17188	99501.41406	114342.6094	106009.8984	132059.25	108262.4922	114898.2969	106628.2891	92102.92969	90646.25	80623.50781	69487.71094	83288.72656	67721.5	NA	42093.79688	44350.99219	NA	NA	NA	26799.89844	17118.37695	NA	NA	NA
D3ZY44	D3ZY44~D3ZY44_RAT~Mrps2	NA	8257.941406	12695.65625	16692.89648	18420.91797	26939.91602	29779.17773	29615.10352	27430.36328	36786.55078	59098.21875	50092.23438	24910.73047	75108.03906	63725.0625	59386.69531	58261.52734	62087.85938	64232.66016	70860.27344	123409.0859	74004.29688	93956.03125	65788.07813	72629.61719	64538.40234	84141.53906	148296.0781	121258.0234	167552	183660.125	103117.6953	95022.17188	107246.6953	144240.2188	129776.5391	77470.21094	142021.5625	104337.6406	83921.91406	96735.15625	53467.22266	87440.08594	43585.40625	18490.54688	101393.7578	107945.1563	140538.6563
D3ZY47	D3ZY47~D3ZY47_RAT~RGD1559896	NA	18271.17578	9177.749023	12414.68262	11106.15137	18323.34375	24967.83984	27961.26367	23337.33789	33197.61719	54075.24609	46510.50781	20045.14648	73140.04688	67336.22656	75755.13281	99301.23438	78617.57813	67402.03906	74781.77344	91803.92188	82044.5625	113500.2188	86659.73438	76351.48438	121798.4141	61567.625	109530.9375	118899.4609	138820.9531	91011.39063	70886.67188	112427.9453	143340.0938	111981.6484	115179.7813	59003.09375	89079.9375	131062.2813	108564.2266	60540.83984	61727.27344	81693.61719	42685.33594	35340.36719	150675.1406	125135.1641	216433.75
D3ZY50	D3ZY50~D3ZY50_RAT~Atpaf1	NA	NA	NA	NA	NA	NA	NA	NA	NA	NA	NA	NA	NA	NA	NA	NA	NA	NA	NA	NA	NA	NA	NA	NA	NA	NA	NA	NA	NA	NA	NA	NA	NA	NA	NA	NA	NA	NA	NA	NA	NA	NA	NA	45749.14063	NA	222026.875	296688.2188	551156.9375
D3ZY71	D3ZY71~D3ZY71_RAT~NEWGENE_1586233	NA	NA	NA	NA	NA	NA	NA	NA	NA	NA	NA	NA	NA	NA	NA	NA	NA	NA	NA	NA	NA	NA	NA	NA	NA	NA	NA	NA	NA	NA	NA	NA	NA	16315.78125	NA	NA	NA	NA	NA	13811.75	11302.59277	NA	28724.86719	NA	NA	48783.45703	66068.42969	102408.7578
D3ZYD7	D3ZYD7~D3ZYD7_RAT~Ccdc88a	9358.058594	13871.66211	18114.50195	23821.56836	28193.35938	47635.89453	47069.20703	61555.85156	50189.85938	63047.82031	74521.64063	73349.0625	46283.875	92290.53906	83283.875	87823.55469	97958.51563	84142.60938	64085.02734	71246.91406	69256.375	63828.13672	77394.54688	74131.16406	54179.83203	63733.73828	59306.40234	75779.96094	63604.64844	66513.39063	53218.5	44398.51953	34335.94922	74664.53906	42780.78906	38512.83594	28350.68164	37455.77344	87494.30469	34565.70313	23664.83594	42907.90234	47563.73438	29618.48242	16616.79883	76599.75781	54185.89844	57814.00391
D3ZYH3	D3ZYH3~D3ZYH3_RAT~Nudt10	2413.244385	NA	NA	17587.68555	12145.05762	40050.15234	56659.57422	55534.74219	42475.90234	66647.51563	83348.05469	82176.9375	49867.28516	141030.375	135973.9688	156346.3438	143036.2969	183825.5313	139162.2031	155804.7188	193942.6406	187905.8594	239652.4219	213926.7969	228133.1875	262960.5625	228877.625	297401.3125	275366.0625	312195.25	297447.5625	247692.8906	252558.7813	338960.7188	231971.2969	313755.6563	238066.125	282703.125	238438.2969	252728.7188	207556.0938	250727.8906	251909.3906	121251.1016	48553.58984	331180.7188	284377.3125	439615.25
D3ZYI0	D3ZYI0~D3ZYI0_RAT~Gca	NA	NA	NA	NA	NA	NA	NA	NA	NA	NA	NA	NA	NA	NA	NA	NA	NA	NA	NA	NA	NA	NA	NA	NA	NA	NA	NA	NA	NA	NA	NA	NA	NA	NA	NA	13806.5459	NA	NA	NA	NA	NA	NA	NA	NA	NA	NA	NA	NA
D3ZYJ5	D3ZYJ5~D3ZYJ5_RAT~Gramd1b	5814.991211	12836.80273	15911.69336	NA	27535.81055	28469.34766	23060.99805	37784.19922	NA	38167.125	41107.09375	NA	22656.66016	63766.6875	52678.21094	56986.85547	NA	NA	NA	41356.01172	NA	NA	53863.19531	49840.33984	NA	61447.91797	67097.99219	101486.8125	64720.78906	77297.07813	NA	80017.76563	NA	105812.3594	NA	71201.33594	NA	NA	NA	72916.99219	NA	NA	NA	40970.20703	NA	114483.3438	119091.2188	143426.5
D3ZYL2	D3ZYL2~D3ZYL2_RAT~Kiaa0408L	NA	NA	NA	NA	NA	50960.36328	61073.29297	73207.39844	NA	87903.50781	152792.0469	117414	124150.8594	239984.1406	196390.5625	231933.0938	305362.5	308989.3125	228314.3438	248901.3125	302222.125	247492.5156	345468.25	287506.9063	295786.8125	308540.75	376965.4375	435824.25	367377.5313	477143.5938	476914.8438	451727.9688	453128.7813	725820.4375	520664.0938	480007.875	430753.4375	441675.6563	573345.1875	537086.5625	427376.0313	466543.0938	615806.25	157576.1563	97543.75	589302.0625	566816.625	758354.25
D3ZYL4	D3ZYL4~D3ZYL4_RAT~Mrpl50	NA	16969.56641	NA	13767.15527	17373.12891	25427.55078	23979.6543	34338.78125	33439.88281	37464.53906	27113.00586	71198.51563	44068.17969	72396.21875	97610.82813	59865.71484	104044.3438	64171.25	42835.31641	50051.83594	70639.13281	70138.25781	121786.7813	157650.0625	121289.1719	74488.59375	66296.5	231529.8594	220494.5	293130.375	263248.625	213887.2656	236529.6875	308276.875	216968.2031	170985.2969	134411.875	141252.6094	86284.5	50623.71094	85582.04688	99855.16406	59079.50781	41421.25781	40594.5	148701.1094	NA	NA
D3ZYM7	D3ZYM7~D3ZYM7_RAT~Lyrm4	NA	NA	NA	NA	NA	NA	NA	NA	NA	18352.4375	28161.35742	26409.68359	14837.45508	43180.57813	NA	64330.28516	68899.42969	72643.5	111855.3594	NA	198295.1094	74368.32031	79767.64063	64530.19141	171940.2344	230338.9219	107801.2031	178077.75	110068.5313	123542.1719	116314.6719	131220.6563	101358.5859	165082	160870.625	124863.0391	106779.875	116921.9219	121000.75	116729.4063	127212.8594	133885.4844	184235.5469	122186.3906	NA	255283.125	241707.0781	411371.625
D3ZYQ9	D3ZYQ9~D3ZYQ9_RAT~Rnf20	44825.51172	NA	120531	19707.67773	32315.99219	NA	NA	NA	NA	NA	296335.875	NA	NA	NA	NA	NA	NA	NA	NA	NA	125124.9844	NA	NA	NA	NA	NA	NA	NA	NA	NA	NA	NA	NA	NA	NA	NA	NA	NA	NA	NA	NA	NA	NA	NA	NA	NA	NA	NA
D3ZYR1	D3ZYR1~FCHO2_RAT~Fcho2	NA	NA	NA	NA	NA	NA	NA	NA	NA	NA	NA	NA	NA	31489.19922	NA	NA	26707.58008	34764.98047	32196.21875	28260.99414	37310.17969	35929.90625	55822.39844	NA	NA	47929.97266	NA	NA	58452.86719	91232.44531	73796.82813	71965.86719	76050.59375	102618.6563	85010.46875	102210.2969	74243.53906	148592.8125	130476.7891	137567.8281	94418.60938	116648.0781	133065.8594	39114.29297	NA	113018.6328	88508.66406	NA
D3ZYR4	D3ZYR4~D3ZYR4_RAT~Sema4d	NA	4327.527832	NA	14217.97168	13420.66504	24061.53906	32582.58594	31885.51367	30277.94336	35185.11719	NA	NA	47185.55859	32276.43164	36095.02344	NA	NA	NA	12636.91602	10728.10742	152507.9688	15289.60059	24051.6582	17342.32031	NA	24553.50781	31974.77734	17869.85547	22349.31641	22944.89063	139120.1094	31278.03906	NA	30353.22461	NA	20105.77734	NA	11715.55371	18992.22266	NA	139440.2969	NA	NA	12981.2998	NA	19111.0625	58728.60938	NA
D3ZYS1	D3ZYS1~D3ZYS1_RAT~Purg	13488.02246	NA	NA	5508.131348	NA	14247.94629	279354.5938	17540.00977	13583.52734	NA	533777.25	441125.9375	20829.14844	742567.875	21110.99805	888236.5	26798.03125	986808.375	NA	837662.4375	1199557.5	NA	1467446	NA	NA	1476978	NA	NA	1584525.125	NA	NA	1978909.5	NA	2666102.5	1757367.25	1476554	NA	2355299.25	1793438.875	NA	864234.6875	NA	1771997.375	NA	NA	1840791.5	1687884.75	1669586.375
D3ZYT2	D3ZYT2~D3ZYT2_RAT~Mrps5	7845.835938	16210.5	19413.36719	31731.70703	32317.44727	30071.20898	37456.75391	42712.33203	34183.05469	49532.05859	69761.01563	61180.08203	62231.03516	97149.20313	86887.39063	108418.5859	101358.9297	107168.9141	66575.35938	81421.41406	125778.1172	130661.8984	145412.2813	151719.1563	159870.0313	176627.375	192729.2656	243214.2188	218727.6563	222151.4688	208536.8594	218775.8594	152420.5	186105.7031	171617.25	164566.7188	74950.24219	208842.8281	88446.49219	97066.76563	79413.38281	72777.96875	55224.25	95763.9375	NA	43457.05469	103275.4063	115082.1719
D3ZYT8	D3ZYT8~D3ZYT8_RAT~Pikfyve	NA	3080.733154	1554.853271	5523.807129	7395.758301	14757.08398	12851.84277	20865.89648	22329.24219	26952.53516	22607.02148	29550.01953	14551.97852	41412.53906	43169.10938	51639.71484	31569.96875	50454.28516	33618.28516	44704.17969	65527.54688	60977.66406	73445.42969	61250.58594	45071.34375	69775.99219	79920.72656	87090.80469	53671.19531	60749.48438	76687.75	53353.78125	66449.55469	59178.77344	52505.88672	98865.82813	49263.89063	77511.67188	114901.8594	50830.33594	NA	61068.27344	90617.60938	29747.34375	NA	52151.12109	62423.83203	45140.04688
D3ZYX8	D3ZYX8~D3ZYX8_RAT~Cox7a2l	58853.17578	177157.7656	181037.8594	302774.1563	381393.4688	581534.5	598120.875	929846.9375	701016.875	1246172.25	1948964.5	1785837	1263928.625	3477135.75	3171367.75	4099014.25	3610431.75	5118400.5	4270947.5	4716784.5	6150097.5	5849570	7678343.5	5943532.5	6491057	7121855.5	7392233.5	8711109	7289725	8687092	8140272	7576617	6299368	7873084	7297477	6227820	4550323	7325093	6306417	4701115.5	2324531.5	3749504	3664948.25	1490184.625	1157618.25	4479546.5	3570447.25	3733181
D3ZYY0	D3ZYY0~D3ZYY0_RAT~Sdr39u1	NA	NA	NA	NA	NA	2026.151611	NA	NA	NA	NA	52046.75	26768.46094	7441.598145	NA	36811.99609	123340.1016	44476.21094	319407.2188	29272.79688	165207.4219	85455.41406	60952.83594	69969.64844	181897.0156	68952.57031	83318.24219	89072.82813	211410.875	89321.70313	145360.5938	108091.8516	128399.1719	88756.04688	137067.3594	150298.3438	126432.9609	132172.25	315604.5938	216939.3594	157750.0469	125249.4219	144779.4375	168012.8906	99142.92188	64527.80078	256676.6406	246630.6563	588191.0625
D3ZZ21	D3ZZ21~D3ZZ21_RAT~Ndufb6	266027.1563	170358.7656	NA	496146.125	1161853.25	1129429.375	1295149.375	1196149.375	1290644	1583719.375	2855809.5	2062377.375	1033383.688	1346254.625	1318913.375	1385202.5	1367759.25	1932078.875	2032866.125	1984632.75	6180948	2269314	2866687.5	2432287.25	2479908.5	2508159	2871432.25	2874131.75	2159581.5	2696700.5	5976121	2299996.25	1829470.5	2312331	1564016.75	1867816.125	958857.5625	1589511.75	1299093	695841.8125	2003290.5	454413.5625	683733.375	436121.75	511298.0313	1356070.25	1157325.5	934845.375
D3ZZ38	D3ZZ38~D3ZZ38_RAT~Snx18	NA	NA	NA	NA	NA	NA	NA	NA	NA	NA	NA	NA	NA	NA	NA	NA	NA	NA	NA	NA	NA	16003.98633	NA	NA	NA	NA	NA	NA	20846.43945	NA	NA	NA	NA	NA	NA	NA	NA	NA	NA	41493.57422	44555.04297	49971.56641	70796.9375	78077.0625	51068.10938	264150.9063	280450.0625	393582.9375
D3ZZ44	D3ZZ44~D3ZZ44_RAT~Elfn1	NA	NA	NA	13009.55762	NA	NA	40277.33984	53578.84766	39497.12109	NA	NA	108105.1563	NA	149156.1719	127533.7109	80942.97656	18682.51172	117803.6797	95574.48438	181155.5	158110.5313	117017.2969	146313.9688	118359.9531	122850.3828	139710.2344	148477.9063	211626.9063	172272.625	237083.4531	189444.9688	196121.2188	172323.4531	223232.1875	212484.5313	176203.2969	120733.3906	171356.9063	193578.5	148430.4375	43022.64063	107754.9766	148770.5313	53203.61328	28495.32617	227939.9688	73098.46875	112682.2969
D3ZZ62	D3ZZ62~D3ZZ62_RAT~Xpot	NA	NA	NA	NA	NA	NA	NA	NA	NA	NA	NA	NA	NA	NA	NA	NA	NA	NA	NA	NA	NA	NA	17027.95703	NA	NA	NA	24783.99609	NA	42137.16016	58684.91016	46422.57422	47428.68359	38796.98047	66063.90625	41693.03516	43395.28125	38169.83594	NA	41363.28906	39676.58594	22472.78906	26203.2832	25573.34766	NA	NA	NA	NA	NA
D3ZZ99	D3ZZ99~D3ZZ99_RAT~Add1	NA	14762.63086	14168.6416	19105.57227	14686.95605	23301.03516	17252.77539	NA	9278.921875	25248.09961	NA	9840.767578	NA	44657.16797	NA	NA	36234.82031	NA	NA	54077.10156	117490.8359	108010.3984	135876.5625	32365.94922	89026.94531	105078.7813	111594.7578	258415.4375	256070.625	176903.4844	268800.9375	168040.3594	206003.125	261850.5	319591.5313	428040.9375	244095.4063	514893.75	489800.875	411255.3125	165280.75	NA	126498.3516	84945.02344	62856.97266	215698.4375	185935.0156	250641.7813
D3ZZA8	D3ZZA8~D3ZZA8_RAT~Sec24a	NA	NA	NA	NA	NA	NA	NA	NA	NA	NA	NA	NA	NA	NA	NA	NA	NA	NA	NA	NA	NA	NA	NA	NA	NA	NA	NA	NA	NA	NA	NA	NA	NA	NA	NA	NA	NA	NA	NA	NA	NA	NA	NA	NA	NA	197853.875	284814.5938	340359.8125
D3ZZB0	D3ZZB0~D3ZZB0_RAT~Dip2c	NA	NA	NA	NA	NA	NA	NA	NA	NA	NA	NA	NA	NA	NA	NA	NA	NA	NA	20734.51758	NA	NA	NA	NA	NA	NA	NA	NA	NA	NA	NA	23916.63867	NA	NA	45207.31641	10063.27734	38127.52344	NA	69820.52344	40393.91797	68614.17188	58937.17188	43440.85547	73206.24219	51682.33594	84414.76563	168514.5313	223964.3438	404307.5313
D3ZZC1	D3ZZC1~D3ZZC1_RAT~Txndc5	NA	NA	NA	NA	NA	NA	5198.402344	5862.178711	NA	7790.321289	NA	8433.283203	NA	18032.61914	7701.285156	9990.368164	13131.52832	10011.31543	7950.258301	9567.875	14260.03809	5432.833984	19649.36523	16171.97852	14716.77441	17167.66016	12218.75098	23340.63672	20686.9375	22241.64648	19698.27344	7077.94043	19378.93945	32032.74609	27668.50781	31580.41016	19760.48242	34027.17969	50011.84375	44134.84375	40075.58594	50527.79688	108678.1563	38795.3125	36529.85156	292435.8438	198645.4844	190927.5313
D3ZZI0	D3ZZI0~D3ZZI0_RAT~Nipal3	NA	NA	NA	NA	NA	11302.75098	14098.25781	14420.85254	NA	19150.14063	33159.79297	21302.13281	30390	49309.57031	44291.42578	52525.56641	49197.79688	61009.60156	66968.76563	47170.92188	88318.84375	80648.11719	119479.8281	103130.3281	82216.11719	149960.3281	142085.1094	124624.0703	125101.9531	155495.9844	175131.1406	185322.1563	93163.8125	227591.2031	165030.3906	179258	162436.2813	225771.4219	190654.9531	121307.9688	124012.5859	123078.25	142529.2344	46277.91016	19624.49414	124548.4531	185433.25	NA
D3ZZK3	D3ZZK3~D3ZZK3_RAT~Epha4	16056.83496	40724.12109	39851.11719	62475.12109	71116.15625	117539.7031	138532.2969	151900.8594	129403.5859	191161.6719	288000.25	263461.7813	139542.9063	421171.3125	370836.4375	443893.0625	359287.8125	495641.1875	408381	420594.6563	562414.1875	538733.5	637486.875	529551.375	558672.8125	607658.25	638510.375	856156.25	701648.875	906675.625	859560.125	783844.9375	714280.625	952937.1875	820763.875	821462.25	697405.1875	837581.5	930461.125	812299.375	337955.5625	715885.5625	793649.8125	372646.4688	245983.3281	1483101.625	1477990.375	1850575
D3ZZM9	D3ZZM9~D3ZZM9_RAT~Ccsap	NA	9475.739258	10127.60547	21116.45898	NA	42059.72656	39318.25	49415.53125	NA	30510.33594	67239.88281	66856.91406	32211.625	44526.63672	54626.16797	68935.03906	77637.42188	69094.88281	54456.72266	64562.91797	116600.0469	87316.14063	105393.4453	85636.71875	153535.7813	98275.625	172770.9375	213234.125	106467.2891	208311.25	110803.4219	187178.4219	87793.69531	178650.6406	151750.5469	249474.9844	143610.7656	121056.1016	191865	101094.0703	109717.1875	103983.6484	214967.4531	68017	NA	171243.4219	160998.5313	211040.6719
D3ZZN3	D3ZZN3~D3ZZN3_RAT~Acss1	NA	NA	NA	NA	NA	NA	NA	NA	15425.41016	NA	NA	NA	NA	NA	NA	NA	NA	NA	NA	NA	13521.33984	NA	NA	NA	NA	NA	NA	NA	NA	NA	NA	NA	NA	NA	NA	NA	NA	NA	NA	NA	NA	NA	NA	NA	NA	NA	NA	143753.5469
D3ZZP2	D3ZZP2~D3ZZP2_RAT~Rab39a	NA	8318.00293	8909.818359	26259.69727	16649.22656	69367.8125	84918.89844	102038.9375	94772.05469	116328.4141	193024.6875	171266.2656	76163.17969	263037	239016.25	109891.1641	295726.7188	331175.9375	260451.125	143894.375	383886.4063	289473.1563	434436.625	317318.5313	325663.4063	351844.4375	380223.875	444702.1563	408209.7188	461870.7188	442059.6875	456684.2813	359894.2813	493841.7813	433317.4375	446888.375	342787.625	550990.125	429358.5938	363222.7188	256987.6563	333240.875	392415.5625	158231.8438	124641.8984	453830.6875	463148.75	606097.375
D3ZZR9	D3ZZR9~D3ZZR9_RAT~Fkbp2	NA	NA	NA	NA	NA	NA	NA	NA	NA	NA	NA	NA	NA	NA	NA	NA	NA	NA	NA	NA	NA	NA	NA	NA	NA	NA	NA	NA	NA	NA	NA	NA	NA	NA	NA	NA	NA	NA	NA	NA	NA	NA	NA	NA	NA	NA	NA	NA
D3ZZU4	D3ZZU4~D3ZZU4_RAT~Tmem160	22863.1875	44903.30078	44550.72266	49443.375	47757.51172	65271.90234	85261.42188	70827.17969	75807.27344	77630.53125	43694.64453	65320.82813	122483.4375	91925.95313	91372.76563	104351.5156	125600.4063	101312.0469	58237.53906	72712.51563	81108.73438	83246.84375	111851.8438	113713.0781	75301.74219	135823.7969	201308.4375	103847.5	100468.1797	112439.8672	90813.25	164288.8438	153407.1406	139928.75	184134.4688	205711.7656	105096.4609	NA	38711.37109	111199.625	50225.51563	87496.23438	NA	71222.75	NA	90596.98438	75835.30469	636725.25
D3ZZU8	D3ZZU8~D3ZZU8_RAT~Fn3k	NA	NA	NA	5266.310547	6855.901367	10915.53613	11818.24805	18580.70508	10248.20605	18755.92188	NA	29608.63672	14299.54102	41815.58594	38741.62891	44520.36719	40873.36328	44054.53906	81196.48438	40358.01563	38955.39063	56466.23438	59460.55859	56558.78125	59979.52734	55227.35547	60512	59309.45313	76844.98438	95672.49219	34304.78906	66975.57813	63974.22266	65393.5	73650.55469	89539.58594	49723.46875	89421.22656	60780.82813	78045.83594	24174.60742	65416.42188	66061.83594	41955.4375	24503.89648	126632.0547	137247.0625	102435.4609
D3ZZV1	D3ZZV1~D3ZZV1_RAT~Pam16	15160.7832	NA	NA	NA	NA	NA	NA	NA	NA	NA	88563.53125	NA	NA	20435.74414	16374.00684	52172.23438	38759.3125	6630.701172	22586.33789	NA	186111.2813	3618.085693	106692.6563	73560.32813	42076.88281	4743.436035	105090.2734	NA	NA	105594.4375	152115.625	51876.70703	64537.88281	191124.8438	99145.57813	83218.59375	113376.0625	225290.7813	183898.0781	197189.1875	126924.0703	105073.1406	171891.6563	46984.42969	48774.06641	219849.375	149718.5625	472334.3438
D3ZZW1	D3ZZW1~D3ZZW1_RAT~Dock1	NA	5620.400879	NA	9085.90918	11057.94922	12612.03711	24018.05469	24034.52344	20596.46094	31092.80859	47035.375	31175.7207	24450.70703	52866.76563	55785.01563	50274.96484	41581.71875	NA	54263.16797	63212.44922	59024.05078	NA	81759.88281	64442.24609	72701.78125	74074.83594	62544.76172	NA	NA	NA	64458.14453	NA	NA	NA	NA	NA	NA	NA	NA	NA	NA	NA	NA	NA	NA	NA	NA	NA
D3ZZX1	D3ZZX1~D3ZZX1_RAT~Inpp5a	NA	NA	7526.94043	10316.06836	18819.66406	21716.53906	8308.34668	16100.11816	22322.53516	36688.75	11086.49023	NA	47945.3125	48135.46484	54122.52734	54373.38672	21598.89453	74722.6875	47583.49219	44449.375	59656.05859	77527.09375	103049.5938	52573.33594	78266.26563	107966.125	81312.15625	94587.89844	80692.82813	89022.07031	115519.2656	124329.7578	107465.4922	161839.75	101677.5625	113295.0859	109779.3594	149900.5313	168083.7969	113467.2969	117417.1016	99295.125	175069.7813	154411.5469	34460.67578	189772.4375	228151.25	343986.9063
D3ZZZ9	D3ZZZ9~D3ZZZ9_RAT~Ctnnd1	7510.052734	15142.07617	12044.54102	24525.70898	28086.125	52017.26953	61556.78906	71280.95313	62619.28516	91726.64844	139256.5313	123278.5625	93525.8125	210740.9375	206110.9375	250846.375	282768.2813	297364.4688	257644.3438	289913.7188	376661.5938	365690.8438	501950.5938	429215.6563	441603.75	513786.5313	524697.6875	695910.0625	576552.6875	716044.0625	669857.875	694589.4375	555201.625	922830.4375	792031.4375	689296.4375	485177.8125	909811.625	603444.375	583443.75	446983.625	446559.4688	488467.0625	169692.5313	124831.5313	526827.1875	488655.25	630250.625
D4A017	D4A017~D4A017_RAT~Tmem87a	NA	NA	NA	NA	NA	NA	NA	5570.311523	NA	9938.817383	NA	NA	NA	32933.59766	26058.60352	NA	30691.31641	38603.6875	20847.98047	43165.09375	46475.22266	45205.86719	59273.53906	44946.32813	58674.19141	60215.85547	96965.34375	89005.96094	77098.27344	98573.25	114859.7891	79308.78125	85342.97656	107682.75	102728.2031	86714	84219.98438	NA	130932.0156	105828.6094	84376.52344	37112.9375	75520.92969	45607.26563	27811.45117	77447.01563	NA	173498.4531
D4A022	D4A022~D4A022_RAT~Gapvd1	NA	11203.91992	NA	9776.713867	11089.78711	14901.6709	24642.7832	28493.61133	35141.01953	17174.84961	28892.73047	50120.95703	67283.54688	87954.42188	80473.95313	95228.11719	141815.625	126759.9063	98724.0625	101569.0156	163365.7188	156855.0313	194225.7188	168558.1875	169710.8125	205437.1875	202261.9375	203065.0469	169166.6094	197427	187664.4688	209854.9375	126432.6172	257671.125	214707.6719	203690.4531	189083.9375	328169.0938	308000.9688	212703.5156	197583.2031	175020.0625	283647.1563	119058.6406	48034	203750.8438	205123.4219	236693
[truncated: 2,501 more rows]
[truncated: 27 more columns]
