# Supplementary material for: A tissue-specific atlas of protein–protein associations enables prioritization of candidate disease genes
Source: Nat Biotechnol. 2025 May 2;44(4):654–67. doi: 10.1038/s41587-025-02659-z (PMC13090126; doi:10.1038/s41587-025-02659-z)
Supplement: Supplementary file 3 — All supplementary tables and file descriptions. [file 41587_2025_2659_MOESM3_ESM.zip › TableS22_rat_synaptosome_prob.csv]

prot1	prot2	rat_synaptosome_idfix.csv
AACS	AAK1	0.3339176
AACS	AARSD1	0.4361503
AACS	ABAT	0.4853114
AACS	ABCB6	0.2995677
AACS	ABCB7	0.3501623
AACS	ABCB8	0.3031655
AACS	ABCD3	0.3684983
AACS	ABCE1	0.5044382
AACS	ABCF2	0.3382923
AACS	ABHD10	0.6259991
AACS	ABHD11	0.4836251
AACS	ABHD12	0.3106094
AACS	ABHD14B	0.4987403
AACS	ABHD16A	0.3048677
AACS	ABHD16B	0.3571961
AACS	ABHD17A	0.441035
AACS	ABHD17B	0.3621298
AACS	ABHD3	0.3269613
AACS	ABHD4	0.4943648
AACS	ABHD6	0.3257182
AACS	ABI2	0.2773889
AACS	ABI3	0.2741529
AACS	ABL2	0.3127864
AACS	ABLIM2	0.3307515
AACS	ABR	0.4954731
AACS	ABRAXAS2	0.2881896
AACS	ACACA	0.3324539
AACS	ACAD8	0.4911139
AACS	ACAD9	0.3469201
AACS	ACADL	0.4292352
AACS	ACADM	0.4683417
AACS	ACADVL	0.2792037
AACS	ACAP2	0.2822256
AACS	ACAT1	0.4677554
AACS	ACAT2	0.4731655
AACS	ACBD6	0.4241913
AACS	ACE	0.3458127
AACS	ACO1	0.6243004
AACS	ACO2	0.4744499
AACS	ACOT11	0.3056438
AACS	ACOT13	0.4917159
AACS	ACOT9	0.4073739
AACS	ACOX3	0.336443
AACS	ACP6	0.5095995
AACS	ACSBG1	0.3234593
AACS	ACSF2	0.4912166
AACS	ACSF3	0.607747
AACS	ACSL1	0.3312893
AACS	ACSL3	0.3123006
AACS	ACSL4	0.3301375
AACS	ACSL6	0.4001056
AACS	ACSS1	0.5584755
AACS	ACSS2	0.6043883
AACS	ACTBL2	0.3903335
AACS	ACTN1	0.3039693
AACS	ACTN2	0.3155867
AACS	ACTN4	0.2938755
AACS	ACTR10	0.371974
AACS	ACTR1A	0.3136075
AACS	ACTR1B	0.346577
AACS	ACTR2	0.3568845
AACS	ACTR3B	0.4126479
AACS	ADAM10	0.3601119
AACS	ADAM22	0.3465934
AACS	ADAM23	0.3361786
AACS	ADAP1	0.3083675
AACS	ADCK1	0.3090651
AACS	ADCY1	0.2997259
AACS	ADCY2	0.324761
AACS	ADCY9	0.3117837
AACS	ADCYAP1R1	0.3012071
AACS	ADD1	0.2345814
AACS	ADD2	0.302655
AACS	ADGRB1	0.3401425
AACS	ADGRB3	0.3511136
AACS	ADGRL1	0.3507398
AACS	ADH5	0.6357673
AACS	ADHFE1	0.6124714
AACS	ADPGK	0.3197426
AACS	ADPRH	0.5699776
AACS	ADRM1	0.3193727
AACS	ADSL	0.4765418
AACS	ADSS2	0.5510184
AACS	AFDN	0.4015607
AACS	AFG1L	0.6075974
AACS	AFG3L2	0.2853965
AACS	AFTPH	0.4110842
AACS	AGAP1	0.3724321
AACS	AGAP2	0.2946891
AACS	AGAP3	0.3632316
AACS	AGFG2	0.4959398
AACS	AGK	0.2597287
AACS	AGL	0.4851933
AACS	AGPAT1	0.3200244
AACS	AGPAT3	0.3152346
AACS	AGPAT4	0.3128159
AACS	AGPAT5	0.3039457
AACS	AHCYL1	0.38628
AACS	AHCYL2	0.2993033
AACS	AHSA1	0.5164475
AACS	AIDA	0.4979172
AACS	AIFM3	0.2944161
AACS	AIMP1	0.3466166
AACS	AIMP2	0.3381642
AACS	AIP	0.5570871
AACS	AJM1	0.3414736
AACS	AK3	0.5658925
AACS	AK4	0.4470326
AACS	AK5	0.335301
AACS	AKAP10	0.3012905
AACS	AKAP12	0.30721
AACS	AKAP5	0.3147812
AACS	AKR1A1	0.4807233
AACS	AKR1B1	0.4560267
AACS	AKR1E2	0.4843394
AACS	AKR7L	0.5679039
AACS	AKT1	0.5881877
AACS	AKT1S1	0.2860131
AACS	ALAD	0.4844139
AACS	ALB	0.5670392
AACS	ALCAM	0.2901679
AACS	ALDH18A1	0.4477593
AACS	ALDH1L1	0.2849366
AACS	ALDH1L2	0.3025365
AACS	ALDH2	0.4521033
AACS	ALDH3A2	0.3147478
AACS	ALDH5A1	0.4994239
AACS	ALDH7A1	0.4598405
AACS	ALDH9A1	0.597787
AACS	ALDOA	0.4748164
AACS	ALG2	0.2601861
AACS	AMER2	0.3705516
AACS	AMFR	0.3303929
AACS	AMPD2	0.2943836
AACS	AMPD3	0.2969117
AACS	AMT	0.4850907
AACS	AMZ2	0.4409872
AACS	ANK1	0.2762366
AACS	ANK3	0.2911224
AACS	ANKFY1	0.3815267
AACS	ANKMY2	0.3867242
AACS	ANKRD13D	0.363953
AACS	ANKRD28	0.3306364
AACS	ANKRD34A	0.3578199
AACS	ANKRD40	0.2854602
AACS	ANKRD46	0.326906
AACS	ANKRD63	0.3701532
AACS	ANO10	0.2906778
AACS	ANO8	0.4184431
AACS	ANP32B	0.3863743
AACS	ANP32E	0.5087894
AACS	ANXA11	0.4962946
AACS	ANXA2	0.4577375
AACS	ANXA3	0.4341626
AACS	ANXA4	0.5981134
AACS	ANXA5	0.5671841
AACS	ANXA6	0.6368174
AACS	ANXA7	0.5456924
AACS	AP1G2	0.3107546
AACS	AP1M1	0.292988
AACS	AP1S1	0.3325406
AACS	AP2A1	0.1961363
AACS	AP2A2	0.2668497
AACS	AP2B1	0.2144784
AACS	AP2S1	0.2135317
AACS	AP3D1	0.2415516
AACS	AP3M2	0.3197383
AACS	AP3S1	0.302615
AACS	APBA2	0.3675044
AACS	APBB1	0.3256433
AACS	APEX1	0.4121901
AACS	API5	0.5541411
AACS	APIP	0.6414992
AACS	APLP1	0.3397896
AACS	APMAP	0.3008618
AACS	APOA1	0.3600153
AACS	APOH	0.4967039
AACS	APOOL	0.3128754
AACS	APP	0.3034756
AACS	APPL1	0.3550965
AACS	APPL2	0.353748
AACS	APRT	0.4412551
AACS	ARAF	0.5157805
AACS	ARCN1	0.3759345
AACS	ARF4	0.4032506
AACS	ARF6	0.4275169
AACS	ARFGAP2	0.297517
AACS	ARFGAP3	0.3070558
AACS	ARFGEF1	0.356264
AACS	ARFGEF2	0.3886021
AACS	ARFGEF3	0.3145111
AACS	ARFIP2	0.3217123
AACS	ARFRP1	0.2992164
AACS	ARHGAP1	0.490787
AACS	ARHGAP21	0.3445916
AACS	ARHGAP23	0.3073599
AACS	ARHGAP25	0.3972962
AACS	ARHGAP26	0.2989975
AACS	ARHGAP32	0.3259839
AACS	ARHGAP33	0.3030526
AACS	ARHGAP39	0.308455
AACS	ARHGAP5	0.2601347
AACS	ARHGDIA	0.4874166
AACS	ARHGDIB	0.6304501
AACS	ARHGEF18	0.3311406
AACS	ARHGEF7	0.3253456
AACS	ARHGEF9	0.3677211
AACS	ARL1	0.3309924
AACS	ARL10	0.3656371
AACS	ARL15	0.4902903
AACS	ARL6	0.5115629
AACS	ARL6IP1	0.3885628
AACS	ARL8A	0.2426547
AACS	ARL8B	0.1985214
AACS	ARMC1	0.2870367
AACS	ARMC10	0.4583019
AACS	ARMC6	0.371738
AACS	ARMC8	0.3167117
AACS	ARMCX3	0.4373807
AACS	ARMT1	0.5583009
AACS	ARPC1A	0.4556547
AACS	ARPC1B	0.4485199
AACS	ARPC3	0.321808
AACS	ARPC4	0.3427853
AACS	ARPC5	0.4884763
AACS	ARPC5L	0.3905316
AACS	ARPIN	0.570286
AACS	ARPP21	0.5443085
AACS	ARRB1	0.5960792
AACS	ARSA	0.5963608
AACS	ARSB	0.4989605
AACS	ARVCF	0.2983162
AACS	ASAP1	0.2615212
AACS	ASAP2	0.3223303
AACS	ASIC1	0.4780979
AACS	ASNS	0.5653418
AACS	ASPHD2	0.3465349
AACS	ASRGL1	0.4964276
AACS	ASS1	0.5374954
AACS	ASZ1	0.4906639
AACS	ATCAY	0.3679822
AACS	ATG2B	0.3159461
AACS	ATG3	0.5380269
AACS	ATG4B	0.6118158
AACS	ATG5	0.2776368
AACS	ATG7	0.409143
AACS	ATG9A	0.31408
AACS	ATIC	0.3370395
AACS	ATL1	0.2531136
AACS	ATL2	0.3494443
AACS	ATL3	0.3214604
AACS	ATOX1	0.3776411
AACS	ATP13A1	0.3618329
AACS	ATP1A1	0.2115944
AACS	ATP1A2	0.1966962
AACS	ATP1A3	0.2047337
AACS	ATP1B1	0.2052201
AACS	ATP1B3	0.3111511
AACS	ATP2A2	0.2482545
AACS	ATP2B1	0.2178496
AACS	ATP2B2	0.3232467
AACS	ATP2B4	0.210923
AACS	ATP2C1	0.2749385
AACS	ATP5F1A	0.2814588
AACS	ATP5F1E	0.3668676
AACS	ATP5IF1	0.2794559
AACS	ATP5MF	0.2515447
AACS	ATP5MG	0.2762334
AACS	ATP5PB	0.2549774
AACS	ATP5PD	0.2683417
AACS	ATP5PF	0.2829865
AACS	ATP5PO	0.2661681
AACS	ATP6AP2	0.3404594
AACS	ATP6V0C	0.4682492
AACS	ATP6V0D1	0.2144747
AACS	ATP6V1A	0.2707114
AACS	ATP6V1B2	0.3312634
AACS	ATP6V1C1	0.2489011
AACS	ATP6V1D	0.2878319
AACS	ATP6V1E1	0.3721734
AACS	ATP6V1G2	0.2899739
AACS	ATP6V1H	0.293071
AACS	ATP8A1	0.2725286
AACS	ATP8A2	0.2808921
AACS	ATP9A	0.2936499
AACS	ATPAF1	0.4234877
AACS	ATPAF2	0.5350372
AACS	ATRN	0.3165347
AACS	ATXN10	0.3156417
AACS	ATXN2	0.4073442
AACS	ATXN2L	0.3458127
AACS	AUH	0.4767152
AACS	AVL9	0.3684166
AACS	B2M	0.4377588
AACS	BABAM1	0.2709169
AACS	BABAM2	0.3375764
AACS	BAD	0.3871451
AACS	BAG2	0.3082463
AACS	BAG5	0.279362
AACS	BAG6	0.3344285
AACS	BAIAP2	0.3651171
AACS	BASP1	0.1931109
AACS	BAX	0.4942592
AACS	BCAN	0.2791016
AACS	BCAP29	0.3279465
AACS	BCAP31	0.2999842
AACS	BCAS1	0.3703068
AACS	BCL2L13	0.3361761
AACS	BCR	0.3098355
AACS	BCS1L	0.3249806
AACS	BECN1	0.2981562
AACS	BID	0.5620316
AACS	BLVRA	0.5015124
AACS	BMERB1	0.3117456
AACS	BMPR2	0.3687366
AACS	BNIP1	0.4780094
AACS	BNIP3	0.3147539
AACS	BOLA1	0.5596026
AACS	BOLA2	0.5589806
AACS	BOLA3	0.4105138
AACS	BORCS5	0.2898281
AACS	BORCS7	0.2653529
AACS	BPHL	0.4407059
AACS	BPNT1	0.4579866
AACS	BRAF	0.2992454
AACS	BRCC3	0.3228676
AACS	BRI3BP	0.2455923
AACS	BRINP1	0.3058561
AACS	BRK1	0.2435285
AACS	BROX	0.5689235
AACS	BRSK1	0.3271154
AACS	BRSK2	0.4184726
AACS	BSDC1	0.2944399
AACS	BSG	0.2408457
AACS	BSN	0.2893516
AACS	BTBD17	0.3229859
AACS	BUB3	0.4236241
AACS	BZW1	0.2594561
AACS	C11orf68	0.5871981
AACS	C17orf75	0.3141308
AACS	C19orf12	0.4389147
AACS	C1QBP	0.1707195
AACS	C1QL3	0.3590983
AACS	C1QTNF4	0.3225106
AACS	C1orf50	0.2701705
AACS	C2CD2L	0.3672789
AACS	C2CD4C	0.3668215
AACS	C2orf88	0.2700936
AACS	C6orf47	0.3254972
AACS	CAB39	0.4237949
AACS	CAB39L	0.3830964
AACS	CACNA1A	0.3244358
AACS	CACNA1B	0.3551805
AACS	CACNA1C	0.4906659
AACS	CACNA1E	0.3148601
AACS	CACNA2D2	0.2989359
AACS	CACNB3	0.3635156
AACS	CACNB4	0.2507995
AACS	CACNG2	0.3198844
AACS	CACNG3	0.328469
AACS	CACYBP	0.4882365
AACS	CAD	0.3215619
AACS	CADPS2	0.3003099
AACS	CALB1	0.4697061
AACS	CALB2	0.490832
AACS	CALR	0.3687969
AACS	CALU	0.3590564
AACS	CAMK1	0.3141514
AACS	CAMK1D	0.4139232
AACS	CAMK2G	0.349695
AACS	CAMK2N1	0.2757334
AACS	CAMK4	0.2730846
AACS	CAMKK1	0.4937905
AACS	CAMKV	0.207958
AACS	CAMLG	0.2565176
AACS	CAMSAP2	0.3406502
AACS	CAMSAP3	0.3901074
AACS	CAND1	0.2992054
AACS	CANX	0.1966541
AACS	CAP1	0.2506944
AACS	CAP2	0.2618623
AACS	CAPN2	0.4891875
AACS	CAPN8	0.3961174
AACS	CAPZA2	0.2640568
AACS	CARHSP1	0.5413137
AACS	CARM1	0.2858287
AACS	CARMIL2	0.2991537
AACS	CARS2	0.5796284
AACS	CASKIN2	0.39307
AACS	CASP3	0.6123345
AACS	CASTOR2	0.5965791
AACS	CAT	0.5388967
AACS	CBL	0.4374586
AACS	CBR3	0.5354656
AACS	CBS	0.4057682
AACS	CBX3	0.5502997
AACS	CC2D1A	0.3818856
AACS	CC2D1B	0.3506264
AACS	CCAR2	0.3250817
AACS	CCDC136	0.3880684
AACS	CCDC177	0.3685146
AACS	CCDC22	0.2775244
AACS	CCDC25	0.6256907
AACS	CCDC28A	0.3426214
AACS	CCDC47	0.3401319
AACS	CCDC6	0.2965407
AACS	CCDC88A	0.3767135
AACS	CCDC90B	0.3512579
AACS	CCDC92	0.3658886
AACS	CCDC93	0.2782504
AACS	CCK	0.312799
AACS	CCNY	0.4417812
AACS	CCSAP	0.3649113
AACS	CCT2	0.2494569
AACS	CCT3	0.2321084
AACS	CCT4	0.193283
AACS	CCT5	0.2561751
AACS	CCT6A	0.2278761
AACS	CCT7	0.2145392
AACS	CCT8	0.2303682
AACS	CCZ1B	0.3427804
AACS	CD151	0.4558968
AACS	CD200	0.4274127
AACS	CD38	0.2964094
AACS	CD47	0.3566701
AACS	CD59	0.3541526
AACS	CD81	0.4269967
AACS	CD9	0.3432906
AACS	CDC23	0.5203282
AACS	CDC42BPB	0.2998475
AACS	CDC42EP1	0.3922376
AACS	CDC42EP4	0.4267165
AACS	CDH10	0.310053
AACS	CDH11	0.3297409
AACS	CDH4	0.3729625
AACS	CDH6	0.300374
AACS	CDH9	0.3545523
AACS	CDIP1	0.3513322
AACS	CDIPT	0.3457421
AACS	CDK14	0.5993959
AACS	CDK5	0.5410685
AACS	CDK5R2	0.3925344
AACS	CDKN1B	0.4944888
AACS	CDS1	0.2715941
AACS	CELF2	0.4005081
AACS	CELSR2	0.4071238
AACS	CEND1	0.2848973
AACS	CEP170B	0.3022007
AACS	CEP250	0.3129012
AACS	CEP295NL	0.5017287
AACS	CEPT1	0.2896021
AACS	CERS1	0.332454
AACS	CETN2	0.4682804
AACS	CFAP36	0.4516023
AACS	CFL2	0.4919141
AACS	CHCHD3	0.2646063
AACS	CHCHD4	0.3812013
AACS	CHCHD6	0.2332672
AACS	CHGB	0.4845215
AACS	CHKB	0.6016875
AACS	CHL1	0.3099935
AACS	CHMP1A	0.510697
AACS	CHMP2A	0.343073
AACS	CHMP2B	0.5447565
AACS	CHMP3	0.3031024
AACS	CHMP5	0.4483502
AACS	CHMP6	0.3457943
AACS	CHMP7	0.3989845
AACS	CHN1	0.5195356
AACS	CHORDC1	0.5275196
AACS	CHP1	0.3077322
AACS	CHRM1	0.3297658
AACS	CHRM3	0.3473211
AACS	CIAO2B	0.4113066
AACS	CIAPIN1	0.5141356
AACS	CISD1	0.2551295
AACS	CISD2	0.3609255
AACS	CISD3	0.341631
AACS	CKAP4	0.3192855
AACS	CKAP5	0.2753503
AACS	CKB	0.4938207
AACS	CLASP2	0.3095951
AACS	CLCN4	0.3652501
AACS	CLCN6	0.324374
AACS	CLDN12	0.2540602
AACS	CLDND1	0.3522254
AACS	CLEC2L	0.3612201
AACS	CLIC1	0.5691404
AACS	CLIC4	0.595233
AACS	CLINT1	0.301039
AACS	CLIP2	0.3043954
AACS	CLIP3	0.3190768
AACS	CLMN	0.3092719
AACS	CLNS1A	0.3103526
AACS	CLPP	0.4790318
AACS	CLPTM1	0.3079319
AACS	CLPX	0.4288376
AACS	CLSTN1	0.3714529
AACS	CLTA	0.3494943
AACS	CLTB	0.2597991
AACS	CLTC	0.4055248
AACS	CLUH	0.3080695
AACS	CLVS2	0.3070095
AACS	CLYBL	0.6084607
AACS	CMAS	0.3055582
AACS	CMBL	0.5355628
AACS	CMC1	0.3923228
AACS	CMPK1	0.5008701
AACS	CMPK2	0.5043649
AACS	CMTM4	0.3269237
AACS	CNDP2	0.4747305
AACS	CNIH2	0.355356
AACS	CNIH3	0.3210764
AACS	CNIH4	0.3986142
AACS	CNKSR2	0.3453305
AACS	CNN3	0.5298504
AACS	CNNM1	0.3721827
AACS	CNNM2	0.3522456
AACS	CNNM3	0.276995
AACS	CNOT1	0.3813488
AACS	CNOT10	0.4027458
AACS	CNOT11	0.3087938
AACS	CNOT3	0.3865808
AACS	CNOT9	0.3431611
AACS	CNP	0.252979
AACS	CNPY2	0.4910036
AACS	CNPY3	0.5565468
AACS	CNR1	0.2760428
AACS	CNRIP1	0.4022554
AACS	CNTFR	0.3111781
AACS	CNTN1	0.246023
AACS	CNTN2	0.2830925
AACS	CNTN3	0.3374658
AACS	CNTNAP1	0.3085785
AACS	COA3	0.295834
AACS	COA6	0.3624808
AACS	COA7	0.5462234
AACS	COASY	0.5001371
AACS	COLEC11	0.3458477
AACS	COMMD10	0.3091584
AACS	COMMD3	0.345729
AACS	COMMD6	0.2802598
AACS	COMMD8	0.3096309
AACS	COMMD9	0.3017082
AACS	COMT	0.4764411
AACS	COMTD1	0.3585061
AACS	COPA	0.3395805
AACS	COPB1	0.3457602
AACS	COPB2	0.3465923
AACS	COPE	0.3403679
AACS	COPG2	0.354284
AACS	COPS2	0.291913
AACS	COPS3	0.2930094
AACS	COPS4	0.3103634
AACS	COPS5	0.2755396
AACS	COPS6	0.2853874
AACS	COPS7B	0.3206509
AACS	COPS8	0.2854916
AACS	COPZ1	0.5418872
AACS	COQ3	0.3717691
AACS	COQ5	0.3884681
AACS	COQ6	0.3085014
AACS	COQ8A	0.3462556
AACS	COQ8B	0.3208875
AACS	COQ9	0.375773
AACS	CORO1A	0.4031634
AACS	CORO1B	0.4492849
AACS	CORO1C	0.3233775
AACS	CORO2A	0.4465301
AACS	CORO2B	0.3524662
AACS	COTL1	0.4841882
AACS	COX11	0.3837902
AACS	COX15	0.3913838
AACS	COX4I1	0.2344594
AACS	COX5B	0.2342219
AACS	COX6A1	0.3408106
AACS	COX6B1	0.2307465
AACS	COX7A2	0.2345306
AACS	COX7A2L	0.275242
AACS	COX7B	0.4185624
AACS	COX7C	0.2623201
AACS	CPE	0.3806768
AACS	CPLX2	0.2159207
AACS	CPLX3	0.2937862
AACS	CPM	0.3230253
AACS	CPNE3	0.4493073
AACS	CPNE4	0.5700776
AACS	CPNE5	0.5513365
AACS	CPNE6	0.543295
AACS	CPNE8	0.6191568
AACS	CPOX	0.5454515
AACS	CPPED1	0.5592066
AACS	CPQ	0.6123191
AACS	CPT1A	0.3179051
AACS	CPT1C	0.3505126
AACS	CPT2	0.3155122
AACS	CRABP1	0.4617231
AACS	CRBN	0.3602974
AACS	CRCP	0.3366272
AACS	CRELD1	0.3157751
AACS	CRIP2	0.5556827
AACS	CRK	0.4998119
AACS	CRKL	0.5598213
AACS	CRLF3	0.3605947
AACS	CRMP1	0.2848932
AACS	CRTC1	0.3241196
AACS	CRYL1	0.6266428
AACS	CRYM	0.516268
AACS	CRYZ	0.6566075
AACS	CRYZL1	0.3256979
AACS	CS	0.5541265
AACS	CSDE1	0.2685685
AACS	CSE1L	0.3423313
AACS	CSK	0.60118
AACS	CSMD1	0.3508814
AACS	CSMD2	0.3365654
AACS	CSNK1D	0.3278311
AACS	CSNK1E	0.3458127
AACS	CSNK1G1	0.4203868
AACS	CSNK2A1	0.3073625
AACS	CSNK2A2	0.2945328
AACS	CSPG4	0.4131432
AACS	CSRP1	0.5796089
AACS	CST3	0.4510594
AACS	CSTB	0.4775566
AACS	CTBP2	0.3778951
AACS	CTNNA1	0.3373863
AACS	CTNNA2	0.3192095
AACS	CTNNB1	0.3094485
AACS	CTNND1	0.3289954
AACS	CTNND2	0.337554
AACS	CTPS1	0.5131669
AACS	CTPS2	0.4986497
AACS	CTSA	0.5087706
AACS	CTSV	0.5344251
AACS	CTTNBP2	0.3716455
AACS	CUL1	0.37643
AACS	CUL2	0.2681934
AACS	CUL4A	0.4043194
AACS	CUL4B	0.30539
AACS	CXADR	0.3358776
AACS	CYB5A	0.4050016
AACS	CYB5B	0.316645
AACS	CYB5R3	0.2377682
AACS	CYBC1	0.3346519
AACS	CYC1	0.2466449
AACS	CYFIP1	0.2636671
AACS	CYFIP2	0.2361639
AACS	CYGB	0.5110362
AACS	CYP2D6	0.3343462
AACS	CYP46A1	0.313849
AACS	CYP7B1	0.3053047
AACS	CZIB	0.4929112
AACS	D2HGDH	0.5818208
AACS	DAAM1	0.3407546
AACS	DAAM2	0.3626601
AACS	DAD1	0.2378448
AACS	DAG1	0.3379678
AACS	DAGLA	0.3209724
AACS	DAP3	0.4599847
AACS	DARS2	0.5280055
AACS	DBN1	0.3414522
AACS	DBNL	0.4513334
AACS	DBT	0.3021042
AACS	DCAF7	0.2823033
AACS	DCAKD	0.4415542
AACS	DCLK2	0.4890529
AACS	DCTN4	0.30874
AACS	DCTN5	0.4060028
AACS	DCTN6	0.302997
AACS	DCUN1D3	0.4614661
AACS	DCX	0.3135459
AACS	DDAH1	0.4882434
AACS	DDAH2	0.4698803
AACS	DDB1	0.3736877
AACS	DDC	0.6254376
AACS	DDHD1	0.3165184
AACS	DDHD2	0.3163461
AACS	DDOST	0.3214428
AACS	DDRGK1	0.3961361
AACS	DDT	0.4565653
AACS	DDX1	0.2503352
AACS	DDX19A	0.4884763
AACS	DDX3X	0.349566
AACS	DDX3Y	0.5315413
AACS	DDX5	0.3746896
AACS	DDX6	0.3207251
AACS	DEGS1	0.4338693
AACS	DEK	0.5452412
AACS	DENND10	0.2914989
AACS	DENND11	0.3710439
AACS	DENND4B	0.3582124
AACS	DENND5A	0.2887844
AACS	DENR	0.5287944
AACS	DESI1	0.4629685
AACS	DGKA	0.5307459
AACS	DGKB	0.3179482
AACS	DGKH	0.2944298
AACS	DGKI	0.3319718
AACS	DGKQ	0.5747608
AACS	DGUOK	0.6276851
AACS	DHCR7	0.3345547
AACS	DHODH	0.4133669
AACS	DHRS1	0.3758008
AACS	DHRS4	0.3726445
AACS	DHRS7	0.4124612
AACS	DHRS7B	0.3065172
AACS	DHX15	0.5198682
AACS	DHX9	0.3317057
AACS	DIAPH1	0.3237665
AACS	DIDO1	0.4737316
AACS	DIP2B	0.4869727
AACS	DIP2C	0.4572221
AACS	DIRAS1	0.3532841
AACS	DIRAS2	0.2903204
AACS	DKK3	0.3208683
AACS	DLAT	0.2850125
AACS	DLD	0.5168642
AACS	DLG2	0.3800653
AACS	DLG4	0.37659
AACS	DLGAP3	0.3687854
AACS	DMAC1	0.3073857
AACS	DMAC2	0.4859986
AACS	DMAC2L	0.4324296
AACS	DMWD	0.3131232
AACS	DMXL1	0.3190131
AACS	DMXL2	0.3612068
AACS	DNAJA1	0.3307257
AACS	DNAJA2	0.3188459
AACS	DNAJA4	0.3036037
AACS	DNAJB1	0.5671278
AACS	DNAJB11	0.2880768
AACS	DNAJB12	0.3286955
AACS	DNAJB14	0.3088898
AACS	DNAJB2	0.3249739
AACS	DNAJB4	0.4604789
AACS	DNAJC10	0.4052957
AACS	DNAJC11	0.383778
AACS	DNAJC13	0.3550976
AACS	DNAJC5	0.3741529
AACS	DNAJC6	0.3434543
AACS	DNAL1	0.5213067
AACS	DNM1	0.2151706
AACS	DNM1L	0.2635988
AACS	DNM3	0.2179613
AACS	DNPEP	0.3381802
AACS	DNPH1	0.5351539
AACS	DOC2A	0.5762002
AACS	DOCK3	0.3215035
AACS	DOCK7	0.5341059
AACS	DPM1	0.3254495
AACS	DPM3	0.4039498
AACS	DPP10	0.2914492
AACS	DPP3	0.4605103
AACS	DPP6	0.3322596
AACS	DPP7	0.5278716
AACS	DPP8	0.3650218
AACS	DPP9	0.486664
AACS	DPY19L1	0.2934783
AACS	DPYSL2	0.2942527
AACS	DPYSL3	0.2848778
AACS	DPYSL5	0.3436686
AACS	DRG1	0.3974164
AACS	DRG2	0.5122927
AACS	DST	0.3098646
AACS	DTD1	0.4540955
AACS	DTNA	0.3670558
AACS	DTX3	0.5609939
AACS	DUSP12	0.5283818
AACS	DUT	0.6024383
AACS	DYNC1I1	0.2923451
AACS	DYNLL1	0.5024096
AACS	DYNLRB1	0.3620183
AACS	DYNLT1	0.3625983
AACS	DYNLT3	0.3304209
AACS	DYRK4	0.279577
AACS	ECH1	0.5120686
AACS	ECHDC1	0.5688787
AACS	ECHDC2	0.5409264
AACS	ECHS1	0.4587708
AACS	ECI2	0.4840749
AACS	ECPAS	0.3271517
AACS	ECSIT	0.3059295
AACS	EEF1B2	0.2299398
AACS	EEF1D	0.3542821
AACS	EEF1E1	0.3343386
AACS	EEF2	0.4701537
AACS	EEFSEC	0.5449286
AACS	EFHD2	0.4655062
AACS	EFNB1	0.2882855
AACS	EFNB2	0.2898557
AACS	EFNB3	0.4356612
AACS	EFR3A	0.3075358
AACS	EFR3B	0.3180421
AACS	EFTUD2	0.324898
AACS	EGFR	0.3003091
AACS	EHBP1	0.3381228
AACS	EHD1	0.5101612
AACS	EHD4	0.4178675
AACS	EI24	0.3597548
AACS	EIF2A	0.4507717
AACS	EIF2B3	0.3174602
AACS	EIF2B4	0.3388978
AACS	EIF2B5	0.2961529
AACS	EIF2S1	0.4108009
AACS	EIF2S2	0.4392519
AACS	EIF3A	0.4639819
AACS	EIF3B	0.3213159
AACS	EIF3C	0.3074969
AACS	EIF3D	0.2987307
AACS	EIF3F	0.320726
AACS	EIF3G	0.36112
AACS	EIF3H	0.3085684
AACS	EIF3I	0.2789214
AACS	EIF3J	0.3251539
AACS	EIF3K	0.3455849
AACS	EIF3L	0.3228161
AACS	EIF3M	0.2941749
AACS	EIF4A1	0.5172807
AACS	EIF4A2	0.6082133
AACS	EIF4A3	0.5849858
AACS	EIF4EBP2	0.6028563
AACS	EIF4G2	0.3691899
AACS	EIF4H	0.3917644
AACS	EIF5	0.4339763
AACS	ELAVL1	0.3691562
AACS	ELAVL4	0.3438392
AACS	ELFN1	0.3392296
AACS	ELFN2	0.3446279
AACS	ELMO2	0.3303093
AACS	ELMOD1	0.3164204
AACS	ELP1	0.3394881
AACS	ELP2	0.326969
AACS	ELP3	0.2810569
AACS	EMC1	0.2472476
AACS	EMC10	0.3459237
AACS	EMC3	0.2793352
AACS	EMC4	0.3266997
AACS	EMC6	0.3288371
AACS	EMC7	0.3148741
AACS	EMC8	0.3677376
AACS	EMD	0.3323926
AACS	EML2	0.3628587
AACS	EML3	0.3315061
AACS	ENDOG	0.6046572
AACS	ENO2	0.4930916
AACS	ENOPH1	0.5366318
AACS	ENPP5	0.565141
AACS	ENPP6	0.3083284
AACS	ENSA	0.5420756
AACS	ENTPD2	0.4122184
AACS	ENY2	0.5540247
AACS	EPB41L3	0.2751025
AACS	EPDR1	0.4956072
AACS	EPG5	0.4946886
AACS	EPHA4	0.3093534
AACS	EPHB3	0.3083874
AACS	EPHB6	0.3673852
AACS	EPHX1	0.3226381
AACS	EPM2AIP1	0.4380344
AACS	EPN2	0.4259215
AACS	EPS15	0.3161283
AACS	EPS15L1	0.3078009
AACS	EPS8	0.5317867
AACS	ERC2	0.406484
AACS	ERG28	0.2899162
AACS	ERGIC1	0.3098927
AACS	ERGIC2	0.2967491
AACS	ERGIC3	0.4062746
AACS	ERLEC1	0.2898244
AACS	ERLIN1	0.3801953
AACS	ERLIN2	0.3279821
AACS	ERMN	0.4640141
AACS	ERO1A	0.407876
AACS	ERP29	0.497248
AACS	ERP44	0.3686411
AACS	ESD	0.5376912
AACS	ESYT1	0.2729059
AACS	ETF1	0.6052698
AACS	ETFA	0.4581597
AACS	ETFB	0.417305
AACS	ETHE1	0.5087032
AACS	EVA1A	0.2919216
AACS	EVI5L	0.3969097
AACS	EXD2	0.3034055
AACS	EXOC1	0.3292422
AACS	EXOC3	0.3463952
AACS	EXOC5	0.3230499
AACS	EXOC6B	0.3188592
AACS	EXOC7	0.342877
AACS	EXOC8	0.2992411
AACS	EXOG	0.3104821
AACS	F8A1	0.3234031
AACS	FAAH	0.2958391
AACS	FABP3	0.4095044
AACS	FABP5	0.4309597
AACS	FABP7	0.3747308
AACS	FAF2	0.3096419
AACS	FAH	0.5942371
AACS	FAHD1	0.5046205
AACS	FAM120A	0.308206
AACS	FAM131B	0.3469947
AACS	FAM136A	0.4915731
AACS	FAM162A	0.3651056
AACS	FAM163B	0.3984449
AACS	FAM171A1	0.3445605
AACS	FAM171A2	0.3343396
AACS	FAM171B	0.3150496
AACS	FAM177A1	0.3107402
AACS	FAM210A	0.3970355
AACS	FAM210B	0.4149711
AACS	FAM219A	0.3272266
AACS	FAM234B	0.3064172
AACS	FAM81A	0.3113186
AACS	FAM91A1	0.2906601
AACS	FARP1	0.24753
AACS	FARS2	0.5361589
AACS	FARSA	0.4051907
AACS	FARSB	0.4685214
AACS	FASN	0.2001134
AACS	FBXL16	0.3260218
AACS	FBXL20	0.427927
AACS	FBXO2	0.2202556
AACS	FBXO3	0.372928
AACS	FBXO30	0.2586486
AACS	FBXO6	0.326589
AACS	FCHO2	0.2830828
AACS	FDFT1	0.2894888
AACS	FDX2	0.491635
AACS	FECH	0.4946883
AACS	FEZ1	0.3223625
AACS	FGB	0.2901187
AACS	FGF12	0.3795655
AACS	FGFR1OP2	0.3387997
AACS	FGG	0.3476249
AACS	FH	0.4188234
AACS	FHIT	0.5706804
AACS	FHL2	0.4029986
AACS	FIBP	0.3131588
AACS	FIS1	0.3963864
AACS	FKBP15	0.3406263
AACS	FKBP1A	0.3406365
AACS	FKBP1B	0.4188732
AACS	FKBP2	0.4014079
AACS	FKBP3	0.4695506
AACS	FKBP4	0.5035191
AACS	FKBP8	0.3063295
AACS	FLAD1	0.5280978
AACS	FLII	0.3767843
AACS	FLNA	0.3532917
AACS	FLOT1	0.298198
AACS	FLOT2	0.2886627
AACS	FLRT2	0.3224247
AACS	FLRT3	0.3947912
AACS	FMNL1	0.2986831
AACS	FMNL2	0.3439004
AACS	FN3K	0.5193601
AACS	FN3KRP	0.4644471
AACS	FNBP1L	0.2973025
AACS	FNTB	0.4732492
AACS	FOCAD	0.4473617
AACS	FOXRED1	0.4642189
AACS	FRMD4B	0.2788592
AACS	FRRS1L	0.3597617
AACS	FSCN1	0.4961253
AACS	FSD1	0.3651426
AACS	FSD1L	0.403266
AACS	FUNDC1	0.3858011
AACS	FUNDC2	0.4218905
AACS	FUS	0.3458127
AACS	FXR2	0.310104
AACS	FXYD6	0.2942522
AACS	G3BP2	0.3656895
AACS	G6PC3	0.3955798
AACS	GAA	0.5394669
AACS	GAB1	0.3308554
AACS	GABARAPL1	0.4316473
AACS	GABARAPL2	0.3856026
AACS	GABRA1	0.3474385
AACS	GABRA3	0.3120439
AACS	GABRA4	0.3110374
AACS	GABRA5	0.3898977
AACS	GABRB1	0.3134305
AACS	GABRB2	0.3098912
AACS	GABRD	0.3667101
AACS	GABRG1	0.2792227
AACS	GABRG2	0.3179473
AACS	GAD2	0.3277476
AACS	GADD45GIP1	0.2987962
AACS	GALC	0.4224111
AACS	GALK1	0.5229986
AACS	GALM	0.5566284
AACS	GANAB	0.2923324
AACS	GAP43	0.2265963
AACS	GAPVD1	0.4387923
AACS	GART	0.4256632
AACS	GBA1	0.3148065
AACS	GBA2	0.3363105
AACS	GBE1	0.5855602
AACS	GCA	0.6156484
AACS	GCAT	0.6430735
AACS	GCDH	0.5408118
AACS	GCLC	0.6096074
AACS	GCLM	0.5950944
AACS	GCN1	0.3243463
AACS	GCSH	0.4700306
AACS	GDA	0.5066392
AACS	GDAP1	0.2183067
AACS	GDAP1L1	0.4887489
AACS	GDI1	0.505941
AACS	GDI2	0.507683
AACS	GDPD2	0.3361497
AACS	GDPD5	0.3502892
AACS	GET3	0.4071097
AACS	GET4	0.3537311
AACS	GFAP	0.3075343
AACS	GFER	0.5792941
AACS	GFM1	0.6273948
AACS	GFOD1	0.3380982
AACS	GFRA2	0.3640399
AACS	GGA1	0.4558721
AACS	GGCT	0.4868344
AACS	GGH	0.5190135
AACS	GGPS1	0.4507695
AACS	GGT7	0.3248567
AACS	GHDC	0.4273025
AACS	GHITM	0.2858176
AACS	GID8	0.3414111
AACS	GIPC1	0.5588811
AACS	GIT1	0.3194102
AACS	GIT2	0.3412342
AACS	GJC3	0.327894
AACS	GLA	0.5975454
AACS	GLB1	0.4933388
AACS	GLCCI1	0.3329525
AACS	GLDC	0.4126906
AACS	GLG1	0.3347707
AACS	GLO1	0.5051675
AACS	GLRX2	0.445187
AACS	GLRX3	0.6102223
AACS	GLRX5	0.4040327
AACS	GLS	0.2709567
AACS	GLUD1	0.4079643
AACS	GLUL	0.2268255
AACS	GM2A	0.3929267
AACS	GMDS	0.5077886
AACS	GMFB	0.5109665
AACS	GMPPB	0.5230442
AACS	GMPR	0.5391856
AACS	GMPR2	0.5565393
AACS	GMPS	0.6319662
AACS	GNA13	0.5338981
AACS	GNAI1	0.2054556
AACS	GNAI2	0.1976814
AACS	GNAI3	0.3590029
AACS	GNAS	0.3927786
AACS	GNAZ	0.310049
AACS	GNB1	0.1983711
AACS	GNB2	0.2060675
AACS	GNB4	0.3549526
AACS	GNG12	0.2332383
AACS	GNG13	0.3325808
AACS	GNG3	0.1967739
AACS	GNG4	0.3490523
AACS	GNPDA1	0.5086314
AACS	GNPDA2	0.4743449
AACS	GOLGA7	0.2727041
AACS	GOLGA7B	0.2922193
AACS	GOLT1B	0.4112204
AACS	GOPC	0.3426109
AACS	GOSR2	0.3901521
AACS	GOT1	0.5044416
AACS	GPAA1	0.3317303
AACS	GPAT4	0.3408765
AACS	GPC1	0.3094801
AACS	GPC4	0.3625602
AACS	GPC6	0.3021807
AACS	GPD1	0.4974891
AACS	GPD1L	0.4876113
AACS	GPD2	0.3431796
AACS	GPHN	0.2845399
AACS	GPI	0.5011696
AACS	GPM6A	0.4608589
AACS	GPM6B	0.3669138
AACS	GPR158	0.3575277
AACS	GPR162	0.4011743
AACS	GPR37	0.2923163
AACS	GPRC5B	0.3698025
AACS	GPRIN3	0.3221772
AACS	GPT	0.6457926
AACS	GPT2	0.6518642
AACS	GRAMD1B	0.3371753
AACS	GRB2	0.4118174
AACS	GRHPR	0.6145395
AACS	GRIA1	0.3219191
AACS	GRIA3	0.3077948
AACS	GRID1	0.3982769
AACS	GRIK3	0.3751832
AACS	GRIN1	0.334414
AACS	GRIPAP1	0.3337052
AACS	GRM2	0.2577413
AACS	GRM4	0.3264937
AACS	GRM5	0.3155495
AACS	GSN	0.3534238
AACS	GSPT1	0.5075616
AACS	GSPT2	0.4517019
AACS	GSR	0.527389
AACS	GSTA5	0.4752236
AACS	GSTK1	0.4018656
AACS	GSTM1	0.456673
AACS	GSTM3	0.4662257
AACS	GSTM4	0.5550686
AACS	GSTO1	0.355528
AACS	GSTP1	0.4949972
AACS	GUCY1A1	0.311204
AACS	GUCY1A2	0.3695492
AACS	GUCY1B1	0.3407137
AACS	GUF1	0.3037315
AACS	GUK1	0.4694275
AACS	GYS1	0.2703978
AACS	HACD2	0.3345364
AACS	HACD3	0.3123996
AACS	HACE1	0.4359614
AACS	HADH	0.5016631
AACS	HADHA	0.2253226
AACS	HADHB	0.1912824
AACS	HAGH	0.5446508
AACS	HAPLN1	0.2802316
AACS	HAPLN4	0.2649788
AACS	HCCS	0.3691884
AACS	HCFC1	0.2743084
AACS	HCN1	0.3388326
AACS	HDAC11	0.337029
AACS	HDAC2	0.3231402
AACS	HDAC4	0.3023405
AACS	HDDC2	0.595438
AACS	HDDC3	0.5624342
AACS	HDGFL3	0.2922454
AACS	HDHD3	0.6025357
AACS	HDHD5	0.4219856
AACS	HDLBP	0.5122554
AACS	HEATR5B	0.3465903
AACS	HEBP1	0.4441754
AACS	HECTD1	0.3332561
AACS	HECTD3	0.3185772
AACS	HECTD4	0.3400497
AACS	HECW2	0.3399495
AACS	HEPACAM	0.2586175
AACS	HERC1	0.333653
AACS	HERC4	0.5147916
AACS	HEXA	0.4855792
AACS	HEXB	0.5776577
AACS	HHATL	0.3888836
AACS	HIBADH	0.4440647
AACS	HIBCH	0.4965613
AACS	HID1	0.3578122
AACS	HIGD1C	0.3239837
AACS	HIKESHI	0.4218439
AACS	HINT2	0.4634341
AACS	HIP1	0.3335691
AACS	HIP1R	0.3117262
AACS	HK1	0.2913154
AACS	HMGCL	0.5121474
AACS	HMGCS1	0.4891581
AACS	HMOX2	0.3255084
AACS	HNRNPA3	0.3142144
AACS	HNRNPD	0.2654353
AACS	HNRNPF	0.3082005
AACS	HNRNPH2	0.5176414
AACS	HNRNPL	0.3774782
AACS	HNRNPLL	0.5625773
AACS	HNRNPR	0.2969219
AACS	HOMER2	0.3161143
AACS	HPCA	0.4328538
AACS	HPCAL1	0.3350546
AACS	HPCAL4	0.4302352
AACS	HPRT1	0.5310556
AACS	HRAS	0.3923424
AACS	HS1BP3	0.4001771
AACS	HS2ST1	0.3185031
AACS	HSBP1	0.2916676
AACS	HSCB	0.476044
AACS	HSD17B8	0.4965135
AACS	HSDL1	0.2900459
AACS	HSDL2	0.3566028
AACS	HSP90AA1	0.2070398
AACS	HSPA12A	0.261878
AACS	HSPA1L	0.332112
AACS	HSPA2	0.3117162
AACS	HSPA4L	0.2582565
AACS	HSPA5	0.2066878
AACS	HSPA9	0.3332326
AACS	HSPD1	0.2629346
AACS	HSPH1	0.1844601
AACS	HTRA1	0.3676496
AACS	HTRA2	0.5672154
AACS	HTT	0.3460513
AACS	HUWE1	0.3122397
AACS	IAH1	0.5642835
AACS	IARS2	0.4795333
AACS	IBA57	0.5073161
AACS	ICAM5	0.2348682
AACS	IDH1	0.4745537
AACS	IDH2	0.5143631
AACS	IDH3G	0.4900703
AACS	IFT22	0.5981524
AACS	IGBP1	0.4507476
AACS	IGF2R	0.3360176
AACS	IGFBP4	0.5435865
AACS	IGLON5	0.3282666
AACS	IGSF1	0.3207314
AACS	IGSF21	0.3340128
AACS	IGSF3	0.4234017
AACS	IGSF8	0.2277207
AACS	IL1RAP	0.3509232
AACS	ILF2	0.357239
AACS	ILK	0.3781927
AACS	ILVBL	0.2962596
AACS	IMMT	0.312111
AACS	IMPA1	0.6101877
AACS	IMPACT	0.4859183
AACS	IMPDH2	0.371039
AACS	INA	0.3648676
AACS	INPP1	0.5471129
AACS	INPP5A	0.3647364
AACS	INPP5J	0.3827453
AACS	IPCEF1	0.462378
AACS	IPO4	0.3508192
AACS	IPO5	0.3073298
AACS	IPO7	0.3203314
AACS	IPO9	0.3424992
AACS	IQGAP2	0.3719202
AACS	IQSEC1	0.3121733
AACS	IQSEC2	0.384614
AACS	IRGQ	0.4475231
AACS	ISCA2	0.498866
AACS	ISCU	0.5252585
AACS	ISLR2	0.3112251
AACS	IST1	0.439309
AACS	ISYNA1	0.3305031
AACS	ITCH	0.4665827
AACS	ITFG1	0.2871735
AACS	ITGA6	0.3121382
AACS	ITGAM	0.3212708
AACS	ITGB1	0.3877208
AACS	ITGB8	0.3067569
AACS	ITM2B	0.2972565
AACS	ITM2C	0.3112208
AACS	ITPA	0.5161311
AACS	ITPKA	0.4632222
AACS	ITPKC	0.3403581
AACS	ITSN1	0.3882205
AACS	ITSN2	0.3826012
AACS	IVD	0.4518172
AACS	JAGN1	0.320008
AACS	JAKMIP1	0.3883378
AACS	JAKMIP2	0.4431647
AACS	JAM2	0.2869813
AACS	JAM3	0.2926073
AACS	JOSD2	0.4893387
AACS	JPH3	0.3758478
AACS	JUP	0.2950758
AACS	KALRN	0.3175557
AACS	KARS1	0.3659939
AACS	KATNAL1	0.3675328
AACS	KATNB1	0.3272577
AACS	KAZN	0.3320442
AACS	KBTBD11	0.4905182
AACS	KCNA1	0.3099788
AACS	KCNA2	0.3013679
AACS	KCNA3	0.2756089
AACS	KCNAB1	0.338966
AACS	KCNAB2	0.3382697
AACS	KCNC1	0.3391485
AACS	KCNC2	0.3007635
AACS	KCND2	0.3317721
AACS	KCNJ3	0.4193195
AACS	KCNK1	0.3921985
AACS	KCNQ2	0.3362894
AACS	KHDRBS1	0.4240586
AACS	KIAA0408	0.3385805
AACS	KIAA0513	0.2673843
AACS	KIAA1217	0.3461796
AACS	KIAA1549	0.3314696
AACS	KIAA1549L	0.2919227
AACS	KIAA1671	0.4248311
AACS	KIF1A	0.2944449
AACS	KIF21A	0.326072
AACS	KIF3B	0.3010791
AACS	KIF5B	0.2709162
AACS	KLC2	0.2949213
AACS	KLC4	0.3180154
AACS	KLHL26	0.3275885
AACS	KPNA3	0.2975752
AACS	KPNA4	0.3731988
AACS	KPNB1	0.3041065
AACS	KRT222	0.3324626
AACS	KTN1	0.3235006
AACS	KYAT3	0.6389574
AACS	L2HGDH	0.4898462
AACS	L3HYPDH	0.5659548
AACS	LACTB	0.360913
AACS	LACTB2	0.6487578
AACS	LAMP1	0.3119757
AACS	LAMP2	0.3075497
AACS	LAMP5	0.2836408
AACS	LAMTOR1	0.2932662
AACS	LAMTOR2	0.3749368
AACS	LAMTOR3	0.4204458
AACS	LAMTOR5	0.3180885
AACS	LANCL1	0.3497285
AACS	LANCL2	0.3505476
AACS	LAP3	0.4238852
AACS	LARP1	0.3252615
AACS	LARP6	0.4313208
AACS	LARS2	0.4699752
AACS	LASP1	0.4629939
AACS	LCLAT1	0.3330554
AACS	LDHA	0.5020077
AACS	LDHB	0.4955338
AACS	LETM1	0.2175445
AACS	LGALS1	0.4290778
AACS	LGALSL	0.545596
AACS	LGI1	0.2920307
AACS	LGI2	0.5820956
AACS	LGI3	0.3979145
AACS	LHFPL4	0.3426515
AACS	LHPP	0.5454605
AACS	LIAS	0.4594432
AACS	LIMA1	0.3338805
AACS	LIMCH1	0.3451616
AACS	LIMD2	0.5780378
AACS	LIN7A	0.3949131
AACS	LIN7B	0.3832564
AACS	LIN7C	0.2812065
AACS	LINGO1	0.2868064
AACS	LLGL1	0.4000171
AACS	LMAN1	0.3457037
AACS	LMAN2	0.3770638
AACS	LMAN2L	0.3267454
AACS	LMBRD2	0.3347431
AACS	LMNB1	0.3068497
AACS	LMO7	0.4323716
AACS	LMTK2	0.3320208
AACS	LNPK	0.3173914
AACS	LONP1	0.2782262
AACS	LPCAT1	0.3118922
AACS	LPCAT4	0.3411375
AACS	LRFN4	0.3683142
AACS	LRP1	0.3138608
AACS	LRPAP1	0.3656865
AACS	LRPPRC	0.3456222
AACS	LRRC40	0.4736901
AACS	LRRC47	0.3945323
AACS	LRRC4B	0.3004696
AACS	LRRC4C	0.2995033
AACS	LRRC57	0.4621641
AACS	LRRC59	0.2131215
AACS	LRRC73	0.319544
AACS	LRRC75A	0.3679218
AACS	LRRC8A	0.2886175
AACS	LRRC8B	0.3340317
AACS	LRRC8C	0.3241198
AACS	LRRFIP2	0.3126214
AACS	LRRTM2	0.4590957
AACS	LRTM2	0.2953187
AACS	LSAMP	0.3036874
AACS	LSM12	0.3749412
AACS	LSM3	0.3827906
AACS	LSM4	0.3949665
AACS	LSM6	0.4145414
AACS	LSM7	0.3906422
AACS	LTA4H	0.6546521
AACS	LUC7L2	0.3042572
AACS	LUC7L3	0.3772041
AACS	LXN	0.5056485
AACS	LYN	0.3324009
AACS	LYNX1	0.3769136
AACS	LYPLA1	0.5139967
AACS	LYPLA2	0.4501701
AACS	LYPLAL1	0.5352241
AACS	LYRM4	0.4925962
AACS	LYRM7	0.5702662
AACS	LYRM9	0.5331681
AACS	LYSMD1	0.5730804
AACS	LZTFL1	0.3734153
AACS	LZTS1	0.3090773
AACS	M6PR	0.3349852
AACS	MACF1	0.356316
AACS	MADD	0.3117144
AACS	MAEA	0.3398494
AACS	MAG	0.3130312
AACS	MAGED1	0.3543218
AACS	MAIP1	0.2919667
AACS	MAN2C1	0.3591412
AACS	MANBAL	0.3509176
AACS	MANF	0.391351
AACS	MAOB	0.2450113
AACS	MAP1A	0.3458127
AACS	MAP1B	0.2323539
AACS	MAP1LC3A	0.2626315
AACS	MAP2	0.330741
AACS	MAP2K1	0.6220148
AACS	MAP2K2	0.5169597
AACS	MAP2K4	0.4025685
AACS	MAP2K6	0.5891617
AACS	MAP4K4	0.4239464
AACS	MAP4K5	0.5139693
AACS	MAP6	0.22309
AACS	MAP6D1	0.3850628
AACS	MAP7D1	0.3376452
AACS	MAP7D2	0.2543739
AACS	MAPK1	0.4239133
AACS	MAPK3	0.4504457
AACS	MAPK8IP1	0.3542118
AACS	MAPK8IP3	0.3241547
AACS	MAPRE1	0.421346
AACS	MAPRE3	0.3830508
AACS	MAPT	0.4276024
AACS	MARK1	0.3958415
AACS	MARK4	0.5289406
AACS	MATK	0.4600729
AACS	MATN4	0.2482356
AACS	MATR3	0.2723315
AACS	MAVS	0.2987132
AACS	MB21D2	0.4499485
AACS	MBLAC2	0.3319334
AACS	MBOAT2	0.3487186
AACS	MBP	0.2765215
AACS	MCAM	0.2711248
AACS	MCAT	0.4411078
AACS	MCCC1	0.324796
AACS	MCCC2	0.2987879
AACS	MCEE	0.5792152
AACS	MCRIP1	0.3144459
AACS	MCTP1	0.3746763
AACS	MDH1	0.5089767
AACS	MDH2	0.4759889
AACS	ME1	0.405614
AACS	ME3	0.4575731
AACS	MEAK7	0.3502252
AACS	MEGF9	0.4112623
AACS	MERTK	0.2792633
AACS	MESD	0.5928861
AACS	METAP1	0.5406232
AACS	METAP2	0.3458127
AACS	MFF	0.3078658
AACS	MFSD4A	0.3625119
AACS	MFSD6	0.3492272
AACS	MGLL	0.416077
AACS	MGST3	0.339489
AACS	MIB1	0.2604987
AACS	MICAL3	0.287061
AACS	MICU3	0.3183705
AACS	MIEN1	0.5237563
AACS	MINDY1	0.3032036
AACS	MINDY2	0.3083026
AACS	MIOS	0.3026892
AACS	MLC1	0.288253
AACS	MLF2	0.332081
AACS	MLST8	0.3517479
AACS	MLYCD	0.4612029
AACS	MMAA	0.4378783
AACS	MMAB	0.469356
AACS	MMGT1	0.2879826
AACS	MMP17	0.3706869
AACS	MMS19	0.4107235
AACS	MMUT	0.4977077
AACS	MOB2	0.5288232
AACS	MOB4	0.3204703
AACS	MOBP	0.5032382
AACS	MON2	0.410767
AACS	MPC1	0.3337169
AACS	MPC2	0.3406834
AACS	MPDU1	0.3471172
AACS	MPI	0.55612
AACS	MPP2	0.2713702
AACS	MPP3	0.2996658
AACS	MPST	0.4573363
AACS	MRI1	0.3850838
AACS	MRPL11	0.3765735
AACS	MRPL12	0.3404882
AACS	MRPL13	0.3348703
AACS	MRPL14	0.3554056
AACS	MRPL15	0.3734067
AACS	MRPL16	0.3306585
AACS	MRPL18	0.3106279
AACS	MRPL19	0.3743763
AACS	MRPL2	0.3395632
AACS	MRPL20	0.3527481
AACS	MRPL21	0.3163225
AACS	MRPL23	0.3454195
AACS	MRPL27	0.3390884
AACS	MRPL28	0.326356
AACS	MRPL32	0.3899774
AACS	MRPL37	0.3256035
AACS	MRPL38	0.3593478
AACS	MRPL39	0.3729463
AACS	MRPL4	0.3573198
AACS	MRPL40	0.3287992
AACS	MRPL41	0.3614072
AACS	MRPL43	0.4810334
AACS	MRPL44	0.3082105
AACS	MRPL45	0.3174139
AACS	MRPL46	0.3621471
AACS	MRPL47	0.3520693
AACS	MRPL48	0.3536365
AACS	MRPL49	0.3717203
AACS	MRPL54	0.4796125
AACS	MRPL55	0.5231712
AACS	MRPL58	0.3302006
AACS	MRPS10	0.34702
AACS	MRPS14	0.379673
AACS	MRPS15	0.3675225
AACS	MRPS16	0.3354353
AACS	MRPS17	0.3149778
AACS	MRPS18A	0.3616158
AACS	MRPS18B	0.3880881
AACS	MRPS2	0.2846031
AACS	MRPS22	0.3144373
AACS	MRPS23	0.3453795
AACS	MRPS25	0.3436223
AACS	MRPS26	0.2756686
AACS	MRPS27	0.3599523
AACS	MRPS28	0.3418583
AACS	MRPS30	0.341763
AACS	MRPS31	0.3026027
AACS	MRPS33	0.2859658
AACS	MRPS34	0.3379097
AACS	MRPS35	0.3334999
AACS	MRPS5	0.3247868
AACS	MRPS6	0.3434189
AACS	MRPS7	0.3159659
AACS	MRPS9	0.3368415
AACS	MSI2	0.3598419
AACS	MSRA	0.5452664
AACS	MSRB2	0.4920544
AACS	MT-ATP6	0.3677912
AACS	MT-ATP8	0.2739596
AACS	MTAP	0.4493073
AACS	MTCH1	0.3257936
AACS	MTCH2	0.3204663
AACS	MTDH	0.2630576
AACS	MTFP1	0.3427752
AACS	MTFR1L	0.4662921
AACS	MTHFD1	0.5587323
AACS	MTHFD1L	0.3430742
AACS	MTMR12	0.46493
AACS	MTMR2	0.3756967
AACS	MTMR9	0.3321843
AACS	MTPN	0.3959463
AACS	MTRF1L	0.5680088
AACS	MTSS2	0.4276463
AACS	MTX1	0.3051903
AACS	MTX2	0.292311
AACS	MTX3	0.5330708
AACS	MUL1	0.4648898
AACS	MVB12B	0.3299152
AACS	MYDGF	0.3912765
AACS	MYG1	0.6144248
AACS	MYH10	0.3304147
AACS	MYH14	0.2822872
AACS	MYH9	0.3232342
AACS	MYO18A	0.3520854
AACS	MYO1B	0.2837894
AACS	MYO1D	0.3791333
AACS	MYO6	0.2815208
AACS	MYOM3	0.3420712
AACS	NAA10	0.3433371
AACS	NAA15	0.4871613
AACS	NAA35	0.3256678
AACS	NACAD	0.3625941
AACS	NAE1	0.5767661
AACS	NAGA	0.5310155
AACS	NAGK	0.6400251
AACS	NANS	0.5683334
AACS	NAP1L5	0.3210047
AACS	NAPA	0.1990414
AACS	NAPG	0.4872997
AACS	NARS2	0.5582328
AACS	NAT8L	0.298687
AACS	NAV3	0.3417798
AACS	NAXE	0.4557507
AACS	NBAS	0.3778023
AACS	NCALD	0.353174
AACS	NCAM1	0.2679902
AACS	NCDN	0.2190581
AACS	NCEH1	0.2974879
AACS	NCK2	0.5403942
AACS	NCKAP1	0.3140903
AACS	NCKIPSD	0.2858611
AACS	NCOA7	0.2750721
AACS	NDEL1	0.2365095
AACS	NDRG1	0.2820916
AACS	NDUFA10	0.4664913
AACS	NDUFA11	0.3307334
AACS	NDUFA12	0.3092056
AACS	NDUFA13	0.33307
AACS	NDUFA2	0.3052328
AACS	NDUFA3	0.3493667
AACS	NDUFA4	0.291303
AACS	NDUFA5	0.2657027
AACS	NDUFA6	0.3272743
AACS	NDUFA9	0.2939561
AACS	NDUFAB1	0.4089229
AACS	NDUFAF1	0.3207803
AACS	NDUFAF2	0.3510235
AACS	NDUFAF3	0.3354396
AACS	NDUFAF4	0.2966177
AACS	NDUFAF5	0.5645921
AACS	NDUFAF7	0.5505351
AACS	NDUFB10	0.2882213
AACS	NDUFB11	0.298699
AACS	NDUFB2	0.3617734
AACS	NDUFB4	0.3185386
AACS	NDUFB5	0.2733031
AACS	NDUFB6	0.2491531
AACS	NDUFB7	0.2926817
AACS	NDUFB8	0.3232376
AACS	NDUFC2	0.2770477
AACS	NDUFS1	0.2956403
AACS	NDUFS2	0.2823002
AACS	NDUFS3	0.2565515
AACS	NDUFS4	0.3108146
AACS	NDUFS5	0.3141237
AACS	NDUFS7	0.2932381
AACS	NDUFS8	0.276405
AACS	NDUFV1	0.3298308
AACS	NDUFV2	0.2914344
AACS	NDUFV3	0.3381898
AACS	NEBL	0.5569426
AACS	NECAB1	0.2999753
AACS	NECAB2	0.3021584
AACS	NECAP1	0.4482253
AACS	NECAP2	0.3122588
AACS	NECTIN1	0.3319903
AACS	NEFL	0.3059144
AACS	NEFM	0.3431669
AACS	NEGR1	0.4053887
AACS	NENF	0.4588762
AACS	NEO1	0.3110571
AACS	NEURL4	0.3626497
AACS	NFASC	0.3346861
AACS	NFU1	0.5448904
AACS	NHLRC2	0.5752377
AACS	NIBAN2	0.4368982
AACS	NINJ1	0.2936558
AACS	NIPAL3	0.3559556
AACS	NIPSNAP1	0.2300874
AACS	NIPSNAP2	0.2253954
AACS	NISCH	0.4383466
AACS	NIT1	0.6037253
AACS	NIT2	0.5519847
AACS	NKIRAS1	0.5102223
AACS	NLGN2	0.3195754
AACS	NME1	0.4883714
AACS	NME2	0.5138224
AACS	NME3	0.2599174
AACS	NMT1	0.3651065
AACS	NMT2	0.416188
AACS	NNT	0.280356
AACS	NOMO1	0.3079777
AACS	NONO	0.3776327
AACS	NOVA2	0.2901732
AACS	NPC1	0.2844144
AACS	NPEPPS	0.4466774
AACS	NPL	0.3741772
AACS	NPM1	0.4119925
AACS	NPTN	0.2071036
AACS	NPTX1	0.3980944
AACS	NPY	0.2729606
AACS	NQO1	0.5604012
AACS	NRAS	0.3364694
AACS	NRBP1	0.2948232
AACS	NRBP2	0.2646764
AACS	NRCAM	0.2826572
AACS	NRGN	0.4529782
AACS	NRP1	0.3766425
AACS	NRXN1	0.3087626
AACS	NRXN2	0.3920955
AACS	NRXN3	0.3284583
AACS	NSDHL	0.3432316
AACS	NSFL1C	0.3559546
AACS	NSG2	0.3026126
AACS	NT5C2	0.5890558
AACS	NT5C3A	0.5045934
AACS	NT5C3B	0.5987586
AACS	NT5DC2	0.3728982
AACS	NT5DC3	0.3843172
AACS	NTM	0.2393131
AACS	NTNG1	0.3384213
AACS	NTRK3	0.3005096
AACS	NUBP2	0.5374625
AACS	NUBPL	0.3228179
AACS	NUCB1	0.3310749
AACS	NUDC	0.3358217
AACS	NUDCD1	0.5336352
AACS	NUDCD2	0.5112685
AACS	NUDCD3	0.2957302
AACS	NUDT14	0.5914869
AACS	NUDT16	0.5950836
AACS	NUDT16L1	0.5008701
AACS	NUDT2	0.3858712
AACS	NUDT3	0.4614851
AACS	NUDT9	0.5962357
AACS	NUP62	0.2743034
AACS	NUTF2	0.502111
AACS	NWD2	0.3659904
AACS	NYAP2	0.3544079
AACS	OAT	0.4445841
AACS	OCIAD1	0.3469313
AACS	OCIAD2	0.3331231
AACS	OGDH	0.3381279
AACS	OGDHL	0.3930804
AACS	OLA1	0.4559247
AACS	OLFM1	0.2316398
AACS	OLFM2	0.302622
AACS	OLFM3	0.3360326
AACS	OMG	0.2751562
AACS	OPA1	0.2937976
AACS	OPALIN	0.3332352
AACS	OPHN1	0.3216961
AACS	OPLAH	0.3238289
AACS	OS9	0.3288297
AACS	OSBP	0.3159707
AACS	OSBP2	0.4066157
AACS	OSBPL10	0.3035752
AACS	OSBPL1A	0.6278526
AACS	OSBPL2	0.5106554
AACS	OSBPL8	0.2639334
AACS	OSCP1	0.5841289
AACS	OSGEP	0.5933457
AACS	OSTC	0.2697445
AACS	OSTF1	0.6362994
AACS	OTUB1	0.4897783
AACS	OTUD6B	0.5459895
AACS	OXA1L	0.3366626
AACS	OXCT1	0.4574396
AACS	OXR1	0.3906359
AACS	OXSM	0.5940907
AACS	P2RY12	0.3206917
AACS	P4HB	0.4329038
AACS	PABPC4	0.3181674
AACS	PACS2	0.3196455
AACS	PACSIN1	0.2938706
AACS	PACSIN2	0.3698153
AACS	PACSIN3	0.3606433
AACS	PADI2	0.4824602
AACS	PAFAH1B1	0.4467348
AACS	PAFAH1B2	0.5844658
AACS	PAFAH1B3	0.6244759
AACS	PAICS	0.3262903
AACS	PAK1	0.4379323
AACS	PAK2	0.5118993
AACS	PAK3	0.4144597
AACS	PAK5	0.348156
AACS	PALM	0.2580714
AACS	PAM	0.4707925
AACS	PAM16	0.3595629
AACS	PANK4	0.3458127
AACS	PANX1	0.2652468
AACS	PAQR4	0.3931173
AACS	PARS2	0.5721931
AACS	PARVB	0.3119676
AACS	PBDC1	0.3515909
AACS	PBXIP1	0.3130967
AACS	PCBP2	0.4493073
AACS	PCBP3	0.5898491
AACS	PCBP4	0.5958513
AACS	PCCA	0.2989205
AACS	PCCB	0.2886413
AACS	PCDH1	0.305136
AACS	PCDH17	0.3489665
AACS	PCDH7	0.3125075
AACS	PCDH8	0.2744408
AACS	PCDH9	0.3045153
AACS	PCK2	0.5011317
AACS	PCLO	0.284095
AACS	PCMT1	0.5007275
AACS	PCNX3	0.4063332
AACS	PCSK1N	0.4111027
AACS	PCSK2	0.5131193
AACS	PCYOX1	0.3677679
AACS	PCYOX1L	0.2955714
AACS	PCYT2	0.5420154
AACS	PDAP1	0.4640713
AACS	PDCD10	0.4527588
AACS	PDCD5	0.5575977
AACS	PDCD6	0.602982
AACS	PDCL	0.3584559
AACS	PDCL3	0.5326892
AACS	PDE10A	0.2910606
AACS	PDE1B	0.296706
AACS	PDE4D	0.3778518
AACS	PDE6D	0.5713848
AACS	PDF	0.6069503
AACS	PDHX	0.4393621
AACS	PDIA4	0.5794686
AACS	PDK1	0.5297126
AACS	PDK3	0.5185182
AACS	PDLIM5	0.5797432
AACS	PDPK1	0.2583749
AACS	PDPR	0.4804668
AACS	PDZD8	0.3705195
AACS	PEA15	0.5134375
AACS	PEAK1	0.3429747
AACS	PEF1	0.649982
AACS	PELO	0.5383432
AACS	PEX11B	0.3076436
AACS	PEX14	0.3040002
AACS	PEX3	0.3169981
AACS	PFAS	0.5569448
AACS	PFDN1	0.4285778
AACS	PFDN2	0.4769846
AACS	PFDN5	0.4417922
AACS	PFDN6	0.5301664
AACS	PFKL	0.545286
AACS	PFKP	0.3823154
AACS	PFN1	0.5132441
AACS	PGAM1	0.5020932
AACS	PGAM5	0.3293665
AACS	PGAP1	0.3262184
AACS	PGBD5	0.4044505
AACS	PGK1	0.4884412
AACS	PGM1	0.5193985
AACS	PGM2	0.6172331
AACS	PGM2L1	0.5966431
AACS	PGP	0.6002297
AACS	PGRMC1	0.3227748
AACS	PGRMC2	0.3737047
AACS	PGS1	0.313426
AACS	PHACTR1	0.3876439
AACS	PHF24	0.4168442
AACS	PHGDH	0.329292
AACS	PHKB	0.3823585
AACS	PHYH	0.5844503
AACS	PHYHIP	0.4997667
AACS	PHYHIPL	0.4879791
AACS	PI4K2A	0.3061784
AACS	PI4KA	0.3381799
AACS	PIGK	0.3389429
AACS	PIGS	0.4037562
AACS	PIGT	0.3184037
AACS	PIK3C3	0.2964421
AACS	PIK3R4	0.2973734
AACS	PIKFYVE	0.3227734
AACS	PIP4K2A	0.3985159
AACS	PIP4K2B	0.3066064
AACS	PIP4P1	0.2928061
AACS	PIP4P2	0.2966172
AACS	PIP5K1C	0.3487799
AACS	PIR	0.5734748
AACS	PISD	0.3167457
AACS	PITHD1	0.5291038
AACS	PITPNA	0.4985955
AACS	PITPNM1	0.479262
AACS	PITPNM3	0.409267
AACS	PITRM1	0.5885895
AACS	PJA1	0.3489549
AACS	PKP4	0.3196394
AACS	PLA2G4D	0.3146576
AACS	PLAA	0.3395963
AACS	PLBD2	0.3414963
AACS	PLCB1	0.3385504
AACS	PLCD1	0.5209614
AACS	PLCG1	0.4044255
AACS	PLCH2	0.2948104
AACS	PLCL1	0.2893659
AACS	PLCL2	0.2892305
AACS	PLCXD3	0.5935956
AACS	PLD3	0.4616132
AACS	PLEKHA1	0.5386567
AACS	PLEKHB1	0.4379436
AACS	PLEKHD1	0.323595
AACS	PLEKHO2	0.29532
AACS	PLGRKT	0.3275376
AACS	PLLP	0.4114682
AACS	PLP1	0.2364112
AACS	PLPBP	0.5961813
AACS	PLPP6	0.3495771
AACS	PLPPR4	0.3402937
AACS	PLPPR5	0.5232088
AACS	PLS1	0.5560579
AACS	PLSCR3	0.3230809
AACS	PLXNA1	0.2603248
AACS	PLXNA2	0.3566228
AACS	PLXNA3	0.4435229
AACS	PLXNA4	0.3170648
AACS	PLXNB1	0.3204848
AACS	PLXNB2	0.3067008
AACS	PLXNC1	0.318316
AACS	PLXND1	0.2618486
AACS	PMM2	0.5779118
AACS	PMPCA	0.4687913
AACS	PMPCB	0.571494
AACS	PNKD	0.416707
AACS	PNMA8B	0.3148262
AACS	PNP	0.4873403
AACS	PNPLA8	0.3516107
AACS	PNPO	0.4792011
AACS	PNPT1	0.4208114
AACS	PODXL2	0.3192987
AACS	POFUT1	0.5537402
AACS	POLDIP2	0.5188558
AACS	POMGNT2	0.3262266
AACS	PON2	0.3892243
AACS	POR	0.2688552
AACS	PPA1	0.5933405
AACS	PPA2	0.5028028
AACS	PPCS	0.6051702
AACS	PPDPF	0.3472638
AACS	PPFIA2	0.3045428
AACS	PPFIA3	0.3316413
AACS	PPFIA4	0.3266424
AACS	PPIB	0.2506839
AACS	PPID	0.5330505
AACS	PPIF	0.3701226
AACS	PPIH	0.5161076
AACS	PPIL1	0.4025581
AACS	PPIP5K2	0.3458127
AACS	PPM1E	0.3683043
AACS	PPM1F	0.5834718
AACS	PPM1H	0.3105664
AACS	PPM1K	0.5194797
AACS	PPME1	0.4242461
AACS	PPOX	0.3148255
AACS	PPP1CA	0.3795226
AACS	PPP1CB	0.405493
AACS	PPP1CC	0.3547241
AACS	PPP1R12B	0.2851279
AACS	PPP1R12C	0.2826931
AACS	PPP1R14A	0.3972113
AACS	PPP1R14C	0.5710609
AACS	PPP1R16A	0.3164105
AACS	PPP1R16B	0.3654833
AACS	PPP1R1A	0.537926
AACS	PPP1R2	0.5319997
AACS	PPP1R21	0.3047543
AACS	PPP1R9A	0.3171543
AACS	PPP1R9B	0.1961844
AACS	PPP2R1A	0.1863448
AACS	PPP2R2A	0.2044809
AACS	PPP2R2C	0.2706077
AACS	PPP2R5B	0.3456622
AACS	PPP2R5C	0.2722999
AACS	PPP2R5D	0.4701643
AACS	PPP2R5E	0.3592647
AACS	PPP3CA	0.1872581
AACS	PPP3CB	0.278982
AACS	PPP5C	0.4816234
AACS	PPP6C	0.2958108
AACS	PPP6R2	0.3129539
AACS	PPT1	0.4111743
AACS	PPTC7	0.5345618
AACS	PRAF2	0.2217148
AACS	PRDX3	0.3275317
AACS	PRDX4	0.4739177
AACS	PRDX6	0.478516
AACS	PREB	0.4080978
AACS	PREX1	0.3178887
AACS	PREX2	0.2825937
AACS	PRICKLE2	0.3656133
AACS	PRKAA1	0.3239876
AACS	PRKACA	0.3482865
AACS	PRKACB	0.2576492
AACS	PRKAG1	0.3123096
AACS	PRKAG2	0.3224061
AACS	PRKAR1A	0.3929515
AACS	PRKAR1B	0.3458127
AACS	PRKAR2A	0.3416116
AACS	PRKAR2B	0.1766649
AACS	PRKCE	0.5619149
AACS	PRKCG	0.5325306
AACS	PRKCI	0.4242402
AACS	PRKCSH	0.2370798
AACS	PRKCZ	0.322312
AACS	PRKG2	0.3678147
AACS	PRMT5	0.3324307
AACS	PRMT8	0.3275701
AACS	PRNP	0.260858
AACS	PRPF19	0.3193508
AACS	PRPSAP2	0.4280607
AACS	PRRT1	0.3103012
AACS	PRRT2	0.2955753
AACS	PRRT3	0.324113
AACS	PRTFDC1	0.5306512
AACS	PRUNE1	0.5068288
AACS	PRUNE2	0.4136708
AACS	PRXL2A	0.3573197
AACS	PSD	0.3253443
AACS	PSD2	0.2962039
AACS	PSD3	0.431538
AACS	PSMA1	0.2991028
AACS	PSMA2	0.2612191
AACS	PSMA3	0.28553
AACS	PSMA4	0.2820283
AACS	PSMA5	0.3288927
AACS	PSMA6	0.3093399
AACS	PSMA7	0.3073374
[truncated: 998,000+ more rows]
