# Supplementary material for: A tissue-specific atlas of protein–protein associations enables prioritization of candidate disease genes
Source: Nat Biotechnol. 2025 May 2;44(4):654–67. doi: 10.1038/s41587-025-02659-z (PMC13090126; doi:10.1038/s41587-025-02659-z)
Supplement: Supplementary file 3 — All supplementary tables and file descriptions. [file 41587_2025_2659_MOESM3_ESM.zip › TableS23_[fig3a]_AP2_known_nonsynaptic_interactors.csv]

prot2	blood	brain	breast	colon	kidney	liver	lung	ovary	pancreas	stomach	throat
AAGAB	0.5348758200000001	0.21951147999999998	0.43339876000000005	0.48535091999999996	0.4750491	0.22085474	0.17958332000000002	0.15920466	0.25716766	0.44567293999999996	0.28261284
AFTPH	0.57579104	0.35620148	0.34699068	0.28080156	0.47295704	0.25137178	0.17268319999999998	0.17779238	0.12099666	0.47816606000000006	0.13044632
ANKRD28	0.19822891999999998	0.35968342	0.3664587	0.30557369999999995	0.36655272	0.29739834	0.28805948	0.20626683999999998	0.23070501999999998	0.51426068	0.19106426
AP3B1	0.5181032799999999	0.23118676	0.6759310199999999	0.57783634	0.60291196	0.43733444	0.54233408	0.78913206	0.49285503999999997	0.48644502	0.5464357200000001
AP4S1	0.41395020000000005	0.47267138	0.5566922599999999	0.54830378	0.3692607	0.31822392	0.33879068	0.19465056	0.43444222000000005	0.5991394999999999	0.39690476
AP5S1	0.395113	0.25704216	0.55058876	0.41761628	0.48081214	0.34996383999999997	0.5233409800000001	0.5603288	0.48847532000000005	0.40166024	0.5026613
AP5Z1	0.48008026	0.20107314	0.54141304	0.64350422	0.38892472	0.16566698	0.50482684	0.55353082	0.4777322	0.56353272	0.3757149
BMP2K	0.59067846	0.34490014	0.67907844	0.44781795999999996	0.5923023	0.5842449200000001	0.6794008	0.58408196	0.63627788	0.6183455	0.53363916
CBL	0.54293242	0.33390887999999996	0.44628769999999995	0.4579197	0.46168684000000004	0.38501602	0.41196016	0.27678528	0.41374432	0.32717332	0.49941562
CD74	0.5006448800000001	0.22370856	0.38697246	0.33497386	0.40007408	0.43459193999999995	0.60072418	0.2985744	0.46294362	0.47918552	0.5842052799999999
CLINT1	0.55004506	0.13475202	0.35005516000000003	0.36001932	0.54456028	0.36182854	0.30409173999999994	0.25190992	0.23300514000000003	0.40974868000000003	0.25853636
CLTCL1	0.49873601999999995	0.6921643	0.46377768	0.53354132	0.6485573600000001	0.47637619999999997	0.37653324	0.49413598	0.42231768000000003	0.3061803	0.38836002000000003
DAB2	0.40462664000000004	0.12545277999999999	0.61123224	0.5858413	0.56919046	0.4357892	0.77120608	0.87620368	0.55099412	0.49899597999999995	0.7527740599999999
EHD2	0.38516712000000003	0.27643724000000003	0.6639322400000001	0.5287076199999999	0.5199020599999999	0.5926122	0.61275312	0.8846839	0.55688188	0.46032528	0.61950922
EPN3	0.47553472	0.68767826	0.38609994	0.36644656	0.27771464	0.52104384	0.32423028	0.25297771999999996	0.19033994	0.44125264	0.19410632
HGS	0.47511232000000003	0.6987696999999999	0.46370370000000005	0.55387538	0.5198214	0.44429850000000004	0.42841757999999996	0.49916910000000003	0.52239868	0.35397668000000004	0.51150968
HLA-DPA1	0.45300405999999993	0.16077044000000001	0.5054900200000001	0.290383	0.52191346	0.39804926	0.58856136	0.46665168	0.49102756000000003	0.4369791	0.58876696
HLA-DPB1	0.44697282000000005	0.18614134	0.4330279	0.2824432	0.37336136	0.40063270000000006	0.5753746399999999	0.38165822	0.47663762	0.33356201999999996	0.53237216
HLA-DQA1	0.36744032	0.18369372	0.35640314	0.42996522	0.4037839	0.41298788000000003	0.5050378799999999	0.5877564399999999	0.49729712	0.37541692	0.52816626
HLA-DQB1	0.3824277	0.17745519999999998	0.40154303999999996	0.40961334000000005	0.4370386	0.449266	0.48007854000000005	0.51374166	0.47930418	0.44157302000000004	0.4838438399999999
HLA-DRA	0.5159106400000001	0.16824756000000002	0.48260628	0.48036472	0.6078167800000001	0.46616885999999996	0.6239070800000001	0.3488116	0.53441206	0.5514392	0.66127976
HLA-DRB1	0.46973839999999994	0.29046376	0.44459516	0.28542954000000004	0.50674946	0.43539089999999997	0.54741318	0.4972732000000001	0.35256962000000003	0.41614816	0.5191363
HSPA1L	0.30044056	0.27427429999999997	0.35880734	0.43226662000000005	0.44778914	0.20561096	0.2530968	0.32020368	0.21575660000000002	0.4710425	0.2515023
IGF2R	0.5241275400000001	0.09764796	0.44429131999999993	0.60407538	0.53111108	0.40037506	0.40168711999999995	0.47100588000000004	0.58868414	0.5092391199999999	0.35645556
ITSN2	0.62820916	0.6275579600000001	0.39432004000000004	0.22410535999999998	0.50481356	0.38761498	0.53832082	0.42144062	0.25112092	0.39259995999999997	0.33996684
M6PR	0.43225714000000004	0.2186166	0.33744158	0.56299038	0.55748206	0.46426239999999996	0.47649357999999997	0.12109586000000001	0.3339264	0.4688559	0.33775805999999997
NCALD	0.33640218	0.8107589199999999	0.34805256	0.4473735	0.54301972	0.43717906000000006	0.42514214	0.45051053999999996	0.50663372	0.3938359	0.46798298000000005
NECAP2	0.6199017	0.21288236	0.4470109	0.57134036	0.55050204	0.51256376	0.61197736	0.68966018	0.65165416	0.5382536200000001	0.6484013
NUDCD1	0.38321028	0.10643384	0.29626414	0.40535704	0.41308138000000005	0.21024221999999998	0.13867954	0.25785746	0.22650682	0.4543741	0.29624214000000004
REPS1	0.4422815	0.48892114	0.33049312	0.30787206	0.49607576	0.3431538	0.25066457999999997	0.12187197999999999	0.32207466	0.44670458	0.18158452
REPS2	0.65836596	0.7802488399999999	0.40751163999999995	0.30395238	0.38080968	0.46601857999999996	0.39838922	0.09989226	0.27442120000000003	0.43641062	0.33281202
RPS6KA3	0.56170196	0.25758554	0.52285964	0.5411075999999999	0.5683504	0.37040229999999996	0.35750026	0.43172585999999996	0.37575210000000003	0.58558362	0.4293907
SCARB2	0.32472704	0.151334	0.57898568	0.5741652800000001	0.5615957	0.5255240999999999	0.61249218	0.33921666000000006	0.47282016000000004	0.50076124	0.6416516800000001
SHC1	0.6115344	0.12073138000000001	0.30890246	0.28567142	0.45464055999999997	0.23232616	0.2647123	0.3324294	0.26919408	0.34751424000000003	0.27518122
STAM	0.3630674	0.72157364	0.4353642	0.47110546	0.5736538	0.3815517	0.39915007999999996	0.5014934	0.55156486	0.44298064000000004	0.48708472
STAM2	0.53561324	0.30331754	0.53069504	0.40235370000000004	0.5538403000000001	0.35583960000000003	0.41624536	0.49986574	0.49341248000000004	0.49244994000000003	0.50871422
STAMBP	0.47019744	0.26409988	0.40577981999999996	0.33247646	0.52776568	0.40074138000000004	0.14743014	0.1835572	0.29149302	0.39913886	0.21316422
SYNRG	0.6310901	0.5561559199999999	0.3680758	0.32209931999999997	0.459371	0.23857264000000003	0.2393567	0.19781596	0.13441616	0.33436496	0.16986968
TBC1D5	0.50722584	0.11853898	0.43713724000000004	0.35717096000000004	0.57485684	0.40789552	0.46898831999999996	0.20522736	0.4390043	0.46168304000000004	0.48229146
TF	0.42312333999999996	0.18409177999999998	0.49280650000000004	0.33593426	0.36372287999999997	0.51820178	0.44732152000000003	0.59903434	0.48035642	0.41441125999999995	0.5643187000000001
