# Supplementary material for: A tissue-specific atlas of protein–protein associations enables prioritization of candidate disease genes
Source: Nat Biotechnol. 2025 May 2;44(4):654–67. doi: 10.1038/s41587-025-02659-z (PMC13090126; doi:10.1038/s41587-025-02659-z)
Supplement: Supplementary file 3 — All supplementary tables and file descriptions. [file 41587_2025_2659_MOESM3_ESM.zip › TableS23_[fig3a]_AP2_known_synaptic_interactors.csv]

prot2	blood	brain	breast	colon	kidney	liver	lung	ovary	pancreas	stomach	throat
AAK1	0.55418018	0.8071308399999999	0.51533602	0.60466648	0.55914258	0.47838095999999997	0.52788312	0.49630556	0.51432388	0.46939156000000004	0.60264154
AP1B1	0.71033042	0.62464422	0.58725212	0.6438630200000001	0.71436526	0.72671986	0.6802870999999999	0.70020946	0.5895275200000001	0.67163226	0.57844666
AP1G1	0.59144664	0.7330245	0.5724145199999999	0.6714397599999999	0.6212963	0.56289166	0.35649495999999997	0.35155856	0.41137113999999997	0.5050822	0.35918710000000004
AP1G2	0.54615232	0.18792372	0.5800324800000001	0.36099194	0.48847958	0.35978842	0.37698288	0.27953675999999994	0.33079124000000004	0.54308972	0.2593969
AP1M1	0.67968538	0.68265922	0.62000214	0.68722692	0.68441674	0.5136155600000001	0.57145738	0.43058632	0.5556285400000001	0.65884526	0.6562871
AP1S1	0.27127236	0.64280856	0.49483382000000004	0.42314121999999993	0.42480604	0.48838172	0.23951029999999998	0.41632423999999996	0.28303086	0.42232941999999996	0.27950546000000004
AP1S2	0.6498716200000001	0.44798653999999993	0.46119921999999997	0.5948784	0.49207572	0.49153655999999996	0.61199854	0.48634678000000003	0.43070763999999995	0.47181162	0.64678024
AP3D1	0.53672418	0.8444488	0.63214372	0.5966293	0.59169906	0.4540852	0.5594804200000001	0.67274704	0.43921894000000006	0.56191152	0.4393308
AP3M1	0.59825206	0.312162	0.67365094	0.60149304	0.6250952599999999	0.50737802	0.62131322	0.7514965	0.3949595	0.5931966799999999	0.51582954
AP3S1	0.56907566	0.63772136	0.52516174	0.45267261999999997	0.51399078	0.39742334	0.45463149999999997	0.6031142199999999	0.40696358000000005	0.39393954	0.48491106000000006
ARF6	0.61413648	0.43323068	0.45421744000000003	0.48410133999999994	0.60469396	0.5821103400000001	0.40672334	0.35176949999999996	0.3381849	0.526269	0.44225729999999996
ARFGAP1	0.51797438	0.7358005999999999	0.44601489999999994	0.40886406	0.48876860000000005	0.2312596	0.32035722	0.58933916	0.25204622	0.4796664	0.4341011
ARRB1	0.4920959	0.74555828	0.52015218	0.34149408000000003	0.58093112	0.40179654	0.45376698	0.54056252	0.29176367999999997	0.45109804000000003	0.47214203999999993
ARRB2	0.5693383599999999	0.2797114	0.42703686	0.42152075999999994	0.43544679999999997	0.3249948	0.59018244	0.31446522	0.45752092	0.43354780000000004	0.4704121600000001
ATG9A	0.5559533	0.5229113	0.36995402	0.30460478	0.40339206	0.26586615999999996	0.36213334	0.29747906	0.37551874	0.32046478	0.24900738000000003
BIN1	0.37249656	0.86891442	0.4929284000000001	0.38459182	0.48907046000000004	0.4387524	0.52276642	0.5297170400000001	0.30812147999999995	0.4565197	0.47067230000000004
CLTA	0.6187052000000001	0.63686118	0.39981016	0.36774282	0.56946584	0.4039077	0.28797822	0.37423214	0.52807106	0.37936742	0.41723350000000003
CLTB	0.61394582	0.8268623399999999	0.48431630000000003	0.33119434	0.53510056	0.5325780200000001	0.42455499999999996	0.72116748	0.4615123	0.27414578	0.35176126
CLTC	0.78321062	0.9148052	0.67867594	0.59866806	0.71891242	0.6501408200000001	0.6830160999999999	0.62998448	0.63127226	0.6517227800000001	0.61610786
CRK	0.39513402	0.19044632	0.38961142	0.32951823999999996	0.5685214199999999	0.47400058000000006	0.36803848	0.28621832	0.43287166	0.48117712	0.6405798
DNM1	0.35294048	0.91140238	0.69422552	0.32243288	0.43426993999999997	0.43232238	0.55575222	0.6057002	0.69817552	0.31467928	0.52916992
DNM2	0.67448054	0.48222161999999996	0.53066994	0.51030812	0.5795634599999999	0.54712844	0.5599318799999999	0.31563024	0.45611092	0.43781406	0.49058029999999997
DPYSL2	0.5466881	0.87505586	0.5034968799999999	0.48284794	0.6091251200000001	0.69972844	0.6353108799999999	0.78527286	0.52495576	0.46718348	0.68380456
EFNB1	0.39020314	0.42073988	0.54683796	0.37363098	0.33217238	0.29959176	0.41508396000000003	0.2807351	0.37490873999999996	0.38807248	0.26955346
EPN1	0.71507214	0.85956444	0.62637678	0.542919	0.66071842	0.7298612	0.7786424399999999	0.8352363	0.57504778	0.47810496	0.6203211399999999
EPN2	0.42855533999999995	0.5508832800000001	0.46902334	0.52814838	0.42416844	0.45208437999999995	0.35823452	0.23283314000000002	0.46181192	0.3383881	0.21001508000000002
EPS15	0.53774064	0.28447136	0.57502078	0.38574666	0.60227246	0.58867644	0.7728139199999999	0.56696954	0.62951558	0.5431901800000001	0.69298956
EPS15L1	0.64831712	0.8258182999999999	0.5824550399999999	0.45830958	0.56791782	0.59917252	0.5741999200000001	0.5574459199999999	0.60431766	0.50286664	0.50306326
FCHO2	0.45786884	0.13569666	0.61812482	0.5440386	0.55833004	0.54178014	0.71240898	0.5362138599999999	0.64363028	0.5018676999999999	0.6526864
FXR1	0.38353213999999997	0.14915882	0.26228737999999996	0.5155542399999999	0.5534309399999999	0.29180352	0.17373386	0.17752106	0.33246424	0.54341854	0.26810606
GRB2	0.6097509000000001	0.43453188000000004	0.3675558	0.40227152000000005	0.58396284	0.35206042	0.41756528	0.32669562	0.55234982	0.43022144000000007	0.59890254
HIP1	0.51283218	0.24223636	0.6354365599999999	0.53502538	0.50193968	0.53106992	0.6833971	0.43658280000000005	0.7686436000000001	0.47800057999999995	0.5206075
HIP1R	0.2904615	0.59808836	0.41871638000000005	0.28997324	0.48998742	0.41813218	0.15932485999999998	0.11764543999999999	0.17434257999999997	0.42040461999999995	0.14282028
HTT	0.5717977	0.7673348600000001	0.46013516	0.54866904	0.47983114000000004	0.49861886	0.46788456	0.2895413	0.43190002000000005	0.55119758	0.4588014
ITSN1	0.5246894400000001	0.7611380999999999	0.6228972199999999	0.56981216	0.56522262	0.49529744000000003	0.69826074	0.86265436	0.6616441	0.52725398	0.69922558
MAPK1	0.62055352	0.7525452	0.5442495	0.63790378	0.54359988	0.5665908	0.56367408	0.5207036	0.57333844	0.6151258399999999	0.61338732
MYO6	0.36547228	0.40341648	0.48602998	0.42320334	0.52679552	0.32971534	0.32603768	0.32667744	0.3183216	0.51607338	0.19547396
NECAP1	0.5886825800000001	0.89046502	0.38108348	0.23177838	0.45994308000000006	0.2935639	0.26525906	0.26047088	0.23932296000000003	0.51767312	0.29200426
NF1	0.32980262	0.681011	0.36960438	0.42616292	0.45570652	0.39274458	0.43732638	0.5345849	0.6023768	0.47226048	0.37776992
NUMB	0.6393275199999999	0.45856899999999995	0.53811146	0.46036588	0.42918754000000003	0.6319564599999999	0.46016772	0.6872691200000001	0.40393315999999996	0.39528594	0.44699426000000003
PICALM	0.77472428	0.51852292	0.71520026	0.6910097399999999	0.66075352	0.76249444	0.8336141399999999	0.9201344600000001	0.78765098	0.6106324	0.77608552
RALBP1	0.44961466000000005	0.71612178	0.3755066	0.41035848	0.37601028	0.30575222	0.23072090000000003	0.12408224000000001	0.43733938000000006	0.18631267999999998	0.17987519999999999
RPS27A	0.32555459999999997	0.20450658000000002	0.2102579	0.32143842	0.5808344200000001	0.40495213999999996	0.43397557999999997	0.22780326	0.24138137999999998	0.41484166	0.29036538
RPS6KA1	0.54453536	0.31489643999999994	0.50778726	0.3645624	0.44948708000000004	0.3270781	0.37555762000000004	0.45311060000000003	0.40293206000000004	0.4586841	0.35033108
RPS6KA4	0.5035711	0.43714662000000004	0.5486568000000001	0.4033801	0.44945535999999997	0.36847366	0.42351577999999995	0.47159189999999995	0.42183413999999997	0.48438404	0.38884944
RPS6KA5	0.4140509	0.41541068000000003	0.5329520600000001	0.32929408	0.38713576	0.30351758	0.25044138	0.17282294	0.27438372	0.37200474	0.3244343
SH3GL1	0.59384422	0.66421652	0.5477814000000001	0.36622978	0.53738264	0.54624848	0.42791532	0.8230376400000001	0.53804714	0.53986624	0.48460257999999995
SH3KBP1	0.6148598200000001	0.34194018000000004	0.37914742	0.44837531999999997	0.42225528	0.39159573999999997	0.53760118	0.35094968	0.3510089	0.47492348	0.55822516
SNX9	0.47743453999999996	0.2651322	0.72326562	0.5727319	0.5519858799999999	0.5368436799999999	0.7502300399999999	0.7882615000000001	0.71079362	0.5582929200000001	0.67127284
TFRC	0.4534141	0.16085542	0.35342178	0.40797456	0.48328524	0.30892616	0.24626076000000002	0.29273888000000003	0.3739532	0.5378765999999999	0.15947292
TGOLN2	0.41381388	0.13090762	0.44388346	0.16462158	0.5187293000000001	0.31601022	0.42480558	0.5220625799999999	0.5459680199999999	0.31171886	0.36354897999999997
