# Supplementary material for: A tissue-specific atlas of protein–protein associations enables prioritization of candidate disease genes
Source: Nat Biotechnol. 2025 May 2;44(4):654–67. doi: 10.1038/s41587-025-02659-z (PMC13090126; doi:10.1038/s41587-025-02659-z)
Supplement: Supplementary file 3 — All supplementary tables and file descriptions. [file 41587_2025_2659_MOESM3_ESM.zip › TableS24_[fig3e]_odds_ratios_enrichment_components_OCDgenes.csv]

name	drug_targets	mouse_pheno	gwas_weak_var
Golgi cis cisterna		0	0
Golgi trans cisterna		0	0
Golgi membrane	0	1.2474334831618104	0.7066505117729964
exocyst		0	0
vacuolar proton-transporting V-type ATPase, V0 domain		0	0
vacuolar proton-transporting V-type ATPase, V1 domain		0	0
nuclear chromosome	0	0	2.261894643443295
astral microtubule		0	0
pericentriolar material	0	0	0
mitochondrial chromosome		0	0
storage vacuole		0	0
lytic vacuole		0	0
phagophore assembly site		13.536280511650649	4.070347021381951
autophagosome membrane	0	0	0
condensed chromosome	0	0	1.6325782522378074
condensed nuclear chromosome	0	0	0
lateral element		0	0
central element		0	0
transverse filament		0	0
sex chromosome		0	0
X chromosome	0	0	0
Y chromosome	0	0	0
equatorial microtubule organizing center		0	0
P-body	0	0	1.7874342306272994
outer dense fiber		0	0
microfibril		0	0
cornified envelope	0	0	0
radial spoke		0	0
radial spoke head		0	0
radial spoke stalk		0	0
fibrillar center	0	0	0.4024483068768292
dense fibrillar component			0
granular component	0	0	0
acrosomal vesicle	0	0	0.49968509109197756
stress fiber	0	2.970454851478608	0
ruffle	0	0	0
sex chromatin		0	0
Barr body		0	0
XY body	0	0	4.203493993767334
photoreceptor outer segment	0	0	0
immunological synapse	0	0	0
phagocytic cup	0	0	2.3525122837498915
photoreceptor inner segment	0	0	0
uropod	0	0	0
female pronucleus		0	0
male pronucleus		0	0
inner acrosomal membrane		0	0
acrosomal membrane	0	0	0
outer acrosomal membrane		0	0
polkadots		0	0
podosome	9.691261884495102	0	0
stereocilia ankle link		0	0
manchette		0	0
extracellular region	0	0.9010388420092323	0.7655706698379503
collagen trimer	0	0	1.2920610931329133
collagen type XV trimer	0	0	0
fibrillar collagen trimer	0	0	0
collagen type I trimer	0	0	0
collagen type II trimer	0	0	0
collagen type III trimer	0	0	0
collagen type IV trimer	0	0	0
collagen type V trimer	0	0	0
collagen type VI trimer	0	0	0
collagen type VII trimer		0	0
collagen type VIII trimer		0	0
collagen type XI trimer	0	0	0
collagen type IX trimer		0	0
collagen type XII trimer		0	0
collagen type XIV trimer		0	0
collagen type XVI trimer		0	0
collagen type X trimer		0	0
collagen type XIII trimer		0	0
interstitial matrix	0	0	0
extracellular space	0	1.484428257019863	0.8713894509907335
nucleus	0.06269254453243801	0.5671142343306722	1.0898905951302262
nuclear inner membrane	3.87766126157667	4.503090676982952	0
lamin filament		0	0
nuclear outer membrane	3.87766126157667	0	2.0275341302574774
annulate lamellae	0	0	0
nuclear lamina		0	0
nucleoplasm	0.35570950428935605	0.4913541807663763	1.2804164326347531
replication fork	0	0	1.959828753251378
U5 snRNP		0	3.2687033333527293
U7 snRNP		0	9.810381174376234
U1 snRNP		0	0
U2 snRNP		0	2.4506802952442066
U4 snRNP		0	0
U6 snRNP			0
U4atac snRNP		0	0
U6atac snRNP			0
chromosome	0	0	1.0737056484189065
polytene chromosome			inf
chiasma		0	0
recombination nodule		0	0
late recombination nodule		0	0
perichromatin fibrils		0	0
nucleolus	0.43530677368145265	0.3778311613077636	1.1308321189065127
nucleolus organizer region		0
cytoplasm	0.2500354736176409	0.8183579648278954	0.902317673030241
mitochondrion	0.18936356495567389	1.188397813661238	1.9108618585704786
mitochondrial envelope	0	0	0
mitochondrial outer membrane	0.9134786480496987	1.35886193354445	1.1588406542526288
mitochondrial inner membrane	0	0.8369654615213267	2.4935686562610244
mitochondrial ribosome	0	0	2.3525122837498915
mitochondrial large ribosomal subunit		0	1.0871314080252026
mitochondrial small ribosomal subunit		0	1.8964909634278655
lysosome	0.8118985904475196	0	1.0099809272353342
lysosomal membrane	0	0	1.2565700164127585
secondary lysosome		0	0
endosome	1.6700607096846467	1.459632894262838	0.8679578458579342
early endosome	1.4241102719949155	1.5960785165182185	0.9549516192276253
late endosome	1.0681282557199272	0	1.1374647198151955
multivesicular body	0	0	0
vacuole	0	0	0
vacuolar membrane		0	0
vacuolar lumen			0
autophagosome	0	3.900311679851811	2.2717531662500607
peroxisomal membrane	0	0	0
endoplasmic reticulum	0.7615433771153792	1.2101189254519007	0.9968779818406949
endoplasmic reticulum membrane	1.551070911507925	1.5344183169044938	1.1332272454483436
smooth endoplasmic reticulum	0	0	0
rough endoplasmic reticulum	1.6091480365101811	0	0
endoplasmic reticulum-Golgi intermediate compartment	2.7672560643304083	0	1.5693332962080995
Golgi apparatus	0.5565988934574407	1.9908632508567239	0.9957942544101025
Golgi lumen	0	0	0.5794540954654938
Golgi medial cisterna		0	0
Golgi-associated vesicle	0	0	0
cis-Golgi network	0	0	0
trans-Golgi network	2.41998767510471	0	1.3545781999185353
lipid droplet	0	0	0.5852871715547318
centrosome	0.449325327309971	0	0.8216898269725739
centriole	0	1.7272944083735122	1.1228264973877102
microtubule organizing center	0	3.655411397841811	1.6350396435404075
spindle pole body	0	0	0
aster			0
spindle	0	0	1.025497068305655
polar microtubule		0	0
kinetochore microtubule		0	0
cytosol	0.1514713859290358	0.6141596165642802	0.9876546111963691
proteasome regulatory particle			5.350607861582706
cytoskeleton	0.1969338275069861	0.5236869467591694	1.0375796298813795
muscle thin filament tropomyosin		0	0
striated muscle myosin thick filament		0	0
striated muscle thin filament	0	0	0
microtubule	0	0	0.3432356407893651
spindle microtubule	0	0	1.305314594764096
axonemal microtubule	0	0	0
nuclear microtubule			0
cytoplasmic microtubule	3.87766126157667	0	2.1825721496860173
intermediate filament	0	0	0
neurofilament	inf	21.99173366286093	0
actin filament	0	0	0.6975035894828727
microvillus	3.2300773761943953	0	0.8031853782033065
brush border	0	0	0
clathrin-coated pit	3.87766126157667	0	1.706458987026454
cell-cell junction	1.4917824921420333	2.2820083555219055	2.171137136695886
spot adherens junction			0
zonula adherens		0	7.3577355767904935
fascia adherens	0	25.129415219462437	0
septate junction		0	0
gap junction		7.995033645094064	0
bicellular tight junction	0	2.3017903348650903	1.436411855936135
muscle tendon junction		58.518528988600494	0
cell cortex	0	2.7937955267169943	0.6493879844509434
synaptic vesicle	3.299752666710531	3.914397881936647	1.3690628130919416
spectrin	0	0	0
COP9 signalosome	0	0	0
inward rectifying potassium channel	0	0	0
external side of plasma membrane	0.37816274781201	1.1286853303593236	1.2881641071025836
cytoplasmic side of plasma membrane	0	0	0.536642392967294
basal plasma membrane	2.606399363091661	0	0.8499689542360742
endosome membrane	1.0394708035663156	0.9772928046753816	0.6267374413031103
cytoplasmic side of endosome membrane			0
chromocenter	0	0	0
perinucleolar chromocenter		0	0
cytoplasmic stress granule	0	0	0
endomembrane system	1.4843314237119143	1.2873958105183525	0.506529704730846
vesicle membrane	0	8.795790186096605	1.6325782522378074
trans-Golgi network transport vesicle membrane		0	0
junctional sarcoplasmic reticulum membrane	0	0	0
intercalated disc	7.467449817978764	4.390075276167531	0
C zone		0	0
spectrin-associated cytoskeleton		0	0
longitudinal sarcoplasmic reticulum	0	0	58.79894941832961
terminal cisterna	0	0	0
terminal cisterna lumen		0	0
Cajal body	0	0	1.9969719609778036
actin cytoskeleton	1.2034197082206535	0	0.8609074372822119
microtubule cytoskeleton	0.6574327520950807	0	2.0622937902749783
large ribosomal subunit	0	0	0
small ribosomal subunit	0	0	0
inclusion body	0	14.66437153950715	3.677686190679264
aggresome	0	0	0
basolateral plasma membrane	0.7943535798231275	1.707247818942893	0.21929725636158617
apical plasma membrane	1.3808155699479439	1.6932963651518256	0.13947693353984536
apicolateral plasma membrane	0	0	0
lateral plasma membrane	2.296598845854516	2.3327345324161324	0.6507469460915511
nuclear matrix	0	2.3017903348650903	0.9385251388424861
sarcoplasm	inf	0	0
RNA polymerase II, holoenzyme		0	0
nuclear body	1.011155942709877	0	1.7446750763796577
PML body	0	2.613532357204244	0.5129362493289321
nuclear speck	0	0	1.1915021172969213
organelle inner membrane			0
outer membrane		0	0
ciliary pocket membrane		0	0
myofibril	0	5.491864939807804	1.3350663856254859
sarcomere	0	4.082555041774242	0
Z disc	3.7171828432456895	3.3873316090942054	0.46003581988770714
lamellipodium	0	0	1.2943517674345104
cell junction	0.9134786480496987	1.249789353116437	0.8614507676780021
cell-substrate junction	0	0	0
hemidesmosome	0	0	0
desmosome		0	2.3525122837498915
mitochondrial crista	0	0	0
membrane coat		0	0
vesicle coat		0	0
clathrin vesicle coat		0	0
COPII vesicle coat		0	0
clathrin coat of trans-Golgi network vesicle		0	0
clathrin coat of coated pit		0	0
transport vesicle	0	0	0
clathrin-coated vesicle	0	0	1.5906435209048717
COPI-coated vesicle		0	0
endocytic vesicle	2.7672560643304083	0	0.8625247928736007
trans-Golgi network transport vesicle		0	8.437762060092991
secretory granule	0	2.242281694522799	1.2505800569282286
COPI-coated Golgi to ER transport vesicle			0
T-tubule	9.315095384372334	9.949805333915696	1.3988198518494794
axon	6.079130199030085	3.755228361689758	1.014745260356652
dendrite	5.095656651055011	4.628871925787925	1.553231632132195
growth cone	1.2034197082206535	0	0.8951853414795026
smooth muscle contractile fiber	0	0	0
midbody	0	0	1.6242757600192133
transport vesicle membrane	3.2300773761943953	0	0
cytoplasmic vesicle membrane	8.53470770098284	3.558634332404591	0.8311485614102758
Golgi-associated vesicle membrane	0	0	0
coated vesicle membrane			0
COPI-coated vesicle membrane		0	0
clathrin-coated vesicle membrane		0	0
endocytic vesicle membrane	4.732497736058566	5.858013063354846	3.342019428707968
secretory granule membrane	1.1317979226487165	0	0
clathrin-coated endocytic vesicle membrane	1.1317979226487165	0	0
phagocytic vesicle membrane	0	0	0.7922797070600953
synaptic vesicle membrane	21.17421041855084	4.633034260321207	3.4611417577744716
axolemma	0	11.730864513498767	0
preribosome			0
90S preribosome		0	0
preribosome, large subunit precursor		0	0
preribosome, small subunit precursor		0	0
autosome		0	0
cortical cytoskeleton	0	0	0
cortical actin cytoskeleton	0	0	0
rough endoplasmic reticulum membrane		0	0
smooth endoplasmic reticulum membrane	0	0	0
replisome		0	0
cortical microtubule cytoskeleton		0	0
intraciliary transport particle A		0	0
intraciliary transport particle B		0	3.4611681961979337
interphase microtubule organizing center	0	0	0
dense core granule	inf	0	0
nuclear pore outer ring		0	0
platelet dense granule membrane	0	0	14.71420179756944
platelet dense granule lumen	0	0	9.087121074617984
organelle membrane	0	15.587895739982239	0
platelet alpha granule	0	0	0
platelet alpha granule membrane	0	0	0
platelet alpha granule lumen	0	0	0.9780375659155762
platelet dense tubular network	0	0	0
platelet dense tubular network membrane	0	0	7.3577355767904935
pseudopodium	0	0	0
extrinsic component of external side of plasma membrane	0	0	0
extrinsic component of cytoplasmic side of plasma membrane	0	0	0
cell leading edge	0	6.061660333302431	0.9619416254999641
cell projection membrane	0	0	0
cell trailing edge		0	0
leading edge membrane	0	0	0
lamellipodium membrane	0	0	2.557383365637849
uropod membrane		0	0
pseudopodium membrane		0	0
extrinsic component of endosome membrane		0	0
extrinsic component of mitochondrial inner membrane		0	0
M band		0	0
brush border membrane	1.7566330412395332	0	0
filopodium membrane	0	0	3.2687033333527293
microvillus membrane	0	0	0
centrosomal corona		0	0
neuromuscular junction	1.7682730333493302	3.0219910273927892	0.7418925475939147
spindle pole centrosome	0	0	0
A band	0	0	0
H zone	0	0	0
I band	0	0	0
early endosome membrane	1.2034197082206535	1.3807390992772395	0.6180954433087108
late endosome membrane	0	0	0.38630338560619976
endosome lumen	0	0	0
early endosome lumen	0	0	0
late endosome lumen	0	0	0
filamentous actin		0	3.9344406216958507
nuclear membrane	0	1.0244780289072546	1.1819581510219976
mitochondrial membrane	0	2.934270763144443	1.3163058679782205
nuclear lumen	0	0	3.677686190679264
Golgi cisterna	0	0	0
early phagosome	0	0	0
phagolysosome	0	0	0
small-subunit processome	0	0	0.8887778449961702
bleb	0	0	0
dense core granule membrane		0	58.79894941832961
cell division site		0	9.844660394933017
cleavage furrow	6.464334250872662	0	2.266804724849742
septin cytoskeleton	0	0	0
septin collar		0
asymmetric synapse	11.956235326807459	13.536280511650649	3.677686190679264
symmetric synapse	0	0	0
photoreceptor connecting cilium	0	0	1.7288297558094696
stereocilium		0	1.107714983159121
stereocilium bundle	0	17.596381584242877	5.350607861582706
stereocilium tip		0	0
filopodium tip	0	0	3.2687033333527293
cuticular plate		0	0
cytoplasmic side of mitochondrial outer membrane		0	0
cortical endoplasmic reticulum		0	0
Golgi cisterna membrane	0	8.951700129649073	1.5086808128350795
growth cone membrane		0	0
multivesicular body membrane	0	0	2.0275341302574774
ruffle membrane	0	0	1.1518922839154064
trans-Golgi network membrane	0	0	0
neuron projection membrane	0	0	0
dendrite membrane	39.486433376380006	27.4198373547676	2.1000749927557867
dendritic spine membrane	6.464334250872662	25.129415219462437	4.52705306352585
insulin-responsive compartment		0	0
neuronal cell body membrane	7.339417205955539	7.646840143333108	2.177988548801624
dendrite cytoplasm	19.62765189147392	0	2.177988548801624
myosin filament	0	0	3.096494367885626
paranodal junction	0	0	7.3577355767904935
perinuclear theca		0	58.79894941832961
sarcoplasmic reticulum membrane	0	0	3.0248604125627874
sarcoplasmic reticulum lumen		0	0
Weibel-Palade body	0	0	0
cis-Golgi network membrane	0	0	0
endoplasmic reticulum-Golgi intermediate compartment membrane	2.7672560643304083	3.4393126272728964	0.7612621954675035
cytoskeletal calyx		0	0
melanosome membrane	0	0	2.6737851906267425
microneme membrane	0		0
interphotoreceptor matrix		0	0
proton-transporting V-type ATPase, V0 domain		0	0
proton-transporting V-type ATPase, V1 domain		0	0
node of Ranvier	26.944865947555993	0	0
internode region of axon	0	0	0
paranode region of axon	9.691261884495102	0	0
chromatoid body		0	0
phagophore assembly site membrane		15.997284881595306	3.2687033333527293
plasma lipoprotein particle	0		0
mature chylomicron	0	0	0
chylomicron remnant	0	0	0
very-low-density lipoprotein particle	0	0	0
low-density lipoprotein particle	0	0	0
intermediate-density lipoprotein particle	0	0	0
high-density lipoprotein particle	0	0	0
discoidal high-density lipoprotein particle		0	0
spherical high-density lipoprotein particle	0	0	19.688788383881004
nuclear periphery	0	0	0
autophagosome lumen			0
centriolar satellite	0	0	1.436411855936135
BBSome		0	0
chromaffin granule lumen	0	0	0
chromosome, centromeric core domain		0	0
proteasome storage granule			0
synaptic vesicle lumen			0
U11/U12 snRNP		0	inf
methylosome	0	0	0
secretory granule lumen	0	2.537230242141416	2.113017020351498
recycling endosome lumen			0
interchromatin granule		0	0
ciliary rootlet	0	0	4.203493993767334
histone locus body		0	0
microtubule plus-end	0	0	0
azurophil granule membrane	0	0	0
azurophil granule lumen	0	0	0.6507469460915511
specific granule membrane	0	0	1.3518188378862779
specific granule lumen	0	0	2.0315323088588872
sperm fibrous sheath		0	0
myelin sheath abaxonal region	0	35.160463187472665	0
myelin sheath adaxonal region	0	0	0
ribonucleoprotein granule		0	0
egg coat		0	0
growing cell tip			0
new growing cell tip		0	0
site of double-strand break	0	0	1.2373351896789124
ciliary transition zone	0	0	4.935028057164936
senescence-associated heterochromatin focus		0	0
endolysosome	0	0	0
endolysosome membrane	0	0	0
endolysosome lumen	0	0	0
glomerular endothelium fenestra			0
slit diaphragm	0	0	0
hyaluranon cable		0	0
sperm flagellum	0	1.9407597358112318	2.0047913327329443
inner dynein arm		0	0
outer dynein arm		0	0
early phagosome membrane		0	0
muscle cell projection membrane		0	29.416838319379902
myofilament			0
TCR signalosome		0	0
microtubule minus-end		0	0
keratohyalin granule		0	0
cytoplasmic ribonucleoprotein granule	0	0	0
somatodendritic compartment	3.87766126157667	13.536280511650649	3.677686190679264
nuclear outer membrane-endoplasmic reticulum membrane network			0
paraspeckles		0	0
sarcolemma	1.383134674013695	4.193410216517234	0.517509652629531
nuclear inclusion body		0	0
extrinsic component of endoplasmic reticulum membrane			0
melanosome	0	2.6534170670103108	0.5737353891412842
specific granule		0	0
azurophil granule	0	0	0
chromaffin granule	0	0	19.616367727312472
chromaffin granule membrane	0	0	0
germinal vesicle	0	0	19.616367727312472
glycogen granule		0	0
zymogen granule		0	0
zymogen granule membrane	0	0	3.923066947692857
lamellar body		0	0
photoreceptor outer segment membrane	0	0	0
chylomicron	0	0	0
mast cell granule	0	0	0
actomyosin	0	0	6.540064519651184
mitochondrial nucleoid	0	0	1.3350663856254859
presynaptic membrane	10.553693214222886	12.477406442838602	1.3175454432057987
platelet dense granule		0	0
cell projection	3.7409843588689276	4.359687107442762	1.385551405490441
neuron projection	14.464232043769826	6.466001347340366	1.9985314482073393
neuronal cell body	3.8426250945746627	5.659189485168854	1.6414306884904621
costamere	0	0	0
germ cell nucleus	0	0	0
megasporocyte nucleus			0
synaptic cleft	3.87766126157667	0	0
acrosomal matrix		0	0
acrosomal lumen			0
axon initial segment	6.54833480437813	0	0
terminal bouton	7.467449817978764	5.491864939807804	1.366201862554077
varicosity	0	0	0
dendritic spine	7.217419100043841	6.608621288667271	2.286833198778454
dendritic shaft	7.467449817978764	21.089249593386896	1.5464575213698908
lysosomal lumen	0	0	0
axon hillock	0	35.160463187472665	0
perikaryon	2.9591639922207484	3.632047959445901	0.8194158919882223
myelin sheath	2.41998767510471	0	0
compact myelin	0	0	0
lateral loop		0	0
organelle	0	0	0
membrane-bounded organelle		0	59.02363403139176
non-membrane-bounded organelle	0	0	0
intracellular organelle	0	0	0
intracellular membrane-bounded organelle	0.49047831947147214	0.5763976649375145	1.2231247720192588
intracellular non-membrane-bounded organelle	0	0	0
contractile muscle fiber	0	0	0
apoptosome	0	0	29.416838319379902
CENP-A containing nucleosome		0	0
nuclear replication fork	0	0	0
host cell		0	0
axon terminus	4.2287930172698065	7.45419168926434	1.0297137841197408
cytolytic granule		0	0
nucleoplasmic reticulum		0	0
juxtaparanode region of axon	0	0	0
organelle membrane contact site		0	0
mitochondria-associated endoplasmic reticulum membrane contact site	0	0	2.801271088758211
mitochondrial crista junction		0	0
cell-cell contact zone		0	2.261894643443295
dendrite terminus		0	14.71420179756944
dendritic growth cone	0	0	8.40893504592361
axonal growth cone	3.87766126157667	0	4.540776795618165
cell body	2.5733644923993246	2.613532357204244	1.4003716791320528
cell body membrane	0	0	0
C-fiber	inf	0	0
cerebellar mossy fiber	0	0	0
climbing fiber			0
dentate gyrus mossy fiber			0
main axon	0	0	0
calyx of Held	0	0	0
neuron projection terminus	0	0	3.2687033333527293
dendritic branch		0	0
axonal spine	inf	87.64449876363666	58.79894941832961
neuron spine	9.691261884495102	29.310721362881875	7.3577355767904935
cone cell pedicle		0	58.79894941832961
endoplasmic reticulum quality control compartment		0	0
dendritic spine neck			0
dendritic spine head		0	0
macropinosome	0	0	0
ribosomal subunit	0		0
microspike		0	0
nuclear pore inner ring		0	0
nuclear pore central transport channel		0	0
nuclear pore cytoplasmic filaments		0	0
nuclear pore nuclear basket		0	0
amphisome		0	0
autolysosome		0	5.885880897681755
plasma membrane raft	0	0	1.5883542071912167
mitochondrial degradosome		0	0
keratin filament	0	0	0
type III intermediate filament			0
intermediate filament cytoskeleton	0	0	2.357774960245022
pronucleus	0	0	0
membrane raft	1.0702572580095555	3.237172297385403	0.27015907040463016
intercellular bridge	0	0	0.6435535913412211
apical part of cell	1.6091480365101811	0	0
basal part of cell	0	0	5.350607861582706
apical cortex	0	35.160463187472665	0
basal cortex		0	0
synapse	12.700716619102696	3.9077631559990134	1.3551637992522727
postsynaptic membrane	24.083696521650463	8.754249105170553	1.8403646175846216
proton-transporting ATP synthase, stator stalk		0	0
proton-transporting ATP synthase, catalytic core		0	0
clathrin-coated endocytic vesicle	0	0	0
phagocytic vesicle	0	0	2.4968496676789256
intercellular canaliculus	0	0	0
intracellular canaliculus	0	0	0
rough endoplasmic reticulum lumen		0	0
perinuclear region of cytoplasm	0.37766571456309633	0.6644478582163836	1.1766100775843333
signal recognition particle		0	0
presynaptic active zone	6.464334250872662	0	2.620572384155603
presynaptic active zone membrane	14.658717950035737	6.511823367452503	4.935028057164936
cytoskeleton of presynaptic active zone		0	8.40893504592361
spindle midzone	0	0	0
cell tip		0	7.3577355767904935
cortical microtubule			0
recycling endosome	1.7566330412395332	1.8182609317722869	0.8619898698075167
recycling endosome membrane	3.87766126157667	2.4307231590958605	0.5572328128563245
striated muscle dense body			0
neurofilament cytoskeleton		0	0
excitatory synapse	29.850876615099384	8.376361611524667	2.1000749927557867
inhibitory synapse	19.34641005689444	0	5.350607861582706
kinocilium		0	0
stereocilium membrane		0	0
cell pole			0
clathrin-sculpted acetylcholine transport vesicle membrane		0	0
clathrin-sculpted glutamate transport vesicle membrane	0	0	0
cytoplasmic vesicle lumen	0	58.518528988600494	0
photoreceptor inner segment membrane	0	58.518528988600494	0
cortical granule		0	0
lipid tube		0	0
clathrin-sculpted gamma-aminobutyric acid transport vesicle membrane	0	0	8.40893504592361
phagolysosome membrane		0	0
mitotic spindle astral microtubule		0	0
tricellular tight junction		0	0
podosome ring		0	0
sperm head	0	0	9.844660394933017
neuron projection branch point		0	0
dendritic spine cytoplasm		0	0
growth cone leading edge			inf
leading edge of lamellipodium		0	0
phagophore		0	0
collagen-containing extracellular matrix	0	0.5867801289450305	1.1195565996171832
extracellular membrane-bounded organelle		0	0
extracellular exosome	0.39425717754907846	0.9204283792102672	0.9842773806354705
clathrin-sculpted monoamine transport vesicle membrane	0	0	0
tight junction	0	7.327642116295063	1.6793291243651125
anchoring junction	1.7265999483836199	1.916114835577509	1.817126142683005
Golgi to plasma membrane transport vesicle		0	0
endosome to plasma membrane transport vesicle	0	0	0
exocytic vesicle	0	12.569166151942557	2.3525122837498915
macropinocytic cup		0	0
mucus layer	0	0	0
inner mucus layer		0	0
outer mucus layer		0	0
nuclear pore transmembrane ring		0	0
tertiary granule		0	0
tertiary granule membrane	0	0	0.7922797070600953
cell body fiber	6.464334250872662	29.310721362881875	0
Golgi-associated vesicle lumen	0	0	0
contractile ring	0	0	0
endoplasmic reticulum exit site	0	0	0
U4/U6 snRNP			0
U4atac/U6atac snRNP			0
U2-type prespliceosome		0	3.677686190679264
U2-type precatalytic spliceosome		0	1.1984501069846343
U2-type catalytic step 1 spliceosome		0	0
U2-type catalytic step 2 spliceosome		0	0
precatalytic spliceosome		0	0
catalytic step 2 spliceosome		0	1.3676267717707553
cytoplasmic U snRNP body			inf
pi-body		0	0
piP-body		0	0
nucleus-vacuole junction			0
neuronal ribonucleoprotein granule		0	0
endocytic vesicle lumen	0	0	3.4611681961979337
endoplasmic reticulum tubular network	0	0	3.096494367885626
prominosome		0	0
cleavage body			0
cell periphery	0	0	2.5478453488249313
elastic fiber	0	0	0
perineuronal net		0	0
blood microparticle	0	0	2.8849544537159337
endothelial microparticle	0	0	0
mitotic spindle	0	0	0
meiotic spindle	0	0	0
Flemming body		0	0
meiotic spindle pole		0	0
outer dense plaque of desmosome		0	0
inner dense plaque of desmosome		0	0
apical cytoplasm		0	0
cone matrix sheath			0
central region of growth cone		0	0
peripheral region of growth cone		0	0
site of DNA damage	0	0	0
phagocytic vesicle lumen	0	0	0
ciliary plasm			inf
perinuclear endoplasmic reticulum	0	0	4.52705306352585
synaptic membrane	5.370217118188857	9.680065402044166	2.223893895792793
nuclear stress granule		0	0
tetraspanin-enriched microdomain	0	0	0
alveolar lamellar body		0	0
epidermal lamellar body		0	0
sperm midpiece	0	0	3.2864274469290513
sperm mitochondrial sheath	0	0	11.772130029331539
sperm annulus		0	0
sperm principal piece	0	0	1.7288297558094696
sperm end piece		0	0
lamellar body membrane		0	0
alveolar lamellar body membrane		0	0
epidermal lamellar body membrane		0	0
cytoophidium			0
ripoptosome	0	0	0
perinucleolar compartment		0	0
photoreceptor disc membrane	0	0	0
glial cell projection	6.464334250872662	0	0
glial cytoplasmic inclusion		0	0
Lewy body		0	0
classical Lewy body		0	0
neurofibrillary tangle	0	0	14.71420179756944
tubular endosome		0	0
microtubule bundle		0	11.772130029331539
mitotic spindle pole	0	0	0
dense body		0	0
apical dendrite	0	0	4.203493993767334
basal dendrite	0	0	0
CA3 pyramidal cell dendrite		0	0
sorting endosome	0	0	0
spine apparatus	inf	174.73639055423064	0
dendritic tree		0	0
astrocyte projection	6.464334250872662	25.129415219462437	0
astrocyte end-foot	0	0	0
glial limiting end-foot		0	0
mesaxon	0	0	0
hippocampal mossy fiber		0	0
Lewy neurite		0	0
ribbon synapse	0	0	11.772130029331539
mossy fiber rosette	inf		0
multivesicular body lumen	0	0	0
multivesicular body, internal vesicle	0	0	0
multivesicular body, internal vesicle lumen	0	0	0
Gemini of coiled bodies	0	0	0
cardiac myofibril	0	0	0
myosin II filament		0	0
sperm plasma membrane	0	0	8.40893504592361
ciliary transition fiber		0	0
axonemal basal plate		0	0
ciliary tip	0	0	2.563443198449155
ciliary inversin compartment		0	0
axonemal outer doublet			0
ciliary base	0	0	2.808279889859607
lateral cell cortex		0	0
sperm cytoplasmic droplet		0	0
extrinsic component of omegasome membrane			0
extrinsic component of phagophore assembly site membrane			0
A axonemal microtubule		0	0
intracellular vesicle	0	0	0
9+0 motile cilium		0	0
9+2 motile cilium		0	0
9+0 non-motile cilium	0	0	4.9045245124640235
photoreceptor cell cilium	0	0	0
deuterosome	0	0	0
cytoplasmic side of trans-Golgi network transport vesicle membrane			0
cytoplasmic side of Golgi membrane		0	0
side of membrane	1.3773297066935508	0	0
lumenal side of endoplasmic reticulum membrane	0	0	0
cytoplasmic side of endoplasmic reticulum membrane		15.997284881595306	0
cytoplasmic side of rough endoplasmic reticulum membrane	0	0	0
cytoplasmic side of early endosome membrane		0	0
cytoplasmic side of late endosome membrane		0	0
cytoplasmic side of membrane	0	0	0
cytoplasmic side of lysosomal membrane	0	0	4.52705306352585
lumenal side of lysosomal membrane	0	0	0
lumenal side of membrane	0	0	0
inactive sex chromosome			0
bounding membrane of organelle		0	0
external side of apical plasma membrane	0	0	0
cytoplasmic side of apical plasma membrane		0	0
mucin granule		0	0
perivitelline space			0
extrinsic component of neuronal dense core vesicle membrane			0
cochlear hair cell ribbon synapse		0	0
photoreceptor ribbon synapse	0	0	7.3577355767904935
Schaffer collateral - CA1 synapse	2.4643574971964055	4.514784765443598	1.7694446987458983
hippocampal mossy fiber to CA3 synapse	20.525707869175697	0	1.1744053999759207
chromosomal region		0	0
parallel fiber to Purkinje cell synapse	59.60071713362792	0	0
glycinergic synapse	0	0	0
dopaminergic synapse	3.87766126157667	0	4.52705306352585
skeletal muscle myofibril		0	0
presynapse	4.1134613948684775	4.572865337792667	2.3743701386655713
postsynapse	11.171119099605548	2.141312779851237	2.02080391040484
non-motile cilium membrane		0	0
endoplasmic reticulum tubular network membrane	0	0	0
presynaptic endosome	0	0	8.40893504592361
presynaptic active zone cytoplasmic component	0	0	5.885880897681755
presynaptic endocytic zone		0	0
presynaptic endocytic zone membrane		0	0
postsynaptic recycling endosome		0	0
postsynaptic density membrane	28.92405504204167	4.694491775467583	1.0675581291454888
postsynaptic early endosome		0	0
postsynaptic endocytic zone	inf	0	0
postsynaptic endocytic zone membrane			0
postsynaptic endosome	0	0	23.624774136822435
podocyte foot			0
extrinsic component of synaptic vesicle membrane		0	4.9045245124640235
membrane microdomain	0	0	0
actin-based cell projection		0	19.616367727312472
postsynaptic actin cytoskeleton		0	0
epididymosome		0	0
extrinsic component of presynaptic membrane	0	0	0
extrinsic component of postsynaptic membrane		0	0
extrinsic component of presynaptic endocytic zone membrane		0	0
postsynaptic endosome membrane		0	0
postsynaptic recycling endosome membrane	0	0	0
presynaptic endosome membrane		0	0
extracellular matrix of synaptic cleft	0	0	0
perisynaptic extracellular matrix	0	0	0
glutamatergic synapse	4.402555424148821	2.251305365783046	1.3918177942877477
cholinergic synapse	0	0	10.739872100223312
GABA-ergic synapse	18.376624506082127	4.888961961043632	3.1630055632918697
symmetric, GABA-ergic, inhibitory synapse		0	0
neuron to neuron synapse	0	0	0
asymmetric, glutamatergic, excitatory synapse		0	0
neuronal dense core vesicle	80.64985825164685	25.611867074245833	2.6737851906267425
neuronal dense core vesicle membrane		0	0
neuronal dense core vesicle lumen		0	0
perinuclear endoplasmic reticulum lumen	0	0	inf
mitochondrion-derived vesicle		0	0
postsynaptic specialization, intracellular component	0	0	19.616367727312472
postsynaptic density, intracellular component	9.691261884495102	14.66437153950715	7.3824728323677835
extrinsic component of postsynaptic density membrane		0	0
serotonergic synapse	9.691261884495102	87.64449876363666	0
postsynaptic intermediate filament cytoskeleton		0	0
postsynaptic specialization membrane of symmetric synapse		0	0
presynaptic intermediate filament cytoskeleton		0	0
postsynaptic spectrin-associated cytoskeleton		0	0
cerebellar Golgi cell to granule cell synapse	inf	0	0
extrinsic component of synaptic membrane			0
caveola neck		0	0
secretory vesicle		0	0
polymeric cytoskeletal fiber		0	0
presynaptic cytosol	0	0	0
postsynaptic cytosol	0	0	0
perisynaptic space	inf	174.73639055423064	58.79894941832961
presynaptic cytoskeleton		0	inf
postsynaptic specialization		0	0
glutamatergic postsynaptic density		0	0
matrix side of mitochondrial inner membrane		0	11.772130029331539
postsynaptic specialization of symmetric synapse			0
postsynaptic endocytic zone cytoplasmic component			0
postsynaptic specialization membrane	19.674393162330933	7.646840143333108	1.7813300981770934
cell cortex region		0	0
ficolin-1-rich granule membrane	0	0	0
cytolytic granule membrane	0	0	0
symbiont cell surface		0	0
cellularization cleavage furrow		0	0
apical plasma membrane urothelial plaque		0	0
hinge region between urothelial plaques of apical plasma membrane		0	0
plasma membrane bounded cell projection	0	0	0
stereocilium shaft		0	0
stereocilium base		0	0
vacuole-isolation membrane contact site		0	0
procentriole	0	0	0
centriolar subdistal appendage		0	7.3577355767904935
neuron projection cytoplasm			inf
proximal portion of axoneme		0	0
distal portion of axoneme			0
cone photoreceptor outer segment		0	0
rod photoreceptor outer segment	0	0	0
rod photoreceptor disc membrane		0	0
photoreceptor distal connecting cilium		0	0
sperm head-tail coupling apparatus		0	3.677686190679264
subapical part of cell		0	0
basal body patch		0	0
stereocilium coat			0
lateral wall of outer hair cell		0	0
7SK snRNP		0	19.616367727312472
autolysosome membrane	0	0	0
autolysosome lumen	0	0	0
dynein axonemal particle	0	0	0
radial spoke head 1		0	0
radial spoke head 2			0
radial spoke head 3		0	0
perforant pathway to dendrate granule cell synapse		0	0
endoplasmic reticulum-plasma membrane contact site		0	0
endoplasmic reticulum-endosome membrane contact site		0	0
chromosome, telomeric repeat region		0	0
migrasome		0	19.616367727312472
primary dendrite		0	0
distal dendrite		0	0
apical distal dendrite		0	0
distal axon		0	0
cerebellar granule cell to Purkinje cell synapse		0	0
postsynaptic Golgi apparatus			0
cerebellar climbing fiber to Purkinje cell synapse	0	0	0
TMEM240-body		0	0
macropinosome membrane		0	0
axonemal microtubule doublet inner sheath		0	0
axonemal A tubule inner sheath		0	0
axonemal B tubule inner sheath		0	0
virus-like capsid		0	0
dendritic microtubule		0	0
kinociliary basal body		0	0
dendritic filopodium	0	0	0
omegasome membrane		0	0
extracellular vesicle	1.4843314237119143	8.951700129649073	0
axon cytoplasm	0	4.282570402008089	0.9312826003654808
tertiary granule lumen	0	0	1.1513035542434868
ficolin-1-rich granule lumen	0	0	1.4482806866914721
cytolytic granule lumen		0	0
amphisome membrane		0	0
cytoplasmic microtubule bundle			0
mitotic spindle astral microtubule end		0	0
granular vesicle		0	0
mitotic spindle midzone	0	0	0
hippocampal mossy fiber expansion		0	0
pericellular basket		0	0
pinceau fiber	0	0	0
parallel fiber		0	0
Lewy body core		0	0
Lewy body corona		0	0
spindle matrix		0	0
periciliary membrane compartment		0	0
collagen type XXVI trimer		0	0
terminal web		0	0
meiotic spindle midzone			0
stereocilia tip-link density		0	0
upper tip-link density		0	0
omegasome		0	0
mitotic spindle microtubule		0	0
perinuclear endoplasmic reticulum membrane	0	0	0
proximal dendrite	19.34641005689444	35.160463187472665	11.772130029331539
Golgi cis cisterna membrane		0	0
Golgi medial cisterna membrane		0	0
Golgi trans cisterna membrane		0	0
axonemal central apparatus		0	19.616367727312472
axonemal central pair projection			0
microvesicle		0	0
microtubule end		0	0
proximal neuron projection		0	0
lipoprotein particle	0	0	0
cytoplasmic side of dendritic spine plasma membrane			0
basolateral part of cell	0	0	0
growth cone filopodium		0	0
lysosomal matrix	0		0
cytoplasmic side of nuclear pore			0
FNIP-folliculin RagC/D GAP		0	0
Wnt signalosome	0	0	0
sperm head plasma membrane		0	0
ooplasm		0	0
mitochondrial proton-transporting ATP synthase, stator stalk		0	0
mitochondrial proton-transporting ATP synthase, catalytic core		0	0
extrinsic component of organelle membrane			0
respirasome			14.71420179756944
cortical microtubule plus-end			0
