# Supplementary material for: A tissue-specific atlas of protein–protein associations enables prioritization of candidate disease genes
Source: Nat Biotechnol. 2025 May 2;44(4):654–67. doi: 10.1038/s41587-025-02659-z (PMC13090126; doi:10.1038/s41587-025-02659-z)
Supplement: Supplementary file 3 — All supplementary tables and file descriptions. [file 41587_2025_2659_MOESM3_ESM.zip › TableS25_[fig5c]_synaptic_proteins.csv]

	synGO	synEnrichedMouse	SynComp	brainElevExpr
AADACL4	0	0	0	1
AAK1	1	1	1	0
AATK	0	0	0	1
ABAT	0	1	0	1
ABCA2	0	0	0	1
ABCA3	0	0	0	1
ABCA4	0	0	0	1
ABCB9	0	0	0	1
ABCC12	0	0	0	1
ABCC8	1	0	1	1
ABCE1	0	1	0	0
ABCG4	0	0	0	1
ABHD10	0	1	0	0
ABHD12	0	1	1	0
ABHD12B	0	0	0	1
ABHD13	0	0	1	0
ABHD14A	0	0	0	1
ABHD17A	1	0	1	1
ABHD17B	1	0	1	0
ABHD17C	1	0	1	0
ABHD6	1	1	1	0
ABHD8	0	0	0	1
ABI1	1	1	1	0
ABI2	1	1	1	0
ABI3	1	0	1	0
ABITRAM	0	0	1	0
ABL1	1	0	1	0
ABL2	1	0	0	0
ABLIM1	1	1	0	0
ABLIM2	0	1	0	0
ABLIM3	1	1	1	0
ABR	1	1	1	1
ABTB3	0	0	1	0
ACACA	0	1	0	0
ACAD8	0	1	0	0
ACAD9	0	0	1	0
ACADM	0	0	1	0
ACAN	1	0	1	0
ACAP2	0	1	0	0
ACAP3	0	0	0	1
ACAT2	0	1	0	0
ACBD6	0	1	0	0
ACBD7	0	0	0	1
ACHE	1	1	1	1
ACLY	0	1	0	0
ACOT7	0	1	0	1
ACOT9	0	1	0	0
ACP4	1	0	1	0
ACP7	0	0	0	1
ACSBG1	0	1	0	1
ACSF3	0	1	0	0
ACSL6	0	0	0	1
ACSS1	0	0	0	1
ACSS2	0	1	0	0
ACTB	1	0	1	0
ACTBL2	1	0	1	0
ACTC1	1	0	1	0
ACTG1	1	0	1	0
ACTL6B	0	0	0	1
ACTL9	0	0	1	0
ACTN1	1	1	1	0
ACTN2	1	1	1	0
ACTN4	1	1	1	0
ACTR10	0	1	1	0
ACTR1A	0	1	0	0
ACTR1B	0	1	0	0
ACTR2	1	1	0	0
ACTR3	1	1	0	0
ACTR3B	0	1	0	1
ACVRL1	0	0	1	0
ACYP2	0	1	0	0
ADAM10	1	0	1	0
ADAM11	0	1	1	1
ADAM21	0	0	1	0
ADAM22	1	1	1	1
ADAM23	1	1	1	1
ADAMTS16	0	0	0	1
ADAMTS18	0	0	0	1
ADAP1	0	0	0	1
ADARB1	0	0	1	0
ADARB2	0	0	0	1
ADCY1	1	0	1	1
ADCY10	0	0	1	0
ADCY2	0	0	1	1
ADCY4	0	0	1	0
ADCY5	0	1	0	1
ADCY8	1	0	1	1
ADCY9	0	1	1	0
ADCYAP1	1	0	1	1
ADCYAP1R1	0	0	0	1
ADD1	1	1	1	0
ADD2	1	1	0	1
ADD3	0	1	0	0
ADGB	0	0	0	1
ADGRA1	1	0	1	1
ADGRB1	1	1	1	1
ADGRB2	1	0	0	1
ADGRB3	1	1	1	1
ADGRL1	1	1	1	1
ADGRL2	1	0	0	0
ADGRL3	1	1	1	1
ADISSP	0	0	0	1
ADK	0	1	0	0
ADNP	0	0	1	0
ADO	0	1	0	0
ADORA1	1	0	1	1
ADORA2A	1	1	1	1
ADORA2B	1	0	1	0
ADORA3	1	0	1	1
ADPRH	0	1	0	0
ADRA1A	1	0	0	0
ADRA1B	0	0	0	1
ADRA1D	0	0	0	1
ADRA2A	1	0	1	0
ADRA2C	1	0	0	0
ADRB1	1	0	1	0
ADRB2	1	0	1	0
ADRM1	0	1	0	0
ADSL	0	1	0	0
ADTRP	0	0	0	1
AFDN	1	1	0	0
AGAP1	1	1	1	0
AGAP2	1	1	1	1
AGAP3	1	1	1	1
AGBL4	0	0	1	1
AGER	0	0	1	0
AGFG1	0	1	0	0
AGO2	1	0	1	0
AGPAT4	0	0	0	1
AGPAT5	0	0	0	1
AGRN	1	0	1	0
AGRP	0	0	1	1
AGTPBP1	0	0	1	0
AHCYL2	0	1	1	1
AHSA1	0	1	0	0
AIF1L	0	0	0	1
AIFM3	0	1	0	1
AIMP1	0	1	0	0
AIP	0	1	0	0
AIRE	0	0	0	1
AJAP1	0	0	0	1
AJM1	0	1	0	1
AK1	0	1	0	1
AK2	0	1	0	0
AK4	0	1	0	0
AK5	0	1	0	1
AK7	0	0	0	1
AKAIN1	0	0	0	1
AKAP1	1	0	0	0
AKAP10	0	1	0	0
AKAP12	1	1	1	0
AKAP14	0	0	0	1
AKAP5	1	1	1	1
AKAP7	1	0	1	0
AKAP9	1	0	1	0
AKR1A1	1	1	1	0
AKR1B1	0	0	1	0
AKT1	1	0	1	0
ALB	0	1	0	0
ALCAM	0	1	1	0
ALDH18A1	0	1	0	0
ALDH1A1	0	1	1	0
ALDH1B1	0	1	0	0
ALDH5A1	0	1	1	0
ALDH9A1	0	1	0	0
ALDOA	0	1	0	0
ALDOC	1	0	0	1
ALG2	0	1	0	0
ALK	1	0	0	1
ALS2	1	0	1	1
ALX4	0	0	0	1
AMBN	0	0	0	1
AMELX	0	0	0	1
AMER2	0	0	0	1
AMER3	0	0	0	1
AMFR	0	0	1	0
AMH	0	0	0	1
AMIGO1	0	0	1	0
AMOT	1	0	1	0
AMPD2	0	1	0	1
AMPH	1	1	1	1
AMZ1	0	0	0	1
ANG	0	0	1	0
ANK1	0	1	1	0
ANK2	0	1	1	1
ANK3	1	1	1	0
ANKK1	0	0	0	1
ANKRD13B	0	0	0	1
ANKRD18B	0	0	0	1
ANKRD24	0	0	0	1
ANKRD27	0	0	1	0
ANKRD34A	0	0	0	1
ANKRD34B	0	0	0	1
ANKRD34C	0	0	0	1
ANKRD37	0	0	0	1
ANKRD40	0	0	0	1
ANKRD6	0	0	0	1
ANKRD63	0	1	0	1
ANKS1A	0	0	1	0
ANKS1B	1	1	1	1
ANKUB1	0	0	0	1
ANLN	0	0	0	1
ANO1	1	0	1	0
ANO2	1	0	1	0
ANO3	0	0	0	1
ANO6	1	0	0	0
ANP32E	1	0	1	0
ANXA1	1	1	0	0
ANXA11	0	1	0	0
ANXA2	0	0	1	0
ANXA3	0	0	1	0
ANXA5	1	1	0	0
ANXA6	0	1	0	0
ANXA7	0	1	0	0
ANXA9	0	0	1	0
AP1B1	1	1	1	0
AP1G1	1	1	1	0
AP1G2	1	0	1	0
AP1M1	1	1	1	0
AP1S1	1	1	0	1
AP1S2	1	1	0	0
AP2A1	1	1	1	0
AP2A2	1	1	1	1
AP2B1	1	1	1	0
AP2M1	1	1	1	0
AP2S1	1	1	1	0
AP3B1	0	0	1	0
AP3B2	1	1	1	1
AP3D1	1	1	1	0
AP3M1	1	1	1	0
AP3M2	1	1	1	0
AP3S1	1	1	1	0
AP3S2	1	1	1	0
APBA1	1	1	1	1
APBA2	1	0	1	1
APBA3	0	0	1	0
APBB1	1	1	1	1
APBB2	0	0	1	0
APBB3	0	0	0	1
APC	1	0	0	1
APC2	1	0	1	1
APH1A	1	0	1	0
APLN	0	0	0	1
APLNR	0	0	0	1
APLP1	0	0	0	1
APLP2	1	0	0	0
APMAP	0	1	0	0
APOA4	1	0	1	0
APOB	0	0	1	0
APOBEC3H	0	0	1	0
APOD	0	0	1	1
APOE	1	0	1	1
APOO	0	0	0	1
APP	1	1	1	0
APPL1	1	1	1	0
APPL2	0	1	0	0
AQP1	0	0	1	1
AQP4	0	0	0	1
ARAF	0	1	0	0
ARC	1	1	1	1
ARF1	1	0	1	0
ARF4	1	1	1	0
ARF5	0	1	0	0
ARF6	1	1	1	0
ARFGAP1	1	1	1	0
ARFGAP3	1	0	0	0
ARFGEF1	0	1	0	0
ARFGEF2	1	1	1	0
ARFGEF3	0	1	0	1
ARFIP2	0	1	0	0
ARHGAP1	0	1	0	0
ARHGAP12	1	0	1	0
ARHGAP21	0	1	0	0
ARHGAP22	1	0	1	1
ARHGAP26	0	1	0	0
ARHGAP32	1	1	1	0
ARHGAP33	1	0	1	0
ARHGAP35	0	1	0	0
ARHGAP36	0	0	0	1
ARHGAP39	1	1	1	1
ARHGAP44	1	1	1	1
ARHGAP5	0	1	0	0
ARHGDIA	1	1	1	0
ARHGDIG	0	0	0	1
ARHGEF15	1	0	1	0
ARHGEF2	1	1	0	0
ARHGEF33	0	0	0	1
ARHGEF4	0	0	0	1
ARHGEF6	0	1	0	0
ARHGEF7	1	1	1	0
ARHGEF9	1	1	1	0
ARK2C	0	0	0	1
ARL3	0	1	0	0
ARL6	0	1	0	0
ARL6IP5	1	1	1	0
ARL8A	1	1	1	1
ARL8B	1	1	1	0
ARL9	0	0	0	1
ARMC3	0	0	0	1
ARMC6	0	1	0	0
ARMC8	0	1	0	0
ARMCX3	0	0	1	0
ARNT2	0	0	0	1
ARPC1A	1	1	1	0
ARPC2	1	1	1	0
ARPC3	1	1	0	0
ARPC4	0	1	0	0
ARPC5	1	1	0	0
ARPC5L	1	1	1	0
ARPP19	0	1	0	1
ARPP21	0	0	0	1
ARR3	0	0	1	0
ARRB1	1	1	0	0
ARRB2	1	0	1	0
ARSF	0	0	0	1
ARVCF	0	0	0	1
ASAH1	0	1	0	0
ASAP1	1	1	1	0
ASAP2	0	1	0	0
ASCC1	0	0	1	0
ASCL1	0	0	1	1
ASIC1	1	0	1	1
ASIC2	1	0	1	1
ASIC3	0	0	0	1
ASIC4	0	0	0	1
ASL	0	1	0	0
ASMT	0	0	0	1
ASPA	0	0	0	1
ASPDH	0	0	0	1
ASPHD1	0	0	0	1
ASPHD2	0	0	0	1
ASRGL1	0	1	0	1
ASS1	0	1	1	0
ASTN1	0	1	0	1
ATAD1	1	0	1	0
ATAT1	0	1	1	1
ATCAY	0	1	1	1
ATF2	0	0	1	0
ATF4	0	0	1	0
ATG16L1	1	1	1	0
ATG3	0	1	0	0
ATG5	1	0	1	0
ATG7	1	1	0	0
ATG9A	1	0	0	0
ATIC	0	1	0	0
ATL1	0	1	1	1
ATL2	0	1	0	0
ATM	1	0	1	0
ATOH7	0	0	1	1
ATOX1	0	1	0	0
ATP13A2	0	0	1	1
ATP13A5	0	0	0	1
ATP1A1	0	1	1	0
ATP1A2	0	0	1	1
ATP1A3	1	1	1	1
ATP1B1	0	1	0	0
ATP1B2	0	0	1	1
ATP1B3	0	1	0	0
ATP2A2	0	1	1	0
ATP2B1	1	1	1	0
ATP2B2	1	1	1	1
ATP2B3	1	0	1	1
ATP2B4	1	1	1	0
ATP2C1	0	1	0	0
ATP5PB	0	1	0	0
ATP6AP1	1	1	1	0
ATP6AP2	1	1	1	0
ATP6V0A1	1	1	1	1
ATP6V0A4	1	0	1	0
ATP6V0C	1	1	1	0
ATP6V0D1	1	1	1	0
ATP6V0E2	1	0	1	1
ATP6V1A	1	1	1	0
ATP6V1B1	1	0	1	0
ATP6V1B2	1	1	1	0
ATP6V1C1	1	1	1	0
ATP6V1D	1	1	1	0
ATP6V1E1	1	1	1	0
ATP6V1F	1	1	1	0
ATP6V1G1	1	1	1	0
ATP6V1G2	1	1	1	1
ATP6V1G3	0	0	1	0
ATP6V1H	1	1	1	0
ATP7A	0	0	1	0
ATP8A1	1	1	1	0
ATP8A2	0	1	0	1
ATP9A	0	1	0	1
ATPAF1	0	1	0	0
ATR	1	0	0	0
ATRNL1	0	0	0	1
ATXN10	0	1	1	0
ATXN1L	0	0	1	0
ATXN3	0	0	1	0
AUH	0	1	0	0
AURKA	1	0	1	0
AVIL	0	0	1	0
AVL9	0	1	0	0
AVP	1	0	1	1
AVPR1B	0	0	0	1
AXIN1	1	0	0	0
AZIN2	0	0	1	1
B3GALT1	0	0	0	1
B3GALT2	0	0	0	1
B3GAT1	0	0	0	1
B3GAT2	0	0	0	1
B3GNT4	0	0	0	1
B4GALNT1	0	0	0	1
B4GALNT4	0	0	0	1
B4GAT1	0	0	0	1
B9D1	0	0	0	1
BAALC	0	0	1	1
BACE1	1	0	1	1
BAG2	0	0	1	0
BAG5	0	1	0	0
BAG6	0	1	0	0
BAHCC1	0	0	0	1
BAIAP2	1	1	1	0
BAIAP3	1	0	1	1
BARHL1	0	0	0	1
BARHL2	0	0	0	1
BASP1	0	1	0	1
BATF3	0	0	0	1
BBLN	0	0	0	1
BBS2	0	0	1	0
BBS7	0	0	1	0
BCAN	1	0	1	1
BCAP31	0	1	0	0
BCAR1	0	0	1	0
BCAS1	1	1	0	1
BCAS3	0	1	0	0
BCAT1	0	1	0	0
BCAT2	0	0	0	1
BCL10	0	0	1	0
BCL11A	1	0	1	1
BCL11B	0	0	1	0
BCL2	0	0	1	0
BCL2L1	1	1	1	0
BCO1	0	0	0	1
BCR	1	1	1	0
BCS1L	0	1	0	0
BDNF	1	0	1	1
BEAN1	0	0	0	1
BECN1	0	0	1	0
BEGAIN	1	1	1	1
BEND6	0	0	0	1
BEST1	0	0	1	1
BEST4	0	0	0	1
BEX1	0	0	0	1
BEX2	0	0	0	1
BEX3	0	0	0	1
BEX5	0	0	0	1
BGLAP	0	0	1	1
BHLHA9	0	0	0	1
BHLHE22	0	0	0	1
BICDL1	0	0	0	1
BIN1	1	1	1	0
BLID	0	0	0	1
BLOC1S1	1	0	1	0
BLOC1S2	0	0	1	0
BLOC1S3	0	0	1	0
BLOC1S4	0	0	1	0
BLOC1S5	0	0	1	0
BLOC1S6	1	0	1	0
BLTP1	1	0	1	0
BLVRA	0	1	0	0
BMERB1	0	0	0	1
BMP4	0	0	0	1
BMP7	0	0	0	1
BMPR1A	0	0	1	0
BMPR1B	0	0	1	0
BMPR2	0	0	1	0
BNIP3	0	0	1	0
BOC	0	0	1	0
BOK	0	0	0	1
BOLA1	0	1	0	0
BORCS5	0	0	1	0
BPHL	0	1	0	0
BPIFA1	0	0	0	1
BPIFB3	0	0	0	1
BPIFB4	0	0	0	1
BPTF	0	0	1	0
BRAF	1	1	1	0
BRD1	0	0	1	0
BRICD5	0	0	0	1
BRINP1	1	1	1	1
BRINP2	0	0	1	1
BRINP3	0	0	1	1
BRK1	0	1	0	0
BRSK1	1	1	1	1
BRSK2	0	1	1	1
BSCL2	0	0	0	1
BSG	0	1	0	0
BSN	1	1	1	1
BSX	0	0	0	1
BTBD17	0	0	0	1
BTBD8	1	1	1	1
BTBD9	1	0	1	0
BTF3L4	0	1	0	0
BTG4	0	0	0	1
BZW1	0	1	0	0
C10orf105	0	0	0	1
C10orf67	0	0	0	1
C10orf90	0	0	0	1
C11orf16	0	0	0	1
C11orf87	0	0	0	1
C11orf97	0	0	0	1
C12orf56	0	0	0	1
C12orf57	0	1	0	0
C12orf76	0	0	0	1
C14orf132	0	0	0	1
C14orf180	0	0	0	1
C14orf39	0	0	0	1
C17orf107	0	0	0	1
C17orf114	0	0	0	1
C18orf32	0	0	0	1
C19orf18	0	0	0	1
C19orf73	0	0	0	1
C1QA	1	0	1	0
C1QB	1	0	1	0
C1QBP	1	0	0	0
C1QC	1	0	1	0
C1QL1	1	0	1	1
C1QL2	1	0	1	1
C1QL3	1	0	1	1
C1QTNF4	0	1	0	1
C1QTNF5	0	0	0	1
C1QTNF8	0	0	0	1
C1orf122	0	0	0	1
C1orf198	0	0	0	1
C1orf216	0	0	0	1
C1orf232	0	0	0	1
C1orf87	0	0	0	1
C20orf204	0	0	0	1
C21orf58	0	0	0	1
C22orf39	0	0	1	0
C22orf42	0	0	0	1
C2CD2L	0	1	0	0
C2CD4A	0	0	0	1
C2CD4C	0	0	0	1
C2CD4D	0	0	0	1
C2orf66	0	0	0	1
C2orf72	0	0	0	1
C2orf80	0	0	0	1
C2orf92	0	0	0	1
C3orf18	0	0	0	1
C3orf49	0	0	0	1
C3orf80	0	0	0	1
C4A	0	0	1	0
C4B	0	0	1	0
C4B_2	0	0	1	0
C4orf50	0	0	0	1
C6orf118	0	0	0	1
C7orf57	0	0	0	1
C8orf90	0	0	0	1
C9orf50	0	0	0	1
C9orf72	0	0	1	0
CA10	0	0	0	1
CA11	0	0	0	1
CA12	0	0	0	1
CA13	0	0	1	0
CA14	0	0	0	1
CA2	0	0	1	1
CA8	0	0	0	1
CAB39	0	1	0	0
CAB39L	0	0	0	1
CABCOCO1	0	0	0	1
CABLES1	0	0	0	1
CABP1	1	0	1	1
CABP4	0	0	1	0
CABP7	0	0	0	1
CACFD1	0	0	1	0
CACNA1A	1	1	1	1
CACNA1B	1	1	1	1
CACNA1C	1	0	1	0
CACNA1D	1	0	0	0
CACNA1E	1	1	1	1
CACNA1F	0	0	1	0
CACNA1G	0	0	1	1
CACNA1H	1	0	0	0
CACNA1I	0	0	0	1
CACNA2D1	1	1	1	0
CACNA2D2	1	1	1	0
CACNA2D3	1	1	1	1
CACNB1	1	1	1	0
CACNB2	1	0	1	0
CACNB3	0	1	1	1
CACNB4	1	1	1	1
CACNG2	1	1	1	1
CACNG3	1	1	1	1
CACNG4	1	0	1	1
CACNG5	1	0	1	0
CACNG6	0	0	1	0
CACNG7	1	0	1	1
CACNG8	1	1	1	1
CACYBP	0	1	0	0
CAD	0	0	1	0
CADM1	1	1	1	0
CADM2	1	1	1	1
CADM3	1	1	1	1
CADM4	1	0	1	1
CADPS	1	0	1	1
CADPS2	1	1	1	1
CALB1	1	1	1	1
CALB2	1	1	1	1
CALCA	1	0	1	0
CALCB	0	0	0	1
CALCOCO1	0	1	0	0
CALCR	0	0	1	1
CALCRL	1	0	0	0
CALD1	1	0	0	0
CALHM1	0	0	0	1
CALHM6	0	0	1	0
CALM1	1	0	1	0
CALM2	1	0	1	0
CALM3	1	0	1	1
CALN1	0	0	0	1
CALR	1	0	1	0
CALY	1	0	1	1
CAMK1	1	1	0	0
CAMK1D	0	1	0	0
CAMK1G	0	0	0	1
CAMK2A	1	1	1	1
CAMK2B	1	1	1	1
CAMK2D	1	0	1	0
CAMK2G	1	1	1	0
CAMK2N1	0	0	1	1
CAMK2N2	0	0	1	1
CAMK4	1	1	0	1
CAMKK1	0	0	0	1
CAMKK2	0	1	1	1
CAMKV	1	1	1	1
CAMSAP3	0	1	0	0
CAND1	0	1	0	0
CANX	1	1	1	0
CAP1	1	1	1	0
CAP2	1	1	1	0
CAPN1	1	1	0	0
CAPN2	1	1	1	0
CAPN3	0	0	0	1
CAPN5	0	0	1	0
CAPNS1	0	1	0	0
CAPRIN1	1	0	1	0
CAPS	0	0	1	0
CAPS2	0	0	1	0
CAPSL	0	0	0	1
CAPZA1	0	1	0	0
CAPZA2	0	1	0	0
CAPZB	1	1	1	0
CARD11	0	0	1	0
CARMIL2	0	1	0	0
CARMIL3	1	0	1	1
CARNS1	0	0	0	1
CARTPT	0	0	1	1
CASC3	0	0	1	0
CASK	1	1	1	0
CASKIN1	1	1	1	1
CASP3	1	0	1	0
CASR	1	0	1	0
CATIP	0	0	0	1
CAV3	0	0	1	0
CBARP	0	0	1	1
CBFA2T3	0	0	0	1
CBL	0	0	1	0
CBLB	1	0	1	0
CBLN1	1	0	1	1
CBLN2	1	0	1	1
CBLN3	1	0	1	1
CBLN4	1	0	1	1
CBR1	0	1	0	1
CBX5	0	0	0	1
CC2D1A	1	0	1	0
CCDC106	0	0	0	1
CCDC120	0	0	1	0
CCDC136	0	0	0	1
CCDC175	0	0	0	1
CCDC177	0	1	0	1
CCDC180	0	0	0	1
CCDC181	0	0	0	1
CCDC184	0	0	0	1
CCDC187	0	0	0	1
CCDC188	0	0	0	1
CCDC195	0	0	0	1
CCDC30	0	0	0	1
CCDC40	0	0	0	1
CCDC43	0	1	0	0
CCDC51	0	0	0	1
CCDC6	0	1	0	0
CCDC60	0	0	0	1
CCDC65	0	0	0	1
CCDC74A	0	0	0	1
CCDC78	0	0	0	1
CCDC81	0	0	0	1
CCDC85B	0	0	0	1
CCDC85C	0	0	0	1
CCDC88A	0	0	0	1
CCDC88B	0	0	0	1
CCDC92	0	1	0	1
CCDC92B	0	0	0	1
CCER2	0	0	0	1
CCK	1	1	1	1
CCKBR	0	0	0	1
CCL26	0	0	0	1
CCM2	0	0	0	1
CCN3	0	0	1	0
CCN6	0	0	0	1
CCNB3	0	0	0	1
CCNG1	0	0	1	0
CCNI2	0	0	0	1
CCNJL	0	0	0	1
CCNO	0	0	0	1
CCNP	0	0	0	1
CCNY	0	1	0	0
CCR10	0	0	0	1
CCR2	0	0	1	0
CCR4	0	0	1	0
CCSAP	0	0	1	1
CCT2	0	1	0	0
CCT3	0	1	0	0
CCT4	0	1	0	0
CCT5	0	1	0	0
CCT6A	0	1	0	0
CCT7	0	1	0	0
CCT8	0	1	0	0
CD160	0	0	0	1
CD200	1	1	1	1
CD22	0	0	1	0
CD28	0	0	1	0
CD2AP	1	0	1	0
CD37	0	0	1	0
CD3E	0	0	1	0
CD40	0	0	1	0
CD44	1	0	0	0
CD47	1	1	0	0
CD53	0	0	1	0
CD6	0	0	1	0
CD81	0	0	1	0
CD99L2	0	1	0	0
CDC37	0	1	0	0
CDC42	1	0	1	0
CDC42BPG	0	0	0	1
CDCP2	0	0	0	1
CDH1	1	0	1	0
CDH10	1	1	1	1
CDH11	1	1	1	0
CDH12	0	0	0	1
CDH13	1	1	1	0
CDH15	0	0	1	1
CDH18	0	0	0	1
CDH2	1	1	1	0
CDH20	0	0	0	1
CDH22	0	0	0	1
CDH23	1	0	1	0
CDH3	0	0	1	1
CDH4	0	0	0	1
CDH6	1	0	1	0
CDH7	0	0	0	1
CDH8	1	0	1	1
CDH9	1	0	1	1
CDHR3	0	0	1	1
CDIP1	0	1	0	1
CDK14	0	1	0	0
CDK16	1	0	1	0
CDK18	0	0	0	1
CDK2AP1	0	0	0	1
CDK5	1	1	1	1
CDK5R1	1	0	1	1
CDK5R2	1	0	1	1
CDKL4	0	0	0	1
CDKL5	1	1	1	0
CDKN2A	0	0	0	1
CDKN2D	0	0	0	1
CDO1	0	0	0	1
CDR2L	0	0	0	1
CDRT15L2	0	0	0	1
CDS2	0	1	0	0
CDV3	0	1	0	0
CECR2	0	0	0	1
CELF3	0	0	0	1
CELF4	0	0	1	1
CELF5	0	0	0	1
CELF6	0	0	0	1
CELSR2	0	0	0	1
CELSR3	1	0	0	1
CEND1	0	0	0	1
CENPB	0	0	0	1
CENPVL1	0	0	0	1
CENPVL2	0	0	0	1
CENPVL3	0	0	0	1
CEP112	0	0	1	0
CEP126	0	0	0	1
CEP15	0	0	0	1
CEP170	0	1	0	0
CEP170B	0	1	0	0
CEP89	0	0	1	0
CER1	0	0	0	1
CERCAM	0	0	0	1
CERS1	0	0	0	1
CETN2	0	0	0	1
CFAP100	0	0	0	1
CFAP107	0	0	0	1
CFAP119	0	0	0	1
CFAP126	0	0	0	1
CFAP144	0	0	0	1
CFAP157	0	0	0	1
CFAP161	0	0	0	1
CFAP210	0	0	0	1
CFAP251	0	0	0	1
CFAP276	0	0	0	1
CFAP300	0	0	0	1
CFAP418	0	1	0	0
CFAP43	0	0	0	1
CFAP45	0	0	0	1
CFAP47	0	0	0	1
CFAP52	0	0	0	1
CFAP53	0	0	0	1
CFAP54	0	0	0	1
CFAP57	0	0	0	1
CFAP65	0	0	0	1
CFAP69	0	0	0	1
CFAP70	0	0	0	1
CFAP73	0	0	0	1
CFAP74	0	0	0	1
CFAP77	0	0	0	1
CFAP90	0	0	0	1
CFAP91	0	0	0	1
CFAP95	0	0	0	1
CFAP96	0	0	0	1
CFAP97D2	0	0	0	1
CFAP99	0	0	0	1
CFC1	0	0	0	1
CFC1B	0	0	0	1
CFL1	1	1	1	0
CFL2	0	1	0	0
CGA	0	0	0	1
CGB1	0	0	0	1
CGB2	0	0	0	1
CGB3	0	0	0	1
CGB5	0	0	0	1
CGREF1	0	0	0	1
CHAD	0	0	0	1
CHADL	0	0	0	1
CHAT	0	1	1	1
CHCHD6	0	0	0	1
CHD4	1	0	1	0
CHD5	0	0	0	1
CHD7	0	0	0	1
CHD9NB	0	0	0	1
CHGA	0	1	1	0
CHGB	0	1	0	1
CHI3L1	0	0	0	1
CHL1	0	1	1	1
CHMP2A	0	1	0	0
CHMP2B	1	0	1	0
CHMP3	0	1	0	0
CHMP4B	1	1	0	0
CHMP5	0	1	0	0
CHMP6	0	1	0	0
CHMP7	0	1	0	0
CHN1	0	0	0	1
CHN2	0	0	1	1
CHP1	0	1	0	0
CHRD	0	0	0	1
CHRDL1	0	0	1	0
CHRFAM7A	0	0	1	0
CHRM1	1	0	1	1
CHRM2	1	0	1	0
CHRM3	1	0	1	0
CHRM4	1	1	1	1
CHRM5	0	0	1	1
CHRNA1	1	0	1	0
CHRNA10	1	0	1	0
CHRNA2	0	0	1	0
CHRNA3	1	0	1	0
CHRNA4	1	0	1	1
CHRNA5	1	0	1	0
CHRNA6	1	0	1	1
CHRNA7	1	0	1	0
CHRNA9	1	0	1	0
CHRNB1	1	0	1	0
CHRNB2	1	0	1	1
CHRNB3	1	0	1	1
CHRNB4	1	0	1	0
CHRND	1	0	1	0
CHRNE	1	0	1	1
CHRNG	1	0	1	0
CHST1	0	0	0	1
CHST2	0	0	0	1
CHST6	0	0	0	1
CHST8	0	0	0	1
CIAPIN1	0	1	0	0
CIB1	0	0	1	0
CIB2	0	0	1	0
CIBAR2	0	0	0	1
CIMAP3	0	0	0	1
CIMIP2C	0	0	0	1
CIMIP5	0	0	0	1
CIROP	0	0	0	1
CISD3	0	1	0	0
CIT	0	1	0	1
CKAP4	0	0	1	0
CKAP5	0	1	0	0
CKB	0	0	0	1
CKMT1A	0	0	0	1
CKMT1B	0	0	0	1
CLASP1	0	1	0	0
CLASP2	1	1	1	1
CLCN2	0	0	1	0
CLCN3	1	0	1	0
CLCN4	0	0	1	0
CLCN5	0	0	1	0
CLDN10	0	0	0	1
CLDN11	0	0	1	1
CLDN19	0	0	1	1
CLDN2	0	0	0	1
CLDN25	0	0	0	1
CLDN5	0	0	1	1
CLDN6	0	0	0	1
CLDN9	0	0	0	1
CLDND1	0	0	0	1
CLEC18A	0	0	0	1
CLEC19A	0	0	0	1
CLEC2L	0	0	0	1
CLEC4G	0	0	0	1
CLIC4	0	1	0	0
CLIC6	0	0	0	1
CLINT1	0	1	0	0
CLIP1	0	1	0	0
CLIP2	0	1	0	1
CLIP3	0	0	0	1
CLMP	1	0	1	0
CLN3	0	0	1	0
CLN8	0	0	1	0
CLPP	0	1	0	0
CLPTM1	1	0	0	0
CLSTN1	1	0	1	0
CLSTN2	1	0	1	1
CLSTN3	1	0	1	1
CLTA	1	1	1	0
CLTB	1	1	1	0
CLTC	1	1	0	0
CLU	1	1	1	0
CLVS1	0	1	0	1
CLVS2	0	0	0	1
CLXN	0	0	0	1
CLYBL	0	1	0	0
CMKLR2	0	0	1	1
CMPK1	0	1	0	0
CMPK2	0	1	0	0
CMTM5	0	0	0	1
CNDP1	0	0	0	1
CNDP2	0	1	0	0
CNGA3	0	0	1	1
CNIH1	0	0	1	0
CNIH2	1	0	1	1
CNIH3	1	0	1	1
CNKSR2	1	1	1	1
CNMD	0	0	0	1
CNN3	1	0	0	0
CNNM1	0	1	0	1
CNNM2	1	0	1	0
CNP	0	1	1	1
CNPY1	0	0	0	1
CNR1	1	1	1	1
CNR2	1	0	1	0
CNRIP1	1	1	0	1
CNTF	0	0	1	1
CNTFR	0	1	0	1
CNTN1	1	1	1	1
CNTN2	1	1	1	1
CNTN4	0	1	1	0
CNTN5	1	0	1	1
CNTN6	1	0	1	1
CNTNAP1	1	1	1	1
CNTNAP2	1	1	1	1
CNTNAP4	1	0	1	1
CNTNAP5	0	0	0	1
COA7	0	1	0	0
COASY	0	1	0	0
COBL	0	0	1	0
COL11A2	0	0	0	1
COL13A1	0	0	1	1
COL20A1	0	0	0	1
COL22A1	0	0	0	1
COL26A1	0	0	0	1
COL27A1	0	0	0	1
COL2A1	0	0	0	1
COL4A5	0	0	1	0
COL9A1	0	0	0	1
COL9A2	0	0	0	1
COL9A3	0	0	0	1
COLGALT2	0	0	0	1
COLQ	0	0	1	0
COMT	1	0	1	0
COPB1	0	1	0	0
COPS2	0	1	0	0
COPS3	0	1	0	0
COPS4	0	1	1	0
COPS5	0	1	1	0
COPS6	0	1	0	0
COPS7A	0	1	0	0
COPS8	0	1	0	0
CORO1A	1	1	1	0
CORO1B	1	1	1	0
CORO1C	0	1	1	0
CORO2A	0	1	0	0
CORO2B	0	1	0	1
CORO7	0	1	0	0
CORO7-PAM16	0	0	0	1
CORT	0	0	1	1
COTL1	0	1	0	0
COX1	0	0	1	0
COX2	0	0	1	0
COX5A	0	1	0	0
COX7A1	0	1	0	0
CP	0	0	0	1
CPE	0	1	0	1
CPEB1	1	0	1	1
CPEB2	1	0	1	0
CPEB3	1	0	1	0
CPEB4	1	0	1	0
CPHXL2	0	0	0	1
CPLX1	1	1	1	1
CPLX2	1	1	1	1
CPLX3	1	1	1	1
CPLX4	0	0	1	0
CPNE4	1	1	1	1
CPNE5	0	0	1	1
CPNE6	1	1	1	1
CPNE7	1	1	1	1
CPNE9	0	0	0	1
CPSF2	1	0	1	0
CPT1A	0	1	0	0
CPT1C	1	1	1	1
CPT2	0	1	0	0
CPXM2	0	0	0	1
CRACDL	0	0	0	1
CRACR2A	0	0	1	0
CRB1	0	0	0	1
CRB2	0	0	0	1
CREB3	0	0	1	0
CREG2	0	0	0	1
CRELD1	1	0	1	0
CRH	1	0	1	1
CRHBP	0	0	1	1
CRHR1	1	0	1	1
CRHR2	0	0	1	1
CRIP2	0	1	0	0
CRIPT	1	0	1	0
CRK	1	1	1	0
CRKL	1	1	1	0
CRLF1	0	0	0	1
CRMP1	1	1	0	1
CROCC2	0	0	0	1
CRPPA	0	0	0	1
CRTAC1	1	1	0	0
CRTAM	0	0	1	1
CRTC1	1	1	0	1
CRYAB	0	1	1	0
CRYBA1	0	0	0	1
CRYBA2	0	0	0	1
CRYBB2	0	0	0	1
CRYGA	0	0	0	1
CRYGB	0	0	0	1
CRYGD	0	0	0	1
CRYGS	0	0	0	1
CRYM	0	1	0	1
CRYZ	0	1	0	0
CSAG1	0	0	0	1
CSDE1	0	1	0	0
CSE1L	0	1	0	0
CSMD1	0	0	0	1
CSMD2	1	0	1	1
CSMD3	0	0	0	1
CSNK1D	0	1	0	0
CSNK1E	0	0	1	0
CSNK2A1	0	1	0	0
CSNK2A2	0	1	0	0
CSNK2B	1	0	0	0
CSPG5	1	1	1	1
CSRNP3	0	0	0	1
CSRP1	0	1	0	0
CST3	0	0	0	1
CSTB	0	1	0	0
CT45A10	0	0	0	1
CT45A3	0	0	0	1
CT45A5	0	0	0	1
CT45A6	0	0	0	1
CTBP1	1	1	1	0
CTBP2	1	1	1	0
CTNNA1	0	1	0	0
CTNNA2	1	1	1	1
CTNNA3	0	0	0	1
CTNNB1	1	1	1	0
CTNND1	1	1	1	0
CTNND2	1	1	1	1
CTSD	1	1	0	0
CTTN	1	1	1	0
CTTNBP2	1	1	1	0
CTXN1	0	0	0	1
CTXN2	0	0	0	1
CTXN3	0	0	0	1
CTXND1	0	0	0	1
CTXND2	0	0	0	1
CUL1	0	1	0	0
CUL2	0	1	0	0
CUL3	1	1	1	0
CUL5	0	1	0	0
CUX2	0	0	0	1
CX3CL1	0	0	1	0
CX3CR1	0	0	1	1
CXADR	1	1	1	0
CXXC4	0	0	0	1
CXXC5	0	0	0	1
CYB5R1	0	1	0	0
CYBB	0	0	1	0
CYC1	0	1	0	0
CYCS	0	1	0	0
CYFIP1	1	1	1	0
CYFIP2	1	1	1	0
CYGB	0	0	1	0
CYLD	1	1	0	0
CYP17A1	0	0	1	0
CYP26B1	0	0	0	1
CYP46A1	0	1	1	1
CYRIA	0	1	0	0
CYRIB	0	1	0	0
CYTH1	1	0	0	0
CYTH2	1	1	0	0
DAAM1	1	1	1	0
DAAM2	0	0	0	1
DAB1	1	0	1	1
DAB2IP	0	1	1	0
DACH2	0	0	0	1
DACT1	1	0	1	0
DACT2	0	0	0	1
DACT3	0	0	0	1
DAD1	0	1	0	0
DAG1	1	1	1	0
DAGLA	1	1	1	1
DAND5	0	0	0	1
DAO	0	0	1	1
DAP	0	0	1	0
DAP3	0	0	1	0
DAPK1	1	0	1	0
DARS1	0	0	1	0
DAW1	0	0	0	1
DBC1	0	0	1	0
DBH	0	0	1	0
DBN1	1	1	1	0
DBNDD1	0	0	0	1
DBNDD2	0	0	0	1
DBNL	1	1	1	0
DBX2	0	0	0	1
DCC	1	0	1	1
DCDC1	0	0	0	1
DCDC2	0	0	0	1
DCDC2C	0	0	0	1
DCHS2	0	0	0	1
DCLK1	1	1	1	1
DCLK2	0	1	0	1
DCLK3	0	0	0	1
DCP1A	0	0	1	0
DCTN1	0	1	1	0
DCTN2	0	1	0	0
DCTN3	0	1	0	0
DCTN4	0	1	0	0
DCTN5	0	1	0	0
DCTN6	0	1	0	0
DCX	1	0	1	1
DDAH2	0	1	0	0
DDC	0	1	0	0
DDHD1	0	1	0	0
DDHD2	0	1	0	0
DDN	1	0	1	1
DDX1	0	1	0	0
DDX25	0	0	0	1
DDX3X	1	0	0	0
DEAF1	0	0	0	1
DENND1A	0	0	1	0
DENND6B	0	0	0	1
DENR	0	1	0	0
DES	0	0	1	0
DGAT2L6	0	0	1	0
DGCR8	1	0	1	0
DGKB	1	1	1	1
DGKD	0	0	0	1
DGKE	1	0	1	0
DGKG	0	1	0	1
DGKI	1	1	1	1
DGKK	0	0	0	1
DGKQ	1	1	1	0
DGKZ	1	1	1	1
DHRS1	0	1	0	0
DHX36	0	0	1	0
DIAPH1	1	0	0	0
DIAPH3	0	0	1	0
DICER1	1	0	0	0
DIP2A	1	0	1	0
DIP2B	0	1	1	0
DIPK1C	0	0	0	1
DIRAS1	0	1	0	1
DIRAS2	0	1	0	1
DIRAS3	0	0	0	1
DISC1	1	0	1	0
DISP2	0	0	0	1
DISP3	0	0	0	1
DIXDC1	1	0	1	0
DKK1	0	0	1	0
DKK3	0	0	0	1
DLC1	0	0	1	0
DLEC1	0	0	0	1
DLEU7	0	0	0	1
DLG1	1	1	1	0
DLG2	1	1	1	1
DLG3	1	1	1	0
DLG4	1	1	1	1
DLG5	1	0	1	0
DLGAP1	1	1	1	1
DLGAP2	1	1	1	1
DLGAP3	1	1	1	1
DLGAP4	1	1	1	0
DLK1	0	0	0	1
DLL3	0	0	0	1
DLST	0	1	0	0
DLX1	0	0	0	1
DLX2	0	0	0	1
DLX6	0	0	0	1
DMAC2L	0	1	0	0
DMBX1	0	0	0	1
DMD	1	0	1	0
DMRT3	0	0	0	1
DMRTA2	0	0	0	1
DMRTC1	0	0	0	1
DMRTC1B	0	0	0	1
DMTN	1	1	1	1
DMWD	0	1	1	0
DMXL1	0	1	0	0
DMXL2	1	1	1	0
DNAAF1	0	0	0	1
DNAAF11	0	0	0	1
DNAAF4	0	0	1	0
DNAAF6	0	0	0	1
DNAH12	0	0	0	1
DNAH17	0	1	0	0
DNAH5	0	0	0	1
DNAH6	0	0	0	1
DNAH7	0	0	0	1
DNAH9	0	0	0	1
DNAI1	0	0	0	1
DNAI3	0	0	0	1
DNAI4	0	0	0	1
DNAI7	0	0	0	1
DNAJA1	0	1	0	0
DNAJA2	0	1	0	0
DNAJA3	0	0	1	0
DNAJB1	1	0	1	0
DNAJB13	0	0	0	1
DNAJB2	0	1	0	1
DNAJB4	0	1	0	0
DNAJB6	0	1	0	0
DNAJC12	0	0	0	1
DNAJC5	1	1	1	0
DNAJC6	1	1	1	1
DNALI1	0	0	0	1
DNASE1L2	0	0	0	1
DNER	0	1	1	1
DNM1	1	1	1	1
DNM1L	1	1	1	0
DNM2	1	1	1	0
DNM3	1	1	1	1
DNMBP	1	0	1	0
DOC2A	1	1	1	1
DOC2B	1	0	1	1
DOCK1	1	0	1	0
DOCK10	1	0	1	1
DOCK3	0	1	0	1
DOCK4	1	0	1	1
DOCK7	1	0	1	0
DOCK9	0	1	0	0
DOHH	0	0	0	1
DOK6	0	0	0	1
DOK7	0	0	1	0
DPCD	0	0	0	1
DPF1	0	0	0	1
DPF3	0	0	0	1
DPP10	0	1	0	1
DPP6	1	1	0	1
DPYSL2	1	1	0	1
DPYSL3	1	1	1	0
DPYSL4	0	1	0	1
DPYSL5	1	1	1	1
DRAXIN	0	0	0	1
DRC1	0	0	0	1
DRC12	0	0	0	1
DRC3	0	0	0	1
DRC7	0	0	0	1
DRD1	1	0	1	1
DRD2	1	0	1	1
DRD3	1	0	1	1
DRD4	1	0	1	0
DRD5	1	0	1	1
DRG2	0	1	0	0
DRGX	0	0	0	1
DROSHA	1	0	1	0
DRP2	1	0	1	1
DSCAM	0	0	1	1
DSCAML1	0	0	1	1
DSP	0	1	0	0
DST	0	0	1	0
DSTN	1	1	1	0
DTD1	0	1	0	0
DTNA	0	1	1	1
DTNB	1	0	1	1
DTNBP1	1	0	1	0
DTX4	0	0	0	1
DUSP3	0	0	1	0
DUSP8	0	0	0	1
DVL1	1	0	1	0
DVL3	1	0	0	0
DYDC2	0	0	0	1
DYNC1H1	0	1	1	0
DYNC1I1	0	1	0	1
DYNC1I2	0	1	0	0
DYNC1LI1	0	1	0	0
DYNC1LI2	0	1	0	1
DYNC2H1	0	0	0	1
DYNLL1	0	0	1	0
DYNLL2	1	0	1	0
DYNLRB1	0	1	0	0
DYNLRB2	0	0	0	1
DYNLT4	0	0	0	1
DYNLT5	0	0	0	1
DYRK1A	0	0	1	0
DYSF	0	0	1	0
DYTN	0	0	1	0
DZIP1	0	0	0	1
ECE2	0	0	0	1
ECEL1	0	0	0	1
ECHDC1	0	1	0	0
ECRG4	0	0	0	1
EDIL3	0	0	0	1
EEA1	1	1	1	0
EEF1A1	1	0	0	0
EEF1A2	1	1	1	0
EEF1AKMT4-ECE2	0	0	0	1
EEF1D	1	0	0	0
EEF2	1	1	1	0
EEF2K	1	0	1	0
EFCAB10	0	0	0	1
EFCAB12	0	0	0	1
EFHC1	0	0	1	0
EFHC2	0	0	0	1
EFHD2	0	1	0	0
EFNA2	0	0	1	0
EFNA5	1	0	1	0
EFNB1	1	0	1	0
EFNB2	1	0	1	0
EFNB3	1	0	1	1
EFR3A	1	0	0	0
EFR3B	0	1	0	1
EGFLAM	0	0	1	0
EGFR	1	0	1	0
EGLN1	1	0	1	0
EGR3	0	0	1	0
EGR4	0	0	0	1
EHD1	1	1	1	0
EHD3	0	1	0	1
EHD4	0	1	0	0
EID2B	0	0	0	1
EIF1AX	1	0	0	0
EIF1AY	1	0	0	0
EIF2A	0	0	1	0
EIF2B2	1	0	0	0
EIF2S1	1	0	1	0
EIF2S2	1	0	1	0
EIF2S3	1	0	0	0
EIF3A	1	0	1	0
EIF3B	1	1	1	0
EIF3C	0	1	0	0
EIF3D	1	0	1	0
EIF3E	1	0	0	0
EIF3F	1	0	1	0
EIF3I	1	0	1	0
EIF3L	1	0	1	0
EIF4A2	0	1	0	0
EIF4A3	1	0	1	0
EIF4B	1	0	0	0
EIF4E	1	1	1	0
EIF4E1B	0	0	0	1
EIF4EBP1	1	0	0	0
EIF4EBP2	1	0	1	0
EIF4G1	1	1	1	0
EIF4G2	1	0	1	0
EIF4G3	1	0	0	0
EIF4H	0	1	0	0
EIF5	1	1	1	0
EIF5A	1	1	0	0
EIF5B	1	0	1	0
EIF6	1	0	1	0
EIPR1	0	1	0	0
ELAVL1	1	0	1	0
ELAVL2	1	0	0	1
ELAVL3	0	0	0	1
ELAVL4	1	0	1	1
ELFN1	1	1	1	0
ELFN2	1	1	1	1
ELK1	0	0	1	0
ELMO1	1	0	1	1
ELMO2	0	1	0	0
ELMOD1	1	0	1	1
ELOB	0	1	0	0
ELOC	0	1	0	0
ELOVL1	0	0	0	1
ELOVL2	0	0	1	0
ELOVL5	0	0	1	0
EMB	0	1	1	0
EMC2	0	1	0	0
EML1	0	1	0	0
EML2	0	1	0	0
EML5	0	0	0	1
EMX1	0	0	0	1
EMX2	0	0	1	0
EN1	0	0	0	1
EN2	0	0	0	1
ENAH	1	1	1	0
ENC1	0	0	1	1
ENDOD1	0	1	0	0
ENHO	0	0	0	1
ENKUR	0	0	0	1
ENO1	0	1	0	0
ENO2	0	1	1	1
ENO4	0	0	0	1
ENOPH1	0	1	0	1
ENPP2	0	0	0	1
ENPP6	0	1	0	1
ENSA	0	1	0	0
ENTPD3	0	0	0	1
ENTREP2	0	0	0	1
EOMES	0	0	0	1
EPB41L1	1	1	0	0
EPB41L3	1	1	1	0
EPCIP	0	0	0	1
EPDR1	0	1	0	0
EPHA10	0	0	1	1
EPHA3	1	0	1	0
EPHA4	1	1	1	1
EPHA5	0	0	1	1
EPHA6	0	0	1	0
EPHA7	1	0	1	0
EPHA8	0	0	1	1
EPHB1	1	0	1	1
EPHB2	1	1	1	0
EPHB3	0	0	1	0
EPHB6	0	0	1	1
EPHX4	0	0	0	1
EPM2A	0	0	1	0
EPM2AIP1	0	1	0	0
EPN1	1	1	0	0
EPN2	1	1	0	0
EPOP	0	0	0	1
EPPK1	0	1	0	0
EPS15	1	0	1	0
EPS15L1	1	1	0	0
EPS8	1	1	1	0
ERAS	0	0	0	1
ERBB2	1	0	1	0
ERBB4	1	0	1	1
ERBIN	1	0	1	0
ERC1	1	1	1	0
ERC2	1	1	1	1
ERGIC1	0	1	0	0
ERICH2	0	0	0	1
ERICH3	0	0	0	1
ERMN	0	1	1	1
ERO1A	0	0	1	0
ERP29	0	1	0	0
ERP44	0	1	0	0
ESPNL	0	0	0	1
ESS2	0	0	0	1
ESYT3	0	0	0	1
ETFA	0	1	0	0
ETFB	0	1	0	0
ETHE1	0	1	0	0
ETNPPL	0	0	0	1
ETV1	0	0	0	1
ETV3L	0	0	0	1
EVI2A	0	0	0	1
EVI5	1	0	0	0
EVI5L	1	0	0	0
EVL	0	1	0	0
EVX1	0	0	1	0
EXOC1L	0	0	0	1
EXOC2	1	1	0	0
EXOC3	1	1	1	0
EXOC4	1	1	1	0
EXOC5	0	1	0	0
EXOC7	1	1	0	0
EXOC8	0	1	0	0
EXPH5	0	0	0	1
EXT1	0	0	1	0
EXTL1	0	0	0	1
EYA1	0	0	0	1
EZH2	0	0	1	0
EZHIP	0	0	0	1
EZR	1	0	1	0
F2R	0	0	1	0
F5	0	0	0	1
FA2H	0	0	0	1
FAAH	1	0	1	0
FABP3	0	1	0	0
FABP5	1	1	1	1
FABP7	0	1	0	1
FADS6	0	0	0	1
FAF2	0	1	0	0
FAHD1	0	1	0	0
FAIM2	0	0	1	1
FAM107A	1	0	1	1
FAM107B	0	1	0	0
FAM114A2	0	1	0	0
FAM124A	0	0	0	1
FAM131A	0	0	0	1
FAM131B	0	1	0	1
FAM131C	0	0	0	1
FAM133A	0	0	0	1
FAM135B	0	0	0	1
FAM163A	0	0	0	1
FAM163B	0	1	0	1
FAM167A	0	0	0	1
FAM168B	0	0	1	0
FAM171A1	0	0	0	1
FAM171A2	0	1	0	1
FAM171B	1	0	1	1
FAM178B	0	0	0	1
FAM180B	0	0	0	1
FAM181A	0	0	0	1
FAM181B	0	0	0	1
FAM184B	0	0	0	1
FAM187A	0	0	0	1
FAM210B	0	1	0	0
FAM219A	0	0	0	1
FAM221A	0	0	0	1
FAM222A	0	0	0	1
FAM227A	0	0	0	1
FAM234B	0	0	0	1
FAM237A	0	0	0	1
FAM241B	0	0	0	1
FAM246C	0	0	0	1
FAM43B	0	0	0	1
FAM81A	1	1	1	1
FAM81B	0	0	0	1
FAM86B1	0	0	0	1
FAM90A1	0	0	0	1
FAM90A11	0	0	0	1
FAM90A12	0	0	0	1
FAM90A20	0	0	0	1
FAM90A24	0	0	0	1
FAM90A26	0	0	0	1
FANK1	0	0	0	1
FARP1	1	1	1	0
FASN	0	1	0	0
FAT1	0	0	0	1
FAT2	0	0	0	1
FAT3	0	0	1	1
FAXC	0	0	0	1
FBLL1	0	0	0	1
FBLN1	0	0	0	1
FBP2	0	0	0	1
FBXL16	0	1	0	1
FBXL2	0	0	1	1
FBXL20	1	0	1	0
FBXO16	0	0	0	1
FBXO2	1	0	1	1
FBXO31	0	0	1	0
FBXO41	0	1	0	1
FBXO44	0	0	0	1
FBXO45	1	0	1	0
FBXW11	0	0	1	0
FBXW7	0	0	0	1
FCGR2A	0	0	1	0
FCGR2B	0	0	1	0
FCHO1	1	0	1	1
FCHO2	1	0	1	0
FCHSD1	0	0	1	0
FCHSD2	0	0	1	0
FDPS	0	1	0	0
FER1L5	0	0	1	1
FERD3L	0	0	0	1
FERMT2	0	1	0	0
FEV	0	0	0	1
FEZ1	1	0	1	1
FEZ2	0	0	1	0
FEZF1	0	0	0	1
FEZF2	0	0	0	1
FFAR1	0	0	0	1
FFAR4	0	0	0	1
FGA	1	0	0	0
FGB	1	0	1	0
FGF1	0	1	0	1
FGF12	0	0	1	1
FGF13	0	0	1	1
FGF14	0	0	0	1
FGF16	0	0	0	1
FGF17	0	0	0	1
FGF20	0	0	0	1
FGF22	1	0	0	1
FGF3	0	0	0	1
FGF5	0	0	0	1
FGF7	1	0	1	0
FGF9	0	0	0	1
FGFBP3	0	0	0	1
FGFR1	1	0	1	0
FGFR2	0	0	1	1
FGFR3	0	0	0	1
FGG	1	0	0	0
FHAD1	0	0	0	1
FHIT	0	0	0	1
FIBCD1	0	0	0	1
FILIP1	1	0	1	0
FIS1	0	1	0	0
FKBP15	0	0	1	0
FKBP1A	1	1	0	0
FKBP1B	0	1	0	1
FKBP4	0	1	1	0
FLII	0	1	0	0
FLNA	1	0	1	0
FLOT1	1	1	1	0
FLOT2	1	1	1	0
FLRT1	0	0	1	1
FLRT2	1	0	1	0
FLRT3	1	0	1	0
FLT3	0	0	0	1
FMN2	0	0	0	1
FMNL1	0	1	0	0
FMNL2	1	0	0	1
FMR1	1	0	1	0
FN1	0	1	0	0
FNBP1	0	1	0	0
FNBP1L	0	1	0	0
FNDC10	0	0	0	1
FNDC7	0	0	0	1
FNDC9	0	0	0	1
FNTB	0	0	0	1
FOCAD	0	0	0	1
FOLR1	0	0	0	1
FOSL1	0	0	1	0
FOXB1	0	0	0	1
FOXB2	0	0	0	1
FOXD4	0	0	0	1
FOXD4L1	0	0	0	1
FOXD4L3	0	0	0	1
FOXD4L4	0	0	0	1
FOXD4L6	0	0	0	1
FOXE3	0	0	0	1
FOXG1	0	0	0	1
FOXH1	0	0	0	1
FOXJ1	0	0	0	1
FREM3	0	0	0	1
FRG2	0	0	0	1
FRG2B	0	0	0	1
FRG2C	0	0	0	1
FRMD5	0	0	0	1
FRMD7	0	0	1	0
FRMPD2	0	0	1	0
FRMPD3	0	0	0	1
FRMPD4	1	0	1	1
FRRS1L	1	1	1	1
FRS3	0	0	0	1
FRZB	0	0	0	1
FSCN1	0	1	0	0
FSD1	0	1	0	1
FSHB	0	0	0	1
FSTL5	0	0	0	1
FUBP1	1	0	0	0
FUBP3	0	0	1	0
FUS	1	0	1	0
FUT9	0	0	0	1
FXR1	1	0	1	0
FXR2	1	0	1	0
FXYD1	0	0	0	1
FXYD6	1	1	1	0
FXYD7	0	0	0	1
FYB2	0	0	1	1
FYN	1	1	1	0
FZD1	1	0	0	0
FZD2	0	0	0	1
FZD3	1	0	1	0
FZD4	1	0	1	0
FZD5	1	0	1	0
FZD8	1	0	1	1
FZD9	1	0	1	1
G6PD	0	1	0	0
GABARAP	1	0	1	0
GABARAPL2	0	1	0	0
GABBR1	1	1	1	1
GABBR2	1	1	1	1
GABRA1	1	1	1	1
GABRA2	1	1	1	1
GABRA3	1	1	1	1
GABRA4	1	0	1	1
GABRA5	1	0	1	1
GABRA6	1	0	1	1
GABRB1	1	1	1	1
GABRB2	1	1	1	1
GABRB3	1	1	1	1
GABRD	1	0	1	1
GABRE	1	0	1	1
GABRG1	0	0	1	1
GABRG2	1	1	1	1
GABRG3	1	0	1	0
GABRP	0	0	1	0
GABRQ	0	0	1	1
GABRR1	1	0	1	0
GABRR2	1	0	1	0
GABRR3	1	0	1	0
GAD1	1	1	1	1
GAD2	1	1	1	1
GAGE10	0	0	0	1
GAK	0	1	1	0
GAL	0	0	1	1
GAL3ST1	0	0	0	1
GAL3ST3	0	0	0	1
GALNT11	0	0	0	1
GALNT13	0	0	0	1
GALNT17	0	0	0	1
GALNT9	0	0	0	1
GALNTL5	0	0	0	1
GALNTL6	0	0	0	1
GALP	0	0	0	1
GALR1	0	0	0	1
GALR3	0	0	1	1
GAP43	1	1	1	1
GAPDH	1	0	0	0
GAPVD1	0	1	0	0
GAREM2	0	0	0	1
GARS1	0	0	1	0
GART	0	1	0	0
GAS2L2	0	0	0	1
GAS7	0	1	0	1
GATC	0	1	0	0
GATD1	0	1	0	0
GBE1	0	1	0	0
GBP3	0	0	1	0
GBX2	0	0	0	1
GCH1	0	1	1	0
GCHFR	0	0	1	0
GCK	0	0	0	1
GCLC	0	1	0	0
GCLM	0	1	0	0
GCSAML	0	0	0	1
GCSH	0	0	0	1
GDA	1	1	0	1
GDAP1	0	1	0	1
GDAP1L1	0	1	0	1
GDF1	0	0	0	1
GDI1	1	1	1	1
GDI2	1	1	1	0
GDPD1	0	1	0	1
GDPD5	0	1	0	0
GET1	0	0	0	1
GET1-SH3BGR	0	0	0	1
GET3	0	1	0	0
GFAP	0	0	0	1
GFRA1	0	0	1	0
GFRA2	0	1	0	0
GFRA4	0	0	0	1
GFY	0	0	0	1
GGA1	0	1	0	0
GGA3	0	1	0	0
GGT7	0	1	0	0
GH1	0	0	0	1
GH2	0	0	0	1
GHR	0	0	1	0
GHRH	0	0	0	1
GHRHR	0	0	0	1
GHRL	1	0	1	0
GHSR	1	0	1	1
GIGYF2	0	0	1	0
GIP	0	0	1	0
GIPC1	1	0	1	0
GIT1	1	1	1	1
GIT2	1	0	1	0
GJA9	0	0	1	0
GJB1	0	0	0	1
GJB7	0	0	0	1
GJC1	0	0	1	0
GJC2	0	0	1	1
GJC3	0	0	1	0
GJD2	0	0	1	1
GJD4	0	0	0	1
GJE1	0	0	1	0
GLB1L3	0	0	0	1
GLCE	0	0	0	1
GLDN	0	0	1	1
GLG1	0	1	0	0
GLO1	0	1	0	0
GLOD4	0	1	0	0
GLRA1	1	0	1	0
GLRA2	1	0	1	1
GLRA3	1	0	1	1
GLRA4	1	0	0	0
GLRB	1	1	1	1
GLRX2	0	0	1	0
GLRX3	0	1	1	0
GLRX5	0	1	1	0
GLS	0	0	1	0
GLT1D1	0	0	0	1
GLTP	0	1	0	0
GMFB	0	1	0	1
GMNC	0	0	0	1
GMPS	0	1	0	0
GNA11	1	1	1	0
GNA12	0	0	1	0
GNA13	1	0	1	0
GNA15	0	0	1	0
GNAI1	1	1	0	1
GNAI2	1	0	1	0
GNAI3	0	1	0	0
GNAL	1	0	0	1
GNAO1	1	0	1	1
GNAQ	1	0	1	0
GNAS	1	0	0	0
GNAT1	0	0	1	0
GNAT2	0	0	1	0
GNAZ	1	1	1	1
GNB1	1	1	1	0
GNB2	1	1	0	0
GNB3	0	0	1	0
GNB4	1	0	1	0
GNB5	1	1	1	0
GNG10	0	1	0	0
GNG12	1	0	0	0
GNG13	1	1	1	1
GNG2	1	1	1	0
GNG3	1	1	1	1
GNG4	1	1	1	1
GNG5B	0	0	0	1
GNG7	1	1	1	1
GNG8	0	0	0	1
GNL1	0	1	0	0
GNRHR	0	0	0	1
GOLGA7B	0	0	0	1
GOPC	0	0	1	0
GOT1	0	1	0	0
GP1BB	0	0	0	1
GP6	0	0	0	1
GPC1	1	1	1	0
GPC2	0	0	1	0
GPC4	1	1	1	0
GPC5	0	0	0	1
GPC6	1	0	1	0
GPD1	0	1	0	0
GPD1L	0	1	0	0
GPER1	1	0	1	0
GPHN	1	1	1	1
GPIHBP1	0	0	0	1
GPM6A	1	1	1	1
GPM6B	0	1	1	1
GPR101	0	0	0	1
GPR12	0	0	0	1
GPR137C	0	0	0	1
GPR139	0	0	0	1
GPR143	0	0	0	1
GPR148	0	0	0	1
GPR149	0	0	1	1
GPR150	0	0	0	1
GPR151	1	0	1	1
GPR155	0	0	0	1
GPR158	1	1	1	1
GPR161	0	0	1	0
GPR162	0	0	0	1
GPR17	0	0	0	1
GPR173	0	0	0	1
GPR176	0	0	1	1
GPR179	0	0	1	0
GPR19	0	0	0	1
GPR22	0	0	0	1
GPR26	0	0	0	1
GPR27	0	0	0	1
GPR3	0	0	0	1
GPR37	0	0	1	1
GPR37L1	0	0	0	1
GPR45	0	0	0	1
GPR50	0	0	1	1
GPR52	0	0	0	1
GPR6	0	0	0	1
GPR61	0	0	0	1
GPR62	0	0	0	1
GPR75	0	0	0	1
GPR83	0	0	0	1
GPR85	0	0	0	1
GPR88	0	0	0	1
GPRASP1	0	0	0	1
GPRC5B	0	0	0	1
GPRIN1	0	1	0	1
GPRIN3	0	1	0	0
GPS1	0	1	0	0
GPSM1	0	1	0	1
GPSM2	1	0	0	0
GPX4	0	1	0	0
GRAMD1B	0	0	0	1
GRAP	0	0	1	0
GRB2	1	1	0	0
GRIA1	1	1	1	1
GRIA2	1	1	1	1
GRIA3	1	1	1	1
GRIA4	1	1	1	1
GRID1	1	1	1	1
GRID2	1	0	1	1
GRID2IP	1	0	1	1
GRIFIN	0	0	0	1
GRIK1	1	0	1	1
GRIK2	1	1	1	1
GRIK3	1	1	1	1
GRIK4	1	0	1	1
GRIK5	1	0	1	1
GRIN1	1	1	1	1
GRIN2A	1	1	1	1
GRIN2B	1	1	1	1
GRIN2C	1	0	1	1
GRIN2D	1	0	1	1
GRIN3A	1	0	1	1
GRIN3B	1	0	1	0
GRIP1	1	1	1	0
GRIP2	1	0	1	0
GRIPAP1	1	1	1	0
GRK2	1	1	1	0
GRK3	1	0	1	0
GRM1	1	1	1	1
GRM2	1	1	1	1
GRM3	1	1	1	1
GRM4	1	0	1	1
GRM5	1	1	1	1
GRM6	0	0	1	0
GRM7	1	1	1	1
GRM8	1	0	0	1
GRN	1	0	0	0
GRP	1	0	1	1
GSG1L	1	0	1	1
GSK3A	0	1	1	0
GSK3B	1	1	1	0
GSPT1	0	1	0	0
GSTM3	0	0	0	1
GSTO1	0	1	0	0
GSTP1	0	1	0	1
GSTZ1	0	1	0	0
GSX1	0	0	0	1
GSX2	0	0	0	1
GUCY1A1	1	1	1	0
GUCY1B1	1	1	1	0
GUK1	0	1	0	1
GZMA	0	0	1	0
GZMB	0	0	1	0
H1-3	0	0	0	1
H2AC19	0	0	0	1
H2AC25	0	0	0	1
H2BC10	0	0	0	1
H2BC26	0	0	0	1
H3C14	0	0	0	1
H3C7	0	0	0	1
H3Y1	0	0	0	1
H4C2	0	0	0	1
H4C6	0	0	0	1
HABP4	1	0	0	1
HACD3	0	1	0	0
HAGHL	0	0	0	1
HAP1	1	0	1	1
HAPLN1	1	0	1	0
HAPLN2	0	0	1	1
HAPLN3	0	0	1	0
HAPLN4	0	1	1	1
HAPSTR2	0	0	0	1
HARS2	0	1	0	0
HAVCR2	0	0	1	0
HBQ1	0	0	0	1
HCAR1	0	0	1	0
HCFC1	0	0	1	0
HCN1	1	1	1	1
HCN2	0	1	1	1
HCN3	0	0	1	1
HCN4	0	0	1	0
HCRT	1	0	1	1
HCRTR1	0	0	1	1
HCRTR2	0	0	1	1
HDAC1	0	0	1	0
HDAC11	0	1	0	1
HDAC4	0	0	1	0
HDAC6	0	1	1	0
HDC	0	0	0	1
HEBP1	0	1	0	0
HECTD4	0	0	0	1
HECW1	0	0	0	1
HEPACAM	0	0	1	1
HEPN1	0	0	0	1
HES5	0	0	0	1
HES6	0	0	0	1
HES7	0	0	0	1
HEY1	0	0	0	1
HFM1	0	0	0	1
HGS	0	1	0	0
[truncated: 3,158 more rows]
