# Supplementary material for: A tissue-specific atlas of protein–protein associations enables prioritization of candidate disease genes
Source: Nat Biotechnol. 2025 May 2;44(4):654–67. doi: 10.1038/s41587-025-02659-z (PMC13090126; doi:10.1038/s41587-025-02659-z)
Supplement: Supplementary file 3 — All supplementary tables and file descriptions. [file 41587_2025_2659_MOESM3_ESM.zip › TableS26_[figS16]_tissues_complexes_median_prob.csv]

	blood	brain	breast	colon	kidney	liver	lung	ovary	pancreas	stomach	throat
Condensin I complex	0.92991755	0.9450572500000001	0.85214965	0.68893475	0.58949675	0.9553578	0.926347	0.9927106	0.8989460499999999	0.65975735	0.9668408
NCOR complex	0.4667434	0.6242377	0.4436836	0.5485715	0.5129521	0.4539941	0.5119729	0.3223394	0.3704043	0.3537671	0.5440002
BLOC-1 (biogenesis of lysosome-related organelles complex 1)	0.63232025	0.6611990999999999	0.7147653	0.46082175000000003	0.6734809	0.76707595	0.6706101499999999	0.7940069000000001	0.6949105	0.5034307	0.6687216
Arp2/3 protein complex	0.9228449	0.8620441	0.8402708	0.6851962	0.8235859	0.9077117	0.9465035	0.9860808	0.8371539	0.7055406	0.9240907
PA700 complex	0.863841	0.8519097499999999	0.75162905	0.77438845	0.75204515	0.7556588	0.8962858499999999	0.8956294	0.7317646	0.64613745	0.76166335
AP1 adaptor complex	0.6693297	0.6517535	0.61496845	0.5389569	0.5351263500000001	0.5255529000000001	0.5831247500000001	0.7533761	0.5412831	0.61611835	0.60922555
DNMT3B complex	0.4331978	0.6962032	0.6695753	0.5213941	0.5451397	0.7795154	0.7834778	0.7867072	0.8691455	0.5627319	0.7028699
SMRT complex	0.48888385	0.6973012000000001	0.5064518	0.5011565	0.5407774000000001	0.60358985	0.59901405	0.51936625	0.4694837	0.39271639999999997	0.5801613
AP3 adaptor complex	0.688794	0.5528054	0.4990193	0.6832239	0.4913801	0.8368013	0.493032	0.9104951	0.5380082	0.5709179	0.463044
Mi2/NuRD complex	0.7355341	0.8136539	0.6626164	0.6341654	0.6838361	0.8512323	0.8544611	0.8562564	0.7398104	0.6300601	0.8751396
NUMAC complex (nucleosomal methylation activator complex)	0.4369608	0.5052776	0.5478147	0.42056475	0.4784215	0.477471	0.4450458	0.5346905	0.6390296	0.55142315	0.4478945
Nup 107-160 subcomplex	0.8280578999999999	0.8256882000000001	0.6513694999999999	0.58560015	0.6322828	0.787847	0.81374905	0.87501075	0.745529	0.6525896	0.8058212499999999
RNA polymerase II holoenzyme complex	0.5192266000000001	0.67959495	0.5523938	0.47540645000000004	0.4916637	0.6678418500000001	0.5545424	0.5518485	0.5101705999999999	0.51619495	0.63341135
RNA polymerase II core complex	0.7136575000000001	0.72331835	0.59892495	0.5462529	0.5622594	0.7859134	0.5761777	0.6814356	0.5295367	0.5694252	0.7365914
Prefoldin complex	0.869172	0.8275758	0.7515499	0.8011266	0.7565599	0.8130556	0.9286524	0.9729301	0.8073096	0.5998281	0.7884073
SNAPc (small nuclear RNA-activating protein) complex	0.54142815	0.7051499	0.7107106			0.040073	0.6699605		0.7745588
GPR56-CD81-Galpha(q/11)-Gbeta complex	0.37929945	0.7151838500000001	0.51423585	0.5892925	0.6035625	0.6264685999999999	0.7171720500000001	0.6434554	0.7564267	0.4983811	0.5924388
Rnase/Mrp complex	0.6342012	0.6946794	0.6123725	0.5847529	0.4877445	0.5986918	0.6865926	0.7581949	0.6038228	0.4223762	0.6096199
CCT complex (chaperonin containing TCP1 complex)	0.95181255	0.93577235	0.8973264000000001	0.93621165	0.8924271500000001	0.93800945	0.9795154	0.9937586	0.9463643500000001	0.86732745	0.9670621500000001
Telomere-associated protein complex	0.5621657	0.7667532	0.5899298	0.5727638	0.4421196	0.561449	0.6209836	0.6939706	0.4077156		0.5516061
CD147-gamma-secretase complex	0.6803089499999999	0.453566	0.5422393	0.2910843	0.5374409499999999	0.53223515	0.59365815	0.5713073	0.59910845	0.53694245	0.4992856
Gamma-BAR-AP1 complex	0.50457915	0.5938599	0.5717877499999999	0.5389569	0.51515505	0.44630990000000004	0.5471696500000001	0.7533761	0.4680009	0.61611835	0.5385415499999999
Condensin I-PARP-1-XRCC1 complex	0.6512369	0.8094105	0.7511505	0.631683	0.5473689	0.8235182	0.8382539	0.8005621	0.7190144	0.6506063	0.8468305
Condensin II	0.8421479000000001	0.94916175	0.71806095	0.7949325	0.5294244	0.9581284999999999	0.8485897499999999	0.9452001999999999	0.68257555	0.4891752	0.89078365
Respiratory chain complex I (holoenzyme), mitochondrial	0.7819502	0.8635757	0.66997715	0.7413511	0.7097271	0.79399705	0.8051609	0.9666086	0.8032523	0.5881274999999999	0.8211264
26S proteasome	0.8210274	0.7758429	0.7138516	0.7408479	0.7461424	0.6866617	0.7021778	0.62773	0.761138	0.6421373	0.6917264
Wave-2 complex	0.78191705	0.6742501999999999	0.6116291	0.629524	0.61343145	0.7337276500000001	0.77276245	0.83650085	0.5226491	0.4594954	0.69622165
PA28-20S proteasome	0.86521515	0.8235285999999999	0.79768055	0.8072533	0.7693236999999999	0.7627484	0.8944399000000001	0.91495105	0.80117405	0.6318684	0.73882105
PA700-20S-PA28 complex	0.7834676	0.7231631000000001	0.64071645	0.70282015	0.7005871	0.62281975	0.6573443	0.5647746499999999	0.71473985	0.59104645	0.65623055
PA28gamma-20S proteasome	0.8616022	0.8504317	0.7735368	0.7864631	0.7544401	0.7199243	0.9135691	0.8814669	0.7739658	0.6402002	0.6895638
Ubiquitin E3 ligase (VHL, TCEB1, TCEB2, CUL2, RBX1)	0.5269435	0.39178175000000004	0.4694737	0.51361585	0.4428762	0.44638635	0.45511195	0.36417635	0.413523	0.44400684999999995	0.34474415
Ubiquitin E3 ligase (ASB2, TCEB1, TCEB2, CUL5, RNF7)	0.57118475	0.3772552	0.481595	0.3751207	0.54238725	0.564922	0.4252623	0.48699515000000004	0.38318365	0.3783805	0.356932
Ubiquitin E3 ligase (ASB1, TCEB1, TCEB2, CUL5, RNF7)	0.52622025	0.3470218	0.399689	0.3751207	0.5106869	0.49714275	0.4089124	0.48699515000000004	0.38318365	0.3783805	0.3372601
Ubiquitin E3 ligase (ASB6, TCEB1, TCEB2, CUL5, RNF7)	0.5927064	0.4249263	0.4571792	0.3751207	0.48529690000000003	0.43920095000000003	0.4252623	0.48699515000000004	0.38224579999999997	0.3783805	0.36867209999999995
Ubiquitin E3 ligase (ASB7, TCEB1, TCEB2, CUL5, RNF7)	0.4487945	0.3772552	0.4988755	0.3751207	0.54238725	0.564922	0.4252623	0.48699515000000004	0.38318365	0.3783805	0.356932
Ubiquitin E3 ligase (ASB12, TCEB1, TCEB2, CUL5, RNF7)	0.57118475	0.3772552	0.481595	0.3751207	0.54238725	0.564922	0.4252623	0.48699515000000004	0.38318365	0.3783805	0.356932
Ubiquitin E3 ligase (WSB1, TCEB1, TCEB2, CUL5, RBX1)	0.5112257	0.46661315000000003	0.42528065000000004	0.5031163	0.5777264	0.46592155	0.43004885000000004	0.43890255	0.41771205	0.3634295	0.34081300000000003
CRSP complex	0.61000785	0.81877625	0.5888880000000001	0.4438918	0.5170537	0.7613121	0.76468685	0.749795	0.5830853	0.5428471	0.7114183000000001
NAT complex	0.5933363	0.7352773	0.5068613	0.3477462	0.51817415	0.6420840999999999	0.6511116	0.7236586	0.5519303	0.5577967	0.6401286
ARC complex	0.597245	0.780462	0.5947283	0.4504552	0.48094970000000004	0.693963	0.6898699	0.6188832	0.5174974	0.47982864999999997	0.5867989
SWI-SNF chromatin remodeling-related-BRCA1 complex	0.7507799	0.7481077	0.6735996	0.6485687	0.6000041	0.7495362	0.7819085	0.8710003	0.7224131	0.6100363	0.8542049
RalBP1-CCNB1-AP2A-NUMB-EPN1 complex	0.49425665	0.4088743	0.36347605	0.4370408	0.48665755	0.32863575	0.303639	0.2165579	0.43567710000000004	0.3069836	0.35755170000000003
RAD51B-RAD51C-RAD51D-XRCC2-XRCC3 complex	0.77685	0.8892513	0.8009117				0.9341437				0.3582022
RAD17-RFC complex	0.8166848	0.92572305	0.8367998999999999	0.7608315999999999	0.6092318000000001	0.9542516999999999	0.91730495	0.9621907000000001	0.9008038	0.6548182499999999	0.8687558
9-1-1-RAD17-RFC complex	0.6078457	0.7754863999999999	0.62492155	0.7121773	0.5716226	0.7840497	0.80115035	0.69378165	0.559338	0.6548182499999999	0.6741828
RFC complex	0.8341539	0.9460278	0.8367998999999999	0.7269162499999999	0.5828108000000001	0.9601214	0.91730495	0.9727208	0.9314816	0.6543811500000001	0.8786585499999999
HMGB1-HMGB2-HSC70-ERP60-GAPDH complex	0.4970994	0.25329065	0.5442925999999999	0.5353959500000001	0.4997511	0.46696135	0.45317675	0.32330369999999997	0.3703158	0.66824075	0.40136320000000003
SNF2h-cohesin-NuRD complex	0.6348629	0.7733847	0.64991025	0.56774475	0.6119400500000001	0.7527638999999999	0.7617571	0.7702947	0.6629497	0.5574127	0.79788105
SIN3 complex	0.7169793	0.8465308	0.5720221	0.4516395	0.6173153	0.7201377	0.7830154	0.8058092	0.6622005	0.5569109	0.768994
ARC-L complex	0.6103782	0.7828886	0.5848168	0.43273249999999996	0.47842375000000004	0.6603495	0.6865937	0.6353555	0.5092579500000001	0.6012157	0.61655525
PCNA-DNA polymerase delta complex	0.7577884500000001	0.84315495	0.7716227	0.6881953	0.6022486499999999	0.96308705	0.8698996	0.95317645	0.87495005	0.69050625	0.88341685
PC2 complex	0.6067235	0.80167655	0.5908587000000001	0.4373555	0.50782485	0.66007635	0.68221135	0.755138	0.5113460000000001	0.4452028	0.6438456
INO80 chromatin remodeling complex	0.58141685	0.66698555	0.47373065000000003	0.3698204	0.4422757	0.5184471	0.52388335	0.4653035	0.39963605	0.5944851	0.48077804999999996
SRCAP complex	0.6545733	0.78020015	0.5252121	0.5326786	0.5091373	0.6718116	0.64822875	0.4815058	0.4287644	0.5576425	0.5947255
Ribosome, cytoplasmic	0.7665075	0.847666	0.75000935	0.7990547	0.7024423	0.7787913	0.8340467	0.8988679	0.8650951	0.6920892	0.759563
60S ribosomal subunit, cytoplasmic	0.7875063	0.8804413	0.7828508	0.8108012	0.7195969	0.8044811	0.85179475	0.910643	0.8775184	0.7075113	0.7599342
Cell cycle kinase complex CDC2	0.7572525	0.3164743	0.4845221	0.7621157	0.41290075000000004	0.51857735	0.4872906	0.5830099	0.51137495	0.7155883	0.5237703
Cell cycle kinase complex CDK5	0.4818654	0.21368205	0.3871717	0.486151	0.4077275	0.3833297	0.34620874999999995	0.2572882	0.40547725	0.5490075	0.39842985
28S ribosomal subunit, mitochondrial	0.8649819	0.8458318	0.7725154	0.7028238	0.701287	0.8529895	0.8494644	0.932744	0.8289843	0.5241705000000001	0.8059801
55S ribosome, mitochondrial	0.8227949999999999	0.8444659999999999	0.7890391	0.73539105	0.69857305	0.83868725	0.83800605	0.9086713	0.8264099	0.5397520499999999	0.7724788
39S ribosomal subunit, mitochondrial	0.8460738	0.8913524	0.81593155	0.7825696	0.7058	0.8566694	0.8570931	0.9449964	0.8366074	0.5728352	0.77797
Sarcoglycan-sarcospan complex SG-SPN		0.7556006	0.9589302	0.9060113	0.6790272	0.9750085	0.74331985	0.9930018	0.9456831	0.7324222	0.9744916
PCNA-MutS-alpha-MutL-alpha-DNA complex	0.6659099500000001	0.7870806	0.6570977499999999	0.47411210000000004	0.44869595	0.76654985	0.79838985	0.87380825	0.77674865	0.5033641	0.86645035
MCM complex	0.9488221	0.954612	0.9086226	0.9522565	0.8083246	0.994778	0.9896771	0.996519	0.980157	0.8704507	0.9857179
18S U11/U12 snRNP	0.62710745	0.7676946	0.5614786	0.6788845	0.5917288	0.6309159	0.6683296	0.64927	0.5618184	0.6740085	0.6620627
BASC complex (BRCA1-associated genome surveillance complex)	0.56114785	0.7698502	0.5390465	0.4867422	0.5047795	0.6463677	0.6704105499999999	0.5436529	0.6572969	0.47030435	0.7428158499999999
BASC (Ab 80) complex (BRCA1-associated genome surveillance complex)	0.6380861	0.83287685	0.67348835	0.5219357	0.5047795	0.764704	0.8460401	0.879834	0.7568347	0.4612885	0.8436033000000001
BASC (Ab 81) complex (BRCA1-associated genome surveillance complex)	0.5551148	0.7683509	0.4866064	0.40795965	0.47188235	0.610524	0.8223751	0.74183195	0.5673721	0.5717196	0.752658
GCN5-TRRAP histone acetyltransferase complex	0.5116408	0.7371829	0.5355662	0.45449055	0.4672678	0.6198457	0.6333957	0.5935214	0.53527585	0.52679605	0.7422975
TFTC-type histone acetyl transferase complex	0.7064118	0.866924	0.6490892	0.5068617	0.5243941	0.7961372	0.7318075	0.6806782	0.6664677	0.6195883	0.7050332
BP-SMAD complex	0.2635946	0.256514	0.40897110000000003	0.3273711	0.38588160000000005	0.23783515	0.2902956	0.4703459	0.40567415	0.4197101	0.36153495
PCAF complex	0.5616478	0.6696682	0.5496807	0.38936475000000004	0.47870815	0.5868717999999999	0.5737331	0.5253844999999999	0.4798302	0.5154336	0.6648754
TFIID complex, B-cell specific	0.63430825	0.6394766000000001	0.5566617	0.4215145	0.56330775	0.7620385	0.5571813	0.5253642000000001	0.4825121	0.4399928	0.6195357
WIP-WASp-actin-myosin-IIa complex	0.771858	0.6840102	0.5733673	0.7480854	0.5830284	0.7124674	0.5939417	0.9446484	0.6315557	0.39246475000000003	0.3791006
DA complex	0.6271159	0.6548935	0.529205	0.4215145	0.550043	0.6236953	0.5409775	0.4705633	0.4655486	0.49229285	0.5463596
DAB complex	0.61263855	0.66560755	0.5206261000000001	0.4203638	0.54557235	0.6068931	0.52103005	0.4268104	0.46144545000000003	0.4802146	0.5574116
KCNQ1 macromolecular complex	0.47908419999999996	0.5256429499999999	0.42060125000000004	0.4315757	0.5272793499999999	0.4173638	0.37951595	0.42400364999999995	0.51271485	0.3855765	0.39456495
TIP60 histone acetylase complex	0.7171777500000001	0.7580475	0.6045585499999999	0.61225475	0.5908986	0.7066133	0.6809338	0.5257497	0.55072125	0.64815505	0.61419875
DRIP complex	0.60043875	0.7949835000000001	0.5764692	0.4618828	0.47357955	0.7074546	0.6898699	0.63596255	0.5333475	0.5524888	0.6167786
core-histone (H2A/H2B/H3/H4)-TDIF2-TDT complex	0.4379721	0.962463	0.5280674999999999	0.5454164	0.8352001	0.62673075	0.9623107	0.7332555	0.21988270000000001	0.7448151000000001	0.517942
PBAF complex, BAF200-specific	0.7610165499999999	0.85433205	0.66601165	0.5679847	0.51728835	0.75158315	0.80331885	0.9338029	0.6948468000000001	0.6733393	0.8649625999999999
Decapping complex	0.58199445	0.6978695500000001	0.58376635	0.48098755	0.5172085	0.7639048500000001	0.63018365	0.4934638	0.53792	0.5435511500000001	0.5766049
LSm1-7 complex	0.7218865	0.7880532	0.6893782	0.5418068	0.5473	0.5855811	0.7617134	0.5832642	0.5626295	0.5881597	0.6171081
LSm2-8 complex	0.759159	0.8192744	0.7895499	0.5980601	0.6124167	0.7125497	0.7952338	0.9114452	0.7165237	0.6522975	0.7287797
F1F0-ATPase, mitochondrial	0.7339996	0.8472616500000001	0.6865821	0.699786	0.8280093	0.8083921000000001	0.7519609	0.972672	0.7589046	0.6313489999999999	0.70929815
p300-CBP-p270-SWI/SNF complex	0.6905465	0.8382115	0.6054164	0.4767246	0.4892286	0.7379072	0.745742	0.5624236	0.6634654	0.5670081	0.7587213
Mi2/NuRD-BCL6-MTA3 complex	0.45107339999999996	0.6141597000000001	0.5392409499999999	0.54857825	0.45558325	0.8783686500000001	0.7604029999999999	0.69452875	0.5624302999999999	0.58937955	0.83317975
NuRD.1 complex	0.7169793	0.8235675	0.6568402	0.6181528	0.6759754	0.8672077	0.8653998	0.8509096	0.7383908	0.5936362	0.8799109
SAP complex (Sin3-associated protein complex)	0.7058857999999999	0.8919537	0.59110435	0.466575	0.6103724500000001	0.78418145	0.7542012499999999	0.78575175	0.6061574	0.5628607999999999	0.73494945
NRD complex (Nucleosome remodeling and deacetylation complex)	0.7551516	0.7186735	0.6607131	0.6179811	0.6490755	0.7649778	0.8704505	0.8777122	0.6979322	0.5774077	0.8562595
CoREST-HDAC complex	0.6471606	0.7340621	0.5830612	0.55026015	0.5450482	0.6965486	0.6990218	0.5887319	0.4306294	0.57960755	0.6260314
LSD1 complex	0.5392676	0.48334995000000003	0.5105072	0.443479	0.4970542	0.46986805	0.54528585	0.50115475	0.3996335	0.514493	0.5534661000000001
Anti-HDAC2 complex	0.6727110000000001	0.7564805	0.59172265	0.5309412	0.5938781	0.6809246499999999	0.7406166	0.78339325	0.5763203	0.5912297	0.7455243
anti-BHC110 complex	0.6709807	0.7340621	0.5881934	0.4889921	0.5411414	0.6645398	0.6990218	0.6425302	0.4660476	0.5675463	0.6662055
XFIM complex	0.7462594	0.74095435	0.6765841	0.5607331499999999	0.6082784	0.7214524	0.76192745	0.90858905	0.7141272	0.63190515	0.8518703000000001
BHC complex	0.7036606	0.8429565	0.5830612	0.55026015	0.5806406	0.7287299	0.6252877	0.6063471	0.4660476	0.57960755	0.6758171
CtBP complex	0.5478132499999999	0.5559483000000001	0.50184295	0.4870476	0.5254764000000001	0.4703382	0.55671065	0.5561359	0.45311475	0.5654106	0.5420210999999999
CtBP core complex	0.64662425	0.6418733	0.5180138	0.51996295	0.5651362	0.5584039000000001	0.669843	0.7001571	0.6052797	0.5654106	0.67110245
HDAC1-associated protein complex	0.6388988	0.7001295999999999	0.6002047	0.5202637999999999	0.5599197	0.77881515	0.75585585	0.73656025	0.61994005	0.5958205	0.72379885
HDAC1-associated core complex cII	0.6388988	0.7496050000000001	0.5868493	0.5108269	0.5123349500000001	0.80887455	0.73852845	0.71947335	0.62407015	0.5912297	0.7045679
HDAC2-asscociated core complex	0.6859051	0.8138641	0.5805169	0.5550538	0.5728361	0.8043764	0.7639398	0.8247388	0.6358876	0.6179672	0.8161414
AP3-BLOC1 complex	0.6276979	0.49700645	0.62507085	0.41025025000000004	0.63668345	0.5976254000000001	0.53325935	0.64983835	0.5480352	0.45507025	0.55855755
BLOC1-BLOC2 complex	0.6220636	0.6432585	0.6386776	0.4101018	0.5405806	0.5920314	0.5489106	0.7127091	0.5366904	0.50598525	0.5487812
Retromer complex (SNX1, SNX2, VPS35, VPS29, VPS26A)	0.7152366	0.5359064	0.4792993	0.5737944500000001	0.6887807	0.5188735	0.6948989	0.5935486	0.43849485	0.6041133999999999	0.60691785
SIN3-SAP25 complex	0.7001234	0.8918641	0.5955119	0.45086735	0.5577459	0.765951	0.7546465	0.8058092	0.6512265	0.5281026	0.76028
SIN3-HDAC-SAP30-ARID4 complex	0.6773185	0.8848334	0.5774947	0.4358178	0.6173153	0.8043764	0.7594964	0.8058092	0.6512265	0.5628607999999999	0.76028
BRMS1-mSin3A corepressor complex	0.6270732	0.7864985	0.5371404	0.42425815	0.5950759999999999	0.6910609	0.7256121	0.7001166000000001	0.46614164999999996	0.5628607999999999	0.7114355
Brg1-associated complex I	0.7485147	0.833509	0.6649326499999999	0.60040325	0.5206729999999999	0.7372908499999999	0.79695695	0.9000710000000001	0.6948468000000001	0.6207865	0.843923
Brm-associated complex	0.763768	0.79001685	0.6638972	0.58977435	0.55070505	0.7154026	0.78138255	0.7198278	0.66675825	0.59771755	0.78720065
BRG1-SIN3A complex	0.7637071	0.7918581	0.6648502	0.5705758000000001	0.5359367	0.7276029	0.7685094	0.8215131	0.6916822	0.5891105	0.7914143
BRM-SIN3A complex	0.7715988	0.6698062	0.6525362	0.563353	0.5776803	0.7089886	0.7579902	0.7520655	0.6636974	0.5826446	0.7655974
P2X7 receptor signalling complex	0.55993845	0.3021345	0.3716176	0.4331375	0.4602884	0.3534128	0.3322452	0.3187637	0.3922022	0.39190375	0.3736228
DDB2 complex	0.6498875	0.51948775	0.68858835	0.5391874999999999	0.6120386499999999	0.61726275	0.6986512	0.60881805	0.68530935	0.5602827	0.61149315
CSA complex	0.64576465	0.5143752500000001	0.65986355	0.538688	0.6169292	0.61726275	0.696693	0.6723942	0.7032946	0.577033	0.609173
CSA-POLIIa complex	0.59483395	0.4767217	0.58162755	0.5394038	0.5964236	0.59758285	0.53130145	0.60514745	0.62973265	0.5706203000000001	0.5122266
SIN3-ING1b complex I	0.67981985	0.8378779000000001	0.57600145	0.4500952	0.5127962500000001	0.7149744	0.7542012499999999	0.8126245000000001	0.6474741500000001	0.5569109	0.7406009
SIN3-ING1b complex II	0.7008872500000001	0.8230578	0.62286975	0.48452825	0.5289902	0.7255554	0.7570612999999999	0.82047645	0.66283295	0.5788950500000001	0.78569545
NCOR-HDAC3 complex	0.7079584	0.7261794500000001	0.47102885	0.5567946	0.5642581	0.6352374	0.59901405	0.54230325	0.40420225	0.51485475	0.6149327499999999
eIF3 complex (EIF3S6, EIF3S5, EIF3S4, EIF3S3, EIF3S6IP, EIF3S2, EIF3S9, EIF3S12, EIF3S10, EIF3S8, EIF3S1, EIF3S7)	0.86158875	0.8418049	0.7104955	0.79062955	0.72754975	0.8291318999999999	0.87159235	0.96377	0.8374832999999999	0.66757855	0.8086262
UTM-SGCE-DAG1-CAV1-NOS3 complex	0.4098816	0.27544435	0.6604522500000001	0.6363441999999999	0.5545974499999999	0.61015945	0.7944488999999999	0.6984207	0.6805995499999999	0.3670358	0.6689904
Exon junction complex (EIF4A3, MLN51, UPF3B, MAGOH, Y14)	0.49683584999999997	0.69180195	0.52474285	0.59974105	0.55023505	0.7300508	0.62794045	0.721668	0.6023172999999999	0.6478884	0.6726170499999999
Exon junction complex (EIF4A3, MLN51, UPF3B, MAGOH, Y14, PYM)	0.4966018	0.5770895	0.49577230000000005	0.5383729	0.5463639	0.6236207	0.5550351	0.5414955	0.6068186	0.6432116	0.6264407000000001
TREX complex	0.7665689	0.7939114	0.6939838	0.5585011	0.6255885999999999	0.81834205	0.8321970000000001	0.80892835	0.6963495	0.58651235	0.8524772
THO complex	0.8802292	0.85362415	0.75760765	0.6820831	0.6494544	0.8936828	0.89821755	0.94446255	0.7673395000000001	0.6768502000000001	0.89994955
LARC complex (LCR-associated remodeling complex)	0.7298897	0.7601241	0.6944212	0.546296	0.5692324	0.7924024	0.7897117	0.8309793	0.7308822	0.596555	0.8246757
URI complex (Unconventional prefoldin RPB5 Interactor)	0.47941365	0.42595675	0.5114668499999999	0.4750195	0.49947260000000004	0.51834565	0.5260559499999999	0.5871669500000001	0.63295115	0.5916471	0.5411725
NuA4/Tip60-HAT complex B	0.6985434500000001	0.7587526	0.5876683	0.526796	0.4846304	0.6178154499999999	0.6465487	0.60967065	0.5328307	0.64815505	0.5968705
NuA4/Tip60-HAT complex A	0.6922295	0.7842513	0.5868917	0.5015188	0.4854495	0.6498568	0.6491353	0.6529037	0.5239098	0.55044575	0.6355888
DMAP1-associated complex	0.702122	0.7842513	0.6074014	0.5305874	0.4846304	0.6574736	0.6960194	0.5423526	0.5577088	0.5861773	0.612883
BRG1-SIN3A-HDAC containing SWI/SNF remodeling complex I	0.7507799	0.8285575	0.6714416	0.5702376	0.537176	0.7366745	0.7892495	0.8740238	0.7044101	0.6057082	0.8245923
BRM-SIN3A-HDAC complex	0.76791505	0.7400599	0.6750546	0.5491704	0.5911044	0.7263784	0.77252035	0.7684064500000001	0.68602955	0.57948625	0.7881837
BRG1-associated complex	0.7485147	0.833509	0.6649326499999999	0.60040325	0.5206729999999999	0.7372908499999999	0.79695695	0.9000710000000001	0.6948468000000001	0.6207865	0.843923
BRM-associated complex	0.7679497	0.6134939	0.6886719	0.5984987	0.5578641	0.7252507	0.7735156	0.749048	0.6698518	0.5827988	0.787613
FCP1-associated protein complex	0.4577383	0.5516313	0.3983793	0.4325532	0.5335544	0.4724401	0.4945365	0.3562714	0.3653377	0.5136688	0.5465813
Postsplicing complex	0.4830008	0.5239062	0.5969959	0.44568985000000005	0.568233	0.6796043	0.5807202	0.6845588	0.5843938	0.5419007	0.6577925
mRNA decay complex (UPF1, UPF2, UPF3B, DCP2, XRN1, XRN2, EXOSC2, EXOSC4, EXOSC10, PARN)	0.4173541	0.4914346	0.5565494	0.46758734999999996	0.4979434	0.4798688	0.5393434	0.3826004	0.5843584	0.51628105	0.5690921
Anti-SMN protein complex	0.59604685	0.7803546	0.6021575	0.59831395	0.5549821	0.759272	0.6888431	0.8533127	0.6373797999999999	0.5910261	0.8032455
Anti-Sm protein complex	0.5391437	0.6424699	0.5215788	0.4287748	0.4724009	0.6042739	0.69054605	0.6802309	0.5985578	0.5354362	0.7466255
20S methylosome and RG-containing Sm protein complex	0.5278232	0.6152793	0.5768719	0.6515523	0.5615234	0.600975	0.7500721	0.6880138	0.6434932	0.6278982	0.7883755
6S methyltransferase and RG-containing Sm proteins complex	0.67123625	0.7640071500000001	0.7274994	0.6297074	0.6001575	0.6714436	0.7409323	0.71448145	0.61999315	0.64514315	0.7897957
RICH1/AMOT polarity complex, Flag-Rich1 precipitated	0.4348907	0.367096	0.41642705	0.4133852	0.46668465	0.35212565	0.37876010000000004	0.3234137	0.35676030000000003	0.5336401500000001	0.4678782
RICH1/AMOT polarity complex, Flag-Amot precipitated	0.40266895	0.312712	0.41443205	0.2683942	0.46886685	0.2671352	0.4171095	0.3471183	0.40903625		0.4477509
TRAP-SMCC mediator complex	0.5551133	0.7801908	0.5656319	0.5120115	0.5036654	0.6482116	0.621033	0.6756701	0.4397734	0.6101862	0.5908677
BRAF53-BRCA2 complex	0.6471606	0.7340621	0.480911	0.55026015	0.5806406	0.3953844	0.6059753	0.45425755	0.4660476	0.57960755	0.6758171
SNARE complex (STX6, STX16, VAMP4, VTI1a, VTI1b)	0.6103137000000001	0.48664229999999997	0.5986083	0.44205479999999997	0.46962305	0.47204325	0.5409235	0.3963185	0.4924358	0.41064449999999997	0.40651175
MTA1 complex	0.7338844	0.8246191	0.5805169	0.5550538	0.6637999	0.8043764	0.8316864	0.800655	0.6623934	0.5641495	0.8751396
MTA2 complex	0.73828625	0.8187158	0.66428665	0.59028	0.6724525	0.8294143	0.8473516999999999	0.8615836	0.7282065	0.6013024499999999	0.85337525
MTA1-HDAC core complex	0.744518	0.8133798	0.5577838500000001	0.61806695	0.68010375	0.81688395	0.86792515	0.8101955000000001	0.71783535	0.5774700500000001	0.8756859
Mediator complex 1	0.58991175	0.7719218999999999	0.5293395999999999	0.31957645	0.5634848	0.5955478	0.6645289	0.73486235	0.536891	0.5577967	0.6875396
KIF3A/B-PAR-3-aPKC-PAR-6 complex	0.5041747	0.39447435	0.45872630000000003	0.36046	0.5281349	0.43258905000000003	0.4302239	0.3508765	0.49792715	0.4568213	0.4303496
ARC92-Mediator complex	0.58099935	0.78338815	0.58408595	0.45851655	0.4989428	0.681052	0.69472395	0.6130573500000001	0.54057645	0.6646766	0.56201835
CRSP-Mediator 2 complex	0.6228542	0.8042685	0.6008497	0.4736061	0.4926002	0.693963	0.7314061	0.7152936	0.5797578	0.51107855	0.6273578
Toposome	0.5419951	0.7739052	0.7420436	0.7778145	0.6325462	0.7550736	0.8204977	0.7539896	0.7863502	0.7670765	0.8301569
CENP-A NAC complex	0.6705484	0.8321573	0.5331104	0.3762045	0.394105	0.5393094	0.7832076	0.5576441	0.5062169		0.5643073000000001
CEN complex	0.48178235	0.6251836	0.47118709999999997	0.4451726	0.517827	0.4897988	0.6121598500000001	0.5378432	0.5135443	0.5784361	0.568713
FACT complex, UV-activated	0.5592497999999999	0.43144825	0.60263555	0.6832491	0.65541385	0.7333194000000001	0.7086276	0.6710219500000001	0.6988122999999999	0.77608515	0.6960169
EED-EZH2 complex	0.64969	0.7722154	0.68266415	0.3628428	0.5967193	0.6298348	0.8226112	0.7372493	0.61357655	0.6975712	0.7458383
GAA1-GPI8-PIGT-PIG-PIGS complex	0.8826959999999999	0.84373935	0.77162625	0.6441436	0.7162308	0.8091285	0.91950105	0.94502405	0.92476645	0.6542911499999999	0.85753715
Polycomb repressive complex 2/3	0.65470385	0.8527228499999999	0.59855525	0.3692833	0.5525258	0.6774591000000001	0.8161807000000001	0.7454769	0.58017385	0.6975712	0.8063453
RC complex (Replication competent complex)	0.6784290500000001	0.9136088499999999	0.6809945500000001	0.618317	0.5543821	0.84823795	0.90234245	0.871283	0.7712307	0.6465082	0.8598202500000001
RC complex, S-phase-specific	0.5300742	0.80840135	0.61396525	0.5916949	0.5420608	0.72792385	0.7070755	0.79849815	0.6286292	0.6088772	0.74731405
RC complex during G2/M-phase of cell cycle	0.5033111	0.8037402499999999	0.6088304499999999	0.6219206500000001	0.5632797	0.7579427000000001	0.68522995	0.7749196	0.6272325000000001	0.62470275	0.6989903
ORC complex (origin recognition complex)	0.6238504	0.7732245	0.6562765	0.5043759	0.50681255	0.876398	0.829494	0.9654302	0.7195723	0.50714605	0.6600878
TFIIH transcription factor core complex	0.7124642999999999	0.8978386	0.7147494000000001	0.5432937	0.57814185	0.8678007999999999	0.7414275	0.8137775	0.4821206		0.7473653
ORC 1-5 complex (origin recognition 1-5 complex)	0.73399125	0.9281535999999999	0.7572707999999999	0.5043759	0.50681255	0.876398	0.81582815	0.9654302	0.7585549	0.50714605	0.8548647
Retromer complex (SNX1, SNX2, VPS35, VPS29, VPS26B)	0.7069378	0.4252847	0.5092817	0.52068445	0.6162274000000001	0.4853747	0.6472961500000001	0.61657855	0.4109279	0.5349513	0.59572055
12S U11 snRNP	0.5968461	0.7471142	0.56168295	0.5844067	0.5635936500000001	0.5930201	0.6426936	0.6092956	0.5008129	0.6724373	0.577482
DNA repair complex NEIL2-PNK-Pol(beta)-LigIII(alpha)-XRCC1	0.42562705	0.6661138	0.52014915	0.38774590000000003	0.39312800000000003	0.2255205	0.33618950000000003	0.39888325	0.31187915	0.3724792	0.55175675
DNA repair complex NEIL1-PNK-Pol(beta)-LigIII(alpha)-XRCC1	0.5026965999999999	0.4150456	0.32348285	0.38774590000000003	0.50327525	0.2255205	0.22856405000000002	0.5773368	0.46134200000000003	0.3724792	0.48097460000000003
Frataxin complex	0.7874687	0.7450075	0.5855355	0.6046329	0.7236795	0.69422	0.6926523	0.8006342	0.6912581	0.4956136	0.5687377
eIF3 complex (EIF3S6, EIF3S5, EIF3S4, EIF3S3, EIF3S6IP, EIF3S2, EIF3S9, EIF3S12, EIF3S10, EIF3S8, EIF3S1, EIF3S7, PCID1)	0.8600683	0.82815455	0.7104955	0.78933035	0.72605315	0.824797	0.8761649499999999	0.9580737	0.8354094000000001	0.6648714	0.8027319500000001
DNA synthesome complex (13 subunits)	0.56188595	0.8407856	0.66564245	0.59123125	0.5866159	0.7995426	0.77698595	0.8345696	0.7249369	0.6279156	0.859155
transcription factor IIIC multisubunit complex	0.8260577	0.87361255	0.8291358	0.5773324	0.6122277	0.8716486	0.91585005	0.97150605	0.85811675	0.59223325	0.84871235
TFIIIC containing-TOP1-SUB1 complex	0.7266542	0.7134271	0.7523506	0.5527978	0.571486	0.6800916	0.60068	0.7919397	0.7835325	0.5469435	0.7578805
DNA synthesome core complex	0.6336427	0.8915289	0.6847532	0.6101341	0.5852422	0.8564489	0.8021345	0.8798779	0.7387456	0.6290169	0.8666486
DNA synthesome complex (15 subunits)	0.6608312	0.85958625	0.6651659	0.59639245	0.5457618	0.8510972	0.7840689	0.8428284	0.6567882	0.6027332	0.761596
DNA synthesome complex (17 subunits)	0.5789286	0.8184458	0.6395648	0.5879216	0.5570738	0.8121160999999999	0.7496716	0.814442	0.64717325	0.6141969	0.76710335
5S-DNA-TFIIIA-TFIIIC2 subcomplex	0.77053	0.8437665	0.8057361	0.5773324	0.5650768	0.7823088	0.8881103	0.9547306	0.8373515	0.59223325	0.7578805
5S-DNA-TFIIIA-TFIIIC2-TFIIIB subcomplex	0.5512859	0.77256625	0.49734770000000006	0.5016101500000001	0.54188925	0.7255200500000001	0.5985448	0.7195054000000001	0.62938765	0.59223325	0.6162229
CF IIAm complex (Cleavage factor IIAm complex)	0.6381948	0.7687274	0.5840085	0.5598272	0.54675495	0.6817608500000001	0.6944536	0.6517314999999999	0.6373781000000001	0.5976964	0.71739
SMN complex (16 subunits)	0.48995065	0.74214255	0.5521263000000001	0.5455363	0.5087153	0.6645131	0.59203635	0.6044494	0.5265606	0.57454625	0.6338885000000001
Cleavage and polyadenylation factor (CPSF)	0.75538335	0.9117014999999999	0.7164945	0.5774144	0.6185438	0.8423343999999999	0.8211104	0.80872135	0.76415515	0.68328845	0.8097157
Polyadenylation complex (CSTF1, CSTF2, CSTF3, SYMPK CPSF1, CPSF2, CPSF3)	0.8310841	0.9065948	0.7996568	0.6377057	0.6662823	0.7408645	0.8530588	0.8861741	0.7958189	0.6650078	0.848689
Histone H3.1 complex	0.4846943	0.962463	0.4923465	0.53213385	0.8352001	0.729916	0.9623107	0.7516231	0.61229695	0.5226555	0.6302291
Histone H3.3 complex	0.4794445	0.9279829	0.4931729	0.5104605	0.8530309	0.51620365	0.9559195	0.61321605	0.5375568	0.4942326	0.5436168
Integrator complex	0.7940808500000001	0.8964380999999999	0.70089105	0.46398265000000005	0.58241655	0.80606735	0.8108760500000001	0.85795445	0.71678375	0.572916	0.7865888000000001
DSS1 complex	0.716857	0.7823971000000001	0.6184463499999999	0.4450811	0.5582871	0.70246395	0.712309	0.782368	0.642846	0.5667909	0.7379286
Integrator-RNAPII complex	0.7541062	0.8736382	0.6892812	0.4811184	0.5680811	0.7852021	0.7856578	0.8206556	0.7158491	0.5716858	0.7848024
Ubiquitin E3 ligase (DDB1, DDB2, CUL4A, CUL4B, RBX1)	0.4525748	0.3599802	0.4482989	0.45822965	0.5840545500000001	0.45057915000000004	0.55823065	0.4779249	0.48781805	0.401984	0.4799332
p400-associated complex	0.585498	0.5146277	0.5756641	0.4972235	0.4846304	0.6262465	0.6200006	0.5046832	0.4133483	0.5880958	0.5581705
Paf complex	0.7193535	0.80652945	0.7039815	0.61080205	0.5336797	0.8587559499999999	0.815949	0.8294931	0.8340622	0.5633968	0.8770080499999999
c-MYC-ATPase-helicase complex	0.5882827	0.7735889	0.60886275	0.61225475	0.5908986	0.7706682499999999	0.7273764	0.5257497	0.6740246999999999	0.64815505	0.7557914
NCBP1-NCBP2-PHAX-RAN-XPO1 complex	0.55901935	0.71079865	0.5614144	0.44687564999999996	0.4554143	0.6393342	0.7010745	0.61423635	0.58601525	0.5759086	0.63627575
BCOR complex	0.5019451500000001	0.480235	0.4476091	0.411455	0.3497681	0.3451531	0.48079615	0.4077201	0.3835434	0.6336344	0.3251011
CENP-A NAC-CAD complex	0.8163128	0.9135691	0.5920238	0.3762045	0.394105	0.5393094	0.8890180000000001	0.60805525	0.5062169		0.6234532500000001
C complex spliceosome	0.63826555	0.8148230000000001	0.6365828	0.5837097	0.6199873499999999	0.7373486	0.72801725	0.7372597	0.6928560500000001	0.6031734	0.7374817
CDC5L core complex	0.5868829	0.7003175	0.5393795	0.6434096	0.5931015	0.6204018	0.6356799	0.7192152	0.7041446	0.6678625	0.7613602
CDC5L complex	0.56993055	0.73920705	0.5318813	0.6158496	0.6036923	0.68952305	0.6718545	0.72074695	0.6454635	0.6420132000000001	0.73410815
ESCRT-III complex	0.56658695	0.52494755	0.5113443	0.5097394	0.472892	0.482197	0.5581265	0.3629916	0.7449532	0.45107285	0.6160088
DNA double-strand break end-joining complex	0.5072086	0.7481372	0.5658378	0.4575016	0.4674191	0.6675155	0.5539951	0.5094272	0.5731268	0.6015877	0.5865426
RNA pol II containing coactivator complex Tat-SF	0.5212915	0.7251703	0.68516955	0.4715986	0.58958235	0.7454798	0.6460055	0.6604654999999999	0.701306	0.60759505	0.81562055
E2F-6 complex	0.5721482	0.57378	0.4531483	0.4201854	0.4529784	0.34896675	0.6476376	0.42111565	0.4390232	0.6560033	0.43912609999999996
Oligosaccharyltransferase complex (Stt3A variant)	0.8782468	0.8558186	0.8542519	0.7432156	0.7683898	0.8583152	0.9469282	0.9719376	0.9426833	0.7490954	0.8693837
Oligosaccharyltransferase complex (Stt3B variant)	0.8856341	0.8332517	0.8454732	0.7292101	0.7164422	0.769099	0.9241711	0.8745439	0.9270052	0.6710911	0.7221674
TRF-Rap1 complex I, 2MD	0.5314866	0.6882872	0.5385377	0.5727638	0.3983651	0.5486152	0.5631211	0.6870153	0.4081846		0.5516061
Ubiquitin E3 ligase (AHR, ARNT, DDB1, TBL3, CUL4B, RBX1)	0.3482689	0.2895155	0.3933723	0.4432679	0.5088754	0.3264032	0.407963	0.2498433	0.3853683	0.43195839999999996	0.527496
Ubiquitin E3 ligase (DET1, DDB1, CUL4A, RBX1, COP1)	0.42106140000000003	0.36948055	0.44230345	0.4435993	0.2102543	0.35258145	0.4143876	0.4887044	0.42321359999999997	0.3709937	0.42177915
H2AX complex, isolated from cells without IR exposure	0.4772758	0.8375149	0.4832589	0.5927162500000001	0.6283456	0.52124945	0.7798094	0.517416	0.6214303	0.6762785499999999	0.5287529
H2AX complex I	0.4732596	0.4493606	0.4007616	0.5816213	0.521185	0.3914136	0.4085382	0.3698914	0.5971315	0.6134445	0.4498405
H2AX complex II	0.47526769999999996	0.9051562	0.4492572	0.6066265	0.7679606	0.3973989	0.9306556	0.3735041	0.5563952	0.540889	0.45772145
WINAC complex	0.73627005	0.7824596500000001	0.6356557	0.558902	0.5141872	0.6819393	0.7322378	0.77343025	0.6634654	0.65004445	0.787613
FIB-associated protein complex	0.404939	0.2747637	0.4897197	0.5877853	0.4010199	0.3855098	0.5397184	0.3108126	0.6584840000000001	0.6447820500000001	0.4193946
EBAFb complex	0.779852	0.816728	0.6552336	0.5695217	0.5350468	0.7517859	0.774883	0.8390512	0.6634654	0.5670081	0.8641738
EBAFa complex	0.7678804	0.8095237	0.6886719	0.6023078	0.5444654	0.7469145	0.797571	0.8811483	0.7044101	0.6163037	0.8469089
Menin-associated histone methyltransferase complex	0.6656883	0.7845766	0.5674185	0.4956295	0.5626386	0.6610171	0.6450082	0.7258278	0.5992156	0.5293629	0.80775
MLL-HCF complex	0.660055	0.76913	0.474424	0.44657465	0.5009009	0.6656696	0.6450082	0.6485975	0.6433078	0.454557	0.6910077
ALL-1 supercomplex	0.6385699	0.7715122999999999	0.578879	0.5067781499999999	0.5465902	0.70684185	0.71930665	0.7297039999999999	0.5897629	0.5564772	0.72272105
SRm160/300 complex	0.7610965000000001	0.9073077	0.7576849	0.7312087	0.6220015999999999	0.8057143	0.8586841000000001	0.8664723	0.7408391000000001	0.67378045	0.8643046
Multiprotein bridging complex (translationally coupled mRNA turnover)	0.5645098	0.5671801	0.57561045	0.7425275	0.65582015	0.64274655	0.73849345	0.6438587499999999	0.67346225	0.7307393499999999	0.6880611
Transcription initiation factor complex (TAF1, TAF5, TAF11, TAF12, TBP)	0.6611902000000001	0.78533355	0.5960065999999999		0.68202345	0.8073547	0.6651764499999999	0.4626992	0.46081485		0.5677958000000001
Transcription initiation factor complex (TAF5, TAF6, TAF9, TAF11, TBP)	0.6399950999999999	0.7134537000000001	0.5358039	0.5428062	0.56421375	0.7810438	0.6051816	0.5940786499999999	0.5270902	0.4399928	0.5852226
Large Drosha complex	0.6373297	0.78204645	0.65949755	0.735876	0.6756708	0.7833621500000001	0.72902995	0.6720064	0.7151833000000001	0.7079873	0.766492
SNW1 complex	0.4703294	0.6012353	0.6041009	0.5915849	0.6154685	0.5682543	0.6096987	0.6024247	0.624561	0.6474986	0.6300761
Rb-tal-1-E2A-Lmo2-Ldb1 complex	0.62026285	0.3254237	0.3670662	0.5873181	0.4625595	0.2171626	0.4112466	0.4374334	0.3658939		0.4435953
ASCOM complex	0.4741837	0.4991785	0.4811114	0.5129563	0.3967046	0.3664113	0.5477353	0.4351789	0.3807571	0.41604895	0.4386487
MOF complex	0.6759043	0.7661404	0.5071753	0.49795049999999996	0.4894154	0.5617111	0.6199846	0.6323063	0.5642673	0.420514	0.5322318
NCOR1 complex	0.6906549	0.800269	0.5886893	0.47165	0.5435984	0.7712352	0.7175716	0.6263302	0.6538202	0.6312963	0.8419541
Mis12 centromere complex	0.6276169	0.8491502	0.5752406	0.6209567	0.5409342	0.6156041	0.7246415	0.7422454	0.6950221		0.6008327
SMAD3/4-E2F4/5-p107-DP1 complex	0.3595586	0.3145122	0.4318426	0.35833305000000004	0.33301205	0.30901100000000004	0.45466	0.50015905	0.3490649		0.3764337
BHC110 complex	0.5810915	0.6792906	0.571829	0.5092254	0.5737474	0.44600855	0.6607866	0.5258257500000001	0.4345671	0.5654106	0.6260314
PID complex	0.7419914	0.77291	0.71061995	0.6591118	0.66455505	0.8696077	0.890683	0.8733761	0.73722575	0.62880875	0.8770034
NCOR2 complex	0.5734581	0.7003328	0.5379024	0.459919	0.5440765	0.7037487	0.6789706	0.621357	0.5073995	0.5057611	0.7391096
FA core complex 1	0.6698471						0.91009175
CTCF-nucleophosmin-PARP-HIS-KPNA-LMNA-TOP complex	0.3663956	0.3965435	0.44285205	0.46264025	0.4545764	0.4639097	0.40424629999999995	0.4272076	0.37156105	0.5268842	0.49594879999999997
SF3b complex	0.71893575	0.8817484	0.6694777	0.69016085	0.6720998	0.80852855	0.8389610999999999	0.88123715	0.7812727	0.6580315	0.86503665
SMN containing complex	0.35749775	0.6570842	0.48443315	0.45869925	0.46764419999999995	0.5517018	0.5542355999999999	0.498421	0.36748195	0.3931864	0.5858306
SMN-PolII-RHA complex	0.50458555	0.75387	0.5413266	0.6033699	0.5487155	0.7696404	0.6363655	0.5927762999999999	0.5035537	0.506386	0.7546582
CPSF6-ITCH-NUDT21-POLR2A-UBAP2L complex	0.5051333	0.6942066	0.561563	0.6594939	0.6107174	0.6579469	0.5721548000000001	0.7960983	0.5879559	0.62115275	0.7039091
CPSF6-EWSR1-ITCH-NUDT21-POLR2A-UBAP2L complex	0.5820166	0.7260801	0.5701312	0.7100672	0.6518456	0.6952575	0.5901129	0.7532982	0.6569969	0.6606439	0.7305536
CASP8-CHUK-IKBKB-MALT1-BCL10 complex	0.6777480499999999	0.48174825	0.46276364999999997	0.4750059	0.49865025	0.41451755	0.5220206000000001	0.41309605	0.5844958499999999	0.44999265	0.43719830000000004
NFKB1-NFKB2-REL-RELA-RELB complex	0.6376097000000001	0.6519127	0.6319192499999999	0.5132446500000001	0.4740499	0.62937285	0.6033105000000001	0.7341257	0.6243268500000001	0.59874945	0.5802739
IkappaB kinase complex (IKBKB, CHUK, IKBKAP, NFKBIA, RELA, MAP3K14)	0.68791655	0.3083625	0.46196594999999996	0.36290120000000003	0.45380195	0.42558050000000003	0.4323292	0.39217599999999997	0.45934935	0.49770925	0.36585175000000003
COP9 signalosome complex	0.86285865	0.7864716	0.78476795	0.56246955	0.7011816	0.83150795	0.8370028	0.9171191	0.78867395	0.59439155	0.7867798500000001
CNS-P53 complex	0.7736388999999999	0.7477522999999999	0.75547165	0.5517341	0.7011816	0.72880905	0.8220481	0.73658075	0.7640553999999999	0.59439155	0.7434236
KAISO-NCOR complex	0.4528113	0.5457684	0.4461074	0.4786121	0.358189	0.514419	0.5217556	0.3538358	0.4248422	0.4329204	0.6349237
Ubiquitin E3 ligase (CDC34, NEDD8, BTRC, CUL1, SKP1A, RBX1)	0.5290262	0.37050115	0.2888952	0.46038205	0.47897219999999996	0.46668535	0.39693069999999997	0.34185405	0.45156929999999995	0.4572696	0.4468355
Ubiquitin E3 ligase (SMAD3, BTRC, CUL1, SKP1A, RBX1)	0.42897025	0.35577515000000004	0.33879044999999997	0.4790231	0.47897219999999996	0.46955355	0.3717061	0.40420175	0.36737569999999997	0.602163	0.39314165
CHTF18-RFC2-5 complex	0.8197584	0.93688045	0.8367998999999999	0.7285832999999999	0.6150335	0.9542516999999999	0.91730495	0.9621907000000001	0.9008038	0.6475965	0.8859878999999999
PCNA-RFC2-5 complex	0.8349490500000001	0.9455376	0.8523143	0.75116255	0.55904865	0.9542516999999999	0.9464340499999999	0.97805385	0.9295574	0.66817745	0.91893085
BRD4-RFC complex	0.7659049	0.9386201	0.7069471	0.6735196	0.5795202	0.9353851	0.8834113	0.9584046	0.8976532	0.6465082	0.864382
BARD1-BRCA1-CSTF complex	0.37714820000000004	0.7930365500000001	0.48478224999999997	0.5253194	0.4187175	0.6097795	0.69312615	0.885377	0.62612465	0.6504071	0.7599828
MDC1-MRN-ATM-FANCD2 complex	0.466481	0.7045035	0.4737789	0.526452	0.6141000000000001	0.6356233	0.6016817	0.480601	0.5308534	0.55009995	0.7413412
MSH2/6-BLM-p53-RAD51 complex	0.4540427	0.6865634	0.701318	0.6040646	0.2955529	0.6677092	0.69982285	0.43672120000000003	0.5965615	0.2883998	0.5494924
ASF1-interacting protein complex	0.5831312	0.6213955	0.5461513	0.2103997	0.9615916	0.729916	0.9899234	0.6860165	0.5518011	0.3886164	0.5559531
ASF1-histone containing complex	0.4101301	0.5168826	0.4679892	0.4745118	0.9615916	0.6061475	0.8064710500000001	0.5903579	0.4930282	0.5037264	0.5846478
CIN85 complex (CIN85, CRK, BCAR1, CBL, PIK3R1, GRB2, SOS1)	0.5332598	0.3984129	0.4064192	0.4302836	0.4539926	0.4518836	0.4455914	0.416994	0.4500629	0.3300516	0.3959088
LAT-PLC-gamma-1-p85-GRB2-CBL-VAV-SLP-76 signaling complex, C305 activated	0.4738681	0.4143032	0.5692106	0.5571636	0.5498876	0.5379798	0.561007	0.4499558	0.6197648	0.3485167	0.7374757
Class C VPS/HOPS complex	0.6638805	0.6307311	0.580303	0.4418285	0.6302925	0.5515888	0.5631349	0.5921401	0.6726549	0.4503946	0.6833692
POLR2A-CCNT1-CDK9-NCL-LEM6-CPSF2 complex	0.57110885	0.8333248	0.60493955	0.46334929999999996	0.58403665	0.7196529	0.67948035	0.7167012500000001	0.7579339	0.5856395	0.78666455
BRD4 complex	0.5828855	0.7985748500000001	0.5957929	0.4726505	0.54671615	0.6964330999999999	0.723294	0.66202505	0.64464725	0.5524888	0.72563795
CCNC-CDK8-MED1-MED6-MED7 xcomplex	0.5676696999999999	0.68056675	0.5582051	0.356383	0.4631384	0.7039191	0.64517115	0.46106525	0.43854715		0.5852654
HES1 promoter corepressor complex	0.5100832	0.7936296	0.5389482	0.4748096	0.5127974	0.6049093	0.6236845	0.4145557	0.43332	0.477797	0.5778189
HES1 promoter-Notch enhancer complex	0.45767085	0.6250074999999999	0.5223195	0.4067862	0.4789465	0.5049669999999999	0.5270977	0.45279525	0.4289556	0.5610756	0.48014725
ESR1-CDK7-CCNH-MNAT1-MTA1-HDAC2 complex	0.5281174	0.62761545	0.5062593	0.4985309	0.44154174999999996	0.6964657000000001	0.6942547	0.5517922	0.574732	0.4786664	0.6762922
RNA polymerase II (RNAPII)	0.55882805	0.7063847999999999	0.56889895	0.4662935	0.5310925	0.67765	0.53119045	0.5587846000000001	0.5104594	0.5020729	0.64485545
BRCA1-core RNA polymerase II complex	0.6634561999999999	0.7205598	0.584592	0.5462529	0.5622594	0.7647691999999999	0.58900135	0.6814356	0.516147	0.5694252	0.7422619
Ubiquitin E3 ligase (CUL1/2/3, CSN1/8, RBX1, SKP1/2)	0.52330695	0.4515263	0.4601156	0.4916165	0.5260886	0.49755835	0.50569105	0.50480365	0.5474156	0.5581409	0.4559392
HCF-1 complex	0.5341505	0.5391498	0.5170533	0.521296	0.5461115	0.6116632	0.6489661	0.6106408	0.5838777	0.5907906	0.6850048
SRC-3 complex	0.4381864	0.3069888	0.483925	0.3960582	0.4456372	0.3007021	0.3936797	0.2913589	0.4410154	0.3575374	0.3420046
BLM complex II	0.5161145	0.7446621	0.562525	0.56567805	0.5671272	0.8160711	0.7038721	0.5625134	0.4955531	0.7159076	0.4864183
17S U2 snRNP	0.6926918	0.8382847499999999	0.68451095	0.6925766	0.63703685	0.79261855	0.78486735	0.8314215	0.7226674	0.6485786	0.79691975
SMN complex, U7 snRNA specific	0.5966986999999999	0.7572428	0.5486994	0.5864153	0.59895075	0.6575831999999999	0.66094265	0.7720106	0.64322065	0.6670752	0.80650835
TERF2-RAP1 complex	0.61288	0.6890482	0.4946721	0.4876815	0.5846989	0.5687648	0.5339958	0.5976976	0.5759004	0.51210595	0.6116729
PCNA-CHL12-RFC2-5 complex	0.7958044	0.9357821	0.8240653	0.7134238	0.5795202	0.8934462	0.9221895	0.9467176	0.922119	0.6548182499999999	0.8901497
CTF18-cohesion-RFC complex	0.7685138	0.9273267	0.7597168	0.7625012	0.6150335	0.85681365	0.8833706	0.7545889	0.8364294	0.6475965	0.8595726
BRCA1-BARD1-BACH1-DNA damage complex II	0.357004	0.6644938	0.3787058	0.5384066000000001	0.2403089	0.415558	0.42842315	0.259782	0.4618536	0.7184003	0.40783975
BRCA1-BARD1-BACH1-DNA damage complex I	0.4782641	0.7171373	0.426264	0.3236788	0.36286430000000003	0.47165985	0.463196	0.3721989	0.54965465		0.369704
BRCA1-RNA polymerase II complex	0.4975783	0.6685091	0.5316226	0.46444565000000004	0.4835566	0.6293463	0.5526184999999999	0.5481654	0.4930645	0.51619495	0.6321019
RSmad complex	0.4874979	0.6438192	0.5279421	0.45475895	0.4886138	0.5635596	0.5445954	0.4874391	0.44313	0.5242473	0.6236089
ING2 complex	0.6424481	0.86309885	0.5688777	0.4358178	0.53348595	0.7159643	0.69135255	0.70044885	0.49649255000000003	0.5281026	0.68624315
ING5 (BRPF1, MOZ, MORF) complex	0.7271475000000001	0.801067	0.62607445	0.6438592	0.45064225	0.52247775	0.5686096	0.4358854	0.49281980000000003		0.47622955
ITGA2b-ITGB3-CD9-GP1b-CD47 complex	0.78445475	0.29896665	0.5175668	0.36049595	0.36734095	0.5471238	0.4972904	0.452804	0.59566595	0.41249040000000003	0.2947122
Respiratory chain complex I (early intermediate NDUFAF1 assembly), mitochondrial	0.7228176	0.8554619	0.6660494	0.6321583	0.6667669	0.7129399	0.7628059	0.929864	0.8034249	0.5520788	0.7613827
Respiratory chain complex I (intermediate V/380kD and VI/480kD), mitochondrial	0.8491204	0.88233315	0.73438575	0.6310338	0.8541724500000001	0.80693335	0.8603695	0.9792802	0.8715837	0.6558568499999999	0.90129505
Respiratory chain complex I (intermediate VII/650kD), mitochondrial	0.8456413	0.8881616	0.709486	0.7630911	0.7999210999999999	0.7918389	0.8875012	0.9782364	0.8730405999999999	0.6169614999999999	0.8525553
Respiratory chain complex I (intermediate), mitochondrial	0.8485165	0.8881616	0.6721777	0.7427973	0.7719985	0.784406	0.8753728	0.9776038	0.8672606	0.611723	0.8455489
Respiratory chain complex I (beta subunit), mitochondrial	0.7830438	0.88098455	0.6879342	0.6590779	0.7005445	0.77494235	0.79479935	0.9604193999999999	0.86570035	0.58807325	0.8040288
Respiratory chain complex I (gamma subunit), mitochondrial	0.65095525	0.6993635	0.6509905	0.7498509	0.6022086	0.7570241	0.75938705	0.951126	0.7063767	0.5264009000000001	0.82339235
Respiratory chain complex I (lambda subunit), mitochondrial	0.8506844499999999	0.87807765	0.72210825	0.79804845	0.77978395	0.8336926	0.8821336	0.98013415	0.869285	0.6171556	0.8488825499999999
LAT-PLC-gamma-1-p85-GRB2-SOS signaling complex, C305 activated	0.39411865	0.421841	0.4691995	0.39183769999999996	0.46196885	0.40881175000000003	0.45542119999999997	0.35810055	0.42282379999999997	0.3485167	0.5233593999999999
Ecsit complex (ECSIT, GAPDH, MT-CO2, NDUFAF1, TRAF6)	0.290769	0.30194659999999995	0.3858763	0.36734964999999997	0.4590041	0.33307335	0.3380352	0.2526584	0.32550645	0.442437	0.39960675
Ecsit complex (ECSIT, MT-CO2, MT-ND1, NDUFA1, NDUFAF1, TRAF6)	0.4695288	0.3397322	0.4245715	0.33502770000000004	0.5502076	0.3637081	0.5268983	0.48664529999999995	0.30343735000000005	0.35724785000000003	0.533958
Respiratory chain complex I (incomplete intermediate), mitochondrial	0.8094096	0.9050024	0.7087114	0.8410658	0.7880368	0.8388758	0.9117313	0.9834082	0.887628	0.6894612	0.8577255
SMAD3-E2F4/5-p107-DP1 complex	0.3593347	0.2687254	0.4231259	0.3686418	0.3250134	0.324021	0.4233779	0.59267665	0.3087334		0.39315665
p27-cyclinE-Cdk2 - Ubiquitin E3 ligase (SKP1A, SKP2, CUL1, CKS1B, RBX1) complex	0.4759396	0.2567164	0.4590439	0.4135623	0.364858	0.3523269	0.49338165	0.3095193	0.4249842	0.4627388	0.4044991
Ubiquitin E3 ligase (SKP1A, SKP2, CUL1, CKS1B, RBX1)	0.48822635000000003	0.2716921	0.44529589999999997	0.4750195	0.3888965	0.28233105000000003	0.59340935	0.32989310000000005	0.4581555	0.4572696	0.49527645
Multisynthetase complex	0.8420654	0.7983384	0.726635	0.7754008	0.7463468	0.7900765	0.8137337	0.8962816	0.8777897	0.6788674	0.7867319
hs4 enhancer complex (faster migrating complex)	0.44500805	0.48026265	0.4641826	0.4816375	0.48763255	0.4828558	0.37840535	0.16162065	0.4997277	0.5110406999999999	0.30159590000000003
Nop56p-associated pre-rRNA complex	0.5473338	0.70850145	0.63685305	0.6950945	0.62256075	0.6422824	0.6615819000000001	0.679517	0.7345622	0.6417754	0.62640645
RNA polymerase II complex (RPB1, RAP74, CDK8, CYCC, SRB7, BAF190, BAF47), chromatin structure modifying	0.549253	0.6136735	0.4634582	0.40553985000000004	0.5344528500000001	0.43969395	0.5220357	0.5467408	0.495703	0.5374415	0.6555756
RNA polymerase II complex (CBP, PCAF, RPB1, BAF47, CYCC, CDK8), chromatin structure modifying	0.4630247	0.5972058	0.45273085	0.49601569999999995	0.4621273	0.33309935	0.5191206	0.38774105000000003	0.49404645	0.54380655	0.5015154
Brg1-associated complex II	0.7118044	0.7987242	0.6168611	0.633157	0.4956152	0.7469145	0.7819085	0.7764688	0.730883	0.6042176	0.789626
RNA polymerase II complex, (CDK8 complex), chromatin structure modifying	0.46599645	0.62972965	0.4637594	0.3497158	0.4815016	0.5130948	0.5869082999999999	0.6393668	0.4914179	0.5734997	0.6619603
CTF18-cohesion-RFC-POLH complex	0.72822645	0.87968115	0.67597515	0.7625012	0.6150335	0.85681365	0.8290470999999999	0.7545889	0.8364294	0.6475965	0.8595726
CTLH complex, 20S	0.7164919	0.69250925	0.6337326	0.3877025	0.43835884999999997	0.6697586	0.68235705	0.62222375	0.5441443	0.4134357	0.6433676
UTX-MLL2/3 complex	0.4748215	0.6473177	0.5065843000000001	0.4674556	0.45637574999999997	0.5352344	0.54585055	0.50249525	0.4788728	0.44544989999999995	0.4763333
DGCR8 multiprotein complex	0.6825681	0.8545933	0.6921094	0.8057947	0.7435399	0.8496128	0.8350143	0.8594155	0.8222204	0.7677361	0.8965087
DHX9-ADAR-vigilin-DNA-PK-Ku antigen complex	0.6472397	0.8620998	0.6551729	0.7539247	0.6395163	0.7651697	0.7896555	0.7070882	0.7320912	0.7491561	0.7741098
SMN complex (GEMIN2, SMN1, SNRPB, SNRPDs)	0.690448	0.7572428	0.686264	0.6477933	0.54177635	0.6894131	0.6884591	0.6146476000000001	0.5456068	0.77424025	0.7893416
TLE-Histone H3 complex		0.284542	0.37310374999999996	0.24193599999999998	0.9615916	0.3065146	0.9899234	0.239437	0.4825274	0.446048	0.2242804
MASH1 promoter-coactivator complex	0.38561405	0.962463	0.40954009999999996	0.6175912	0.8352001	0.4904711	0.9623107	0.4334326	0.46248265	0.5814833	0.410604
CAMK2-delta-MASH1 promoter-coactivator complex	0.375411	0.5456787999999999	0.39276049999999996	0.5115876	0.4706508	0.3794576	0.34103150000000004	0.30471305	0.42384765	0.5548958	0.45176890000000003
NK-3-Groucho-HIPK2-SIN3A-RbpA48-HDAC1 complex	0.573605	0.4702611	0.5658322	0.40612380000000003	0.55949875	0.6740002	0.3893715	0.6832348	0.45548045000000004	0.53417235	0.5341663
NCOR-SIN3-HDAC-HESX1 complex	0.6134174	0.59830085	0.53090985	0.4111545	0.6402999	0.5533614	0.7117124	0.47351545	0.4263671	0.48259175	0.7161491499999999
SMAD2-SMAD4-FAST1-TGIF-HDAC1 complex, TGF(beta) induced	0.40572074999999996	0.55315125	0.57022895	0.5748386	0.5645438	0.47014475	0.5647019499999999	0.39265275	0.341186	0.39512179999999997	0.6315781
Gamma-secretase-Delta1 complex	0.7526738	0.5376644	0.5582298	0.2175357	0.5374409499999999	0.6863361	0.59365815	0.6310151	0.6248598000000001	0.5593883	0.6531236
SMN complex (GEMIN2, GEMIN3, GEMIN4, GEMIN5, SMN)	0.65691565	0.8225881500000001	0.62640165	0.6052952	0.5636198	0.8758314	0.6760561	0.84240835	0.75354075	0.5910261	0.8402741499999999
COG1-COG8-COG2-COG3-COG4 subcomplex	0.84178185	0.7829741	0.8530799	0.8719878999999999	0.7327756000000001	0.8086067	0.8834484499999999	0.94856355	0.94375115	0.5269083999999999	0.9079006000000001
COG1-COG8-COG5-COG6-COG7 subcomplex	0.8304941	0.7755059	0.8520936	0.7459626500000001	0.74274655	0.76235285	0.8777761500000001	0.9436954500000001	0.9259471	0.54735365	0.7832791
EIF3 complex (EIF3A, EIF3B, EIF3G, EIF3I, EIF3C)	0.7969126	0.8813029	0.68738575	0.8669327	0.79462085	0.8520254	0.909359	0.9741067000000001	0.8232264499999999	0.78104085	0.83160985
EIF3 complex (EIF3A, EIF3B, EIF3G, EIF3I, EIF3J)	0.7980105500000001	0.8081511	0.6420805	0.7940954	0.7825944499999999	0.811803	0.8949039999999999	0.9674249	0.8578053	0.6648714	0.7941525
VCP-VIMP-DERL1-DERL2-HRD1-SEL1L complex	0.5792936	0.3746597	0.6038218	0.4683467	0.5960062	0.4235164	0.6633938	0.3983589	0.5757652	0.476628	0.5686238
RBL2 complex (DNMT1, E2F4, E2F5, HDAC1, RBL2, SUV39H1)	0.4671915	0.4812689	0.3391624	0.47627185000000005	0.48193565	0.37978389999999995	0.3909313	0.5111808499999999	0.5390516000000001	0.44246255	0.4036303
RBL2 complex (EP300, E2F4, E2F5, HDAC1, RBL2, SUV39H1)	0.5036647000000001	0.540224	0.346892	0.35651515	0.47185615000000003	0.3304015	0.3909313	0.44525105	0.41518829999999995	0.35324065000000004	0.3929744
Polycystin-1 multiprotein complex (ACTN1, CDH1, SRC, JUP, VCL, CTNNB1, PXN, BCAR1, PKD1, PTK2, TLN1)	0.3601433	0.28964655	0.4907039	0.3768071	0.4856847	0.4599991	0.3599731	0.3603688	0.4359228	0.3986935	0.4282386
NCOA6-DNA-PK-Ku-PARP1 complex	0.7369332	0.8146937999999999	0.67615255	0.7228514500000001	0.6436556	0.8435211499999999	0.83467895	0.7490554	0.72657975	0.8036148000000001	0.8926454
DNA-PK-Ku-eIF2-NF90-NF45 complex	0.52883635	0.67898795	0.64542305	0.7897098	0.6665447	0.7067745	0.64806075	0.5630557	0.80702565	0.7604608500000001	0.5653038
SWI/SNF-related chromatin-remodeling complex	0.7564733	0.6248166500000001	0.5948953	0.43473625000000005	0.6277773	0.57894935	0.6566764	0.5173274	0.6843628	0.5331567500000001	0.6199950999999999
TNF-alpha/NF-kappa B signaling complex (CHUK, KPNA3, NFKB2, NFKBIB, REL, IKBKG, NFKB1, NFKBIE, RELB, NFKBIA, RELA, TNIP2)	0.65278565	0.45160035	0.5041545000000001	0.39527115	0.4624906	0.45524489999999995	0.50733975	0.48946860000000003	0.5031971	0.4694511	0.48187749999999996
TNF-alpha/NF-kappa B signaling complex (SEC16A, CHUK, IKBKB, NFKB2, REL, IKBKG, MAP3K14, RELA, FBXW7, USP2)	0.5503926	0.3820721	0.4631358	0.3960582	0.4273474	0.5007361	0.432898	0.4866356	0.5531859	0.36364425	0.36671525
PTIP-HMT complex	0.5314387	0.7313774	0.5150162	0.5307327	0.4800328	0.4265299	0.6087689	0.6087398	0.4428658	0.46332185000000004	0.5271404
TNF-alpha/NF-kappa B signaling complex (CHUK, BTRC, NFKB2, PPP6C, REL, CUL1, IKBKE, SAPS2, SAPS1, ANKRD28, RELA, SKP1)	0.5052325	0.30254254999999997	0.44530865	0.4348748	0.4172795	0.4446723	0.43727255	0.4135003	0.39012369999999996	0.483862	0.4536355
PTIP-DNA damage response complex	0.529176	0.5760427	0.5086748	0.46391565	0.5157048	0.6180017	0.4732303	0.431387	0.4975596	0.4793857	0.5646765
Kinase maturation complex 1	0.5976751	0.42686175	0.48171705	0.5765608	0.50590365	0.44692655000000003	0.4709926	0.38298645	0.47982400000000003	0.6765110000000001	0.49038555
Ubiquilin-proteasome complex	0.6683998	0.4352579	0.4326953	0.4705152	0.5611754	0.4997052	0.5681106	0.5337604	0.3788525	0.6169228	0.5150758
Kinase maturation complex 2	0.42655725	0.2731976	0.37744745	0.3991317	0.4410569	0.3800948	0.40395725	0.2982025	0.496282	0.54855555	0.3259706
CHUK-IQGAP2-AKAP8L-RELA-TNIP2 complex	0.45760670000000003	0.3587796	0.37217	0.34988345	0.4070545	0.3079477	0.3658904	0.4313057	0.2853711	0.36223545	0.31368865
REL-MAP3K8-RELA-TNIP2-PAPOLA complex	0.69711575	0.35545545	0.49696835	0.40417675	0.4291933	0.43609525000000005	0.44086225	0.5699159	0.5879396	0.4609569	0.3118262
CHUK-NFKB2-REL-IKBKG-SPAG9-NFKB1-NFKBIE-COPB2-TNIP1-NFKBIA-RELA-TNIP2 complex	0.6314122	0.4791759	0.48823885	0.4240459	0.4610198	0.393211	0.53358755	0.5379496500000001	0.4351788	0.49202755	0.4923536
53BP1-containing complex	0.650029	0.73487585	0.6976452	0.6323053000000001	0.6589091499999999	0.6771877	0.76863835	0.7900207	0.6603651500000001	0.6821789	0.75041815
TNF-alpha/Nf-kappa B signaling complex (RPL6, RPL30, RPS13, CHUK, DDX3X, NFKB2, NFKBIB, REL, IKBKG, NFKB1, MAP3K8, RELB, GLG1, NFKBIA, RELA, TNIP2, GTF2I)	0.5038383	0.46836975000000003	0.41539729999999997	0.39232999999999996	0.4590958	0.39868380000000003	0.4122671	0.37985075	0.39290610000000004	0.506464	0.40069295000000005
TNF-alpha/NF-kappa B signaling complex 5	0.3837967	0.34658710000000004	0.40387975	0.39737	0.4070545	0.35592884999999996	0.3778076	0.3224774	0.4283774	0.4573522	0.3671333
CDC37-HSP90AB1-HSP90AA1-IKBKB-KIAA1967 complex	0.5414489	0.45504575	0.47573964999999996	0.50384495	0.61854515	0.50649185	0.4455633	0.35062325	0.5308202	0.5847849	0.48474570000000006
Ku-ORC complex	0.4602934	0.785601	0.6457576	0.49519705	0.52528	0.84315595	0.806917	0.8331710999999999	0.6018714	0.547806	0.8091231
CTNNB1-EP300-HADAC6-SUMO1-TCF4 complex	0.4088946	0.33794635	0.42726495	0.35558855	0.4794658	0.25453	0.39133609999999996	0.41461125	0.2788236	0.4936645	0.34602679999999997
TNF-alpha/NF-kappa B signaling complex 6	0.5352723	0.5003175	0.4501019	0.6678316	0.5670923999999999	0.5056242	0.423595	0.4660244	0.52100245	0.5900231499999999	0.58839325
TNF-alpha/NF-kappa B signaling complex 7	0.48159995	0.33074305	0.45178655	0.4205683	0.4128185	0.44879505	0.42347045	0.30747575	0.40014755	0.476603	0.38878675
TNF-alpha/NF-kappa B signaling complex 8	0.6117018	0.3309921	0.4561705	0.47989505	0.5250484	0.4524092	0.4947178	0.4345869	0.4510756	0.7509042	0.3537323
tRNA splicing endonuclease	0.5650759000000001	0.8237474	0.57851525	0.7005528	0.57408065	0.67866075	0.65459095	0.49261829999999995	0.5038156		0.5550556
TNF-alpha/NF-kappa B signaling complex 9	0.59270035	0.35507564999999996	0.42176075	0.41117565	0.50768805	0.42901345	0.50996835	0.24037335	0.4264146	0.5033918000000001	0.31751189999999996
TNF-alpha/NF-kappa B signaling complex 10	0.5693046	0.3742297	0.4337394	0.4303188	0.5126458	0.4621121	0.4334286	0.3420111	0.499677	0.5235589	0.4246112
TRBP containing complex (DICER, TRBP, AGO2, RPL7A, EIF6, MOV10)	0.4455459	0.4193308	0.4584908	0.40919315	0.446238	0.5116191	0.447603	0.3120163	0.5342193	0.41244590000000003	0.5140419
TRBP containing complex (DICER, RPL7A, EIF6, MOV10 and subunits of the 60S ribosomal particle)	0.7276927	0.80406455	0.7194904	0.712997	0.67960475	0.78078395	0.7994045999999999	0.8272711	0.8140770500000001	0.6484039	0.71109975
MLL1-WDR5 complex	0.594931	0.6471138	0.48639515	0.4507629	0.4576749	0.506148	0.5931939	0.5287584	0.4887433	0.4895564	0.5379973499999999
BRCC complex	0.33726009999999995	0.5375247000000001	0.3428802	0.2807978	0.6287298	0.2269529	0.27645455	0.4102314	0.4455325	0.4118368	0.464046
Sororin-cohesin complex	0.7491906	0.8380886	0.7603595	0.730422	0.7337731000000001	0.81310335	0.90249	0.8931542	0.7776848	0.7456466500000001	0.904551
Splicing-associated factors complex (ALYREF, DEK, RBM8A, RNPS1, SRRM1)	0.6976905	0.7857583	0.7442126	0.6678161	0.62643805	0.7290127500000001	0.81525575	0.8071306	0.77051375	0.7399858500000001	0.7969195
LMO4-gp130 complex	0.4562657	0.3973665	0.445046	0.3975005	0.38602795	0.3952259	0.3812858	0.35118594999999997	0.46343375	0.2754057	0.47321715
LINC complex, S-phase	0.6441993	0.7761826	0.6270824		0.31145685	0.8110817	0.7182103	0.7595817499999999	0.4139385		0.5100086
LINC core complex	0.6587881	0.805179	0.640643		0.31145685	0.8110817	0.6887448	0.7595817499999999	0.4139385		0.5939772999999999
LINC complex, quiescent cells	0.5164823	0.6826278	0.4964172	0.2981325	0.3981096	0.4006353	0.5109462	0.5427404	0.4008762	0.2466012	0.4036303
Emerin complex 1	0.4030827	0.31470319999999996	0.4619642	0.4077785	0.5105215999999999	0.3915227	0.37733534999999996	0.3218592	0.5944334	0.5436589	0.35934945
Emerin architectural complex	0.4144435	0.2502357	0.428958	0.4342622	0.5431412	0.4462667	0.3822137	0.4006926	0.3468771	0.5803817	0.3268871
Emerin regulatory complex	0.3691918	0.3353222	0.4327352	0.3615174	0.656667	0.3795149	0.6091498	0.3389816	0.353793	0.5173027	0.36383905
Emerin complex 24	0.3828927	0.4029038	0.4168543	0.4600353	0.536684	0.3954338	0.5443193500000001	0.3302054	0.4252802	0.5327516000000001	0.3762025
Emerin complex 25	0.5110508	0.5247523999999999	0.4651287	0.515547	0.566078	0.5138039999999999	0.48999035	0.5545463500000001	0.5371600000000001	0.6040581	0.46169855
Emerin complex 32	0.4542355	0.5407604	0.45908825	0.4237234	0.5251508	0.5212174	0.5435619	0.437791	0.4983938	0.5581112	0.44509895
Emerin complex 52	0.43677750000000004	0.331234	0.4129731	0.5343789999999999	0.5492571	0.4476637	0.4024374	0.4724018	0.4724616	0.5457895	0.4196923
Membrane protein complex (DERL1, NPLOC4, UFD1L, VCP, VIMP)	0.40639515	0.50814545	0.5269017	0.51424845	0.56514255	0.38201695	0.46852585	0.5159542500000001	0.5409762499999999	0.443906	0.5670614
BAZ2A-DNMT1-DNMT3B-HDAC1-SMARCA5 complex	0.5043442	0.60789755	0.5193241	0.6350217499999999	0.542761	0.63958965	0.72528805	0.5943642	0.7203444999999999	0.5923521	0.5823663
PPP2R1A-PPP2R1B-PPP2CA-PPME1-EIF4A1 complex	0.56600955	0.44603395	0.46819105000000005	0.58932165	0.57645485	0.5522283	0.6424696000000001	0.4882565	0.56998775	0.5471474	0.5466875
MAP2K1-BRAF-RAF1-YWHAE-KSR1 complex	0.51598095	0.44090415	0.44939005	0.3727667	0.39099315	0.30941815	0.33390475	0.33698315	0.4170084	0.5997292	0.38152795
Gamma-secretase complex (APH1A, PSENEN, PSEN1, NCSTN, TMP21)	0.7183132	0.520799	0.5671139000000001	0.4630641	0.53444135	0.5458092999999999	0.6119732499999999	0.58775225	0.5601758	0.5317448499999999	0.58967665
Dynein-dynactin complex	0.45079315	0.6512607	0.4343123	0.49251835	0.44854725	0.433821	0.4662729	0.49251484999999995	0.57581495	0.6177931	0.55936045
AFF4 super elongation complex (SEC)	0.459627	0.616061	0.4123978	0.4726505	0.4317817	0.51737045	0.4576001	0.4110561	0.4457056		0.40060785
FHF complex	0.51154565	0.3845268	0.43958985	0.3562105	0.50430235	0.46045775	0.5715575500000001	0.45091675	0.41535184999999997	0.3256465	0.43339255
CBP80/20- dependent translation complex	0.4300455	0.4226977	0.5426011	0.6308382	0.4878259	0.5773888	0.6175428	0.4055496	0.4694652	0.5208588999999999	0.5495503
SELK multiprotein complex	0.746452	0.6278641	0.6599211	0.5605019	0.6813523	0.5449574	0.764334	0.554962	0.6752027	0.5578493	0.6676934
Codanin-1-Asf1\u2013histone H3.1-histone H4\u2013importin-4 complex, cytosolic	0.3361965	0.962463	0.4454918	0.4525361	0.8352001	0.33300355000000004	0.9623107	0.625516	0.41698585	0.3886164	0.42671060000000005
hTREX84 complex	0.8670366	0.8402703	0.7381767	0.670228	0.6310406	0.8756211	0.8936819	0.934569	0.775987	0.6339452	0.8916422
BBSome	0.8277831	0.9239879	0.7700646		0.6912965	0.51334165	0.83082335	0.6626814	0.7322163500000001		0.5021664
Exocyst complex	0.86571105	0.83480975	0.81792015	0.64775345	0.7314065999999999	0.79120735	0.8915425	0.8997513	0.8836571	0.57792725	0.7286047
Intraflagellar transport complex B core complex	0.7063141	0.7338610999999999	0.7851434	0.44198245	0.5686186	0.49468769999999995	0.8234427	0.8785991	0.4899065	0.49640855	0.55554595
GATOR2 complex	0.68242995	0.6400123	0.5718232999999999	0.45602089999999995	0.63851455	0.47914185	0.63160905	0.6055201	0.53674875	0.5657246	0.5922614500000001
GATOR complex	0.6139131	0.5711266500000001	0.55272085	0.45602089999999995	0.5821705500000001	0.52769095	0.5828642500000001	0.43985485	0.45210439999999996	0.5657246	0.4941658
Dynein-2 complex, cytoplasmic	0.4543832	0.4042826	0.4726474	0.3485296	0.472211	0.39187384999999997	0.4487384	0.4273521	0.4449092	0.4463806	0.3747638
Telomerase holoenzyme	0.4764462	0.8428667	0.4496338	0.5982663500000001	0.4137273	0.6723929	0.5946766	0.8445802	0.3905616	0.644393	0.4466286
BBS-chaperonin complex	0.9445297500000001	0.8970975	0.8532578	0.9330384	0.83995975	0.90546075	0.466253	0.992206	0.9369189	0.8655151	0.9561692
MIB complex, mitochondrial	0.73888485	0.7898518999999999	0.6570174	0.7182981500000001	0.7647482	0.7841258	0.75123595	0.8900627	0.7597358	0.4943866	0.69861315
MICOS complex, mitochondrial	0.7313297	0.7917276	0.6775528	0.6763513	0.7435159	0.748659	0.7432452	0.8925562	0.7694244	0.5295326	0.65791
Histone-2-Histone-4-ASF1A-MCM2 complex	0.40310599999999996	0.962463	0.4732795	0.4455457	0.8352001	0.5750522499999999	0.9623107	0.6981019	0.51049255	0.50718655	0.5126656
prohibitin 2 complex, mitochondrial	0.76499055	0.62152825	0.6466762500000001	0.77073695	0.87490775	0.684816	0.7290490000000001	0.6803643500000001	0.6653475	0.6996057	0.6275618000000001
tRNA Splicing Ligase Complex	0.85745505	0.7935658999999999	0.7721750000000001	0.77926585	0.78894055	0.87621495	0.8896309	0.980642	0.85044095	0.58112885	0.7393634499999999
DDX11-Ctf18-RFC complex	0.7807648	0.8775262	0.701898	0.62668645	0.59615275	0.667891	0.8556039	0.7530572	0.554817	0.5167042	0.801353
protein complex (DDX28; DHX30; GRSF1; FASTKD2; FASTKD5)	0.6593317999999999	0.6768786499999999	0.69071445	0.7592638	0.6032014000000001	0.5931255	0.7636950499999999	0.72972355	0.7542321000000001	0.571756	0.76307775
Elongator complex (ELP1, ELP2, ELP3, ELP4, ELP5, ELP6)	0.8159013	0.4506664	0.5803954	0.50237365	0.5371363	0.6976557	0.6069873	0.462618	0.60056	0.5854998	0.5939308
PITX2-MLL4-ASH2L-RBBP5-PTIP complex	0.6385953499999999	0.80150085	0.57641925	0.535596	0.4793556	0.7098494	0.66089895	0.78951635	0.6255777	0.420514	0.5703907500000001
TNFR1 signaling complex, native	0.6203369999999999	0.45496295	0.4107486	0.44202	0.4101568	0.3627075	0.4428555	0.3202049	0.4417262	0.3980774	0.44143095
TNF-TNFR1-TRADD-RIP1-TRAF2 complex	0.34341164999999996	0.59639325	0.3719006	0.4042907	0.4603409	0.32118575000000005	0.37233859999999996	0.1836235	0.42379915	0.3291838	0.4645531
CORVET complex	0.8411988	0.6721263	0.7597975	0.6030316	0.6792037	0.8466432	0.8383146	0.7941568	0.8025749	0.4612743	0.7309294
HOPS complex	0.8755031	0.7676494	0.8070888	0.5678244	0.7594801	0.8851662	0.8930103	0.8942143	0.8499399	0.5900062	0.7758632
HAUS augmin-like complex	0.82398875	0.9337758	0.6901878		0.5716571500000001	0.8895500000000001	0.83483765	0.77963915	0.6294047		0.67120245
SMAR1-HDAC1-SIN3A-SIN3B-p107-p130 repressor complex	0.485012	0.66373	0.4996502	0.385319	0.5973878	0.4319206	0.5430814	0.43888945	0.42648035	0.5281026	0.5018975
MLL2 complex	0.608084	0.6579874	0.5156736	0.4900159	0.5628279	0.6060185	0.6199846	0.6953913	0.6450127	0.48967095000000005	0.6682791
MLL3 complex	0.54174535	0.7330772	0.53396395	0.51623555	0.49291640000000003	0.48116919999999996	0.63121965	0.6572977	0.49146745000000003	0.46332185000000004	0.5337236999999999
MLL1 complex	0.6406997999999999	0.7641080499999999	0.58819155	0.4822481	0.5535727500000001	0.6416364999999999	0.6551973	0.7059466999999999	0.6478488499999999	0.5307628	0.8021798499999999
MLL4 complex	0.56407305	0.7683795499999999	0.5418340500000001	0.5307327	0.47164525	0.5815461	0.63121965	0.6668567000000001	0.5560407	0.4225196	0.54877015
TRAPP complex oligomer	0.6774781999999999	0.57990995	0.5826305	0.5752445	0.55183225	0.6046541999999999	0.6585542	0.64516525	0.5235192	0.4203563	0.55555495
VPS34-VPS15-BECLIN1-UVRAG-BCL2 complex	0.7650170000000001	0.68165975	0.61884915	0.4584858	0.48526579999999997	0.54506615	0.7194702500000001	0.80315165	0.7177853000000001	0.44717439999999997	0.6158717
Mitochondrial calcium uniporter complex	0.79898225	0.7522399	0.7389227	0.6242890999999999	0.6499704	0.84072905	0.7596184	0.93697765	0.6313480499999999	0.6001272	0.6220905999999999
WASH complex	0.8118434999999999	0.7767606499999999	0.6077537	0.5629483	0.6320992000000001	0.74185425	0.8496817000000001	0.834217	0.59404935	0.584044	0.77470325
CUL4B-DDB1-DTL-CSN complex	0.508506	0.48665994999999995	0.55754735	0.5650702000000001	0.7076005	0.4513709	0.69903195	0.70412335	0.456117	0.6616407	0.6767125
WASH-CAPZalpa/beta complex	0.7771346	0.7306813	0.5440199	0.361617	0.5494172	0.608321	0.7026814	0.7516294	0.5668149	0.495513	0.6783271
TOM complex (TOMM5, TOMM6, TOMM7, TOMM20, TOMM22, TOMM40, TOMM70), mitochondrial	0.7779118	0.612001	0.6862282	0.5557399	0.5955834	0.7391986	0.7425782	0.710006	0.7735666	0.5989788	0.633324
AKT1-FANCI-FANCD2-PHLPP1-PHLPP2-USP1-WDR48 complex	0.42084754999999996	0.2856002	0.4735851	0.4753552	0.49027430000000005	0.2902924	0.379434	0.3983875	0.33526415	0.2616136	0.4289635
SWELL1-containing complex	0.6396903	0.7837404	0.5872093		0.47126795	0.4174771	0.6350602999999999	0.6843595499999999	0.3987812	0.6746794	0.62322825
3M complex	0.52790895	0.3035146	0.4160484	0.4446118	0.4777848	0.3365925	0.4029278	0.5392273	0.4606251		0.4568789
Intraflagellar transport complex A	0.8960115	0.8478112	0.78321215		0.58277885	0.9349662000000001	0.89254225	0.9110052	0.77744735		0.586253
BBS1-BBS4-BBS5-PKD1-TTC8 complex	0.8742992	0.9095546999999999	0.6648513		0.85119795	0.9055647	0.8274732499999999	0.9250072	0.69465345		0.3885729
AP5-SPG11-SPG15 complex	0.8176322	0.6828311	0.6570092	0.4130518	0.5683157	0.6161773	0.8501086	0.8186802	0.6528486	0.5442674	0.7056394
CCC-Wash (WASH1, FAM21C) complex	0.7282615	0.7264286	0.6069835	0.5035809	0.6196542	0.6223878	0.6789734	0.5775442	0.6279281	0.4389264	0.569833
USP22-SAGA complex	0.59884585	0.63312405	0.5921436	0.2889854	0.4888982	0.5726317999999999	0.5970394	0.5105938	0.40548065	0.5154336	0.6334252499999999
SAGA complex, GCN5-linked	0.5833759	0.674114	0.5428987	0.32599275	0.4370726	0.5190641	0.6183601	0.4918341	0.4207536	0.4040076	0.5693859
CCC complex	0.75969585	0.7464655	0.63750345	0.5339696	0.64822115	0.6616628499999999	0.6974249	0.62118345	0.6615279000000001	0.42783745	0.60614915
ATAC complex, GCN5-linked	0.59587	0.743419	0.6129801	0.400624	0.5400978000000001	0.565169	0.6120167	0.4836515	0.4034521	0.3834545	0.5908297
STAGA complex, SPT3-linked	0.6517768	0.7177471	0.5472422	0.35976605	0.4248609	0.5296521	0.6139927	0.5014182	0.42764625	0.5472729	0.5832801999999999
ATAC complex, YEATS2-linked	0.4160441	0.6835923	0.54787305	0.400624	0.4523043	0.52984935	0.5553765	0.4552557	0.415516	0.526481	0.5476422
PI4K2A-WASH complex	0.6017443	0.4398212	0.497331	0.4617296	0.5513154	0.5528264	0.5047222	0.5086797	0.5047548	0.4592147	0.5101882
SMG1-UPF2-Y14-MAGOH-UPF3B-EIF4A3 complex	0.4966018	0.5014516	0.567796	0.43709814999999996	0.5333552	0.6683632	0.5999334	0.7115312	0.5204312	0.3515441	0.57741775
SOG complex	0.6330686	0.5711266500000001	0.5672237	0.4149303	0.55738805	0.5053136	0.62859375	0.48125175	0.4652265	0.5657246	0.4352146
CCR4-NOT complex	0.7241666	0.7793991	0.6085047	0.4832354	0.54196125	0.7402035	0.7521589	0.800199	0.70218955	0.5328563	0.73851445
VEGFR2-S1PR1-ERK1/2-PKC-alpha complex	0.5566344	0.7344861	0.5456008	0.4540859	0.4689987	0.29038995	0.5555631999999999	0.440124	0.5513065	0.4256143	0.4290618
VEGFR2-S1PR2-ERK1/2-PKC-alpha complex	0.5566344	0.67939675	0.5624126	0.4540859	0.45017225	0.29038995	0.5095538	0.27323775	0.5332807500000001	0.4256143	0.5009374
VEGFR2-S1PR3-ERK1/2-PKC-alpha complex	0.5566344	0.6929174	0.5456008	0.4540859	0.5061937000000001	0.2630529	0.49070245	0.440124	0.5513065	0.4256143	0.4290618
VEGFR2-S1PR5-ERK1/2-PKC-alpha complex	0.5566344	0.8448468	0.5456008	0.4540859	0.45017225	0.29038995	0.49815770000000004	0.440124	0.5513065	0.4256143	0.4290618
RXFP1 signalosome	0.456927	0.41869219999999996	0.37515794999999996	0.472916	0.42344804999999996	0.2712347	0.44544625	0.242043	0.4186247	0.3989234	0.48258449999999997
APOL1 complex B (APOL1, APOA1, HPR, FN1, IGHM)	0.6693954	0.8504256	0.7172052499999999	0.821389	0.7855951999999999	0.63047115	0.57039655	0.85703135	0.66318235	0.61681425	0.8178134
IGF2BP1 complex	0.5436865	0.6203759	0.6226045	0.7527590500000001	0.5523914999999999	0.63097475	0.6330924	0.60385615	0.5871673	0.70263785	0.6242018
MWRAD complex (MLL1, WDR5, RBBP5, ASH2L, DPY30)	0.690766	0.79036255	0.5725327499999999	0.4906607	0.5535727500000001	0.57729605	0.6042955999999999	0.6926400500000001	0.5528200999999999	0.46332185000000004	0.8021088999999999
5FMC (Friends of Methylated Chtop) complex	0.8516239000000001	0.86331985	0.8101807000000001	0.6445969	0.6569067500000001	0.82709835	0.86942945	0.9844231	0.74468165	0.6592336000000001	0.9218994
LAS1L-PELP1-TEX10-WDR18-NOL9-SENP3 complex	0.8536818	0.8672914	0.8078674	0.6256644	0.6796359	0.8159627	0.8682334	0.9823135	0.7291823	0.57970145	0.9216741
CHTOP-methylosome complex	0.5135993	0.5484855	0.4575668	0.539457	0.53484535	0.5082952000000001	0.65328075	0.57063	0.5530649	0.5585644000000001	0.61910705
HRD1 complex	0.5907877	0.42323695	0.5102814	0.4685532	0.5477958	0.4741127	0.5018641	0.42042475	0.5249871	0.5273679	0.45641370000000003
Fanconi anemia FAAP100 complex	0.6974098		0.28116405				0.8963787
AUP1-OS9-SEL1L-UBC6e-UBXD8 complex	0.6181872500000001	0.39480555	0.52706115	0.513799	0.45970595000000003	0.44031	0.4942036	0.4171962	0.51496935	0.5063	0.6014877000000001
v-ATPase-Ragulator-AXIN/LKB1-AMPK complex	0.5295001	0.3188806	0.4866292	0.45183265	0.5767659	0.414372	0.4411263	0.43306055	0.4671851	0.4645368	0.45959805
Gamma-tubulin complex	0.7990856	0.7936757	0.7170285	0.5865304	0.6014403	0.7949248	0.738745	0.7005006	0.5529873	0.6021409	0.6266129
MMXD complex	0.380913	0.37209815	0.5334301	0.48458959999999995	0.5661163	0.4982769	0.4571457	0.43674630000000003	0.57170605	0.5230859	0.42843975
ProTalpha C5 complex	0.42437035	0.386231	0.3988939	0.57322355	0.4929832	0.3840804	0.42928354999999996	0.60848865	0.6152808000000001	0.5039223500000001	0.4053387
WDR41-(C9orf72-SMCR8)-(FIP200-ULK1-ATG13-ATG101) complex	0.5580533	0.4683817	0.4893157	0.2897453	0.453871	0.3978142	0.4853923	0.4894242	0.4076818		0.4271478
IGF2R-PLG-PLAU-PLAUR-LTGFbeta1 complex	0.4847801	0.7560499	0.5481489500000001	0.62433725	0.5228744	0.50278075	0.5120475	0.71905615	0.6551833499999999	0.471316	0.5883042
CCDC22-CCDC93-C16orf62-FAM21-WASH1 complex	0.70282715	0.7361705000000001	0.56031235	0.32948005	0.6076247	0.66559795	0.7167316	0.5727652000000001	0.7197831	0.4348299	0.71374595
Coat protein complex II (SAR1B, PREB, SEC23A , SEC24B, SEC23IP)	0.5152255	0.4287075	0.5086454499999999	0.50086265	0.59029275	0.6170846999999999	0.63774585	0.5143709	0.47965595	0.45510355	0.5426659
CCR4-NOT complex, CNOT7-CNOT6-specific	0.6865218	0.7682692499999999	0.57496645	0.4787007	0.536557	0.7190257	0.6876258	0.74120085	0.65121025	0.5041439999999999	0.66602435
CCR4-NOT complex, CNOT7-CNOT6L-specific	0.7180686000000001	0.7533614	0.57496645	0.4553385	0.5251927000000001	0.66511085	0.6748170499999999	0.7122901500000001	0.55291965	0.5041439999999999	0.6467332
CCR4-NOT complex, CNOT8-CNOT6-specific	0.58522005	0.77601495	0.5840952500000001	0.50026595	0.53179785	0.65423325	0.6175937	0.6071529	0.6758807499999999	0.5026121	0.64144205
CCR4-NOT complex, CNOT8-CNOT6L-specific	0.69842245	0.77111815	0.5840952500000001	0.4832354	0.5231120499999999	0.44176194999999996	0.57871785	0.5433439	0.58617465	0.5026121	0.6342354
NSL complex	0.6913654	0.75510755	0.52589365	0.41946755	0.41195495	0.50242615	0.6992054999999999	0.575828	0.4258048	0.5715861	0.49516295
CDH4-HDAC2-MTA2-RBBP7-TWIST1 complex	0.73828625	0.8092201	0.6623064000000001	0.633976	0.7318395	0.86162	0.84848005	0.8680489	0.75620025	0.7344955	0.89472565
ING5 (BRPF2, MOZ, MORF) complex	0.6805512499999999	0.6820232500000001	0.6186181		0.55931475	0.54708265	0.5676015	0.487297	0.45890200000000003		0.5159728
ING5 (BRPF3, MOZ, MORF) complex	0.6523685	0.63527645	0.58656375		0.4570517	0.6490352500000001	0.5588158999999999	0.480163	0.4872033		0.4488776
MLC1-Na,K-ATPase-Kir4.1-AQP4-TRPV4-syntrophin complex	0.3778297	0.77578305	0.6004694		0.4231583	0.4834298	0.3952151		0.6313041		0.73831135
HEPACAM-MLC1-Na,K-ATPase-Kir4.1-AQP4-TRPV4 complex	0.3778297	0.82924905	0.6004694		0.4634108	0.3894539	0.3952151		0.6313041		0.73831135
HEXIM1-DNA-PK-paraspeckle components-ribonucleoprotein complex	0.7404213	0.8413898	0.6243845	0.7739914	0.7176301	0.81632385	0.78323645	0.82029275	0.6894372	0.6991434000000001	0.8294126500000001
EIF2B1-EIF2B2-EIF2B3-EIF2B4-EIF2B5 complex	0.7600264999999999	0.6678049	0.82239535	0.5596162499999999	0.6457142	0.7971476	0.9026493	0.9463216999999999	0.79625955	0.5068026999999999	0.6965673
ACTB-ANP32A-C1QBP-PSMA1-PTMA-PSMA1 complex	0.4544713	0.3795783	0.3651009	0.4745423	0.4950348	0.3217459	0.3323269	0.4417594	0.4332359	0.4299901	0.415737
ANP32A-ANP32B-PSMA3-PTMA-SLC25A5 complex	0.50899755	0.619388	0.478109	0.6048495	0.5280096999999999	0.3847072	0.62713895	0.5102767500000001	0.61229115	0.46851985	0.44012439999999997
HIC1-PCL3L-PCR2 complex	0.4815738	0.9477449	0.33891835000000003	0.5182474	0.4213539	0.27462965	0.8226112	0.57884455	0.49773305		0.4920812
Cytochrome c oxidase including assembly factors (COX, PET100, PET117, MR-1S)	0.7766749	0.7826713	0.6550177500000001	0.6830613	0.8277443	0.7285031	0.7369084	0.89151545	0.77695985	0.5345529	0.7338529
BRD7-SWI\u2013SNF complex	0.7055271	0.7918581	0.6005128	0.5989372	0.5444654	0.6819393	0.7574105	0.7488266	0.5896389	0.6409173	0.7648896
BRD7-SWI\u2013SNF-SUZ12 complex	0.58709185	0.54887205	0.4499921	0.4603393	0.46248465	0.29965115	0.5296029	0.4886361	0.37917445	0.6609525	0.57568755
BRD7-CBP-SWI\u2013SNF complex	0.4347142	0.4880234	0.444176	0.4979502	0.4976665	0.4603366	0.5267823	0.4701856	0.3834204	0.44914425	0.5992265
CENP-A nucleosomal complex	0.6731581	0.93602375	0.49755930000000004	0.39366049999999997	0.7679606	0.64031395	0.8583936	0.6320267	0.5394375	0.5834607	0.6009641
CENP-H-I complex	0.8796886	0.9387193	0.7034834				0.9601768	0.8058703	0.674202		0.8243621999999999
CENPA-histone H4-HJURP complex	0.7636356	0.962463	0.5264999		0.9615916		0.9899234
Astrin-kinastrin complex	0.7848612500000001	0.533679	0.503361	0.39019170000000003	0.28468355	0.4778564	0.66756675	0.321529	0.41392355		0.48598304999999997
KNL1-MIS12-NDC80-SPC24-ZWINT complex	0.8643254499999999	0.8108184	0.6140776		0.3041997	0.6883819	0.76729555	0.6739939500000001	0.56076825		0.6405975500000001
BORC complex	0.81332975	0.75573725	0.7277126	0.5650895	0.5626118	0.72135105	0.7259035	0.81713535	0.6737490500000001	0.5073314	0.5932704
SMYLE 1 complex	0.51070275	0.44609905000000005	0.46546180000000004	0.4037869	0.4639815	0.38978979999999996	0.43119065	0.4287532	0.37427805000000003	0.4239371	0.4145103
PRAME complex	0.5870016	0.3832986	0.4546942	0.496248	0.447056	0.4829618	0.47102	0.3293598	0.4288896	0.4723867	0.3766387
LGR4-RSPO supercomplex	0.5750059000000001	0.32999795	0.41433935	0.4147808	0.5003995	0.34849165	0.4138897	0.3398196	0.39650645	0.4344815	0.42074895
ESR1-TRAP/Mediator coactivator complex	0.5577154	0.7668916	0.5430142	0.4694305	0.4824132	0.6399866	0.6516322	0.60088615	0.50549935	0.6646766	0.6059402
ESR2-TRAP/Mediator coactivator complex	0.5577154	0.7668916	0.55902455	0.4694305	0.4824132	0.6399866	0.6716216500000001	0.61980825	0.50549935	0.6646766	0.6059402
AKAP13-MAP2K3-MAP3K20-MAPK14-PKN1 complex	0.5385211999999999	0.480104	0.48449425	0.49014729999999995	0.49566679999999996	0.45230335	0.42188000000000003	0.25530595	0.4536283	0.43079685	0.35410065
NARC1 complex	0.74525865	0.7875411	0.6835986000000001	0.8017147499999999	0.71722255	0.75439145	0.8067652999999999	0.9265224000000001	0.7741051	0.69025065	0.8281963
tRNA splicing ligase	0.6249682	0.6202321	0.5733648	0.68307825	0.4788216	0.4839011	0.5403882	0.562675	0.5060424	0.5209891	0.5872334
H2A.Z histone-exchange complex p400/TIP60	0.5658842	0.7812692999999999	0.51549635	0.530489	0.57892005	0.6418636	0.7094722	0.641007	0.5028952	0.5946479499999999	0.6064209
ADGRA2-DOCK1-ELMO2-GNB1-GNG2 complex	0.37487289999999995	0.3082036	0.58747265	0.56201945	0.49542235	0.5824695	0.6404455	0.78194895	0.6650187999999999	0.37595334999999996	0.6174533
IRAK1-IRAK4-MYD88-PELI1-TRAF6 complex	0.4541024	0.31787325	0.3561689	0.4699529	0.42123065	0.35071335000000003	0.40029695	0.41415840000000004	0.29338825	0.39007045	0.45143905
AQR-ISY1-PPIE-PRPF19-XAB2-ZNF830 complex	0.7208578	0.8701337	0.5923164	0.4457383	0.5691043	0.7661376	0.7775191	0.75053795	0.7176662	0.5409706	0.7549095
EZR-MSN-PAG1-RDX-SLC9A3R1 complex	0.6741646	0.46176435000000005	0.4303686	0.5373896499999999	0.62278	0.41341965	0.49575865	0.4507943	0.4041423	0.5113763	0.34309375
Vps34 Complex I	0.6928479000000001	0.7296593	0.46215385	0.37643535	0.5599153	0.7407462	0.5353702499999999	0.75172015	0.5835528999999999	0.4019048	0.5768902499999999
DONSON-MCM2-MCM7-PCNA-TICRR complex	0.8566091	0.9133265	0.67871605	0.8774375	0.7180068	0.9848078	0.4807978	0.9785858	0.9583544	0.862674	0.9287089500000001
MCM8-MCM9-MRE11A-NBN-RAD50 complex	0.46446175	0.73780275	0.54367035	0.7921298	0.6731626	0.82023	0.5686838999999999	0.9675558	0.9068564	0.7184003	0.61995025
MCPH1-Condensin II complex	0.3822104	0.8012768	0.5420693999999999	0.42175615	0.42132519999999996	0.7984475	0.81245535	0.7899179	0.5832781	0.41971505	0.6706689
RNF8-ATX3-p97 complex	0.57921915	0.52593255	0.50137175	0.3845583	0.5398019000000001	0.48127955	0.5524473999999999	0.5378292	0.59227005	0.6162002	0.46559949999999994
7SK snRNP-LEC complex	0.6028002	0.7214038	0.563093	0.338075	0.4124835	0.3753562	0.6032137	0.4131435	0.4166373	0.5581866	0.4853088
m(6)A methyltransferase complex	0.6725936	0.7642199	0.5526575	0.406062	0.6078861	0.6771988	0.649357	0.6563236	0.53167	0.5916969	0.7017648
CDYL-complex	0.64162975	0.6947511	0.599523	0.4343658	0.5633097499999999	0.5528747	0.61262405	0.5959593000000001	0.5913736	0.6198999000000001	0.68460135
CDYL-CAF1-MCM complex	0.66912935	0.8704701	0.6857869	0.7495487	0.5105989	0.70372145	0.7891665	0.9026979500000001	0.7462107	0.8097108	0.7977611
dREAM-like complex	0.42357	0.6384077	0.5631837	0.27155	0.3981096	0.39834805	0.5235714499999999	0.5585296	0.37721705	0.2466012	0.40946045
MYBL2-LIN9-LIN37-LIN52-LIN54 complex	0.78781135	0.7927768	0.6194498		0.2105717	0.7997097	0.7419491	0.7546245	0.37018385		0.5584972500000001
APC/C-ANAPC16 complex	0.70675915	0.7453941500000001	0.63783185	0.4293537	0.4805011	0.77138615	0.7595838	0.73450105	0.70324935	0.52526165	0.7246123
NGRN complex	0.7250011	0.6965183	0.6574134	0.7129559	0.6651387	0.9034922	0.7348043	0.78519125	0.6679803		0.7316913
NLRP3-NLRC4 inflammasome	0.7546280000000001	0.8490237	0.59411725	0.4669297	0.5831058499999999	0.60159495	0.6526181	0.6220375499999999	0.5568143	0.5582782	0.57836475
ANP32A-APEX1-HMG2-NME1-SET complex	0.659053	0.72168335	0.5766882	0.6910401500000001	0.6506927	0.5704817	0.6452024000000001	0.5475218500000001	0.7716733499999999	0.6358191	0.70689275
BCL10-CARD9-CASP8-MALT1-PYCARD inflammasome complex	0.70496145	0.7861233	0.51945555	0.5089161	0.5497836	0.43504505	0.5910470999999999	0.5258906999999999	0.4610748	0.5606609	0.52179575
PSO4-WRN complex	0.8308266	0.82261825	0.6784515499999999	0.6174541499999999	0.6360003	0.67761155	0.89555085	0.8300113	0.7354726	0.6756973	0.8447061
CDC5L-PRP19 complex	0.8152754	0.7973452	0.6831011	0.5835769	0.6473445	0.7296771	0.8363487	0.8759428	0.7784656	0.6566481	0.8456459
SIX3-LSD1-NuRD(MTA3) Complex	0.61463885	0.7677441	0.5868493	0.47072485	0.5695056000000001	0.79657205	0.8169014	0.74644125	0.6317575	0.55168225	0.8107245999999999
MBD3-NuRD complex	0.6098582	0.7630222499999999	0.5884958	0.5232544	0.52439625	0.7897275500000001	0.7480379500000001	0.81910495	0.6466269	0.6165568	0.7986723499999999
CREBBP-EP300-HDAC1-SP1-SP3 complex	0.6097669	0.6161898	0.5333737000000001	0.488791	0.5813274500000001	0.6604844000000001	0.63614415	0.48794150000000003	0.48448800000000003	0.2644268	0.61337135
CASP8-CASP10-FADD-FLIP(S)-RIPK1 complex	0.6068894499999999	0.53567915	0.52794675	0.43414345	0.48087715	0.35814060000000003	0.5692245	0.43204175	0.47124255000000004	0.3854222	0.50639035
ER membrane protein complex (EMC8)	0.79714855	0.6827719	0.7512722000000001	0.5086971	0.5946818	0.7154897	0.74161745	0.85831255	0.6533457	0.537161	0.6483323000000001
ER membrane protein complex (EMC9)	0.78974655	0.6559932500000001	0.7487473	0.5113194	0.5946818	0.7154897	0.69438915	0.8474675	0.6533457	0.50381995	0.62284955
SMC5-6-NSMCE4A complex	0.7912628	0.8188934	0.7004205	0.7001925499999999	0.5661237	0.9442291	0.8104139	0.8119828	0.663559	0.2691918	0.7544517
SMC5-6-EID3 complex	0.78604545	0.8074056000000001	0.7072453000000001	0.7001925499999999	0.5520525000000001	0.92032805	0.77207185	0.81198015	0.66730245	0.2691918	0.7420148499999999
WDTC1-DDB1-CUL4-ROC1 E3 ligase complex	0.4349613	0.34068149999999997	0.4432315	0.52956805	0.5174560500000001	0.43735115	0.5755501999999999	0.520859	0.44505775000000003	0.5015057	0.37445665
RNA polymerase III complex	0.7161929	0.739018	0.6225149	0.4840069	0.464358	0.7217854	0.69222955	0.6241452	0.5839714	0.586657	0.6819284
BAX-BCL2L11-PACS2-TNFRSF10B-TNFSF10 complex	0.47486245000000005	0.1637296	0.42359840000000004	0.46297959999999994	0.3484998	0.2581215	0.2408036	0.21731425	0.29838315	0.4501845	0.3069622
APC/C complex	0.719381	0.7559464	0.702014	0.4307545	0.4899392	0.7829791	0.7864421	0.7941842	0.7532152	0.52526165	0.7329625
APC/C complex, 1.5 MDa	0.6694176	0.687332	0.5861137	0.43209215	0.4805011	0.731687	0.7000518	0.7147413	0.6574209	0.52166075	0.6479892
TULP3-Intraflagellar transport complex A	0.8583845	0.8310532	0.7400555		0.5797983	0.8769423	0.8148904	0.8778227	0.5447816		0.5867424
CTLH complex, submodule of the IFT/lebercilin complex	0.6492999500000001	0.5162432	0.5494020500000001	0.3880581	0.470099	0.5509305	0.5784185500000001	0.4792948	0.49356105	0.41571630000000004	0.5821274999999999
SRCAP-containing complex	0.6881547	0.7758711	0.6015952	0.4654242	0.5170109	0.7135916	0.7432528	0.5289814	0.4897223	0.64842435	0.6437504
CD4 receptor complex	0.46552335	0.3984199	0.486683	0.4452897	0.4630989	0.4992721	0.4845469	0.47133579999999997	0.38812800000000003	0.4739245	0.3896231
AHCYL1-CPSF complex	0.6933877	0.8690433	0.6550612	0.3940991	0.5380138	0.8332052	0.7696252	0.6095458	0.6676655	0.6443058	0.7841892
KIF4A-KIF14-KIF20A-KIF23-PRC1 complex	0.8646362000000001	0.9260211	0.7004089	0.55869325	0.3370051	0.8916552499999999	0.83191485	0.9130549	0.8939788		0.77233375
TFIIH transcription factor subcomplex, cdk7-specific	0.7261526	0.8764204	0.7072025500000001	0.438036	0.5640039	0.8582462	0.7664193	0.8308322	0.5217624	0.6921794	0.7438871
TFIIH transcription factor subcomplex, p63-specific	0.77545215	0.9335078	0.72683115	0.5908374999999999	0.5577816	0.7578703	0.8145047	0.82103825	0.6756269	0.5007078	0.7332240999999999
PCID2-ENY2-GANP-SEM1-CETN2 complex	0.6426554	0.49291434999999995	0.48936015	0.39550074999999996	0.52113175	0.56453715	0.44549079999999996	0.45537475	0.4862396	0.5895721	0.48568144999999996
PCID2-ENY2-GANP-SEM1-CETN3 complex	0.6277946999999999	0.6600724499999999	0.4562903	0.4145603	0.45044495	0.5686379500000001	0.4383575	0.5716632	0.43140829999999997	0.5895721	0.539612
MVB12B-PDCD6-PDCD6IP-TSG101-VPS28-VPS37A complex	0.4904616	0.3013916	0.5261064	0.47519755	0.5225622	0.4478399	0.3492094	0.4324808	0.6320057	0.5770514	0.4930469
Repairosome complex, XPA-specific	0.452271	0.6420149	0.4853442	0.45650040000000003	0.4396423	0.5840172	0.5510927	0.468032	0.5101387	0.5650816	0.5337963
Repairosome sub-complex, XPA-specific	0.4232829	0.6822226	0.496898	0.4355054	0.521313	0.6722424	0.5185935	0.437781	0.4982254	0.54439655	0.5055263
DNMT1-associated protein complex	0.5335485	0.7384136	0.5166234	0.62268205	0.48348484999999997	0.7129208	0.6930889	0.5739197	0.6950338	0.6628771499999999	0.7625162
MVB12B-PDCD6-PDCD6IP-TSG101-VPS28-VPS37B complex	0.4288808	0.434884	0.5028565	0.5390801	0.4968636	0.4478399	0.3492094	0.2596308	0.6405844	0.60424105	0.5146421
MVB12B-PDCD6-PDCD6IP-TSG101-VPS28-VPS37C complex	0.4280818	0.2983416	0.5393286	0.4134211	0.4981062	0.4584427	0.3758047	0.2418062	0.5145656	0.59171935	0.5170972
MVB12B-PDCD6-PDCD6IP-TSG101-VPS28-VPS37D complex	0.44212815	0.2983416	0.5295512499999999	0.46979675	0.5097129	0.446025	0.33669530000000003	0.23222565	0.59716255	0.6042163	0.4393062
ZMYND10 complex, cytoplasmic	0.4984998	0.55703085	0.4915541	0.5722769	0.5873169	0.507547	0.36675845	0.5821919	0.8020371	0.8335948	0.6500381
STRIPAK complex	0.4971988	0.4298753	0.440211	0.4348307	0.4873517	0.4861049	0.3999044	0.4443824	0.4708636	0.4563079	0.5099286
PAXX complex	0.45236745	0.5613436	0.4179298	0.4209602	0.4514438	0.4031995	0.37223565000000003	0.4646321	0.488806	0.5589256499999999	0.32433900000000004
LATS1-PCBP2-SAV1-STK3-STK4 complex	0.449719	0.33790365	0.43691690000000005	0.3875222	0.4843993	0.34464075	0.33568074999999997	0.30322825	0.3416076	0.5752802	0.35168085
LATS1-PCBP1-SAV1-STK3-STK4 complex	0.4555902	0.47649325	0.42716165	0.3306342	0.4843347	0.27590175	0.3432841	0.30322825	0.3459649	0.5433672	0.37415770000000004
PPIE-AQR-XAB2-ISY1-ZNF830 complex	0.72008345	0.9056905	0.58462575	0.42383745	0.573339	0.7940346	0.75202475	0.77394165	0.7230301	0.48566429999999994	0.6903948
CTLH complex	0.7118646	0.66713605	0.61952215	0.4072391	0.5230691000000001	0.66319805	0.68235705	0.7053932	0.5197112500000001	0.42295575	0.6390801
AIM2 PANoptosome complex	0.506742	0.6939763	0.4613911	0.432032	0.4690132	0.3769794	0.5906496	0.5714836	0.4492437	0.4208953	0.5688807
TNFR1-signaling complex I, membrane-bound	0.34389729999999996	0.39160485	0.34773695000000004	0.44029385	0.4680688	0.32520899999999997	0.41266585	0.2025191	0.4404409	0.3291838	0.4139947
Pro-death complex II, cytosolic	0.4946879	0.3458221	0.4429166	0.4275324	0.519837	0.3646263	0.4964402	0.3305762	0.4567148	0.35610505000000003	0.3482996
PANoptosome	0.5344416	0.6392476	0.4621148	0.42318485	0.4410711	0.3436859	0.5960634	0.41396675	0.4260729	0.37326035	0.4430248
PP6 holoenzyme	0.595567	0.38886125	0.4513091	0.3392097	0.4211403	0.42240435	0.42872625	0.37790055	0.36650395	0.4839165	0.41196944999999996
BRCA2-PALB2-RAD51-RAD51C-XRCC3 complex	0.67125375	0.76503705	0.5015046				0.59486125
AKT1-CDC37-CDK4-HSPA1A-HSP90AA1-NR3C1-PPP5C-RAF1-TSC1-TSC2 complex	0.4746695	0.2813028	0.4134837	0.3715335	0.480011	0.3437284	0.3959895	0.3059171	0.3598776	0.3419985	0.3616837
mTORC2 complex (PROTOR1)	0.5808419499999999	0.4905966	0.5732478	0.5062378	0.56663485	0.4679664	0.5275139	0.6690316000000001	0.59791675	0.7749826	0.4388731
mTORC2 complex (PROTOR2)	0.65016395	0.4905966	0.5192502	0.5062378	0.57993185	0.5020285	0.557565	0.6690316000000001	0.59791675	0.7749826	0.47539275000000003
GNAI1-GNB1-GNGT1-NTS-NTSR1 complex	0.4804196	0.3935868	0.2845767	0.8180549	0.6622134	0.4524118	0.5403257	0.730318	0.5445272	0.3801671	0.2729611
ADCYAP1-GNAS-GNB1-GNGT1-VIPR1 complex	0.721603	0.3893708	0.5239858	0.7554998	0.4959088	0.4014458	0.7275202	0.8333946	0.50973	0.4157893	0.608991
Spliceosome, C complex	0.6601071	0.8214734	0.6134657	0.5188075	0.6156832	0.7116482	0.7060192	0.7201432	0.667167	0.55065045	0.7247016
Spliceosome, pre-B complex	0.6665965	0.8127647	0.6629556	0.640657	0.6636159	0.7619166	0.7748226	0.7922578	0.7073278	0.6469952999999999	0.7620784
Spliceosome, B complex	0.6500539	0.8029264	0.6514605	0.5990635	0.644859	0.7550379	0.7409319	0.7520097	0.6829933	0.62692075	0.7210291
Spliceosome, A complex	0.6723368	0.82547855	0.66911235	0.6516776	0.6371780499999999	0.7609807	0.7735339000000001	0.8195854	0.726818	0.6249652	0.7866743
PRC1.1c complex	0.5477255999999999	0.6271447	0.4416512	0.4543437	0.398421	0.384341	0.5168382499999999	0.496464	0.3783936	0.5856650999999999	0.4098504
PRC1.1d complex	0.50944385	0.52211615	0.4416512	0.4543437	0.40132670000000004	0.2888276	0.5563317	0.505286	0.4211596	0.5856650999999999	0.402252
PRC1.2c complex	0.69279645	0.6470954	0.5605555	0.5339792	0.6680515499999999	0.5429553	0.6650266	0.7580640999999999	0.45505105	0.7310942	0.6556571499999999
PRC1.3a complex	0.48419565	0.4988445	0.4492714	0.487281	0.5061119	0.3664883	0.44088755	0.496464	0.40101535	0.65936595	0.4561076
PRC1.3b complex	0.47381365	0.4806314	0.4492714	0.5045415	0.48543715	0.3437129	0.4777198	0.4836288	0.40101535	0.65936595	0.45012765
PRC1.4c complex	0.6756706	0.6085605	0.5293672	0.5339792	0.6257201	0.5750984	0.64672515	0.697512	0.4609312	0.7310942	0.5923204
PRC1.5a complex	0.42783235	0.4010054	0.4525184	0.487281	0.48543715	0.41148209999999996	0.437452	0.4718817	0.40101535	0.65936595	0.45012765
PRC1.5c	0.4336333	0.4010054	0.4525184	0.5045415	0.46167705000000003	0.344433	0.4718476	0.40935895	0.40245525000000004	0.65936595	0.44585065
PRC1.6a complex	0.59922765	0.6028134	0.46785765	0.4368281	0.5171716	0.43149645000000003	0.6461099	0.46098235	0.4358464	0.64380185	0.5212474
PRC1.6b complex	0.5778397	0.5847286	0.46785765	0.4245544	0.5128268	0.4180376	0.6458918499999999	0.4593125	0.4451871	0.64380185	0.52362955
Spliceosome, E complex	0.636938	0.80589695	0.63827005	0.6394524500000001	0.6117777	0.75055	0.73459895	0.7659294	0.6856030500000001	0.6355431	0.7694291
SOX9-TRAP complex	0.6558541	0.8205377	0.5732378	0.4563232	0.5142202	0.6468665	0.6874176	0.6176386	0.53518685	0.52295675	0.6475608500000001
IL1R1-IL1RAP-IRAK1-MYD88-TOLLIP complex	0.42457775	0.4244366	0.4242749	0.4974938	0.4490517	0.2301105	0.41066415	0.27513275000000004	0.3142681	0.324643	0.3404259
CCR4-NOT-TOB1 complex	0.7314552	0.7723188	0.61082955	0.4820543	0.5283804	0.6489307	0.7685574	0.7674226	0.4813346	0.5056759	0.6796702
AP-3-KIF3A-RAB4A-RBSN complex	0.4780667	0.62602385	0.45112645	0.2973883	0.61370565	0.36420565	0.4658716	0.2772049	0.36082234999999996	0.4047257	0.35657965
Distal appendage	0.647404	0.551332	0.4803281		0.4166224	0.3248197	0.51881815	0.3623345	0.42243295000000003		0.3952376
ZFAND2B complex	0.3888624	0.4210058	0.47004	0.5055444	0.5603046	0.4496788	0.3643098	0.3991343	0.5101976	0.5245285	0.451514
CUL2-PTCH1-TCEB1-TCEB2-ZYG11B complex	0.7127149500000001	0.4178687	0.34591145	0.5004622	0.4359439	0.44601955000000004	0.45786289999999996	0.3554002	0.44445475	0.43945515	0.378124
Centriolar subdistal appendage	0.4511219	0.173851	0.463217	0.3421751	0.439027	0.3861109	0.5068375	0.3939488	0.4663751	0.4076433	0.4468681
TIM22 holo-complex (AGK, TIMM9, TIMM10, TIMM10B, TIMM22, TIMM29), mitochondrial	0.6926477	0.7556665	0.6862752	0.5903103	0.6027333	0.6992873	0.6654844	0.8862333	0.6403808	0.4813973	0.503879
Pericentrin complex	0.5332711	0.54553575	0.52938245		0.3978912	0.4862746	0.44374230000000003	0.60835845	0.3876824		0.3684259
TNFR1 signaling complex, TNF-induced	0.548729	0.4078429	0.4128223	0.4042907	0.42238915	0.3386595	0.4620298	0.3645138	0.4376982	0.3975505	0.43661455
LUBAC-SPATA2-CYLD complex	0.66722205	0.22520590000000001	0.50922615	0.60478645	0.473748	0.5382129	0.59513805	0.48542684999999997	0.47383410000000004	0.436669	0.5410865499999999
COA3-HSPA9-TIMM44-TIM23(sort) complex, mitochondrial	0.7363845	0.56453785	0.6104502	0.5862409	0.65193875	0.6941708	0.716975	0.595537	0.6858854999999999	0.5180272	0.5957437
TIM23(sort) complex (ROMO1, TIMM17A, TIMM21, TIMM23, TIMM50), mitochondrial	0.7646735499999999	0.6214835000000001	0.63709775	0.55539005	0.5899423500000001	0.6856688	0.69410685	0.6088716000000001	0.6081382	0.48150645000000003	0.5529799
MITRAC complex, mitochondrial	0.5568527	0.5378611	0.6393878	0.48794015	0.6930444	0.6831556	0.62155235	0.6357644	0.6919408	0.53158125	0.6340065
RAB3IP-TRAPP II complex	0.6526427	0.58230195	0.5407110500000001	0.53451185	0.5499442	0.60661345	0.5889189	0.5629367999999999	0.49330215	0.4113257	0.48304995
Mitofilin complex, mitochondrial	0.8206763	0.7980106	0.6820382	0.7929191	0.7837697	0.8415857	0.8295611	0.9563198	0.8362903	0.5656408	0.8155725
KPNB1-SMN1-SNUPN-ZRP1 complex	0.47014239999999996	0.43202890000000005	0.38570574999999996	0.43289885	0.5135131	0.40693845	0.50013555	0.4424789	0.47626325	0.6552878	0.4950121
TRAPP III complex	0.6772849999999999	0.5949689499999999	0.5933189000000001	0.6049412000000001	0.5596516	0.58757715	0.6603519	0.6618322	0.53520415	0.4762237	0.5686647
Rixosome	0.8267222	0.8317024	0.7668867	0.5604168	0.5476818	0.7918883	0.8262652	0.8489412	0.7094264	0.5812879	0.9001694
VPS34-VPS15-BECLIN1-UVRAG-SLAMF1 complex	0.7650170000000001	0.7583884999999999	0.61884915	0.4584858	0.5060048500000001	0.6778166999999999	0.7194702500000001	0.8092262	0.7418875	0.3568737	0.7027931
mTRAPP II complex	0.6743877	0.629505	0.5759988	0.536452	0.557848	0.6412078	0.6577108	0.6117657	0.5287115	0.4113257	0.5531996
mTRAPP III complex	0.6772849999999999	0.5949689499999999	0.5933189000000001	0.6049412000000001	0.5596516	0.58757715	0.6603519	0.6618322	0.53520415	0.4762237	0.5686647
CDC37-HSP90AA1-MAPK1-MAPK3-MAPK11 complex	0.5724918999999999	0.3077025	0.48979785	0.39621025	0.7146531	0.5214651	0.36777495	0.19382644999999998	0.3444354	0.5342496	0.41311200000000003
Nuclear pore complex	0.8011951	0.8351766	0.6420967	0.6133407	0.5885464	0.7575717	0.7910357	0.8611119	0.6670904	0.5767377	0.7736184
TLR3-associated signaling complex	0.5100494	0.4583631	0.43032	0.4143377	0.4795631	0.333184	0.4181672	0.46282875	0.4209705	0.2904944	0.4672742
TLR3 death-signaling complex	0.5571616	0.4500616	0.4344348	0.43414345	0.4821912	0.3423699	0.4609555	0.50899665	0.4293398	0.3854222	0.4694568
TLR3-DISC complex, atypical	0.5372874	0.44679789999999997	0.42627735	0.4143377	0.519837	0.33460185	0.3857193	0.46282875	0.36446	0.2904944	0.42033405
DDX58-MAVS-PPP6C-TRIM14-WHIP complex	0.40179410000000004	0.27208489999999996	0.36424625	0.3496648	0.41001	0.3032744	0.32611555000000003	0.3003466	0.3486753	0.39136139999999997	0.30632645000000003
TIM23(sort) complex (ROMO1, TIMM17B, TIMM21, TIMM23, TIMM50), mitochondrial	0.81677795	0.62964715	0.6469407	0.5809154	0.6558748999999999	0.6886052	0.7332331999999999	0.6344488500000001	0.713704	0.5181929000000001	0.53173575
HSP90-IRF3-MAVS-TBK1-TOMM70 complex	0.39528189999999996	0.24734485	0.4409516	0.4500657	0.49897820000000004	0.3431324	0.3395945	0.2583541	0.48567325	0.5454148000000001	0.3206911
MeCP1 complex	0.6905419500000001	0.7806310000000001	0.6556076500000001	0.5467443000000001	0.6316714	0.83183085	0.8339114999999999	0.7699775	0.71001015	0.6235445500000001	0.8430847
TRAP complex	0.61853035	0.77795145	0.56465495	0.4115261	0.4817054	0.6903165	0.6585575	0.731579	0.5370262	0.44427859999999997	0.6755206
Anaphase-promoting complex	0.7174856000000001	0.70827965	0.63628165	0.4334298	0.48919075	0.74470315	0.77398395	0.71579675	0.70324935	0.52526165	0.72043415
TFIIH transcription factor complex	0.698776	0.8757322	0.68505265	0.5329819	0.5544273	0.8259599	0.7924100000000001	0.7947921	0.540522	0.65152995	0.762597
Polycomb repressive complex 1 (PRC1, hPRC-H)	0.6697903	0.63638025	0.51356745	0.4419785	0.6426322	0.5328181999999999	0.6620389	0.7099026	0.4567754	0.48961315	0.6094646
PBAF complex (Polybromo- and BAF containing complex)	0.7462495	0.8286841	0.6254265	0.48601095	0.4911714	0.7162393	0.7956159	0.9283413	0.6698518	0.5660923	0.8295304
TFIID complex	0.6366324000000001	0.6394766000000001	0.54257735	0.4022243	0.5559814	0.6635591000000001	0.5737804	0.5207543	0.465644	0.366846	0.59976955
COG complex	0.8304941	0.77995845	0.8534222499999999	0.77915315	0.7327756000000001	0.7711994499999999	0.88140315	0.9378563	0.9290205	0.5513051	0.8282936000000001
BAF complex	0.7425299000000001	0.5269214	0.5920906	0.538058	0.5132304	0.7009711000000001	0.7505243500000001	0.71228415	0.6223117499999999	0.5665502	0.78686485
SMCC complex	0.5954006	0.779281	0.569079	0.4115261	0.4859265	0.65746715	0.6786809	0.6816252	0.5172705	0.44427859999999997	0.6517877000000001
Mediator complex	0.5699683	0.69596075	0.5519992499999999	0.41062319999999997	0.4678922	0.6147393	0.618019	0.61053135	0.4737502	0.5405305	0.55143195
BRAFT complex	0.53842415	0.7471198	0.49807875	0.4178498	0.43219	0.76649015	0.8578597	0.643224	0.49498580000000003	0.7159076	0.4991248
FA core complex (Fanconi anemia core complex)	0.6592014500000001	0.3722166	0.3728594			0.3439466	0.9042281		0.4637778
40S ribosomal subunit, cytoplasmic	0.7474298500000001	0.8197937	0.7306385	0.78935545	0.6969817	0.7295095	0.83449395	0.88965575	0.8644251000000001	0.6625428	0.77078605
TFTC complex (TATA-binding protein-free TAF-II-containing complex)	0.6266385	0.6818423	0.5496807	0.3912345	0.4941065	0.6213248	0.6301104	0.5425317	0.4696929	0.5355091000000001	0.6331609
TFIID-beta complex	0.63914385	0.6604347500000001	0.5571568	0.4215145	0.5523926	0.7453486	0.6267175	0.5377823500000001	0.4724986	0.4399928	0.6059182
STAGA complex	0.6661195	0.75270225	0.5643496	0.45613590000000004	0.4370044	0.56774335	0.6402343500000001	0.5398634	0.479368	0.5154336	0.6409522000000001
NuA4/Tip60-HAT complex	0.6702944	0.78297255	0.5905547	0.4972235	0.4951732	0.687991	0.64699065	0.6187176999999999	0.54295355	0.55044575	0.63688685
PBAF complex	0.70302745	0.7313964	0.6040999	0.5301368	0.515884	0.69298305	0.7340335	0.7973945499999999	0.5437723000000001	0.5558602500000001	0.7607488
mSin3A corepressor complex	0.7001234	0.8918641	0.5955119	0.45086735	0.5577459	0.765951	0.7546465	0.8058092	0.6512265	0.5281026	0.76028
MSL complex	0.7963047	0.5937417	0.5756666		0.4459095	0.38652535	0.66628045	0.46076530000000004	0.5018537000000001		0.5228049
Exon junction complex	0.5237694	0.7336563	0.6595224500000001	0.57353935	0.5786429	0.7149883	0.7464351	0.7724764	0.6448339	0.5646016	0.7690848
Exosome	0.76672595	0.8814629	0.69722415	0.60185505	0.59634675	0.73077345	0.7688056	0.8608153999999999	0.7275136	0.5708014	0.73347115
FA complex (Fanconi anemia complex)	0.6353456	0.75783065	0.45204500000000003	0.4178498	0.652637	0.8509744	0.9003034	0.54465525	0.43397355000000004	0.3133364	0.49277155
Rap1 complex	0.5441182	0.7199198	0.5282649	0.4876815	0.4474461	0.5559042	0.5492532	0.5671356	0.4866798	0.59327575	0.6029216
TLE1 corepressor complex (MASH1 promoter-corepressor complex)	0.43214865	0.4503743	0.4328205	0.453359	0.5249467	0.5100579	0.4097822	0.3891249	0.3759874	0.601981	0.4840443
SMN complex	0.477937	0.6955747000000001	0.54714935	0.5623641500000001	0.5066988	0.6575872	0.59142155	0.60410875	0.5582113	0.58196515	0.6785524000000001
ITGA6-ITGB4-Laminin10/12 complex	0.5408891	0.4391833	0.687547	0.1623699	0.7263427	0.6708789	0.7194402	0.6320676	0.3521926	0.5146075	0.4504352
Set1B complex	0.59419355	0.6518872	0.5030429999999999	0.4286239	0.5465353500000001	0.54407655	0.60051835	0.6397427	0.5479043	0.5100653500000001	0.58986765
Set1A complex	0.6742863	0.7452261	0.6010512	0.4676122	0.5569497	0.5974425	0.6357104	0.7104146	0.6077369	0.5042045	0.6994892
NuA4/Tip60 HAT complex	0.7106765	0.7859572	0.5868917	0.5015188	0.4854495	0.6770284	0.6491353	0.6529037	0.5218406	0.5642978000000001	0.6277349
RNA polymerase II complex, chromatin structure modifying	0.4764339	0.6561628	0.49862845	0.4767246	0.49033329999999997	0.5984628000000001	0.5577697	0.5217339999999999	0.49786569999999997	0.5703068	0.60527515
B-WICH complex	0.5877549	0.49239	0.5132077500000001	0.7917107	0.577982	0.47283854999999997	0.4438678	0.36485405000000004	0.6384232999999999	0.6890142	0.669735
NADPH oxidase	0.7890951	0.8527379	0.7480244	0.8858296	0.7133098	0.8191073	0.9026446	0.9398445	0.9332406	0.7384088	0.9510202
cBAF complex	0.7102164	0.7234384	0.6368447	0.5492499	0.537176	0.7513804	0.745742	0.749048	0.611174	0.56262545	0.7892224
ncBAF complex	0.5362309	0.5910397	0.5436879	0.5166616	0.4770754	0.5595744	0.513005	0.5056444	0.4458613	0.5463815	0.599824
Ragulator complex	0.8250382	0.85246645	0.632436	0.5404245	0.7740935	0.7578269	0.79169665	0.93637035	0.6772356	0.5335435500000001	0.82551515
Ragulator-Rag complex	0.67871985	0.6843495500000001	0.58805335	0.4952629	0.7297269	0.6575243500000001	0.6231333	0.87887065	0.6612519	0.4999663	0.4903034
GID/CTLH ubiquitin E3 ligase complex	0.6931194	0.5782924	0.5818377	0.48624265	0.516925	0.6475416	0.6059934	0.5410151	0.5316116	0.42295575	0.6360008
