# Supplementary material for: A tissue-specific atlas of protein–protein associations enables prioritization of candidate disease genes
Source: Nat Biotechnol. 2025 May 2;44(4):654–67. doi: 10.1038/s41587-025-02659-z (PMC13090126; doi:10.1038/s41587-025-02659-z)
Supplement: Supplementary file 3 — All supplementary tables and file descriptions. [file 41587_2025_2659_MOESM3_ESM.zip › TableS27_[figS16]_tissues_complexes_cv_prob.csv]

	blood	brain	breast	colon	kidney	liver	lung	ovary	pancreas	stomach	throat
Condensin I complex	0.01999837650987977	0.012799908479564035	0.028496352903046727	0.1819346187018959	0.12418854152574516	0.016825698955210473	0.04437777880396269	0.00161565410944758	0.06943801148916288	0.214573791037152	0.0340661570785987
NCOR complex	0.4855406637801881	0.6260482339394984	0.2386301478338024	0.3488105226184006	0.33367511054449583	0.3730873417835984	0.28971874253029284	0.5114066375132311	0.308752531475756	0.4433732226458927	0.27724177604599487
BLOC-1 (biogenesis of lysosome-related organelles complex 1)	0.14449012205006836	0.19513383963692418	0.07446540676457855	0.3103996272937073	0.1312793092347444	0.1474998568885573	0.13310766262504042	0.15532242598018642	0.16151768406983658	0.1367390015712703	0.16536120416693947
Arp2/3 protein complex	0.051791768325820935	0.07114739940965364	0.059023966234083514	0.12395246642576464	0.04137249086942043	0.05549682967970331	0.03179447319091131	0.005547498960074745	0.18691672586284835	0.13032723341044963	0.05260956984466951
PA700 complex	0.1359291551446531	0.31811922144132726	0.24150048415130201	0.21091280779926164	0.20089949522925676	0.2504554509509815	0.26828619941610327	0.34008699745084353	0.2936326562238998	0.21456812222796284	0.29049434158833065
AP1 adaptor complex	0.2971560461569674	0.3079248036249974	0.20390568108010487	0.3128809137012485	0.19813298366300078	0.37120337458747427	0.34685787480302277	0.2778009284078351	0.36606881547869474	0.19592153651974	0.3381196891306972
DNMT3B complex	0.45133555446893014	0.36218887919291176	0.22558386068866312	0.23429594266619094	0.22864263501337292	0.20174117201489583	0.12605330297765022	0.30893952438581346	0.18147793816201274	0.10352408870101001	0.41040475221819506
SMRT complex	0.2905935589490433	0.2219827800492206	0.17483029071557224	0.4156840766695516	0.18383572807492474	0.3525907620486373	0.23409332825356544	0.4585050912792977	0.2946013284073536	0.09917920412796613	0.16007386512934996
AP3 adaptor complex	0.29302758936727635	0.47691709418432315	0.3594206250862566	0.3028074199055047	0.3015362210965159	0.2830684405195398	0.44861912432719114	0.11906791991273544	0.35768542019212346	0.12945442918950642	0.4413367531136883
Mi2/NuRD complex	0.09757623242837112	0.1310947345510621	0.17859250934624726	0.22641860418140594	0.16659411008499217	0.07733935199986784	0.06829914354602595	0.14962480749590149	0.11083979675454453	0.17851697183718984	0.06068360925728335
NUMAC complex (nucleosomal methylation activator complex)	0.5882675389523198	0.5324488898137854	0.34804323668009607	0.436189208787096	0.1928286018624239	0.4938492053676885	0.565642491669356	0.5741497985667274	0.4256311822506195	0.3711299735904101	0.5357414298786729
Nup 107-160 subcomplex	0.176711873327056	0.11181068931644424	0.2687912687005193	0.2471113606937929	0.12085014184088937	0.2711887087915437	0.3347527858691665	0.4368892910538359	0.3161177292459627	0.16086694586219827	0.2901215210540402
RNA polymerase II holoenzyme complex	0.3006822719850029	0.22037219301329775	0.19513586224731683	0.37494530265639936	0.23230153784033347	0.24032085959710714	0.2222624462527736	0.3273622186763764	0.2938874722732109	0.23563297077300413	0.2734155236786049
RNA polymerase II core complex	0.13994561345713546	0.18975439938846628	0.16780221763818437	0.3180682187825648	0.1982073081681498	0.1597005229971952	0.18853265523860593	0.3152441704121402	0.32043835375759855	0.2547811584472015	0.31915534542020774
Prefoldin complex	0.034977715876823606	0.08836170132674659	0.08193698272901451	0.07755944468887278	0.0805864761612881	0.08716917841300645	0.0347600477976298	0.0452734482552	0.07007416780790977	0.2503383326351512	0.10066967605577375
SNAPc (small nuclear RNA-activating protein) complex	0.2146294594836742	0.23344076361181024	0.24938938652371082			0.0	0.2418045999468946		0.0
GPR56-CD81-Galpha(q/11)-Gbeta complex	0.32127875188212907	0.2798185812118001	0.40145196384372395	0.336206283479308	0.26442719211418714	0.14440546797815648	0.4625716893212575	0.3141544352179928	0.40753337037285653	0.2713509517817544	0.4966256217316484
Rnase/Mrp complex	0.21917441874852606	0.25273495058253087	0.17461739103547574	0.3272000660044462	0.3454056664847129	0.330850527651417	0.1872469342912367	0.19749860846266185	0.24020413334144095	0.20019942016645056	0.20125557294002258
CCT complex (chaperonin containing TCP1 complex)	0.008175508665001822	0.0640066532456423	0.022204126470669983	0.017858145846330234	0.026870386132192916	0.01629848525925714	0.0024853261866728737	0.0017793587405727372	0.02510416243634254	0.03402022580304082	0.017103091043252024
Telomere-associated protein complex	0.2511510714842764	0.0923354532813934	0.11007351907467078	0.0	0.24877985048527787	0.4206493141609311	0.15288905563035332	0.32625366690178786	0.43100454666449156		0.31218934932691084
CD147-gamma-secretase complex	0.14736998703975526	0.354212054370054	0.11289924346713036	0.39557699034905386	0.2298820477514901	0.35729266605749443	0.21873697074785234	0.28626265683684143	0.2622586754002098	0.1382318513348658	0.29036574002907084
Gamma-BAR-AP1 complex	0.31019751824691427	0.4349683140000592	0.2548499770070509	0.3128809137012485	0.22172824981541178	0.49482234574269773	0.3552219982905119	0.2778009284078351	0.42323210354317387	0.19592153651974	0.37853722784507016
Condensin I-PARP-1-XRCC1 complex	0.5893825641624032	0.11730187126294635	0.261835764098719	0.17756046681361795	0.25732717433241575	0.23283572399117355	0.1286438542764594	0.26869210039336333	0.24648309572658791	0.20472543550966094	0.10088283867333463
Condensin II	0.11146307438633438	0.06073509337690102	0.09959577338194289	0.15462643899990214	0.1579128401576434	0.06177852012063494	0.06752953511936015	0.06293389973988413	0.1850609599080682	0.0	0.11607518347983566
Respiratory chain complex I (holoenzyme), mitochondrial	0.17982020224238665	0.22852342181918836	0.1781340737869302	0.22377846431407783	0.166089692756851	0.14835047338558005	0.18926571994637212	0.0956756894216162	0.18268053509250493	0.2271313503372914	0.14928473440494822
26S proteasome	0.17514756223276154	0.1302014220135895	0.23844122440618828	0.1987166116983319	0.1907744171876305	0.22830773321685888	0.2580230902427435	0.41123292861397565	0.26388393699204843	0.23790785852163274	0.2719034388873034
Wave-2 complex	0.09619479323970603	0.2790743733236454	0.24755078669993794	0.18061189400053723	0.14769108901797323	0.09368091121097365	0.13830276573876807	0.10939075903120332	0.2582155435939556	0.18962729626932728	0.176451939931413
PA28-20S proteasome	0.259454263026498	0.17986843281010734	0.30770235768118986	0.2580477430897911	0.23515833402431238	0.28755164171942477	0.34319650586732026	0.4921798767720303	0.35187608889072075	0.2729789378633793	0.39087098021867345
PA700-20S-PA28 complex	0.17403921049951226	0.2694700366368132	0.2588069816093328	0.22372311456934174	0.2053152969570999	0.27093545712555567	0.29004235219026836	0.46445435724264694	0.2864588743729772	0.24825084086407145	0.30327137033195156
PA28gamma-20S proteasome	0.23755926663924334	0.1708136587206558	0.2951967312783088	0.25375393925893347	0.2640262801813414	0.3371778756903868	0.312427216009936	0.5217342580224846	0.3257356676900736	0.25698626414301373	0.3447446730536385
Ubiquitin E3 ligase (VHL, TCEB1, TCEB2, CUL2, RBX1)	0.2631462739159486	0.4576360402954582	0.22883076052863965	0.23884595670194786	0.2663768035118557	0.5410415095881035	0.30386368144336207	0.54025063083679	0.4394709289236161	0.28788721536222084	0.377295180236168
Ubiquitin E3 ligase (ASB2, TCEB1, TCEB2, CUL5, RNF7)	0.26466848916245483	0.44536285521651464	0.2770201178659023	0.3276142149327108	0.16568830191170927	0.26020319700890837	0.35158911573146284	0.36623691352622373	0.37589875551893065	0.34084596086799673	0.4961714504214898
Ubiquitin E3 ligase (ASB1, TCEB1, TCEB2, CUL5, RNF7)	0.31060185242000676	0.5109140185340235	0.3496257039484967	0.3276142149327108	0.25269125210966376	0.5096961648648897	0.40698871276119797	0.36623691352622373	0.4559893323267891	0.34084596086799673	0.5101780746380319
Ubiquitin E3 ligase (ASB6, TCEB1, TCEB2, CUL5, RNF7)	0.2900856529295886	0.3686060191659904	0.2382923403832732	0.3276142149327108	0.3773330281981322	0.5422534209728074	0.3216886525191646	0.36623691352622373	0.3129554867771136	0.34084596086799673	0.43859170519067875
Ubiquitin E3 ligase (ASB7, TCEB1, TCEB2, CUL5, RNF7)	0.4604836908283256	0.44536285521651464	0.2169610153969012	0.3276142149327108	0.16568830191170927	0.26020319700890837	0.3252220733689751	0.36623691352622373	0.37892393112358164	0.34084596086799673	0.4961714504214898
Ubiquitin E3 ligase (ASB12, TCEB1, TCEB2, CUL5, RNF7)	0.26466848916245483	0.44536285521651464	0.2770201178659023	0.3276142149327108	0.16568830191170927	0.26020319700890837	0.35158911573146284	0.36623691352622373	0.37589875551893065	0.34084596086799673	0.4961714504214898
Ubiquitin E3 ligase (WSB1, TCEB1, TCEB2, CUL5, RBX1)	0.24511117371221583	0.3624304069179192	0.26886287647389046	0.28039200336062303	0.20542511746416894	0.3172295376076813	0.3777356301176753	0.4556346884238276	0.31108400108705836	0.3308424824876753	0.412981133047768
CRSP complex	0.2252553426558061	0.238434073200751	0.12395155681280762	0.3278926943903499	0.27838301997630016	0.15515720451492346	0.22390564176313382	0.2437294000213978	0.3325855662690504	0.34467177721140646	0.25975576506152936
NAT complex	0.17687184472414302	0.17005374247831379	0.21202725892207422	0.4463263966511619	0.26624395092958797	0.3615558924343315	0.15700652116837563	0.19598856499800604	0.28952560973282204	0.0	0.12786228583628068
ARC complex	0.19182847571027808	0.3506338292123325	0.23102459371662637	0.2981816144605622	0.2567357491937989	0.4256869821159066	0.2996208105512556	0.3303328589250763	0.33091046878995856	0.4593038198507184	0.3340647287439976
SWI-SNF chromatin remodeling-related-BRCA1 complex	0.2532411809264472	0.28538062930422803	0.2074191700566843	0.24478383588052186	0.15410204160714083	0.24517206429183622	0.1291998986515782	0.24158453693552456	0.3238811703302728	0.10768165107533058	0.149473505071131
RalBP1-CCNB1-AP2A-NUMB-EPN1 complex	0.29808864881982566	0.7176068209773738	0.3074958998953007	0.38571979817769403	0.1859831356995726	0.753427278219498	0.5938056099564831	0.7522300928732416	0.45794617348078703	0.5514452923642353	0.4081489508679797
RAD51B-RAD51C-RAD51D-XRCC2-XRCC3 complex	0.09357809778236073	0.002871516746728384	0.0				0.23580206464423797				0.0
RAD17-RFC complex	0.16185690319966206	0.0905587789794148	0.40308573105776163	0.06801688256695519	0.17904329853797923	0.34103834084808893	0.3837224908940078	0.4707707237250429	0.35219674869866974	0.12846420189948027	0.1693035527898346
9-1-1-RAD17-RFC complex	0.24358274898985213	0.1332376856429865	0.263598663771878	0.18875420179988608	0.23977441943819808	0.3262460025521163	0.26264615523857826	0.3437247053762133	0.3141322557089572	0.12846420189948027	0.24778254057718702
RFC complex	0.06743051212156223	0.01451295938128513	0.09914710633909372	0.09471632283317023	0.11710293530950111	0.023135237962679724	0.03807812671526025	0.029532340460559185	0.038232318609926784	0.12790703894132063	0.07235744683456267
HMGB1-HMGB2-HSC70-ERP60-GAPDH complex	0.30867786946813996	0.6580984035114191	0.23544160692639332	0.25462119598730204	0.3588199087522835	0.3326887211202672	0.2551293417003272	0.6482605679480639	0.4806751222154414	0.17960821956155407	0.40784584321839756
SNF2h-cohesin-NuRD complex	0.21309430780585595	0.23179651014338443	0.1859972263917787	0.27545577572487706	0.1667548833422093	0.23454114978572901	0.16495858813519332	0.30095637348993803	0.20908591909056812	0.26048016832548554	0.152501160720976
SIN3 complex	0.19234353142423163	0.10259970745210424	0.1500932417606471	0.2926686655461859	0.14215663110954846	0.12310652414752599	0.09428147744978851	0.13312357999461757	0.17273084498290925	0.15925950853398552	0.10047247260642152
ARC-L complex	0.19090930726579633	0.133353503375498	0.15518494098328747	0.33190685704545125	0.27887741157051277	0.3166802121427149	0.16407599966416678	0.29006655482123084	0.27688327157936093	0.27294819569715334	0.23125399306630598
PCNA-DNA polymerase delta complex	0.23790929091652513	0.37031315086161753	0.22516678333595316	0.16411840400472633	0.1460600845780881	0.1062284619822334	0.159701225359758	0.12198770919509669	0.15325091188064266	0.08584682495068403	0.29937585922652765
PC2 complex	0.19101816248499243	0.12887116315049663	0.14787677312877473	0.4157717837991011	0.2325112259566651	0.22520547214422823	0.15521366155976898	0.22261861460227028	0.25929542934641053	0.38033095256256744	0.20570635468432327
INO80 chromatin remodeling complex	0.21336196439430868	0.23491429505013584	0.2356678488045763	0.47908277245697783	0.32550371888884816	0.31626746549301815	0.26195772487458563	0.4415269699143916	0.351716112352005	0.19386803546386516	0.32944130927457926
SRCAP complex	0.2896785006150641	0.2602992826713511	0.22848502987667726	0.3860339918069568	0.29436420705840777	0.2349905143516063	0.22918895181247262	0.3952677128472433	0.41238433802982233	0.3166826089910702	0.23867113870477186
Ribosome, cytoplasmic	0.18746364937127222	0.20031071606905046	0.15189252036678152	0.16459970106888264	0.15548015456479908	0.17997330105208276	0.1856585536042477	0.1792339526658958	0.15019318656257408	0.1873566167142505	0.2519619646037661
60S ribosomal subunit, cytoplasmic	0.17527704146654471	0.1870952503451291	0.13341712958511712	0.17119232847173182	0.16168041964591143	0.15992383442996558	0.1657497554815704	0.20477826669494517	0.12129062335056637	0.17341925644274123	0.2352410189179444
Cell cycle kinase complex CDC2	0.2659103387378318	0.6343282813076142	0.3893458744410684	0.14392196552628103	0.3631566274505031	0.6167526756369208	0.41095485800765463	0.5929728057638957	0.3597149516997486	0.0	0.2931929618071037
Cell cycle kinase complex CDK5	0.23015863312429846	0.45706113927596903	0.3478028309921174	0.0	0.330270580060159	0.6063967681539453	0.34693554302704643	0.4461038138938645	0.50716884841528	0.0	0.2872540522957488
28S ribosomal subunit, mitochondrial	0.12052387040012455	0.14965907595397415	0.1215499255733189	0.16257297862123457	0.0930556791576264	0.11987754203203184	0.11021361855391269	0.1461857699808688	0.1568651643430989	0.19797036471163137	0.1715943305076945
55S ribosome, mitochondrial	0.11273119695962606	0.18930482666503315	0.13169501376750378	0.18612337714395788	0.11651858552691273	0.1540125922668216	0.15307976512042307	0.17095615226562086	0.18248938415986324	0.22241742063228753	0.20091986061072364
39S ribosomal subunit, mitochondrial	0.106826387079422	0.1965893896455057	0.13767823042882077	0.16986382886620616	0.12573537278500793	0.16155427526083407	0.17072868209834924	0.1569087933589348	0.19262770842499247	0.22886601057267958	0.2084048734745012
Sarcoglycan-sarcospan complex SG-SPN		0.08947519465424497	0.08180586014096362	0.067543241797419	0.060997210484534756	0.014201586131668319	0.17329196699733226	0.0	0.004884953723881789	0.0	0.013656552456718861
PCNA-MutS-alpha-MutL-alpha-DNA complex	0.15806209216310968	0.12063646504418617	0.20083265060479336	0.18368713162406672	0.2759943858635566	0.11597356594151983	0.17374472680474132	0.11866899619347615	0.252896659343438	0.23231771933208112	0.14816617054245496
MCM complex	0.008194737513683534	0.008294395728334186	0.008636873058882865	0.04441255983752636	0.029507703377904402	0.02150139491160237	0.0007729371854674086	0.00018563104700568728	0.003294666798154254	0.047039234633027296	0.005135078133245353
18S U11/U12 snRNP	0.23926241737757947	0.16928929541580895	0.19897530819146883	0.30647080260957377	0.35735374427575434	0.33426711632327566	0.2281942372651131	0.3574174191327507	0.4014082758916719	0.1833352520292185	0.3835107352780393
BASC complex (BRCA1-associated genome surveillance complex)	0.3263696950979402	0.15075242027721888	0.27470777347005776	0.3231038646001655	0.2416152943484	0.35322617928907574	0.27936366490869347	0.42273461359854186	0.2818450651525077	0.2940894475672984	0.27228840094662815
BASC (Ab 80) complex (BRCA1-associated genome surveillance complex)	0.20602407570386574	0.12797776510176193	0.21761901434931796	0.3058343497677987	0.23983256877488482	0.28038139301351206	0.12180280021102005	0.2312933899470159	0.22101042588774789	0.3936893551505747	0.1921418096991047
BASC (Ab 81) complex (BRCA1-associated genome surveillance complex)	0.41868159616902123	0.15108083368631078	0.2961438465013353	0.3646099421826611	0.22314617308515264	0.38601194248105825	0.34943417358723816	0.40216893793388514	0.31177665236803376	0.20943296815226628	0.32542107356496247
GCN5-TRRAP histone acetyltransferase complex	0.24939202425413343	0.20387586795247026	0.20632359201075126	0.2747127597214645	0.17860493927484186	0.290544043949327	0.2238554512746138	0.35566582005701	0.23626921647944346	0.41472482672550054	0.21642711522090102
TFTC-type histone acetyl transferase complex	0.17772139316778568	0.13001003342914902	0.2012148681332795	0.2294738154336798	0.20622029365414818	0.18125873904638556	0.2663931068124722	0.2767038296980189	0.16614995876935268	0.24245136122404942	0.21266319468063885
BP-SMAD complex	0.5406460662754432	0.5930916448601624	0.22396879552720717	0.20681119339680534	0.24308251019430038	0.578195523474194	0.42805919517273927	0.5094281465682131	0.3652347298545268	0.0	0.4681048727426511
PCAF complex	0.22962436004667255	0.2625276678718432	0.25386208595400794	0.3006641377817233	0.23034796352720865	0.3496046301680869	0.3089321287550856	0.3397835159265238	0.32650592290760694	0.0	0.34054749212509466
TFIID complex, B-cell specific	0.18004047360994055	0.28011575627417773	0.20894036033676058	0.3694910243221496	0.24361741908520462	0.20593533718140294	0.3166574929343079	0.32537814555224165	0.30306542932376673	0.0	0.26506413711980154
WIP-WASp-actin-myosin-IIa complex	0.21693246323165996	0.24007301637036493	0.2198158502310566	0.20648613297585486	0.22085028309437388	0.2535818587847074	0.3752495417144266	0.06270184966542212	0.2826404118718148	0.4760017504707514	0.5371103115564443
DA complex	0.26763329958287896	0.23730752695982332	0.18168923339537305	0.39296960684973525	0.2665604706003577	0.27781323009250014	0.2857368844946713	0.39207109945495383	0.2783424626592169	0.47670524455983065	0.31634006079570154
DAB complex	0.26921676600022004	0.2385923719277025	0.1759410842440472	0.39895245620781594	0.2562133802410252	0.28525424585131054	0.27828886629752475	0.40188617542179234	0.2695725176003027	0.4021479531274544	0.3082156242776004
KCNQ1 macromolecular complex	0.17715040522870998	0.23550715166020592	0.23842166191025838	0.2221383777161306	0.24438028113833923	0.2631185905493538	0.42562960871086764	0.4578173568115822	0.3572329182429911	0.19577896841226064	0.5150996615421636
TIP60 histone acetylase complex	0.2404839328002216	0.32830784021967313	0.1876052203776069	0.26485634208475023	0.29289595444659033	0.22626008939624342	0.18625666861969814	0.2830703119095026	0.42474233154450347	0.1735114195664046	0.2502744357692568
DRIP complex	0.20936307428038003	0.2266501435328626	0.23812585211980566	0.34030389571408465	0.3266754718602665	0.35271679390641447	0.31444914629303883	0.3413407899898889	0.3257109503056885	0.39019159086212124	0.34142431865249656
core-histone (H2A/H2B/H3/H4)-TDIF2-TDT complex	0.5009022857340782	0.12803560862587723	0.30197050976053846	0.3401829188359513	0.16823275468726695	0.22521430097683043	0.1511332175309879	0.2962980985944965	0.9521984461165132	0.20003538475637228	0.4885616095412486
PBAF complex, BAF200-specific	0.08821057980854569	0.07346618044311186	0.15933081405538815	0.3365133894078983	0.17609326772801143	0.14159655901001175	0.08362047974057292	0.11714533058371678	0.1562899073516998	0.13541288269367285	0.08712342737860261
Decapping complex	0.19259393313539244	0.16931806186432466	0.08004104767464577	0.2865599261525374	0.16298658473277236	0.21818242709116228	0.1846300619692982	0.4122825536120569	0.21432727262706916	0.1317823128547483	0.26387612586706743
LSm1-7 complex	0.2467950937981764	0.24322910113001453	0.1471494245724924	0.15131343434299138	0.1497848597366314	0.22647720214240288	0.15038639338561346	0.419680086064656	0.29338276826940196	0.2501510645027205	0.15599697034540772
LSm2-8 complex	0.07523375608128342	0.08378167277945905	0.12990772202835388	0.16326805743369777	0.1850154098383706	0.1729729797079619	0.11186869418945934	0.25812079178203035	0.2211443998454561	0.20411101151867547	0.1433131625822734
F1F0-ATPase, mitochondrial	0.1955824040375027	0.14971772403880493	0.20455469761995243	0.23418676949738854	0.1583669955466487	0.16457109950053514	0.22370260424382693	0.08637135892774805	0.1977506353427682	0.24917907301960698	0.2706677076493089
p300-CBP-p270-SWI/SNF complex	0.24791476097681733	0.08697508462055893	0.20838317362936484	0.3287341336005991	0.16125155757338774	0.21284723510682674	0.15210102624038205	0.39555562587795084	0.26889103467894987	0.24032797723598365	0.17686907906097737
Mi2/NuRD-BCL6-MTA3 complex	0.32031384026381343	0.5622306714245696	0.2255972916587899	0.2739816523917945	0.2138271276330205	0.06990475664391164	0.42036971924634614	0.339946805266675	0.3174315098645875	0.15076435143435346	0.08794503477660863
NuRD.1 complex	0.11104178285428361	0.14976110873555856	0.15190034177337342	0.19272218213208703	0.15783540810115088	0.0877407320175515	0.06617206943217677	0.14096196634607053	0.11417615465817665	0.19828351911141787	0.055388444984974174
SAP complex (Sin3-associated protein complex)	0.1838832136915027	0.11333674539543238	0.15796627276669675	0.39521291119734	0.18864700043386515	0.10102654493382364	0.10193131011666884	0.16138054853174905	0.23005385978312975	0.1429697948162282	0.1112250822715363
NRD complex (Nucleosome remodeling and deacetylation complex)	0.20020455358916112	0.18686074421942994	0.18900684324116535	0.1270982182745935	0.1570380952362645	0.291641728983273	0.09905610417935001	0.14317304964261235	0.21316116528285814	0.15285759822678982	0.12920153486304436
CoREST-HDAC complex	0.2553458489048661	0.28167492894494356	0.20236550851244162	0.10940156711350074	0.24577858185855833	0.3018998840315427	0.2696657575163416	0.42120084898729715	0.3928433306435852	0.1372123004678248	0.22750582467390476
LSD1 complex	0.36387255337342567	0.5196134807816749	0.23924666824569996	0.38147670471224165	0.23932788786606424	0.42423678817325455	0.3308357822982227	0.38075533895116276	0.36713207651633567	0.26609378795411665	0.33830033466144616
Anti-HDAC2 complex	0.19355820618956235	0.1597467366037258	0.21426000498298164	0.3121702279083604	0.17406498170820878	0.363383859000747	0.19685679568266298	0.3265523956258209	0.34554133920275776	0.17285549832251332	0.22168814044411425
anti-BHC110 complex	0.2335984886067012	0.2365391791716864	0.2085969117403715	0.36014748122076023	0.2438898886460722	0.38782000196256944	0.21830722700205882	0.390842128434599	0.391029295400225	0.15637034432594563	0.27207795964440357
XFIM complex	0.12019166176812841	0.1817280016399113	0.1686148853925297	0.40838953130028427	0.18600343148511106	0.06867198366302518	0.08425660603560013	0.1662355813073748	0.14805926964069185	0.13141231482650742	0.041348988233304296
BHC complex	0.1670288544440366	0.19913331412854451	0.22007389581612316	0.10940156711350074	0.144620189571857	0.3718806043965592	0.26097847061393176	0.4035281910918325	0.43319941505341447	0.1372123004678248	0.21280345280768329
CtBP complex	0.2557388526517896	0.3450528328791148	0.29371354604820854	0.32870837324198804	0.26729994839932414	0.43097779154143323	0.4532186967581566	0.4393264367332232	0.36833258023970694	0.2807658435464431	0.45108631709382624
CtBP core complex	0.256872976408092	0.2729336698258875	0.29826354252065446	0.22286606090449615	0.1886259355172584	0.34614752851464164	0.44968633985810186	0.21674345335542639	0.3331582972429169	0.2807658435464431	0.4496863079098522
HDAC1-associated protein complex	0.2547650782393742	0.26398463599805105	0.17014309459394095	0.2666005993638414	0.17880410616660697	0.32617332573569796	0.15721069500783855	0.26949232749816754	0.22061935292651758	0.1989184807871298	0.17876262430832038
HDAC1-associated core complex cII	0.2622407670251942	0.24844383737897707	0.17276835099175808	0.2678832000342257	0.18665654883919286	0.3193603609348064	0.16145316400423898	0.25012860927897806	0.23689958789724053	0.19346471539220017	0.18313289328915414
HDAC2-asscociated core complex	0.2637310632606102	0.141506056946495	0.22525795107689955	0.21569945635464097	0.17563492995273722	0.3066240780588813	0.13105798821651282	0.09054164087377213	0.2329276812986764	0.1853334706589781	0.13595483038642447
AP3-BLOC1 complex	0.15231412298946634	0.4269342423761072	0.28300038894237417	0.37720296227410605	0.13974158650519766	0.24921899590390112	0.29235121663461694	0.2741772965799722	0.29526761728862616	0.2288909780145812	0.29269063483951724
BLOC1-BLOC2 complex	0.1774612746675456	0.21194877765192027	0.2987152378365745	0.32804138152460216	0.1986436633988771	0.35723858266432185	0.29439835364253714	0.3043338882827905	0.29387085328625207	0.24789434869660767	0.2572282553546831
Retromer complex (SNX1, SNX2, VPS35, VPS29, VPS26A)	0.11338505958811393	0.29222437492650327	0.26721620094115617	0.1767303929163853	0.16358012214515893	0.34648182457441545	0.18612700529025353	0.2709872011663113	0.3898621792589412	0.16317590361256035	0.29008904782186706
SIN3-SAP25 complex	0.17056974998837265	0.10194284237087346	0.1433012160250054	0.3817368094945501	0.16781310464767496	0.11917120503846453	0.09754870139015906	0.14326735579280964	0.21687217217434995	0.268396874089365	0.09543459409369298
SIN3-HDAC-SAP30-ARID4 complex	0.1895840593756782	0.12122991381360873	0.16173449842543489	0.45865137221516766	0.19119277582109342	0.09888516989346868	0.09312418456964118	0.13908180738607254	0.18639216168145092	0.1429697948162282	0.10665362908157784
BRMS1-mSin3A corepressor complex	0.21786956858448392	0.24258203647326637	0.15438892321718786	0.43512484102330773	0.199827349113584	0.2994664300574984	0.2098892480854701	0.2516136366485502	0.3215780744439758	0.1429697948162282	0.17768397239253061
Brg1-associated complex I	0.23876423601496086	0.188601595551031	0.18710515687141074	0.2650779520714926	0.17389110493786902	0.23360864475199758	0.1940401561697145	0.23188511755227884	0.16583599296261928	0.18102244589023617	0.1499744822318722
Brm-associated complex	0.247960804416238	0.2330754226612465	0.17771308549673312	0.25400752119640024	0.1802025594021381	0.23235908859383028	0.2268144330399338	0.3150374972573457	0.24752606326140184	0.21261951118749428	0.1820520889253487
BRG1-SIN3A complex	0.21046187607064232	0.2848693683304647	0.21820815655955286	0.27155996911984237	0.18917969183046865	0.2984801264067015	0.2836098068953865	0.23121580428231658	0.23867776045527203	0.16826492934752252	0.2062410708276423
BRM-SIN3A complex	0.20310432571935008	0.2861634003299988	0.2072022419359756	0.2646684601519122	0.19617807943680915	0.28850939433782263	0.2784498178706246	0.2745638142088552	0.26686903609389706	0.17813674856002087	0.20792013499585293
P2X7 receptor signalling complex	0.3430873177714121	0.575948124972947	0.3655386812061961	0.45798132722533397	0.302451390539032	0.41474987018913956	0.5516314776362271	0.6532335702699625	0.47467513532520667	0.4112326103446975	0.5158507503095161
DDB2 complex	0.2559696206360152	0.3833396756510987	0.20041896417389446	0.26383556519241985	0.19410081744240132	0.2916793162551737	0.2994091668865243	0.39850227020224754	0.2986272879734758	0.22703189223473882	0.3886212079712232
CSA complex	0.2831806210356429	0.41653998042410323	0.23996331405007248	0.2599455658758087	0.2755850308992915	0.2958638306482643	0.32570405382732665	0.36172275471567544	0.2989711201305066	0.2117241288821103	0.44734634487391267
CSA-POLIIa complex	0.3670882085058269	0.4855339293976609	0.29116319271323715	0.2469423687565954	0.2892162006616107	0.30512143573680806	0.36637051348948374	0.4592770280089343	0.3435428458110996	0.2024614160082581	0.4695988819149427
SIN3-ING1b complex I	0.17406115186139118	0.11239622091895159	0.1457516467606181	0.41045125857238157	0.2796814790369558	0.15909743193232037	0.10945339966274892	0.1565363504341023	0.19679372447019142	0.15925950853398552	0.16282918594528453
SIN3-ING1b complex II	0.162228578319548	0.11651025573918337	0.15899089796858776	0.3712346682923449	0.21425595045879606	0.16926040805489395	0.11611909249021782	0.1482374696841222	0.19546903026528162	0.17090046650187432	0.14817843761382216
NCOR-HDAC3 complex	0.2955587813723882	0.18339228257467802	0.2541430013232	0.3274044588343213	0.20394490236453983	0.273581412654455	0.17097095144287497	0.43325056669103423	0.24611424442421692	0.3128797976516678	0.21969941359087267
eIF3 complex (EIF3S6, EIF3S5, EIF3S4, EIF3S3, EIF3S6IP, EIF3S2, EIF3S9, EIF3S12, EIF3S10, EIF3S8, EIF3S1, EIF3S7)	0.11217807378918608	0.22752679126832245	0.1882458354496038	0.19728654840791293	0.08694514817025169	0.14459324181183664	0.09871923966908511	0.2303112828874619	0.09639563051813904	0.19070074700915704	0.13508789591052636
UTM-SGCE-DAG1-CAV1-NOS3 complex	0.29705678820482473	0.5135418885411268	0.22061247223593297	0.30847062033761946	0.20896780395710182	0.22209048595441	0.31961640631407057	0.3225826177572101	0.17409600679302292	0.39671246902129054	0.24683731787315225
Exon junction complex (EIF4A3, MLN51, UPF3B, MAGOH, Y14)	0.3338944175692116	0.3766587284026053	0.20219742681523722	0.22701283383308096	0.20003890965320983	0.12130369861305522	0.21290247436971538	0.2612958673910337	0.2874529269911056	0.26354279101372435	0.22235928793813312
Exon junction complex (EIF4A3, MLN51, UPF3B, MAGOH, Y14, PYM)	0.3631327217442759	0.34649969528590674	0.2359865816293951	0.217769731364937	0.18282992858876607	0.18563908855127478	0.2681618375070041	0.3147097286838221	0.25275458911832	0.22003409232210314	0.2726651964208198
TREX complex	0.11036453740620172	0.15249336753668463	0.15537002538739017	0.24367234355189077	0.10027514643544116	0.12638805094298508	0.10673181389481577	0.20787456591241205	0.18277763070938796	0.2170953324012919	0.11732720055094921
THO complex	0.05585672033985364	0.07982655885338069	0.09397355639425459	0.16297618996409177	0.03990531595146354	0.04991873175218407	0.027585885421731366	0.023609198077936436	0.10379787703774801	0.24345066097304824	0.03292384301659268
LARC complex (LCR-associated remodeling complex)	0.3166473628545672	0.35190257181791645	0.23121616199026782	0.332604521000505	0.16771260407879665	0.2509534056449489	0.2745445639729724	0.36590861393968	0.2620102872096621	0.27667047559494123	0.2818439413809938
URI complex (Unconventional prefoldin RPB5 Interactor)	0.29651600659684463	0.6190434059124973	0.3032018901462282	0.29219920151172785	0.2424503161740359	0.3561522252484553	0.4900555192503077	0.37460159296185225	0.2669126482546725	0.1710109717485285	0.32744237895305073
NuA4/Tip60-HAT complex B	0.1831822606435355	0.32902343848073046	0.1704821225417677	0.2778760332637318	0.29264170654336313	0.2619367082174293	0.1671824161892773	0.28903141749398403	0.3252887829322806	0.15302079534723356	0.3333326609768175
NuA4/Tip60-HAT complex A	0.16236173765431994	0.23949618496224337	0.1511835371451652	0.305706135305416	0.26545945179182434	0.2820679914360697	0.16456582235998407	0.2931498233084217	0.30841098846520454	0.26384795233829633	0.23992737636836134
DMAP1-associated complex	0.16209718050560887	0.25727626202005444	0.16633407224979263	0.2896970800758752	0.2548904395007508	0.2883611717566678	0.17325372397296077	0.32669129517271855	0.27078996811000605	0.28782193255435556	0.2604084936336758
BRG1-SIN3A-HDAC containing SWI/SNF remodeling complex I	0.22570293747005207	0.16542178185022216	0.1690002253748619	0.28469141500036266	0.17749438530005654	0.21241701412832326	0.1622368267250263	0.21139108316877386	0.14886802972916022	0.173905288747681	0.1516302664064946
BRM-SIN3A-HDAC complex	0.22081338280139792	0.2764703176814707	0.158190075860465	0.2725685340678721	0.17004702770447486	0.21173021020783891	0.18278582955826453	0.2769711707464413	0.20194296312257	0.18743867780410917	0.1607280899261007
BRG1-associated complex	0.23876423601496086	0.188601595551031	0.18710515687141074	0.2650779520714926	0.17389110493786902	0.23360864475199758	0.1940401561697145	0.23188511755227884	0.16583599296261928	0.18102244589023617	0.1499744822318722
BRM-associated complex	0.24208844003919147	0.30437556120825304	0.16629937126793798	0.24054896348093827	0.17381166571773715	0.2259487482765079	0.21626521420102143	0.2977928217571976	0.2278179266004844	0.1987660102675643	0.1698296560795013
FCP1-associated protein complex	0.31734897228690195	0.3343176889835541	0.2989260274024155	0.3065643623360623	0.2297138371668164	0.339364944692274	0.23285858329191544	0.6013280711480348	0.38447157572992285	0.22186654741512557	0.3705147606001817
Postsplicing complex	0.31718262878348824	0.3360181646628068	0.2949444826022449	0.35834335453730676	0.24038852087062637	0.2458398898092989	0.25842298415323095	0.31449807207316216	0.29687036989147497	0.3689710167707077	0.2665002714102588
mRNA decay complex (UPF1, UPF2, UPF3B, DCP2, XRN1, XRN2, EXOSC2, EXOSC4, EXOSC10, PARN)	0.34267771518189616	0.363543688385416	0.19016138915632408	0.2773679959451839	0.22233883989036862	0.31833171693120954	0.2108287485438053	0.5126694435486371	0.2779375749721354	0.28571077802983946	0.27105870765400053
Anti-SMN protein complex	0.298906791741786	0.13912384298764774	0.2162182255934271	0.37066137773889324	0.2953996771397891	0.1872334095267564	0.22022158738739164	0.40023132563886143	0.3989355357408861	0.0	0.09507613579078528
Anti-Sm protein complex	0.24051069744218487	0.19000160940176286	0.17639492552802513	0.3649521421413856	0.26014990842845553	0.26831733100840044	0.18128296805368077	0.4152135267763293	0.3450346742295446	0.2903168249191324	0.23464695709934846
20S methylosome and RG-containing Sm protein complex	0.3427036910987517	0.23403143785312053	0.2117329233935066	0.3074536772773749	0.23178951841951367	0.2112219856943517	0.08970892772661394	0.3811311758849007	0.331464421625622	0.19704173307696723	0.18644993575851837
6S methyltransferase and RG-containing Sm proteins complex	0.26780933133408713	0.19430841569602247	0.18882479429247362	0.306113774226691	0.21595508848655712	0.21264908784595027	0.11834171985101574	0.3073513883337368	0.3678004738872347	0.2668932254010324	0.2336387146187247
RICH1/AMOT polarity complex, Flag-Rich1 precipitated	0.39965189249574545	0.4872248991177386	0.360122266573844	0.3350116378048687	0.2558891762574439	0.611675620302165	0.614076704213697	0.7118621879692077	0.5098676567825385	0.14871936172231062	0.4744134386975214
RICH1/AMOT polarity complex, Flag-Amot precipitated	0.34165217034760864	0.524033679603838	0.2511195806683215	0.3420352986025632	0.286997762521544	0.4543902065891963	0.4389287079941517	0.6296965924771584	0.32511779537041335		0.42276951409964514
TRAP-SMCC mediator complex	0.17985476790521546	0.1469526653267051	0.15289346565426493	0.3820540844380083	0.3013390106487468	0.43309508835620975	0.15616309418696958	0.19883550785482143	0.34660773309399867	0.0	0.27601821878355404
BRAF53-BRCA2 complex	0.23658464362398063	0.4037705457037215	0.32656057165208013	0.10940156711350074	0.144620189571857	0.6444897824533218	0.45852593299217775	0.6181703333004779	0.43319941505341447	0.1372123004678248	0.21280345280768329
SNARE complex (STX6, STX16, VAMP4, VTI1a, VTI1b)	0.17969546646138967	0.21615682826990112	0.1399383590641385	0.3467570027120157	0.2142567988645794	0.317842843597162	0.1635952676231369	0.48959527676002756	0.18702017216620548	0.31095766397969027	0.31596402621884795
MTA1 complex	0.12373545709290718	0.1534477854543024	0.133858239181332	0.21632780395597187	0.16975063703891088	0.08325753151825796	0.06356149504295622	0.14432591578440085	0.10513324200066883	0.2065995286763345	0.049593711965213366
MTA2 complex	0.10311937476252424	0.12819239810967356	0.18389399669518536	0.2675525409045754	0.15881333876973464	0.09525099057447471	0.07320308080475095	0.13736971491938632	0.1383644886949	0.16794410983357486	0.11065844024964094
MTA1-HDAC core complex	0.12332196683084033	0.14877839500122964	0.1287758613164309	0.16772560735702546	0.07160745902881421	0.09043823898269714	0.06784129525844473	0.15493418864606745	0.10224379403651424	0.15705954571855182	0.054136304379851424
Mediator complex 1	0.20192645657750316	0.1709250735406929	0.14442634087694087	0.27600700745269097	0.30879827691041056	0.3036267576500016	0.13112842233885494	0.1868228589687344	0.39274519555132326	0.0	0.144407926781336
KIF3A/B-PAR-3-aPKC-PAR-6 complex	0.3540495010477192	0.5719001169899153	0.27866842694566013	0.45046834377347783	0.18013744128809833	0.3924687279856548	0.36016963219083736	0.5543758087748135	0.34764903793030716	0.038457269833959154	0.4535688120822691
ARC92-Mediator complex	0.19890614002858292	0.2304461960521642	0.1370663199349811	0.3270316658674487	0.2376876475609833	0.32121337602832434	0.19162337550836037	0.334564343235964	0.2975347555834603	0.205867369425458	0.2788986999708103
CRSP-Mediator 2 complex	0.15375689880702012	0.10609119043388583	0.14445086610900118	0.3033144510140936	0.16313882591301734	0.18220415673425744	0.12616530699925674	0.2398701250696634	0.2779795573539251	0.4586877486184261	0.22336433620095675
Toposome	0.3264187182754431	0.11790461120676363	0.10099482051743733	0.10802381287931469	0.16305956019692655	0.13839761609405538	0.1152039506501843	0.19442484676077973	0.12064212555149643	0.10493180693238888	0.09296304817220827
CENP-A NAC complex	0.2411797552838425	0.16115762834116407	0.21575701583559792	0.0	0.0	0.34202602773748464	0.22317425400324836	0.1317764510033278	0.3384491065623962		0.31543785055134266
CEN complex	0.3812385505590767	0.431725520568319	0.28890825974309514	0.34187608543015824	0.26906835245673405	0.3905836271398073	0.34818719455043906	0.46562624518847656	0.3629270820444104	0.26796623608716624	0.35745112431768594
FACT complex, UV-activated	0.2732806386371607	0.37756852271284513	0.24026559190185304	0.14727487490709829	0.1445701390669045	0.18055363390833942	0.22763699518607874	0.2645261619051435	0.13408612904225606	0.05794755727801288	0.24669104768123415
EED-EZH2 complex	0.1900931302455603	0.4035948587143045	0.09094395798033858	0.2827898690702156	0.16836482603136055	0.3468325484729926	0.053060036765223514	0.10322365983809632	0.2520394929309615	0.0	0.5925334516392193
GAA1-GPI8-PIGT-PIG-PIGS complex	0.04874956827117207	0.08476452038109392	0.060903979124097875	0.13768456249722097	0.03866200845721353	0.05335159514410493	0.032507661872190285	0.02817126963677211	0.03077470239392568	0.10656017055372737	0.07018298775600229
Polycomb repressive complex 2/3	0.1441570320423009	0.09687943347147435	0.12202979561008895	0.42334943254481616	0.21602476977480847	0.35911651304525355	0.04783386128428376	0.08806646947466362	0.22140323461935868	0.0739732038920116	0.057553162205112855
RC complex (Replication competent complex)	0.1926819930190766	0.04224468289053155	0.11887388023374659	0.22446071070385054	0.18337215812923996	0.14166112029833222	0.06554169196591594	0.11298344366086178	0.22401861418794702	0.1946329815063813	0.16355112132246824
RC complex, S-phase-specific	0.31263711631627683	0.1420048265617354	0.21435522587138395	0.21829158589145978	0.23450241460812057	0.19010857731084765	0.23351548837496353	0.2149792745329381	0.3232144820488685	0.208667862165594	0.2238546148302502
RC complex during G2/M-phase of cell cycle	0.3785653567804771	0.15534435287106807	0.22135075121728248	0.22934368305680752	0.24581517602679454	0.20988853416495382	0.259801968353037	0.23553332688978307	0.30733544172786625	0.167050002001565	0.23132491488009183
ORC complex (origin recognition complex)	0.3000169817164994	0.19724985036789255	0.14738385227644316	0.23282818615128678	0.0899329228110023	0.11455438338554282	0.1051682282047139	0.01193627482937534	0.31439512075800324	0.3583811616457183	0.26223729125513556
TFIIH transcription factor core complex	0.10687756583170076	0.0960376321694244	0.06230702454113325	0.052268966122743586	0.19909492023986844	0.10424729141620677	0.2069778610071222	0.2139880494332089	0.1582264098144085		0.1101285280079715
ORC 1-5 complex (origin recognition 1-5 complex)	0.1545231889931556	0.21025733909095087	0.16496941252839925	0.23282818615128678	0.0899329228110023	0.11455438338554282	0.1149792571598706	0.01193627482937534	0.37211866072076133	0.3583811616457183	0.23526540420848982
Retromer complex (SNX1, SNX2, VPS35, VPS29, VPS26B)	0.11788635188302424	0.44307488726637634	0.18410978225963312	0.18523819097975064	0.15808202681601932	0.2883573399138246	0.14249623403973535	0.21153723103405658	0.4278251992202312	0.18249491425089678	0.23390506139462047
12S U11 snRNP	0.26854535360895354	0.182681397911253	0.2245639398959008	0.33887541992430115	0.33879409866474347	0.3169984347468227	0.2162277843970385	0.29356976248101385	0.42536699119458404	0.2158099764807262	0.4237941325813986
DNA repair complex NEIL2-PNK-Pol(beta)-LigIII(alpha)-XRCC1	0.3772112618933721	0.7107632518454847	0.41615946612756316	0.5140525669311519	0.31758725063895515	0.6864643675419212	0.6071402160093414	0.5616174034236896	0.678228284618217	0.4576524346559736	0.5228034704657073
DNA repair complex NEIL1-PNK-Pol(beta)-LigIII(alpha)-XRCC1	0.4092745801994371	0.8950879911609442	0.48885606407247334	0.5140525669311519	0.20018792960490916	0.636102704690477	0.7558220324363584	0.6069735111035255	0.6157016901179101	0.4576524346559736	0.6181996687332039
Frataxin complex	0.15057762224352675	0.17738143483218954	0.14759891655099994	0.21811392619270348	0.13972745140769527	0.16169591161951896	0.187193224597103	0.14866089207157127	0.19073293006146425	0.26500948674276054	0.23644647199205535
eIF3 complex (EIF3S6, EIF3S5, EIF3S4, EIF3S3, EIF3S6IP, EIF3S2, EIF3S9, EIF3S12, EIF3S10, EIF3S8, EIF3S1, EIF3S7, PCID1)	0.11221541267936591	0.2225102020859853	0.18788227374699326	0.1989701061785483	0.08827788496614927	0.15036843482968162	0.10019358583314586	0.22403164380411159	0.09512669958974687	0.19737516505451308	0.13004141137833133
DNA synthesome complex (13 subunits)	0.3119868297559259	0.2815762595109377	0.20372215753284997	0.24162642969270856	0.22332297202566256	0.1595155511154626	0.2045915956210645	0.2031338067109926	0.211444822487954	0.17612233939825808	0.2296069454109768
transcription factor IIIC multisubunit complex	0.06544122556734003	0.0783070177209087	0.029091310582390985	0.1694568926498023	0.12791345024825032	0.091143548644946	0.02470837842797619	0.01616031791483674	0.03671342790640122	0.1688499249817155	0.1130651291475143
TFIIIC containing-TOP1-SUB1 complex	0.3636245395609459	0.1949255625088274	0.29959870920068143	0.282091013040478	0.1451814381018924	0.2845685905745369	0.38508560667597175	0.3510629717000122	0.2606844872813999	0.23850362393318555	0.2907503791607794
DNA synthesome core complex	0.29145160805493436	0.2844486848582162	0.21013457130974847	0.24804829645473805	0.24291800684359663	0.15573936164172655	0.17294831264969918	0.18646765210337515	0.1977986644345454	0.16838144359601492	0.25127566525424316
DNA synthesome complex (15 subunits)	0.26065133431616244	0.23338462544219488	0.18990830264685069	0.22602737607186923	0.2546490178325718	0.17097540684559676	0.19217367220135181	0.2134076135998607	0.27375169515912057	0.17746876169237605	0.26864444790431224
DNA synthesome complex (17 subunits)	0.29512416035658634	0.25295392231237857	0.1959638434991887	0.24371832398927468	0.24062390720361088	0.18289713917490638	0.21270619714051103	0.23854720305680385	0.27923217333732603	0.17920077037304077	0.2578705767133363
5S-DNA-TFIIIA-TFIIIC2 subcomplex	0.25977277580757924	0.4598737581712466	0.2767274979542989	0.1694568926498023	0.27910134407187515	0.27088595742009763	0.3359795169848272	0.4887599734752489	0.3945477668083185	0.1688499249817155	0.48176443317099976
5S-DNA-TFIIIA-TFIIIC2-TFIIIB subcomplex	0.2522002683119899	0.5690605583322762	0.31395369474137347	0.33166614447545617	0.26974052824277145	0.3247012064130378	0.32314521523937473	0.4670821092021203	0.3557717352610706	0.1688499249817155	0.4123793023178522
CF IIAm complex (Cleavage factor IIAm complex)	0.2060415217425072	0.2899102476857158	0.2552292752368668	0.3493836071061581	0.20094374905966045	0.2257540023503586	0.2606454962924371	0.3329838320430707	0.26724077083470926	0.26263572678391345	0.3212547333844394
SMN complex (16 subunits)	0.353519894457269	0.22548653762753149	0.20466258272085697	0.3540275453128819	0.24550473747141754	0.24034058400880923	0.2430983138796111	0.37774571535003315	0.30937835314636664	0.29284715225264113	0.24178593683255373
Cleavage and polyadenylation factor (CPSF)	0.12005209905528594	0.06307429072590183	0.10552999746108814	0.28605691815288586	0.13775720810891756	0.05920255945875251	0.0679661131400921	0.19079448898676296	0.13699341904917303	0.12518419410913498	0.0771539458913331
Polyadenylation complex (CSTF1, CSTF2, CSTF3, SYMPK CPSF1, CPSF2, CPSF3)	0.06178991443506726	0.05282923043998242	0.22882991334443886	0.1938209815263196	0.055573098521741186	0.0693152919227457	0.06473152925771888	0.1042221761628486	0.1251178521674386	0.09749472349453613	0.0866993298080924
Histone H3.1 complex	0.38653124893892965	0.23649020630820938	0.33966472963568894	0.44549722846345285	0.2866853858080235	0.3333830715097127	0.2671256098837561	0.24798582019372614	0.32176520486983107	0.3821181802937764	0.3888670306539286
Histone H3.3 complex	0.3745475558632094	0.24319838661685897	0.3693835202062437	0.47324253908467895	0.3408416998724227	0.4036640018591698	0.25025025701062453	0.29870404167896075	0.3704695553829174	0.44750830372118744	0.3736208707693871
Integrator complex	0.11250309920540201	0.07717896430759388	0.0798096300976857	0.31874816236625697	0.12609440296911878	0.12082577731219386	0.06886717380582319	0.11068930593130524	0.1597997657576521	0.1874880788493159	0.11787349968815992
DSS1 complex	0.3161072338994845	0.3036383388150104	0.274156874627961	0.29743612432954547	0.16986594260501947	0.39651877499115423	0.3652524278535176	0.5151541548158465	0.34845047956277647	0.1935822181258884	0.19997555853958932
Integrator-RNAPII complex	0.1749266598529244	0.09227743029187295	0.10346153692893437	0.32556573438914355	0.13775581642785598	0.12957996480567344	0.07717664477895318	0.13185230704665257	0.17352545037008668	0.17507624189884965	0.11425182221736084
Ubiquitin E3 ligase (DDB1, DDB2, CUL4A, CUL4B, RBX1)	0.2820713008096858	0.4590511413386782	0.23787245673271393	0.3378753270444424	0.17673416403541134	0.2889886417188673	0.2998910557073117	0.3651269969222047	0.21339692926860157	0.2605401590878266	0.33310177957425335
p400-associated complex	0.5734721639106236	0.5630822378762866	0.371650461207017	0.4916753260661379	0.2407142441580891	0.40801884473783157	0.40118922172076293	0.6354473671969052	0.417711847765651	0.36581228499768537	0.4606117033794939
Paf complex	0.21969659309696543	0.1806232987695384	0.2691124284993707	0.25183373452603725	0.1769378128730405	0.13830538149559102	0.1694659572164924	0.20004149940762692	0.35758208959183924	0.17510489438022128	0.22442222282560856
c-MYC-ATPase-helicase complex	0.21574508916694732	0.2070359235179528	0.14575186430272558	0.26485634208475023	0.1828349083450086	0.17960032528878606	0.12753559757759927	0.3067974775859053	0.21502663559093832	0.1735114195664046	0.21561598666021617
NCBP1-NCBP2-PHAX-RAN-XPO1 complex	0.1419800275209896	0.1353280030332796	0.19128317022433283	0.372072335548054	0.20550047173541514	0.21550420236293605	0.14592304466239547	0.30428293662661654	0.31586773530709544	0.24140047364933295	0.18790656048900187
BCOR complex	0.33191488778358647	0.5524424524505726	0.2605676839029335	0.3339950667652901	0.4322275157492393	0.47680295547391677	0.3204812322269947	0.37116659393982543	0.3967084595027804	0.13996035058595155	0.46855535353461936
CENP-A NAC-CAD complex	0.20211675738530493	0.1400390374028705	0.22802878466440366	0.0	0.0	0.34202602773748464	0.17869099454213905	0.33526868800034515	0.3384491065623962		0.34497154882864717
C complex spliceosome	0.2204839724927637	0.19665852935277717	0.1963091912739667	0.31789173943170274	0.19405000204676018	0.19508674883070987	0.1856589504099152	0.26537316992983456	0.23529513372474337	0.24272493344115892	0.21448099587480243
CDC5L core complex	0.428234151673697	0.5184583455543732	0.22311600543597981	0.19510525905110773	0.18861490405011244	0.21201866757949622	0.25081217512710474	0.27273041252774644	0.2402150060970174	0.13842633706619828	0.235344081545043
CDC5L complex	0.3618664141296031	0.42325117694726344	0.34247622023081303	0.24800611429225503	0.22561793256755677	0.3054822172738522	0.3617188073863383	0.3859568099759406	0.3315272657066541	0.2206988194441426	0.3607735611403306
ESCRT-III complex	0.1666341368521269	0.251156719414557	0.21416735730360867	0.23174788581566916	0.1515986323431716	0.302235964262199	0.2905987941936143	0.3983883266803771	0.27399610536857116	0.26781042049898407	0.3345881733898717
DNA double-strand break end-joining complex	0.30658139838210013	0.35659238570916113	0.24146915084780318	0.4009830551839278	0.31759650385412147	0.33753749445956965	0.35747991595747175	0.5694244631655212	0.3600930080910898	0.1983708464866093	0.45087677626899925
RNA pol II containing coactivator complex Tat-SF	0.23329979802056264	0.13766361775853744	0.2041471741407858	0.21843267894961543	0.11290191190054799	0.11910158496503177	0.12780740333498006	0.2796134966065742	0.14157333891381166	0.1563712191757194	0.0931652800168302
E2F-6 complex	0.27021916633149706	0.33913198171155023	0.25687199284577505	0.5368842373767057	0.24086878327901187	0.5369187042723473	0.2948850963380834	0.4734999492576944	0.2823390259002131	0.32829304944941645	0.39486575816464076
Oligosaccharyltransferase complex (Stt3A variant)	0.04238931467669781	0.06777013754762803	0.031840914521139095	0.17381049517405664	0.09619793572487166	0.1179326289720194	0.0299159429836492	0.12956076313659767	0.028097387378686133	0.10177538352120143	0.13052190214844792
Oligosaccharyltransferase complex (Stt3B variant)	0.03849867932106057	0.314576969124379	0.14683767370346876	0.16132226945549216	0.2046644040996814	0.3021830803763825	0.21067856965738452	0.18204436136793356	0.09223826873188808	0.14326298468657309	0.25088525316661164
TRF-Rap1 complex I, 2MD	0.33021809828691284	0.4085443345883532	0.20196185039039855	0.0	0.31043132707016874	0.43100570093446655	0.27729028136522327	0.4885695017005251	0.3764118541442742		0.31218934932691084
Ubiquitin E3 ligase (AHR, ARNT, DDB1, TBL3, CUL4B, RBX1)	0.2515500250254876	0.5740395241944566	0.20571016688565952	0.3429858767307055	0.19258059604330924	0.4790055540804055	0.25467753113583075	0.5603952749816714	0.4201033961884429	0.27431210969976233	0.30697486976259697
Ubiquitin E3 ligase (DET1, DDB1, CUL4A, RBX1, COP1)	0.21211951026339984	0.3261773825218994	0.21233639431379367	0.3143064265046939	0.6484179126750773	0.2511497341179281	0.2533756400420498	0.4461005584738901	0.33535868957984716	0.32210516696587305	0.18041687231056727
H2AX complex, isolated from cells without IR exposure	0.41598293770864986	0.3404829012775527	0.34962746733551936	0.29593409707455215	0.279001751142644	0.4049564916338573	0.37887715095663266	0.5088760346564235	0.285100893500458	0.30104317531964947	0.38984834698310716
H2AX complex I	0.3828158303321819	0.42185074987694277	0.3186533673766167	0.29698695941720515	0.2738174350159049	0.464065171899122	0.413808467898801	0.5904608627451213	0.2619836916846827	0.37606750427349595	0.382787183244037
H2AX complex II	0.37377711683375614	0.27956397581174686	0.43896297268992557	0.3865417781995405	0.29290869148852006	0.5343233011994354	0.40743382942401607	0.6608365254050466	0.2565513715392879	0.4060133295625355	0.4573014651067963
WINAC complex	0.15738198213597762	0.20990916883959304	0.22109147743838667	0.3506259343890216	0.2970775864442394	0.31051214790384407	0.345040425161622	0.29177854821086147	0.3243882902356711	0.15626727409602373	0.279927094088911
FIB-associated protein complex	0.4930974615499477	0.658647852147079	0.2150886589162293	0.2889420112364975	0.2515761743728612	0.463078343078648	0.2828175221616723	0.5441794447084605	0.3991274648765846	0.27465099110338886	0.38635828449911175
EBAFb complex	0.12761561219459797	0.2647205470203805	0.1582670669080667	0.3060184320845672	0.1720751432579258	0.19267557997997584	0.15226563931889128	0.24384767884538008	0.22911313380643428	0.2735105918164139	0.11107127196552664
EBAFa complex	0.12268217398786846	0.2629997300454665	0.15163143717572988	0.29022275989510266	0.16369554905684727	0.19562795576840553	0.14961964158868488	0.23020623691150707	0.1987730869853082	0.16956561714328366	0.11787530851435155
Menin-associated histone methyltransferase complex	0.2186659660270184	0.0842573687492022	0.2222084277103548	0.3765422916666777	0.215711040181257	0.32373822093176124	0.18787669637882248	0.23883718888594774	0.3253895589467241	0.2006970463727667	0.15234357648224892
MLL-HCF complex	0.336359163726568	0.4413827031220936	0.33886588451990945	0.3718922058006774	0.2916804870808227	0.360166281976911	0.41203336803310064	0.46889451402836047	0.46621689288374674	0.3172134460282955	0.5269492587584034
ALL-1 supercomplex	0.2215928532069067	0.16328865244074756	0.19845225953076168	0.3268517475831614	0.22978445275074685	0.25430966854466425	0.1715285942423426	0.24625865122986643	0.29322516377423	0.20325991221089748	0.17996585593547199
SRm160/300 complex	0.0857424128237425	0.011575175948672557	0.048452742927188	0.14087571054941586	0.1450569643495177	0.07639011486181305	0.081471117663806	0.07341467052872555	0.09711442176350905	0.1044921670916166	0.07237950880772782
Multiprotein bridging complex (translationally coupled mRNA turnover)	0.2004689384900032	0.25929109185138743	0.19781159461049813	0.17746791192013178	0.09302915355927857	0.13336163184252353	0.2165632001308099	0.25947087505997113	0.15592920082377904	0.14279572054703388	0.2632942379219513
Transcription initiation factor complex (TAF1, TAF5, TAF11, TAF12, TBP)	0.10671628810852574	0.2190851087030726	0.1233684196863395		0.15844186368334615	0.17594924376941867	0.147917962409903	0.3626091732974435	0.2408535717890592		0.33572271461378655
Transcription initiation factor complex (TAF5, TAF6, TAF9, TAF11, TBP)	0.20141261894756038	0.1847211165650944	0.1760271401571277	0.476467587506913	0.16965607123891657	0.20601418845023625	0.22096639447738048	0.3650045240599773	0.17725261109792292	0.0	0.24094101176219299
Large Drosha complex	0.3147224007714772	0.18217255116045566	0.17831607534039234	0.1353997210450842	0.20689624310927623	0.24033883352269889	0.18771408759193023	0.3388137777382889	0.3048701806887895	0.16017722961381692	0.2065399737178334
SNW1 complex	0.39334242520553603	0.4112394487982595	0.2857368837983884	0.2730846235332729	0.1872777086975638	0.34779290422608594	0.3730813727727668	0.4647548211322782	0.36313798444179546	0.2255641838275434	0.3588459731353103
Rb-tal-1-E2A-Lmo2-Ldb1 complex	0.25146486915410843	0.6735916139090312	0.2621637916858025	0.0	0.18372741594489794	0.0	0.3075770034683928	0.4270272415083239	0.13644131701187615		0.2006862695732975
ASCOM complex	0.4256750685146677	0.6690947088775658	0.3774119658733017	0.32361093191393714	0.3045893407634274	0.38630548385380237	0.4039048142392026	0.6595263859089394	0.43890423383477567	0.4035057806160303	0.4698751349699993
MOF complex	0.15482600968794846	0.14862483250996622	0.1933376932789888	0.5023522074095785	0.1879752500267555	0.285696017152038	0.1532584018162516	0.2538478063695479	0.20135232174136125	0.3988129933141085	0.23814622950650283
NCOR1 complex	0.172928654762078	0.11034971550740699	0.1757401854087809	0.364407798302043	0.19123262017116185	0.13512367992397056	0.12704510484130718	0.33763287324231933	0.197503253221922	0.20679922972968826	0.14352269268319506
Mis12 centromere complex	0.2002352880708096	0.12180363496037687	0.18362480710747886	0.43604211916820024	0.21192783328205017	0.5025790016344198	0.23735959123796582	0.27308068943060276	0.1504541597481425		0.45018590790483604
SMAD3/4-E2F4/5-p107-DP1 complex	0.38350404540387173	0.534496715440801	0.254166630460664	0.374558034961501	0.22103226940517154	0.4457922172266733	0.3941346226177744	0.4144379614769969	0.24782435545430592		0.29299569513263396
BHC110 complex	0.26587208020083897	0.23318855244718156	0.21233566152888522	0.15263751764427988	0.2209414967593355	0.47809547549430553	0.2628599597757957	0.46439919286530296	0.37024061225629434	0.17155370526936092	0.26641588939139316
PID complex	0.08487070459008594	0.1448257529273403	0.11567197823324665	0.26526136809628525	0.16430761469822716	0.08493209162894332	0.04716100805634987	0.1173053399883107	0.12353744715564323	0.1312059547786679	0.07432915859500894
NCOR2 complex	0.25217599195722123	0.18352024588463628	0.17377558281498037	0.30025964818144885	0.16004330712812245	0.22659381772782394	0.19188292841999743	0.3714613607093098	0.26753032091529994	0.27515824951207307	0.13892889944128586
FA core complex 1	0.2877465880085308						0.023424604589418124
CTCF-nucleophosmin-PARP-HIS-KPNA-LMNA-TOP complex	0.45847714169419485	0.45622926908118144	0.25169520948722085	0.3388464361692833	0.3096287556960162	0.3698467858523987	0.4813657810899639	0.503433936749566	0.4744871011660063	0.3330155438558462	0.3734628804246204
SF3b complex	0.13194642228002862	0.06104433926675908	0.1374466477281168	0.20449107846978737	0.15443882612116114	0.09880202616690674	0.09234005750064671	0.1301730522763372	0.1353130693402829	0.3054692465576281	0.08021078770349847
SMN containing complex	0.500745606929316	0.498043988376061	0.3556353508011022	0.4624721002461833	0.27428258377318165	0.4606741218933903	0.5284186165858165	0.617473731707679	0.42028429190852473	0.40138271038527784	0.5239688432380215
SMN-PolII-RHA complex	0.32236775418822233	0.21994408331532714	0.1956669191328463	0.3095981289824774	0.23849297257499366	0.23710767395740978	0.17729501869585215	0.3485869653713354	0.3602071744300628	0.23669566357127353	0.18570422828032043
CPSF6-ITCH-NUDT21-POLR2A-UBAP2L complex	0.39716500161725043	0.6224940547211794	0.4249376517650307	0.31997675955077326	0.19915083833317132	0.3962709442987903	0.3740814911077154	0.5317794352286593	0.39174774511859156	0.14893823295544523	0.5242360556642865
CPSF6-EWSR1-ITCH-NUDT21-POLR2A-UBAP2L complex	0.4010721601489042	0.5355187389588656	0.3896745534716116	0.3013988100659343	0.18167808000670835	0.36209246279733626	0.3690705220430962	0.47987432125433915	0.39179556649022185	0.13889777832383948	0.4508238521203598
CASP8-CHUK-IKBKB-MALT1-BCL10 complex	0.1833013399837257	0.401162699369009	0.22620458671074922	0.31370085444178686	0.21543596967434714	0.3774645837845424	0.20861530974016154	0.36773066021232037	0.18553229441816863	0.22436360510916567	0.262864237608922
NFKB1-NFKB2-REL-RELA-RELB complex	0.1923951876751295	0.4252799465088241	0.11120633737257059	0.35612555665941903	0.23125833979226257	0.18662868910159122	0.22260409960201472	0.1344814602175654	0.16202398096453538	0.07931575834863855	0.22865997521540454
IkappaB kinase complex (IKBKB, CHUK, IKBKAP, NFKBIA, RELA, MAP3K14)	0.09338872733774076	0.5665448721786102	0.2532808298464239	0.1856556724488216	0.16399505024715913	0.21389442265968453	0.259208615380662	0.5329655921263785	0.31485441388764274	0.24919823106245756	0.32070645780662427
COP9 signalosome complex	0.12296355950816967	0.09847760812977145	0.07316354110510737	0.16593857518217178	0.1260553609143954	0.11862426949110105	0.08651174789292881	0.17099892289653668	0.09407477292583363	0.1853087351400133	0.13235514198552334
CNS-P53 complex	0.34913684209952667	0.35447213996853383	0.31462217389318325	0.35839170453846886	0.1260553609143954	0.44309281413567575	0.30967726677369667	0.37560823391860315	0.32497819799103694	0.1853087351400133	0.3045332895215576
KAISO-NCOR complex	0.397729425351174	0.4781354745970466	0.23102963457361805	0.35271904971111917	0.4534627710381713	0.35085216215182663	0.25635898016887737	0.47851734929063455	0.2961627923717425	0.3968573559512436	0.2511664287974502
Ubiquitin E3 ligase (CDC34, NEDD8, BTRC, CUL1, SKP1A, RBX1)	0.1565831687331212	0.30367255860716014	0.2839047334376721	0.14382450328033358	0.1870197242372102	0.17529808262271376	0.27903121011729365	0.5413830740185964	0.6146355997716966	0.34694272158335937	0.37243858597372215
Ubiquitin E3 ligase (SMAD3, BTRC, CUL1, SKP1A, RBX1)	0.13742519171338988	0.23897134503397616	0.28019996785151496	0.19404964093578425	0.1555689555477278	0.13253065913211673	0.3055946102479666	0.3295082289894422	0.5670652650622348	0.1955643398230885	0.4483856305178189
CHTF18-RFC2-5 complex	0.08569554885242221	0.016358165169415854	0.12178119317622707	0.07529667402463525	0.12134317144065747	0.18296491390003564	0.030133268469741573	0.19750662012192238	0.20640947863648695	0.22358242666716188	0.05261723966885938
PCNA-RFC2-5 complex	0.04718360615595061	0.05556366011706999	0.04386133510523184	0.07736528279480219	0.12300462422462452	0.06360033153386523	0.020931051422937667	0.020197299663057014	0.019400839370907263	0.10670730429022932	0.05410630630750372
BRD4-RFC complex	0.19263596516117104	0.0486097052978234	0.15482770876085172	0.256244273729526	0.141123229257928	0.1654414518555375	0.1284319083218621	0.1270532754448994	0.15201571172960013	0.14778718883718733	0.08475163891961367
BARD1-BRCA1-CSTF complex	0.4871655395268906	0.11155403087525749	0.2269263247753714	0.05500104154382312	0.6266380796017813	0.3189016656425312	0.26971698271152206	0.11118752700709768	0.18351080567546055	0.12323751303004449	0.7686843074672134
MDC1-MRN-ATM-FANCD2 complex	0.34249597275066185	0.18213550647438112	0.40083224008223356	0.277241937166182	0.17039409817136236	0.22107300835867086	0.2765506448678753	0.5590203102156306	0.3382133577795427	0.24513997228345197	0.3024162228336251
MSH2/6-BLM-p53-RAD51 complex	0.4863688393341893	0.45597520862026136	0.16947761020199073	0.20125356831697785	0.4979237478725549	0.3420117982700543	0.25904857772304724	0.5088696502243073	0.2401936533807047	0.43718043754685115	0.4961291979575571
ASF1-interacting protein complex	0.2653403325986071	0.43578175964384724	0.2572009405009237	0.7068523866069228	0.317006943056784	0.29603467711009535	0.27594377753056115	0.3315605019029679	0.45870046567984135	0.0	0.2814756037901689
ASF1-histone containing complex	0.4332215788785762	0.49158703680304766	0.30262152394760117	0.4810519413464383	0.4184302605289525	0.3379996255071658	0.3774178183747619	0.3749850218966403	0.40994167948492904	0.23411190004500493	0.3562132836507495
CIN85 complex (CIN85, CRK, BCAR1, CBL, PIK3R1, GRB2, SOS1)	0.3306879065328146	0.26850315657417284	0.25865278894004645	0.30985490302615504	0.14058175895364325	0.3330492728244497	0.3741413401244192	0.4818887575233743	0.3536141836787715	0.4537040086929897	0.4735645630601884
LAT-PLC-gamma-1-p85-GRB2-CBL-VAV-SLP-76 signaling complex, C305 activated	0.3992986064456847	0.5613624915693568	0.22700617733576317	0.4237506159476982	0.22753464347424934	0.3106674329451628	0.31624630949522037	0.4756249292602824	0.37361454576912057	0.45700105400430624	0.31136247651627313
Class C VPS/HOPS complex	0.26814944664234824	0.17602649532094514	0.31087671730791994	0.2142781552364105	0.17376740014769979	0.3204968676767549	0.3315592452936691	0.3195189539252695	0.27283071093584055	0.2695398381640843	0.28149473345969256
POLR2A-CCNT1-CDK9-NCL-LEM6-CPSF2 complex	0.24464993550636432	0.09011883293006642	0.15323298198460997	0.23792945945741628	0.11168408559306542	0.14486730184640326	0.1224604686550398	0.20793552867809503	0.12756728889593064	0.12061994965724407	0.1255895141817573
BRD4 complex	0.21221549923300606	0.09770398946145344	0.16148399690566198	0.252075343921448	0.15180802007289632	0.16674327087361504	0.12426882225905782	0.21780264730225393	0.17365306814841708	0.46950087388190437	0.12216907759541551
CCNC-CDK8-MED1-MED6-MED7 xcomplex	0.16728378599290694	0.14628175610183516	0.1726415436301289	0.0	0.42118334376727273	0.22991047086106284	0.1848939490235089	0.360987637736913	0.37584418901036415		0.26382695392203775
HES1 promoter corepressor complex	0.23419863930872134	0.1194339513595753	0.17854045064303445	0.32562264460046153	0.20658792354386946	0.2258309356487654	0.2747931718366648	0.3561788593565613	0.2960940160911664	0.24423285553763746	0.25624304798661696
HES1 promoter-Notch enhancer complex	0.28168829593807754	0.4529059573321465	0.23015867476241686	0.3616812507709872	0.23019247372971982	0.41749647931183	0.3653170161690245	0.4815573717004543	0.39426863417336794	0.21946939401450405	0.37967053697112224
ESR1-CDK7-CCNH-MNAT1-MTA1-HDAC2 complex	0.2670614743089436	0.3233196163238056	0.27158088911049205	0.30333843572888297	0.31432703334848133	0.19336695424969222	0.23468762758865402	0.3604890480137632	0.1995961026350283	0.36761528400190996	0.16645816515244888
RNA polymerase II (RNAPII)	0.31613485156253607	0.2774340150245704	0.21387683752108644	0.34957644425086093	0.19184582053161178	0.23787688846642838	0.24419572162113362	0.37186049310492614	0.30858835102826515	0.2504934931344051	0.32577489236254226
BRCA1-core RNA polymerase II complex	0.246512937679564	0.18840401030693488	0.22376087928705998	0.3180682187825648	0.1982073081681498	0.2942259909899454	0.2024563346242227	0.3152441704121402	0.3448094855916206	0.2547811584472015	0.3292152499719558
Ubiquitin E3 ligase (CUL1/2/3, CSN1/8, RBX1, SKP1/2)	0.2675247787451818	0.48579442551269375	0.2993439277812849	0.20339335587520418	0.1973954983210449	0.4063178288794186	0.2796280014599289	0.32108985681344837	0.2902790648763517	0.21160081017834406	0.32122261538869507
HCF-1 complex	0.3298341131851628	0.4570888782956395	0.24239323508961957	0.33665883607074837	0.26511684353618603	0.33871181832303665	0.296759809686051	0.36499588912979886	0.3072673916862738	0.265780276864517	0.3073563219061038
SRC-3 complex	0.36721131659866396	0.5327554449430868	0.24521888175983683	0.20878767515096597	0.18315165652137266	0.41077022097670784	0.3542648129481845	0.6278872442184562	0.3672590205459579	0.5301784510422958	0.3787426623179069
BLM complex II	0.34873372113231477	0.254386535089631	0.22563679307565968	0.3990998474166819	0.36694368514751713	0.21830087683998659	0.25415626563390425	0.38977166847747524	0.32705177272799546	0.27430441509148756	0.3250468559900941
17S U2 snRNP	0.1985192972819221	0.20942583715941349	0.18493191025637318	0.21669098637820036	0.19335488461002398	0.2844683806552129	0.1696605414564391	0.21809463292271705	0.2441495855451732	0.21845359897037517	0.1754614878896324
SMN complex, U7 snRNA specific	0.2733975103244512	0.5790973358520847	0.3488334115924157	0.21653625468306373	0.1219934431741233	0.20162454966214066	0.37584635575833725	0.2243975844392401	0.2549981384041954	0.2976183592986246	0.17698059521084106
TERF2-RAP1 complex	0.3310460481120866	0.2086500604979041	0.30300537268800715	0.36404639383459264	0.31235621483168113	0.32744901998674697	0.36159780264845903	0.38173664234969784	0.3724392404116994	0.28158072107030246	0.22942896394385368
PCNA-CHL12-RFC2-5 complex	0.07172158981854901	0.04543091658061378	0.11295927728413194	0.10022599806700454	0.12838168900247007	0.15510389843497321	0.034028280088606984	0.21085138617304142	0.20484546087799524	0.18637281065069772	0.055571982815027184
CTF18-cohesion-RFC complex	0.11342865916262548	0.04655461247015173	0.15775131702887957	0.12576918727875028	0.12134317144065747	0.44880086593817553	0.21426320019305142	0.2973400900673634	0.1811772432579094	0.22358242666716188	0.19189890205853458
BRCA1-BARD1-BACH1-DNA damage complex II	0.4941976341863143	0.32273982962378156	0.3460568649998234	0.551333881754029	0.7534228150849821	0.5203326134492495	0.40692508053806337	0.770458864365302	0.38129041043763773	0.05909987945051946	0.6051841422671433
BRCA1-BARD1-BACH1-DNA damage complex I	0.44320370100965545	0.3946247329594104	0.29794594499771976	0.19513965044592824	0.42322286468947734	0.46619969675716694	0.47403801790403993	0.564879294757344	0.34614441944537405		0.7952136551315864
BRCA1-RNA polymerase II complex	0.3076065079818895	0.21827711465041633	0.21433315185619267	0.3819284507862179	0.24090048134155223	0.2744775675842113	0.2228658141423062	0.3242113560337543	0.30225155655211344	0.23563297077300413	0.28197183477777343
RSmad complex	0.3067885847031963	0.4451120633749333	0.21356281419369463	0.32158560235689204	0.19472455839162248	0.28271501454853565	0.27968569482656935	0.39137590003029094	0.327076445249922	0.21669665733797544	0.2907034900749853
ING2 complex	0.19571661127239653	0.14778461410094026	0.16848836868496733	0.4109722737779451	0.24463886535745763	0.2360427334361061	0.23109035995881824	0.24018751738128463	0.32880333183480037	0.2980073639763082	0.19871207835467294
ING5 (BRPF1, MOZ, MORF) complex	0.1443972341636746	0.17802184199166843	0.08933498105603054	0.0	0.5905028401212891	0.27594645864188644	0.14741495948812988	0.44844458786833963	0.31754569565982516		0.1852537111719427
ITGA2b-ITGB3-CD9-GP1b-CD47 complex	0.15577446203826406	0.6018971418275487	0.3571696563278491	0.49705102042360266	0.38050298638969976	0.45342409389429766	0.4049124921885267	0.5471976927909015	0.37021263671176563	0.3685205033933012	0.661452980916279
Respiratory chain complex I (early intermediate NDUFAF1 assembly), mitochondrial	0.15909565994681968	0.20473280944007688	0.1684763367508975	0.2826253083180679	0.19138948180358012	0.2223725287468866	0.19789506043715194	0.15449186820530916	0.12617230876564842	0.28518954519181905	0.20369591475194773
Respiratory chain complex I (intermediate V/380kD and VI/480kD), mitochondrial	0.12599708142043076	0.05106256009243851	0.1931987246997121	0.3185946442155015	0.03202199986541109	0.19479529613882923	0.11971228670130904	0.008385806366392046	0.05959203363814073	0.15098864919164587	0.07951964109023717
Respiratory chain complex I (intermediate VII/650kD), mitochondrial	0.1153383146552158	0.043399594238669036	0.1627615434851659	0.2114066001549093	0.07706048205213957	0.1547222403490479	0.08998753938095488	0.020984675309830333	0.05398098959358999	0.16846341128811002	0.07520756240385969
Respiratory chain complex I (intermediate), mitochondrial	0.10713936389572169	0.04326761805334989	0.15618556264115624	0.20442736428254055	0.09607475564572365	0.15132324916906797	0.0924616648891516	0.02272094127933337	0.07978797169509323	0.21769386998052012	0.0943963980673786
Respiratory chain complex I (beta subunit), mitochondrial	0.11981641620752195	0.10283789938652799	0.19789426261346837	0.2964926463728045	0.13166561421228368	0.14917859874269432	0.19881346776389505	0.12033643031811339	0.13194163039338755	0.23541163508895777	0.16325290379136675
Respiratory chain complex I (gamma subunit), mitochondrial	0.27268964697898573	0.42229596140612424	0.23568153716990894	0.2131750613047227	0.2102522266037154	0.1802535008214379	0.18762111234097129	0.15070855245611636	0.26177360673014277	0.2561602923531609	0.16028775327898806
Respiratory chain complex I (lambda subunit), mitochondrial	0.09325924447193892	0.11770649037265446	0.143073908484868	0.10876421325589763	0.10480326305647869	0.07642561369767568	0.09058440814709269	0.022403466928748506	0.10201757161899212	0.1991141746736964	0.10773491451458933
LAT-PLC-gamma-1-p85-GRB2-SOS signaling complex, C305 activated	0.4690708637141573	0.45866387797726976	0.14021959179127913	0.2457068176730836	0.22143617466239798	0.25736621181358293	0.26506223787537675	0.5115318648464029	0.4274254175298024	0.26521211860292004	0.29122614660936286
Ecsit complex (ECSIT, GAPDH, MT-CO2, NDUFAF1, TRAF6)	0.5794173307353733	0.6722714741872909	0.3553847837170522	0.5950699399964221	0.3012300465513994	0.3996125634605737	0.5342104220075307	0.6797717981827722	0.5526050435282147	0.14520583884188243	0.3712351940034766
Ecsit complex (ECSIT, MT-CO2, MT-ND1, NDUFA1, NDUFAF1, TRAF6)	0.4765268375503701	0.6044718317095524	0.3172353018305665	0.667918164155232	0.25811261855927986	0.3598891964126624	0.35676526001497705	0.4971064116110544	0.5840535487850039	0.16975147646095004	0.3322821231355291
Respiratory chain complex I (incomplete intermediate), mitochondrial	0.10927098513764129	0.14394658001285932	0.16095034319492957	0.09709803288958008	0.09744351137781843	0.09012902181730215	0.09775905397079142	0.01781986382063581	0.1052296767328692	0.2146054638964327	0.10201975231427095
SMAD3-E2F4/5-p107-DP1 complex	0.4092052033448153	0.6227587467276665	0.2822849794018285	0.10546179597787271	0.03414763101748824	0.21559874573041354	0.46879539109218754	0.4010379208439388	0.2696645052138234		0.279142513838254
p27-cyclinE-Cdk2 - Ubiquitin E3 ligase (SKP1A, SKP2, CUL1, CKS1B, RBX1) complex	0.2922828863716233	0.7472904644388613	0.29427140891251424	0.2633591438227756	0.35044828696790725	0.6240426744790853	0.4328431845408043	0.49948501360452124	0.48549965304662657	0.22517247840244076	0.5505739286716562
Ubiquitin E3 ligase (SKP1A, SKP2, CUL1, CKS1B, RBX1)	0.21737121917362	0.7028349496401991	0.24334599315856847	0.17427564531532566	0.38200924631939553	0.7212340723305021	0.3211960945988033	0.47918357606399814	0.2200373377018005	0.15835700336630038	0.36192271577819535
Multisynthetase complex	0.07871134289171233	0.11336418789045036	0.10080270244312338	0.16996674193935996	0.08772871196307362	0.13334066748053738	0.10311082054791307	0.13385717611274367	0.07535289470512349	0.1400787525408658	0.13989450943409282
hs4 enhancer complex (faster migrating complex)	0.3223365433900079	0.3745512495700925	0.18774752032105832	0.3026665974393138	0.29236103102733824	0.250459674792557	0.41345394751782405	0.8945427287038866	0.1583737329333067	0.36914251039189694	0.5884506779902905
Nop56p-associated pre-rRNA complex	0.3710120614811531	0.3362249590986996	0.24386628581370717	0.2847290052514066	0.2179481560561858	0.31870519592816243	0.31469273252037544	0.3876867734138589	0.2662578649524185	0.2568323966557684	0.34061983668419626
RNA polymerase II complex (RPB1, RAP74, CDK8, CYCC, SRB7, BAF190, BAF47), chromatin structure modifying	0.16983824331437952	0.2977377709355741	0.24671910632241387	0.32241140676181385	0.277088991629121	0.4711629645920228	0.20999589448040137	0.3872574538615465	0.268665868713785	0.17362216895578442	0.16044479469155246
RNA polymerase II complex (CBP, PCAF, RPB1, BAF47, CYCC, CDK8), chromatin structure modifying	0.24764350737515053	0.2694012317942579	0.19878040622353346	0.21969145311709465	0.2745463457544893	0.6753483203559142	0.3949324340249888	0.5624326684067346	0.373025055775505	0.07340376830694668	0.4636649805166434
Brg1-associated complex II	0.2567965223973758	0.2100638692656489	0.19613323037309083	0.2685257923882264	0.16683691986816365	0.26459634798991855	0.20469938905024526	0.2579450484280995	0.15742128613742	0.15895378805259516	0.16099577332099396
RNA polymerase II complex, (CDK8 complex), chromatin structure modifying	0.24867887225804117	0.2362921568257542	0.22542220957919226	0.4292358543668333	0.27271790067486146	0.3979717203674926	0.20301369382181253	0.263645756691305	0.3020662540633107	0.07718803741292654	0.1760623572751116
CTF18-cohesion-RFC-POLH complex	0.22418047652317244	0.11077575151685305	0.3136422054324771	0.12576918727875028	0.12134317144065747	0.44880086593817553	0.3428001755398591	0.2973400900673634	0.1811772432579094	0.22358242666716188	0.19189890205853458
CTLH complex, 20S	0.08652407776685438	0.22451746717413124	0.07138660666471923	0.38426766948519664	0.1844400075941005	0.14336085758155062	0.18093334148688814	0.2125486119256118	0.1461918806209995	0.319370889196295	0.1391678093816504
UTX-MLL2/3 complex	0.27513604039300027	0.25273947330726976	0.19306294910319977	0.39621975081601124	0.33555762986979054	0.36227722115786104	0.19405049750131467	0.39826743823938415	0.2932244172607174	0.24385349987726532	0.3512939241606862
DGCR8 multiprotein complex	0.2965640910303842	0.22922269682633692	0.22116328660931397	0.17450910320704127	0.15123451502602583	0.2457551486415142	0.2513180823822374	0.383719613892991	0.22767832410226096	0.09715926538820992	0.2550975730491062
DHX9-ADAR-vigilin-DNA-PK-Ku antigen complex	0.34595131484212	0.2232839507794937	0.283467081533735	0.22434146253765772	0.1509440173363674	0.3033731451770238	0.3676579254529875	0.6140224812162599	0.28572878424758963	0.16521471144111924	0.39735159911543366
SMN complex (GEMIN2, SMN1, SNRPB, SNRPDs)	0.34860332843212477	0.18280313282131594	0.24059309039965324	0.23874070704064873	0.2673001974234023	0.19054819416483432	0.21519332381391493	0.28815373962851154	0.3587618692482829	0.11607483364085697	0.1666650487631614
TLE-Histone H3 complex		0.0	0.12901974316795264	0.4334770352489915	0.188971931928529	0.0	0.09245214201057875	0.0	0.0	0.0	0.0
MASH1 promoter-coactivator complex	0.4141919979761907	0.3698106155369568	0.4330348616351299	0.28160904635017747	0.27384177956754335	0.4980656284403229	0.2760052883641261	0.5446223374751282	0.35007200727677296	0.2093482684128761	0.5525077045904683
CAMK2-delta-MASH1 promoter-coactivator complex	0.3788777018805514	0.5515906879259327	0.3641405253327469	0.31572582202521543	0.3547828835608795	0.6111781930298807	0.48723845067983357	0.7260413144908292	0.36487216339889833	0.28434134162808944	0.5733062189955697
NK-3-Groucho-HIPK2-SIN3A-RbpA48-HDAC1 complex	0.4051745571914066	0.47975609807148123	0.23637028429940862	0.48758546353968035	0.18106400336060166	0.13039014605163582	0.5708601465931618	0.4209941716309816	0.4896140496028931	0.2366556969766559	0.20181024735444492
NCOR-SIN3-HDAC-HESX1 complex	0.28340828363215254	0.1865546352907082	0.17911345002229412	0.28617189726080067	0.13834267732568895	0.2511241003016943	0.18095636565997456	0.3991847978995556	0.3002480267866705	0.2527395983726332	0.1713450191996204
SMAD2-SMAD4-FAST1-TGIF-HDAC1 complex, TGF(beta) induced	0.3329473384022911	0.43059390251598834	0.14066738580767366	0.09776336333421817	0.040026073522649294	0.5200908569666255	0.19868984243127066	0.590825908174476	0.49347478609120965	0.00697734217651362	0.1304399997929849
Gamma-secretase-Delta1 complex	0.1022581559959575	0.1026088545471334	0.09085835188073542	0.0	0.23541926638830485	0.2632151061573098	0.4840808755970279	0.18673462403345475	0.3309976359496472	0.036665368373267386	0.10318463613545908
SMN complex (GEMIN2, GEMIN3, GEMIN4, GEMIN5, SMN)	0.2758510280989931	0.08116623644145145	0.11453273299162514	0.33683201312068933	0.281970313497281	0.16102851125324338	0.28545723061003575	0.1489254213173019	0.3322696182010142	0.15167557657874875	0.09095831174858025
COG1-COG8-COG2-COG3-COG4 subcomplex	0.062308259134250865	0.067832761956123	0.02177256327448494	0.1630091462240208	0.04264133737096272	0.05286619928486051	0.030444086111441365	0.0210215006342575	0.03238632574375186	0.1898902092957143	0.05589452555240873
COG1-COG8-COG5-COG6-COG7 subcomplex	0.059822544980745476	0.04880644588086789	0.02022769273793912	0.14887636409810928	0.051321230217810494	0.08692849921690314	0.03571843692587469	0.026529668349499914	0.04422990362860815	0.11948432718691689	0.150675810253513
EIF3 complex (EIF3A, EIF3B, EIF3G, EIF3I, EIF3C)	0.1371223910129127	0.04606513836861572	0.16866604009108713	0.07296874815654705	0.02888862274213931	0.05449115537697839	0.06896489815425587	0.008586463298013254	0.11496534399296567	0.18518425412077913	0.12132092425178236
EIF3 complex (EIF3A, EIF3B, EIF3G, EIF3I, EIF3J)	0.08833929958878287	0.2784098744855074	0.12934875684284294	0.25342967068198097	0.07291398402048138	0.14911867118135086	0.11801528818921181	0.3313073032060957	0.08424720920306503	0.13169950370507114	0.13493603944029525
VCP-VIMP-DERL1-DERL2-HRD1-SEL1L complex	0.3256412184192863	0.4266567131452859	0.29925725801578096	0.25722722459397174	0.291304210700104	0.3095170398030909	0.25447963146652475	0.4210827074380214	0.26606445459048084	0.2673670704881808	0.27557514827098073
RBL2 complex (DNMT1, E2F4, E2F5, HDAC1, RBL2, SUV39H1)	0.35327533445257375	0.2832226205518197	0.47354204824749907	0.45527625694348794	0.18429247754994446	0.4873122766229984	0.4458255101420844	0.31538134132148093	0.18727164972659274	0.0009222249431053389	0.4053055872622742
RBL2 complex (EP300, E2F4, E2F5, HDAC1, RBL2, SUV39H1)	0.3156119286720425	0.17504679097513132	0.4261124433072384	0.24940757229791352	0.23826137537575373	0.5331766151314676	0.39177139013312334	0.4085042522487485	0.2932478155134421	0.2514259046913202	0.3550370585542893
Polycystin-1 multiprotein complex (ACTN1, CDH1, SRC, JUP, VCL, CTNNB1, PXN, BCAR1, PKD1, PTK2, TLN1)	0.46467971151356735	0.5501203808444134	0.2867783547240553	0.6109787002091731	0.3406000130661744	0.31629680163176466	0.5246458850864412	0.6458805818821753	0.5643905534521012	0.44614826330928625	0.5971523627423048
NCOA6-DNA-PK-Ku-PARP1 complex	0.3094011885824099	0.11393611600044928	0.3687170428496227	0.19650029158052207	0.3225619578979795	0.2718413648834763	0.22947939266134465	0.37293675989104974	0.3180197937506497	0.08834377361452252	0.34099922662604654
DNA-PK-Ku-eIF2-NF90-NF45 complex	0.3391648989495597	0.24232151089085938	0.17173074794702878	0.12641457559418984	0.1047940309800599	0.19219288941624524	0.28291250554419184	0.42549825729172297	0.133375500238006	0.1079685562117261	0.3132779244030927
SWI/SNF-related chromatin-remodeling complex	0.1362387594761502	0.5874028425656984	0.21688239833497597	0.35747001501055475	0.11659055831821644	0.2623365712352043	0.324083633964154	0.4992623376490962	0.3520047757785715	0.1805762650825632	0.41420897045018157
TNF-alpha/NF-kappa B signaling complex (CHUK, KPNA3, NFKB2, NFKBIB, REL, IKBKG, NFKB1, NFKBIE, RELB, NFKBIA, RELA, TNIP2)	0.23692418685705702	0.46340004186419126	0.258678579780718	0.4059741140922435	0.20898279958745727	0.32800055955885965	0.3303668032913452	0.41411012937679503	0.28325508855098663	0.30509335334834764	0.3194290142614174
TNF-alpha/NF-kappa B signaling complex (SEC16A, CHUK, IKBKB, NFKB2, REL, IKBKG, MAP3K14, RELA, FBXW7, USP2)	0.3951481234444579	0.5621307137040257	0.19314214312163314	0.17583835223091918	0.21519926925592486	0.2577041101347337	0.4378250629944501	0.43511268711180023	0.3753487804277975	0.3071399555992462	0.4397095778753047
PTIP-HMT complex	0.2550904986980662	0.17143509226295542	0.19192714228134594	0.3620754382331943	0.26554770908870406	0.4385899583584273	0.1993161529557778	0.36508214267544165	0.3869294370117915	0.20707697112275025	0.30542680747666245
TNF-alpha/NF-kappa B signaling complex (CHUK, BTRC, NFKB2, PPP6C, REL, CUL1, IKBKE, SAPS2, SAPS1, ANKRD28, RELA, SKP1)	0.28355716657304914	0.5128057754593023	0.26733191693613295	0.25101287546703305	0.19791434790146153	0.3792440129834751	0.30245228824097486	0.4667832534486768	0.3671670279740916	0.24180311841813945	0.2958594137616597
PTIP-DNA damage response complex	0.2869104556373551	0.3367614546521617	0.28542756828166393	0.47458701739984116	0.272869517393381	0.39111438151077643	0.3281431057469801	0.5236247090948343	0.37458043352165193	0.36650343105335986	0.2795074863089018
Kinase maturation complex 1	0.22152874817012055	0.49032845051641283	0.26335202674542163	0.3432877787854702	0.2993187884000838	0.4125735417186587	0.4121329743797586	0.47640826421561566	0.36900254693488826	0.3298375338740073	0.3648160162261084
Ubiquilin-proteasome complex	0.19579904420048744	0.3505791367038261	0.3697380080648494	0.3118283119603049	0.22393118021671943	0.30589808604035107	0.2660605860541968	0.3351455577764734	0.41747930834650393	0.2410977430409181	0.3860859103291505
Kinase maturation complex 2	0.3726810165772203	0.4749886990281367	0.3887408740264822	0.4388744321541224	0.3984323179980917	0.3803297534459047	0.443554762836409	0.5607516502259596	0.33682951956662616	0.2396491518607315	0.498943485532707
CHUK-IQGAP2-AKAP8L-RELA-TNIP2 complex	0.4600459269948276	0.45103677148262594	0.2718461432287898	0.47695464407433336	0.14504734368580346	0.3504927308784791	0.38292780763859924	0.4075616730827205	0.490539458162942	0.21595157561435674	0.4570015524967172
REL-MAP3K8-RELA-TNIP2-PAPOLA complex	0.24612944610061158	0.5887452971612809	0.2533077261018939	0.1892487793372157	0.31214461352028405	0.5488573248665293	0.4585735971657585	0.3334847689124596	0.28835149433458707	0.1926265357932812	0.6216556565368246
CHUK-NFKB2-REL-IKBKG-SPAG9-NFKB1-NFKBIE-COPB2-TNIP1-NFKBIA-RELA-TNIP2 complex	0.19529013761386005	0.40603100929993735	0.24979963034284688	0.3614872125700572	0.24825231427623137	0.339816210835541	0.269784591889883	0.31364551979982874	0.37251439653760887	0.23268508398106696	0.27922425023778225
53BP1-containing complex	0.279474255813069	0.16758550365447733	0.3088086619411869	0.25844490422110933	0.1443653251316519	0.20601823892352825	0.26398299995517777	0.3543585655589558	0.26537908831186147	0.23239669527306459	0.14878006403869176
TNF-alpha/Nf-kappa B signaling complex (RPL6, RPL30, RPS13, CHUK, DDX3X, NFKB2, NFKBIB, REL, IKBKG, NFKB1, MAP3K8, RELB, GLG1, NFKBIA, RELA, TNIP2, GTF2I)	0.3324132450872216	0.44391138646128697	0.3454422824419408	0.41478527948790495	0.30689719181536035	0.4514168436886324	0.41014618406295644	0.48624466924004567	0.4015338829081039	0.2959803451085226	0.44128065177458786
TNF-alpha/NF-kappa B signaling complex 5	0.48043080660503373	0.5596536996481548	0.3356946862089895	0.3337629454234964	0.2348654948788348	0.5145987547678201	0.4652528070312933	0.532025103852726	0.4094134152294933	0.3903444053891599	0.455832233847328
CDC37-HSP90AB1-HSP90AA1-IKBKB-KIAA1967 complex	0.22441249940637484	0.3832079667576911	0.24492532602612588	0.43724354416792643	0.16594011434261852	0.21461871229849452	0.30848792762978267	0.39797453100689045	0.26971467807084326	0.2809347968958699	0.5047345191326222
Ku-ORC complex	0.45215911516984797	0.2979977389885801	0.23653881257475703	0.3060843353737345	0.16331531264450475	0.13986913400223272	0.13241124543669683	0.11057052820886859	0.23394773076393333	0.3217726146946589	0.3025914718103444
CTNNB1-EP300-HADAC6-SUMO1-TCF4 complex	0.2035568008244941	0.45932963929701187	0.20242478738253544	0.34618681538875523	0.3911933071498779	0.4469111034982812	0.2402988790663847	0.46902458399800767	0.26081149562476363	0.24686104592614666	0.22979425815427346
TNF-alpha/NF-kappa B signaling complex 6	0.36192231928760915	0.527275544748112	0.3958751982475748	0.4012552948826128	0.2215954365697407	0.4375912162971498	0.4991127810399779	0.5383706225229778	0.45187760159708973	0.29253872966778444	0.4054201976030542
TNF-alpha/NF-kappa B signaling complex 7	0.3091833365869134	0.36946438760478717	0.2570190107813901	0.4482721296425602	0.3340085537570438	0.36280483737997576	0.3294784076225536	0.4653647172168505	0.3924783331986982	0.46933704239992075	0.3769297413511417
TNF-alpha/NF-kappa B signaling complex 8	0.2204821101963009	0.4196878063584843	0.26336411657023606	0.3044612530455843	0.28169575693617177	0.35693503559917683	0.46340819006530465	0.2911997411078221	0.3413827381553206	0.21236987316588815	0.3988392536193893
tRNA splicing endonuclease	0.24124078843541225	0.11431930080899971	0.1437776630462979	0.0	0.1851380685576392	0.17166923405782486	0.23653085723815537	0.2656589035274056	0.15225148194174773		0.1544454191876065
TNF-alpha/NF-kappa B signaling complex 9	0.3416201311640234	0.557301446253908	0.21690758807561278	0.3391643256159571	0.21141127459472547	0.1837263522634752	0.18312471929725038	0.46731405702919454	0.3001492953981319	0.35061810066539495	0.3458899472691954
TNF-alpha/NF-kappa B signaling complex 10	0.3381220194929252	0.5047041544893943	0.21755101827117151	0.3373951264275997	0.17967259176022973	0.2768363698389834	0.27226089377004326	0.47227239609340155	0.2355894340730812	0.3605824395661983	0.3674539231278581
TRBP containing complex (DICER, TRBP, AGO2, RPL7A, EIF6, MOV10)	0.2760017452777178	0.36908020158462457	0.21018293854130163	0.30803850739186484	0.21739761455609127	0.30647514550550986	0.34067373682265195	0.5478703075721355	0.33409234277191013	0.23696647123173517	0.4044309789472612
TRBP containing complex (DICER, RPL7A, EIF6, MOV10 and subunits of the 60S ribosomal particle)	0.2615981681991399	0.23499083603014728	0.23596426144205415	0.30161789151470386	0.21971139113176397	0.21438866833257508	0.27666269834324614	0.3504785065774738	0.22789145793028262	0.26941087220868637	0.23697797145430488
MLL1-WDR5 complex	0.2776467742881291	0.2949581479884595	0.23338175319181065	0.39529460045477627	0.2840859195088731	0.38664762796774194	0.31703852030644303	0.36162150761706036	0.33838391472996576	0.30862081535124114	0.3462743379398738
BRCC complex	0.6382799952109995	0.4558692400117825	0.35186069010814663	0.0	0.0	0.8387882875224143	0.775545833339117	0.4757323524997841	0.1750783198460403	0.0	0.4608354428979826
Sororin-cohesin complex	0.3141149486221289	0.142910938318808	0.20718553800629666	0.2854873783553121	0.0503856847666992	0.031171189993024907	0.11501142107188718	0.22213416915962217	0.25349287446880236	0.08387593966965293	0.06491136465787314
Splicing-associated factors complex (ALYREF, DEK, RBM8A, RNPS1, SRRM1)	0.1389369648721978	0.10444405416981932	0.05551869560981104	0.08677618836834866	0.09294323019311175	0.07109237647398067	0.05735072852574369	0.15501329531518468	0.0725326970169261	0.20007383628773048	0.07197161888565887
LMO4-gp130 complex	0.09347239573863862	0.5932538899195879	0.261865364909076	0.0	0.35054948660508983	0.5510175823018062	0.4951843133475553	0.45225885307945507	0.21238370000968432	0.0	0.2562588004182599
LINC complex, S-phase	0.20549309625481535	0.1482888182165549	0.20906409854401492		0.5786753113120966	0.3226792053081984	0.21222277618335547	0.16635230648220561	0.3929433496380328		0.3354831119894826
LINC core complex	0.17438708217952356	0.07296323610433425	0.09688727185598903		0.5786753113120966	0.3226792053081984	0.18002173789458237	0.16635230648220561	0.3929433496380328		0.34070472544679586
LINC complex, quiescent cells	0.2873687430411414	0.2589084183009926	0.3249120459693609	0.3186416757607051	0.4058467418314372	0.5026203527077673	0.3167057714478087	0.41567458942278507	0.3737037180041042	0.0	0.38989729498947884
Emerin complex 1	0.3262181451276461	0.4784857736700942	0.3301016601029741	0.48770580004248104	0.2705599399691681	0.45543975094784306	0.41473184489829973	0.6124888381472556	0.34511472083768896	0.3348136655970016	0.39418111441996057
Emerin architectural complex	0.4282009461985935	0.601116893639166	0.29177961342599296	0.4082067601774131	0.2566421075579678	0.31433823297872115	0.45592416561141097	0.5372446170232577	0.508865372986643	0.2570644396082149	0.449973461107859
Emerin regulatory complex	0.36681570540649483	0.4285065534190969	0.23973690913862913	0.3932492276553958	0.3267729061163836	0.32036272524445564	0.5127906885838165	0.5318142913221225	0.42253787434292184	0.4216927343349854	0.37910641193605904
Emerin complex 24	0.4048348994929259	0.49013799720704637	0.33636475584076186	0.4092231349191716	0.35510839400456945	0.5032771488477391	0.4710893811763789	0.6364364371018856	0.4722445451900511	0.2898761071937299	0.48568985565017886
Emerin complex 25	0.3228494563802202	0.49356413290862017	0.2944592233544321	0.31898723160217685	0.20253013691426416	0.3030646798724202	0.37562542183438874	0.4364400117397895	0.4104969032160956	0.33100898417787145	0.36806263458671246
Emerin complex 32	0.40304017716180596	0.5187515099376203	0.3408783959631304	0.40892702312159745	0.29232177494797346	0.4024945502422171	0.45164188810258643	0.5701371849867573	0.4076829153110976	0.3399995189797634	0.46986058035673695
Emerin complex 52	0.35576972412101515	0.6110474414258987	0.3536179207322938	0.3583010190426324	0.26884065684502456	0.37381384364100395	0.43997443026953864	0.5479432700438197	0.46241107996165537	0.3719467597292097	0.46252784448561945
Membrane protein complex (DERL1, NPLOC4, UFD1L, VCP, VIMP)	0.46215430877340863	0.3415246538464596	0.2686276196207967	0.14590064853591456	0.2624354925451187	0.42583938762003326	0.36892675639836003	0.2652500835341892	0.2452091356789054	0.3742563411714326	0.3002386289459069
BAZ2A-DNMT1-DNMT3B-HDAC1-SMARCA5 complex	0.2080613149273251	0.3292204670131083	0.24522810214451451	0.2033497340515202	0.11502904405723462	0.26505839186805646	0.1339283549964616	0.28570282161363997	0.13702582701998597	0.13884598189642072	0.461898273051657
PPP2R1A-PPP2R1B-PPP2CA-PPME1-EIF4A1 complex	0.355994497604989	0.5728639105797354	0.2012634975161003	0.29871921704389365	0.2165930419851138	0.21954905007642933	0.13552096376133005	0.3810237697672964	0.12141751157287713	0.3273586709690424	0.24738101804325752
MAP2K1-BRAF-RAF1-YWHAE-KSR1 complex	0.14715824403331285	0.3199689081559992	0.12525264572374736	0.2186063819606197	0.19869065352736073	0.44541468055136735	0.3073647760671404	0.5356797731935449	0.32070850198800227	0.0	0.259701686854116
Gamma-secretase complex (APH1A, PSENEN, PSEN1, NCSTN, TMP21)	0.19019708600941834	0.15853315633717216	0.1330507761945833	0.31387044564779815	0.21216497153455458	0.36466579919622666	0.2659312854644532	0.2219826160827659	0.29295049218993313	0.22050605275306492	0.3049137821047979
Dynein-dynactin complex	0.3818948790698199	0.26045800359165133	0.30605042236302515	0.27356132556331214	0.2735099914132044	0.3923223567244559	0.26323958110947	0.479892249230178	0.23296960057875926	0.3508725643359821	0.22907206488064752
AFF4 super elongation complex (SEC)	0.31418416718904996	0.3503010295410016	0.2848256042746542	0.3538761085562426	0.4678684389930988	0.3850661978078572	0.32642736134936556	0.39772416284102513	0.42802803318159616		0.4046060259871658
FHF complex	0.3193844466801738	0.44560805022016414	0.22920799266027797	0.40961392951979264	0.1990059929290999	0.2923930090990915	0.3151755993091426	0.5591485496528162	0.48376073601311	0.34360837052297843	0.48511249993485583
CBP80/20- dependent translation complex	0.33836885202016037	0.6169894067678661	0.22098944454939212	0.4714484452181067	0.22716098486098782	0.5757158346042688	0.45119910673761604	0.5780368936015013	0.5378163707510424	0.22643467845134932	0.6135988848442586
SELK multiprotein complex	0.311896699419217	0.41432639030162594	0.2457791003058803	0.3324351266904349	0.2458926016017948	0.5122123177877341	0.2534389886127113	0.3963822593893652	0.2578528280400383	0.2630813588892454	0.23348542602670785
Codanin-1-Asf1\u2013histone H3.1-histone H4\u2013importin-4 complex, cytosolic	0.5629972640853225	0.20318726108166535	0.46546263727802634	0.484011621041683	0.23089426470835955	0.43614540330420504	0.18533716195866556	0.396049553502108	0.35755547720660746	0.5112295388192796	0.3772194275781579
hTREX84 complex	0.06123686586616859	0.09730387192318032	0.08902391987768339	0.18637865449706975	0.07299439170417327	0.06269953431179814	0.03618077937950329	0.08339373157444113	0.10172401056090935	0.2580928246765424	0.034294910390088675
BBSome	0.06508361855008461	0.04150444765592168	0.10441255976133372		0.17585095599436962	0.4552422481198108	0.10108864933602478	0.3483009076310135	0.13693310850802923		0.3666512008524869
Exocyst complex	0.03953978242675028	0.17135002817046985	0.050870026400953165	0.136427103419864	0.1251130328818205	0.0621932110251245	0.11343181928698445	0.10932009566697462	0.09916262600156305	0.1646910067697126	0.2679183128941626
Intraflagellar transport complex B core complex	0.29281409134132086	0.23282612972403674	0.1648987250917729	0.11404332909598554	0.2274510509252277	0.4828117861553494	0.30274883291068533	0.24689558426825867	0.28664454845592274	0.27183788433942163	0.26141378878743265
GATOR2 complex	0.21035689596167897	0.3112181635599949	0.22630430977486857	0.4026389489723199	0.13377871365238955	0.3701659567741377	0.4030289258263162	0.3799671788144694	0.22696063701054908	0.06278413737259401	0.17766450945556808
GATOR complex	0.3055390162846677	0.41717676911160306	0.26798441012190233	0.4026389489723199	0.2043183016747998	0.40518995353463594	0.32293815456192104	0.4587517825094794	0.2452007543144222	0.06278413737259401	0.2934753703284741
Dynein-2 complex, cytoplasmic	0.3383597155555559	0.5278599161390792	0.30983228391027484	0.38274618186652265	0.28456733567785425	0.4198674685346225	0.35280604298788637	0.47894800810253196	0.29158674539206375	0.346615304336138	0.39426476789479115
Telomerase holoenzyme	0.4073802243007635	0.3950134796660407	0.3392144711637443	0.5302105493198377	0.3311952552661546	0.33879851543021294	0.43478920441381086	0.4622909377180789	0.5253719617844013	0.10871759342230987	0.41642989935417696
BBS-chaperonin complex	0.5084241440431664	0.6449524795403843	0.4452349182008403	0.018913472839055725	0.2731003129357453	0.5477525141371083	0.5454956358081114	0.5067309048969402	0.4670443397593016	0.37113231255285134	0.4399337786528197
MIB complex, mitochondrial	0.1958154759270678	0.09870779622424848	0.13978423234336787	0.17630311325603823	0.10266021179842451	0.17717862049412803	0.14181679518261261	0.19748801861598408	0.14569114549830722	0.28223324222084284	0.17824392007207915
MICOS complex, mitochondrial	0.1735297339151586	0.10310040706415438	0.11109403415794339	0.1750182890662	0.1303951488093213	0.15038044966358316	0.156666190622964	0.19368684970056568	0.13623089126013238	0.27321536027141113	0.20124583072491267
Histone-2-Histone-4-ASF1A-MCM2 complex	0.3930397739060536	0.143206896391742	0.3448272595293766	0.5197803464436226	0.2286713239040228	0.3393431106749488	0.10945111870019159	0.18545620114091496	0.28753770427018754	0.39654928878708	0.4208535518366548
prohibitin 2 complex, mitochondrial	0.1311468544668482	0.2415592293634548	0.10597175525382214	0.34098955104922335	0.1096095443029597	0.15596889807840636	0.17331898700073448	0.18024945754730426	0.1757009447664837	0.28569529615065753	0.23483644839075835
tRNA Splicing Ligase Complex	0.19491024050346392	0.15175047285070672	0.17014882717592217	0.42139806999652535	0.2848871314011191	0.3368972189353956	0.24986124526509637	0.29376067231771996	0.27561406627844476	0.24373773840864968	0.17268842522791852
DDX11-Ctf18-RFC complex	0.30033189433299184	0.050394475470141066	0.23766379199742108	0.2995943544168596	0.3575761393815284	0.3973060692978822	0.048408971383753004	0.29262754688719594	0.360318165077961	0.0	0.16151569088120202
protein complex (DDX28; DHX30; GRSF1; FASTKD2; FASTKD5)	0.11202032975086815	0.20935421785141736	0.03344663500975355	0.08847756751877175	0.09012243263824449	0.14973840974726355	0.08535797137313915	0.11588008577213764	0.08546436652404685	0.23129249527439746	0.0847333363361454
Elongator complex (ELP1, ELP2, ELP3, ELP4, ELP5, ELP6)	0.07328779713488848	0.3012163286001686	0.161761106615667	0.24934812650745106	0.1494273289319364	0.19505105265143008	0.20701693209986466	0.39500176756700195	0.321872820109061	0.23774739286423868	0.24420153999876798
PITX2-MLL4-ASH2L-RBBP5-PTIP complex	0.13830021006086804	0.08026596588534	0.12597089619076954	0.2877840820183639	0.13873566895687975	0.1368506245539103	0.1279155137531991	0.14666956770783005	0.2142523468930568	0.19363868974537812	0.26692934893989007
TNFR1 signaling complex, native	0.26543736165742793	0.3898799280714472	0.24187728324544344	0.3262798397610615	0.22577507775962638	0.44851835045843685	0.2817920832105342	0.49124909848844706	0.33744828862596726	0.30723881512857404	0.2870262850547777
TNF-TNFR1-TRADD-RIP1-TRAF2 complex	0.3389376170751745	0.4589570955106718	0.3110644463912752	0.13507233997220347	0.13417858323766507	0.3255108315803929	0.3854615759426905	0.7084987534166739	0.28767507030545914	0.1479303079910989	0.33339964173459335
CORVET complex	0.08040597820441452	0.13368452142176115	0.06006654487769836	0.283638728265941	0.11258620015842045	0.07234976981633451	0.06505955576132595	0.14419921326139404	0.15575681319509443	0.2276146131699654	0.1084344404988981
HOPS complex	0.05576263941295964	0.07899150939965699	0.03563021209072845	0.17212964934613004	0.08023297699627993	0.061667002974276526	0.031481815153637065	0.04387623558438705	0.05359395217936075	0.1707033401058462	0.09889955615274389
HAUS augmin-like complex	0.11487803594432108	0.07078183125702783	0.09479803014982077		0.19231571944394407	0.11439770649654099	0.05554786646596426	0.1722012549160316	0.18493655667364683		0.1353159895457641
SMAR1-HDAC1-SIN3A-SIN3B-p107-p130 repressor complex	0.4053081734335387	0.2634184348772511	0.2032049867539312	0.13185618908188215	0.2287217311362929	0.2791119360902697	0.38336008190535353	0.519346306393806	0.33119798887887436	0.0	0.20387530417646724
MLL2 complex	0.20150065138509127	0.3288360089088167	0.2646294020993293	0.2833709404062417	0.19520296848886398	0.2553735750615947	0.2639189218819502	0.281421321375603	0.2344067252933355	0.22693658191677177	0.35839687705107415
MLL3 complex	0.23272943669347954	0.16665655194189494	0.19127398637970736	0.28610249683597894	0.2690242982504143	0.39218846077448555	0.19611063344896157	0.39693362803245047	0.3700132269365053	0.20707697112275025	0.3189787672510034
MLL1 complex	0.21321617845887278	0.27886798772102717	0.21888761273705157	0.27967680199742156	0.21813506226416235	0.2505662183026221	0.2063138112372574	0.2797879295629465	0.3019089815778693	0.17536233628937542	0.21386836324377978
MLL4 complex	0.20714524807390045	0.16697066866000573	0.19326205868624358	0.21626213092768712	0.2656718504792292	0.28540374721377726	0.18028218723404224	0.3714174215740259	0.3186125996887384	0.20521128480048323	0.30539682326835044
TRAPP complex oligomer	0.17348544270804445	0.2855324589236005	0.13953896739236127	0.26899892243266693	0.12698003261672083	0.22262822722782621	0.1967761825800941	0.26917038271025273	0.2495195292155257	0.4045684676946338	0.22448862695873595
VPS34-VPS15-BECLIN1-UVRAG-BCL2 complex	0.4567723262801494	0.517525689753178	0.2881625428870315	0.37778357609798535	0.1915773952065531	0.4035741180657119	0.22469183762715772	0.12062498875939653	0.5176815226207233	0.34833090833279834	0.23409693652164285
Mitochondrial calcium uniporter complex	0.15044144652547886	0.23121472501651588	0.12181922756775038	0.19447528478714793	0.09854178812825426	0.3060500025080849	0.2528241987498024	0.14052413027101	0.2593841438900662	0.356703420224484	0.3538597002876716
WASH complex	0.06627166769625471	0.07167156866488379	0.17093624872426041	0.3175012885472913	0.16119587040261993	0.13481403198245256	0.08075979658689662	0.06710458018563789	0.26684733248150655	0.19973074971801658	0.09400182935148262
CUL4B-DDB1-DTL-CSN complex	0.2975765549698336	0.43977473988347143	0.35329582178715674	0.2453679964970002	0.08794192340079746	0.3832665769632418	0.2954719555372474	0.21834158522336589	0.3201916007167973	0.10115577828330888	0.23000020223843815
WASH-CAPZalpa/beta complex	0.11366474465756866	0.3050338473514241	0.2478095126956335	0.47856071126570304	0.24281020816715254	0.2947197959440562	0.20299992681092155	0.23994906647931188	0.2655053628498424	0.2849414064721174	0.22852360547862385
TOM complex (TOMM5, TOMM6, TOMM7, TOMM20, TOMM22, TOMM40, TOMM70), mitochondrial	0.12187302726035633	0.19247451379208766	0.1379175395299074	0.2433714464903653	0.12201754422407712	0.19663707406001263	0.12974985376545575	0.5143679611991722	0.16503714178788237	0.23675583434702296	0.17078450635571737
AKT1-FANCI-FANCD2-PHLPP1-PHLPP2-USP1-WDR48 complex	0.2846002787360303	0.7184050603335832	0.3152796636185624	0.35579718450268466	0.2711663918132771	0.7714476958288593	0.5890947797658467	0.48483912748378327	0.4149561202217062	0.15653505781045018	0.42313577327286306
SWELL1-containing complex	0.13852928058433797	0.13174741423957598	0.28048154265380115		0.3065151629983462	0.30443433876382336	0.23522453231213378	0.06020795423856865	0.567351987287741	0.0	0.2106201276058746
3M complex	0.3871758374176042	0.6173355351139133	0.28484876690514	0.2565299569409127	0.25061622616058865	0.48767045519158103	0.38556981415462965	0.4286917412612318	0.31183447078598736		0.33363914640308223
Intraflagellar transport complex A	0.030742546307767772	0.07230257710271806	0.02713228920037269		0.1319194725634379	0.022313073978509353	0.046593446775353466	0.036287780964660545	0.07519862644793072		0.1944406364488811
BBS1-BBS4-BBS5-PKD1-TTC8 complex	0.0	0.4049424923883799	0.3656018333582295		0.1267320728263403	0.0	0.6877680012918848	0.0	0.16902298381381292		0.21802574346023862
AP5-SPG11-SPG15 complex	0.10614122305019227	0.16431087641379172	0.08204220236992062	0.3372008311319728	0.09625898807983528	0.25010763661499597	0.05593078495428615	0.1081495022140731	0.19857071534007795	0.05137220438287744	0.15110115071552438
CCC-Wash (WASH1, FAM21C) complex	0.19122300499272907	0.13804403422629116	0.1757922622597136	0.24232066166066218	0.14990765268647926	0.22333024709409327	0.15095490572421338	0.2822964614187077	0.20508152261501256	0.24677319636380327	0.24402699934591718
USP22-SAGA complex	0.1916258772688148	0.2776634515167727	0.13823307991083528	0.6511536568975457	0.2934291344286751	0.2869394691242358	0.19491747282965993	0.32002503555817663	0.2806453181748455	0.0	0.1706334168935597
SAGA complex, GCN5-linked	0.22470869231977356	0.3236262489302413	0.24152094034240607	0.3829007805567184	0.30977506087689594	0.49040804079767863	0.27345924346115663	0.4711081239772212	0.2999827270910878	0.3037763185252452	0.29405220406488897
CCC complex	0.1305298618570788	0.11685840810809811	0.1412483792152874	0.16113498911021018	0.10738637127445529	0.15456665290830549	0.1349499949257885	0.2841265177750279	0.18333810098576586	0.25496379688947474	0.2234340988601641
ATAC complex, GCN5-linked	0.2548008147878404	0.18135141528442214	0.2568847566694334	0.0	0.24321644939629128	0.44189138094246083	0.22630155069318506	0.5143567592044616	0.24468449096726783	0.0	0.15769556848946298
STAGA complex, SPT3-linked	0.16103455473016615	0.21646539898787698	0.16296210966755584	0.3496049161852518	0.3258348005180881	0.3861231784160099	0.1968491190340632	0.3983400983438071	0.28373629294601777	0.3438842647950739	0.2624304579342253
ATAC complex, YEATS2-linked	0.36424498550608453	0.27927563659599663	0.2825110401996907	0.3787882919183925	0.2754942872499988	0.4100185049618893	0.2571657078730076	0.45689221826436843	0.2945065891008879	0.3702276312829337	0.25282759476131345
PI4K2A-WASH complex	0.38606431843489286	0.3748209426548341	0.2571756619153918	0.30371947129752946	0.21780223582741606	0.24413694484772788	0.29856463605325784	0.3960749065619738	0.31097208644080626	0.2860815689646346	0.3594718033830918
SMG1-UPF2-Y14-MAGOH-UPF3B-EIF4A3 complex	0.42514188493510524	0.3724260613473985	0.1559748893017562	0.442350459136794	0.25375976118813737	0.27511696831600735	0.2342426228777677	0.4116097903254319	0.36630155400023323	0.49090848183545555	0.26415644121528264
SOG complex	0.29410784018140035	0.37717333468474173	0.24345795042103843	0.43109505139409326	0.2082487400651184	0.42501340432761164	0.32608340848624556	0.4494395068196195	0.25101530674006717	0.06278413737259401	0.34804746093157185
CCR4-NOT complex	0.24780048264745919	0.11566018146111781	0.2465362211987047	0.29172481870030414	0.10113654427221504	0.12211196410962928	0.16376248115039382	0.25130610421955446	0.27494577657666147	0.22263026333036146	0.23993029511455582
VEGFR2-S1PR1-ERK1/2-PKC-alpha complex	0.24769454143966188	0.17913666586972132	0.14341589262525048	0.30130124571754496	0.2676145632288427	0.6995810354708731	0.22652336738427492	0.5295942578875347	0.12295692157324965	0.30510642367406743	0.19774986012188356
VEGFR2-S1PR2-ERK1/2-PKC-alpha complex	0.24769454143966188	0.5400971888271523	0.15791508711134944	0.30130124571754496	0.33569169293765205	0.701821828257098	0.2165542784572615	0.7251863233936598	0.3232939795050851	0.30510642367406743	0.15750936422972384
VEGFR2-S1PR3-ERK1/2-PKC-alpha complex	0.24769454143966188	0.3034182156814658	0.14341589262525048	0.30130124571754496	0.2847275527788175	0.6724819740593533	0.23966798259673933	0.5295942578875347	0.12295692157324965	0.30510642367406743	0.19774986012188356
VEGFR2-S1PR5-ERK1/2-PKC-alpha complex	0.24769454143966188	0.039077399642231635	0.14341589262525048	0.30130124571754496	0.33569169293765205	0.6880110548575833	0.2307034592923513	0.5295942578875347	0.12295692157324965	0.30510642367406743	0.19774986012188356
RXFP1 signalosome	0.26005212199741495	0.4504308223140481	0.2674638339892255	0.3370755232542398	0.20829512590480462	0.4935612532379485	0.3429946873532487	0.14262045070070367	0.5321307314818499	0.18294250161617137	0.3342340331553092
APOL1 complex B (APOL1, APOA1, HPR, FN1, IGHM)	0.07459814756157453	0.09651607429829301	0.22305505775081003	0.07441512611023358	0.05858686976802977	0.16720671445819615	0.2984005114843863	0.138313307380342	0.3276856349006489	0.4156613587959684	0.16343821564208497
IGF2BP1 complex	0.26043705503141107	0.3156481668291234	0.2241555622926797	0.23056161205731282	0.18207614127072305	0.20504234602212157	0.2530636372211655	0.4083916223213256	0.28596027864153467	0.183513606598723	0.26469897978490453
MWRAD complex (MLL1, WDR5, RBBP5, ASH2L, DPY30)	0.18508076240835983	0.11494653119610854	0.2616786938205	0.2088248950187565	0.19825019510156786	0.26617156731208425	0.24902774399384853	0.3150374782284869	0.3887306271310331	0.20707697112275025	0.31799647131422676
5FMC (Friends of Methylated Chtop) complex	0.07704920730850774	0.055492541076066326	0.06374987553850554	0.1342613175080176	0.16269270468200733	0.07073113902526085	0.05665153757231605	0.08665590758677691	0.14218411772983253	0.28755777195823046	0.06107838910239393
LAS1L-PELP1-TEX10-WDR18-NOL9-SENP3 complex	0.07293850923996445	0.05847577810263221	0.0545657501732038	0.15637402385765142	0.15192886797074295	0.07011878560240356	0.04932015401625165	0.08515240651235592	0.14726910586692263	0.28323412442296486	0.053666036490725495
CHTOP-methylosome complex	0.3509649744552075	0.29668185562235544	0.3026036716289398	0.28660561143914914	0.2698103487379284	0.29146381235663144	0.28667929447692947	0.37017769170453335	0.3598561773714641	0.14803843395617675	0.39921362726286624
HRD1 complex	0.21596341596242866	0.34713905780678345	0.26979284944951143	0.31839734891179	0.19969849517795818	0.337319335604417	0.3829394750993383	0.4790409753591483	0.345167932100238	0.2556973777859733	0.4219793761014562
Fanconi anemia FAAP100 complex	0.24554387774819494		0.3261275756982445				0.14573455778652813
AUP1-OS9-SEL1L-UBC6e-UBXD8 complex	0.18731984170190732	0.35498988464244025	0.2378597220413956	0.2280490011666315	0.22184505962442425	0.3509401163152576	0.3611587997431629	0.45145525021455685	0.3429387552843942	0.3256139415355241	0.3236916723672866
v-ATPase-Ragulator-AXIN/LKB1-AMPK complex	0.3465319052440528	0.6030419447880458	0.2586279863206358	0.2883328421004455	0.4267013909412479	0.4450120569281007	0.42520242181796514	0.5806073723171975	0.4503776454166484	0.242817486567353	0.432019606575939
Gamma-tubulin complex	0.0981919929866307	0.0959214372511208	0.10277391633354499	0.1781534561794912	0.15994837111794996	0.10844663451649846	0.11276674771174863	0.23433769142984143	0.30132063567670714	0.14523646791426906	0.17086554012737026
MMXD complex	0.37934572666984206	0.42381842775913403	0.20492723144525782	0.37492344140612544	0.13604780864811186	0.3764239264449964	0.4014393955775539	0.5440486621367865	0.2837138350746399	0.2865106925227889	0.43094693137600193
ProTalpha C5 complex	0.3550345604314001	0.5709465909338891	0.30138486155183875	0.2237974282688501	0.27179872629477564	0.3785804490122056	0.39394174389828	0.24793528749115887	0.2569460162315707	0.17019620893179738	0.3329942551927002
WDR41-(C9orf72-SMCR8)-(FIP200-ULK1-ATG13-ATG101) complex	0.22075867225594945	0.33334312578546393	0.25686333722055515	0.0	0.15555643768525504	0.47607136332933925	0.26484943591143517	0.46673987255299687	0.29430714761322274		0.23135485620657364
IGF2R-PLG-PLAU-PLAUR-LTGFbeta1 complex	0.32896857113566874	0.14990826558279235	0.20030732547616378	0.4008934600925463	0.1850986424564066	0.4384529851459777	0.27486244283192124	0.2172150941263706	0.2636484325782097	0.4127012289269336	0.28977751500930515
CCDC22-CCDC93-C16orf62-FAM21-WASH1 complex	0.15276479482909272	0.10044949577119244	0.24802474909679792	0.4152305268564035	0.17597990135554445	0.27992412370204556	0.12787404001108296	0.2730634277451146	0.17580741140861783	0.23368818791058593	0.2753800634225547
Coat protein complex II (SAR1B, PREB, SEC23A , SEC24B, SEC23IP)	0.3239265697627535	0.25930485265694797	0.15044121227848098	0.2668203907476677	0.14186854196132284	0.20876111668063083	0.11999708640179733	0.3240503074862056	0.35663925454329565	0.20247934614883675	0.21703988798409882
CCR4-NOT complex, CNOT7-CNOT6-specific	0.2777287001320022	0.3809069441341724	0.2942140874553403	0.3060900913829947	0.14362414309519927	0.25889373390446746	0.2751500804581535	0.46653846117366393	0.35293073468007513	0.2596148151500423	0.3226472497997102
CCR4-NOT complex, CNOT7-CNOT6L-specific	0.18997381064252633	0.39972531276102913	0.28698903170096474	0.31148492510149456	0.1534441837407564	0.33769955913905875	0.2928628098664807	0.4850261490758649	0.3802616990932759	0.2596148151500423	0.29186907908795406
CCR4-NOT complex, CNOT8-CNOT6-specific	0.3060875785563979	0.3925067223980826	0.29125588785511514	0.2645167998938686	0.13368950541450642	0.35686260125389296	0.29052271147402325	0.4766074912370776	0.3260170500673307	0.2842827732616781	0.30242986525268917
CCR4-NOT complex, CNOT8-CNOT6L-specific	0.24712401974734613	0.4206560030487061	0.28373953890520814	0.27286988406336077	0.15197769320444282	0.4230237681051071	0.3245389229159521	0.5003820041141908	0.3572582709656497	0.2842827732616781	0.28527674964825256
NSL complex	0.18815359218445507	0.3107588733204995	0.22359076643997294	0.406026739546416	0.39615609107423466	0.32359508874087994	0.11873422320646192	0.4081545647220228	0.39525889890749166	0.06551573421653135	0.3253185402883575
CDH4-HDAC2-MTA2-RBBP7-TWIST1 complex	0.07301296890644922	0.05104215173099993	0.2525060230301423	0.14941988242236778	0.042790052774796035	0.042556599495928084	0.06630030786633015	0.10374703740167288	0.09562291832319823	0.11951878366563151	0.040488846877068156
ING5 (BRPF2, MOZ, MORF) complex	0.09910825517027844	0.17180606760747694	0.08638776420645698		0.41527182163068205	0.25837842100140074	0.14254431172179144	0.43958191274287817	0.31677620253983646		0.26909948178051263
ING5 (BRPF3, MOZ, MORF) complex	0.1303832797765718	0.18899873325007102	0.09707909026112534		0.4709409861161419	0.3167026195106618	0.14504626634676096	0.5078218479876564	0.3234955933273602		0.19171295605181757
MLC1-Na,K-ATPase-Kir4.1-AQP4-TRPV4-syntrophin complex	0.0	0.10476847466499598	0.0		0.16163515742611534	0.0	0.39219108319215734		0.0		0.11892685924440954
HEPACAM-MLC1-Na,K-ATPase-Kir4.1-AQP4-TRPV4 complex	0.0	0.1281877706888647	0.0		0.36797139079079444	0.33516258393794096	0.39219108319215734		0.0		0.11892685924440954
HEXIM1-DNA-PK-paraspeckle components-ribonucleoprotein complex	0.20480421603465676	0.11998294300949491	0.2599538349084744	0.2728943206355156	0.11575311676563708	0.1524194696939258	0.12965187444115361	0.2976522492225331	0.21882052221660137	0.17437095474599087	0.12204397758148483
EIF2B1-EIF2B2-EIF2B3-EIF2B4-EIF2B5 complex	0.08844435615044434	0.14984142276141635	0.06463446482017489	0.16039087133522584	0.07155358076698683	0.07698514422275587	0.09631242985640678	0.09028549497326253	0.11042603564859463	0.13349640388548295	0.12888563457309823
ACTB-ANP32A-C1QBP-PSMA1-PTMA-PSMA1 complex	0.4455049358553035	0.609938306688424	0.3049243693453507	0.3988016924788353	0.2798144701105244	0.36969821466957964	0.49780776796637316	0.5875662726981651	0.5559500324630128	0.4670978350409279	0.32973149418155445
ANP32A-ANP32B-PSMA3-PTMA-SLC25A5 complex	0.3333636313277058	0.5735137619364848	0.3567071680096216	0.21797875779353076	0.24391545296099051	0.4115266927248786	0.39346751242984673	0.29792200047639167	0.22037690496558474	0.22774920224450812	0.4078107971425039
HIC1-PCL3L-PCR2 complex	0.240683507047895	0.0056296034806308255	0.5677723014515421	0.0	0.5665980566558831	0.763207013246285	0.6163923852209519	0.5704658491170076	0.3917012755809962		0.6877255013078459
Cytochrome c oxidase including assembly factors (COX, PET100, PET117, MR-1S)	0.18267118010638392	0.27294760498212983	0.21842473729054945	0.31233383952138666	0.16450123787459653	0.2383337289939915	0.1851099342122815	0.2467211718801603	0.2997803550601929	0.2555654536961992	0.2558018419645272
BRD7-SWI\u2013SNF complex	0.23633559547152014	0.22404559789027953	0.18920458574698829	0.23547101418903668	0.18788985300181082	0.2758548591296024	0.20139532432718787	0.28394681647127723	0.2828555692540761	0.20774715558488657	0.186104749339196
BRD7-SWI\u2013SNF-SUZ12 complex	0.2816430321068934	0.34305434958693876	0.1431328379266556	0.30381822885412185	0.2700605622742293	0.5436844782987154	0.3315559460454301	0.381354802246035	0.3477428493060248	0.0	0.3879905118672372
BRD7-CBP-SWI\u2013SNF complex	0.4588042850409311	0.525718906609913	0.2850135655797103	0.4145149300539032	0.2503297096025859	0.438222314827977	0.4393199569214617	0.5685704396959619	0.3741289460533505	0.3158025707102667	0.38369119633284593
CENP-A nucleosomal complex	0.25795700856520704	0.23240505863724337	0.33912333901131037	0.45140017232632557	0.29940433368893965	0.18923286804331882	0.3463343611053701	0.35007908225266404	0.3541803477212881	0.2885948815819353	0.41695867375093654
CENP-H-I complex	0.052429602663245714	0.04156560902485259	0.18754967105094925				0.07643162854980455	0.04803064990885174	0.32561075185618527		0.40483443855963397
CENPA-histone H4-HJURP complex	0.0	0.06594319916463488	0.1831533597535953		2.3091362791129963e-16		0.13816336211358024
Astrin-kinastrin complex	0.5178864160015019	0.4580133281982982	0.2523235738969988	0.20323651169412363	0.7145665775208999	0.28970267098883207	0.19475694662461923	0.0	0.47768992821856204		0.4552961777870058
KNL1-MIS12-NDC80-SPC24-ZWINT complex	0.28617866768932954	0.10079353311011931	0.21407777548757084		0.4355279257449622	0.3585875182573618	0.15099400093087223	0.3661124590351437	0.25592617182832006		0.15838781246909076
BORC complex	0.0922098482725956	0.10966484893068981	0.09155952920493027	0.33210999435660643	0.15467704105862534	0.12878004539215523	0.1025498758043916	0.14486617306488103	0.1716726330145873	0.08769165281557248	0.19222097758596118
SMYLE 1 complex	0.32523339557714287	0.43831432896115374	0.22239200691839198	0.33618081499357794	0.20069790674549148	0.3717667494868891	0.38921975679425974	0.4237878046791344	0.4772732889708726	0.29246629585341405	0.3474548036642954
PRAME complex	0.2075972824931831	0.5182629152995613	0.23639623932203052	0.30988229447316185	0.21181157447774188	0.28117315262676834	0.3693597418343418	0.5242113975527946	0.3044523615993521	0.23161328529448974	0.3863776498845582
LGR4-RSPO supercomplex	0.34129516906604	0.5243600769453999	0.2530715073581422	0.35566034370841	0.19924032182496743	0.39547101350645875	0.3675737121798666	0.48632685788226043	0.4215576041532511	0.301923843083693	0.41802163363921124
ESR1-TRAP/Mediator coactivator complex	0.23361244110963056	0.17629444116027693	0.21878764041317622	0.3840589980192887	0.2768072045099134	0.32756304852474327	0.24892267826903408	0.34138328349319763	0.3242777226396402	0.28454396259352016	0.24379240895444854
ESR2-TRAP/Mediator coactivator complex	0.23361244110963056	0.17629444116027693	0.20125171028890645	0.3840589980192887	0.2768072045099134	0.32756304852474327	0.20608395623826603	0.32878618468584536	0.3242777226396402	0.28454396259352016	0.24379240895444854
AKAP13-MAP2K3-MAP3K20-MAPK14-PKN1 complex	0.20187905180974536	0.26876018133100466	0.11438075068889998	0.161844166178344	0.15709883167062802	0.2273437680192744	0.20027733998023872	0.45542118620221445	0.36495308148426814	0.2592799669863094	0.34274240188198174
NARC1 complex	0.2012203201591568	0.0855971138567736	0.14407416412973728	0.09533070374356196	0.06372176446186666	0.08584923919112161	0.09593357893201204	0.06257682498035716	0.16255760866061467	0.12561797165964367	0.06019743279383842
tRNA splicing ligase	0.36543588975869523	0.372954845672007	0.31376847364815386	0.4119272984339145	0.3794025785171928	0.4266186794207803	0.376084907399969	0.5334016416540949	0.4101457846823582	0.22851835346528865	0.3538954113862994
H2A.Z histone-exchange complex p400/TIP60	0.3205743998976022	0.2732769407150504	0.2790386332194765	0.34114795094990874	0.31089428322193974	0.2752120825102753	0.34517545982440256	0.3189752007336646	0.31901275448177124	0.3222660835676937	0.33706090020164475
ADGRA2-DOCK1-ELMO2-GNB1-GNG2 complex	0.5752301860550073	0.6784287211757216	0.14393430788711548	0.21738003023684482	0.13983678917912792	0.2682050618033746	0.12253258526223673	0.19029155216898358	0.13951954954238419	0.2000101068709106	0.21102735409883813
IRAK1-IRAK4-MYD88-PELI1-TRAF6 complex	0.25234768293056387	0.3680254767087882	0.416140268285805	0.12194893529911428	0.13377343286555787	0.4347521562371652	0.2568221891561713	0.40990761186344926	0.37588958964612545	0.17214672375208118	0.16858379456986644
AQR-ISY1-PPIE-PRPF19-XAB2-ZNF830 complex	0.13564958811272185	0.10499127173299783	0.2588516796502323	0.1898927622653447	0.11911595841235989	0.10644930560614739	0.10206937091229429	0.2515023384745938	0.1318071089918922	0.229163428942272	0.18311059149100037
EZR-MSN-PAG1-RDX-SLC9A3R1 complex	0.17098559830785384	0.3202374407304289	0.3462392741483628	0.31078320652241886	0.375252840554746	0.4176380458452901	0.3248369323801571	0.46563986671318197	0.2721151458970682	0.2316610693978375	0.4435277497635286
Vps34 Complex I	0.11709134908626176	0.42628621311386433	0.28862882180736116	0.5029141565384715	0.12439539815295494	0.18132581724180916	0.20908359036840457	0.147979835322437	0.19475933963028735	0.3031212896893911	0.22402642338986334
DONSON-MCM2-MCM7-PCNA-TICRR complex	0.06416366000239698	0.023636430245169687	0.3841905897802509	0.04057813109357044	0.062401127251330187	0.010168544355988492	0.7147974012395634	0.00951697358179375	0.0112111088711917	0.0310457849914893	0.10166664590734646
MCM8-MCM9-MRE11A-NBN-RAD50 complex	0.40036550453890046	0.2784169475236867	0.5005004164562825	0.06520988391594626	0.07870950271395998	0.025565595054779296	0.45217732515379455	0.013661740235502857	0.017755514812127143	0.05909987945051946	0.5072406382651273
MCPH1-Condensin II complex	0.4859702530737534	0.228571427913328	0.2501529241454841	0.590072918228013	0.3027575967370658	0.3994141714896857	0.40286085449216136	0.5104175960306271	0.4840056289685872	0.18048433137382877	0.23225903649982224
RNF8-ATX3-p97 complex	0.29436262635951616	0.3348490136273042	0.44065098706524625	0.3078667252309897	0.3401848943901628	0.6120221335724778	0.44476902992516654	0.4981991010166409	0.31307922804743327	0.16546355275399705	0.574327647826982
7SK snRNP-LEC complex	0.20251158094420907	0.1457756428617704	0.17656462018015598	0.42187902617411	0.30012840405296193	0.4501195700190137	0.21807435533201036	0.533472169767396	0.33288852816704056	0.0	0.3477130902229279
m(6)A methyltransferase complex	0.1423792522953641	0.12246966088168189	0.20600640065332407	0.3880773487386984	0.13914513165692044	0.1623321637327948	0.21183331620407786	0.223291501626226	0.2720219411992359	0.18728453002283285	0.18611072133406398
CDYL-complex	0.20765839685956275	0.30180337923135186	0.1974255996911864	0.40383351546447105	0.18640286015052704	0.29169321407149174	0.2822351361916861	0.28840050110736465	0.18909080164312703	0.2780675601549583	0.24445291875840178
CDYL-CAF1-MCM complex	0.2413805848911046	0.11914742248953382	0.14507834213158927	0.29418629814018765	0.32032427768805816	0.3424180054123447	0.17725478708754658	0.23123778070700285	0.2376415398170997	0.14368994766082613	0.15158388790820734
dREAM-like complex	0.2958489669447482	0.24131845524982876	0.308718021808045	0.5579228470814144	0.37921271895173175	0.5499715235902531	0.31194626188519514	0.37672893793621554	0.34213232959834855	0.0	0.35637586096178797
MYBL2-LIN9-LIN37-LIN52-LIN54 complex	0.09391360113696048	0.08000462555169716	0.23122140238697791		0.7767453678220504	0.3087639898055443	0.23698710138868173	0.20240148487026646	0.43631912933137934		0.4310178234987808
APC/C-ANAPC16 complex	0.15932390894891066	0.12535207102213866	0.14493600541250073	0.3246722102476445	0.23534127469596225	0.13315738727072124	0.16449703276063615	0.20682407912280024	0.21884672603172253	0.2628940833960856	0.14414879360950553
NGRN complex	0.09423791432613422	0.11624160476161086	0.0985686229460827	0.04741313208987415	0.11409772765570354	0.2132371352007648	0.07665148719368392	0.2403034543701895	0.32451155307320684		0.1805338766423602
NLRP3-NLRC4 inflammasome	0.21389211874476144	0.1309934215349826	0.16032022579768443	0.2623205829096342	0.11151402123643966	0.18699847526288832	0.23245947076749307	0.3649886971055354	0.3081664509687571	0.43811368397181166	0.15101234202167182
ANP32A-APEX1-HMG2-NME1-SET complex	0.17176968893739927	0.2325054402221304	0.12249060613838879	0.14675810343428763	0.2368771936371802	0.2671229257542374	0.18228981940321484	0.32124277926446815	0.1634384290779887	0.20473813045540695	0.12243051410802341
BCL10-CARD9-CASP8-MALT1-PYCARD inflammasome complex	0.19731511995387024	0.19213494174019635	0.13262111087963205	0.16226987828205333	0.1582385202274594	0.31715274576955055	0.20329350807924304	0.3646236235802559	0.3630501735730309	0.04184879458093615	0.24628676708206157
PSO4-WRN complex	0.2641954984370343	0.06550088142528829	0.17350688266461467	0.5626058572593294	0.1558124185401378	0.3747442068042433	0.37206516521299426	0.30720693774104196	0.4757838821898565	0.15368190282090358	0.19398894066205918
CDC5L-PRP19 complex	0.23269059554247362	0.4574629822709851	0.21341372071674797	0.29421235157050885	0.21385648145247196	0.18052583496859897	0.1702443655808261	0.21321145844648082	0.17630414949467585	0.2286338281740215	0.21716166835344464
SIX3-LSD1-NuRD(MTA3) Complex	0.2907108891519453	0.4492119980049413	0.14499416383140215	0.2521004452477933	0.1870235594318023	0.17192550628326275	0.1594017400661677	0.326223343539213	0.1418058034863226	0.17863999467535938	0.14891585121435047
MBD3-NuRD complex	0.2664136636292181	0.20420516795567073	0.19558293431909568	0.2986478625890274	0.20670458668285013	0.3284536313702661	0.19397509511012487	0.2537271089868258	0.3092568275675973	0.23134954607918123	0.2711921232551341
CREBBP-EP300-HDAC1-SP1-SP3 complex	0.113844866522796	0.22239178752609387	0.10478033385776275	0.34093195089550754	0.11772399782730968	0.1432768967998845	0.08377933229221439	0.22585026181281564	0.19702289382686203	0.7299198761075978	0.15893216579431746
CASP8-CASP10-FADD-FLIP(S)-RIPK1 complex	0.15269057908805234	0.34364139503582075	0.29934338960324636	0.1842151538752667	0.174053161924004	0.3498588621218435	0.2280903939803911	0.483961527153504	0.2815242222484645	0.236438618212879	0.42995294132585893
ER membrane protein complex (EMC8)	0.07543162644521897	0.168972863972802	0.08047846049792239	0.22126166741091152	0.15779028269300713	0.07933133915301062	0.16216708406542887	0.09179133262536772	0.2167810179071198	0.3488406285828294	0.18509424572960845
ER membrane protein complex (EMC9)	0.07958639240939212	0.22908897752857593	0.13671391076879089	0.20980779892221524	0.18472635191849995	0.11718503261965021	0.2007053204578867	0.26900166989726265	0.22289364024730812	0.347839407392562	0.23880974495623722
SMC5-6-NSMCE4A complex	0.06303277334017679	0.14766528636023762	0.09089021983588211	0.22684487815653587	0.13834475117970987	0.05157013146844753	0.08476784807758804	0.20245582913021937	0.14185283659552497	0.0	0.09097808288845285
SMC5-6-EID3 complex	0.06721405021725471	0.15054596071493453	0.10395948796719072	0.22684487815653587	0.11980457544305315	0.05136644534668621	0.08765608972225356	0.1816986129436303	0.13143039958112385	0.0	0.09108951898388387
WDTC1-DDB1-CUL4-ROC1 E3 ligase complex	0.24075866512021382	0.502270274544391	0.20470180365336466	0.24869746443379345	0.22687790492112028	0.37341748575366107	0.2212554562158346	0.25362065380755033	0.2716638679021581	0.2707863197015521	0.3468518193776676
RNA polymerase III complex	0.2051882966924098	0.13763984849803906	0.13962664990462656	0.4075320154545055	0.2974559666158257	0.24364151172201085	0.1902962086455536	0.328685508089293	0.2800635022708875	0.1800232666420725	0.24320272226427023
BAX-BCL2L11-PACS2-TNFRSF10B-TNFSF10 complex	0.25192879803044566	0.711357080353974	0.13588432137937076	0.29361185676431534	0.36344283055371696	0.5109475882303842	0.3811448386283972	0.4379500049542064	0.303329573210771	0.0	0.3885148299415769
APC/C complex	0.11402403275841934	0.12784562207205433	0.0908838177765873	0.30504456080482534	0.16552905331817927	0.14666261603312483	0.0682906521925238	0.10980301422500925	0.11023534317059466	0.2804574790585955	0.10998518606077665
APC/C complex, 1.5 MDa	0.26855815951333295	0.26257788346366895	0.2501673759134413	0.34451948578541075	0.29426578433874667	0.20960557067080526	0.2359975913391215	0.273965026165364	0.24696992315092092	0.25976001142486754	0.3490075072770629
TULP3-Intraflagellar transport complex A	0.18843041970614444	0.2301753108422919	0.2319711268679232		0.15208173251389748	0.2220133061992345	0.21870541570619895	0.3010520808522052	0.3960862171265394		0.2444545908229772
CTLH complex, submodule of the IFT/lebercilin complex	0.23253059673745063	0.3220661853645662	0.23147964432975904	0.40863602733876675	0.2082205614049288	0.3885529320959506	0.26626202366912216	0.373541997422202	0.29586649070021137	0.2358665349995187	0.33445551337646595
SRCAP-containing complex	0.12987583062485175	0.20409022729702217	0.17827911833664462	0.35885628815846643	0.19586297581294795	0.23311312260007905	0.1585311590666641	0.35491015399081405	0.38477633629978336	0.16446463459928337	0.18255324255835612
CD4 receptor complex	0.34568344344175844	0.5265357639654179	0.34856316795376757	0.5150584553004757	0.2716240399183177	0.494065385560242	0.6226551968786856	0.5235365665257778	0.5171415836742225	0.37379520480024025	0.6434006818349832
AHCYL1-CPSF complex	0.3863771650788379	0.6556879476596911	0.3552764246964728	0.4310268404995282	0.15420460441811282	0.38342131966682796	0.4013236667711625	0.4851492005068375	0.40261921467471334	0.2218648782177922	0.37291006049757675
KIF4A-KIF14-KIF20A-KIF23-PRC1 complex	0.04260945746615609	0.020944145312621506	0.08083607661678852	0.1370179909957191	0.0	0.1961423532479546	0.16528771554002453	0.10706863918727161	0.2106999188804665		0.21851507529590414
TFIIH transcription factor subcomplex, cdk7-specific	0.11395678539114432	0.10657639433136837	0.05675822033771917	0.21191257856647397	0.19381127345155344	0.10312128199382449	0.19040797329438752	0.1783939327835864	0.2139593748991921	0.0	0.10935957554072541
TFIIH transcription factor subcomplex, p63-specific	0.09378317154514433	0.09299786712618312	0.09729202561698398	0.3641991602586026	0.10279863258920705	0.06907660136202252	0.05919117752240579	0.1554346654873075	0.16262609301890685	0.4680253532998397	0.1139982162416453
PCID2-ENY2-GANP-SEM1-CETN2 complex	0.10656473865039008	0.4785614351558101	0.2996720783815583	0.2414112135519592	0.21403332878589146	0.34743388318415375	0.43426742950537733	0.18810211890615697	0.19149888266151205	0.20128543542629382	0.30794570157337675
PCID2-ENY2-GANP-SEM1-CETN3 complex	0.08294973031124704	0.1372343397823445	0.26202092038133246	0.2905909969379784	0.223659381895616	0.35321590883406334	0.2575097089625196	0.2119399665679609	0.24361885900896382	0.0	0.21300617515737413
MVB12B-PDCD6-PDCD6IP-TSG101-VPS28-VPS37A complex	0.24912563053510944	0.40935811001478717	0.18872383400773318	0.3404099066466629	0.23748774230484743	0.37827429353560116	0.43148800777698093	0.6255041759405662	0.2850671226000014	0.17278718910588284	0.35590054842986285
Repairosome complex, XPA-specific	0.29128890083099557	0.24647469732493035	0.25426566838069437	0.28256832839659163	0.2221352171151855	0.2714026137325886	0.26866582030484165	0.3950035959722468	0.3142972411190456	0.2114576967823932	0.29675156570401306
Repairosome sub-complex, XPA-specific	0.23254280508556557	0.20619139339213008	0.2228727366319287	0.3130780134778324	0.23527247931610912	0.19728203300096406	0.2383265165878826	0.48000039781628573	0.3097609290238982	0.16918435881955274	0.3081128704044848
DNMT1-associated protein complex	0.2403235542829412	0.2184842881853456	0.22960960845095962	0.23277628659809466	0.26367778603928016	0.17117402178483979	0.2906802983001204	0.3225873188602996	0.3046190894719439	0.16180377966973444	0.1934524952822987
MVB12B-PDCD6-PDCD6IP-TSG101-VPS28-VPS37B complex	0.3582147427802439	0.4427631683327554	0.23835770720068084	0.3035206092308873	0.23099298250220374	0.42841431932115354	0.4119228274722082	0.7590914836089019	0.2648307332189469	0.12448401690896016	0.3149122801264102
MVB12B-PDCD6-PDCD6IP-TSG101-VPS28-VPS37C complex	0.2959132632149491	0.4145409068338294	0.17312861601754928	0.36938613477373994	0.23987581734024135	0.34751154203280826	0.3555042899504439	0.7388403128252328	0.2849721975057491	0.1061141167247987	0.308399800391969
MVB12B-PDCD6-PDCD6IP-TSG101-VPS28-VPS37D complex	0.2859722907699295	0.46393099378605235	0.19425718703134076	0.3304608049278817	0.3235360923557051	0.4230176725709501	0.4141657175957062	0.795215801712953	0.2714116745522492	0.12616579660631572	0.34419630630435855
ZMYND10 complex, cytoplasmic	0.1771949871154529	0.5213480663842417	0.4726480249331797	0.12074279669222751	0.13420271361309571	0.32424769947754145	0.6763060993834089	0.20729747212939906	0.05787943465468359	0.0	0.1023297568284929
STRIPAK complex	0.32036005513308796	0.404479628302039	0.2505977759800358	0.2571922863815535	0.18373701413591007	0.24158402461563497	0.29678896313906056	0.3956388679327621	0.27595752160510234	0.36577156113812465	0.26236573250638795
PAXX complex	0.3221772913607948	0.3057004441976357	0.3841593038644918	0.3955231248558762	0.2498852889558333	0.44783919879249195	0.4434087762948735	0.5357923426837526	0.38219593642971966	0.24350879528106262	0.5816797303662885
LATS1-PCBP2-SAV1-STK3-STK4 complex	0.1593473177242093	0.4029590004337454	0.17622162456341178	0.34032825159829977	0.34172192404546303	0.547961847166141	0.35762291374663924	0.5906352811567042	0.478332233568476	0.03626735276400062	0.27790382081804443
LATS1-PCBP1-SAV1-STK3-STK4 complex	0.20809877655243245	0.47073232381144164	0.1576290611710472	0.4024477510109322	0.2856694272101178	0.582123462455209	0.36692322530799415	0.6237059984400383	0.3839611338112639	0.007180586650110008	0.25759192103292033
PPIE-AQR-XAB2-ISY1-ZNF830 complex	0.13018627592795692	0.11394174837763059	0.1975970048380921	0.1952372747840827	0.10615776166476575	0.10365255328201306	0.09513047317875278	0.27438606046054154	0.12355519812074969	0.2515625353648672	0.20745355834680748
CTLH complex	0.09726886594050614	0.21185287450209578	0.14931310439120185	0.32612547468376707	0.20161743080524872	0.1888816534688515	0.1620546466773833	0.19366288432793202	0.3284114460836244	0.24926636239625286	0.1567940739005684
AIM2 PANoptosome complex	0.3162800893974002	0.30284079298940386	0.3368951336532856	0.2111292522131509	0.18017768362841646	0.4008418016198348	0.2547146303817459	0.4779033755433721	0.27472490626293805	0.29789935311325144	0.31855791457232574
TNFR1-signaling complex I, membrane-bound	0.3808496296210763	0.5539488728398524	0.3830594641108182	0.278288557285172	0.13426457215444942	0.5528151991105715	0.44207937640836864	0.7135786254223639	0.34019905428031466	0.1479303079910989	0.24533071179484617
Pro-death complex II, cytosolic	0.30878096143450495	0.5997981336413637	0.32682841959194264	0.3027277001712709	0.12681182118932643	0.46354439426093025	0.39260098931102566	0.43605982730781356	0.24471742377071662	0.2568623991082361	0.3042074908500309
PANoptosome	0.33724671887044433	0.3365784618425502	0.19542637684172268	0.18002623693121858	0.1488179209020921	0.38280507393461854	0.1891378076082904	0.4817413932214776	0.2590594092370637	0.2707648417507998	0.29794137728263215
PP6 holoenzyme	0.28919609613634634	0.26980415886060205	0.2545460245835177	0.2588018499431914	0.2277510039818118	0.37080302870020204	0.397227631659151	0.5049690788492769	0.4182796708793198	0.18566971709355962	0.46042329654501396
BRCA2-PALB2-RAD51-RAD51C-XRCC3 complex	0.14710302867625222	0.1880457656324958	0.531046343742802				0.5921838036888717
AKT1-CDC37-CDK4-HSPA1A-HSP90AA1-NR3C1-PPP5C-RAF1-TSC1-TSC2 complex	0.3507410657907572	0.513207480929165	0.2662330106033167	0.4239900060023867	0.20017319565329436	0.2652980801524663	0.2965521974083715	0.4249193812581124	0.40060476982943005	0.5282106658277936	0.36649361744541537
mTORC2 complex (PROTOR1)	0.2721189092725101	0.3296150057615981	0.17165405720125634	0.2094473757442753	0.11410588246778869	0.3497051319330126	0.3885859101033549	0.08275537186464439	0.44731312164089987	0.0	0.25685456329728723
mTORC2 complex (PROTOR2)	0.18784769045189442	0.3840363583480441	0.5057685714039101	0.2094473757442753	0.07167329973135514	0.2462722128864475	0.22662040067217776	0.08275537186464439	0.26616264491147873	0.0	0.3455658614146481
GNAI1-GNB1-GNGT1-NTS-NTSR1 complex	0.0	0.6009382950361578	0.629802157399692	0.0	0.0	0.4536487824655462	0.4512460976514191	0.0	0.45795922151107415	0.0	0.5299969090284802
ADCYAP1-GNAS-GNB1-GNGT1-VIPR1 complex	0.0	0.4874331979131106	0.0	0.0	0.2218089513225048	0.3898441749614354	0.2508209353492196	0.0	0.1437357493970551	0.0	0.34843212713721866
Spliceosome, C complex	0.2253937077193519	0.18814116507559536	0.19546372543919036	0.3367591050851084	0.1405843103267928	0.16724299739273193	0.18597241079731397	0.27335995935777724	0.23727130849088168	0.25952075374412475	0.20736398568962452
Spliceosome, pre-B complex	0.1953066293525515	0.1136518252826274	0.19790336142916654	0.26842081584435074	0.15941362809541856	0.16201215296774504	0.17088697687679344	0.25108887244092176	0.21802252047924814	0.21884417937073047	0.19819361392469198
Spliceosome, B complex	0.21791034663098413	0.13707852690845754	0.2098107249781137	0.29157255628316653	0.15892520630166493	0.19143953854984	0.19011831607711166	0.2563496963944884	0.23944415079082773	0.237321847512908	0.23554645256322151
Spliceosome, A complex	0.1976724582288347	0.20611811311863806	0.2032470279421473	0.248057893974851	0.17748866890700646	0.22402060379136468	0.2234521798552214	0.19573481180792857	0.22783231488648686	0.222741160332589	0.22966656465241964
PRC1.1c complex	0.26940771566521193	0.49532824228623	0.22888787647915254	0.23277685960224548	0.4285241806821884	0.47244899851674	0.3015928183191688	0.34618600794964033	0.3738570411536128	0.13874859547764337	0.3964905804217423
PRC1.1d complex	0.28901189980972847	0.5336504615362916	0.2313830404414451	0.20780786178348054	0.4039829156461044	0.5750538220875764	0.2895145256576033	0.4776253832897394	0.3741821967005663	0.13874859547764337	0.4585223994682147
PRC1.2c complex	0.14497745916007854	0.29298971948968516	0.23970019388816138	0.27540452601375165	0.205632979876885	0.6001115938014011	0.18090454018820562	0.2679670701389462	0.40932094958280363	0.15318739769015063	0.16849303831573045
PRC1.3a complex	0.25777239095913207	0.38166678735947424	0.2520390385490835	0.4041656318798117	0.3527769673166658	0.4376463918062464	0.34636096849579817	0.38418288988296784	0.3712687155376501	0.13875622313019065	0.33365718607215594
PRC1.3b complex	0.22991673647984082	0.380104566296135	0.2347440264105041	0.4013278536343505	0.37820442146285776	0.43421746340881895	0.30475204634002445	0.5121202067520543	0.3312293141637028	0.13875622313019065	0.33116861507646694
PRC1.4c complex	0.19271693493991018	0.32823613732351775	0.2490949960271362	0.27540452601375165	0.28519058814917886	0.5008184378606607	0.26153719541245124	0.3844307845078251	0.32731030649393433	0.15318739769015063	0.2772739803557182
PRC1.5a complex	0.27744245742448786	0.47261129058887125	0.23241751318746864	0.4041656318798117	0.3483615297178936	0.438081473276541	0.32547701118151084	0.4613682536617587	0.3788474723589603	0.13875622313019065	0.36748321500638637
PRC1.5c	0.24324449689653105	0.4467135525734471	0.22062629200096492	0.4013278536343505	0.358900302293601	0.4850807603908975	0.28760852241374296	0.5715959422473373	0.3358516157849829	0.13875622313019065	0.3998892053651862
PRC1.6a complex	0.2599891791395307	0.29286782191109745	0.26216923358088673	0.40592437741479154	0.2339833794584094	0.4806423484704455	0.30105475028515716	0.41375259113163365	0.294964567093335	0.11529502415403535	0.307209034606229
PRC1.6b complex	0.2621924446386111	0.32172928046557303	0.25970106737309095	0.45702078339684316	0.24355294612026898	0.5006477241928747	0.263231028651681	0.44355195535676545	0.267156475047134	0.11529502415403535	0.3185909656457081
Spliceosome, E complex	0.23918625077169484	0.19197613636252184	0.21451393781820427	0.2758888543983279	0.21054388664101853	0.20539999961527877	0.21461427973088054	0.2734227420191484	0.2631902689250429	0.23741455084886423	0.20570720386507663
SOX9-TRAP complex	0.16001844096102394	0.25664759248555596	0.16868970076364256	0.2443470335849324	0.27100629800700404	0.32280183063546963	0.1759093070803731	0.32106432245530864	0.27131823310083936	0.3194528662847083	0.2362632880274985
IL1R1-IL1RAP-IRAK1-MYD88-TOLLIP complex	0.26109245910787715	0.2809760734274246	0.2618476890274942	0.1888124420978964	0.22941206632771136	0.3508740453765311	0.22082605003286557	0.4530691795879942	0.4716470863862485	0.0	0.3171028054634871
CCR4-NOT-TOB1 complex	0.08384118616562938	0.17775247778158057	0.2146611143201475	0.31727842912704163	0.10814817418408482	0.4362344513818468	0.21968141209695724	0.2888000613990542	0.4339089414654403	0.22293071956418783	0.18291338271650293
AP-3-KIF3A-RAB4A-RBSN complex	0.3985249852014182	0.18546632608402155	0.249490977471905	0.4512571770645786	0.3553233339491412	0.44681082291730306	0.23302261103366229	0.6155190626558359	0.4264726137919949	0.2275198302664443	0.41559526626412874
Distal appendage	0.22904695560020188	0.3251494347972881	0.24006123025054324		0.36634072121455374	0.41915134320548614	0.2445478335872814	0.4456505126655362	0.3658908557215445		0.4343749201308767
ZFAND2B complex	0.41364623987276466	0.35911457912147576	0.263242752108628	0.2099185464429145	0.20879360171182804	0.3163821825100546	0.4454147989697514	0.4485175730190086	0.2756982855283825	0.3066378614265919	0.3017004762913499
CUL2-PTCH1-TCEB1-TCEB2-ZYG11B complex	0.12400007475349942	0.3459473570696201	0.33468115557029554	0.21492092552575753	0.29434075921764236	0.4552967598148719	0.37945251769341215	0.5711755643140598	0.33489643677243136	0.3559988700565292	0.3776315723190639
Centriolar subdistal appendage	0.29333061800936133	0.8199230824128934	0.28056818226849844	0.6095445405496848	0.2140051475388572	0.3838288235897281	0.4086529760585704	0.558350260060473	0.2890931200491998	0.11249086088305374	0.2845596289650144
TIM22 holo-complex (AGK, TIMM9, TIMM10, TIMM10B, TIMM22, TIMM29), mitochondrial	0.1505884929408425	0.16968223000266278	0.11869202814394471	0.16393529097026877	0.11287044869582241	0.19746929612087125	0.2077455228177783	0.11003996570348704	0.147079426172103	0.14652214124092366	0.28053918455673454
Pericentrin complex	0.2301306151575426	0.3263199836946947	0.32464628953950647		0.2805633928474588	0.3605543899564351	0.33772895578670836	0.5243803376736803	0.34303744490885835		0.39584951243889654
TNFR1 signaling complex, TNF-induced	0.30398137766350014	0.48849750057532776	0.24902562134414438	0.38927625058166354	0.24338710628874896	0.4738462652661412	0.3311709898205655	0.5180460129987285	0.29697015888741474	0.2935621602483982	0.2803827466520351
LUBAC-SPATA2-CYLD complex	0.2199833631007929	0.7946321257872538	0.2573755446822391	0.2656811800269154	0.20971377234837327	0.38840254112635053	0.2834675984332265	0.49086796781522735	0.39148586117733286	0.0	0.2809419313056309
COA3-HSPA9-TIMM44-TIM23(sort) complex, mitochondrial	0.14609569226110689	0.21424034967681035	0.1748044312688046	0.4027977596770593	0.14843341215156364	0.1326591874862898	0.11514857453807688	0.2673600369164407	0.1905253348585627	0.28940432881910205	0.22993926206855647
TIM23(sort) complex (ROMO1, TIMM17A, TIMM21, TIMM23, TIMM50), mitochondrial	0.1333527712994262	0.1938903001403729	0.2273307315509169	0.49634740170124464	0.1439127402562711	0.15377930918786553	0.14760189218566996	0.19033107655781217	0.2224165929511855	0.3572419679463211	0.28155240296155787
MITRAC complex, mitochondrial	0.25237629119613586	0.4196463936672363	0.21766103219276833	0.4218807587764237	0.20138809828736895	0.24702158392441362	0.22558243562024252	0.3483813069276688	0.1955848226029265	0.29498949338694197	0.22685840097239945
RAB3IP-TRAPP II complex	0.21456062564085177	0.3573173694064588	0.1899624777466235	0.34946881472741925	0.18838383845372317	0.335775264515775	0.27505767555325344	0.3253378799796479	0.2842059493779401	0.4331716994967713	0.2921184357330892
Mitofilin complex, mitochondrial	0.11645627300654336	0.06915877678941383	0.14985533488522682	0.16293981821013231	0.1121052707407039	0.19103089908273754	0.1337976645778528	0.20054102688350278	0.11036205023272005	0.23773875311066742	0.17832979942816765
KPNB1-SMN1-SNUPN-ZRP1 complex	0.5081740887288034	0.26150038075860915	0.1518603870604012	0.3395666140661929	0.2770714896581814	0.3079338946975024	0.36058896954027636	0.5234041818145638	0.2719040597929228	0.0	0.38452740839391725
TRAPP III complex	0.18591114484288515	0.2671943557982817	0.13441257540500773	0.25951107701182874	0.15824759360557883	0.214082598388203	0.21507092396198463	0.2705366088756945	0.26141231454032116	0.31762430758801874	0.2243808315565171
Rixosome	0.10579973526516426	0.18540685773762627	0.060611130572941305	0.21931030988489733	0.19886442236268656	0.17245983463509676	0.11545142394729137	0.15441939935709725	0.14644677791950914	0.26896065895910304	0.07505238535582841
VPS34-VPS15-BECLIN1-UVRAG-SLAMF1 complex	0.2141626654103955	0.09804948435819957	0.19793460997661816	0.37778357609798535	0.21078199120512112	0.15471069942303642	0.2333882898453396	0.09017999500460186	0.2701246254546136	0.38369968006426763	0.08767187441380339
mTRAPP II complex	0.18674079476058544	0.3546770621853194	0.1463095326551153	0.266968277990262	0.12796207598068318	0.2534529197723636	0.20487557509928242	0.29535976313479667	0.2274903777721871	0.4331716994967713	0.26964579142474715
mTRAPP III complex	0.18591114484288515	0.2671943557982817	0.13441257540500773	0.25951107701182874	0.15824759360557883	0.214082598388203	0.21507092396198463	0.2705366088756945	0.26141231454032116	0.31762430758801874	0.2243808315565171
CDC37-HSP90AA1-MAPK1-MAPK3-MAPK11 complex	0.3456777238360943	0.59122468135506	0.22949286882511483	0.38182065573056956	0.11512559526253666	0.22908693164532742	0.4262923201894771	0.8492604245955634	0.533207588690659	0.35763721488664174	0.41515577500922807
Nuclear pore complex	0.15965237926470224	0.11984392975230396	0.2072710440969784	0.25359193706358263	0.18780758325153724	0.19712295795283988	0.2435200736593853	0.2978152420300538	0.2578881233502877	0.21056253148980364	0.23077419931265117
TLR3-associated signaling complex	0.2850295835964483	0.3524934243180963	0.22235252062732186	0.25755318110422093	0.17201726186459748	0.2103057743176081	0.29486246047854264	0.30613393652079934	0.30449618279694163	0.32675921447165246	0.28146243702327967
TLR3 death-signaling complex	0.27713279451014877	0.35204583315121946	0.28363950060263077	0.1842151538752667	0.21965848974857238	0.33394864411588276	0.2991630759243184	0.3814419586744071	0.313179042987705	0.236438618212879	0.34993078858443005
TLR3-DISC complex, atypical	0.31518440613199694	0.3640660950791449	0.24806985025124223	0.25755318110422093	0.14544781808069437	0.2222175560005074	0.25988427068366876	0.30613393652079934	0.2999753978995748	0.32675921447165246	0.2527912481716778
DDX58-MAVS-PPP6C-TRIM14-WHIP complex	0.3834106875638293	0.6450163539804801	0.2784685954887281	0.28894919290549104	0.22078865952136273	0.3911774650516252	0.47344094246813023	0.6211989108846308	0.34185785408293407	0.3694946743678377	0.4409077281467471
TIM23(sort) complex (ROMO1, TIMM17B, TIMM21, TIMM23, TIMM50), mitochondrial	0.13914919932394543	0.18446602425401226	0.17756883513427246	0.5649624350143766	0.0811578658542138	0.0965550815037693	0.13623012730290066	0.16935124470851814	0.17355220573821362	0.30491852793154917	0.2994978947390236
HSP90-IRF3-MAVS-TBK1-TOMM70 complex	0.4260722163465739	0.4644044325832428	0.2156666340197017	0.24978719487762252	0.12732756873795223	0.33205370396878875	0.431684094277943	0.6027383428589154	0.21230235196446365	0.19204661362822698	0.5041199770904152
MeCP1 complex	0.1643290914545317	0.24651589563885712	0.16153182668108226	0.2680167392962264	0.15358484282120324	0.14147820432181393	0.13131512929534012	0.2784604872918139	0.13865600346732057	0.1780649370870971	0.14448983062500442
TRAP complex	0.17162819027902074	0.28890010790861054	0.22044315225831115	0.3721141641066515	0.31832087134323017	0.2644825249015367	0.2175873107037779	0.24263856635898515	0.2644839376052402	0.4299263852189186	0.21044924906025847
Anaphase-promoting complex	0.1286161560287507	0.20276941596315612	0.15411957706821855	0.32335702462463434	0.17887895423930267	0.21767259429345462	0.09154211233404773	0.23022523366694322	0.25069188338719983	0.2628940833960856	0.15380292133515427
TFIIH transcription factor complex	0.13804985808972542	0.09004618790816649	0.08812013762973404	0.3166554058713732	0.1778086448084255	0.10447369904243392	0.15443507953478575	0.1994234237122714	0.21784474847729607	0.34245086531266544	0.1021631923611669
Polycomb repressive complex 1 (PRC1, hPRC-H)	0.28523827590517464	0.42798056930610867	0.2537892587620835	0.43519943873788597	0.205642318956524	0.5137511149590984	0.20972755451192976	0.3374745935592107	0.33072438638244456	0.40146918466648984	0.3231138998267358
PBAF complex (Polybromo- and BAF containing complex)	0.44671181724880404	0.36302399283943165	0.3023178142789619	0.4291715390056686	0.1761652220504711	0.35859216925463555	0.3575015383226195	0.45112094039457407	0.33187076202742305	0.37400326282544055	0.3797963138361598
TFIID complex	0.16023912514589445	0.2643582412771677	0.18323333217859805	0.4156647543322383	0.23360444887129547	0.222587511516771	0.23988567620552098	0.33069947269265343	0.2845188288797353	0.2973005740430563	0.2587036372454769
COG complex	0.06828519229992644	0.07306807123633692	0.021479237498567717	0.15525275521450374	0.050108458929163754	0.07502427424497737	0.0342395382624702	0.024319302461642756	0.03809814306711959	0.13975279854772657	0.1216642766084613
BAF complex	0.5189419556813005	0.5309557522245391	0.46827803955948694	0.399765479291577	0.21031952661367753	0.32741327948530724	0.43842533835216246	0.5742321523794848	0.4161068423424308	0.3771993939670724	0.48033217970758085
SMCC complex	0.19542835007897846	0.15842687767412011	0.1670596287558838	0.3927600644129887	0.27715141837860696	0.3084480053283152	0.15815158457520223	0.28070586746325105	0.25865375231287135	0.40979556051022203	0.22768330770422615
Mediator complex	0.18664423379085743	0.2880416390600828	0.17886523727349588	0.4143989534197706	0.3222208384170612	0.4258340755504287	0.20097548165390614	0.3335713565966955	0.31189583328866244	0.3295548941215342	0.27736703212566355
BRAFT complex	0.29811492714245985	0.22625511549337604	0.3040532291961724	0.4332406152822793	0.357113452915853	0.43870611646678376	0.2282790972668674	0.37187790033376544	0.3876871330247119	0.27430441509148756	0.30554094357675515
FA core complex (Fanconi anemia core complex)	0.25079541871133637	0.0	0.24511425046935595			0.0	0.1541536895725663		0.1335695671504759
40S ribosomal subunit, cytoplasmic	0.19762229489735803	0.2118756754397815	0.1692683986987946	0.16109905689269438	0.1443514845618306	0.19543848719464194	0.2113257035488923	0.13912153702704808	0.18226563680965102	0.2043384068428407	0.25714638769024944
TFTC complex (TATA-binding protein-free TAF-II-containing complex)	0.15275102418634803	0.23035610242890084	0.19406684509668123	0.4256211712163821	0.28463027978988903	0.28832967317489583	0.22905013993117523	0.352480306660738	0.3092556830778052	0.21384340700460502	0.2831313112842303
TFIID-beta complex	0.14044225987311293	0.23149193091891193	0.16976021081231937	0.3694910243221496	0.2799370969805253	0.20040629636519874	0.23571647611413707	0.34230683791905475	0.30828518369684643	0.0	0.2616375633228181
STAGA complex	0.14158112379955928	0.14965919956955812	0.16019673820318614	0.3009930148547351	0.3155769090567611	0.3803767380457524	0.22589448822160868	0.37820700180888933	0.2827130058055891	0.24531979469777518	0.32438367873740004
NuA4/Tip60-HAT complex	0.17718965935924152	0.2342104025814115	0.15346928461952003	0.35735383688604616	0.25361409891082953	0.22619888266034288	0.15936293114531358	0.2714268021386896	0.2716996017254313	0.26384795233829633	0.22725672361228128
PBAF complex	0.3811912429893886	0.37290527431381065	0.2624089527469058	0.39737244981964276	0.19696146919496899	0.319336609498851	0.2973430669907939	0.3927022868202823	0.3437493790096483	0.3437929820609909	0.30792691709835435
mSin3A corepressor complex	0.17056974998837265	0.10194284237087346	0.1433012160250054	0.3817368094945501	0.16781310464767496	0.11917120503846453	0.09754870139015906	0.14326735579280964	0.21687217217434995	0.268396874089365	0.09543459409369298
MSL complex	0.10374708985124412	0.16491503741485405	0.17787286719510406		0.30963495976893335	0.4055422060483337	0.06287026708124922	0.5197509409237301	0.23091503074710826		0.3678812831942681
Exon junction complex	0.35732549998993113	0.353198223123967	0.1543272981578332	0.2782923763113963	0.16820912689410017	0.10561836726504492	0.16182096509144347	0.1707687678229018	0.18686705543915905	0.2943109477661111	0.1587723488655867
Exosome	0.20577812777046803	0.15428346422706457	0.1802757909021239	0.19768013183236688	0.16182148022406764	0.1514423587038837	0.13541579735670747	0.2087826207458915	0.2045706107808608	0.16312377616294682	0.2551443664016761
FA complex (Fanconi anemia complex)	0.24436583881484572	0.218146908192637	0.3317287336909646	0.0	0.19572533148628057	0.418733664276818	0.16512909359104985	0.38766406779871787	0.24591652005087586	0.0	0.16299353098533725
Rap1 complex	0.3238992101560586	0.16628186006043072	0.2629399765348339	0.35455618278385787	0.3247946968474314	0.41352894504575427	0.30497476299601106	0.38926995402791487	0.379787734329718	0.25506730787401993	0.2913364327018166
TLE1 corepressor complex (MASH1 promoter-corepressor complex)	0.4480231301894779	0.4674530419575277	0.3231513941430546	0.5192697028269582	0.2605699311217512	0.44890661170585366	0.5340863604727671	0.7281058458384827	0.5629457952742919	0.4444535609051985	0.41816289311296617
SMN complex	0.3588192367217337	0.25776042513332076	0.20870855483221412	0.3471096365076227	0.252803858937867	0.23420057025377675	0.25717295475901497	0.3804794000146744	0.2980190782802017	0.27905201211808583	0.2298926044312638
ITGA6-ITGB4-Laminin10/12 complex	0.07687814022346993	0.49431497917592654	0.13654982710346905	0.8187671259188888	0.31807591306117994	0.24860829031818643	0.24386985047243448	0.40887506839485827	0.6689779128414434	0.371031393538723	0.5128470373331272
Set1B complex	0.2387081715496591	0.293523069074458	0.25802060166528196	0.32733494903810084	0.23023226369979274	0.3017950611777595	0.25910496477880113	0.3261783947547306	0.33169925691457236	0.26107393048201855	0.3894892869898416
Set1A complex	0.21267144925605794	0.3181262558051384	0.22845844370109775	0.2814803950900453	0.15966076352338401	0.27338242321790085	0.28198247346578775	0.2615393889786854	0.2809226157555173	0.22146674002580163	0.34893422114427014
NuA4/Tip60 HAT complex	0.1677447476593491	0.2499533665375676	0.15253274951988438	0.3187046980544715	0.26204292650199823	0.28190640259786753	0.16775700356706766	0.3014027095762479	0.3202442047919612	0.2658367773552383	0.25453908053811813
RNA polymerase II complex, chromatin structure modifying	0.30218320455332026	0.28071740009266855	0.251047985591638	0.34479498227615213	0.24306946556967182	0.40931283414407	0.30446690645205404	0.4019334101356634	0.31805672289036463	0.22291017757485393	0.32903365423662206
B-WICH complex	0.31470279906313015	0.4740233402158914	0.4466120825645044	0.5165332492673315	0.26489112905693696	0.3994081002609073	0.5731796316848751	0.7714853627461268	0.52942971663859	0.2980731441168172	0.533962630448788
NADPH oxidase	0.1890176136937622	0.48356956977654186	0.2769243176262038	0.35033963680930513	0.2994117962458916	0.1926447177210989	0.34742498638855307	0.11328341144847838	0.41982273778952905	0.27563454936556586	0.3422816406726019
cBAF complex	0.3906197649224999	0.37682411778422903	0.2668044641451125	0.3660239995981351	0.1844894080808063	0.30284971056178006	0.2996722849634881	0.4033968603116199	0.36982177262448424	0.3530573889065066	0.32222794084078554
ncBAF complex	0.4451292093852171	0.39015188905791814	0.26389470207362503	0.47837776087686906	0.23739614785468446	0.39574239829525193	0.35294789341581656	0.48225040845321687	0.3361015158151835	0.4756669477581995	0.39853009106293513
Ragulator complex	0.0728156593555488	0.06356542130346833	0.10165587504890172	0.1368339030375179	0.05332274952869496	0.05054935710579653	0.0914715192152349	0.03614741555136744	0.2263813051033285	0.13140661749934035	0.2998246165846785
Ragulator-Rag complex	0.255472130431032	0.23778505641074155	0.20005141333233617	0.19779306143201597	0.0966945670717153	0.26563969827993694	0.19015610062219673	0.12641863244903898	0.20426269750589715	0.2764272907386878	0.44842389937637994
GID/CTLH ubiquitin E3 ligase complex	0.1112028744454003	0.2703991568150331	0.2539174958326666	0.3674147846118462	0.18625630662870724	0.20118061925081904	0.2517101148844313	0.3085535007100668	0.2843205352047007	0.24926636239625286	0.16526400288862142
