# Supplementary material for: A tissue-specific atlas of protein–protein associations enables prioritization of candidate disease genes
Source: Nat Biotechnol. 2025 May 2;44(4):654–67. doi: 10.1038/s41587-025-02659-z (PMC13090126; doi:10.1038/s41587-025-02659-z)
Supplement: Supplementary file 3 — All supplementary tables and file descriptions. [file 41587_2025_2659_MOESM3_ESM.zip › TableS28_[figS19a]_tissues_subcell_x_subcell_median_prob.csv]

		blood	brain	breast	colon	kidney	liver	lung	ovary	pancreas	stomach	throat
Nucleoplasm	Mitochondria	0.3792898	0.2383926	0.3857433	0.38055859999999997	0.3839865	0.25521485	0.3168104	0.3160074	0.3595402	0.4299959	0.34527515
Nucleoplasm	Plasma membrane	0.3444951	0.1982796	0.3606544	0.3438346	0.4053293	0.2640332	0.2822652	0.2608733	0.3269316	0.374854	0.2957478
Nucleoplasm	Cytosol	0.3645735	0.2591483	0.3856483	0.3799638	0.4120073	0.306008	0.3238111	0.30543845000000003	0.3630551	0.4373063	0.3335413
Nucleoplasm	Nucleoli	0.4249162	0.4150411	0.4305045	0.423211	0.42282505000000004	0.3756306	0.40983285	0.39983575000000005	0.42012130000000003	0.4738139	0.4496971
Nucleoplasm	Vesicles	0.3533207	0.2299019	0.364537	0.3656665	0.4005826	0.27130705	0.28840515	0.2768992	0.3307868	0.4053021	0.3146414
Nucleoplasm	Golgi apparatus	0.3576218	0.2778427	0.36463025000000004	0.37058795	0.3926699	0.28641574999999997	0.2924281	0.2546638	0.3351316	0.3983246	0.333005
Nucleoplasm	Nuclear bodies	0.4041549	0.35863334999999996	0.4043326	0.38676975	0.4240794	0.3453702	0.35534239999999995	0.359179	0.3820989	0.4492764	0.37541285
Nucleoplasm	Centrosome	0.3939298	0.2992574	0.3957417	0.3594145	0.41260355000000004	0.29235500000000003	0.3329212	0.3216161	0.3601476	0.4000641	0.3460166
Nucleoplasm	Nuclear speckles	0.4294578	0.41810084999999997	0.4364044	0.41988075	0.44608804999999996	0.40549755	0.409593	0.4107203	0.4106788	0.4929875	0.4460996
Nucleoplasm	Cell Junctions	0.35901655	0.2131028	0.3858868	0.3717247	0.3946649	0.28247455	0.3161151	0.3170817	0.3428185	0.42561709999999997	0.3354026
Nucleoplasm	Endoplasmic reticulum	0.35083759999999997	0.2845844	0.3621991	0.38026424999999997	0.3964344	0.2701703	0.295336	0.263353	0.3361239	0.419155	0.33240475
Nucleoplasm	Peroxisomes	0.3497127	0.2433876	0.3734082	0.3812955	0.38103644999999997	0.23883005000000002	0.29239005	0.2933182	0.3381479	0.4405114	0.35273305
Nucleoplasm	Cytoplasmic bodies	0.3941469	0.3328742	0.399691	0.3800027	0.4075871	0.3343283	0.344136	0.3338125	0.3661603	0.44009940000000003	0.34424825000000003
Nucleoplasm	Intermediate filaments	0.36097805000000005	0.22904885000000003	0.3710353	0.3581048	0.4189369	0.2783583	0.3037002	0.2602397	0.34983845	0.3721971	0.2700214
Nucleoplasm	Lysosomes	0.3239596	0.16958115	0.358976	0.3875229	0.40438935	0.3264344	0.2558439	0.241244	0.2962902	0.44009109999999996	0.3080812
Nucleoplasm	Focal adhesion sites	0.3516246	0.2386577	0.3458706	0.3184059	0.43165774999999995	0.285772	0.2462021	0.21323799999999998	0.3178062	0.35038135000000004	0.26319475
Nucleoplasm	Centriolar satellite	0.3957036	0.31398919999999997	0.3886032	0.3458188	0.40870555	0.2934037	0.31801159999999995	0.3294465	0.3730829	0.4368561	0.35813085
Nucleoplasm	Microtubules	0.3604548	0.2476727	0.3888252	0.384963	0.4182922	0.3061453	0.3496361	0.3461664	0.3636065	0.4705956	0.34837555
Nucleoplasm	Nuclear membrane	0.403427	0.4024824	0.41209304999999996	0.4163893	0.4428024	0.399637	0.3845514	0.3626824	0.3873564	0.47410905000000003	0.41596355
Nucleoplasm	Nucleoli fibrillar center	0.4268051	0.3748186	0.4152129	0.4250927	0.4267424	0.3686072	0.38477	0.3847404	0.3974468	0.4938694	0.4415402
Nucleoplasm	Actin filaments	0.3690098	0.2465834	0.3631966	0.33936635	0.4097401	0.3025381	0.2843582	0.233604	0.32775675	0.404958	0.28287914999999997
Nucleoplasm	Nucleoli rim	0.4340119	0.4027284	0.4302496	0.4239899	0.4214539	0.3628229	0.4020003	0.4032132	0.4205104	0.4900142	0.4222282
Nucleoplasm	Cytokinetic bridge	0.35790645	0.46473195	0.36898715000000004				0.54783315	0.46676445			0.4115614
Nucleoplasm	Lipid droplets	0.3542725	0.2166307	0.37054984999999996	0.3584345	0.3870796	0.2630845	0.27780145	0.26316	0.32566755000000003	0.4211485	0.3041397
Nucleoplasm	Mitotic spindle	0.4019628	0.42140645	0.43470935			0.4282627	0.4839206	0.32553085000000004	0.45010215		0.4050874
Nucleoplasm	Endosomes	0.3337995	0.1847822	0.3529805	0.3830887	0.4031846	0.3025432	0.2507805	0.2087303	0.3387764	0.4143853	0.276077
Nucleoplasm	Microtubule ends	0.36486300000000005	0.222073	0.4096259		0.4292535	0.2833783	0.3366571	0.275308	0.3784712		0.3492277
Nucleoplasm	Midbody	0.3724191	0.2438311	0.3632533	0.3920993	0.4180792	0.2778921	0.2830226	0.2737238	0.3910308	0.4119756	0.2563154
Nucleoplasm	Rods & Rings	0.3299636	0.2034701	0.3679031	0.3254017	0.444001	0.2998851	0.2560316	0.2056856	0.3281711	0.3425022	0.2865685
Mitochondria	Nucleoplasm	0.3792898	0.2383926	0.3857433	0.38055859999999997	0.3839865	0.25521485	0.3168104	0.3160074	0.3595402	0.4299959	0.34527515
Mitochondria	Plasma membrane	0.3217368	0.2613754	0.3620811	0.324907	0.38772385	0.244231	0.3070971	0.2712008	0.3070828	0.3771897	0.31186625
Mitochondria	Cytosol	0.29784965	0.26343535	0.38413045	0.3683581	0.4194831	0.285761	0.3028685	0.2982308	0.3524216	0.4184359	0.3308983
Mitochondria	Nucleoli	0.46590715	0.278758	0.41229745	0.4216303	0.4008462	0.2854739	0.3556425	0.3756196	0.4055304	0.4322099	0.3724089
Mitochondria	Vesicles	0.3441598	0.2648673	0.38265804999999997	0.3579726	0.4338227	0.2866276	0.31409489999999995	0.280932	0.3260267	0.4036698	0.3224702
Mitochondria	Golgi apparatus	0.3983392	0.25490625	0.3936513	0.3661197	0.44239195	0.2931613	0.3343163	0.29199335	0.3461506	0.41016185000000005	0.3519982
Mitochondria	Nuclear bodies	0.3943785	0.2395346	0.37714725	0.37625445	0.36750455000000004	0.2494988	0.3150577	0.3201234	0.3481741	0.4076276	0.3394452
Mitochondria	Centrosome	0.4059638	0.2569538	0.3821172	0.3514794	0.3701517	0.270216	0.3016945	0.27519004999999996	0.3282152	0.385662	0.3229128
Mitochondria	Nuclear speckles	0.4219029	0.24531170000000002	0.39529415	0.4017167	0.3746819	0.2712809	0.33573525	0.34157305000000004	0.3610165	0.4480222	0.3556072
Mitochondria	Cell Junctions	0.3184838	0.2730712	0.37845965000000004	0.41748635	0.42005325	0.31006100000000003	0.3520472	0.3373087	0.3760808	0.42552505	0.3629223
Mitochondria	Endoplasmic reticulum	0.44657335	0.2642466	0.38641485	0.37370415	0.4345489	0.34178660000000005	0.3343544	0.2648631	0.3749958	0.407081	0.348997
Mitochondria	Peroxisomes	0.46063584999999996	0.2832386	0.4380077	0.4570361	0.5386276	0.49604555	0.3989385	0.3495945	0.3890487	0.45084274999999996	0.3862564
Mitochondria	Cytoplasmic bodies	0.3125601	0.22294825000000001	0.3760323	0.359641	0.39081394999999997	0.262162	0.293698	0.2778447	0.3161799	0.3984449	0.321967
Mitochondria	Intermediate filaments	0.33656025	0.2448873	0.3582329	0.3696868	0.3890611	0.2256041	0.32097125	0.2836856	0.3032886	0.3688033	0.30734285
Mitochondria	Lysosomes	0.3751498	0.28409505	0.3903343	0.3788075	0.5043373	0.2459562	0.33496499999999996	0.2694196	0.2801886	0.4363426	0.2742146
Mitochondria	Focal adhesion sites	0.2862978	0.25045914999999996	0.33445559999999996	0.2976401	0.3170465	0.2678996	0.2331106	0.20007045	0.26684635	0.3459553	0.26482605000000004
Mitochondria	Centriolar satellite	0.35780500000000004	0.27781105	0.3732198	0.2608426	0.38424145	0.2630137	0.301935	0.2880281	0.31705475	0.39495009999999997	0.3132336
Mitochondria	Microtubules	0.30143695	0.26292495	0.38157485	0.3782606	0.43919805	0.2926641	0.3085324	0.2623141	0.35055545	0.4415899	0.3289662
Mitochondria	Nuclear membrane	0.4687805	0.2357473	0.3891667	0.4086939	0.3946424	0.27705305	0.3510996	0.316431	0.3597165	0.4341632	0.36408045
Mitochondria	Nucleoli fibrillar center	0.488669	0.2722798	0.3957332	0.4606956	0.4026625	0.27473475	0.350391	0.3585086	0.3873015	0.4458892	0.36280415
Mitochondria	Actin filaments	0.31394215000000003	0.258595	0.351699	0.3289735	0.32421325	0.2711132	0.267854	0.2045934	0.2750746	0.38381595	0.28136865
Mitochondria	Nucleoli rim	0.4436174	0.2500038	0.41807859999999997	0.4306288	0.40215734999999997	0.3046116	0.36054624999999996	0.3749208	0.4260369	0.4498696	0.3774474
Mitochondria	Cytokinetic bridge	0.4671239	0.2817062	0.36508280000000004				0.3541965	0.2793592			0.3632072
Mitochondria	Lipid droplets	0.3660112	0.257909	0.3917322	0.4311728	0.4085325	0.32446260000000005	0.3382451	0.2717748	0.35854074999999996	0.4308589	0.3427569
Mitochondria	Mitotic spindle	0.45326295	0.4741465	0.4018061			0.31800225	0.39808580000000005	0.3385232	0.3600929		0.34122385
Mitochondria	Endosomes	0.27579915	0.24636819999999998	0.3829249	0.3852607	0.4808934	0.2874888	0.2862491	0.2374829	0.28813	0.42236015	0.315943
Mitochondria	Microtubule ends	0.38169285	0.3019824	0.40324404999999997		0.3195968	0.2103058	0.3001787	0.2303054	0.1903186		0.2829329
Mitochondria	Midbody	0.2196315	0.2910653	0.410205	0.4151216	0.5495232	0.261357	0.32410300000000003	0.2406754	0.3443934	0.4240277	0.3309037
Mitochondria	Rods & Rings	0.3556031	0.22128115	0.35115825	0.27500715	0.44142625	0.2048962	0.34331920000000005	0.2757576	0.3117927	0.3521131	0.2856924
Plasma membrane	Nucleoplasm	0.3444951	0.1982796	0.3606544	0.3438346	0.4053293	0.2640332	0.2822652	0.2608733	0.3269316	0.374854	0.2957478
Plasma membrane	Mitochondria	0.3217368	0.2613754	0.3620811	0.324907	0.38772385	0.244231	0.3070971	0.2712008	0.3070828	0.3771897	0.31186625
Plasma membrane	Cytosol	0.3817534	0.27365530000000005	0.3763532	0.369497	0.40445125000000004	0.2967674	0.30165575	0.3044282	0.3382898	0.378931	0.3260691
Plasma membrane	Nucleoli	0.3223036	0.1840236	0.3538554	0.31681285	0.39539	0.2488665	0.2629101	0.23608869999999998	0.30690115	0.3580196	0.278513
Plasma membrane	Vesicles	0.386426	0.304611	0.3953898	0.3856488	0.41272715	0.31262755	0.3406066	0.330866	0.3617696	0.3829753	0.3415795
Plasma membrane	Golgi apparatus	0.37071149999999997	0.26592499999999997	0.3939781	0.3591528	0.40332405	0.302011	0.3211782	0.3381931	0.3505096	0.3792992	0.33041755
Plasma membrane	Nuclear bodies	0.3598368	0.2179336	0.36991514999999997	0.3528991	0.40479535	0.2772188	0.3034016	0.2765018	0.3419236	0.3787792	0.31056700000000004
Plasma membrane	Centrosome	0.34764325	0.240996	0.3880625	0.3865955	0.40836315	0.29260410000000003	0.3339741	0.308776	0.3639456	0.38006025	0.3267794
Plasma membrane	Nuclear speckles	0.3243064	0.18761555000000002	0.35228305000000004	0.33008315	0.4023076	0.2577893	0.2748312	0.2407603	0.31233675	0.38391215	0.2866624
Plasma membrane	Cell Junctions	0.4092989	0.32294475	0.3989062	0.3333961	0.4114934	0.2881333	0.33805005	0.3117468	0.33909429999999996	0.3760088	0.33083605
Plasma membrane	Endoplasmic reticulum	0.37298615	0.2748482	0.41009125	0.3755611	0.4090905	0.2898024	0.3359351	0.33590865	0.3498354	0.3881092	0.33598
Plasma membrane	Peroxisomes	0.3636381	0.29595570000000004	0.3749751	0.3383071	0.401487	0.2398171	0.3272098	0.286114	0.33554495	0.3917523	0.3193071
Plasma membrane	Cytoplasmic bodies	0.3735944	0.2381652	0.3768935	0.3696033	0.4054545	0.32176565	0.3099896	0.3057793	0.335574	0.3632732	0.3213762
Plasma membrane	Intermediate filaments	0.3853686	0.29173815000000003	0.4019364	0.3804862	0.4306003	0.3451872	0.3302784	0.3551108	0.3609147	0.37078880000000003	0.33932275
Plasma membrane	Lysosomes	0.4014808	0.3716552	0.4322905	0.39398265	0.39130940000000003	0.380551	0.3771544	0.3552416	0.4076678	0.3999098	0.3647082
Plasma membrane	Focal adhesion sites	0.4368991	0.31540595	0.4335388	0.4233874	0.4216456	0.3926842	0.4104726	0.4134544	0.3893124	0.3750054	0.3646203
Plasma membrane	Centriolar satellite	0.34533844999999996	0.2441895	0.39198089999999997	0.38159224999999997	0.4036072	0.2975682	0.32797315000000005	0.2932851	0.3453605	0.4057008	0.3209735
Plasma membrane	Microtubules	0.3795548	0.26807565	0.3804207	0.3665329	0.4039945	0.2976345	0.2982903	0.2740386	0.3590738	0.39750135	0.3193851
Plasma membrane	Nuclear membrane	0.3581801	0.1952522	0.3821038	0.35302515	0.4108492	0.2979021	0.3065812	0.2775267	0.34050685	0.399716	0.3146571
Plasma membrane	Nucleoli fibrillar center	0.32361615	0.1997364	0.3637396	0.32161280000000003	0.39726859999999997	0.25985064999999996	0.2839348	0.2462803	0.3170605	0.3684459	0.2812973
Plasma membrane	Actin filaments	0.3980654	0.30187295000000003	0.41531855	0.3928461	0.41479984999999997	0.3631646	0.36687345	0.3830541	0.36204289999999995	0.3939035	0.3518313
Plasma membrane	Nucleoli rim	0.3276452	0.2049276	0.3374094	0.3195165	0.39332670000000003	0.2688426	0.2514978	0.233353	0.2999532	0.3608669	0.28703535
Plasma membrane	Cytokinetic bridge	0.3773578	0.1477027	0.3443537				0.2780918	0.230243			0.31800185000000003
Plasma membrane	Lipid droplets	0.3816684	0.2997496	0.41057875	0.3707301	0.3942563	0.2823658	0.3502863	0.3489503	0.3756332	0.3881047	0.3473124
Plasma membrane	Mitotic spindle	0.3661814	0.1537887	0.38035675			0.1526336	0.2086611	0.3203088	0.2166954		0.3092915
Plasma membrane	Endosomes	0.4352699	0.3552778	0.405828	0.40886085	0.4115597	0.3637337	0.3776825	0.4112049	0.3877551	0.4055101	0.3759641
Plasma membrane	Microtubule ends	0.4791886	0.33369000000000004	0.3822787		0.4071579	0.3116674	0.292112	0.3702684	0.3806052		0.33760475
Plasma membrane	Midbody	0.4037219	0.2952613	0.3654837	0.3799713	0.38645025	0.4030227	0.3251409	0.3266476	0.3120619	0.38491705	0.38198065000000003
Plasma membrane	Rods & Rings	0.3659105	0.2962532	0.4016569	0.3671638	0.4272489	0.38565545	0.3853534	0.4095886	0.3574938	0.3635987	0.36662025
Cytosol	Nucleoplasm	0.3645735	0.2591483	0.3856483	0.3799638	0.4120073	0.306008	0.3238111	0.30543845000000003	0.3630551	0.4373063	0.3335413
Cytosol	Mitochondria	0.29784965	0.26343535	0.38413045	0.3683581	0.4194831	0.285761	0.3028685	0.2982308	0.3524216	0.4184359	0.3308983
Cytosol	Plasma membrane	0.3817534	0.27365530000000005	0.3763532	0.369497	0.40445125000000004	0.2967674	0.30165575	0.3044282	0.3382898	0.378931	0.3260691
Cytosol	Nucleoli	0.3237122	0.2641293	0.382538	0.3790411	0.4064937	0.30761859999999996	0.3226862	0.3018665	0.3721978	0.4268929	0.3456384
Cytosol	Vesicles	0.3969572	0.28390025	0.3853587	0.3798682	0.41667365	0.3061914	0.3164186	0.3132795	0.3453265	0.4022548	0.3341957
Cytosol	Golgi apparatus	0.3590926	0.2797981	0.3844403	0.38490435	0.4168519	0.3167816	0.32483275	0.316986	0.3484318	0.3980853	0.34280259999999996
Cytosol	Nuclear bodies	0.3466223	0.26342184999999996	0.3827773	0.3664412	0.3996824	0.300779	0.313194	0.2993802	0.362441	0.42205395	0.32894755
Cytosol	Centrosome	0.3387022	0.274425	0.3795374	0.3770147	0.40453235	0.29604719999999995	0.3138964	0.31106690000000004	0.3513333	0.3940623	0.32748635000000004
Cytosol	Nuclear speckles	0.33795585	0.25970859999999996	0.3860806	0.387009	0.4113555	0.3126372	0.3230289	0.3062861	0.3673666	0.44944075	0.3391053
Cytosol	Cell Junctions	0.3907503	0.26605505	0.3766009	0.366674	0.3950638	0.28382495	0.2987841	0.30743995	0.3450578	0.4124076	0.3371463
Cytosol	Endoplasmic reticulum	0.3277537	0.2802694	0.3861545	0.3920028	0.4210932	0.3106128	0.31093435	0.31359689999999996	0.350891	0.4139824	0.33638255
Cytosol	Peroxisomes	0.3276773	0.2936729	0.3900954	0.38784835	0.42683804999999997	0.2929832	0.322827	0.33310249999999997	0.35857360000000005	0.445266	0.3683576
Cytosol	Cytoplasmic bodies	0.4283104	0.2713117	0.3925115	0.3745928	0.40830375	0.3311381	0.3343686	0.30385894999999996	0.3586536	0.4087598	0.34082270000000003
Cytosol	Intermediate filaments	0.3827061	0.2673985	0.37665174999999995	0.37693765	0.4119442	0.2948196	0.31533659999999997	0.3032171	0.36087	0.38280585	0.3284726
Cytosol	Lysosomes	0.3741864	0.3002556	0.3854229	0.3949188	0.44816435	0.3599137	0.3189058	0.3128807	0.3353045	0.4383637	0.3470368
Cytosol	Focal adhesion sites	0.4145992	0.2872152	0.37969535	0.36040720000000004	0.40563135	0.32218645	0.3018306	0.28666840000000005	0.3366901	0.3649877	0.2992829
Cytosol	Centriolar satellite	0.3689628	0.29073395	0.383483	0.3560263	0.4064791	0.2997216	0.31320945	0.3186564	0.3517519	0.42232135000000004	0.3380361
Cytosol	Microtubules	0.42441890000000004	0.2886569	0.4023157	0.3862806	0.44233645	0.31467935	0.33769954999999996	0.3183738	0.367923	0.4556577	0.3496611
Cytosol	Nuclear membrane	0.31167965	0.25417979999999996	0.3759306	0.3868692	0.4225132	0.32671675	0.3038545	0.3001044	0.3641523	0.4423011	0.3304313
Cytosol	Nucleoli fibrillar center	0.3117595	0.260702	0.379143	0.3827775	0.4085813	0.3076424	0.3156606	0.2997922	0.3641835	0.4425815	0.3359993
Cytosol	Actin filaments	0.394671	0.2974392	0.38284989999999997	0.357982	0.3922191	0.3181114	0.307365	0.2855775	0.3399581	0.4107024	0.32357985
Cytosol	Nucleoli rim	0.34651224999999997	0.2708473	0.3924687	0.38134705	0.4067951	0.3125734	0.3342908	0.29919	0.37612085	0.4542798	0.35122555
Cytosol	Cytokinetic bridge	0.3200292	0.2802295	0.36352664999999995				0.2967559	0.3120329			0.298891
Cytosol	Lipid droplets	0.3694667	0.2876924	0.3949545	0.3758982	0.4083858	0.3015936	0.3184551	0.31431790000000004	0.3477657	0.4224271	0.32948869999999997
Cytosol	Mitotic spindle	0.44131995	0.264846	0.39621565000000003			0.2310563	0.3094949	0.3299752	0.3499683		0.32872009999999996
Cytosol	Endosomes	0.4699708	0.30564135000000003	0.3963974	0.4144086	0.45655104999999996	0.3462147	0.3413291	0.31474294999999997	0.34661834999999996	0.4297047	0.3452921
Cytosol	Microtubule ends	0.4292866	0.2879997	0.38845114999999997		0.3848853	0.2600989	0.3459225	0.30449655	0.3939493		0.3638952
Cytosol	Midbody	0.5623055	0.2818171	0.4134506	0.4126586	0.49354705	0.36517014999999997	0.3480686	0.3258618	0.3986708	0.4135304	0.3886354
Cytosol	Rods & Rings	0.3829762	0.2663427	0.3772812	0.3161871	0.44690955	0.30641605	0.2740422	0.2999696	0.32306504999999996	0.3648715	0.3029103
Nucleoli	Nucleoplasm	0.4249162	0.4150411	0.4305045	0.423211	0.42282505000000004	0.3756306	0.40983285	0.39983575000000005	0.42012130000000003	0.4738139	0.4496971
Nucleoli	Mitochondria	0.46590715	0.278758	0.41229745	0.4216303	0.4008462	0.2854739	0.3556425	0.3756196	0.4055304	0.4322099	0.3724089
Nucleoli	Plasma membrane	0.3223036	0.1840236	0.3538554	0.31681285	0.39539	0.2488665	0.2629101	0.23608869999999998	0.30690115	0.3580196	0.278513
Nucleoli	Cytosol	0.3237122	0.2641293	0.382538	0.3790411	0.4064937	0.30761859999999996	0.3226862	0.3018665	0.3721978	0.4268929	0.3456384
Nucleoli	Vesicles	0.3221999	0.22490985000000002	0.35599565	0.3537582	0.3982187	0.26691515	0.27727045	0.2581778	0.3183633	0.3919629	0.3096742
Nucleoli	Golgi apparatus	0.360045	0.3108651	0.3585772	0.364905	0.4083641	0.2996064	0.2978102	0.23637154999999999	0.3509792	0.3892537	0.3407815
Nucleoli	Nuclear bodies	0.41217119999999996	0.3459708	0.4040309	0.3973684	0.40555585	0.33325899999999997	0.35915125000000003	0.3816729	0.3949618	0.4422058	0.39127100000000004
Nucleoli	Centrosome	0.4011555	0.28703120000000004	0.37379470000000004	0.3385269	0.3910459	0.2743512	0.3130109	0.300985	0.3356423	0.3790929	0.3306303
Nucleoli	Nuclear speckles	0.45810665	0.4776372	0.45600695	0.4547272	0.4327822	0.4223638	0.44453299999999996	0.4506584	0.4488698	0.4899567	0.4998173
Nucleoli	Cell Junctions	0.3254266	0.18608229999999998	0.3611375	0.37991155	0.3814591	0.25748519999999997	0.2917971	0.32740985	0.3424773	0.41529	0.34923044999999997
Nucleoli	Endoplasmic reticulum	0.3827165	0.31837755	0.3750061	0.38004665000000004	0.41874219999999995	0.27357385	0.3067183	0.2312903	0.36069545000000003	0.40594385	0.33884800000000004
Nucleoli	Peroxisomes	0.349161	0.2617338	0.3843156	0.416518	0.4067513	0.25783615000000004	0.30864855	0.32919430000000005	0.3678874	0.4311777	0.3905718
Nucleoli	Cytoplasmic bodies	0.35763665	0.3204127	0.40969385	0.387639	0.39654985	0.3116826	0.3407508	0.3252969	0.3755997	0.4337075	0.3428856
Nucleoli	Intermediate filaments	0.3470539	0.2514432	0.36004955	0.35754045	0.41444865	0.2722406	0.3163789	0.24473055	0.3394292	0.3612397	0.2670617
Nucleoli	Lysosomes	0.2726329	0.1392698	0.3590551	0.37049885	0.4048281	0.3341695	0.26550255	0.19855085	0.2429685	0.4205393	0.2927333
Nucleoli	Focal adhesion sites	0.31464505	0.26718854999999997	0.31021509999999997	0.2640706	0.3793333	0.2279114	0.1763484	0.14839960000000002	0.24520725	0.33240005	0.2021986
Nucleoli	Centriolar satellite	0.3945455	0.28499149999999995	0.37451765000000004	0.3110663	0.39880099999999996	0.2755653	0.28504735000000003	0.33314920000000003	0.3555567	0.4564245	0.3659035
Nucleoli	Microtubules	0.3192285	0.2324406	0.39321925	0.3792169	0.41045515	0.3036834	0.34560104999999997	0.32470265	0.3633279	0.4659652	0.3502387
Nucleoli	Nuclear membrane	0.4434734	0.4351884	0.4387817	0.447446	0.442099	0.3997817	0.4114339	0.37581985	0.41852659999999997	0.46489095	0.4593703
Nucleoli	Actin filaments	0.3335948	0.2555618	0.3248558	0.3108731	0.3592737	0.2704188	0.2270514	0.1732555	0.2682007	0.3770035	0.2513057
Nucleoli	Cytokinetic bridge	0.4237231	0.6653891000000001	0.3596664				0.63429835	0.35351665			0.4129068
Nucleoli	Lipid droplets	0.3547426	0.23964245	0.37092345	0.3839218	0.39381164999999996	0.2554325	0.28034505	0.23047305	0.3199419	0.4153902	0.29240045000000003
Nucleoli	Mitotic spindle	0.3760674	0.46456045	0.5433272			0.4215065	0.6394948	0.32583894999999996	0.7073612499999999		0.4606281
Nucleoli	Endosomes	0.2309532	0.1618332	0.3233418	0.36562265	0.3911411	0.2858182	0.21481915000000001	0.1536975	0.2794767	0.3885057	0.23535485
Nucleoli	Microtubule ends	0.3579929	0.1238651	0.4370112		0.3839143	0.280391	0.36935635	0.2368689	0.37903580000000003		0.38032900000000003
Nucleoli	Midbody	0.2442381	0.1500486	0.3308148	0.41308524999999996	0.3991502	0.2540656	0.23253485000000002	0.26810815	0.3627469	0.4038923	0.2213874
Nucleoli	Rods & Rings	0.3371582	0.2198183	0.3502041	0.26147615	0.4330456	0.2651655	0.2178121	0.18722425	0.2901224	0.30612055000000005	0.23353355
Vesicles	Nucleoplasm	0.3533207	0.2299019	0.364537	0.3656665	0.4005826	0.27130705	0.28840515	0.2768992	0.3307868	0.4053021	0.3146414
Vesicles	Mitochondria	0.3441598	0.2648673	0.38265804999999997	0.3579726	0.4338227	0.2866276	0.31409489999999995	0.280932	0.3260267	0.4036698	0.3224702
Vesicles	Plasma membrane	0.386426	0.304611	0.3953898	0.3856488	0.41272715	0.31262755	0.3406066	0.330866	0.3617696	0.3829753	0.3415795
Vesicles	Cytosol	0.3969572	0.28390025	0.3853587	0.3798682	0.41667365	0.3061914	0.3164186	0.3132795	0.3453265	0.4022548	0.3341957
Vesicles	Nucleoli	0.3221999	0.22490985000000002	0.35599565	0.3537582	0.3982187	0.26691515	0.27727045	0.2581778	0.3183633	0.3919629	0.3096742
Vesicles	Golgi apparatus	0.3969781	0.2905382	0.40117404999999995	0.3757358	0.42499565	0.3174467	0.3452696	0.3489373	0.3552792	0.3962321	0.3517783
Vesicles	Nuclear bodies	0.3628544	0.24342385	0.3714475	0.36631515000000003	0.39493095	0.28049335	0.3059907	0.2865256	0.3446736	0.4015805	0.3247871
Vesicles	Centrosome	0.3668348	0.2614172	0.3834805	0.3889703	0.39903695	0.2925261	0.3192925	0.3192615	0.3517988	0.3833151	0.32390575
Vesicles	Nuclear speckles	0.34392480000000003	0.22742495000000001	0.3606042	0.36311185	0.39119495	0.26633324999999997	0.285473	0.2653322	0.31824045	0.41671535	0.3111015
Vesicles	Cell Junctions	0.4029628	0.29180255	0.39060135	0.35560605	0.4108727	0.2947554	0.3322567	0.313901	0.3429167	0.3859199	0.32769655
Vesicles	Endoplasmic reticulum	0.3929108	0.29378205	0.40057410000000004	0.3909794	0.4227428	0.3069793	0.3367808	0.3400189	0.3530924	0.4085207	0.34956955
Vesicles	Peroxisomes	0.4071864	0.30745655000000005	0.39494005	0.37548380000000003	0.4442112	0.30273515	0.3533982	0.3293938	0.3615911	0.4130931	0.35614015
Vesicles	Cytoplasmic bodies	0.3925868	0.2608347	0.37801989999999996	0.3676813	0.4062168	0.30622815000000003	0.32122890000000004	0.294706	0.34185295000000004	0.3822486	0.32464685000000004
Vesicles	Intermediate filaments	0.3912966	0.2751037	0.38718005	0.3796849	0.4210324	0.3041367	0.3154215	0.327341	0.34685685	0.3751815	0.32041585
Vesicles	Lysosomes	0.4571617	0.34703585	0.42143790000000003	0.41448505	0.44155465	0.37412920000000005	0.38008335	0.3670168	0.38976520000000003	0.44183364999999997	0.3672909
Vesicles	Focal adhesion sites	0.3877101	0.3060659	0.4067278	0.3836403	0.3937391	0.3498435	0.3667138	0.33518615	0.365214	0.366779	0.3399112
Vesicles	Centriolar satellite	0.3593222	0.2692205	0.38241235	0.3787275	0.4094198	0.2971058	0.3242862	0.3184097	0.33526069999999997	0.4120351	0.3392031
Vesicles	Microtubules	0.3757928	0.28120765000000003	0.38380095000000003	0.3753053	0.4267064	0.3091392	0.31159705	0.3052996	0.35340665	0.4254262	0.3271129
Vesicles	Nuclear membrane	0.3710366	0.2331098	0.3708651	0.38053345	0.3985134	0.3003621	0.3037064	0.2878206	0.3420022	0.4331814	0.3318802
Vesicles	Nucleoli fibrillar center	0.3268223	0.2341896	0.36352059999999997	0.36740385	0.39749135	0.2773784	0.2894198	0.2615666	0.32775895	0.40066535000000003	0.30822085
Vesicles	Actin filaments	0.3690136	0.292953	0.40019165	0.37305085	0.39224825	0.3326054	0.3407384	0.3351484	0.3501937	0.38416505	0.34007485000000004
Vesicles	Nucleoli rim	0.3315079	0.2476228	0.3607677	0.36186490000000004	0.39780925	0.2819463	0.2745174	0.2609203	0.3149631	0.40232915	0.3199525
Vesicles	Cytokinetic bridge	0.34444790000000003	0.2195448	0.34356345				0.2469615	0.2585928			0.308415
Vesicles	Lipid droplets	0.403341	0.3280315	0.4087572	0.3831475	0.4036545	0.3061396	0.35922335000000005	0.3459708	0.3673058	0.40713765	0.34707225
Vesicles	Mitotic spindle	0.3763495	0.2296951	0.35094			0.1848451	0.21576309999999999	0.3500653	0.2077785		0.2945096
Vesicles	Endosomes	0.47097035	0.35727715000000004	0.4104577	0.42704905000000004	0.44674105	0.3565469	0.38579529999999995	0.3861916	0.35571865	0.4368124	0.3683318
Vesicles	Microtubule ends	0.4549251	0.2831568	0.3865965		0.37452595	0.2828446	0.33900785	0.3638959	0.37147955		0.3298611
Vesicles	Midbody	0.4386893	0.2570006	0.40761755	0.39487675	0.44277259999999996	0.36829285	0.34435555	0.3712108	0.34056285	0.3918441	0.3519371
Vesicles	Rods & Rings	0.3850897	0.3375171	0.38525244999999997	0.3624394	0.4215198	0.3308863	0.3618094	0.3719106	0.35939445000000003	0.3548567	0.3521217
Golgi apparatus	Nucleoplasm	0.3576218	0.2778427	0.36463025000000004	0.37058795	0.3926699	0.28641574999999997	0.2924281	0.2546638	0.3351316	0.3983246	0.333005
Golgi apparatus	Mitochondria	0.3983392	0.25490625	0.3936513	0.3661197	0.44239195	0.2931613	0.3343163	0.29199335	0.3461506	0.41016185000000005	0.3519982
Golgi apparatus	Plasma membrane	0.37071149999999997	0.26592499999999997	0.3939781	0.3591528	0.40332405	0.302011	0.3211782	0.3381931	0.3505096	0.3792992	0.33041755
Golgi apparatus	Cytosol	0.3590926	0.2797981	0.3844403	0.38490435	0.4168519	0.3167816	0.32483275	0.316986	0.3484318	0.3980853	0.34280259999999996
Golgi apparatus	Nucleoli	0.360045	0.3108651	0.3585772	0.364905	0.4083641	0.2996064	0.2978102	0.23637154999999999	0.3509792	0.3892537	0.3407815
Golgi apparatus	Vesicles	0.3969781	0.2905382	0.40117404999999995	0.3757358	0.42499565	0.3174467	0.3452696	0.3489373	0.3552792	0.3962321	0.3517783
Golgi apparatus	Nuclear bodies	0.37300485	0.28006125000000004	0.36982155	0.3616975	0.385198	0.2866568	0.2999716	0.2615696	0.34768014999999997	0.3925048	0.3330364
Golgi apparatus	Centrosome	0.39498855	0.27361884999999997	0.3864141	0.3716911	0.38798625	0.2877803	0.3109095	0.2964655	0.3327584	0.3826065	0.3302444
Golgi apparatus	Nuclear speckles	0.3614393	0.2958657	0.36412540000000004	0.3836976	0.38307285	0.288379	0.30093775	0.24266155	0.3364174	0.4106379	0.3427312
Golgi apparatus	Cell Junctions	0.3807526	0.259027	0.4136158	0.3834092	0.3887399	0.29811814999999997	0.32815335	0.3085639	0.3651368	0.4030469	0.3526519
Golgi apparatus	Endoplasmic reticulum	0.4446416	0.33715525	0.4375214	0.40551835	0.4564315	0.3264166	0.37005125	0.38076869999999996	0.4010445	0.41782115	0.3966677
Golgi apparatus	Peroxisomes	0.43817985000000004	0.32615455	0.4257068	0.40455810000000003	0.47549415	0.308789	0.3753306	0.3897973	0.40147405	0.44010214999999997	0.4052101
Golgi apparatus	Cytoplasmic bodies	0.3603363	0.289121	0.3736542	0.3685933	0.40124735	0.3253204	0.31103	0.278117	0.3469111	0.38160995	0.3196073
Golgi apparatus	Intermediate filaments	0.3900402	0.2661205	0.3751654	0.3644078	0.4136244	0.2896565	0.3069328	0.3432946	0.3304746	0.3666375	0.3069731
Golgi apparatus	Lysosomes	0.4174525	0.27010900000000004	0.4289597	0.3949029	0.4651484	0.37325145000000004	0.37013094999999996	0.38951035	0.3840771	0.4265529	0.3639357
Golgi apparatus	Focal adhesion sites	0.3503877	0.27376475	0.38838905	0.301517	0.34903895	0.3108782	0.306738	0.3351898	0.30588725	0.3230991	0.27913975
Golgi apparatus	Centriolar satellite	0.3770876	0.2898263	0.3842354	0.3593774	0.4080248	0.30306714999999995	0.323463	0.30988899999999997	0.3224966	0.3888157	0.3501205
Golgi apparatus	Microtubules	0.3659546	0.2664946	0.36883445	0.36602555000000003	0.41771125	0.3139757	0.310729	0.2829584	0.3545991	0.4227362	0.3351167
Golgi apparatus	Nuclear membrane	0.42273205	0.30108605	0.3905456	0.3811996	0.4051959	0.31752345	0.3156849	0.2524438	0.3616322	0.4200659	0.3667551
Golgi apparatus	Nucleoli fibrillar center	0.36887285	0.2916096	0.3670252	0.356929	0.40372759999999996	0.29961945	0.3002887	0.231159	0.3542728	0.39292755	0.3403123
Golgi apparatus	Actin filaments	0.3750827	0.27484565	0.391417	0.32371375	0.3463625	0.31329625	0.31297795	0.332271	0.3071748	0.36718635	0.3054119
Golgi apparatus	Nucleoli rim	0.35083995	0.321986	0.35578105	0.3612515	0.41437015	0.3163821	0.3001023	0.23066589999999998	0.3374615	0.40280475	0.333192
Golgi apparatus	Cytokinetic bridge	0.4017055	0.2951354	0.3267884				0.21430915	0.21726879999999998			0.3175226
Golgi apparatus	Lipid droplets	0.3944925	0.32302515	0.41574940000000005	0.3879958	0.4055605	0.3083175	0.367099	0.3409567	0.3744941	0.4098534	0.3606658
Golgi apparatus	Mitotic spindle	0.3480758	0.23195680000000002	0.3537758			0.23234280000000002	0.212798	0.3500544	0.30227905		0.26528834999999995
Golgi apparatus	Endosomes	0.3801444	0.2773635	0.391889	0.4124388	0.44556720000000005	0.331947	0.36926665000000003	0.37998624999999997	0.3029388	0.4095071	0.3494464
Golgi apparatus	Microtubule ends	0.62580185	0.1699169	0.3901182		0.34508155	0.2691606	0.34365485	0.31421325	0.3615533		0.3296824
Golgi apparatus	Midbody	0.3020983	0.2211576	0.4046496	0.41117145	0.455501	0.34701645000000003	0.37200115	0.3144631	0.3038626	0.39701505	0.3288004
Golgi apparatus	Rods & Rings	0.3842409	0.3224508	0.3781956	0.3105165	0.4544116	0.3172388	0.33098545	0.32030559999999997	0.2990213	0.35684915	0.3141105
Nuclear bodies	Nucleoplasm	0.4041549	0.35863334999999996	0.4043326	0.38676975	0.4240794	0.3453702	0.35534239999999995	0.359179	0.3820989	0.4492764	0.37541285
Nuclear bodies	Mitochondria	0.3943785	0.2395346	0.37714725	0.37625445	0.36750455000000004	0.2494988	0.3150577	0.3201234	0.3481741	0.4076276	0.3394452
Nuclear bodies	Plasma membrane	0.3598368	0.2179336	0.36991514999999997	0.3528991	0.40479535	0.2772188	0.3034016	0.2765018	0.3419236	0.3787792	0.31056700000000004
Nuclear bodies	Cytosol	0.3466223	0.26342184999999996	0.3827773	0.3664412	0.3996824	0.300779	0.313194	0.2993802	0.362441	0.42205395	0.32894755
Nuclear bodies	Nucleoli	0.41217119999999996	0.3459708	0.4040309	0.3973684	0.40555585	0.33325899999999997	0.35915125000000003	0.3816729	0.3949618	0.4422058	0.39127100000000004
Nuclear bodies	Vesicles	0.3628544	0.24342385	0.3714475	0.36631515000000003	0.39493095	0.28049335	0.3059907	0.2865256	0.3446736	0.4015805	0.3247871
Nuclear bodies	Golgi apparatus	0.37300485	0.28006125000000004	0.36982155	0.3616975	0.385198	0.2866568	0.2999716	0.2615696	0.34768014999999997	0.3925048	0.3330364
Nuclear bodies	Centrosome	0.4034523	0.3051631	0.3956003	0.3654349	0.41289644999999997	0.2990911	0.3344624	0.32486725	0.359508	0.38671835	0.33892035
Nuclear bodies	Nuclear speckles	0.4185006	0.3767211	0.41258059999999996	0.397629	0.4344008	0.373969	0.366204	0.37651245	0.3910248	0.4628792	0.3910771
Nuclear bodies	Cell Junctions	0.38096895	0.2338425	0.3823973	0.3743706	0.39674295000000004	0.28810375	0.3199504	0.3153813	0.3453106	0.3958143	0.3313342
Nuclear bodies	Endoplasmic reticulum	0.3750393	0.27665735	0.3632611	0.36766	0.389407	0.268479	0.3005373	0.2613716	0.3453138	0.4095316	0.3315809
Nuclear bodies	Peroxisomes	0.37835074999999996	0.2506965	0.368467	0.3656804	0.3793821	0.23897639999999998	0.29182065	0.2868053	0.33942360000000005	0.4403294	0.34330550000000004
Nuclear bodies	Cytoplasmic bodies	0.3795539	0.33567210000000003	0.3961834	0.3875645	0.4083365	0.3378074	0.337408	0.3410568	0.3685458	0.4141332	0.33645285
Nuclear bodies	Intermediate filaments	0.3708448	0.2343226	0.3709416	0.35841900000000004	0.4093015	0.2776763	0.3155067	0.2771058	0.3550378	0.3571468	0.28764219999999996
Nuclear bodies	Lysosomes	0.34916864999999997	0.2124196	0.36285485	0.38927105	0.3940358	0.344608	0.2722259	0.2478915	0.32937645000000004	0.4294534	0.3035716
Nuclear bodies	Focal adhesion sites	0.3625331	0.2381355	0.37859895	0.348563	0.430122	0.2933589	0.3075658	0.23649694999999998	0.33688755000000004	0.36680060000000003	0.28639195
Nuclear bodies	Centriolar satellite	0.3866733	0.32127894999999995	0.3887284	0.347605	0.4196631	0.28586515	0.3238331	0.3167719	0.3714828	0.45290465	0.340955
Nuclear bodies	Microtubules	0.3393255	0.25263385000000005	0.3856461	0.3712266	0.3982719	0.30706979999999995	0.33377815	0.32579805	0.3591749	0.45684495	0.33628695
Nuclear bodies	Nuclear membrane	0.43472215000000003	0.36234245	0.3964056	0.3974192	0.4349828	0.3845827	0.3699997	0.3614637	0.3742297	0.4743402	0.3781318
Nuclear bodies	Nucleoli fibrillar center	0.4285385	0.3341204	0.3941296	0.4105219	0.414536	0.3408035	0.3494358	0.36486	0.3826401	0.4747845	0.38826715
Nuclear bodies	Actin filaments	0.3767971	0.2460939	0.3707335	0.361897	0.4097514	0.30389014999999997	0.3305088	0.2431206	0.3503167	0.40623795	0.28481409999999996
Nuclear bodies	Nucleoli rim	0.3991677	0.3509848	0.4150593	0.3946663	0.4106534	0.3470764	0.35703295	0.38523055	0.3920526	0.44729054999999995	0.37493354999999995
Nuclear bodies	Cytokinetic bridge	0.3770901	0.3313439	0.33678635				0.38163215	0.46614734999999996			0.3912452
Nuclear bodies	Lipid droplets	0.364115	0.2130072	0.38148804999999997	0.33981035000000004	0.3720479	0.26409655	0.2937959	0.2816642	0.31905885	0.4112227	0.31228365
Nuclear bodies	Mitotic spindle	0.379886	0.3972036	0.39320849999999996			0.45395775	0.37605109999999997	0.3017412	0.3511432		0.36064085
Nuclear bodies	Endosomes	0.350778	0.233474	0.38344449999999997	0.3985158	0.3892777	0.3110257	0.29296049999999996	0.2407504	0.3660005	0.4082484	0.32867165
Nuclear bodies	Microtubule ends	0.38318555	0.2338456	0.3851811		0.4134576	0.2551804	0.33871395000000004	0.3335203	0.35126975		0.3026403
Nuclear bodies	Midbody	0.357278	0.2802884	0.38735569999999997	0.390078	0.3627849	0.34345775	0.34798825	0.2947801	0.3666031	0.40715915	0.29918135
Nuclear bodies	Rods & Rings	0.32352465	0.2113071	0.376656	0.36236375	0.4511432	0.3149006	0.32095645	0.2382463	0.36141425	0.37164425	0.32066740000000005
Centrosome	Nucleoplasm	0.3939298	0.2992574	0.3957417	0.3594145	0.41260355000000004	0.29235500000000003	0.3329212	0.3216161	0.3601476	0.4000641	0.3460166
Centrosome	Mitochondria	0.4059638	0.2569538	0.3821172	0.3514794	0.3701517	0.270216	0.3016945	0.27519004999999996	0.3282152	0.385662	0.3229128
Centrosome	Plasma membrane	0.34764325	0.240996	0.3880625	0.3865955	0.40836315	0.29260410000000003	0.3339741	0.308776	0.3639456	0.38006025	0.3267794
Centrosome	Cytosol	0.3387022	0.274425	0.3795374	0.3770147	0.40453235	0.29604719999999995	0.3138964	0.31106690000000004	0.3513333	0.3940623	0.32748635000000004
Centrosome	Nucleoli	0.4011555	0.28703120000000004	0.37379470000000004	0.3385269	0.3910459	0.2743512	0.3130109	0.300985	0.3356423	0.3790929	0.3306303
Centrosome	Vesicles	0.3668348	0.2614172	0.3834805	0.3889703	0.39903695	0.2925261	0.3192925	0.3192615	0.3517988	0.3833151	0.32390575
Centrosome	Golgi apparatus	0.39498855	0.27361884999999997	0.3864141	0.3716911	0.38798625	0.2877803	0.3109095	0.2964655	0.3327584	0.3826065	0.3302444
Centrosome	Nuclear bodies	0.4034523	0.3051631	0.3956003	0.3654349	0.41289644999999997	0.2990911	0.3344624	0.32486725	0.359508	0.38671835	0.33892035
Centrosome	Nuclear speckles	0.4177318	0.3079975	0.4014896	0.3629056	0.4180036	0.29514419999999997	0.3348222	0.3231422	0.3541934	0.40537705	0.35396315
Centrosome	Cell Junctions	0.3644443	0.2697929	0.4089737	0.3534756	0.3958304	0.2839323	0.32900825	0.30253375	0.33531805000000003	0.38416905	0.33771265
Centrosome	Endoplasmic reticulum	0.38548825	0.2647208	0.37583944999999996	0.37831945	0.38993374999999997	0.2859651	0.3141378	0.293138	0.32400105	0.39761084999999996	0.3236279
Centrosome	Peroxisomes	0.40324845	0.2705979	0.38841495	0.361548	0.37721985	0.2723245	0.3064276	0.2887554	0.3062335	0.39540385	0.3180484
Centrosome	Cytoplasmic bodies	0.37248075	0.2871382	0.3873466	0.3555647	0.3982306	0.294788	0.3263099	0.3202705	0.3541031	0.40094965	0.3301427
Centrosome	Intermediate filaments	0.363822	0.2433068	0.3848189	0.3825945	0.42581395	0.30344550000000003	0.3286144	0.3073812	0.3709303	0.37465735	0.3107279
Centrosome	Lysosomes	0.3469224	0.242549	0.3690291	0.3711342	0.3843489	0.33405830000000003	0.301605	0.2991435	0.338638	0.3923996	0.2833328
Centrosome	Focal adhesion sites	0.32810530000000004	0.24790995	0.388361	0.41857915	0.43677655000000004	0.3300335	0.3543292	0.297796	0.4000135	0.38632144999999996	0.34155355
Centrosome	Centriolar satellite	0.4074297	0.3464061	0.4094803	0.3773018	0.41274605	0.28877200000000003	0.3569581	0.35923645	0.3745919	0.406455	0.35212
Centrosome	Microtubules	0.34050455	0.2715421	0.37672649999999996	0.3648566	0.4110625	0.29324805	0.3250363	0.3205722	0.378431	0.3906637	0.345089
Centrosome	Nuclear membrane	0.44518435	0.2894011	0.3908765	0.3650962	0.4138154	0.3166606	0.34358435	0.3301835	0.354704	0.4187701	0.36794340000000003
Centrosome	Nucleoli fibrillar center	0.4267912	0.27992735	0.37981285	0.3417784	0.4004854	0.2824376	0.3186475	0.303959	0.3433766	0.3917115	0.3278147
Centrosome	Actin filaments	0.3683121	0.28720285	0.3966803	0.4030122	0.41310084999999996	0.31676015	0.3581131	0.3310198	0.38771100000000003	0.40504629999999997	0.3257832
Centrosome	Nucleoli rim	0.3838854	0.2903099	0.3745393	0.3387274	0.3901432	0.2802102	0.2873036	0.31283675	0.3271697	0.39313014999999996	0.30455414999999997
Centrosome	Cytokinetic bridge	0.4093966	0.2993641	0.3547064				0.3323025	0.3830118			0.35937735000000004
Centrosome	Lipid droplets	0.3462184	0.249347	0.375561	0.3400653	0.4207764	0.2838178	0.3215321	0.3253848	0.3464283	0.39529735	0.3299064
Centrosome	Mitotic spindle	0.3872176	0.3048382	0.3849026			0.2749	0.2961456	0.3438373	0.25159785		0.3605765
Centrosome	Endosomes	0.3470762	0.2731426	0.3858937	0.3981926	0.3896193	0.3302389	0.3087004	0.3058428	0.391018	0.3803759	0.3309211
Centrosome	Microtubule ends	0.4121886	0.2172232	0.3763559		0.4184504	0.3009363	0.2980864	0.3303024	0.4205978		0.3647292
Centrosome	Midbody	0.269044	0.3112405	0.3791133	0.3982341	0.4212976	0.3088397	0.3016254	0.3407017	0.3775063	0.3338692	0.3132305
Centrosome	Rods & Rings	0.3539752	0.2170456	0.3768626	0.3684635	0.4183159	0.2815984	0.3698898	0.3227421	0.341502	0.3859443	0.3321655
Nuclear speckles	Nucleoplasm	0.4294578	0.41810084999999997	0.4364044	0.41988075	0.44608804999999996	0.40549755	0.409593	0.4107203	0.4106788	0.4929875	0.4460996
Nuclear speckles	Mitochondria	0.4219029	0.24531170000000002	0.39529415	0.4017167	0.3746819	0.2712809	0.33573525	0.34157305000000004	0.3610165	0.4480222	0.3556072
Nuclear speckles	Plasma membrane	0.3243064	0.18761555000000002	0.35228305000000004	0.33008315	0.4023076	0.2577893	0.2748312	0.2407603	0.31233675	0.38391215	0.2866624
Nuclear speckles	Cytosol	0.33795585	0.25970859999999996	0.3860806	0.387009	0.4113555	0.3126372	0.3230289	0.3062861	0.3673666	0.44944075	0.3391053
Nuclear speckles	Nucleoli	0.45810665	0.4776372	0.45600695	0.4547272	0.4327822	0.4223638	0.44453299999999996	0.4506584	0.4488698	0.4899567	0.4998173
Nuclear speckles	Vesicles	0.34392480000000003	0.22742495000000001	0.3606042	0.36311185	0.39119495	0.26633324999999997	0.285473	0.2653322	0.31824045	0.41671535	0.3111015
Nuclear speckles	Golgi apparatus	0.3614393	0.2958657	0.36412540000000004	0.3836976	0.38307285	0.288379	0.30093775	0.24266155	0.3364174	0.4106379	0.3427312
Nuclear speckles	Nuclear bodies	0.4185006	0.3767211	0.41258059999999996	0.397629	0.4344008	0.373969	0.366204	0.37651245	0.3910248	0.4628792	0.3910771
Nuclear speckles	Centrosome	0.4177318	0.3079975	0.4014896	0.3629056	0.4180036	0.29514419999999997	0.3348222	0.3231422	0.3541934	0.40537705	0.35396315
Nuclear speckles	Cell Junctions	0.351052	0.2024257	0.39166135	0.3909813	0.3901005	0.3081986	0.33215665	0.3345365	0.34841184999999997	0.4344813	0.34434005
Nuclear speckles	Endoplasmic reticulum	0.3618723	0.31574840000000004	0.3600067	0.38712820000000003	0.38950664999999995	0.2697597	0.30000485	0.2507954	0.3397818	0.43605585	0.3380634
Nuclear speckles	Peroxisomes	0.37532	0.2561628	0.3780338	0.3986347	0.3746242	0.25620299999999996	0.30732745	0.3100337	0.3377723	0.45569115	0.3744168
Nuclear speckles	Cytoplasmic bodies	0.38457845	0.33748239999999996	0.4053777	0.3901086	0.4006932	0.3469869	0.3518439	0.3327619	0.36799685000000004	0.4558006	0.3410359
Nuclear speckles	Intermediate filaments	0.3529768	0.2311725	0.3617752	0.3607954	0.41402125	0.2813113	0.3070142	0.2462798	0.35514049999999997	0.372077	0.2604814
Nuclear speckles	Lysosomes	0.3398204	0.1511733	0.3567583	0.4110388	0.40784925	0.3375056	0.252307	0.221198	0.29675015	0.46829115	0.3139201
Nuclear speckles	Focal adhesion sites	0.3179947	0.2525828	0.32710025	0.3016174	0.4457067	0.29532840000000005	0.22692099999999998	0.16802224999999998	0.3023132	0.3521195	0.2452043
Nuclear speckles	Centriolar satellite	0.4035816	0.3325335	0.39396615	0.3380351	0.4097936	0.283857	0.31882065000000004	0.3325294	0.37100175	0.46039625	0.37718850000000004
Nuclear speckles	Microtubules	0.33242415000000003	0.237972	0.3857048	0.396454	0.41686415	0.3147931	0.35969255	0.35377105	0.3664386	0.4856937	0.3577739
Nuclear speckles	Nuclear membrane	0.4435762	0.45611165	0.4235781	0.44466165	0.46272115	0.4393254	0.4130302	0.3880946	0.40607154999999995	0.48713635	0.44555005000000003
Nuclear speckles	Nucleoli fibrillar center	0.4695107	0.4199319	0.43505554999999996	0.4536446	0.4408206	0.399682	0.4138314	0.43645405000000004	0.4123835	0.5264534000000001	0.4908546
Nuclear speckles	Actin filaments	0.35130995	0.2580173	0.3562671	0.34154165000000003	0.41138015	0.318367	0.2890523	0.1947555	0.32178955	0.4089285	0.2842354
Nuclear speckles	Nucleoli rim	0.4656469	0.45090505000000003	0.4465227	0.45684665	0.4343938	0.3997558	0.43002830000000003	0.4527076	0.4408635	0.4941536	0.4559887
Nuclear speckles	Cytokinetic bridge	0.3371551	0.5284336	0.39530865000000004				0.5608017	0.5033214			0.41912585
Nuclear speckles	Lipid droplets	0.35531605	0.2253856	0.3680063	0.3572525	0.3861906	0.2638756	0.2698711	0.24304035000000002	0.31402675	0.4388925	0.2913123
Nuclear speckles	Mitotic spindle	0.4524342	0.4487632	0.4428065			0.44970935	0.5061445499999999	0.2394073	0.511378		0.4202465
Nuclear speckles	Endosomes	0.3202604	0.1706624	0.3500898	0.3849583	0.4038847	0.3078944	0.2312555	0.167722	0.33917010000000003	0.4306372	0.2730292
Nuclear speckles	Microtubule ends	0.40211739999999996	0.1692771	0.4038599		0.4389755	0.2667136	0.3752873	0.2444658	0.40081065		0.3577977
Nuclear speckles	Midbody	0.3286878	0.2319872	0.3535453	0.4153715	0.4034416	0.2941024	0.2918142	0.2594114	0.45378715000000003	0.4055346	0.2589179
Nuclear speckles	Rods & Rings	0.3205526	0.21985735	0.3673426	0.2956089	0.4375981	0.3270149	0.26080365	0.1739675	0.3150059	0.36039085000000004	0.281679
Cell Junctions	Nucleoplasm	0.35901655	0.2131028	0.3858868	0.3717247	0.3946649	0.28247455	0.3161151	0.3170817	0.3428185	0.42561709999999997	0.3354026
Cell Junctions	Mitochondria	0.3184838	0.2730712	0.37845965000000004	0.41748635	0.42005325	0.31006100000000003	0.3520472	0.3373087	0.3760808	0.42552505	0.3629223
Cell Junctions	Plasma membrane	0.4092989	0.32294475	0.3989062	0.3333961	0.4114934	0.2881333	0.33805005	0.3117468	0.33909429999999996	0.3760088	0.33083605
Cell Junctions	Cytosol	0.3907503	0.26605505	0.3766009	0.366674	0.3950638	0.28382495	0.2987841	0.30743995	0.3450578	0.4124076	0.3371463
Cell Junctions	Nucleoli	0.3254266	0.18608229999999998	0.3611375	0.37991155	0.3814591	0.25748519999999997	0.2917971	0.32740985	0.3424773	0.41529	0.34923044999999997
Cell Junctions	Vesicles	0.4029628	0.29180255	0.39060135	0.35560605	0.4108727	0.2947554	0.3322567	0.313901	0.3429167	0.3859199	0.32769655
Cell Junctions	Golgi apparatus	0.3807526	0.259027	0.4136158	0.3834092	0.3887399	0.29811814999999997	0.32815335	0.3085639	0.3651368	0.4030469	0.3526519
Cell Junctions	Nuclear bodies	0.38096895	0.2338425	0.3823973	0.3743706	0.39674295000000004	0.28810375	0.3199504	0.3153813	0.3453106	0.3958143	0.3313342
Cell Junctions	Centrosome	0.3644443	0.2697929	0.4089737	0.3534756	0.3958304	0.2839323	0.32900825	0.30253375	0.33531805000000003	0.38416905	0.33771265
Cell Junctions	Nuclear speckles	0.351052	0.2024257	0.39166135	0.3909813	0.3901005	0.3081986	0.33215665	0.3345365	0.34841184999999997	0.4344813	0.34434005
Cell Junctions	Endoplasmic reticulum	0.37064405	0.2498418	0.3919188	0.3685605	0.3852588	0.2933161	0.30348795	0.30363215	0.3458968	0.4001994	0.33746564999999995
Cell Junctions	Peroxisomes	0.38986275000000004	0.26842204999999997	0.39431095	0.40397455	0.42113835	0.3263702	0.35167899999999996	0.35223925	0.34894179999999997	0.4693713	0.4078409
Cell Junctions	Cytoplasmic bodies	0.4001662	0.24625560000000002	0.37808805	0.3539962	0.40319725	0.2712988	0.3076486	0.3298225	0.34389995	0.4007615	0.3325058
Cell Junctions	Intermediate filaments	0.395229	0.2994201	0.4151244	0.3448267	0.42170030000000003	0.27682470000000003	0.360793	0.36637125000000004	0.34253495	0.41610559999999996	0.3491637
Cell Junctions	Lysosomes	0.406658	0.3217616	0.37552850000000004	0.3740451	0.389225	0.2726936	0.3209936	0.2624299	0.31261915	0.4358201	0.32728124999999997
Cell Junctions	Focal adhesion sites	0.4352948	0.28235835	0.403188	0.313022	0.3962426	0.32780434999999997	0.3378819	0.2684146	0.3316985	0.3383858	0.29007375
Cell Junctions	Centriolar satellite	0.3701814	0.26798175	0.4050043	0.3075351	0.3995851	0.28858514999999996	0.3276015	0.3212179	0.3301736	0.3829723	0.33944555
Cell Junctions	Microtubules	0.3900981	0.28138280000000004	0.3707102	0.3645958	0.4040272	0.2943398	0.3170894	0.24584335	0.3654016	0.4446829	0.3372353
Cell Junctions	Nuclear membrane	0.3660434	0.19768985	0.3893031	0.3748298	0.38286834999999997	0.3208344	0.33600235	0.3298971	0.346592	0.4333385	0.3478696
Cell Junctions	Nucleoli fibrillar center	0.332812	0.201161	0.3806105	0.3736087	0.38785749999999997	0.27476944999999997	0.3153882	0.3349381	0.3484473	0.4311004	0.3482394
Cell Junctions	Actin filaments	0.4041051	0.29708965	0.4235182	0.3330011	0.3999433	0.35004965	0.3728124	0.3000061	0.3352434	0.3831212	0.3300087
Cell Junctions	Nucleoli rim	0.3476301	0.1955126	0.34501585	0.3878396	0.3782862	0.268789	0.2755313	0.3293202	0.331953	0.4462431	0.3226142
Cell Junctions	Cytokinetic bridge	0.3487695	0.18250335	0.3471195				0.29114914999999997	0.2424367			0.30512700000000004
Cell Junctions	Lipid droplets	0.4015579	0.2529819	0.3903705	0.4006417	0.38640445	0.3178946	0.3162541	0.244813	0.37964695000000004	0.422397	0.3367335
Cell Junctions	Mitotic spindle	0.3071926	0.199877	0.31793045			0.1922471	0.30271760000000003	0.23565524999999998	0.25785325000000003		0.3499955
Cell Junctions	Endosomes	0.4777506	0.297188	0.37644725	0.373176	0.419505	0.2686722	0.2663326	0.215451	0.26319190000000003	0.43443575	0.24655395000000002
Cell Junctions	Microtubule ends	0.6013206	0.3356299	0.39586010000000005		0.3671949	0.2748883	0.3240971	0.4863922	0.2600156		0.36050950000000004
Cell Junctions	Midbody	0.3594539	0.2879121	0.38684915	0.3848542	0.4232156	0.3146892	0.3123033	0.263058	0.32081605	0.39921385	0.33529335
Cell Junctions	Rods & Rings	0.3625672	0.272498	0.34626415	0.2532717	0.3950105	0.2285911	0.3620765	0.3026994	0.2509064	0.2843574	0.2327916
Endoplasmic reticulum	Nucleoplasm	0.35083759999999997	0.2845844	0.3621991	0.38026424999999997	0.3964344	0.2701703	0.295336	0.263353	0.3361239	0.419155	0.33240475
Endoplasmic reticulum	Mitochondria	0.44657335	0.2642466	0.38641485	0.37370415	0.4345489	0.34178660000000005	0.3343544	0.2648631	0.3749958	0.407081	0.348997
Endoplasmic reticulum	Plasma membrane	0.37298615	0.2748482	0.41009125	0.3755611	0.4090905	0.2898024	0.3359351	0.33590865	0.3498354	0.3881092	0.33598
Endoplasmic reticulum	Cytosol	0.3277537	0.2802694	0.3861545	0.3920028	0.4210932	0.3106128	0.31093435	0.31359689999999996	0.350891	0.4139824	0.33638255
Endoplasmic reticulum	Nucleoli	0.3827165	0.31837755	0.3750061	0.38004665000000004	0.41874219999999995	0.27357385	0.3067183	0.2312903	0.36069545000000003	0.40594385	0.33884800000000004
Endoplasmic reticulum	Vesicles	0.3929108	0.29378205	0.40057410000000004	0.3909794	0.4227428	0.3069793	0.3367808	0.3400189	0.3530924	0.4085207	0.34956955
Endoplasmic reticulum	Golgi apparatus	0.4446416	0.33715525	0.4375214	0.40551835	0.4564315	0.3264166	0.37005125	0.38076869999999996	0.4010445	0.41782115	0.3966677
Endoplasmic reticulum	Nuclear bodies	0.3750393	0.27665735	0.3632611	0.36766	0.389407	0.268479	0.3005373	0.2613716	0.3453138	0.4095316	0.3315809
Endoplasmic reticulum	Centrosome	0.38548825	0.2647208	0.37583944999999996	0.37831945	0.38993374999999997	0.2859651	0.3141378	0.293138	0.32400105	0.39761084999999996	0.3236279
Endoplasmic reticulum	Nuclear speckles	0.3618723	0.31574840000000004	0.3600067	0.38712820000000003	0.38950664999999995	0.2697597	0.30000485	0.2507954	0.3397818	0.43605585	0.3380634
Endoplasmic reticulum	Cell Junctions	0.37064405	0.2498418	0.3919188	0.3685605	0.3852588	0.2933161	0.30348795	0.30363215	0.3458968	0.4001994	0.33746564999999995
Endoplasmic reticulum	Peroxisomes	0.4671599	0.3465369	0.4167583	0.4037984	0.4795446	0.3943333	0.36896235	0.35388135	0.3805379	0.4414747	0.3974859
Endoplasmic reticulum	Cytoplasmic bodies	0.3224045	0.2933426	0.3781917	0.37675784999999995	0.39932120000000004	0.2932976	0.30455695	0.28455965	0.3222711	0.41246150000000004	0.31952095
Endoplasmic reticulum	Intermediate filaments	0.4015495	0.2790412	0.3754475	0.37886715000000004	0.42726525	0.2693924	0.30808215	0.35040055000000003	0.32954965	0.37141715	0.3021319
Endoplasmic reticulum	Lysosomes	0.4603876	0.3022275	0.4623696	0.4268268	0.47603890000000004	0.3175422	0.38907955	0.36582250000000005	0.4092643	0.431401	0.3351772
Endoplasmic reticulum	Focal adhesion sites	0.3383554	0.3228489	0.3938561	0.32792805	0.3576375	0.3038462	0.3086398	0.32376285000000005	0.272536	0.34929	0.28596325
Endoplasmic reticulum	Centriolar satellite	0.34338175000000004	0.2745453	0.3880793	0.3508658	0.4125984	0.3026945	0.30410125	0.2811885	0.3188429	0.41444125	0.3461327
Endoplasmic reticulum	Microtubules	0.3362074	0.2506273	0.37008915	0.39552275000000003	0.4245044	0.3051967	0.2995952	0.29999555	0.35531195	0.4454634	0.3197246
Endoplasmic reticulum	Nuclear membrane	0.4767501	0.3506708	0.427087	0.4186835	0.4313588	0.2930359	0.336742	0.26505829999999997	0.3962761	0.4590093	0.38645845
Endoplasmic reticulum	Nucleoli fibrillar center	0.3968772	0.311482	0.3832431	0.38702975	0.4163187	0.26911255	0.3069133	0.23147635	0.3590051	0.425447	0.3368733
Endoplasmic reticulum	Actin filaments	0.3673918	0.28860435	0.3959363	0.3427546	0.3562369	0.2906028	0.3104675	0.32474539999999996	0.2813926	0.3767538	0.3092313
Endoplasmic reticulum	Nucleoli rim	0.3556422	0.3278705	0.34860599999999997	0.3784617	0.4148781	0.2845422	0.3097737	0.22654065	0.3449514	0.417513	0.3411823
Endoplasmic reticulum	Cytokinetic bridge	0.45227985000000004	0.29151214999999997	0.33372095				0.25848170000000004	0.2222984			0.3653572
Endoplasmic reticulum	Lipid droplets	0.42758915	0.37982755	0.4477284	0.39471285	0.41976875	0.3480965	0.36511899999999997	0.35739835	0.40147809999999995	0.41880295	0.36528655
Endoplasmic reticulum	Mitotic spindle	0.3410072	0.2193708	0.42688705			0.2413026	0.2816341	0.29897605	0.2948285		0.2926917
Endoplasmic reticulum	Endosomes	0.3594738	0.33222925000000003	0.4169628	0.4249204	0.4589097	0.3327905	0.3738353	0.3902183	0.3278078	0.4112746	0.3734818
Endoplasmic reticulum	Microtubule ends	0.61759035	0.19332675	0.4049003		0.323301	0.2445064	0.3172676	0.3739281	0.253074		0.3234106
Endoplasmic reticulum	Midbody	0.2778952	0.22334199999999998	0.363333	0.4382203	0.42332185	0.3113415	0.35399875000000003	0.30397535	0.3042343	0.3733895	0.3209853
Endoplasmic reticulum	Rods & Rings	0.4009094	0.41133525000000004	0.3965926	0.3451586	0.4714906	0.2800578	0.34899185	0.38827845	0.3808352	0.3878984	0.361685
Peroxisomes	Nucleoplasm	0.3497127	0.2433876	0.3734082	0.3812955	0.38103644999999997	0.23883005000000002	0.29239005	0.2933182	0.3381479	0.4405114	0.35273305
Peroxisomes	Mitochondria	0.46063584999999996	0.2832386	0.4380077	0.4570361	0.5386276	0.49604555	0.3989385	0.3495945	0.3890487	0.45084274999999996	0.3862564
Peroxisomes	Plasma membrane	0.3636381	0.29595570000000004	0.3749751	0.3383071	0.401487	0.2398171	0.3272098	0.286114	0.33554495	0.3917523	0.3193071
Peroxisomes	Cytosol	0.3276773	0.2936729	0.3900954	0.38784835	0.42683804999999997	0.2929832	0.322827	0.33310249999999997	0.35857360000000005	0.445266	0.3683576
Peroxisomes	Nucleoli	0.349161	0.2617338	0.3843156	0.416518	0.4067513	0.25783615000000004	0.30864855	0.32919430000000005	0.3678874	0.4311777	0.3905718
Peroxisomes	Vesicles	0.4071864	0.30745655000000005	0.39494005	0.37548380000000003	0.4442112	0.30273515	0.3533982	0.3293938	0.3615911	0.4130931	0.35614015
Peroxisomes	Golgi apparatus	0.43817985000000004	0.32615455	0.4257068	0.40455810000000003	0.47549415	0.308789	0.3753306	0.3897973	0.40147405	0.44010214999999997	0.4052101
Peroxisomes	Nuclear bodies	0.37835074999999996	0.2506965	0.368467	0.3656804	0.3793821	0.23897639999999998	0.29182065	0.2868053	0.33942360000000005	0.4403294	0.34330550000000004
Peroxisomes	Centrosome	0.40324845	0.2705979	0.38841495	0.361548	0.37721985	0.2723245	0.3064276	0.2887554	0.3062335	0.39540385	0.3180484
Peroxisomes	Nuclear speckles	0.37532	0.2561628	0.3780338	0.3986347	0.3746242	0.25620299999999996	0.30732745	0.3100337	0.3377723	0.45569115	0.3744168
Peroxisomes	Cell Junctions	0.38986275000000004	0.26842204999999997	0.39431095	0.40397455	0.42113835	0.3263702	0.35167899999999996	0.35223925	0.34894179999999997	0.4693713	0.4078409
Peroxisomes	Endoplasmic reticulum	0.4671599	0.3465369	0.4167583	0.4037984	0.4795446	0.3943333	0.36896235	0.35388135	0.3805379	0.4414747	0.3974859
Peroxisomes	Cytoplasmic bodies	0.305842	0.2639311	0.37981095	0.3546989	0.3977065	0.2453933	0.30346209999999996	0.2973129	0.36576245	0.4354258	0.3290707
Peroxisomes	Intermediate filaments	0.37519835	0.2757921	0.36488345	0.3641051	0.3850322	0.21024475	0.3231869	0.2684238	0.3423834	0.39860720000000005	0.3415156
Peroxisomes	Lysosomes	0.4666727	0.3422874	0.4058143	0.4358179	0.5396814	0.2162534	0.4724292	0.330748	0.4040212	0.4357297	0.4085902
Peroxisomes	Focal adhesion sites	0.3377711	0.2924122	0.34853915	0.2708748	0.3354195	0.27335054999999997	0.2722439	0.18025375	0.2526513	0.33978825	0.21888970000000002
Peroxisomes	Centriolar satellite	0.37440165000000003	0.27784425	0.376859	0.3109628	0.4064544	0.2956094	0.3131019	0.3178376	0.2848471	0.4186145	0.3656808
Peroxisomes	Microtubules	0.346702	0.287934	0.378726	0.39090335	0.4357658	0.29224795000000003	0.31926655000000004	0.3309639	0.3570684	0.47933035	0.3511941
Peroxisomes	Nuclear membrane	0.4434465	0.2795345	0.3867842	0.4182253	0.40318025	0.2530395	0.3050798	0.2739506	0.3640638	0.43614955	0.3790576
Peroxisomes	Nucleoli fibrillar center	0.37195705	0.25416845	0.3710706	0.41716725	0.40796560000000004	0.2368891	0.2872222	0.29166595	0.3605871	0.4277437	0.3805514
Peroxisomes	Actin filaments	0.34318424999999997	0.28964285	0.36395825	0.30929059999999997	0.3295805	0.27699745	0.27378009999999997	0.1890015	0.2449735	0.3950731	0.25945775000000004
Peroxisomes	Nucleoli rim	0.32306515	0.2620676	0.39980015	0.42338315	0.4081226	0.2676645	0.3143436	0.3546472	0.3555449	0.4451346	0.3761162
Peroxisomes	Cytokinetic bridge	0.4648605	0.28898745	0.4158968				0.283359	0.2151047			0.3716761
Peroxisomes	Lipid droplets	0.42805435000000003	0.3616532	0.4160835	0.46339759999999997	0.4139856	0.3836784	0.4039306	0.2917208	0.3874848	0.4749683	0.3629838
Peroxisomes	Mitotic spindle	0.45652985	0.2475435	0.4023061			0.3431819	0.3010728	0.3450706	0.2126904		0.3271178
Peroxisomes	Endosomes	0.3889692	0.3681789	0.3945708	0.4055532	0.5184599	0.2790891	0.396998	0.2422026	0.2536092	0.45809045000000004	0.3313008
Peroxisomes	Microtubule ends	0.5021496	0.2685437	0.3870122		0.2986082	0.2342505	0.2783911	0.291886	0.3012061		0.2440505
Peroxisomes	Midbody	0.3076865	0.3142888	0.3873182	0.4897391	0.530316	0.2914236	0.2727515	0.2922578	0.4016863	0.47981985	0.3459902
Peroxisomes	Rods & Rings	0.3979773	0.3221125	0.3798936	0.3185714	0.5196665	0.1789994	0.3089693	0.2029321	0.2790764	0.3474596	0.3033581
Cytoplasmic bodies	Nucleoplasm	0.3941469	0.3328742	0.399691	0.3800027	0.4075871	0.3343283	0.344136	0.3338125	0.3661603	0.44009940000000003	0.34424825000000003
Cytoplasmic bodies	Mitochondria	0.3125601	0.22294825000000001	0.3760323	0.359641	0.39081394999999997	0.262162	0.293698	0.2778447	0.3161799	0.3984449	0.321967
Cytoplasmic bodies	Plasma membrane	0.3735944	0.2381652	0.3768935	0.3696033	0.4054545	0.32176565	0.3099896	0.3057793	0.335574	0.3632732	0.3213762
Cytoplasmic bodies	Cytosol	0.4283104	0.2713117	0.3925115	0.3745928	0.40830375	0.3311381	0.3343686	0.30385894999999996	0.3586536	0.4087598	0.34082270000000003
Cytoplasmic bodies	Nucleoli	0.35763665	0.3204127	0.40969385	0.387639	0.39654985	0.3116826	0.3407508	0.3252969	0.3755997	0.4337075	0.3428856
Cytoplasmic bodies	Vesicles	0.3925868	0.2608347	0.37801989999999996	0.3676813	0.4062168	0.30622815000000003	0.32122890000000004	0.294706	0.34185295000000004	0.3822486	0.32464685000000004
Cytoplasmic bodies	Golgi apparatus	0.3603363	0.289121	0.3736542	0.3685933	0.40124735	0.3253204	0.31103	0.278117	0.3469111	0.38160995	0.3196073
Cytoplasmic bodies	Nuclear bodies	0.3795539	0.33567210000000003	0.3961834	0.3875645	0.4083365	0.3378074	0.337408	0.3410568	0.3685458	0.4141332	0.33645285
Cytoplasmic bodies	Centrosome	0.37248075	0.2871382	0.3873466	0.3555647	0.3982306	0.294788	0.3263099	0.3202705	0.3541031	0.40094965	0.3301427
Cytoplasmic bodies	Nuclear speckles	0.38457845	0.33748239999999996	0.4053777	0.3901086	0.4006932	0.3469869	0.3518439	0.3327619	0.36799685000000004	0.4558006	0.3410359
Cytoplasmic bodies	Cell Junctions	0.4001662	0.24625560000000002	0.37808805	0.3539962	0.40319725	0.2712988	0.3076486	0.3298225	0.34389995	0.4007615	0.3325058
Cytoplasmic bodies	Endoplasmic reticulum	0.3224045	0.2933426	0.3781917	0.37675784999999995	0.39932120000000004	0.2932976	0.30455695	0.28455965	0.3222711	0.41246150000000004	0.31952095
Cytoplasmic bodies	Peroxisomes	0.305842	0.2639311	0.37981095	0.3546989	0.3977065	0.2453933	0.30346209999999996	0.2973129	0.36576245	0.4354258	0.3290707
Cytoplasmic bodies	Intermediate filaments	0.38239305	0.24067975	0.3807487	0.3863469	0.41443335000000003	0.3248652	0.32918165	0.2955108	0.38489055	0.366463	0.3179817
Cytoplasmic bodies	Lysosomes	0.3423964	0.27628189999999997	0.3689407	0.3762278	0.38252275	0.396614	0.2900792	0.2547358	0.32448925	0.4092634	0.3303851
Cytoplasmic bodies	Focal adhesion sites	0.39776940000000005	0.2382787	0.3659447	0.3500684	0.4216111	0.34523645000000003	0.3405134	0.3055869	0.35482585	0.34706355	0.32480975
Cytoplasmic bodies	Centriolar satellite	0.41209695	0.2777587	0.4032321	0.4063837	0.3997007	0.3050307	0.3205639	0.3223516	0.3658187	0.40796665	0.3216598
Cytoplasmic bodies	Microtubules	0.41219775000000003	0.2855204	0.3897208	0.38377	0.41890835	0.325781	0.3470898	0.2974113	0.3558296	0.4540433	0.3580514
Cytoplasmic bodies	Nuclear membrane	0.3431447	0.3524513	0.4077976	0.4181291	0.4236906	0.3652963	0.32455905	0.3217606	0.3653901	0.4583207	0.33891715
Cytoplasmic bodies	Nucleoli fibrillar center	0.3519654	0.3095741	0.3948963	0.3979025	0.39199295	0.3208249	0.3308339	0.3230704	0.3609536	0.44139565000000003	0.3386537
Cytoplasmic bodies	Actin filaments	0.3909333	0.254675	0.35632145000000004	0.38495725000000003	0.40768205	0.34161225	0.33201795	0.3077784	0.3535824	0.39420495	0.32957955
Cytoplasmic bodies	Nucleoli rim	0.3863125	0.31127655	0.42203559999999996	0.412888	0.4084789	0.3261739	0.35233895000000004	0.3210299	0.38841400000000004	0.437066	0.36150885
Cytoplasmic bodies	Cytokinetic bridge	0.3646001	0.16064395	0.30854970000000004				0.41796690000000003	0.3493079			0.33286185
Cytoplasmic bodies	Lipid droplets	0.3581687	0.22767110000000002	0.3892868	0.3399886	0.37735565000000004	0.2688317	0.3044375	0.2955429	0.33386935	0.3943685	0.31853385
Cytoplasmic bodies	Mitotic spindle	0.3854499	0.2814914	0.4780436			0.3405674	0.32110845	0.3904757	0.3911766		0.3515361
Cytoplasmic bodies	Endosomes	0.43363315	0.2436017	0.3744646	0.4242826	0.40609565000000003	0.3603587	0.3262431	0.2994463	0.3273482	0.4046433	0.28965640000000004
Cytoplasmic bodies	Microtubule ends	0.3456875	0.3303317	0.4368333		0.36843190000000003	0.27728	0.39545905	0.2838302	0.4673638		0.3910166
Cytoplasmic bodies	Midbody	0.5191192	0.2876913	0.37808675	0.3233808	0.39263159999999997	0.3621525	0.34387449999999997	0.4047354	0.38537584999999996	0.3714291	0.36553265
Cytoplasmic bodies	Rods & Rings	0.34101115000000004	0.225419	0.37875385	0.3378267	0.3934253	0.3444979	0.2714855	0.2516928	0.3302819	0.37122045	0.2926818
Intermediate filaments	Nucleoplasm	0.36097805000000005	0.22904885000000003	0.3710353	0.3581048	0.4189369	0.2783583	0.3037002	0.2602397	0.34983845	0.3721971	0.2700214
Intermediate filaments	Mitochondria	0.33656025	0.2448873	0.3582329	0.3696868	0.3890611	0.2256041	0.32097125	0.2836856	0.3032886	0.3688033	0.30734285
Intermediate filaments	Plasma membrane	0.3853686	0.29173815000000003	0.4019364	0.3804862	0.4306003	0.3451872	0.3302784	0.3551108	0.3609147	0.37078880000000003	0.33932275
Intermediate filaments	Cytosol	0.3827061	0.2673985	0.37665174999999995	0.37693765	0.4119442	0.2948196	0.31533659999999997	0.3032171	0.36087	0.38280585	0.3284726
Intermediate filaments	Nucleoli	0.3470539	0.2514432	0.36004955	0.35754045	0.41444865	0.2722406	0.3163789	0.24473055	0.3394292	0.3612397	0.2670617
Intermediate filaments	Vesicles	0.3912966	0.2751037	0.38718005	0.3796849	0.4210324	0.3041367	0.3154215	0.327341	0.34685685	0.3751815	0.32041585
Intermediate filaments	Golgi apparatus	0.3900402	0.2661205	0.3751654	0.3644078	0.4136244	0.2896565	0.3069328	0.3432946	0.3304746	0.3666375	0.3069731
Intermediate filaments	Nuclear bodies	0.3708448	0.2343226	0.3709416	0.35841900000000004	0.4093015	0.2776763	0.3155067	0.2771058	0.3550378	0.3571468	0.28764219999999996
Intermediate filaments	Centrosome	0.363822	0.2433068	0.3848189	0.3825945	0.42581395	0.30344550000000003	0.3286144	0.3073812	0.3709303	0.37465735	0.3107279
Intermediate filaments	Nuclear speckles	0.3529768	0.2311725	0.3617752	0.3607954	0.41402125	0.2813113	0.3070142	0.2462798	0.35514049999999997	0.372077	0.2604814
Intermediate filaments	Cell Junctions	0.395229	0.2994201	0.4151244	0.3448267	0.42170030000000003	0.27682470000000003	0.360793	0.36637125000000004	0.34253495	0.41610559999999996	0.3491637
Intermediate filaments	Endoplasmic reticulum	0.4015495	0.2790412	0.3754475	0.37886715000000004	0.42726525	0.2693924	0.30808215	0.35040055000000003	0.32954965	0.37141715	0.3021319
Intermediate filaments	Peroxisomes	0.37519835	0.2757921	0.36488345	0.3641051	0.3850322	0.21024475	0.3231869	0.2684238	0.3423834	0.39860720000000005	0.3415156
Intermediate filaments	Cytoplasmic bodies	0.38239305	0.24067975	0.3807487	0.3863469	0.41443335000000003	0.3248652	0.32918165	0.2955108	0.38489055	0.366463	0.3179817
Intermediate filaments	Lysosomes	0.38442374999999995	0.281589	0.36414975	0.3639919	0.3735412	0.390618	0.3180192	0.2847083	0.3504711	0.39855575	0.3470637
Intermediate filaments	Focal adhesion sites	0.3916039	0.3542098	0.45516840000000003	0.381513	0.42916540000000003	0.38601785	0.348067	0.349824	0.41063269999999996	0.37205	0.34097065000000004
Intermediate filaments	Centriolar satellite	0.3789967	0.2455558	0.39205270000000003	0.3889548	0.4156855	0.29449800000000004	0.31720755	0.3071859	0.3629867	0.3896556	0.3104998
Intermediate filaments	Microtubules	0.3885788	0.25817085	0.3941917	0.3533936	0.4162487	0.28590545	0.2997897	0.2793072	0.3778675	0.38074	0.33347935
Intermediate filaments	Nuclear membrane	0.38291935	0.2571937	0.3728781	0.3610103	0.41460655	0.3250595	0.3227773	0.2957436	0.3685642	0.3865974	0.2671682
Intermediate filaments	Nucleoli fibrillar center	0.3545039	0.2632271	0.36523825	0.366887	0.41772855	0.2964876	0.3301078	0.2885831	0.3378096	0.3693548	0.2614972
Intermediate filaments	Actin filaments	0.4112316	0.3672525	0.4486077	0.4133098	0.4517971	0.38718375000000005	0.34777800000000003	0.4154277	0.398715	0.39718025	0.360261
Intermediate filaments	Nucleoli rim	0.3386629	0.27484105000000003	0.3424619	0.37560685000000005	0.4026112	0.2693999	0.3129498	0.2340973	0.3176612	0.36462360000000005	0.2716852
Intermediate filaments	Cytokinetic bridge	0.3345696	0.2277958	0.3355392				0.26995115000000003	0.0832242			0.2582105
Intermediate filaments	Lipid droplets	0.39650704999999997	0.3214215	0.39652715	0.372341	0.4132193	0.25609985	0.3139901	0.3163734	0.3590623	0.3556585	0.323471
Intermediate filaments	Mitotic spindle	0.3695142	0.218726	0.39458985			0.14157955	0.38824095000000003	0.1240372	0.3328632		0.3429116
Intermediate filaments	Endosomes	0.39076869999999997	0.3636233	0.36614250000000004	0.3784715	0.3989625	0.3393187	0.27252195	0.390029	0.3063837	0.3712965	0.3304319
Intermediate filaments	Microtubule ends	0.5064242999999999	0.1393944	0.4102035		0.4450271	0.3779033	0.34304535	0.4393216	0.4892596		0.3244442
Intermediate filaments	Midbody	0.41392195	0.2353635	0.36038455	0.4264736	0.4212681	0.3596464	0.2827553	0.3098653	0.4384712	0.3604754	0.433441
Intermediate filaments	Rods & Rings	0.35868429999999996	0.369312	0.36643159999999997	0.24105385000000001	0.4157525	0.4103612	0.27164605	0.3110881	0.2509106	0.33462925	0.2540066
Lysosomes	Nucleoplasm	0.3239596	0.16958115	0.358976	0.3875229	0.40438935	0.3264344	0.2558439	0.241244	0.2962902	0.44009109999999996	0.3080812
Lysosomes	Mitochondria	0.3751498	0.28409505	0.3903343	0.3788075	0.5043373	0.2459562	0.33496499999999996	0.2694196	0.2801886	0.4363426	0.2742146
Lysosomes	Plasma membrane	0.4014808	0.3716552	0.4322905	0.39398265	0.39130940000000003	0.380551	0.3771544	0.3552416	0.4076678	0.3999098	0.3647082
Lysosomes	Cytosol	0.3741864	0.3002556	0.3854229	0.3949188	0.44816435	0.3599137	0.3189058	0.3128807	0.3353045	0.4383637	0.3470368
Lysosomes	Nucleoli	0.2726329	0.1392698	0.3590551	0.37049885	0.4048281	0.3341695	0.26550255	0.19855085	0.2429685	0.4205393	0.2927333
Lysosomes	Vesicles	0.4571617	0.34703585	0.42143790000000003	0.41448505	0.44155465	0.37412920000000005	0.38008335	0.3670168	0.38976520000000003	0.44183364999999997	0.3672909
Lysosomes	Golgi apparatus	0.4174525	0.27010900000000004	0.4289597	0.3949029	0.4651484	0.37325145000000004	0.37013094999999996	0.38951035	0.3840771	0.4265529	0.3639357
Lysosomes	Nuclear bodies	0.34916864999999997	0.2124196	0.36285485	0.38927105	0.3940358	0.344608	0.2722259	0.2478915	0.32937645000000004	0.4294534	0.3035716
Lysosomes	Centrosome	0.3469224	0.242549	0.3690291	0.3711342	0.3843489	0.33405830000000003	0.301605	0.2991435	0.338638	0.3923996	0.2833328
Lysosomes	Nuclear speckles	0.3398204	0.1511733	0.3567583	0.4110388	0.40784925	0.3375056	0.252307	0.221198	0.29675015	0.46829115	0.3139201
Lysosomes	Cell Junctions	0.406658	0.3217616	0.37552850000000004	0.3740451	0.389225	0.2726936	0.3209936	0.2624299	0.31261915	0.4358201	0.32728124999999997
Lysosomes	Endoplasmic reticulum	0.4603876	0.3022275	0.4623696	0.4268268	0.47603890000000004	0.3175422	0.38907955	0.36582250000000005	0.4092643	0.431401	0.3351772
Lysosomes	Peroxisomes	0.4666727	0.3422874	0.4058143	0.4358179	0.5396814	0.2162534	0.4724292	0.330748	0.4040212	0.4357297	0.4085902
Lysosomes	Cytoplasmic bodies	0.3423964	0.27628189999999997	0.3689407	0.3762278	0.38252275	0.396614	0.2900792	0.2547358	0.32448925	0.4092634	0.3303851
Lysosomes	Intermediate filaments	0.38442374999999995	0.281589	0.36414975	0.3639919	0.3735412	0.390618	0.3180192	0.2847083	0.3504711	0.39855575	0.3470637
Lysosomes	Focal adhesion sites	0.3647461	0.31165025	0.4640453	0.32791919999999997	0.35171435	0.42777015	0.34308175	0.38771935	0.43999089999999996	0.3913781	0.3040509
Lysosomes	Centriolar satellite	0.3308361	0.256243	0.3790362	0.3313317	0.3797654	0.26342604999999997	0.3014304	0.2972035	0.2709396	0.47000515	0.3350034
Lysosomes	Microtubules	0.3784044	0.29843145	0.378287	0.3990224	0.5023447	0.3175151	0.28729205	0.3148024	0.3471753	0.458009	0.31607830000000003
Lysosomes	Nuclear membrane	0.38529425	0.19820169999999998	0.384547	0.4101432	0.44989605	0.391276	0.2856329	0.2717276	0.366689	0.48192725000000003	0.3153508
Lysosomes	Nucleoli fibrillar center	0.2914595	0.2007727	0.3669246	0.4102818	0.43045184999999997	0.35411465	0.266227	0.1963026	0.2753944	0.454979	0.29483655
Lysosomes	Actin filaments	0.3166596	0.3303144	0.42213385000000003	0.3676615	0.3615158	0.34249775000000005	0.2872506	0.3854082	0.3844024	0.4816071	0.37411895
Lysosomes	Nucleoli rim	0.3068459	0.1476928	0.34546135	0.36008675	0.41725445	0.35438040000000004	0.2368463	0.2227737	0.23229505	0.4703277	0.31002545000000004
Lysosomes	Cytokinetic bridge	0.4324006	0.0910352	0.3921056				0.1268527	0.223009			0.2736942
Lysosomes	Lipid droplets	0.45421520000000004	0.3363925	0.4259861	0.41415104999999997	0.41663764999999997	0.2846498	0.4309861	0.4012422	0.4565818	0.4483065	0.3651622
Lysosomes	Mitotic spindle	0.4529508	0.1135043	0.3628983			0.1113542	0.2713733	0.277763	0.176927		0.2894438
Lysosomes	Endosomes	0.5571802	0.3837456	0.4346103	0.4706503	0.5484077	0.472094	0.6167632	0.6339834	0.4965276	0.4502516	0.5013185
Lysosomes	Microtubule ends	0.5598472	0.5260051	0.3909031		0.2902084	0.2716764	0.2812688	0.3449069	0.369907		0.4557058
Lysosomes	Midbody	0.5259056	0.3959871	0.3734639	0.3695953	0.565395	0.4421024	0.3607622	0.3971811	0.2758477	0.3727365	0.3595391
Lysosomes	Rods & Rings	0.370518	0.3974436	0.5051866	0.562357	0.46749	0.5477433	0.4231673	0.5785576	0.5374012	0.414156	0.373699
Focal adhesion sites	Nucleoplasm	0.3516246	0.2386577	0.3458706	0.3184059	0.43165774999999995	0.285772	0.2462021	0.21323799999999998	0.3178062	0.35038135000000004	0.26319475
Focal adhesion sites	Mitochondria	0.2862978	0.25045914999999996	0.33445559999999996	0.2976401	0.3170465	0.2678996	0.2331106	0.20007045	0.26684635	0.3459553	0.26482605000000004
Focal adhesion sites	Plasma membrane	0.4368991	0.31540595	0.4335388	0.4233874	0.4216456	0.3926842	0.4104726	0.4134544	0.3893124	0.3750054	0.3646203
Focal adhesion sites	Cytosol	0.4145992	0.2872152	0.37969535	0.36040720000000004	0.40563135	0.32218645	0.3018306	0.28666840000000005	0.3366901	0.3649877	0.2992829
Focal adhesion sites	Nucleoli	0.31464505	0.26718854999999997	0.31021509999999997	0.2640706	0.3793333	0.2279114	0.1763484	0.14839960000000002	0.24520725	0.33240005	0.2021986
Focal adhesion sites	Vesicles	0.3877101	0.3060659	0.4067278	0.3836403	0.3937391	0.3498435	0.3667138	0.33518615	0.365214	0.366779	0.3399112
Focal adhesion sites	Golgi apparatus	0.3503877	0.27376475	0.38838905	0.301517	0.34903895	0.3108782	0.306738	0.3351898	0.30588725	0.3230991	0.27913975
Focal adhesion sites	Nuclear bodies	0.3625331	0.2381355	0.37859895	0.348563	0.430122	0.2933589	0.3075658	0.23649694999999998	0.33688755000000004	0.36680060000000003	0.28639195
Focal adhesion sites	Centrosome	0.32810530000000004	0.24790995	0.388361	0.41857915	0.43677655000000004	0.3300335	0.3543292	0.297796	0.4000135	0.38632144999999996	0.34155355
Focal adhesion sites	Nuclear speckles	0.3179947	0.2525828	0.32710025	0.3016174	0.4457067	0.29532840000000005	0.22692099999999998	0.16802224999999998	0.3023132	0.3521195	0.2452043
Focal adhesion sites	Cell Junctions	0.4352948	0.28235835	0.403188	0.313022	0.3962426	0.32780434999999997	0.3378819	0.2684146	0.3316985	0.3383858	0.29007375
Focal adhesion sites	Endoplasmic reticulum	0.3383554	0.3228489	0.3938561	0.32792805	0.3576375	0.3038462	0.3086398	0.32376285000000005	0.272536	0.34929	0.28596325
Focal adhesion sites	Peroxisomes	0.3377711	0.2924122	0.34853915	0.2708748	0.3354195	0.27335054999999997	0.2722439	0.18025375	0.2526513	0.33978825	0.21888970000000002
Focal adhesion sites	Cytoplasmic bodies	0.39776940000000005	0.2382787	0.3659447	0.3500684	0.4216111	0.34523645000000003	0.3405134	0.3055869	0.35482585	0.34706355	0.32480975
Focal adhesion sites	Intermediate filaments	0.3916039	0.3542098	0.45516840000000003	0.381513	0.42916540000000003	0.38601785	0.348067	0.349824	0.41063269999999996	0.37205	0.34097065000000004
Focal adhesion sites	Lysosomes	0.3647461	0.31165025	0.4640453	0.32791919999999997	0.35171435	0.42777015	0.34308175	0.38771935	0.43999089999999996	0.3913781	0.3040509
Focal adhesion sites	Centriolar satellite	0.34828895000000004	0.2209913	0.3871734	0.460109	0.396012	0.3073123	0.37330765	0.25347275	0.3659728	0.47502205	0.28242865
Focal adhesion sites	Microtubules	0.41228195	0.23471735	0.40424395	0.3686126	0.39672695	0.33935875	0.3114709	0.27035810000000005	0.3777397	0.3896568	0.34814005000000003
Focal adhesion sites	Nuclear membrane	0.3420768	0.2555436	0.3627161	0.34516035	0.4484967	0.35171485	0.2459134	0.2284198	0.3083937	0.37875800000000004	0.2799712
Focal adhesion sites	Nucleoli fibrillar center	0.3250484	0.27034755	0.3469791	0.3050338	0.3935834	0.25972515	0.22022165	0.17320059999999998	0.2820377	0.358588	0.22866235000000001
Focal adhesion sites	Actin filaments	0.45471815	0.3800441	0.5978959500000001	0.5984578	0.6059344	0.5323846	0.6332165	0.5817775	0.60587285	0.5143623	0.56168275
Focal adhesion sites	Nucleoli rim	0.32095235	0.29057310000000003	0.30350465000000004	0.29976245	0.3798154	0.26457284999999997	0.16064955	0.1425524	0.2819461	0.3372294	0.2283394
Focal adhesion sites	Cytokinetic bridge	0.4103639	0.1632294	0.3351902				0.29210405	0.3155804			0.25974145000000004
Focal adhesion sites	Lipid droplets	0.3813563	0.39590125	0.41305985	0.31593545	0.355961	0.29172785	0.33353520000000003	0.35830514999999996	0.3136601	0.3216331	0.34549465
Focal adhesion sites	Mitotic spindle	0.4984772	0.24920029999999999	0.3119307			0.09144825000000001	0.0463352	0.31041680000000005	0.1162168		0.32076930000000003
Focal adhesion sites	Endosomes	0.4626492	0.40385515	0.42055685	0.44260564999999996	0.44497705	0.42333540000000003	0.527752	0.60015135	0.5085529	0.43446955	0.4690916
Focal adhesion sites	Microtubule ends	0.4936978	0.20715355000000002	0.50587925		0.50255295	0.39323675	0.3783491	0.5405961	0.63522055		0.344452
Focal adhesion sites	Midbody	0.3708074	0.22575235	0.37759875	0.3460473	0.3991812	0.5189424	0.39602655	0.3319301	0.4919809	0.29587485	0.45467195000000005
Focal adhesion sites	Rods & Rings	0.386049	0.3825268	0.43353565	0.36160955	0.4269275	0.50973125	0.5044141	0.5548735499999999	0.32381804999999997	0.3054608	0.37591205
Centriolar satellite	Nucleoplasm	0.3957036	0.31398919999999997	0.3886032	0.3458188	0.40870555	0.2934037	0.31801159999999995	0.3294465	0.3730829	0.4368561	0.35813085
Centriolar satellite	Mitochondria	0.35780500000000004	0.27781105	0.3732198	0.2608426	0.38424145	0.2630137	0.301935	0.2880281	0.31705475	0.39495009999999997	0.3132336
Centriolar satellite	Plasma membrane	0.34533844999999996	0.2441895	0.39198089999999997	0.38159224999999997	0.4036072	0.2975682	0.32797315000000005	0.2932851	0.3453605	0.4057008	0.3209735
Centriolar satellite	Cytosol	0.3689628	0.29073395	0.383483	0.3560263	0.4064791	0.2997216	0.31320945	0.3186564	0.3517519	0.42232135000000004	0.3380361
Centriolar satellite	Nucleoli	0.3945455	0.28499149999999995	0.37451765000000004	0.3110663	0.39880099999999996	0.2755653	0.28504735000000003	0.33314920000000003	0.3555567	0.4564245	0.3659035
Centriolar satellite	Vesicles	0.3593222	0.2692205	0.38241235	0.3787275	0.4094198	0.2971058	0.3242862	0.3184097	0.33526069999999997	0.4120351	0.3392031
Centriolar satellite	Golgi apparatus	0.3770876	0.2898263	0.3842354	0.3593774	0.4080248	0.30306714999999995	0.323463	0.30988899999999997	0.3224966	0.3888157	0.3501205
Centriolar satellite	Nuclear bodies	0.3866733	0.32127894999999995	0.3887284	0.347605	0.4196631	0.28586515	0.3238331	0.3167719	0.3714828	0.45290465	0.340955
Centriolar satellite	Centrosome	0.4074297	0.3464061	0.4094803	0.3773018	0.41274605	0.28877200000000003	0.3569581	0.35923645	0.3745919	0.406455	0.35212
Centriolar satellite	Nuclear speckles	0.4035816	0.3325335	0.39396615	0.3380351	0.4097936	0.283857	0.31882065000000004	0.3325294	0.37100175	0.46039625	0.37718850000000004
Centriolar satellite	Cell Junctions	0.3701814	0.26798175	0.4050043	0.3075351	0.3995851	0.28858514999999996	0.3276015	0.3212179	0.3301736	0.3829723	0.33944555
Centriolar satellite	Endoplasmic reticulum	0.34338175000000004	0.2745453	0.3880793	0.3508658	0.4125984	0.3026945	0.30410125	0.2811885	0.3188429	0.41444125	0.3461327
Centriolar satellite	Peroxisomes	0.37440165000000003	0.27784425	0.376859	0.3109628	0.4064544	0.2956094	0.3131019	0.3178376	0.2848471	0.4186145	0.3656808
Centriolar satellite	Cytoplasmic bodies	0.41209695	0.2777587	0.4032321	0.4063837	0.3997007	0.3050307	0.3205639	0.3223516	0.3658187	0.40796665	0.3216598
Centriolar satellite	Intermediate filaments	0.3789967	0.2455558	0.39205270000000003	0.3889548	0.4156855	0.29449800000000004	0.31720755	0.3071859	0.3629867	0.3896556	0.3104998
Centriolar satellite	Lysosomes	0.3308361	0.256243	0.3790362	0.3313317	0.3797654	0.26342604999999997	0.3014304	0.2972035	0.2709396	0.47000515	0.3350034
Centriolar satellite	Focal adhesion sites	0.34828895000000004	0.2209913	0.3871734	0.460109	0.396012	0.3073123	0.37330765	0.25347275	0.3659728	0.47502205	0.28242865
Centriolar satellite	Microtubules	0.3728145	0.3011878	0.3779399	0.33343069999999997	0.4088018	0.28546915	0.3262355	0.3095764	0.36450685	0.42061525	0.3257385
Centriolar satellite	Nuclear membrane	0.3773263	0.2989245	0.3951822	0.3169015	0.40392875	0.30446165000000003	0.326153	0.3546926	0.3512646	0.48219690000000004	0.39673385
Centriolar satellite	Nucleoli fibrillar center	0.401911	0.282019	0.3882715	0.2801927	0.40696315	0.26509325	0.3073226	0.31960415	0.3358757	0.5017847	0.3800778
Centriolar satellite	Actin filaments	0.3555628	0.26866665	0.38774225	0.3702972	0.395131	0.2688872	0.35822775	0.2939219	0.3535358	0.4463729	0.3067689
Centriolar satellite	Nucleoli rim	0.38114045	0.28407795	0.36947885	0.2903617	0.3993518	0.2584922	0.2838923	0.3380912	0.362957	0.4391232	0.3345322
Centriolar satellite	Cytokinetic bridge	0.3821327	0.4713524	0.3167016				0.2481759	0.1469534			0.3408014
Centriolar satellite	Lipid droplets	0.33979970000000004	0.2826637	0.3908557	0.2806044	0.4141204	0.29438624999999996	0.3223871	0.2685078	0.3158817	0.4004076	0.3467492
Centriolar satellite	Mitotic spindle	0.5247727	0.3588095	0.3863743			0.1977515	0.2336356	0.2174873	0.204337		0.3236313
Centriolar satellite	Endosomes	0.3095739	0.3321878	0.4194239	0.3854819	0.3960456	0.31950045	0.3474116	0.3160463	0.3534137	0.4628537	0.3178657
Centriolar satellite	Microtubule ends	0.6104124	0.3284936	0.3876326		0.4143417	0.2682983	0.3405747	0.2714795	0.4012713		0.2975342
Centriolar satellite	Midbody	0.3048919	0.3156604	0.3504403	0.3993524	0.4215203	0.34240349999999997	0.3440752	0.4224064	0.3447944	0.3786929	0.3805745
Centriolar satellite	Rods & Rings	0.3356296	0.24120485	0.379106	0.4066974	0.41995899999999997	0.2889003	0.3878251	0.2970287	0.3394991	0.28522455	0.3953546
Microtubules	Nucleoplasm	0.3604548	0.2476727	0.3888252	0.384963	0.4182922	0.3061453	0.3496361	0.3461664	0.3636065	0.4705956	0.34837555
Microtubules	Mitochondria	0.30143695	0.26292495	0.38157485	0.3782606	0.43919805	0.2926641	0.3085324	0.2623141	0.35055545	0.4415899	0.3289662
Microtubules	Plasma membrane	0.3795548	0.26807565	0.3804207	0.3665329	0.4039945	0.2976345	0.2982903	0.2740386	0.3590738	0.39750135	0.3193851
Microtubules	Cytosol	0.42441890000000004	0.2886569	0.4023157	0.3862806	0.44233645	0.31467935	0.33769954999999996	0.3183738	0.367923	0.4556577	0.3496611
Microtubules	Nucleoli	0.3192285	0.2324406	0.39321925	0.3792169	0.41045515	0.3036834	0.34560104999999997	0.32470265	0.3633279	0.4659652	0.3502387
Microtubules	Vesicles	0.3757928	0.28120765000000003	0.38380095000000003	0.3753053	0.4267064	0.3091392	0.31159705	0.3052996	0.35340665	0.4254262	0.3271129
Microtubules	Golgi apparatus	0.3659546	0.2664946	0.36883445	0.36602555000000003	0.41771125	0.3139757	0.310729	0.2829584	0.3545991	0.4227362	0.3351167
Microtubules	Nuclear bodies	0.3393255	0.25263385000000005	0.3856461	0.3712266	0.3982719	0.30706979999999995	0.33377815	0.32579805	0.3591749	0.45684495	0.33628695
Microtubules	Centrosome	0.34050455	0.2715421	0.37672649999999996	0.3648566	0.4110625	0.29324805	0.3250363	0.3205722	0.378431	0.3906637	0.345089
Microtubules	Nuclear speckles	0.33242415000000003	0.237972	0.3857048	0.396454	0.41686415	0.3147931	0.35969255	0.35377105	0.3664386	0.4856937	0.3577739
Microtubules	Cell Junctions	0.3900981	0.28138280000000004	0.3707102	0.3645958	0.4040272	0.2943398	0.3170894	0.24584335	0.3654016	0.4446829	0.3372353
Microtubules	Endoplasmic reticulum	0.3362074	0.2506273	0.37008915	0.39552275000000003	0.4245044	0.3051967	0.2995952	0.29999555	0.35531195	0.4454634	0.3197246
Microtubules	Peroxisomes	0.346702	0.287934	0.378726	0.39090335	0.4357658	0.29224795000000003	0.31926655000000004	0.3309639	0.3570684	0.47933035	0.3511941
Microtubules	Cytoplasmic bodies	0.41219775000000003	0.2855204	0.3897208	0.38377	0.41890835	0.325781	0.3470898	0.2974113	0.3558296	0.4540433	0.3580514
Microtubules	Intermediate filaments	0.3885788	0.25817085	0.3941917	0.3533936	0.4162487	0.28590545	0.2997897	0.2793072	0.3778675	0.38074	0.33347935
Microtubules	Lysosomes	0.3784044	0.29843145	0.378287	0.3990224	0.5023447	0.3175151	0.28729205	0.3148024	0.3471753	0.458009	0.31607830000000003
Microtubules	Focal adhesion sites	0.41228195	0.23471735	0.40424395	0.3686126	0.39672695	0.33935875	0.3114709	0.27035810000000005	0.3777397	0.3896568	0.34814005000000003
Microtubules	Centriolar satellite	0.3728145	0.3011878	0.3779399	0.33343069999999997	0.4088018	0.28546915	0.3262355	0.3095764	0.36450685	0.42061525	0.3257385
Microtubules	Nuclear membrane	0.3091201	0.2371377	0.3747754	0.41329755	0.42426975	0.3398396	0.3381641	0.3226773	0.36229785	0.4865956	0.3474934
Microtubules	Nucleoli fibrillar center	0.3086156	0.2448038	0.38119060000000005	0.4004428	0.4066812	0.2994704	0.34236659999999997	0.3233912	0.36596965000000004	0.4667554	0.349781
Microtubules	Actin filaments	0.4054711	0.2848473	0.39255229999999997	0.39120975	0.3888331	0.3536824	0.3202507	0.30936494999999997	0.386485	0.4145644	0.351413
Microtubules	Nucleoli rim	0.3524448	0.2482118	0.41104555	0.385129	0.4208531	0.3262667	0.3626806	0.32763790000000004	0.37128190000000005	0.5051182999999999	0.3734823
Microtubules	Cytokinetic bridge	0.4036142	0.0768455	0.3979473				0.4724368	0.5755590500000001			0.3102868
Microtubules	Lipid droplets	0.35621165	0.26015	0.3948699	0.38456599999999996	0.4591195	0.2964981	0.30995130000000004	0.3048973	0.359319	0.4788209	0.3121761
Microtubules	Mitotic spindle	0.49268935	0.12753710000000001	0.426252			0.2970464	0.2664426	0.35728424999999997	0.2684396		0.2979541
Microtubules	Endosomes	0.4130615	0.2847181	0.3832378	0.4388742	0.505975	0.3295035	0.3409219	0.3084248	0.3421481	0.4719899	0.3478659
Microtubules	Microtubule ends	0.41415485	0.3882606	0.4504873		0.4130494	0.3153937	0.37457795	0.3071306	0.3661217		0.4026526
Microtubules	Midbody	0.4480776	0.30551645	0.3939803	0.4069793	0.6260788	0.3658402	0.3546015	0.2832911	0.3805954	0.4633988	0.3721868
Microtubules	Rods & Rings	0.3684991	0.21250619999999998	0.3704869	0.3408237	0.3923571	0.3025951	0.28023205	0.2067534	0.3263704	0.2941749	0.27440975
Nuclear membrane	Nucleoplasm	0.403427	0.4024824	0.41209304999999996	0.4163893	0.4428024	0.399637	0.3845514	0.3626824	0.3873564	0.47410905000000003	0.41596355
Nuclear membrane	Mitochondria	0.4687805	0.2357473	0.3891667	0.4086939	0.3946424	0.27705305	0.3510996	0.316431	0.3597165	0.4341632	0.36408045
Nuclear membrane	Plasma membrane	0.3581801	0.1952522	0.3821038	0.35302515	0.4108492	0.2979021	0.3065812	0.2775267	0.34050685	0.399716	0.3146571
Nuclear membrane	Cytosol	0.31167965	0.25417979999999996	0.3759306	0.3868692	0.4225132	0.32671675	0.3038545	0.3001044	0.3641523	0.4423011	0.3304313
Nuclear membrane	Nucleoli	0.4434734	0.4351884	0.4387817	0.447446	0.442099	0.3997817	0.4114339	0.37581985	0.41852659999999997	0.46489095	0.4593703
Nuclear membrane	Vesicles	0.3710366	0.2331098	0.3708651	0.38053345	0.3985134	0.3003621	0.3037064	0.2878206	0.3420022	0.4331814	0.3318802
Nuclear membrane	Golgi apparatus	0.42273205	0.30108605	0.3905456	0.3811996	0.4051959	0.31752345	0.3156849	0.2524438	0.3616322	0.4200659	0.3667551
Nuclear membrane	Nuclear bodies	0.43472215000000003	0.36234245	0.3964056	0.3974192	0.4349828	0.3845827	0.3699997	0.3614637	0.3742297	0.4743402	0.3781318
Nuclear membrane	Centrosome	0.44518435	0.2894011	0.3908765	0.3650962	0.4138154	0.3166606	0.34358435	0.3301835	0.354704	0.4187701	0.36794340000000003
Nuclear membrane	Nuclear speckles	0.4435762	0.45611165	0.4235781	0.44466165	0.46272115	0.4393254	0.4130302	0.3880946	0.40607154999999995	0.48713635	0.44555005000000003
Nuclear membrane	Cell Junctions	0.3660434	0.19768985	0.3893031	0.3748298	0.38286834999999997	0.3208344	0.33600235	0.3298971	0.346592	0.4333385	0.3478696
Nuclear membrane	Endoplasmic reticulum	0.4767501	0.3506708	0.427087	0.4186835	0.4313588	0.2930359	0.336742	0.26505829999999997	0.3962761	0.4590093	0.38645845
Nuclear membrane	Peroxisomes	0.4434465	0.2795345	0.3867842	0.4182253	0.40318025	0.2530395	0.3050798	0.2739506	0.3640638	0.43614955	0.3790576
Nuclear membrane	Cytoplasmic bodies	0.3431447	0.3524513	0.4077976	0.4181291	0.4236906	0.3652963	0.32455905	0.3217606	0.3653901	0.4583207	0.33891715
Nuclear membrane	Intermediate filaments	0.38291935	0.2571937	0.3728781	0.3610103	0.41460655	0.3250595	0.3227773	0.2957436	0.3685642	0.3865974	0.2671682
Nuclear membrane	Lysosomes	0.38529425	0.19820169999999998	0.384547	0.4101432	0.44989605	0.391276	0.2856329	0.2717276	0.366689	0.48192725000000003	0.3153508
Nuclear membrane	Focal adhesion sites	0.3420768	0.2555436	0.3627161	0.34516035	0.4484967	0.35171485	0.2459134	0.2284198	0.3083937	0.37875800000000004	0.2799712
Nuclear membrane	Centriolar satellite	0.3773263	0.2989245	0.3951822	0.3169015	0.40392875	0.30446165000000003	0.326153	0.3546926	0.3512646	0.48219690000000004	0.39673385
Nuclear membrane	Microtubules	0.3091201	0.2371377	0.3747754	0.41329755	0.42426975	0.3398396	0.3381641	0.3226773	0.36229785	0.4865956	0.3474934
Nuclear membrane	Nucleoli fibrillar center	0.47536999999999996	0.4037581	0.43156110000000003	0.4818647	0.444269	0.4204173	0.4079006	0.39036119999999996	0.4064296	0.5022777	0.45717645
Nuclear membrane	Actin filaments	0.3700567	0.2438098	0.36587885	0.3841292	0.4124538	0.37596065	0.30526909999999996	0.2805897	0.3281984	0.43618155000000003	0.30089815
Nuclear membrane	Nucleoli rim	0.4121308	0.4187796	0.39706485	0.4513671	0.4561712	0.39369719999999997	0.4006034	0.3765736	0.3924455	0.4405097	0.4211084
Nuclear membrane	Cytokinetic bridge	0.4616308	0.4004427	0.3597244				0.4877022	0.2810725			0.4113472
Nuclear membrane	Lipid droplets	0.42372224999999997	0.232429	0.405465	0.4071293	0.4140768	0.2866545	0.2922697	0.3071661	0.3628812	0.4225938	0.3364586
Nuclear membrane	Mitotic spindle	0.4189394	0.2329454	0.4670942			0.5589951	0.4620618	0.2778346	0.5721555		0.3505241
Nuclear membrane	Endosomes	0.3603573	0.23957535000000002	0.3679633	0.4114413	0.44162840000000003	0.3513296	0.2502382	0.2386017	0.32264905	0.41739245	0.288578
Nuclear membrane	Microtubule ends	0.6148471	0.18762594999999999	0.4619989		0.4172199	0.333589	0.389071	0.323306	0.42560535		0.4138046
Nuclear membrane	Midbody	0.28878205	0.19634735	0.3045023	0.4207172	0.45709540000000004	0.3570223	0.2763437	0.2573357	0.38599700000000003	0.39053705	0.2416375
Nuclear membrane	Rods & Rings	0.33036435	0.25507725000000003	0.3690864	0.360515	0.4723084	0.3500901	0.2761344	0.2358681	0.34879955	0.3321637	0.3081262
Nucleoli fibrillar center	Nucleoplasm	0.4268051	0.3748186	0.4152129	0.4250927	0.4267424	0.3686072	0.38477	0.3847404	0.3974468	0.4938694	0.4415402
Nucleoli fibrillar center	Mitochondria	0.488669	0.2722798	0.3957332	0.4606956	0.4026625	0.27473475	0.350391	0.3585086	0.3873015	0.4458892	0.36280415
Nucleoli fibrillar center	Plasma membrane	0.32361615	0.1997364	0.3637396	0.32161280000000003	0.39726859999999997	0.25985064999999996	0.2839348	0.2462803	0.3170605	0.3684459	0.2812973
Nucleoli fibrillar center	Cytosol	0.3117595	0.260702	0.379143	0.3827775	0.4085813	0.3076424	0.3156606	0.2997922	0.3641835	0.4425815	0.3359993
Nucleoli fibrillar center	Vesicles	0.3268223	0.2341896	0.36352059999999997	0.36740385	0.39749135	0.2773784	0.2894198	0.2615666	0.32775895	0.40066535000000003	0.30822085
Nucleoli fibrillar center	Golgi apparatus	0.36887285	0.2916096	0.3670252	0.356929	0.40372759999999996	0.29961945	0.3002887	0.231159	0.3542728	0.39292755	0.3403123
Nucleoli fibrillar center	Nuclear bodies	0.4285385	0.3341204	0.3941296	0.4105219	0.414536	0.3408035	0.3494358	0.36486	0.3826401	0.4747845	0.38826715
Nucleoli fibrillar center	Centrosome	0.4267912	0.27992735	0.37981285	0.3417784	0.4004854	0.2824376	0.3186475	0.303959	0.3433766	0.3917115	0.3278147
Nucleoli fibrillar center	Nuclear speckles	0.4695107	0.4199319	0.43505554999999996	0.4536446	0.4408206	0.399682	0.4138314	0.43645405000000004	0.4123835	0.5264534000000001	0.4908546
Nucleoli fibrillar center	Cell Junctions	0.332812	0.201161	0.3806105	0.3736087	0.38785749999999997	0.27476944999999997	0.3153882	0.3349381	0.3484473	0.4311004	0.3482394
Nucleoli fibrillar center	Endoplasmic reticulum	0.3968772	0.311482	0.3832431	0.38702975	0.4163187	0.26911255	0.3069133	0.23147635	0.3590051	0.425447	0.3368733
Nucleoli fibrillar center	Peroxisomes	0.37195705	0.25416845	0.3710706	0.41716725	0.40796560000000004	0.2368891	0.2872222	0.29166595	0.3605871	0.4277437	0.3805514
Nucleoli fibrillar center	Cytoplasmic bodies	0.3519654	0.3095741	0.3948963	0.3979025	0.39199295	0.3208249	0.3308339	0.3230704	0.3609536	0.44139565000000003	0.3386537
Nucleoli fibrillar center	Intermediate filaments	0.3545039	0.2632271	0.36523825	0.366887	0.41772855	0.2964876	0.3301078	0.2885831	0.3378096	0.3693548	0.2614972
Nucleoli fibrillar center	Lysosomes	0.2914595	0.2007727	0.3669246	0.4102818	0.43045184999999997	0.35411465	0.266227	0.1963026	0.2753944	0.454979	0.29483655
Nucleoli fibrillar center	Focal adhesion sites	0.3250484	0.27034755	0.3469791	0.3050338	0.3935834	0.25972515	0.22022165	0.17320059999999998	0.2820377	0.358588	0.22866235000000001
Nucleoli fibrillar center	Centriolar satellite	0.401911	0.282019	0.3882715	0.2801927	0.40696315	0.26509325	0.3073226	0.31960415	0.3358757	0.5017847	0.3800778
Nucleoli fibrillar center	Microtubules	0.3086156	0.2448038	0.38119060000000005	0.4004428	0.4066812	0.2994704	0.34236659999999997	0.3233912	0.36596965000000004	0.4667554	0.349781
Nucleoli fibrillar center	Nuclear membrane	0.47536999999999996	0.4037581	0.43156110000000003	0.4818647	0.444269	0.4204173	0.4079006	0.39036119999999996	0.4064296	0.5022777	0.45717645
Nucleoli fibrillar center	Actin filaments	0.3510521	0.2573266	0.3786457	0.35725209999999996	0.3788846	0.30249215	0.2854366	0.2078614	0.29280405	0.40328465	0.27471255
Nucleoli fibrillar center	Nucleoli rim	0.5073507	0.3914325	0.4283266	0.5391997	0.4226892	0.42462295	0.43337634999999997	0.4937209	0.46205474999999996	0.5350006	0.46591105
Nucleoli fibrillar center	Cytokinetic bridge	0.3217428	0.4404652	0.3340288				0.5637453	0.33989084999999997			0.36368035
Nucleoli fibrillar center	Lipid droplets	0.34894925	0.24304535	0.3785906	0.43008769999999996	0.36659325	0.2708051	0.2802894	0.22926980000000002	0.3166586	0.4249809	0.29674160000000005
Nucleoli fibrillar center	Mitotic spindle	0.3210288	0.4594474	0.469807			0.4203239	0.513763	0.19301535	0.5302195		0.42548315000000003
Nucleoli fibrillar center	Endosomes	0.2095336	0.16015225	0.3346936	0.3823428	0.41915179999999996	0.3039315	0.2211419	0.142144	0.31243469999999995	0.43791084999999996	0.2557418
Nucleoli fibrillar center	Microtubule ends	0.381789	0.1407867	0.421461		0.41352195	0.270147	0.3695475	0.3649262	0.3977463		0.39850810000000003
Nucleoli fibrillar center	Midbody	0.231116	0.201238	0.3268382	0.4181158	0.41010800000000003	0.26953135	0.2735665	0.33931295	0.3354377	0.3949775	0.22666675
Nucleoli fibrillar center	Rods & Rings	0.3359154	0.21002205000000002	0.3488615	0.29028145	0.43079504999999996	0.24291980000000002	0.2611238	0.22183045	0.293501	0.3323461	0.21429715
Actin filaments	Nucleoplasm	0.3690098	0.2465834	0.3631966	0.33936635	0.4097401	0.3025381	0.2843582	0.233604	0.32775675	0.404958	0.28287914999999997
Actin filaments	Mitochondria	0.31394215000000003	0.258595	0.351699	0.3289735	0.32421325	0.2711132	0.267854	0.2045934	0.2750746	0.38381595	0.28136865
Actin filaments	Plasma membrane	0.3980654	0.30187295000000003	0.41531855	0.3928461	0.41479984999999997	0.3631646	0.36687345	0.3830541	0.36204289999999995	0.3939035	0.3518313
Actin filaments	Cytosol	0.394671	0.2974392	0.38284989999999997	0.357982	0.3922191	0.3181114	0.307365	0.2855775	0.3399581	0.4107024	0.32357985
Actin filaments	Nucleoli	0.3335948	0.2555618	0.3248558	0.3108731	0.3592737	0.2704188	0.2270514	0.1732555	0.2682007	0.3770035	0.2513057
Actin filaments	Vesicles	0.3690136	0.292953	0.40019165	0.37305085	0.39224825	0.3326054	0.3407384	0.3351484	0.3501937	0.38416505	0.34007485000000004
Actin filaments	Golgi apparatus	0.3750827	0.27484565	0.391417	0.32371375	0.3463625	0.31329625	0.31297795	0.332271	0.3071748	0.36718635	0.3054119
Actin filaments	Nuclear bodies	0.3767971	0.2460939	0.3707335	0.361897	0.4097514	0.30389014999999997	0.3305088	0.2431206	0.3503167	0.40623795	0.28481409999999996
Actin filaments	Centrosome	0.3683121	0.28720285	0.3966803	0.4030122	0.41310084999999996	0.31676015	0.3581131	0.3310198	0.38771100000000003	0.40504629999999997	0.3257832
Actin filaments	Nuclear speckles	0.35130995	0.2580173	0.3562671	0.34154165000000003	0.41138015	0.318367	0.2890523	0.1947555	0.32178955	0.4089285	0.2842354
Actin filaments	Cell Junctions	0.4041051	0.29708965	0.4235182	0.3330011	0.3999433	0.35004965	0.3728124	0.3000061	0.3352434	0.3831212	0.3300087
Actin filaments	Endoplasmic reticulum	0.3673918	0.28860435	0.3959363	0.3427546	0.3562369	0.2906028	0.3104675	0.32474539999999996	0.2813926	0.3767538	0.3092313
Actin filaments	Peroxisomes	0.34318424999999997	0.28964285	0.36395825	0.30929059999999997	0.3295805	0.27699745	0.27378009999999997	0.1890015	0.2449735	0.3950731	0.25945775000000004
Actin filaments	Cytoplasmic bodies	0.3909333	0.254675	0.35632145000000004	0.38495725000000003	0.40768205	0.34161225	0.33201795	0.3077784	0.3535824	0.39420495	0.32957955
Actin filaments	Intermediate filaments	0.4112316	0.3672525	0.4486077	0.4133098	0.4517971	0.38718375000000005	0.34777800000000003	0.4154277	0.398715	0.39718025	0.360261
Actin filaments	Lysosomes	0.3166596	0.3303144	0.42213385000000003	0.3676615	0.3615158	0.34249775000000005	0.2872506	0.3854082	0.3844024	0.4816071	0.37411895
Actin filaments	Focal adhesion sites	0.45471815	0.3800441	0.5978959500000001	0.5984578	0.6059344	0.5323846	0.6332165	0.5817775	0.60587285	0.5143623	0.56168275
Actin filaments	Centriolar satellite	0.3555628	0.26866665	0.38774225	0.3702972	0.395131	0.2688872	0.35822775	0.2939219	0.3535358	0.4463729	0.3067689
Actin filaments	Microtubules	0.4054711	0.2848473	0.39255229999999997	0.39120975	0.3888331	0.3536824	0.3202507	0.30936494999999997	0.386485	0.4145644	0.351413
Actin filaments	Nuclear membrane	0.3700567	0.2438098	0.36587885	0.3841292	0.4124538	0.37596065	0.30526909999999996	0.2805897	0.3281984	0.43618155000000003	0.30089815
Actin filaments	Nucleoli fibrillar center	0.3510521	0.2573266	0.3786457	0.35725209999999996	0.3788846	0.30249215	0.2854366	0.2078614	0.29280405	0.40328465	0.27471255
Actin filaments	Nucleoli rim	0.3293755	0.2566621	0.30757225	0.31463035	0.3378149	0.28746705	0.22403455	0.16878785000000002	0.2738541	0.40648455	0.27039385
Actin filaments	Cytokinetic bridge	0.2965108	0.35323955	0.31113665				0.22809505	0.2232553			0.2731722
Actin filaments	Lipid droplets	0.37756409999999996	0.3224664	0.38091035	0.37451255	0.34009940000000005	0.2716574	0.31303215	0.3432542	0.3225222	0.3964582	0.32973605
Actin filaments	Mitotic spindle	0.2979826	0.2918252	0.30327709999999997			0.1231474	0.10368975	0.25350649999999997	0.1351108		0.3243024
Actin filaments	Endosomes	0.3578782	0.3252927	0.41378075000000003	0.3750519	0.4012197	0.3854723	0.3619902	0.494679	0.4629229	0.4649183	0.4017872
Actin filaments	Microtubule ends	0.34968995	0.2480919	0.46242945		0.47075995	0.44925570000000004	0.4043837	0.5871085	0.5600688		0.49096565000000003
Actin filaments	Midbody	0.3707688	0.235955	0.3695581	0.3134609	0.3290946	0.45323245	0.3809054	0.354357	0.4945607	0.3530284	0.46293995
Actin filaments	Rods & Rings	0.3752026	0.3190452	0.40689915	0.3616963	0.4037734	0.34047335	0.4192868	0.4139478	0.3420011	0.30462935	0.3168274
Nucleoli rim	Nucleoplasm	0.4340119	0.4027284	0.4302496	0.4239899	0.4214539	0.3628229	0.4020003	0.4032132	0.4205104	0.4900142	0.4222282
Nucleoli rim	Mitochondria	0.4436174	0.2500038	0.41807859999999997	0.4306288	0.40215734999999997	0.3046116	0.36054624999999996	0.3749208	0.4260369	0.4498696	0.3774474
Nucleoli rim	Plasma membrane	0.3276452	0.2049276	0.3374094	0.3195165	0.39332670000000003	0.2688426	0.2514978	0.233353	0.2999532	0.3608669	0.28703535
Nucleoli rim	Cytosol	0.34651224999999997	0.2708473	0.3924687	0.38134705	0.4067951	0.3125734	0.3342908	0.29919	0.37612085	0.4542798	0.35122555
Nucleoli rim	Vesicles	0.3315079	0.2476228	0.3607677	0.36186490000000004	0.39780925	0.2819463	0.2745174	0.2609203	0.3149631	0.40232915	0.3199525
Nucleoli rim	Golgi apparatus	0.35083995	0.321986	0.35578105	0.3612515	0.41437015	0.3163821	0.3001023	0.23066589999999998	0.3374615	0.40280475	0.333192
Nucleoli rim	Nuclear bodies	0.3991677	0.3509848	0.4150593	0.3946663	0.4106534	0.3470764	0.35703295	0.38523055	0.3920526	0.44729054999999995	0.37493354999999995
Nucleoli rim	Centrosome	0.3838854	0.2903099	0.3745393	0.3387274	0.3901432	0.2802102	0.2873036	0.31283675	0.3271697	0.39313014999999996	0.30455414999999997
Nucleoli rim	Nuclear speckles	0.4656469	0.45090505000000003	0.4465227	0.45684665	0.4343938	0.3997558	0.43002830000000003	0.4527076	0.4408635	0.4941536	0.4559887
Nucleoli rim	Cell Junctions	0.3476301	0.1955126	0.34501585	0.3878396	0.3782862	0.268789	0.2755313	0.3293202	0.331953	0.4462431	0.3226142
Nucleoli rim	Endoplasmic reticulum	0.3556422	0.3278705	0.34860599999999997	0.3784617	0.4148781	0.2845422	0.3097737	0.22654065	0.3449514	0.417513	0.3411823
Nucleoli rim	Peroxisomes	0.32306515	0.2620676	0.39980015	0.42338315	0.4081226	0.2676645	0.3143436	0.3546472	0.3555449	0.4451346	0.3761162
Nucleoli rim	Cytoplasmic bodies	0.3863125	0.31127655	0.42203559999999996	0.412888	0.4084789	0.3261739	0.35233895000000004	0.3210299	0.38841400000000004	0.437066	0.36150885
Nucleoli rim	Intermediate filaments	0.3386629	0.27484105000000003	0.3424619	0.37560685000000005	0.4026112	0.2693999	0.3129498	0.2340973	0.3176612	0.36462360000000005	0.2716852
Nucleoli rim	Lysosomes	0.3068459	0.1476928	0.34546135	0.36008675	0.41725445	0.35438040000000004	0.2368463	0.2227737	0.23229505	0.4703277	0.31002545000000004
Nucleoli rim	Focal adhesion sites	0.32095235	0.29057310000000003	0.30350465000000004	0.29976245	0.3798154	0.26457284999999997	0.16064955	0.1425524	0.2819461	0.3372294	0.2283394
Nucleoli rim	Centriolar satellite	0.38114045	0.28407795	0.36947885	0.2903617	0.3993518	0.2584922	0.2838923	0.3380912	0.362957	0.4391232	0.3345322
Nucleoli rim	Microtubules	0.3524448	0.2482118	0.41104555	0.385129	0.4208531	0.3262667	0.3626806	0.32763790000000004	0.37128190000000005	0.5051182999999999	0.3734823
Nucleoli rim	Nuclear membrane	0.4121308	0.4187796	0.39706485	0.4513671	0.4561712	0.39369719999999997	0.4006034	0.3765736	0.3924455	0.4405097	0.4211084
Nucleoli rim	Nucleoli fibrillar center	0.5073507	0.3914325	0.4283266	0.5391997	0.4226892	0.42462295	0.43337634999999997	0.4937209	0.46205474999999996	0.5350006	0.46591105
Nucleoli rim	Actin filaments	0.3293755	0.2566621	0.30757225	0.31463035	0.3378149	0.28746705	0.22403455	0.16878785000000002	0.2738541	0.40648455	0.27039385
Nucleoli rim	Cytokinetic bridge	0.45311065	0.51707865	0.40661075				0.6322634	0.4680007			0.36785115
Nucleoli rim	Lipid droplets	0.34301075000000003	0.2605226	0.37443879999999996	0.3500337	0.37982365	0.2718242	0.2861908	0.2281419	0.2840703	0.4315813	0.29902965000000004
Nucleoli rim	Mitotic spindle	0.3800074	0.49955700000000003	0.4963004			0.3721191	0.6297012	0.3939477	0.7929521		0.3714026
Nucleoli rim	Endosomes	0.24149874999999998	0.1796022	0.3687798	0.4016609	0.41033955	0.3073	0.2633429	0.1388195	0.29161265000000003	0.41892324999999997	0.3282443
Nucleoli rim	Microtubule ends	0.29197085	0.1228388	0.37812179999999995		0.3481493	0.26688865	0.354505	0.2577259	0.3911918		0.37319824999999995
Nucleoli rim	Midbody	0.29545330000000003	0.16254085000000001	0.42356415000000003	0.39974160000000003	0.38299669999999997	0.25620225	0.225941	0.2808016	0.41630065000000005	0.4291264	0.24742530000000001
Nucleoli rim	Rods & Rings	0.3629473	0.3071426	0.36723015000000003	0.26783694999999996	0.44451155	0.26565105	0.2095265	0.1649014	0.29394030000000004	0.2564931	0.2663333
Cytokinetic bridge	Nucleoplasm	0.35790645	0.46473195	0.36898715000000004				0.54783315	0.46676445			0.4115614
Cytokinetic bridge	Mitochondria	0.4671239	0.2817062	0.36508280000000004				0.3541965	0.2793592			0.3632072
Cytokinetic bridge	Plasma membrane	0.3773578	0.1477027	0.3443537				0.2780918	0.230243			0.31800185000000003
Cytokinetic bridge	Cytosol	0.3200292	0.2802295	0.36352664999999995				0.2967559	0.3120329			0.298891
Cytokinetic bridge	Nucleoli	0.4237231	0.6653891000000001	0.3596664				0.63429835	0.35351665			0.4129068
Cytokinetic bridge	Vesicles	0.34444790000000003	0.2195448	0.34356345				0.2469615	0.2585928			0.308415
Cytokinetic bridge	Golgi apparatus	0.4017055	0.2951354	0.3267884				0.21430915	0.21726879999999998			0.3175226
Cytokinetic bridge	Nuclear bodies	0.3770901	0.3313439	0.33678635				0.38163215	0.46614734999999996			0.3912452
Cytokinetic bridge	Centrosome	0.4093966	0.2993641	0.3547064				0.3323025	0.3830118			0.35937735000000004
Cytokinetic bridge	Nuclear speckles	0.3371551	0.5284336	0.39530865000000004				0.5608017	0.5033214			0.41912585
Cytokinetic bridge	Cell Junctions	0.3487695	0.18250335	0.3471195				0.29114914999999997	0.2424367			0.30512700000000004
Cytokinetic bridge	Endoplasmic reticulum	0.45227985000000004	0.29151214999999997	0.33372095				0.25848170000000004	0.2222984			0.3653572
Cytokinetic bridge	Peroxisomes	0.4648605	0.28898745	0.4158968				0.283359	0.2151047			0.3716761
Cytokinetic bridge	Cytoplasmic bodies	0.3646001	0.16064395	0.30854970000000004				0.41796690000000003	0.3493079			0.33286185
Cytokinetic bridge	Intermediate filaments	0.3345696	0.2277958	0.3355392				0.26995115000000003	0.0832242			0.2582105
Cytokinetic bridge	Lysosomes	0.4324006	0.0910352	0.3921056				0.1268527	0.223009			0.2736942
Cytokinetic bridge	Focal adhesion sites	0.4103639	0.1632294	0.3351902				0.29210405	0.3155804			0.25974145000000004
Cytokinetic bridge	Centriolar satellite	0.3821327	0.4713524	0.3167016				0.2481759	0.1469534			0.3408014
Cytokinetic bridge	Microtubules	0.4036142	0.0768455	0.3979473				0.4724368	0.5755590500000001			0.3102868
Cytokinetic bridge	Nuclear membrane	0.4616308	0.4004427	0.3597244				0.4877022	0.2810725			0.4113472
Cytokinetic bridge	Nucleoli fibrillar center	0.3217428	0.4404652	0.3340288				0.5637453	0.33989084999999997			0.36368035
Cytokinetic bridge	Actin filaments	0.2965108	0.35323955	0.31113665				0.22809505	0.2232553			0.2731722
Cytokinetic bridge	Nucleoli rim	0.45311065	0.51707865	0.40661075				0.6322634	0.4680007			0.36785115
Cytokinetic bridge	Lipid droplets	0.36450269999999996	0.2729207	0.2928678				0.211417	0.24635259999999998			0.3520099
Cytokinetic bridge	Mitotic spindle	0.844764	0.5046696	0.4014376				0.7489542	0.4628593			0.6913423
Cytokinetic bridge	Endosomes	0.4031266	0.0610302	0.38074454999999996				0.1654489	0.1311575			0.43797
Cytokinetic bridge	Midbody	0.2173697	0.1873646	0.39293515				0.1720397	0.3000662			0.1422524
Cytokinetic bridge	Rods & Rings	0.3968988		0.2111457				0.2689268	0.2204891			0.5795906
Lipid droplets	Nucleoplasm	0.3542725	0.2166307	0.37054984999999996	0.3584345	0.3870796	0.2630845	0.27780145	0.26316	0.32566755000000003	0.4211485	0.3041397
Lipid droplets	Mitochondria	0.3660112	0.257909	0.3917322	0.4311728	0.4085325	0.32446260000000005	0.3382451	0.2717748	0.35854074999999996	0.4308589	0.3427569
Lipid droplets	Plasma membrane	0.3816684	0.2997496	0.41057875	0.3707301	0.3942563	0.2823658	0.3502863	0.3489503	0.3756332	0.3881047	0.3473124
Lipid droplets	Cytosol	0.3694667	0.2876924	0.3949545	0.3758982	0.4083858	0.3015936	0.3184551	0.31431790000000004	0.3477657	0.4224271	0.32948869999999997
Lipid droplets	Nucleoli	0.3547426	0.23964245	0.37092345	0.3839218	0.39381164999999996	0.2554325	0.28034505	0.23047305	0.3199419	0.4153902	0.29240045000000003
Lipid droplets	Vesicles	0.403341	0.3280315	0.4087572	0.3831475	0.4036545	0.3061396	0.35922335000000005	0.3459708	0.3673058	0.40713765	0.34707225
Lipid droplets	Golgi apparatus	0.3944925	0.32302515	0.41574940000000005	0.3879958	0.4055605	0.3083175	0.367099	0.3409567	0.3744941	0.4098534	0.3606658
Lipid droplets	Nuclear bodies	0.364115	0.2130072	0.38148804999999997	0.33981035000000004	0.3720479	0.26409655	0.2937959	0.2816642	0.31905885	0.4112227	0.31228365
Lipid droplets	Centrosome	0.3462184	0.249347	0.375561	0.3400653	0.4207764	0.2838178	0.3215321	0.3253848	0.3464283	0.39529735	0.3299064
Lipid droplets	Nuclear speckles	0.35531605	0.2253856	0.3680063	0.3572525	0.3861906	0.2638756	0.2698711	0.24304035000000002	0.31402675	0.4388925	0.2913123
Lipid droplets	Cell Junctions	0.4015579	0.2529819	0.3903705	0.4006417	0.38640445	0.3178946	0.3162541	0.244813	0.37964695000000004	0.422397	0.3367335
Lipid droplets	Endoplasmic reticulum	0.42758915	0.37982755	0.4477284	0.39471285	0.41976875	0.3480965	0.36511899999999997	0.35739835	0.40147809999999995	0.41880295	0.36528655
Lipid droplets	Peroxisomes	0.42805435000000003	0.3616532	0.4160835	0.46339759999999997	0.4139856	0.3836784	0.4039306	0.2917208	0.3874848	0.4749683	0.3629838
Lipid droplets	Cytoplasmic bodies	0.3581687	0.22767110000000002	0.3892868	0.3399886	0.37735565000000004	0.2688317	0.3044375	0.2955429	0.33386935	0.3943685	0.31853385
Lipid droplets	Intermediate filaments	0.39650704999999997	0.3214215	0.39652715	0.372341	0.4132193	0.25609985	0.3139901	0.3163734	0.3590623	0.3556585	0.323471
Lipid droplets	Lysosomes	0.45421520000000004	0.3363925	0.4259861	0.41415104999999997	0.41663764999999997	0.2846498	0.4309861	0.4012422	0.4565818	0.4483065	0.3651622
Lipid droplets	Focal adhesion sites	0.3813563	0.39590125	0.41305985	0.31593545	0.355961	0.29172785	0.33353520000000003	0.35830514999999996	0.3136601	0.3216331	0.34549465
Lipid droplets	Centriolar satellite	0.33979970000000004	0.2826637	0.3908557	0.2806044	0.4141204	0.29438624999999996	0.3223871	0.2685078	0.3158817	0.4004076	0.3467492
Lipid droplets	Microtubules	0.35621165	0.26015	0.3948699	0.38456599999999996	0.4591195	0.2964981	0.30995130000000004	0.3048973	0.359319	0.4788209	0.3121761
Lipid droplets	Nuclear membrane	0.42372224999999997	0.232429	0.405465	0.4071293	0.4140768	0.2866545	0.2922697	0.3071661	0.3628812	0.4225938	0.3364586
Lipid droplets	Nucleoli fibrillar center	0.34894925	0.24304535	0.3785906	0.43008769999999996	0.36659325	0.2708051	0.2802894	0.22926980000000002	0.3166586	0.4249809	0.29674160000000005
Lipid droplets	Actin filaments	0.37756409999999996	0.3224664	0.38091035	0.37451255	0.34009940000000005	0.2716574	0.31303215	0.3432542	0.3225222	0.3964582	0.32973605
Lipid droplets	Nucleoli rim	0.34301075000000003	0.2605226	0.37443879999999996	0.3500337	0.37982365	0.2718242	0.2861908	0.2281419	0.2840703	0.4315813	0.29902965000000004
Lipid droplets	Cytokinetic bridge	0.36450269999999996	0.2729207	0.2928678				0.211417	0.24635259999999998			0.3520099
Lipid droplets	Mitotic spindle	0.2916566	0.1974562	0.40099055			0.2984555	0.199457	0.502889	0.118287		0.3227143
Lipid droplets	Endosomes	0.45504885	0.4411172	0.43884915	0.3835151	0.41649040000000004	0.3315009	0.4488856	0.3612006	0.29764	0.46608594999999997	0.4253964
Lipid droplets	Microtubule ends	0.52472595	0.15680595	0.3564549		0.34250634999999996	0.2723162	0.2698086	0.2850933	0.1920967		0.3369584
Lipid droplets	Midbody	0.35779510000000003	0.16667425	0.35373755	0.4311561	0.51405015	0.266721	0.3645893	0.3553999	0.3068276	0.46736365	0.3629459
Lipid droplets	Rods & Rings	0.41325945	0.42396985	0.3833747	0.2449075	0.413422	0.2401257	0.3866775	0.4160086	0.3316604	0.32192185	0.41852
Mitotic spindle	Nucleoplasm	0.4019628	0.42140645	0.43470935			0.4282627	0.4839206	0.32553085000000004	0.45010215		0.4050874
Mitotic spindle	Mitochondria	0.45326295	0.4741465	0.4018061			0.31800225	0.39808580000000005	0.3385232	0.3600929		0.34122385
Mitotic spindle	Plasma membrane	0.3661814	0.1537887	0.38035675			0.1526336	0.2086611	0.3203088	0.2166954		0.3092915
Mitotic spindle	Cytosol	0.44131995	0.264846	0.39621565000000003			0.2310563	0.3094949	0.3299752	0.3499683		0.32872009999999996
Mitotic spindle	Nucleoli	0.3760674	0.46456045	0.5433272			0.4215065	0.6394948	0.32583894999999996	0.7073612499999999		0.4606281
Mitotic spindle	Vesicles	0.3763495	0.2296951	0.35094			0.1848451	0.21576309999999999	0.3500653	0.2077785		0.2945096
Mitotic spindle	Golgi apparatus	0.3480758	0.23195680000000002	0.3537758			0.23234280000000002	0.212798	0.3500544	0.30227905		0.26528834999999995
Mitotic spindle	Nuclear bodies	0.379886	0.3972036	0.39320849999999996			0.45395775	0.37605109999999997	0.3017412	0.3511432		0.36064085
Mitotic spindle	Centrosome	0.3872176	0.3048382	0.3849026			0.2749	0.2961456	0.3438373	0.25159785		0.3605765
Mitotic spindle	Nuclear speckles	0.4524342	0.4487632	0.4428065			0.44970935	0.5061445499999999	0.2394073	0.511378		0.4202465
Mitotic spindle	Cell Junctions	0.3071926	0.199877	0.31793045			0.1922471	0.30271760000000003	0.23565524999999998	0.25785325000000003		0.3499955
Mitotic spindle	Endoplasmic reticulum	0.3410072	0.2193708	0.42688705			0.2413026	0.2816341	0.29897605	0.2948285		0.2926917
Mitotic spindle	Peroxisomes	0.45652985	0.2475435	0.4023061			0.3431819	0.3010728	0.3450706	0.2126904		0.3271178
Mitotic spindle	Cytoplasmic bodies	0.3854499	0.2814914	0.4780436			0.3405674	0.32110845	0.3904757	0.3911766		0.3515361
Mitotic spindle	Intermediate filaments	0.3695142	0.218726	0.39458985			0.14157955	0.38824095000000003	0.1240372	0.3328632		0.3429116
Mitotic spindle	Lysosomes	0.4529508	0.1135043	0.3628983			0.1113542	0.2713733	0.277763	0.176927		0.2894438
Mitotic spindle	Focal adhesion sites	0.4984772	0.24920029999999999	0.3119307			0.09144825000000001	0.0463352	0.31041680000000005	0.1162168		0.32076930000000003
Mitotic spindle	Centriolar satellite	0.5247727	0.3588095	0.3863743			0.1977515	0.2336356	0.2174873	0.204337		0.3236313
Mitotic spindle	Microtubules	0.49268935	0.12753710000000001	0.426252			0.2970464	0.2664426	0.35728424999999997	0.2684396		0.2979541
Mitotic spindle	Nuclear membrane	0.4189394	0.2329454	0.4670942			0.5589951	0.4620618	0.2778346	0.5721555		0.3505241
Mitotic spindle	Nucleoli fibrillar center	0.3210288	0.4594474	0.469807			0.4203239	0.513763	0.19301535	0.5302195		0.42548315000000003
Mitotic spindle	Actin filaments	0.2979826	0.2918252	0.30327709999999997			0.1231474	0.10368975	0.25350649999999997	0.1351108		0.3243024
Mitotic spindle	Nucleoli rim	0.3800074	0.49955700000000003	0.4963004			0.3721191	0.6297012	0.3939477	0.7929521		0.3714026
Mitotic spindle	Cytokinetic bridge	0.844764	0.5046696	0.4014376				0.7489542	0.4628593			0.6913423
Mitotic spindle	Lipid droplets	0.2916566	0.1974562	0.40099055			0.2984555	0.199457	0.502889	0.118287		0.3227143
Mitotic spindle	Endosomes	0.3437352	0.164351	0.3095065			0.1435379	0.0725129	0.1365417	0.0946304		0.2379734
Mitotic spindle	Midbody	0.4631153	0.4224818	0.312693			0.0414197	0.1090843	0.1243875	0.4119445		0.1547962
Mitotic spindle	Rods & Rings	0.2476708		0.3640564			0.2215082	0.1570028	0.2297881	0.2604006		0.2875213
Endosomes	Nucleoplasm	0.3337995	0.1847822	0.3529805	0.3830887	0.4031846	0.3025432	0.2507805	0.2087303	0.3387764	0.4143853	0.276077
Endosomes	Mitochondria	0.27579915	0.24636819999999998	0.3829249	0.3852607	0.4808934	0.2874888	0.2862491	0.2374829	0.28813	0.42236015	0.315943
Endosomes	Plasma membrane	0.4352699	0.3552778	0.405828	0.40886085	0.4115597	0.3637337	0.3776825	0.4112049	0.3877551	0.4055101	0.3759641
Endosomes	Cytosol	0.4699708	0.30564135000000003	0.3963974	0.4144086	0.45655104999999996	0.3462147	0.3413291	0.31474294999999997	0.34661834999999996	0.4297047	0.3452921
Endosomes	Nucleoli	0.2309532	0.1618332	0.3233418	0.36562265	0.3911411	0.2858182	0.21481915000000001	0.1536975	0.2794767	0.3885057	0.23535485
Endosomes	Vesicles	0.47097035	0.35727715000000004	0.4104577	0.42704905000000004	0.44674105	0.3565469	0.38579529999999995	0.3861916	0.35571865	0.4368124	0.3683318
Endosomes	Golgi apparatus	0.3801444	0.2773635	0.391889	0.4124388	0.44556720000000005	0.331947	0.36926665000000003	0.37998624999999997	0.3029388	0.4095071	0.3494464
Endosomes	Nuclear bodies	0.350778	0.233474	0.38344449999999997	0.3985158	0.3892777	0.3110257	0.29296049999999996	0.2407504	0.3660005	0.4082484	0.32867165
Endosomes	Centrosome	0.3470762	0.2731426	0.3858937	0.3981926	0.3896193	0.3302389	0.3087004	0.3058428	0.391018	0.3803759	0.3309211
Endosomes	Nuclear speckles	0.3202604	0.1706624	0.3500898	0.3849583	0.4038847	0.3078944	0.2312555	0.167722	0.33917010000000003	0.4306372	0.2730292
Endosomes	Cell Junctions	0.4777506	0.297188	0.37644725	0.373176	0.419505	0.2686722	0.2663326	0.215451	0.26319190000000003	0.43443575	0.24655395000000002
Endosomes	Endoplasmic reticulum	0.3594738	0.33222925000000003	0.4169628	0.4249204	0.4589097	0.3327905	0.3738353	0.3902183	0.3278078	0.4112746	0.3734818
Endosomes	Peroxisomes	0.3889692	0.3681789	0.3945708	0.4055532	0.5184599	0.2790891	0.396998	0.2422026	0.2536092	0.45809045000000004	0.3313008
Endosomes	Cytoplasmic bodies	0.43363315	0.2436017	0.3744646	0.4242826	0.40609565000000003	0.3603587	0.3262431	0.2994463	0.3273482	0.4046433	0.28965640000000004
Endosomes	Intermediate filaments	0.39076869999999997	0.3636233	0.36614250000000004	0.3784715	0.3989625	0.3393187	0.27252195	0.390029	0.3063837	0.3712965	0.3304319
Endosomes	Lysosomes	0.5571802	0.3837456	0.4346103	0.4706503	0.5484077	0.472094	0.6167632	0.6339834	0.4965276	0.4502516	0.5013185
Endosomes	Focal adhesion sites	0.4626492	0.40385515	0.42055685	0.44260564999999996	0.44497705	0.42333540000000003	0.527752	0.60015135	0.5085529	0.43446955	0.4690916
Endosomes	Centriolar satellite	0.3095739	0.3321878	0.4194239	0.3854819	0.3960456	0.31950045	0.3474116	0.3160463	0.3534137	0.4628537	0.3178657
Endosomes	Microtubules	0.4130615	0.2847181	0.3832378	0.4388742	0.505975	0.3295035	0.3409219	0.3084248	0.3421481	0.4719899	0.3478659
Endosomes	Nuclear membrane	0.3603573	0.23957535000000002	0.3679633	0.4114413	0.44162840000000003	0.3513296	0.2502382	0.2386017	0.32264905	0.41739245	0.288578
Endosomes	Nucleoli fibrillar center	0.2095336	0.16015225	0.3346936	0.3823428	0.41915179999999996	0.3039315	0.2211419	0.142144	0.31243469999999995	0.43791084999999996	0.2557418
Endosomes	Actin filaments	0.3578782	0.3252927	0.41378075000000003	0.3750519	0.4012197	0.3854723	0.3619902	0.494679	0.4629229	0.4649183	0.4017872
Endosomes	Nucleoli rim	0.24149874999999998	0.1796022	0.3687798	0.4016609	0.41033955	0.3073	0.2633429	0.1388195	0.29161265000000003	0.41892324999999997	0.3282443
Endosomes	Cytokinetic bridge	0.4031266	0.0610302	0.38074454999999996				0.1654489	0.1311575			0.43797
Endosomes	Lipid droplets	0.45504885	0.4411172	0.43884915	0.3835151	0.41649040000000004	0.3315009	0.4488856	0.3612006	0.29764	0.46608594999999997	0.4253964
Endosomes	Mitotic spindle	0.3437352	0.164351	0.3095065			0.1435379	0.0725129	0.1365417	0.0946304		0.2379734
Endosomes	Microtubule ends	0.52959	0.4456238	0.3631143		0.3925932	0.3345828	0.3068886	0.3164402	0.480651		0.327406
Endosomes	Midbody	0.7157176	0.3531664	0.4298024	0.5281039	0.6518849	0.4829659	0.559446	0.3439434	0.5192302	0.3902252	0.3749749
Endosomes	Rods & Rings	0.3598357	0.3533012	0.4465787	0.4999039	0.4468051	0.5228661	0.5546508	0.5424193	0.5659604	0.3760346	0.4891996
Microtubule ends	Nucleoplasm	0.36486300000000005	0.222073	0.4096259		0.4292535	0.2833783	0.3366571	0.275308	0.3784712		0.3492277
Microtubule ends	Mitochondria	0.38169285	0.3019824	0.40324404999999997		0.3195968	0.2103058	0.3001787	0.2303054	0.1903186		0.2829329
Microtubule ends	Plasma membrane	0.4791886	0.33369000000000004	0.3822787		0.4071579	0.3116674	0.292112	0.3702684	0.3806052		0.33760475
Microtubule ends	Cytosol	0.4292866	0.2879997	0.38845114999999997		0.3848853	0.2600989	0.3459225	0.30449655	0.3939493		0.3638952
Microtubule ends	Nucleoli	0.3579929	0.1238651	0.4370112		0.3839143	0.280391	0.36935635	0.2368689	0.37903580000000003		0.38032900000000003
Microtubule ends	Vesicles	0.4549251	0.2831568	0.3865965		0.37452595	0.2828446	0.33900785	0.3638959	0.37147955		0.3298611
Microtubule ends	Golgi apparatus	0.62580185	0.1699169	0.3901182		0.34508155	0.2691606	0.34365485	0.31421325	0.3615533		0.3296824
Microtubule ends	Nuclear bodies	0.38318555	0.2338456	0.3851811		0.4134576	0.2551804	0.33871395000000004	0.3335203	0.35126975		0.3026403
Microtubule ends	Centrosome	0.4121886	0.2172232	0.3763559		0.4184504	0.3009363	0.2980864	0.3303024	0.4205978		0.3647292
Microtubule ends	Nuclear speckles	0.40211739999999996	0.1692771	0.4038599		0.4389755	0.2667136	0.3752873	0.2444658	0.40081065		0.3577977
Microtubule ends	Cell Junctions	0.6013206	0.3356299	0.39586010000000005		0.3671949	0.2748883	0.3240971	0.4863922	0.2600156		0.36050950000000004
Microtubule ends	Endoplasmic reticulum	0.61759035	0.19332675	0.4049003		0.323301	0.2445064	0.3172676	0.3739281	0.253074		0.3234106
Microtubule ends	Peroxisomes	0.5021496	0.2685437	0.3870122		0.2986082	0.2342505	0.2783911	0.291886	0.3012061		0.2440505
Microtubule ends	Cytoplasmic bodies	0.3456875	0.3303317	0.4368333		0.36843190000000003	0.27728	0.39545905	0.2838302	0.4673638		0.3910166
Microtubule ends	Intermediate filaments	0.5064242999999999	0.1393944	0.4102035		0.4450271	0.3779033	0.34304535	0.4393216	0.4892596		0.3244442
Microtubule ends	Lysosomes	0.5598472	0.5260051	0.3909031		0.2902084	0.2716764	0.2812688	0.3449069	0.369907		0.4557058
Microtubule ends	Focal adhesion sites	0.4936978	0.20715355000000002	0.50587925		0.50255295	0.39323675	0.3783491	0.5405961	0.63522055		0.344452
Microtubule ends	Centriolar satellite	0.6104124	0.3284936	0.3876326		0.4143417	0.2682983	0.3405747	0.2714795	0.4012713		0.2975342
Microtubule ends	Microtubules	0.41415485	0.3882606	0.4504873		0.4130494	0.3153937	0.37457795	0.3071306	0.3661217		0.4026526
Microtubule ends	Nuclear membrane	0.6148471	0.18762594999999999	0.4619989		0.4172199	0.333589	0.389071	0.323306	0.42560535		0.4138046
Microtubule ends	Nucleoli fibrillar center	0.381789	0.1407867	0.421461		0.41352195	0.270147	0.3695475	0.3649262	0.3977463		0.39850810000000003
Microtubule ends	Actin filaments	0.34968995	0.2480919	0.46242945		0.47075995	0.44925570000000004	0.4043837	0.5871085	0.5600688		0.49096565000000003
Microtubule ends	Nucleoli rim	0.29197085	0.1228388	0.37812179999999995		0.3481493	0.26688865	0.354505	0.2577259	0.3911918		0.37319824999999995
Microtubule ends	Lipid droplets	0.52472595	0.15680595	0.3564549		0.34250634999999996	0.2723162	0.2698086	0.2850933	0.1920967		0.3369584
Microtubule ends	Endosomes	0.52959	0.4456238	0.3631143		0.3925932	0.3345828	0.3068886	0.3164402	0.480651		0.327406
Microtubule ends	Midbody	0.4886988	0.5100709	0.303523		0.3329665	0.2793057	0.3463414	0.60392	0.4234958		0.2038376
Microtubule ends	Rods & Rings	0.2920066	0.0835026	0.3732925		0.2987772	0.3401166	0.2777453	0.2136947	0.2746192		0.2342446
Midbody	Nucleoplasm	0.3724191	0.2438311	0.3632533	0.3920993	0.4180792	0.2778921	0.2830226	0.2737238	0.3910308	0.4119756	0.2563154
Midbody	Mitochondria	0.2196315	0.2910653	0.410205	0.4151216	0.5495232	0.261357	0.32410300000000003	0.2406754	0.3443934	0.4240277	0.3309037
Midbody	Plasma membrane	0.4037219	0.2952613	0.3654837	0.3799713	0.38645025	0.4030227	0.3251409	0.3266476	0.3120619	0.38491705	0.38198065000000003
Midbody	Cytosol	0.5623055	0.2818171	0.4134506	0.4126586	0.49354705	0.36517014999999997	0.3480686	0.3258618	0.3986708	0.4135304	0.3886354
Midbody	Nucleoli	0.2442381	0.1500486	0.3308148	0.41308524999999996	0.3991502	0.2540656	0.23253485000000002	0.26810815	0.3627469	0.4038923	0.2213874
Midbody	Vesicles	0.4386893	0.2570006	0.40761755	0.39487675	0.44277259999999996	0.36829285	0.34435555	0.3712108	0.34056285	0.3918441	0.3519371
Midbody	Golgi apparatus	0.3020983	0.2211576	0.4046496	0.41117145	0.455501	0.34701645000000003	0.37200115	0.3144631	0.3038626	0.39701505	0.3288004
Midbody	Nuclear bodies	0.357278	0.2802884	0.38735569999999997	0.390078	0.3627849	0.34345775	0.34798825	0.2947801	0.3666031	0.40715915	0.29918135
Midbody	Centrosome	0.269044	0.3112405	0.3791133	0.3982341	0.4212976	0.3088397	0.3016254	0.3407017	0.3775063	0.3338692	0.3132305
Midbody	Nuclear speckles	0.3286878	0.2319872	0.3535453	0.4153715	0.4034416	0.2941024	0.2918142	0.2594114	0.45378715000000003	0.4055346	0.2589179
Midbody	Cell Junctions	0.3594539	0.2879121	0.38684915	0.3848542	0.4232156	0.3146892	0.3123033	0.263058	0.32081605	0.39921385	0.33529335
Midbody	Endoplasmic reticulum	0.2778952	0.22334199999999998	0.363333	0.4382203	0.42332185	0.3113415	0.35399875000000003	0.30397535	0.3042343	0.3733895	0.3209853
Midbody	Peroxisomes	0.3076865	0.3142888	0.3873182	0.4897391	0.530316	0.2914236	0.2727515	0.2922578	0.4016863	0.47981985	0.3459902
Midbody	Cytoplasmic bodies	0.5191192	0.2876913	0.37808675	0.3233808	0.39263159999999997	0.3621525	0.34387449999999997	0.4047354	0.38537584999999996	0.3714291	0.36553265
Midbody	Intermediate filaments	0.41392195	0.2353635	0.36038455	0.4264736	0.4212681	0.3596464	0.2827553	0.3098653	0.4384712	0.3604754	0.433441
Midbody	Lysosomes	0.5259056	0.3959871	0.3734639	0.3695953	0.565395	0.4421024	0.3607622	0.3971811	0.2758477	0.3727365	0.3595391
Midbody	Focal adhesion sites	0.3708074	0.22575235	0.37759875	0.3460473	0.3991812	0.5189424	0.39602655	0.3319301	0.4919809	0.29587485	0.45467195000000005
Midbody	Centriolar satellite	0.3048919	0.3156604	0.3504403	0.3993524	0.4215203	0.34240349999999997	0.3440752	0.4224064	0.3447944	0.3786929	0.3805745
Midbody	Microtubules	0.4480776	0.30551645	0.3939803	0.4069793	0.6260788	0.3658402	0.3546015	0.2832911	0.3805954	0.4633988	0.3721868
Midbody	Nuclear membrane	0.28878205	0.19634735	0.3045023	0.4207172	0.45709540000000004	0.3570223	0.2763437	0.2573357	0.38599700000000003	0.39053705	0.2416375
Midbody	Nucleoli fibrillar center	0.231116	0.201238	0.3268382	0.4181158	0.41010800000000003	0.26953135	0.2735665	0.33931295	0.3354377	0.3949775	0.22666675
Midbody	Actin filaments	0.3707688	0.235955	0.3695581	0.3134609	0.3290946	0.45323245	0.3809054	0.354357	0.4945607	0.3530284	0.46293995
Midbody	Nucleoli rim	0.29545330000000003	0.16254085000000001	0.42356415000000003	0.39974160000000003	0.38299669999999997	0.25620225	0.225941	0.2808016	0.41630065000000005	0.4291264	0.24742530000000001
Midbody	Cytokinetic bridge	0.2173697	0.1873646	0.39293515				0.1720397	0.3000662			0.1422524
Midbody	Lipid droplets	0.35779510000000003	0.16667425	0.35373755	0.4311561	0.51405015	0.266721	0.3645893	0.3553999	0.3068276	0.46736365	0.3629459
Midbody	Mitotic spindle	0.4631153	0.4224818	0.312693			0.0414197	0.1090843	0.1243875	0.4119445		0.1547962
Midbody	Endosomes	0.7157176	0.3531664	0.4298024	0.5281039	0.6518849	0.4829659	0.559446	0.3439434	0.5192302	0.3902252	0.3749749
Midbody	Microtubule ends	0.4886988	0.5100709	0.303523		0.3329665	0.2793057	0.3463414	0.60392	0.4234958		0.2038376
Midbody	Rods & Rings	0.4861602	0.154404	0.3834507	0.5307084	0.5102483	0.4840368	0.4142477	0.3547574	0.3121052	0.3096414	0.3860223
Rods & Rings	Nucleoplasm	0.3299636	0.2034701	0.3679031	0.3254017	0.444001	0.2998851	0.2560316	0.2056856	0.3281711	0.3425022	0.2865685
Rods & Rings	Mitochondria	0.3556031	0.22128115	0.35115825	0.27500715	0.44142625	0.2048962	0.34331920000000005	0.2757576	0.3117927	0.3521131	0.2856924
Rods & Rings	Plasma membrane	0.3659105	0.2962532	0.4016569	0.3671638	0.4272489	0.38565545	0.3853534	0.4095886	0.3574938	0.3635987	0.36662025
Rods & Rings	Cytosol	0.3829762	0.2663427	0.3772812	0.3161871	0.44690955	0.30641605	0.2740422	0.2999696	0.32306504999999996	0.3648715	0.3029103
Rods & Rings	Nucleoli	0.3371582	0.2198183	0.3502041	0.26147615	0.4330456	0.2651655	0.2178121	0.18722425	0.2901224	0.30612055000000005	0.23353355
Rods & Rings	Vesicles	0.3850897	0.3375171	0.38525244999999997	0.3624394	0.4215198	0.3308863	0.3618094	0.3719106	0.35939445000000003	0.3548567	0.3521217
Rods & Rings	Golgi apparatus	0.3842409	0.3224508	0.3781956	0.3105165	0.4544116	0.3172388	0.33098545	0.32030559999999997	0.2990213	0.35684915	0.3141105
Rods & Rings	Nuclear bodies	0.32352465	0.2113071	0.376656	0.36236375	0.4511432	0.3149006	0.32095645	0.2382463	0.36141425	0.37164425	0.32066740000000005
Rods & Rings	Centrosome	0.3539752	0.2170456	0.3768626	0.3684635	0.4183159	0.2815984	0.3698898	0.3227421	0.341502	0.3859443	0.3321655
Rods & Rings	Nuclear speckles	0.3205526	0.21985735	0.3673426	0.2956089	0.4375981	0.3270149	0.26080365	0.1739675	0.3150059	0.36039085000000004	0.281679
Rods & Rings	Cell Junctions	0.3625672	0.272498	0.34626415	0.2532717	0.3950105	0.2285911	0.3620765	0.3026994	0.2509064	0.2843574	0.2327916
Rods & Rings	Endoplasmic reticulum	0.4009094	0.41133525000000004	0.3965926	0.3451586	0.4714906	0.2800578	0.34899185	0.38827845	0.3808352	0.3878984	0.361685
Rods & Rings	Peroxisomes	0.3979773	0.3221125	0.3798936	0.3185714	0.5196665	0.1789994	0.3089693	0.2029321	0.2790764	0.3474596	0.3033581
Rods & Rings	Cytoplasmic bodies	0.34101115000000004	0.225419	0.37875385	0.3378267	0.3934253	0.3444979	0.2714855	0.2516928	0.3302819	0.37122045	0.2926818
Rods & Rings	Intermediate filaments	0.35868429999999996	0.369312	0.36643159999999997	0.24105385000000001	0.4157525	0.4103612	0.27164605	0.3110881	0.2509106	0.33462925	0.2540066
Rods & Rings	Lysosomes	0.370518	0.3974436	0.5051866	0.562357	0.46749	0.5477433	0.4231673	0.5785576	0.5374012	0.414156	0.373699
Rods & Rings	Focal adhesion sites	0.386049	0.3825268	0.43353565	0.36160955	0.4269275	0.50973125	0.5044141	0.5548735499999999	0.32381804999999997	0.3054608	0.37591205
Rods & Rings	Centriolar satellite	0.3356296	0.24120485	0.379106	0.4066974	0.41995899999999997	0.2889003	0.3878251	0.2970287	0.3394991	0.28522455	0.3953546
Rods & Rings	Microtubules	0.3684991	0.21250619999999998	0.3704869	0.3408237	0.3923571	0.3025951	0.28023205	0.2067534	0.3263704	0.2941749	0.27440975
Rods & Rings	Nuclear membrane	0.33036435	0.25507725000000003	0.3690864	0.360515	0.4723084	0.3500901	0.2761344	0.2358681	0.34879955	0.3321637	0.3081262
Rods & Rings	Nucleoli fibrillar center	0.3359154	0.21002205000000002	0.3488615	0.29028145	0.43079504999999996	0.24291980000000002	0.2611238	0.22183045	0.293501	0.3323461	0.21429715
Rods & Rings	Actin filaments	0.3752026	0.3190452	0.40689915	0.3616963	0.4037734	0.34047335	0.4192868	0.4139478	0.3420011	0.30462935	0.3168274
Rods & Rings	Nucleoli rim	0.3629473	0.3071426	0.36723015000000003	0.26783694999999996	0.44451155	0.26565105	0.2095265	0.1649014	0.29394030000000004	0.2564931	0.2663333
Rods & Rings	Cytokinetic bridge	0.3968988		0.2111457				0.2689268	0.2204891			0.5795906
Rods & Rings	Lipid droplets	0.41325945	0.42396985	0.3833747	0.2449075	0.413422	0.2401257	0.3866775	0.4160086	0.3316604	0.32192185	0.41852
Rods & Rings	Mitotic spindle	0.2476708		0.3640564			0.2215082	0.1570028	0.2297881	0.2604006		0.2875213
Rods & Rings	Endosomes	0.3598357	0.3533012	0.4465787	0.4999039	0.4468051	0.5228661	0.5546508	0.5424193	0.5659604	0.3760346	0.4891996
Rods & Rings	Microtubule ends	0.2920066	0.0835026	0.3732925		0.2987772	0.3401166	0.2777453	0.2136947	0.2746192		0.2342446
Rods & Rings	Midbody	0.4861602	0.154404	0.3834507	0.5307084	0.5102483	0.4840368	0.4142477	0.3547574	0.3121052	0.3096414	0.3860223
Cytokinetic bridge	Microtubule ends		0.1006123	0.39448815000000004				0.3136321	0.385491			0.4146272
Mitotic spindle	Microtubule ends		0.1413799	0.5128373			0.1821424	0.1645279	0.075715	0.4259661		0.4781158
Microtubule ends	Cytokinetic bridge		0.1006123	0.39448815000000004				0.3136321	0.385491			0.4146272
Microtubule ends	Mitotic spindle		0.1413799	0.5128373			0.1821424	0.1645279	0.075715	0.4259661		0.4781158
