# Supplementary material for: A tissue-specific atlas of protein–protein associations enables prioritization of candidate disease genes
Source: Nat Biotechnol. 2025 May 2;44(4):654–67. doi: 10.1038/s41587-025-02659-z (PMC13090126; doi:10.1038/s41587-025-02659-z)
Supplement: Supplementary file 4 — Statistical source data. [file 41587_2025_2659_MOESM4_ESM.xlsx]

## Sheet: Description
	Fig1de	Area under the ROC curve (AUC) for co-fractionation data and for the cohorts having both transcriptomics and proteomics data. Values are for protein co-abundance ('prot'), RNA co-expression ('RNA'), combining RNA and protein data ('prot + RNA') or regressing RNA expression out of protein abundance prior to computing co-abundances ('prot - RNA'). Data restricted to protein pairs quantified for bot…
	Fig1g	Average AUCs for using a withheld cohort for recovering tissue-specific associations predicted for each tissue with a hold-one-out methodology

## Sheet: Fig1de
		prot-rna	prot+rna	rna	prot			cofrac
	blood_kramer2022	0.804708	0.818417	0.664634	0.80767		all_orre2018_prot_cell_line_prob.obj	0.758831
	brain_archer2018	0.832797	0.844124	0.718674	0.838552		brain_skinnider2021_prot_other_prob.obj	0.697862
	brain_wang2021	0.872172	0.878994	0.729033	0.871856		breast_havugimana2022_prot_cell_line_prob.obj	0.680877
	brain_yanovicharad2021	0.764352	0.806656	0.732342	0.762593		heart_skinnider2021_prot_other_prob.obj	0.693672
	brain_zhang2022	0.760073	0.786358	0.654592	0.769699		kidney_skinnider2021_prot_other_prob.obj	0.722611
	breast_anurag2022	0.685748	0.733508	0.655941	0.701788		liver_skinnider2021_prot_other_prob.obj	0.712481
	breast_gong2022	0.80469	0.846521	0.751591	0.825579		lung_orre2018_prot_cell_line_prob.obj	0.749086
	breast_krug2020	0.810927	0.822316	0.651211	0.819297		lung_skinnider2021_prot_other_prob.obj	0.643244
	breast_mertins2016	0.610116	0.703765	0.687882	0.621116		muscle_skinnider2021_prot_other_prob.obj	0.672517
	colon_vasaikar2019	0.792994	0.803621	0.64229	0.799712		thymus_skinnider2021_prot_other_prob.obj	0.615179
	kidney_clark2019	0.806473	0.807598	0.658301	0.804117
	liver_dong2022	0.843969	0.866635	0.728798	0.860007
	liver_gao2019	0.854098	0.871006	0.758869	0.860593
	liver_jiang2019	0.82279	0.885759	0.71154	0.872368
	liver_ng2022	0.714963	0.771215	0.686791	0.743895
	lung_chen2020	0.764038	0.793362	0.603392	0.789811
	lung_gilette2020	0.801426	0.81331	0.688607	0.805899
	lung_lethio2021	0.848298	0.868652	0.672703	0.868565
	lung_satpathy2021	0.820267	0.837392	0.726172	0.828388
	lung_soltis2022	0.82465	0.860268	0.767262	0.844757
	lung_steward2019	0.787218	0.812011	0.690163	0.799336
	lung_xu2020	0.764749	0.83869	0.698221	0.817704
	ovary_mcdermott2020	0.779359	0.816268	0.668554	0.808366
	ovary_zhang2016	0.832762	0.852	0.71398	0.847382
	pancreas_cao2021	0.701973	0.769633	0.721297	0.716729
	stomach_li2022	0.612716	0.624475	0.57884	0.621706
	throat_huang2021	0.840357	0.855664	0.725133	0.849155
	throat_li2023	0.779101	0.825601	0.727012	0.800148
	uterus_dou2020	0.763551	0.828925	0.757961	0.798015

## Sheet: Fig1g
		colon	stomach	ovary	pancreas	throat	breast	lung	blood	brain	kidney	liver
	colon	0.673024	0.636644	0.526053	0.59759	0.597602	0.569562	0.549237	0.515461	0.510663	0.52665	0.523854
	stomach	0.613077	0.587683	0.499412	0.573321	0.565554	0.584506	0.53498	0.531854	0.496377	0.553845	0.514801
	ovary	0.544518	0.511177	0.763558	0.558534	0.602512	0.57449	0.636396	0.531861	0.538901	0.535189	0.558652
	pancreas	0.610321	0.596434	0.550451	0.641585	0.638777	0.610243	0.630771	0.509982	0.517597	0.563377	0.579528
	throat	0.6009	0.580093	0.592092	0.62709	0.650024	0.587719	0.678478	0.531983	0.536533	0.529876	0.563471
	breast	0.550726	0.565903	0.549268	0.572469	0.568962	0.65585	0.630219	0.566691	0.534959	0.562318	0.53753
	lung	0.542453	0.545555	0.599971	0.592643	0.637867	0.62523	0.744542	0.586136	0.533258	0.547587	0.560318
	blood	0.485163	0.486848	0.516991	0.479189	0.508792	0.561908	0.59846	0.768356	0.52953	0.549355	0.50657
	brain	0.520225	0.513258	0.537903	0.526456	0.538933	0.545771	0.556911	0.547608	0.779915	0.557631	0.536861
	kidney	0.543674	0.560016	0.497544	0.559311	0.500321	0.569119	0.530242	0.539345	0.550847	0.663085	0.583297
	liver	0.525296	0.547095	0.544013	0.563129	0.538904	0.547182	0.562287	0.539509	0.526039	0.568502	0.733956
