# Supplementary material for: A tissue-specific atlas of protein–protein associations enables prioritization of candidate disease genes
Source: Nat Biotechnol. 2025 May 2;44(4):654–67. doi: 10.1038/s41587-025-02659-z (PMC13090126; doi:10.1038/s41587-025-02659-z)
Supplement: Supplementary file 5 — Statistical source data. [file 41587_2025_2659_MOESM5_ESM.xlsx]

## Sheet: Description
	Fig2b	AUC values for recovering complex members (CORUM) using the tissue scores from healthy and tumor-derived samples, filtered for protein pairs quantified in all cohorts for each tissue
	Fig2c	AUC values for using tumor-derived scores for recovering tissue-specific associations predicted by healthy-derived scores
	Fig2d - i	Number of associations that are quantified, likely (score > 0.5) and confident (score > 0.8) for each tissue
	Fig2d - ii	Number of associations (not cumulative) that are quantified, likely (score > 0.5) and confident (score > 0.8) in a given number of tissues
	Fig2e	Probability of associations to be likely in a (healthy-derived) replicate or other tissues
	Fig2f	Likely associations shared between pairs of tissues (jaccard index) when restricted to known interactions identified through several sources of evidence (STRING >= 400)

## Sheet: Fig2b
	Tissue	Biopsy	AUC
	blood	tumor	0.849243
	brain	tumor	0.900346
	breast	tumor	0.864461
	colon	healthy	0.797064
	colon	tumor	0.854059
	kidney	healthy	0.838584
	kidney	tumor	0.872986
	liver	healthy	0.793161
	liver	tumor	0.915157
	lung	healthy	0.827605
	lung	tumor	0.912543
	ovary	tumor	0.867762
	pancreas	tumor	0.844118
	stomach	healthy	0.814753
	stomach	tumor	0.857472
	throat	healthy	0.834356
	throat	tumor	0.880017

## Sheet: Fig2c
		liver	throat	colon	stomach	kidney	lung
	liver	0.793798	0.502754	0.465841	0.535167	0.592817	0.542727
	throat	0.510361	0.751951	0.617351	0.486511	0.50212	0.562785
	colon	0.508909	0.587297	0.755948	0.492756	0.48954	0.526659
	stomach	0.519221	0.557408	0.61464	0.635624	0.483409	0.526097
	kidney	0.540792	0.553011	0.551304	0.529665	0.720109	0.634089
	lung	0.516061	0.536659	0.513118	0.486015	0.496514	0.772507

## Sheet: Fig2d - i
		total	likely	confident
	stomach	17253965	4208658	68852
	colon	29104467	6361919	311960
	ovary	46864764	8779170	856399
	blood	48727051	10385905	211491
	liver	55848060	7627683	607475
	pancreas	60009200	11425725	537368
	throat	61364465	10416062	591289
	kidney	67158010	15989832	242711
	brain	67847593	10164045	929447
	breast	74357866	14169998	344516
	lung	90985503	12385328	684438

## Sheet: Fig2d - ii
	number of tissues	quantified	likely	p080
	11	13137374	99103	283
	10	22046368	275540	1345
	9	32853645	546450	3703
	8	40312125	946335	8704
	7	46301855	1533679	18322
	6	52560303	2418739	34612
	5	59130938	3846909	61882
	4	67406253	6414050	112080
	3	77623037	11786737	219236
	2	91791008	24746165	561935
	1	116358038	59300618	4363844

## Sheet: Fig2e
	threshold	replicates_median	replicates_q1	replicates_q3	tissues_median	tissues_q1	tissues_q3
	0	0.240773	0.202096	0.258592	0.18431	0.148999	0.213093
	0.01	0.240773	0.202096	0.258592	0.184314	0.149003	0.213093
	0.02	0.240773	0.202096	0.258592	0.184347	0.14904	0.213094
	0.03	0.240777	0.202096	0.258593	0.184472	0.149116	0.213098
	0.04	0.240791	0.202096	0.258599	0.184711	0.149222	0.213113
	0.05	0.240825	0.202096	0.258618	0.185061	0.149354	0.213289
	0.06	0.240888	0.202096	0.258657	0.185295	0.149505	0.21384
	0.07	0.240991	0.202096	0.258726	0.185387	0.149678	0.214032
	0.08	0.241134	0.202097	0.258831	0.185686	0.149866	0.214177
	0.09	0.241322	0.2021	0.259287	0.18646	0.150066	0.21436
	0.1	0.241559	0.202106	0.260094	0.186736	0.150272	0.214705
	0.11	0.24184	0.202118	0.261146	0.187096	0.150491	0.215376
	0.12	0.242184	0.202137	0.262458	0.187878	0.150724	0.216394
	0.13	0.242592	0.202169	0.264048	0.18888	0.151316	0.216646
	0.14	0.243076	0.202219	0.265931	0.189972	0.152457	0.217092
	0.15	0.243654	0.202293	0.268118	0.19165	0.153283	0.218285
	0.16	0.244355	0.202403	0.270611	0.193527	0.154348	0.218871
	0.17	0.245176	0.202562	0.273429	0.195288	0.155596	0.220166
	0.18	0.24614	0.202784	0.276592	0.196469	0.156447	0.221556
	0.19	0.247254	0.203096	0.280084	0.197494	0.157415	0.222819
	0.2	0.248435	0.203525	0.283919	0.199577	0.159981	0.223772
	0.21	0.249554	0.204099	0.288117	0.202322	0.162819	0.224828
	0.22	0.25084	0.204868	0.29264	0.205218	0.165789	0.226012
	0.23	0.252315	0.205849	0.297522	0.208281	0.167831	0.227449
	0.24	0.25502	0.207087	0.302791	0.211514	0.171005	0.23064
	0.25	0.258092	0.208609	0.308387	0.213473	0.173948	0.233362
	0.26	0.26071	0.210458	0.31437	0.216054	0.176377	0.235621
	0.27	0.263613	0.212642	0.320715	0.219443	0.178839	0.238391
	0.28	0.266814	0.215196	0.327391	0.223827	0.18249	0.241749
	0.29	0.270275	0.218137	0.334445	0.226723	0.186239	0.245505
	0.3	0.274052	0.221477	0.341847	0.230651	0.190059	0.251155
	0.31	0.278176	0.225287	0.34901	0.233812	0.192798	0.25405
	0.32	0.282604	0.229545	0.355165	0.236983	0.196343	0.257257
	0.33	0.287366	0.23425	0.36161	0.239586	0.201191	0.263513
	0.34	0.293322	0.239457	0.368265	0.242287	0.205578	0.268539
	0.35	0.300045	0.245189	0.375266	0.246212	0.21032	0.272475
	0.36	0.307239	0.25146	0.382485	0.250202	0.21486	0.27589
	0.37	0.315079	0.258276	0.389904	0.253111	0.219077	0.281399
	0.38	0.323486	0.265703	0.397121	0.256704	0.222401	0.28818
	0.39	0.332407	0.273687	0.40413	0.261249	0.225764	0.293285
	0.4	0.341891	0.282317	0.411381	0.267007	0.23063	0.298383
	0.41	0.35198	0.291513	0.418838	0.271423	0.235597	0.304437
	0.42	0.362536	0.301337	0.426466	0.276353	0.240381	0.30896
	0.43	0.373704	0.311765	0.434374	0.282891	0.244871	0.313507
	0.44	0.38544	0.322869	0.442492	0.288003	0.250187	0.31916
	0.45	0.397765	0.33461	0.450861	0.295386	0.255348	0.324601
	0.46	0.41065	0.346938	0.459323	0.302502	0.262129	0.33062
	0.47	0.423978	0.359918	0.468031	0.310799	0.271419	0.337312
	0.48	0.437803	0.373526	0.476936	0.317104	0.279157	0.346193
	0.49	0.452034	0.387752	0.487949	0.321825	0.285801	0.35672
	0.5	0.462597	0.399478	0.501924	0.328523	0.291933	0.365275
	0.51	0.473526	0.41371	0.518207	0.334439	0.29732	0.372163
	0.52	0.484715	0.428467	0.534771	0.340346	0.303181	0.3793
	0.53	0.496093	0.44447	0.551865	0.346081	0.311382	0.386405
	0.54	0.507698	0.460564	0.569396	0.353525	0.316225	0.393882
	0.55	0.519528	0.477247	0.587168	0.362033	0.321268	0.404941
	0.56	0.531398	0.494262	0.60092	0.369048	0.325612	0.416073
	0.57	0.543779	0.511491	0.614805	0.376741	0.330879	0.425893
	0.58	0.556247	0.52924	0.628808	0.383959	0.336506	0.43616
	0.59	0.568952	0.547255	0.642848	0.390081	0.343457	0.44706
	0.6	0.584281	0.566291	0.656165	0.398194	0.350788	0.457608
	0.61	0.602281	0.583897	0.667902	0.407053	0.359914	0.465773
	0.62	0.621002	0.597205	0.679436	0.414242	0.367333	0.473196
	0.63	0.641752	0.610856	0.690972	0.422779	0.374583	0.480446
	0.64	0.662745	0.624834	0.702581	0.430729	0.381942	0.487628
	0.65	0.683682	0.642739	0.714534	0.43949	0.38887	0.494777
	0.66	0.703319	0.662062	0.726161	0.446338	0.396019	0.503233
	0.67	0.720665	0.681184	0.740126	0.451976	0.403384	0.513635
	0.68	0.737479	0.700563	0.758665	0.45735	0.410144	0.519418
	0.69	0.750062	0.716907	0.776433	0.463299	0.416736	0.526986
	0.7	0.762442	0.732422	0.794132	0.468899	0.423677	0.534922
	0.71	0.775527	0.748214	0.811183	0.473805	0.430413	0.542825
	0.72	0.793047	0.7636	0.823593	0.479216	0.438355	0.549341
	0.73	0.810113	0.779225	0.835334	0.487295	0.445133	0.55576
	0.74	0.827398	0.792126	0.84731	0.494575	0.450352	0.562236
	0.75	0.840783	0.80358	0.864088	0.500849	0.457621	0.57038
	0.76	0.851935	0.815003	0.883027	0.508862	0.463543	0.581842
	0.77	0.863338	0.826614	0.900732	0.517898	0.46625	0.592129
	0.78	0.876097	0.838199	0.91736	0.52687	0.473395	0.593712
	0.79	0.88924	0.849575	0.933755	0.535155	0.482742	0.599732
	0.8	0.901539	0.861145	0.947959	0.545925	0.488613	0.607895
	0.81	0.913314	0.872405	0.959447	0.554187	0.490687	0.616772
	0.82	0.922454	0.882585	0.968433	0.562069	0.496165	0.627653
	0.83	0.93176	0.893628	0.976364	0.572341	0.506344	0.63307
	0.84	0.940542	0.903493	0.983155	0.585509	0.510456	0.642159
	0.85	0.948873	0.914839	0.985791	0.592126	0.519235	0.647575
	0.86	0.955986	0.924665	0.987477	0.603145	0.527451	0.662773
	0.87	0.963066	0.933853	0.990996	0.614857	0.534726	0.677397
	0.88	0.969078	0.943646	0.996092	0.628914	0.547067	0.690923
	0.89	0.97623	0.954678	0.997619	0.641297	0.558543	0.707185
	0.9	0.979673	0.965876	0.997685	0.655687	0.576659	0.724332
	0.91	0.9821	0.971055	0.998622	0.675843	0.590525	0.736035
	0.92	0.986227	0.979431	0.999455	0.687619	0.5913	0.75015
	0.93	0.988571	0.986146	0.999686	0.69969	0.610704	0.762619
	0.94	0.9916	0.987342	0.997159	0.715839	0.617979	0.78252
	0.95	0.996571	0.991114	1	0.748961	0.62167	0.808819
	0.96	0.998828	0.996725	1	0.759388	0.639996	0.84416
	0.97	1	1	1	0.778887	0.623052	0.896
	0.98	1	1	1	0.836655	0.657051	0.934517
	0.99	1	1	1	0.913333	0.560036	0.984785

## Sheet: Fig2f
			huri	bioplex	signor	reactome	string	corum	all
	blood	brain	0.294835	0.403358	0.289556	0.458017	0.546365	0.739665	0.166659
	blood	breast	0.301694	0.391636	0.301217	0.465502	0.534841	0.715243	0.180697
	blood	colon	0.276217	0.377852	0.26793	0.425385	0.513855	0.653032	0.173787
	blood	kidney	0.293909	0.372327	0.286076	0.453092	0.524047	0.691647	0.17672
	blood	liver	0.255584	0.392776	0.295021	0.475541	0.551291	0.730812	0.157327
	blood	lung	0.287645	0.414381	0.330492	0.49876	0.567382	0.754537	0.177561
	blood	ovary	0.275618	0.398857	0.288573	0.453917	0.536359	0.720728	0.170198
	blood	pancreas	0.269977	0.378686	0.286923	0.447573	0.523732	0.693967	0.17049
	blood	stomach	0.313159	0.36424	0.268008	0.445074	0.502127	0.636328	0.186834
	blood	throat	0.280993	0.38904	0.289271	0.458913	0.539211	0.731798	0.174497
	brain	breast	0.28073	0.426434	0.295098	0.44385	0.567321	0.771583	0.174218
	brain	colon	0.280042	0.412143	0.251262	0.433924	0.544979	0.69551	0.164679
	brain	kidney	0.249552	0.356224	0.255446	0.412381	0.521898	0.715714	0.147917
	brain	liver	0.307752	0.457081	0.302224	0.483035	0.599598	0.804427	0.187469
	brain	lung	0.302628	0.461971	0.333563	0.499049	0.605893	0.827902	0.193901
	brain	ovary	0.299875	0.431127	0.307879	0.47037	0.575742	0.783651	0.178105
	brain	pancreas	0.250665	0.40689	0.285865	0.446852	0.558496	0.746258	0.169071
	brain	stomach	0.295614	0.385226	0.275566	0.452607	0.52224	0.692415	0.165734
	brain	throat	0.305532	0.431664	0.324345	0.485098	0.592091	0.807663	0.195429
	breast	colon	0.291751	0.42673	0.291898	0.468556	0.556864	0.702605	0.199519
	breast	kidney	0.27859	0.363815	0.275945	0.441477	0.520352	0.706727	0.174649
	breast	liver	0.300147	0.431594	0.332567	0.515453	0.584343	0.777233	0.190598
	breast	lung	0.319468	0.461616	0.399087	0.554543	0.611694	0.794568	0.222723
	breast	ovary	0.30865	0.421961	0.335416	0.504605	0.567246	0.758715	0.202851
	breast	pancreas	0.293692	0.434421	0.337564	0.502047	0.580229	0.75093	0.218444
	breast	stomach	0.313557	0.40507	0.313109	0.491935	0.533896	0.689566	0.202333
	breast	throat	0.314747	0.425345	0.366983	0.528816	0.58019	0.769996	0.216753
	colon	kidney	0.26942	0.376942	0.275521	0.443108	0.537507	0.68686	0.182103
	colon	liver	0.297505	0.423976	0.302113	0.471019	0.554916	0.708457	0.180361
	colon	lung	0.308846	0.439162	0.324355	0.485518	0.569015	0.714673	0.195069
	colon	ovary	0.290038	0.424618	0.304373	0.463807	0.550068	0.700378	0.198312
	colon	pancreas	0.311069	0.437618	0.3248	0.480777	0.582256	0.724703	0.224597
	colon	stomach	0.316286	0.40899	0.348534	0.484319	0.541916	0.683361	0.220664
	colon	throat	0.306226	0.42965	0.33783	0.483628	0.560456	0.698932	0.214904
	kidney	liver	0.262155	0.372203	0.30856	0.473458	0.545281	0.737929	0.165322
	kidney	lung	0.250092	0.354297	0.290601	0.468339	0.537864	0.727503	0.151113
	kidney	ovary	0.267001	0.363138	0.280345	0.449024	0.527361	0.712832	0.164915
	kidney	pancreas	0.253934	0.358454	0.293726	0.450036	0.536035	0.722786	0.176791
	kidney	stomach	0.308815	0.383982	0.288192	0.49128	0.536193	0.691261	0.21443
	kidney	throat	0.25547	0.347384	0.280015	0.451864	0.521644	0.709776	0.160773
	liver	lung	0.337602	0.48215	0.385805	0.554954	0.626251	0.825349	0.216424
	liver	ovary	0.30794	0.442574	0.356479	0.525877	0.590288	0.790441	0.195799
	liver	pancreas	0.282797	0.430308	0.344828	0.501611	0.584424	0.774208	0.200687
	liver	stomach	0.317771	0.399732	0.319023	0.482549	0.535999	0.702765	0.183035
	liver	throat	0.31634	0.440778	0.355263	0.537783	0.597554	0.796037	0.201728
	lung	ovary	0.324278	0.459882	0.389491	0.548663	0.607868	0.801935	0.209646
	lung	pancreas	0.290155	0.445304	0.395009	0.54535	0.602509	0.778526	0.219915
	lung	stomach	0.33251	0.408165	0.322047	0.51572	0.546615	0.706234	0.198328
	lung	throat	0.35004	0.47591	0.438643	0.595104	0.633909	0.820385	0.24918
	ovary	pancreas	0.281405	0.414902	0.333858	0.494445	0.562272	0.756012	0.198617
	ovary	stomach	0.304531	0.388332	0.312645	0.467954	0.517476	0.679658	0.181621
	ovary	throat	0.306915	0.426702	0.371741	0.531008	0.579829	0.773519	0.207786
	pancreas	stomach	0.316496	0.405756	0.340471	0.48996	0.550265	0.705374	0.227655
	pancreas	throat	0.296822	0.427888	0.376892	0.534514	0.591775	0.757637	0.228497
	stomach	throat	0.331379	0.408607	0.342537	0.512275	0.547353	0.694851	0.221251
