# Supplementary material for: A tissue-specific atlas of protein–protein associations enables prioritization of candidate disease genes
Source: Nat Biotechnol. 2025 May 2;44(4):654–67. doi: 10.1038/s41587-025-02659-z (PMC13090126; doi:10.1038/s41587-025-02659-z)
Supplement: Supplementary file 6 — Statistical source data. [file 41587_2025_2659_MOESM6_ESM.xlsx]

## Sheet: Description
	Fig3a	Association scores of the AP-2 complex with known (non-)synaptic interactors
	Fig3e - i	Jaccard index between the genes associated to OCD-related cellular components and confident OCD-disease genes (OTAR L2G >= 0.5)
	Fig3e - ii	BH-adjusted -log10 p-values and odds-ratios for the enrichment of OCD-associated genes in OCD-related cellular components, after removing genes confidently associated to OCD (OTAR L2G >= 0.5)

## Sheet: Fig3a
	prot1	AP2A1	AP2A2	AP2B1	AP2M1	AP2S1	AP2A1	AP2A2	AP2B1	AP2M1	AP2S1
	AP2A1		0.910168	0.9508	0.959972	0.943151		0.707112	0.847296	0.841985	0.748396
	AP2A2	0.910168		0.948944	0.953308	0.937695	0.707112		0.827362	0.791096	0.741248
	AP2B1	0.9508	0.948944		0.941084	0.911852	0.847296	0.827362		0.838449	0.753045
	AP2M1	0.959972	0.953308	0.941084		0.952788	0.841985	0.791096	0.838449		0.760858
	AP2S1	0.943151	0.937695	0.911852	0.952788		0.748396	0.741248	0.753045	0.760858
	NECAP1	0.913923	0.845034	0.91792	0.900288	0.87516	0.339381	0.361932	0.386435	0.330917	0.346227
	BIN1	0.882208	0.878471	0.898085	0.868813	0.816994	0.415863	0.530984	0.419877	0.446634	0.419459
	DAB2	0.0872328	0.185428	0.117306	0.130109	0.107188	0.580783	0.666751	0.575449	0.644629	0.560815
	NECAP2	0.205275	0.277645	0.152082	0.237581	0.191829	0.611843	0.601048	0.558952	0.597121	0.551668

## Sheet: Fig3e - i
	name	jac_ids
	growth cone	0.00938967
	postsynapse	0.00909091
	neuronal cell body	0.0104603
	dendrite	0.0121317
	axon	0.0155945
	perikaryon	0.0132159
	neuron projection	0.018018
	dendritic spine	0.0208333
	Schaffer collateral - CA1 synapse	0.00552486
	synaptic vesicle	0.0139535
	presynapse	0.00619195
	clathrin-coated vesicle membrane	0
	postsynaptic membrane	0.0247678
	presynaptic membrane	0.0136364
	synaptic vesicle membrane	0.00956938

## Sheet: Fig3e - ii
	component	source	log10_BH_adj_pval	pval	odds_ratio	log2_odds_ratio
	growth cone	drug_targets	0.174264	0.580214	1.20342	0.26714
	growth cone	mouse_pheno	0	1	0	#NAME?
	growth cone	gwas_weak_var	0.131927	0.656026	0.895185	-0.159742
	postsynapse	drug_targets	8.34986	3.97176e-10	11.1711	3.4817
	postsynapse	mouse_pheno	0.494458	0.249114	2.14131	1.0985
	postsynapse	gwas_weak_var	0.965517	0.0535327	2.0208	1.01493
	neuronal cell body	drug_targets	3.62129	5.84642e-05	3.84263	1.94209
	neuronal cell body	mouse_pheno	3.13393	0.000212228	5.65919	2.5006
	neuronal cell body	gwas_weak_var	0.8322	0.097744	1.64143	0.714954
	dendrite	drug_targets	5.67167	2.8397e-07	5.09566	2.34927
	dendrite	mouse_pheno	2.61545	0.000754171	4.62887	2.21066
	dendrite	gwas_weak_var	0.8322	0.101379	1.55323	0.635273
	axon	drug_targets	5.73983	2.0227e-07	6.07913	2.60386
	axon	mouse_pheno	1.69522	0.00806936	3.75523	1.9089
	axon	gwas_weak_var	0.195255	0.538662	1.01475	0.0211176
	perikaryon	drug_targets	0.92831	0.0629056	2.95916	1.56519
	perikaryon	mouse_pheno	0.801154	0.112404	3.63205	1.86078
	perikaryon	gwas_weak_var	0.113293	0.701905	0.819416	-0.287332
	neuron projection	drug_targets	16.7059	8.74782e-19	14.4642	3.85442
	neuron projection	mouse_pheno	3.47675	8.89645e-05	6.466	2.69287
	neuron projection	gwas_weak_var	1.20508	0.0291023	1.99853	0.99894
	dendritic spine	drug_targets	3.77508	3.35699e-05	7.21742	2.85148
	dendritic spine	mouse_pheno	1.88752	0.00431874	6.60862	2.72435
	dendritic spine	gwas_weak_var	0.965517	0.0553348	2.28683	1.19335
	Schaffer collateral - CA1 synapse	drug_targets	0.702476	0.145487	2.46436	1.30121
	Schaffer collateral - CA1 synapse	mouse_pheno	0.867532	0.0787223	4.51478	2.17466
	Schaffer collateral - CA1 synapse	gwas_weak_var	0.494458	0.24868	1.76944	0.823297
	synaptic vesicle	drug_targets	0.867532	0.081399	3.29975	1.72236
	synaptic vesicle	mouse_pheno	0.8322	0.0995893	3.9144	1.96879
	synaptic vesicle	gwas_weak_var	0.322079	0.381075	1.36906	0.453189
	presynapse	drug_targets	1.72943	0.00704375	4.11346	2.04035
	presynapse	mouse_pheno	1.46055	0.0146214	4.57287	2.1931
	presynapse	gwas_weak_var	1.3874	0.0182145	2.37437	1.24754
	clathrin-coated vesicle membrane	drug_targets	0	1
	clathrin-coated vesicle membrane	mouse_pheno	0	1	0	#NAME?
	clathrin-coated vesicle membrane	gwas_weak_var	0	1	0	#NAME?
	postsynaptic membrane	drug_targets	25.5844	5.78675e-28	24.0837	4.58998
	postsynaptic membrane	mouse_pheno	3.76679	3.80189e-05	8.75425	3.12998
	postsynaptic membrane	gwas_weak_var	0.8322	0.097538	1.84036	0.879992
	presynaptic membrane	drug_targets	8.42577	2.50115e-10	10.5537	3.39968
	presynaptic membrane	mouse_pheno	3.9503	1.99331e-05	12.4774	3.64125
	presynaptic membrane	gwas_weak_var	0.308926	0.403704	1.31755	0.397853
	synaptic vesicle membrane	drug_targets	5.05001	1.38636e-06	21.1742	4.40424
	synaptic vesicle membrane	mouse_pheno	0.867532	0.0753964	4.63303	2.21196
	synaptic vesicle membrane	gwas_weak_var	1.78762	0.00579815	3.46114	1.79125
