# Supplementary material for: A tissue-specific atlas of protein–protein associations enables prioritization of candidate disease genes
Source: Nat Biotechnol. 2025 May 2;44(4):654–67. doi: 10.1038/s41587-025-02659-z (PMC13090126; doi:10.1038/s41587-025-02659-z)
Supplement: Supplementary file 7 — Statistical source data. [file 41587_2025_2659_MOESM7_ESM.xlsx]

## Sheet: Description
	Fig4b	Odds-ratios and p-values (one-sided Fisher's-exact test) for the enrichment of schizophrenia-related genes among the genes with associations for schizophrenia-related genes in each tissue
	Fig4c	Odds-ratios and p-values (one-sided Fisher's-exact test) for the enrichment of pulldown interactions of the brain among the prioritized associations for schizophrenia-related genes in each tissue
	Fig4d - i	Network of visualized and validated interactions for schizophrenia-related genes in the brain
	Fig4d - ii	Network of validated interactions of schizophrenia-related genes in the brain, annotated with supporting evidence from interaction databases, datasources for disease genes, and AlphaFold2 models

## Sheet: Fig4b
	tissue	source	log10_BH_adj_pval	pval	odds_ratio
	blood	drug_targets	1.53493e-08	1	0.230845
	blood	mouse_pheno	1.53493e-08	0.8379	0.869969
	blood	gwas_weak_var	0.326976	0.185547	1.08299
	brain	drug_targets	4.0092	8.90027e-06	2.43376
	brain	mouse_pheno	4.82056	9.16131e-07	1.91817
	brain	gwas_weak_var	6.99742	3.04838e-09	1.69541
	breast	drug_targets	1.53493e-08	0.875692	0.778301
	breast	mouse_pheno	1.53493e-08	0.628034	0.962345
	breast	gwas_weak_var	2.45927	0.000631485	1.33132
	colon	drug_targets	1.53493e-08	0.942845	0.68358
	colon	mouse_pheno	1.53493e-08	0.56602	0.98358
	colon	gwas_weak_var	1.64004	0.00485898	1.3304
	kidney	drug_targets	1.53493e-08	0.999289	0.527574
	kidney	mouse_pheno	1.53493e-08	0.643645	0.960888
	kidney	gwas_weak_var	2.53362	0.000443441	1.33924
	liver	drug_targets	1.53493e-08	0.99891	0.488372
	liver	mouse_pheno	1.53493e-08	0.89327	0.83348
	liver	gwas_weak_var	1.53493e-08	0.638749	0.970502
	lung	drug_targets	1.53493e-08	0.602221	0.965303
	lung	mouse_pheno	0.567214	0.0985039	1.1898
	lung	gwas_weak_var	2.88387	0.00015837	1.33995
	ovary	drug_targets	1.53493e-08	0.998584	0.492959
	ovary	mouse_pheno	1.53493e-08	0.831145	0.876664
	ovary	gwas_weak_var	1.15466	0.0191015	1.20446
	pancreas	drug_targets	1.53493e-08	1	0.338066
	pancreas	mouse_pheno	1.53493e-08	0.603717	0.974672
	pancreas	gwas_weak_var	0.800111	0.0528162	1.14394
	stomach	drug_targets	1.53493e-08	0.935849	0.624455
	stomach	mouse_pheno	1.53493e-08	0.708209	0.900222
	stomach	gwas_weak_var	0.899746	0.0381716	1.26123
	throat	drug_targets	1.53493e-08	0.998226	0.493481
	throat	mouse_pheno	1.53493e-08	0.704986	0.933653
	throat	gwas_weak_var	1.18859	0.015703	1.20482

## Sheet: Fig4c
		log10_BH_adj_pvals	p_value	odds_ratio
	blood	0.089726	0.591522	0.97043
	brain	84.3235	4.316e-86	6.54967
	breast	0.0735203	0.844267	0.725896
	colon	0.089726	0.53605	1.04491
	kidney	0.089726	0.544594	0.994454
	liver	0.0735203	0.757381	0.75584
	lung	9.24425	1.03607e-10	3.25515
	ovary	0.089726	0.497636	1.03836
	pancreas	0.0735203	0.827869	0.728826
	stomach	0.912431	0.0444873	2.70368
	throat	7.67193	5.805e-09	3.70514

## Sheet: Fig4d - i
	prot1	prot2
	AP2B1	HCN1
	AP2B1	SHANK3
	AP3B2	HCN1
	ASIC1	CACNA1C
	ATP1A3	CACNA1C
	ATP1A3	HCN1
	ATP2B2	CACNA1C
	ATP2B2	HCN1
	ATP2B3	CACNA1C
	ATP2B3	HCN1
	CACNA1C	CDC42
	CACNA1C	GNAI2
	CACNA1C	NTRK2
	CACNA1C	PRKAR2B
	CACNA1C	RAB3C
	CACNA1C	RAB5B
	CACNA1C	SCN2A
	CACNA1C	SLC9A6
	CACNA2D1	HCN1
	CAMK2A	HCN1
	HCN1	KCTD16
	HCN1	KIF2A
	HCN1	MARK2
	HCN1	NSG2
	HCN1	PLXNA4
	HCN1	PRKAR2B
	HCN1	PURA
	HCN1	RAB3C
	HCN1	SCN2A
	HCN1	SCN8A
	HCN1	SEPTIN3
	HCN1	SYNGAP1
	AP2A1	AP2A2
	AP2A1	AP2B1
	AP2A1	AP2M1
	AP2A1	AP2S1
	AP2A1	CLTB
	AP2A2	AP2B1
	AP2A2	AP2M1
	AP2A2	AP2S1
	AP2A2	CLTB
	AP2B1	AP2M1
	AP2B1	AP2S1
	AP2B1	CLTB
	AP2M1	AP2S1
	AP2M1	CLTB
	AP2S1	CLTB
	DLG4	FYN
	DLG4	SRC
	FYN	SRC
	NEFH	NEFL
	NEFH	NEFM
	NEFL	NEFM
	RAB5A	RAB5B
	RAB5A	RAB5C
	RAB5B	RAB5C
	ANK3	SCN2A
	ANK3	SCN8A
	SCN2A	SCN8A
	CACNA2D1	CACNB2
	CACNA2D1	CACNB4
	CACNB2	CACNB4
	CACNA2D1	CACNB1
	CACNB1	CACNB2
	YWHAG	YWHAH
	YWHAG	YWHAZ
	YWHAH	YWHAZ
	STX1B	STXBP1
	STX1B	VAMP2
	STXBP1	VAMP2
	RAB3A	SYT1
	RAB3A	VAMP2
	SYT1	VAMP2
	STX1A	SYT1
	STX1A	VAMP2
	STX12	STX1A
	STX12	VAMP2
	STX1A	STXBP1
	STX1A	SYT5
	SYT5	VAMP2
	ANK3	HCN1
	AP2A1	HCN1
	AP2A2	HCN1
	AP2M1	HCN1
	AP2S1	HCN1
	CACNA1C	CACNB1
	CACNA1C	CACNB2
	CACNA1C	CACNB4
	CACNA1C	RAB3A
	CACNA1C	RAB5A
	CACNA1C	RAB5C
	CACNA1C	SRC
	CACNA1C	STX12
	CACNA1C	STX1A
	CACNA1C	STX1B
	CACNA1C	STXBP1
	CACNA1C	VAMP2
	CACNB1	HCN1
	CLTB	HCN1
	CLTB	SHANK3
	DLG4	HCN1
	FYN	HCN1
	HCN1	NEFH
	HCN1	NEFL
	HCN1	NEFM
	HCN1	RAB3A
	HCN1	STX1A
	HCN1	STX1B
	HCN1	STXBP1
	HCN1	SYT1
	HCN1	SYT5
	HCN1	YWHAG
	HCN1	YWHAH
	HCN1	YWHAZ

## Sheet: Fig4d - ii
	name	prot1	prot2	brain	disorder	source	pulldown	blood	breast	colon	kidney	liver	lung	ovary	pancreas	stomach	throat	huri	bioplex	signor	reactome	string	corum	intact	humap	prot1_ChEMBL	prot2_ChEMBL	prot1_IMPC	prot2_IMPC	prot1_GWAS_L2G05	prot2_GWAS_L2G05	prot1_l2g	prot2_l2g	prot1_var	prot2_var	uniprot1	uniprot2	ranked0_model	ptm	iptm	ranking_confidence	pdockq_huintaf2_10Acutoff	pdockq_huintaf2_10Acutoff_num_residues	pdockq_huintaf2_10Acutoff_interface_residues_chain1	pdockq_huintaf2_10Acutoff_interface_residues_chain2	num_alignments
	P36896_O60741	ACVR1B	HCN1	0.880499	schizophrenia	disorder	1											0	0	0	0	0	0	0.35	0	0	0	0	0	0	1		0.783; 0.648; 0.636; 0.633; 0.629; 0.592; 0.561; 0.508; 0.161		rs13355485; rs9292918; rs6874127; rs1501357; rs1501361; rs62367473; rs4493682; rs16902086; rs6880469	P36896	O60741	model_1_multimer_v3_pred_0	0.427933	0.200229	0.24577	0.595236	299	[42, 43, 73, 74, 75, 76, 77, 78, 79, 80, 81, 82, 85, 86, 87, 123, 124, 127, 128, 131, 135, 136, 137, 138, 139, 140, 141, 142, 143, 144, 145, 146, 147, 148, 149, 150, 151, 152, 153, 154, 155, 156, 157, 158, 159, 160, 161, 162, 163, 164, 165, 166, 167, 168, 169, 170, 171, 172, 190, 191, 195, 196, 197, 198, 199, 200, 201, 202, 203, 204, 205, 206, 218, 219, 220, 234, 235, 236, 237, 238, 239, 240, 241…	[108, 150, 151, 154, 158, 159, 168, 169, 171, 247, 248, 249, 250, 251, 253, 254, 255, 257, 258, 285, 288, 289, 290, 291, 292, 293, 294, 295, 296, 298, 299, 300, 302, 303, 306, 321, 323, 324, 325, 326, 327, 331, 332, 335, 337, 338, 339, 341, 342, 345, 346, 349, 396, 400, 401, 402, 403, 404, 407, 410, 414, 427, 430, 434, 435, 436, 437, 438, 439, 440, 441, 442, 443, 444, 445, 446, 447, 448, 449, 450…	3072
	O14672_Q13936	ADAM10	CACNA1C	0.731515	schizophrenia	disorder & component	1		0.477346				0.567192				0.0862993	0	0	0	0	0	0	0.35	0	0	0	0	0	1	1	0.744; 0.089	0.73; 0.723; 0.723; 0.723; 0.723; 0.719; 0.716; 0.685; 0.662; 0.643; 0.623	rs12911832; rs793571	rs10774037; rs10491964; rs758117; rs12823424; rs2239063; rs2007044; rs4298967; rs1024582; rs2238044; rs2159100; rs1006737	O14672	Q13936	model_3_multimer_v3_pred_0	0.548047	0.285852	0.338291	0.127493	530	[2, 3, 6, 7, 8, 9, 10, 11, 12, 13, 14, 15, 16, 17, 18, 19, 20, 21, 22, 23, 24, 25, 26, 27, 28, 29, 30, 31, 32, 33, 34, 35, 36, 37, 39, 64, 65, 66, 67, 68, 69, 71, 123, 124, 125, 126, 135, 136, 137, 138, 139, 140, 141, 142, 143, 144, 145, 146, 147, 148, 149, 150, 151, 152, 153, 154, 155, 156, 157, 158, 159, 160, 161, 162, 163, 164, 165, 166, 167, 168, 169, 170, 171, 172, 173, 174, 175, 177, 178, 1…	[88, 105, 183, 184, 185, 186, 187, 192, 208, 223, 224, 225, 226, 227, 228, 229, 230, 231, 232, 266, 269, 270, 273, 412, 413, 416, 417, 418, 419, 719, 720, 721, 722, 723, 724, 725, 726, 727, 728, 1197, 1198, 1199, 1200, 1201, 1202, 1203, 1205, 1206, 1209, 1210, 1213, 1239, 1240, 1242, 1243, 1390, 1391, 1392, 1393, 1394, 1395, 1396, 1532, 1533, 1535, 1536, 1537, 1538, 1540, 1541, 1542, 1544, 1545, …	3072
	Q9UEY8_O60741	ADD3	HCN1	0.770533	schizophrenia	disorder	1											0	0	0	0	0	0	0.35	0	0	0	0	0	0	1		0.783; 0.648; 0.636; 0.633; 0.629; 0.592; 0.561; 0.508; 0.161		rs13355485; rs9292918; rs6874127; rs1501357; rs1501361; rs62367473; rs4493682; rs16902086; rs6880469	Q9UEY8	O60741	model_1_multimer_v3_pred_0	0.384885	0.180101	0.221058	0.148061	256	[40, 41, 42, 43, 44, 45, 47, 115, 116, 117, 118, 120, 121, 122, 123, 124, 125, 126, 127, 135, 382, 384, 438, 440, 485, 487, 488, 489, 490, 491, 492, 493, 494, 495, 496, 497, 498, 499, 500, 501, 502, 503, 504, 505, 506, 507, 508, 509, 510, 511, 512, 513, 514, 515, 516, 517, 518, 519, 520, 521, 522, 608, 610, 611, 612, 613, 614, 615, 616, 617, 618, 661, 662, 663, 664, 665, 666, 667, 668, 676, 677, …	[109, 110, 111, 112, 113, 114, 115, 116, 118, 119, 120, 122, 123, 126, 138, 199, 200, 201, 202, 203, 204, 205, 206, 279, 280, 282, 283, 284, 286, 287, 288, 290, 297, 388, 392, 395, 396, 399, 400, 413, 414, 416, 417, 420, 421, 452, 454, 487, 490, 491, 492, 503, 505, 506, 507, 508, 509, 510, 511, 512, 513, 514, 522, 524, 525, 526, 528, 530, 537, 538, 539, 540, 541, 542, 543, 544, 545, 546, 547, 548…	3072
	O94910_Q13936	ADGRL1	CACNA1C	0.856164	schizophrenia	component	1		0.573884				0.535126					0	0	0	0	0	0	0.35	0	0	0	0	0	0	1		0.73; 0.723; 0.723; 0.723; 0.723; 0.719; 0.716; 0.685; 0.662; 0.643; 0.623		rs10774037; rs10491964; rs758117; rs12823424; rs2239063; rs2007044; rs4298967; rs1024582; rs2238044; rs2159100; rs1006737	O94910	Q13936
	O94910_O60741	ADGRL1	HCN1	0.956457	schizophrenia	component	1											0	0	0	0	0	0	0.35	0	0	0	0	0	0	1		0.783; 0.648; 0.636; 0.633; 0.629; 0.592; 0.561; 0.508; 0.161		rs13355485; rs9292918; rs6874127; rs1501357; rs1501361; rs62367473; rs4493682; rs16902086; rs6880469	O94910	O60741	model_4_multimer_v3_pred_0	0.37688	0.287548	0.305414	0.292714	383	[23, 24, 25, 26, 27, 28, 29, 30, 31, 32, 33, 34, 35, 36, 37, 38, 39, 40, 41, 44, 45, 46, 47, 48, 49, 71, 101, 103, 126, 179, 180, 181, 182, 183, 210, 212, 227, 228, 229, 230, 231, 232, 251, 252, 253, 254, 255, 256, 257, 258, 259, 260, 261, 262, 263, 264, 265, 266, 267, 268, 282, 283, 284, 285, 286, 287, 288, 289, 311, 312, 313, 314, 332, 333, 334, 335, 336, 337, 886, 887, 889, 890, 891, 942, 945,…	[108, 291, 301, 305, 353, 354, 355, 356, 357, 358, 359, 360, 361, 362, 363, 364, 365, 366, 367, 368, 369, 371, 372, 373, 375, 376, 377, 378, 379, 380, 381, 382, 383, 384, 385, 386, 387, 388, 389, 390, 391, 392, 393, 394, 395, 396, 397, 398, 399, 400, 401, 402, 403, 404, 405, 406, 407, 408, 409, 410, 411, 412, 413, 414, 415, 416, 418, 419, 424, 425, 426, 427, 429, 430, 432, 433, 435, 436, 437, 439…	3072
	Q99996_Q13936	AKAP9	CACNA1C	0.739659	schizophrenia	component	1		0.377988				0.149339				0.326949	0	0	0	0	0	0	0.35	0	0	0	0	0	0	1		0.73; 0.723; 0.723; 0.723; 0.723; 0.719; 0.716; 0.685; 0.662; 0.643; 0.623		rs10774037; rs10491964; rs758117; rs12823424; rs2239063; rs2007044; rs4298967; rs1024582; rs2238044; rs2159100; rs1006737	Q99996	Q13936
	Q01484_O60741	ANK2	HCN1	0.921238	schizophrenia	disorder	1											0	0	0	0	0	0	0.35	0	0	0	0	0	0	1		0.783; 0.648; 0.636; 0.633; 0.629; 0.592; 0.561; 0.508; 0.161		rs13355485; rs9292918; rs6874127; rs1501357; rs1501361; rs62367473; rs4493682; rs16902086; rs6880469	Q01484	O60741
	Q12955_O60741	ANK3	HCN1	0.944491	schizophrenia	disorder & component	1											0	0	0	0	0	0	0.35	0	0	0	0	0	1	1	0.713; 0.71	0.783; 0.648; 0.636; 0.633; 0.629; 0.592; 0.561; 0.508; 0.161	rs10994359; rs10994397	rs13355485; rs9292918; rs6874127; rs1501357; rs1501361; rs62367473; rs4493682; rs16902086; rs6880469	Q12955	O60741
	O95782_O60741	AP2A1	HCN1	0.937464	schizophrenia	component	1											0	0	0	0	0	0	0.35	0	0	0	0	0	0	1		0.783; 0.648; 0.636; 0.633; 0.629; 0.592; 0.561; 0.508; 0.161		rs13355485; rs9292918; rs6874127; rs1501357; rs1501361; rs62367473; rs4493682; rs16902086; rs6880469	O95782	O60741	model_4_multimer_v3_pred_0	0.419746	0.195278	0.240172	0.0361845	18	[11, 15, 18, 22, 298, 299, 341]	[200, 202, 203, 204, 205, 570, 571, 574, 575, 576, 577]	3072
	O94973_O60741	AP2A2	HCN1	0.907844	schizophrenia	component	1											0	0	0	0	0	0	0.35	8.22325e-06	0	0	0	0	0	1		0.783; 0.648; 0.636; 0.633; 0.629; 0.592; 0.561; 0.508; 0.161		rs13355485; rs9292918; rs6874127; rs1501357; rs1501361; rs62367473; rs4493682; rs16902086; rs6880469	O94973	O60741	model_4_multimer_v3_pred_0	0.426798	0.197121	0.243057	0.0373587	19	[11, 15, 18, 19, 22, 297, 298, 299, 340]	[202, 203, 204, 205, 546, 570, 574, 575, 576, 577]	3072
	P63010_O60741	AP2B1	HCN1	0.937333	schizophrenia	component	1											0	0	0	0	0	0	0.35	0	0	0	1	0	0	1	0.457	0.783; 0.648; 0.636; 0.633; 0.629; 0.592; 0.561; 0.508; 0.161	rs17638867	rs13355485; rs9292918; rs6874127; rs1501357; rs1501361; rs62367473; rs4493682; rs16902086; rs6880469	P63010	O60741	model_2_multimer_v3_pred_0	0.461699	0.279822	0.316197	0.497805	154	[27, 35, 42, 61, 62, 63, 64, 65, 66, 67, 68, 71, 74, 75, 77, 78, 79, 80, 81, 99, 100, 101, 102, 104, 105, 108, 112, 114, 135, 136, 137, 139, 140, 143, 147, 150, 174, 175, 179, 182, 186, 209, 210, 211, 212, 213, 214, 215, 216, 217, 218, 219, 220, 221, 242, 243, 244, 245, 246, 247, 248, 249, 250, 251, 252, 253, 254, 255, 256, 259, 283, 284, 285, 286, 287, 288, 289, 290, 291, 292, 293, 294, 295, 296…	[420, 421, 422, 423, 427, 503, 504, 505, 506, 507, 508, 509, 510, 525, 541, 542, 543, 544, 545, 546, 547, 548, 549, 550, 566, 570, 591, 596, 597, 598, 599, 600, 601, 602, 603, 604, 607, 608, 611, 875, 877, 878, 879, 880, 881, 882, 884, 885, 886, 887, 888, 889, 890]	3072
	P63010_Q9BYB0	AP2B1	SHANK3	0.809897	schizophrenia	component	1	0.162347	0.458338		0.320786	0.446896	0.433405	0.395998	0.249501		0.267776	0	0	0	0	0	0	0.35	0	0	0	1	1	0	1	0.457	0.567	rs17638867	rs9616914	P63010	Q9BYB0	model_3_multimer_v3_pred_0	0.389376	0.463981	0.44906	0.342964	558	[1, 2, 3, 4, 5, 6, 7, 8, 9, 10, 11, 12, 13, 14, 15, 16, 17, 18, 19, 21, 28, 31, 32, 33, 34, 35, 36, 37, 38, 39, 40, 41, 42, 43, 44, 45, 46, 47, 48, 49, 50, 63, 64, 66, 67, 68, 69, 70, 71, 72, 73, 74, 75, 76, 77, 78, 79, 80, 81, 101, 104, 105, 106, 108, 109, 111, 112, 113, 114, 136, 139, 140, 143, 147, 175, 213, 214, 215, 216, 217, 218, 250, 251, 252, 294, 295, 296, 297, 298, 299, 300, 301, 303, 3…	[287, 288, 291, 292, 294, 296, 299, 300, 303, 304, 308, 309, 310, 311, 312, 313, 315, 316, 317, 318, 319, 320, 321, 322, 323, 324, 325, 326, 327, 328, 329, 330, 331, 332, 333, 334, 335, 336, 337, 338, 339, 340, 341, 342, 454, 455, 456, 457, 458, 459, 460, 461, 462, 463, 464, 469, 470, 471, 472, 473, 474, 475, 499, 500, 501, 502, 503, 510, 526, 527, 528, 529, 531, 534, 535, 536, 537, 538, 539, 540…	3072
	Q96CW1_O60741	AP2M1	HCN1	0.949404	schizophrenia	component	1											0	0	0	0	0	0	0.35	0	0	0	0	0	0	1		0.783; 0.648; 0.636; 0.633; 0.629; 0.592; 0.561; 0.508; 0.161		rs13355485; rs9292918; rs6874127; rs1501357; rs1501361; rs62367473; rs4493682; rs16902086; rs6880469	Q96CW1	O60741	model_3_multimer_v3_pred_0	0.435681	0.194582	0.242802	0.233303	93	[90, 91, 94, 95, 130, 136, 139, 140, 141, 143, 163, 166, 167, 168, 169, 170, 171, 172, 173, 174, 175, 176, 177, 203, 205, 269, 271, 311, 312, 313, 314, 315, 316, 317, 318, 357, 392, 393, 394, 395, 400, 401, 417, 419, 420, 421, 422, 423, 424, 425]	[166, 167, 168, 169, 170, 171, 172, 244, 246, 247, 248, 249, 250, 251, 252, 253, 254, 255, 256, 257, 321, 324, 325, 326, 327, 328, 329, 332, 333, 334, 335, 336, 337, 338, 339, 340, 341, 342, 343, 344, 363, 364, 367]	3072
	P53680_O60741	AP2S1	HCN1	0.946307	schizophrenia	component	1											0	0	0	0	0	0	0.35	0	0	0	0	0	0	1		0.783; 0.648; 0.636; 0.633; 0.629; 0.592; 0.561; 0.508; 0.161		rs13355485; rs9292918; rs6874127; rs1501357; rs1501361; rs62367473; rs4493682; rs16902086; rs6880469	P53680	O60741	model_2_multimer_v3_pred_0	0.485937	0.262773	0.307406	0.115171	41	[9, 10, 11, 12, 13, 14, 15, 29, 33, 36, 40, 64, 66, 96, 100, 101, 104, 105]	[350, 353, 354, 355, 356, 357, 358, 359, 360, 361, 362, 364, 365, 379, 382, 383, 386, 387, 390, 391, 393, 394, 412]	3072
	Q13367_O60741	AP3B2	HCN1	0.918215	schizophrenia	disorder & component	1											0	0	0	0	0	0	0.35	0	0	0	1	0	0	1	0.158; 0.122	0.783; 0.648; 0.636; 0.633; 0.629; 0.592; 0.561; 0.508; 0.161	rs17507216; rs783540	rs13355485; rs9292918; rs6874127; rs1501357; rs1501361; rs62367473; rs4493682; rs16902086; rs6880469	Q13367	O60741	model_4_multimer_v3_pred_0	0.396268	0.191716	0.232626	0.46963	239	[5, 6, 7, 8, 9, 10, 11, 32, 35, 36, 39, 65, 68, 69, 70, 71, 72, 73, 74, 75, 99, 100, 101, 102, 103, 104, 105, 106, 107, 108, 109, 136, 137, 138, 139, 140, 141, 177, 178, 697, 698, 699, 700, 701, 702, 885, 886, 887, 888, 889, 915, 916, 917, 918, 940, 941, 942, 943, 944, 945, 946, 947, 966, 967, 968, 969, 970, 971, 972, 973, 974, 975, 977, 981, 982, 983, 984, 985, 986, 987, 988, 989, 990, 991, 992,…	[412, 416, 418, 419, 420, 421, 422, 423, 424, 425, 426, 427, 428, 429, 475, 504, 506, 512, 524, 525, 526, 537, 538, 539, 540, 541, 542, 543, 544, 545, 546, 547, 548, 549, 550, 551, 566, 569, 570, 573, 574, 577, 578, 579, 580, 581, 582, 583, 584, 585, 586, 587, 588, 589, 590, 591, 592, 593, 594, 595, 596, 597, 598, 599, 600, 601, 602, 603, 604, 605, 606, 607, 608, 609, 610, 611, 612, 613, 614, 615…	3072
	P78348_Q13936	ASIC1	CACNA1C	0.802194	schizophrenia	component	1											0	0	0	0	0	0	0.35	0	0	0	0	0	0	1	0.058; 0.056	0.73; 0.723; 0.723; 0.723; 0.723; 0.719; 0.716; 0.685; 0.662; 0.643; 0.623	rs11169294; rs7301566	rs10774037; rs10491964; rs758117; rs12823424; rs2239063; rs2007044; rs4298967; rs1024582; rs2238044; rs2159100; rs1006737	P78348	Q13936	model_4_multimer_v3_pred_0	0.572685	0.259336	0.322005	0.256414	220	[96, 98, 99, 100, 101, 102, 103, 104, 105, 106, 107, 108, 109, 110, 113, 114, 115, 117, 118, 120, 122, 124, 127, 130, 131, 132, 133, 134, 135, 136, 137, 138, 139, 140, 141, 142, 143, 147, 148, 149, 150, 151, 152, 153, 154, 155, 156, 157, 160, 161, 225, 226, 227, 228, 229, 230, 231, 233, 294, 295, 296, 297, 298, 300, 301, 314, 315, 316, 317, 318, 319, 320, 321, 322, 323, 324, 325, 326, 327, 328, 3…	[864, 1210, 1211, 1212, 1213, 1214, 1215, 1216, 1217, 1218, 1219, 1220, 1221, 1222, 1223, 1224, 1225, 1226, 1229, 1230, 1233, 1293, 1294, 1295, 1296, 1297, 1298, 1299, 1300, 1301, 1304, 1320, 1321, 1322, 1323, 1324, 1325, 1326, 1327, 1328, 1329, 1330, 1333, 1549, 1550, 1551, 1553, 1554, 1555, 1556, 1557, 1558, 1559, 1599, 1600, 1601, 1603, 1605, 1606, 1607, 1608, 1609, 1610, 1611, 1631, 1634, 163…	3072
	O14525_Q13936	ASTN1	CACNA1C	0.802423	schizophrenia	disorder & component	1											0	0	0	0	0	0	0.35	0	0	0	0	0	0	1	0.241; 0.239; 0.166; 0.114	0.73; 0.723; 0.723; 0.723; 0.723; 0.719; 0.716; 0.685; 0.662; 0.643; 0.623	rs6670165; rs17659437; rs142462188; rs4650963	rs10774037; rs10491964; rs758117; rs12823424; rs2239063; rs2007044; rs4298967; rs1024582; rs2238044; rs2159100; rs1006737	O14525	Q13936
	O14525_O60741	ASTN1	HCN1	0.857606	schizophrenia	disorder & component	1											0	0	0	0	0	0	0.35	0	0	0	0	0	0	1	0.241; 0.239; 0.166; 0.114	0.783; 0.648; 0.636; 0.633; 0.629; 0.592; 0.561; 0.508; 0.161	rs6670165; rs17659437; rs142462188; rs4650963	rs13355485; rs9292918; rs6874127; rs1501357; rs1501361; rs62367473; rs4493682; rs16902086; rs6880469	O14525	O60741	model_1_multimer_v3_pred_0	0.372783	0.233319	0.261212	0.129639	380	[48, 50, 51, 52, 53, 54, 55, 56, 57, 58, 59, 60, 61, 62, 63, 64, 65, 66, 67, 68, 70, 83, 84, 85, 86, 87, 133, 134, 135, 136, 137, 147, 148, 149, 150, 151, 152, 153, 154, 155, 156, 157, 158, 159, 160, 161, 162, 163, 164, 165, 166, 167, 168, 169, 170, 171, 172, 173, 174, 175, 176, 177, 178, 179, 180, 181, 182, 183, 184, 185, 186, 187, 188, 189, 190, 191, 192, 193, 194, 195, 196, 197, 198, 199, 200,…	[109, 112, 113, 114, 137, 138, 198, 199, 200, 201, 202, 203, 204, 205, 206, 216, 220, 272, 275, 276, 279, 280, 282, 283, 284, 286, 287, 288, 290, 291, 294, 297, 298, 300, 301, 304, 305, 308, 354, 355, 356, 357, 358, 359, 360, 361, 362, 363, 364, 365, 366, 367, 372, 375, 376, 377, 378, 379, 380, 381, 382, 383, 384, 385, 386, 387, 388, 389, 390, 391, 392, 393, 394, 395, 396, 397, 398, 399, 400, 401…	2887
	P05023_Q13936	ATP1A1	CACNA1C	0.848571	schizophrenia	component	1		0.407199				0.310729				0.577296	0	0	0	0	0	0	0.35	0	0	0	0	0	0	1		0.73; 0.723; 0.723; 0.723; 0.723; 0.719; 0.716; 0.685; 0.662; 0.643; 0.623		rs10774037; rs10491964; rs758117; rs12823424; rs2239063; rs2007044; rs4298967; rs1024582; rs2238044; rs2159100; rs1006737	P05023	Q13936
	P05023_O60741	ATP1A1	HCN1	0.87814	schizophrenia	component	1											0	0	0	0	0	0	0.35	0	0	0	0	0	0	1		0.783; 0.648; 0.636; 0.633; 0.629; 0.592; 0.561; 0.508; 0.161		rs13355485; rs9292918; rs6874127; rs1501357; rs1501361; rs62367473; rs4493682; rs16902086; rs6880469	P05023	O60741	model_2_multimer_v3_pred_0	0.581598	0.485184	0.504467	0.0682584	89	[88, 89, 142, 145, 146, 147, 148, 149, 150, 151, 152, 153, 155, 156, 157, 159, 160, 163, 349, 353, 401, 403, 405, 406, 407, 408, 409, 410, 439, 952, 953, 963, 964, 966, 967, 968, 969, 970, 971, 972, 973, 974, 975, 976, 977, 978, 979, 980, 981]	[202, 203, 219, 361, 366, 367, 368, 369, 370, 371, 372, 373, 374, 375, 376, 377, 379, 380, 455, 859, 860, 861, 862, 863, 864, 865, 866, 868, 871, 874, 876, 879, 880, 881, 882, 883, 884, 885, 886, 887]	3072
	P13637_Q13936	ATP1A3	CACNA1C	0.812847	schizophrenia	component	1						0.532323				0.872881	0	0	0	0	0	0	0.35	0	0	0	1	0	0	1		0.73; 0.723; 0.723; 0.723; 0.723; 0.719; 0.716; 0.685; 0.662; 0.643; 0.623		rs10774037; rs10491964; rs758117; rs12823424; rs2239063; rs2007044; rs4298967; rs1024582; rs2238044; rs2159100; rs1006737	P13637	Q13936
	P13637_O60741	ATP1A3	HCN1	0.955385	schizophrenia	component	1											0	0	0	0	0	0	0.35	0	0	0	1	0	0	1		0.783; 0.648; 0.636; 0.633; 0.629; 0.592; 0.561; 0.508; 0.161		rs13355485; rs9292918; rs6874127; rs1501357; rs1501361; rs62367473; rs4493682; rs16902086; rs6880469	P13637	O60741	model_1_multimer_v3_pred_0	0.539009	0.241412	0.300931	0.25434	81	[865, 866, 890, 892, 893, 894, 895, 903, 907, 910, 942, 945, 946, 949, 950, 952, 953, 954, 955, 956, 957, 958, 959, 960, 961, 962, 963, 964, 965, 966, 970, 971, 972, 973, 974, 975, 976, 977, 978]	[282, 285, 288, 289, 290, 291, 292, 293, 294, 295, 296, 297, 298, 299, 300, 302, 306, 342, 343, 346, 347, 349, 350, 353, 357, 393, 394, 396, 397, 398, 399, 400, 401, 404, 436, 437, 440, 442, 468, 517, 558, 560]	3072
	P05026_Q13936	ATP1B1	CACNA1C	0.787325	schizophrenia	component	1		0.472549				0.352923				0.543104	0	0	0	0	0	0	0.35	0	0	0	0	0	0	1		0.73; 0.723; 0.723; 0.723; 0.723; 0.719; 0.716; 0.685; 0.662; 0.643; 0.623		rs10774037; rs10491964; rs758117; rs12823424; rs2239063; rs2007044; rs4298967; rs1024582; rs2238044; rs2159100; rs1006737	P05026	Q13936	model_5_multimer_v3_pred_0	0.661068	0.656501	0.657414	0.242814	134	[1, 2, 3, 7, 8, 9, 10, 11, 12, 13, 14, 15, 16, 17, 24, 25, 26, 68, 70, 71, 77, 78, 79, 80, 81, 82, 83, 84, 85, 86, 87, 100, 101, 103, 104, 105, 107, 108, 179, 216, 271, 273, 285, 286, 287, 288, 289, 290, 291, 292, 294, 295, 296, 297, 298]	[98, 100, 101, 102, 103, 104, 105, 147, 148, 149, 150, 151, 152, 153, 154, 156, 157, 182, 183, 184, 185, 186, 187, 188, 189, 191, 192, 213, 214, 215, 216, 217, 218, 219, 220, 221, 222, 223, 224, 225, 226, 234, 337, 341, 673, 674, 675, 676, 677, 678, 679, 680, 681, 682, 685, 714, 715, 716, 717, 718, 719, 720, 721, 722, 723, 724, 725, 726, 1262, 1571, 1578, 1579, 1580, 1581, 1582, 1585, 2151, 2153,…	3072
	P05026_O60741	ATP1B1	HCN1	0.955502	schizophrenia	component	1											0	0	0	0	0	0	0.35	0	0	0	0	0	0	1		0.783; 0.648; 0.636; 0.633; 0.629; 0.592; 0.561; 0.508; 0.161		rs13355485; rs9292918; rs6874127; rs1501357; rs1501361; rs62367473; rs4493682; rs16902086; rs6880469	P05026	O60741	model_2_multimer_v3_pred_0	0.48718	0.353937	0.380586	0.339025	133	[1, 2, 3, 4, 5, 6, 7, 8, 9, 10, 11, 14, 18, 20, 21, 23, 26, 63, 64, 68, 70, 71, 80, 81, 82, 83, 84, 85, 86, 87, 88, 89, 96, 97, 99, 100, 101, 103, 104, 105, 106, 107, 108, 109, 110, 111, 112, 116, 119, 122, 123, 141, 144, 145, 146, 148, 179, 182, 245, 247, 248, 249, 250, 251, 252, 253, 254, 255, 256]	[333, 334, 347, 361, 362, 363, 364, 365, 366, 367, 404, 407, 408, 411, 412, 414, 415, 416, 417, 418, 419, 420, 421, 422, 423, 424, 425, 426, 427, 428, 429, 430, 431, 432, 433, 434, 435, 436, 437, 438, 439, 440, 441, 442, 497, 558, 560, 704, 705, 706, 707, 708, 709, 710, 711, 712, 713, 714, 715, 716, 717, 718, 719, 720]	3072
	P20020_Q13936	ATP2B1	CACNA1C	0.859315	schizophrenia	disorder & component	1		0.446422				0.671719				0.168315	0	0	0	0	0	0	0.35	0	0	0	0	0	0	1		0.73; 0.723; 0.723; 0.723; 0.723; 0.719; 0.716; 0.685; 0.662; 0.643; 0.623		rs10774037; rs10491964; rs758117; rs12823424; rs2239063; rs2007044; rs4298967; rs1024582; rs2238044; rs2159100; rs1006737	P20020	Q13936
	P20020_O60741	ATP2B1	HCN1	0.894263	schizophrenia	disorder & component	1											0	0	0	0	0	0	0.35	0	0	0	0	0	0	1		0.783; 0.648; 0.636; 0.633; 0.629; 0.592; 0.561; 0.508; 0.161		rs13355485; rs9292918; rs6874127; rs1501357; rs1501361; rs62367473; rs4493682; rs16902086; rs6880469	P20020	O60741	model_4_multimer_v3_pred_0	0.570601	0.288833	0.345187	0.0603053	148	[246, 247, 248, 249, 251, 256, 286, 287, 288, 289, 290, 291, 292, 293, 294, 295, 296, 297, 298, 301, 324, 326, 327, 328, 329, 330, 331, 332, 333, 334, 335, 336, 337, 338, 339, 340, 341, 342, 343, 346, 349, 351, 389, 390, 392, 393, 394, 397, 402, 403, 404, 405, 406, 408, 409, 412, 413, 416, 580, 662, 663, 664, 665, 666, 667, 668, 669, 670, 1079, 1080, 1082, 1083, 1084, 1086, 1087, 1088, 1089, 1090…	[105, 106, 107, 108, 110, 111, 115, 116, 117, 118, 119, 120, 121, 202, 287, 289, 291, 292, 295, 299, 369, 372, 373, 376, 377, 380, 388, 392, 397, 410, 416, 417, 419, 420, 421, 422, 445, 447, 448, 449, 450, 451, 452, 453, 454, 455, 456, 457, 510, 881, 882, 883, 884, 885, 887, 888, 889, 890]	3072
	Q01814_Q13936	ATP2B2	CACNA1C	0.835825	schizophrenia	disorder & component	1						0.44395					0	0	0	0	0	0	0	0	0	0	0	0	0	1	0.264	0.73; 0.723; 0.723; 0.723; 0.723; 0.719; 0.716; 0.685; 0.662; 0.643; 0.623	rs9879311	rs10774037; rs10491964; rs758117; rs12823424; rs2239063; rs2007044; rs4298967; rs1024582; rs2238044; rs2159100; rs1006737	Q01814	Q13936
	Q01814_O60741	ATP2B2	HCN1	0.945061	schizophrenia	disorder & component	1											0	0	0	0	0	0	0	0	0	0	0	0	0	1	0.264	0.783; 0.648; 0.636; 0.633; 0.629; 0.592; 0.561; 0.508; 0.161	rs9879311	rs13355485; rs9292918; rs6874127; rs1501357; rs1501361; rs62367473; rs4493682; rs16902086; rs6880469	Q01814	O60741	model_4_multimer_v3_pred_0	0.558934	0.259786	0.319616	0.034745	110	[288, 344, 345, 346, 347, 348, 349, 350, 351, 352, 353, 354, 372, 375, 417, 428, 429, 430, 433, 434, 436, 437, 440, 764, 765, 767, 768, 769, 770, 771, 772, 774, 776, 777, 780, 1099, 1100, 1101, 1102, 1103, 1104, 1105, 1106, 1107, 1110, 1111, 1112, 1125, 1156, 1159, 1161, 1172, 1173, 1174, 1175, 1176, 1177, 1178, 1179, 1180, 1181, 1182, 1184, 1187]	[200, 201, 202, 203, 204, 369, 372, 373, 376, 413, 420, 445, 447, 448, 451, 452, 454, 607, 609, 610, 611, 612, 613, 615, 817, 818, 819, 820, 821, 822, 823, 824, 827, 828, 829, 830, 831, 832, 833, 834, 835, 836, 837, 838, 839, 840]	3072
	Q16720_Q13936	ATP2B3	CACNA1C	0.827977	schizophrenia	component	1						0.521203					0	0	0	0	0	0	0.35	0	0	0	1	0	0	1		0.73; 0.723; 0.723; 0.723; 0.723; 0.719; 0.716; 0.685; 0.662; 0.643; 0.623		rs10774037; rs10491964; rs758117; rs12823424; rs2239063; rs2007044; rs4298967; rs1024582; rs2238044; rs2159100; rs1006737	Q16720	Q13936
	Q16720_O60741	ATP2B3	HCN1	0.942856	schizophrenia	component	1											0	0	0	0	0	0	0.35	0	0	0	1	0	0	1		0.783; 0.648; 0.636; 0.633; 0.629; 0.592; 0.561; 0.508; 0.161		rs13355485; rs9292918; rs6874127; rs1501357; rs1501361; rs62367473; rs4493682; rs16902086; rs6880469	Q16720	O60741	model_4_multimer_v3_pred_0	0.550128	0.280019	0.334041	0.0823567	225	[287, 288, 289, 290, 291, 292, 293, 294, 295, 303, 304, 305, 306, 307, 308, 309, 310, 311, 312, 313, 314, 315, 316, 317, 318, 328, 329, 330, 331, 332, 333, 334, 335, 336, 337, 338, 339, 340, 341, 342, 343, 344, 345, 346, 347, 348, 349, 351, 384, 387, 388, 390, 391, 392, 394, 395, 396, 400, 401, 402, 403, 404, 405, 406, 407, 408, 410, 411, 413, 414, 1076, 1077, 1078, 1079, 1080, 1081, 1082, 1083, …	[113, 200, 201, 202, 203, 204, 275, 279, 282, 283, 287, 297, 300, 301, 304, 305, 308, 356, 367, 368, 369, 370, 372, 373, 376, 377, 380, 381, 382, 383, 384, 385, 386, 387, 388, 389, 390, 391, 392, 393, 394, 395, 396, 397, 398, 399, 402, 403, 405, 406, 409, 412, 413, 416, 417, 419, 420, 421, 422, 443, 444, 445, 446, 447, 448, 449, 450, 451, 452, 453, 455, 458, 485, 486, 489, 490, 506, 507, 508, 509…	3072
	Q93050_Q13936	ATP6V0A1	CACNA1C	0.851213	schizophrenia	component	1		0.533041				0.626742				0.373151	0	0	0	0	0	0	0.35	0	0	0	0	0	0	1		0.73; 0.723; 0.723; 0.723; 0.723; 0.719; 0.716; 0.685; 0.662; 0.643; 0.623		rs10774037; rs10491964; rs758117; rs12823424; rs2239063; rs2007044; rs4298967; rs1024582; rs2238044; rs2159100; rs1006737	Q93050	Q13936
	Q93050_O60741	ATP6V0A1	HCN1	0.95685	schizophrenia	component	1											0	0	0	0	0	0	0.35	0	0	0	0	0	0	1		0.783; 0.648; 0.636; 0.633; 0.629; 0.592; 0.561; 0.508; 0.161		rs13355485; rs9292918; rs6874127; rs1501357; rs1501361; rs62367473; rs4493682; rs16902086; rs6880469	Q93050	O60741	model_3_multimer_v3_pred_0	0.528319	0.282626	0.331765	0.203819	103	[36, 37, 38, 39, 40, 41, 42, 43, 44, 45, 46, 47, 48, 49, 166, 167, 168, 169, 170, 171, 186, 187, 188, 189, 190, 191, 192, 193, 194, 195, 196, 222, 223, 224, 225, 226, 227, 228, 229, 230, 231, 232, 233, 234, 235, 236, 237, 238, 244, 246, 249, 305, 306, 308, 309, 310, 322, 323, 324, 359, 360, 362, 704, 705, 706, 707, 717, 754, 820, 821, 823, 836, 837]	[376, 416, 417, 418, 419, 420, 421, 422, 423, 424, 425, 426, 427, 428, 429, 430, 431, 714, 854, 855, 856, 857, 858, 859, 860, 861, 862, 863, 864, 865]	3072
	P61421_Q13936	ATP6V0D1	CACNA1C	0.819695	schizophrenia	component	1		0.386022				0.265653				0.221634	0	0	0	0	0	0	0	0	0	0	0	0	0	1		0.73; 0.723; 0.723; 0.723; 0.723; 0.719; 0.716; 0.685; 0.662; 0.643; 0.623		rs10774037; rs10491964; rs758117; rs12823424; rs2239063; rs2007044; rs4298967; rs1024582; rs2238044; rs2159100; rs1006737	P61421	Q13936	model_1_multimer_v3_pred_0	0.612442	0.349045	0.401724	0.223747	241	[11, 12, 13, 18, 19, 21, 22, 23, 25, 26, 37, 41, 42, 43, 46, 47, 50, 51, 52, 53, 55, 56, 58, 59, 60, 61, 62, 63, 64, 65, 66, 67, 68, 69, 70, 71, 72, 73, 74, 75, 76, 79, 80, 83, 84, 87, 88, 89, 90, 91, 92, 105, 106, 107, 108, 109, 110, 111, 112, 113, 114, 115, 116, 117, 118, 119, 120, 121, 122, 123, 124, 125, 126, 127, 128, 129, 130, 131, 134, 135, 136, 137, 138, 139, 147, 175, 176, 177, 178, 179,…	[74, 75, 76, 77, 78, 79, 80, 81, 82, 83, 84, 85, 87, 89, 90, 91, 92, 93, 94, 95, 96, 97, 98, 122, 124, 252, 416, 417, 418, 419, 422, 423, 426, 1589, 1619, 1622, 1623, 1624, 1736, 1737, 1738, 1739, 1740, 1741, 1742, 1743, 1744, 1745, 1746, 1747, 1748, 1749, 1750, 1751, 1752, 1753, 1754, 1755, 1756, 1757, 1758, 1767, 1768, 1769, 1770, 1771, 1772, 1773, 1774, 1775, 1776, 1777, 1778, 1779, 1780, 1781]	3072
	P61421_O60741	ATP6V0D1	HCN1	0.957318	schizophrenia	component	1											0	0	0	0	0	0	0	0	0	0	0	0	0	1		0.783; 0.648; 0.636; 0.633; 0.629; 0.592; 0.561; 0.508; 0.161		rs13355485; rs9292918; rs6874127; rs1501357; rs1501361; rs62367473; rs4493682; rs16902086; rs6880469	P61421	O60741	model_2_multimer_v3_pred_0	0.528638	0.519331	0.521193	0.565866	146	[1, 2, 3, 5, 6, 24, 106, 107, 110, 111, 114, 176, 177, 178, 179, 180, 181, 182, 183, 184, 186, 187, 190, 201, 202, 203, 204, 205, 206, 207, 208, 210, 211, 215, 216, 217, 218, 219, 220, 221, 222, 223, 224, 225, 226, 227, 228, 229, 230, 231, 232, 233, 234, 235, 236, 237, 238, 239, 240, 241, 242, 246, 255, 256, 259, 260, 261, 264, 265, 272, 273, 276, 277, 278, 280, 281, 282, 283, 284, 285, 286, 287,…	[408, 411, 412, 413, 414, 415, 416, 417, 418, 419, 420, 421, 422, 423, 424, 425, 426, 427, 428, 429, 430, 431, 432, 433, 435, 436, 881, 882, 883, 884, 885, 886, 887, 888, 889, 890]	3072
	Q9Y2Q0_O60741	ATP8A1	HCN1	0.94798	schizophrenia	component	1											0	0	0	0	0	0	0.35	0	0	0	0	0	0	1		0.783; 0.648; 0.636; 0.633; 0.629; 0.592; 0.561; 0.508; 0.161		rs13355485; rs9292918; rs6874127; rs1501357; rs1501361; rs62367473; rs4493682; rs16902086; rs6880469	Q9Y2Q0	O60741	model_4_multimer_v3_pred_0	0.615116	0.411595	0.452299	0.0748155	117	[2, 3, 4, 5, 6, 7, 8, 9, 10, 11, 12, 19, 20, 21, 22, 23, 24, 25, 26, 27, 28, 29, 30, 31, 32, 33, 34, 314, 318, 321, 339, 341, 342, 634, 715, 716, 717, 720, 724, 727, 728, 734, 735, 754, 755, 756, 757, 758, 759, 760, 762, 763, 786, 787, 790, 791, 793, 938]	[113, 115, 122, 200, 201, 202, 203, 204, 205, 206, 207, 209, 212, 216, 219, 252, 255, 259, 369, 373, 409, 410, 411, 412, 413, 414, 415, 416, 417, 418, 419, 420, 421, 422, 423, 424, 425, 427, 428, 429, 431, 452, 454, 455, 567, 570, 571, 574, 790, 791, 792, 793, 794, 795, 796, 797, 798, 799, 800]	3072
	P23560_Q9BYB0	BDNF	SHANK3	0.849377	schizophrenia	disorder & component	1						0.743732					0	0	0	0	0	0	0.35	0	0	0	0	1	0	1		0.567		rs9616914	P23560	Q9BYB0	model_3_multimer_v3_pred_0	0.334039	0.287853	0.29709	0.0509852	347	[1, 2, 3, 4, 5, 6, 7, 8, 9, 10, 11, 12, 13, 14, 15, 16, 17, 59, 60, 61, 62, 63, 64, 65, 66, 67, 68, 69, 70, 71, 72, 73, 74, 75, 76, 77, 78, 79, 80, 81, 82, 83, 84, 85, 86, 87, 88, 89, 90, 91, 92, 93, 94, 95, 96, 97, 98, 102, 103, 104, 105, 106, 107, 108, 109, 110, 111, 112, 113, 114, 115, 116, 117, 118, 119, 120, 121, 122, 123, 124, 125, 126, 127, 128, 129, 130, 131, 132, 133, 134, 135, 136, 137,…	[246, 247, 248, 249, 250, 251, 255, 256, 259, 279, 280, 281, 282, 283, 284, 289, 291, 292, 293, 294, 296, 309, 310, 313, 314, 315, 316, 317, 318, 319, 320, 321, 322, 323, 324, 325, 326, 327, 328, 329, 330, 331, 332, 333, 334, 335, 336, 337, 469, 470, 471, 472, 473, 500, 501, 502, 503, 504, 505, 536, 539, 541, 542, 544, 545, 546, 547, 548, 549, 550, 551, 552, 553, 554, 555, 556, 557, 558, 602, 603…	3072
	Q13873_O60741	BMPR2	HCN1	0.896136	schizophrenia	disorder & component	1											0	0	0	0	0	0	0.35	0	0	0	0	0	0	1		0.783; 0.648; 0.636; 0.633; 0.629; 0.592; 0.561; 0.508; 0.161		rs13355485; rs9292918; rs6874127; rs1501357; rs1501361; rs62367473; rs4493682; rs16902086; rs6880469	Q13873	O60741	model_5_multimer_v3_pred_0	0.416061	0.354992	0.367206	0.0399121	302	[85, 86, 87, 88, 89, 90, 91, 92, 93, 94, 95, 96, 100, 101, 102, 103, 104, 108, 115, 117, 130, 131, 132, 133, 134, 135, 136, 137, 138, 139, 150, 151, 153, 154, 155, 156, 157, 158, 159, 160, 161, 162, 164, 165, 168, 385, 391, 393, 395, 396, 399, 400, 402, 403, 404, 406, 407, 456, 457, 459, 462, 468, 474, 475, 477, 478, 479, 480, 481, 482, 483, 484, 485, 486, 487, 488, 489, 490, 491, 492, 493, 494, …	[323, 369, 370, 373, 374, 376, 377, 380, 381, 384, 387, 388, 391, 392, 395, 398, 399, 404, 406, 411, 412, 413, 414, 415, 416, 417, 418, 419, 420, 421, 422, 423, 424, 425, 426, 427, 428, 429, 431, 432, 436, 437, 440, 441, 442, 448, 451, 452, 646, 647, 648, 649, 650, 651, 652, 653, 675, 678, 679, 680, 681, 682, 683, 685, 686, 715, 717, 718, 727, 728, 729, 769, 771, 789, 790, 791, 792, 793, 794, 795…	3072
	Q8TDC3_O60741	BRSK1	HCN1	0.959138	schizophrenia	component	1											0	0	0	0	0	0	0.35	0	0	0	0	0	0	1		0.783; 0.648; 0.636; 0.633; 0.629; 0.592; 0.561; 0.508; 0.161		rs13355485; rs9292918; rs6874127; rs1501357; rs1501361; rs62367473; rs4493682; rs16902086; rs6880469	Q8TDC3	O60741	model_2_multimer_v3_pred_0	0.378667	0.194333	0.2312	0.0663759	222	[8, 10, 11, 12, 13, 119, 120, 121, 122, 123, 124, 125, 126, 127, 159, 193, 194, 195, 196, 223, 227, 228, 229, 230, 231, 232, 233, 234, 235, 236, 238, 239, 242, 432, 434, 435, 436, 437, 438, 439, 440, 441, 442, 443, 444, 445, 446, 447, 466, 467, 468, 469, 470, 471, 472, 473, 478, 479, 480, 481, 482, 483, 484, 485, 486, 487, 545, 548, 549, 550, 551, 552, 553, 554, 555, 556, 557, 558, 559, 560, 561,…	[1, 2, 3, 4, 5, 6, 112, 113, 114, 115, 116, 199, 200, 201, 202, 203, 204, 205, 215, 216, 217, 218, 219, 220, 221, 223, 224, 225, 227, 269, 271, 272, 274, 275, 276, 277, 278, 279, 280, 282, 283, 284, 286, 287, 290, 293, 294, 296, 297, 298, 300, 301, 302, 303, 304, 305, 307, 308, 384, 385, 386, 387, 388, 389, 390, 391, 392, 393, 394, 395, 396, 397, 399, 400, 402, 403, 405, 409, 410, 412, 413, 414, …	3072
	Q13936_Q02641	CACNA1C	CACNB1	0.845925	schizophrenia	disorder	1		0.283962									0	0	0	1	855	0	0.4	0	0	0	0	0	1	0	0.73; 0.723; 0.723; 0.723; 0.723; 0.719; 0.716; 0.685; 0.662; 0.643; 0.623		rs10774037; rs10491964; rs758117; rs12823424; rs2239063; rs2007044; rs4298967; rs1024582; rs2238044; rs2159100; rs1006737		Q13936	Q02641	model_4_multimer_v3_pred_0	0.617888	0.577347	0.585455	0.253637	200	[423, 426, 427, 428, 429, 430, 431, 432, 433, 434, 435, 436, 437, 438, 439, 440, 441, 442, 443, 444, 445, 446, 447, 448, 449, 450, 451, 452, 453, 454, 455, 456, 457, 458, 462, 463, 464, 465, 466, 467, 468, 469, 470, 471, 472, 511, 514, 515, 518, 519, 522, 578, 579, 580, 581, 582, 585, 769, 770, 772, 773, 774, 776, 777, 778, 779, 780, 781, 782, 783, 784, 785, 786, 787, 788, 789, 792, 1628, 1978, 1…	[5, 6, 7, 8, 9, 10, 11, 20, 21, 22, 23, 24, 25, 26, 123, 129, 132, 148, 149, 150, 151, 152, 153, 154, 155, 234, 236, 237, 242, 243, 244, 245, 246, 247, 248, 249, 250, 251, 252, 253, 254, 255, 256, 257, 258, 261, 264, 265, 266, 267, 268, 270, 291, 292, 293, 294, 295, 296, 297, 298, 301, 305, 322, 342, 343, 344, 345, 346, 347, 348, 349, 350, 351, 352, 353, 354, 355, 356, 357, 358, 359, 360, 361, 36…	3072
	Q13936_Q08289	CACNA1C	CACNB2	0.845417	schizophrenia	disorder & component	1						0.528231					0	0	0	1	982	0	0.4	0	0	0	0	0	1	1	0.73; 0.723; 0.723; 0.723; 0.723; 0.719; 0.716; 0.685; 0.662; 0.643; 0.623	0.886; 0.675; 0.668; 0.667; 0.658; 0.48	rs10774037; rs10491964; rs758117; rs12823424; rs2239063; rs2007044; rs4298967; rs1024582; rs2238044; rs2159100; rs1006737	rs2799573; rs7893279; rs1926026; rs17691888; rs4748466; rs7071123	Q13936	Q08289	model_3_multimer_v3_pred_0	0.61733	0.530319	0.547721	0.0462244	523	[53, 56, 69, 70, 71, 72, 73, 74, 75, 76, 77, 78, 79, 80, 81, 82, 83, 84, 85, 110, 422, 423, 424, 425, 426, 427, 428, 429, 430, 431, 432, 433, 434, 435, 436, 437, 438, 439, 440, 441, 442, 443, 444, 445, 446, 447, 448, 449, 450, 451, 452, 453, 454, 462, 508, 511, 514, 515, 518, 519, 522, 578, 579, 580, 581, 582, 583, 584, 585, 586, 587, 765, 769, 772, 773, 775, 776, 777, 779, 780, 781, 782, 783, 78…	[1, 2, 3, 4, 19, 20, 21, 22, 43, 44, 45, 46, 47, 48, 49, 50, 52, 53, 65, 66, 67, 68, 69, 70, 71, 126, 140, 141, 143, 146, 162, 163, 164, 165, 166, 167, 168, 169, 219, 220, 221, 222, 223, 224, 225, 226, 227, 228, 229, 230, 231, 232, 233, 234, 235, 236, 237, 238, 239, 240, 241, 242, 243, 244, 245, 246, 247, 248, 249, 250, 257, 260, 262, 264, 265, 286, 288, 289, 290, 294, 295, 296, 297, 298, 299, 30…	3072
	Q13936_O00305	CACNA1C	CACNB4	0.83679	schizophrenia	disorder & component	1											0	0	0	0	922	0	0.35	0	0	0	0	0	1	0	0.73; 0.723; 0.723; 0.723; 0.723; 0.719; 0.716; 0.685; 0.662; 0.643; 0.623		rs10774037; rs10491964; rs758117; rs12823424; rs2239063; rs2007044; rs4298967; rs1024582; rs2238044; rs2159100; rs1006737		Q13936	O00305	model_3_multimer_v3_pred_0	0.639016	0.62079	0.624436	0.0668969	329	[54, 55, 56, 57, 58, 59, 60, 61, 62, 63, 64, 75, 76, 77, 78, 423, 425, 426, 427, 428, 429, 430, 431, 432, 433, 434, 435, 436, 437, 438, 439, 440, 441, 442, 443, 444, 445, 446, 447, 448, 449, 450, 451, 452, 453, 454, 462, 511, 514, 515, 518, 522, 578, 579, 580, 581, 582, 583, 584, 585, 586, 590, 768, 772, 775, 776, 777, 779, 780, 781, 782, 783, 784, 785, 786, 788, 874, 879, 880, 881, 882, 883, 884…	[144, 145, 181, 182, 183, 184, 185, 186, 187, 188, 189, 190, 191, 192, 195, 196, 197, 198, 224, 226, 227, 232, 233, 234, 235, 236, 237, 238, 239, 240, 241, 242, 243, 244, 245, 246, 247, 248, 251, 254, 255, 256, 257, 258, 294, 332, 333, 334, 335, 336, 337, 338, 339, 340, 341, 342, 343, 344, 345, 346, 347, 348, 349, 350, 351, 353, 360, 378, 379, 380, 381, 382, 383, 384, 385, 386, 387, 388, 389, 390…	3072
	Q13936_O14936	CACNA1C	CASK	0.766312	schizophrenia	component	1		0.481991				0.404466				0.299535	0	0	0	0	0	0	0	0	0	0	0	0	1	0	0.73; 0.723; 0.723; 0.723; 0.723; 0.719; 0.716; 0.685; 0.662; 0.643; 0.623		rs10774037; rs10491964; rs758117; rs12823424; rs2239063; rs2007044; rs4298967; rs1024582; rs2238044; rs2159100; rs1006737		Q13936	O14936
	Q13936_Q8N350	CACNA1C	CBARP	0.774545	schizophrenia	component	1											0	0	0	0	0	0	0.35	0	0	0	0	0	1	0	0.73; 0.723; 0.723; 0.723; 0.723; 0.719; 0.716; 0.685; 0.662; 0.643; 0.623		rs10774037; rs10491964; rs758117; rs12823424; rs2239063; rs2007044; rs4298967; rs1024582; rs2238044; rs2159100; rs1006737		Q13936	Q8N350	model_4_multimer_v3_pred_0	0.572794	0.368618	0.409454	0.0363761	634	[1, 2, 3, 4, 5, 6, 7, 8, 9, 10, 11, 12, 35, 36, 37, 38, 39, 40, 41, 53, 70, 71, 72, 73, 75, 76, 77, 78, 79, 80, 81, 82, 83, 84, 85, 86, 87, 88, 89, 90, 91, 92, 93, 94, 95, 96, 97, 98, 185, 186, 187, 188, 189, 190, 191, 255, 256, 258, 259, 260, 261, 262, 263, 264, 266, 269, 270, 272, 273, 276, 412, 413, 414, 415, 416, 417, 418, 419, 420, 422, 423, 580, 581, 584, 585, 590, 593, 594, 597, 598, 600, …	[14, 15, 16, 17, 18, 19, 20, 21, 22, 23, 24, 25, 26, 27, 28, 29, 39, 40, 41, 42, 43, 44, 45, 46, 47, 48, 49, 50, 51, 52, 53, 54, 55, 56, 57, 58, 59, 61, 62, 65, 66, 68, 69, 72, 76, 80, 83, 95, 96, 97, 98, 99, 100, 101, 134, 136, 137, 139, 140, 147, 148, 149, 150, 151, 152, 153, 154, 155, 156, 157, 158, 159, 160, 161, 162, 163, 164, 165, 166, 167, 168, 169, 170, 171, 172, 173, 174, 175, 176, 177, …	2714
	Q13936_P60953	CACNA1C	CDC42	0.853433	schizophrenia	component	1		0.401979				0.600096				0.770572	0	0	0	0	0	0	0.35	0	0	0	0	0	1	0	0.73; 0.723; 0.723; 0.723; 0.723; 0.719; 0.716; 0.685; 0.662; 0.643; 0.623	0.392	rs10774037; rs10491964; rs758117; rs12823424; rs2239063; rs2007044; rs4298967; rs1024582; rs2238044; rs2159100; rs1006737	rs2143103	Q13936	P60953	model_3_multimer_v3_pred_0	0.630048	0.278009	0.348417	0.0525347	99	[83, 84, 85, 86, 87, 88, 89, 90, 412, 413, 414, 415, 416, 417, 418, 419, 420, 421, 422, 423, 424, 425, 426, 427, 428, 429, 430, 431, 433, 434, 437, 768, 775, 1616, 1617, 1618, 1619, 1620, 1621, 1622, 1623, 1624, 1628, 1701, 1702, 1703, 1704, 1705, 1706, 1707, 1709]	[1, 3, 5, 7, 27, 28, 29, 30, 31, 33, 34, 35, 36, 37, 38, 39, 40, 52, 56, 57, 58, 59, 61, 62, 63, 64, 65, 66, 67, 68, 69, 70, 71, 72, 73, 74, 75, 104, 127, 129, 130, 131, 132, 133, 134, 135, 136, 144]	3072
	Q13936_Q8N6W0	CACNA1C	CELF5	0.836418	schizophrenia	disorder	1											0	0	0	0	0	0	0.35	0	0	0	0	0	1	0	0.73; 0.723; 0.723; 0.723; 0.723; 0.719; 0.716; 0.685; 0.662; 0.643; 0.623		rs10774037; rs10491964; rs758117; rs12823424; rs2239063; rs2007044; rs4298967; rs1024582; rs2238044; rs2159100; rs1006737		Q13936	Q8N6W0	model_5_multimer_v3_pred_0	0.576181	0.264113	0.326527	0.052999	305	[76, 77, 78, 79, 80, 81, 82, 83, 84, 85, 86, 87, 88, 89, 90, 92, 93, 95, 109, 110, 408, 411, 412, 413, 414, 415, 416, 417, 418, 419, 420, 421, 422, 423, 424, 425, 426, 760, 763, 767, 787, 852, 855, 858, 860, 873, 1189, 1192, 1193, 1194, 1196, 1197, 1198, 1199, 1200, 1201, 1202, 1203, 1204, 1205, 1206, 1207, 1208, 1209, 1210, 1211, 1212, 1213, 1214, 1527, 1528, 1531, 1532, 1533, 1534, 1535, 1536, …	[1, 3, 51, 53, 54, 87, 111, 112, 113, 114, 115, 116, 117, 118, 137, 138, 139, 140, 141, 142, 143, 144, 145, 146, 150, 164, 165, 166, 167, 168, 169, 170, 171, 172, 173, 174, 175, 176, 177, 178, 195, 198, 199, 200, 201, 202, 203, 204, 205, 206, 207, 208, 209, 210, 212, 213, 221, 222, 224, 225, 226, 228, 229, 233, 234, 236, 237, 254, 257, 258, 266, 267, 268, 269, 270, 271, 346, 347, 348, 349, 350, 3…	3072
	Q13936_Q9BQT9	CACNA1C	CLSTN3	0.772639	schizophrenia	component	1		0.503607				0.3993					0	0	0	0	0	0	0.35	0	0	0	0	0	1	0	0.73; 0.723; 0.723; 0.723; 0.723; 0.719; 0.716; 0.685; 0.662; 0.643; 0.623		rs10774037; rs10491964; rs758117; rs12823424; rs2239063; rs2007044; rs4298967; rs1024582; rs2238044; rs2159100; rs1006737		Q13936	Q9BQT9
	Q13936_Q12860	CACNA1C	CNTN1	0.747876	schizophrenia	disorder & component	1		0.65406				0.622199				0.708202	0	0	0	0	0	0	0.35	0	0	0	0	0	1	0	0.73; 0.723; 0.723; 0.723; 0.723; 0.719; 0.716; 0.685; 0.662; 0.643; 0.623		rs10774037; rs10491964; rs758117; rs12823424; rs2239063; rs2007044; rs4298967; rs1024582; rs2238044; rs2159100; rs1006737		Q13936	Q12860
	Q13936_P26232	CACNA1C	CTNNA2	0.756047	schizophrenia	disorder	1						0.417958				0.199674	0	0	0	0	0	0	0.35	0	0	0	0	0	1	0	0.73; 0.723; 0.723; 0.723; 0.723; 0.719; 0.716; 0.685; 0.662; 0.643; 0.623		rs10774037; rs10491964; rs758117; rs12823424; rs2239063; rs2007044; rs4298967; rs1024582; rs2238044; rs2159100; rs1006737		Q13936	P26232
	Q13936_P35222	CACNA1C	CTNNB1	0.766461	schizophrenia	disorder & component	1		0.479092				0.39438				0.242133	0	0	0	0	0	0	0.35	0	0	0	0	0	1	0	0.73; 0.723; 0.723; 0.723; 0.723; 0.719; 0.716; 0.685; 0.662; 0.643; 0.623		rs10774037; rs10491964; rs758117; rs12823424; rs2239063; rs2007044; rs4298967; rs1024582; rs2238044; rs2159100; rs1006737		Q13936	P35222	model_2_multimer_v3_pred_0	0.543707	0.280395	0.333057	0.0507193	392	[52, 55, 56, 59, 88, 89, 90, 91, 92, 93, 94, 95, 109, 110, 414, 415, 416, 417, 418, 419, 420, 421, 422, 423, 424, 425, 426, 427, 428, 429, 430, 431, 432, 433, 434, 435, 436, 437, 438, 440, 441, 646, 649, 760, 761, 762, 764, 765, 766, 768, 769, 772, 775, 1197, 1198, 1200, 1627, 1628, 1631, 1634, 1659, 1685, 1687, 1688, 1689, 1690, 1691, 1692, 1693, 1694, 1695, 1696, 1697, 1707, 1708, 1709, 1710, 1…	[3, 4, 5, 6, 7, 8, 9, 11, 12, 13, 14, 15, 16, 17, 18, 19, 20, 22, 23, 24, 25, 26, 27, 28, 30, 35, 36, 37, 38, 39, 40, 41, 42, 43, 44, 46, 47, 48, 49, 50, 51, 52, 59, 60, 61, 62, 64, 66, 97, 125, 127, 128, 129, 130, 131, 132, 133, 134, 135, 136, 137, 138, 139, 140, 141, 142, 143, 144, 145, 146, 147, 182, 183, 186, 190, 226, 348, 349, 350, 351, 354, 355, 358, 363, 385, 386, 387, 388, 389, 390, 391,…	3072
	Q13936_Q9UQB3	CACNA1C	CTNND2	0.759614	schizophrenia	disorder & component	1		0.421671				0.0648267					0	0	0	0	0	0	0.35	0	0	0	0	0	1	0	0.73; 0.723; 0.723; 0.723; 0.723; 0.719; 0.716; 0.685; 0.662; 0.643; 0.623		rs10774037; rs10491964; rs758117; rs12823424; rs2239063; rs2007044; rs4298967; rs1024582; rs2238044; rs2159100; rs1006737		Q13936	Q9UQB3
	Q13936_A7MBM2	CACNA1C	DISP2	0.788614	schizophrenia	disorder	1											0	0	0	0	0	0	0.35	0	0	0	0	0	1	0	0.73; 0.723; 0.723; 0.723; 0.723; 0.719; 0.716; 0.685; 0.662; 0.643; 0.623		rs10774037; rs10491964; rs758117; rs12823424; rs2239063; rs2007044; rs4298967; rs1024582; rs2238044; rs2159100; rs1006737		Q13936	A7MBM2
	Q13936_P54762	CACNA1C	EPHB1	0.781468	schizophrenia	disorder & component	1											0	0	0	0	0	0	0.35	0	0	0	0	0	1	0	0.73; 0.723; 0.723; 0.723; 0.723; 0.719; 0.716; 0.685; 0.662; 0.643; 0.623		rs10774037; rs10491964; rs758117; rs12823424; rs2239063; rs2007044; rs4298967; rs1024582; rs2238044; rs2159100; rs1006737		Q13936	P54762
	Q13936_P29323	CACNA1C	EPHB2	0.765886	schizophrenia	component	1		0.361346				0.499236				0.593916	0	0	0	0	0	0	0.35	0	0	0	0	0	1	0	0.73; 0.723; 0.723; 0.723; 0.723; 0.719; 0.716; 0.685; 0.662; 0.643; 0.623		rs10774037; rs10491964; rs758117; rs12823424; rs2239063; rs2007044; rs4298967; rs1024582; rs2238044; rs2159100; rs1006737		Q13936	P29323
	Q13936_Q14254	CACNA1C	FLOT2	0.731988	schizophrenia	component	1		0.476317				0.477587				0.47732	0	0	0	0	0	0	0.35	0	0	0	0	0	1	0	0.73; 0.723; 0.723; 0.723; 0.723; 0.719; 0.716; 0.685; 0.662; 0.643; 0.623		rs10774037; rs10491964; rs758117; rs12823424; rs2239063; rs2007044; rs4298967; rs1024582; rs2238044; rs2159100; rs1006737		Q13936	Q14254	model_1_multimer_v3_pred_0	0.583841	0.267756	0.330973	0.0386894	325	[83, 426, 429, 430, 432, 433, 434, 436, 437, 440, 469, 763, 764, 765, 766, 767, 768, 769, 770, 771, 772, 774, 775, 776, 778, 779, 780, 781, 782, 783, 784, 785, 786, 787, 813, 814, 815, 816, 817, 818, 819, 820, 821, 822, 823, 824, 851, 852, 853, 854, 855, 856, 857, 865, 1194, 1195, 1197, 1198, 1199, 1200, 1201, 1562, 1588, 1589, 1592, 1593, 1595, 1596, 1597, 1598, 1599, 1600, 1602, 1605, 1615, 161…	[1, 2, 3, 4, 36, 37, 38, 53, 55, 56, 57, 66, 67, 68, 69, 70, 71, 72, 120, 121, 123, 124, 125, 126, 127, 153, 154, 155, 156, 157, 158, 159, 160, 161, 162, 163, 164, 165, 166, 167, 168, 169, 170, 171, 172, 173, 174, 175, 176, 177, 178, 179, 180, 181, 182, 183, 184, 185, 186, 187, 188, 189, 190, 191, 192, 193, 194, 195, 196, 197, 198, 199, 200, 201, 202, 203, 204, 205, 206, 208, 209, 211, 212, 213, …	3072
	Q13936_Q03113	CACNA1C	GNA12	0.806119	schizophrenia	disorder & component	1						0.758441				0.157034	0	0	0	0	0	0	0.35	0	0	0	0	0	1	0	0.73; 0.723; 0.723; 0.723; 0.723; 0.719; 0.716; 0.685; 0.662; 0.643; 0.623		rs10774037; rs10491964; rs758117; rs12823424; rs2239063; rs2007044; rs4298967; rs1024582; rs2238044; rs2159100; rs1006737		Q13936	Q03113	model_4_multimer_v3_pred_0	0.608726	0.300301	0.361986	0.0778472	229	[413, 415, 416, 417, 418, 419, 420, 421, 422, 423, 424, 425, 426, 427, 428, 429, 430, 431, 432, 433, 434, 435, 436, 437, 438, 439, 440, 441, 442, 443, 444, 468, 469, 470, 471, 472, 473, 474, 475, 477, 578, 581, 582, 583, 584, 585, 586, 587, 588, 589, 590, 591, 632, 638, 639, 641, 642, 643, 644, 645, 646, 647, 648, 649, 650, 754, 757, 758, 759, 760, 761, 762, 763, 764, 765, 766, 767, 768, 769, 770…	[1, 2, 3, 4, 5, 6, 7, 8, 9, 11, 12, 14, 15, 33, 36, 37, 40, 41, 42, 43, 44, 45, 46, 47, 48, 49, 50, 51, 52, 53, 54, 55, 56, 57, 58, 59, 60, 61, 217, 218, 219, 220, 221, 222, 223, 224, 239, 241, 242, 243, 244, 245, 246, 247, 248, 285, 286, 287, 288, 289, 290, 291, 292, 305, 306, 317, 318, 319, 320, 321, 322, 323, 324, 325, 326, 327, 329, 344, 345, 347, 361, 362, 363, 364, 365, 366, 367, 368, 369, …	3072
	Q13936_P04899	CACNA1C	GNAI2	0.765098	schizophrenia	component	1		0.370333				0.816078				0.419004	0	0	0	0	0	0	0.35	0	0	0	0	0	1	0	0.73; 0.723; 0.723; 0.723; 0.723; 0.719; 0.716; 0.685; 0.662; 0.643; 0.623	0.089	rs10774037; rs10491964; rs758117; rs12823424; rs2239063; rs2007044; rs4298967; rs1024582; rs2238044; rs2159100; rs1006737	rs2073499	Q13936	P04899	model_4_multimer_v3_pred_0	0.612961	0.332128	0.388295	0.119486	208	[263, 412, 413, 414, 415, 416, 417, 418, 419, 420, 421, 422, 423, 424, 425, 426, 427, 428, 429, 430, 431, 432, 433, 434, 435, 436, 437, 438, 439, 440, 441, 442, 443, 444, 445, 446, 447, 448, 449, 450, 451, 452, 453, 465, 466, 467, 468, 469, 470, 471, 472, 473, 475, 504, 507, 508, 511, 580, 581, 582, 583, 584, 585, 765, 768, 769, 771, 772, 775, 776, 779, 1205, 1532, 1533, 1534, 1535, 1536, 1537, 1…	[1, 2, 3, 4, 5, 6, 7, 8, 9, 10, 11, 12, 13, 14, 15, 16, 17, 18, 19, 20, 21, 22, 23, 24, 26, 27, 30, 35, 37, 39, 40, 41, 86, 87, 88, 89, 90, 91, 92, 93, 112, 143, 146, 185, 202, 204, 205, 206, 207, 208, 209, 210, 211, 212, 213, 214, 215, 216, 217, 218, 219, 222, 224, 235, 237, 238, 239, 240, 241, 242, 245, 246, 247, 248, 249, 250, 251, 252, 253, 254, 255, 256, 257, 258, 259, 260, 261, 262, 263, 28…	3072
	Q13936_P09471	CACNA1C	GNAO1	0.870169	schizophrenia	disorder & component	1						0.790931				0.827368	0	0	0	0	0	0	0.35	0	0	0	0	0	1	0	0.73; 0.723; 0.723; 0.723; 0.723; 0.719; 0.716; 0.685; 0.662; 0.643; 0.623		rs10774037; rs10491964; rs758117; rs12823424; rs2239063; rs2007044; rs4298967; rs1024582; rs2238044; rs2159100; rs1006737		Q13936	P09471	model_3_multimer_v3_pred_0	0.600366	0.285379	0.348376	0.206693	237	[413, 414, 415, 416, 417, 418, 419, 420, 421, 422, 423, 424, 425, 426, 427, 428, 429, 430, 431, 432, 433, 434, 435, 436, 437, 438, 439, 440, 441, 442, 443, 444, 445, 446, 447, 518, 522, 578, 581, 582, 585, 635, 760, 761, 762, 763, 764, 765, 766, 767, 768, 769, 770, 771, 772, 773, 774, 775, 776, 777, 778, 779, 780, 781, 870, 981, 982, 983, 985, 986, 987, 988, 989, 990, 991, 992, 1030, 1033, 1035, …	[1, 2, 3, 4, 5, 6, 7, 8, 9, 10, 11, 12, 13, 14, 15, 16, 17, 18, 19, 20, 21, 22, 23, 24, 25, 26, 27, 28, 29, 30, 31, 32, 33, 34, 35, 37, 85, 86, 88, 89, 92, 93, 94, 95, 96, 97, 98, 99, 100, 101, 102, 103, 104, 105, 106, 107, 108, 109, 110, 112, 113, 114, 123, 124, 127, 130, 131, 134, 135, 136, 137, 185, 194, 196, 198, 200, 202, 208, 209, 210, 211, 212, 213, 214, 215, 216, 217, 218, 219, 220, 221, …	3072
	Q13936_Q9Y287	CACNA1C	ITM2B	0.775784	schizophrenia	component	1		0.572619				0.383993				0.253278	0	0	0	0	0	0	0.35	0	0	0	0	1	1	0	0.73; 0.723; 0.723; 0.723; 0.723; 0.719; 0.716; 0.685; 0.662; 0.643; 0.623		rs10774037; rs10491964; rs758117; rs12823424; rs2239063; rs2007044; rs4298967; rs1024582; rs2238044; rs2159100; rs1006737		Q13936	Q9Y287	model_1_multimer_v3_pred_0	0.63562	0.40489	0.451036	0.11011	358	[78, 79, 80, 81, 82, 83, 84, 85, 86, 87, 88, 89, 90, 91, 92, 93, 94, 95, 96, 97, 98, 99, 100, 101, 102, 103, 104, 105, 106, 107, 144, 145, 146, 147, 148, 149, 150, 151, 152, 153, 154, 156, 157, 158, 160, 161, 163, 164, 167, 171, 174, 175, 178, 182, 183, 184, 185, 186, 187, 188, 189, 190, 191, 192, 193, 194, 195, 196, 197, 198, 199, 200, 201, 202, 203, 204, 205, 206, 207, 208, 209, 210, 211, 212, …	[1, 2, 3, 4, 5, 6, 7, 8, 9, 10, 11, 12, 13, 14, 15, 16, 17, 18, 19, 20, 21, 22, 24, 43, 44, 45, 46, 47, 48, 49, 50, 51, 52, 53, 54, 55, 56, 57, 58, 59, 60, 61, 62, 63, 64, 65, 66, 67, 68, 69, 70, 71, 72, 73, 74, 75, 76, 77, 78, 79, 80, 81, 82, 83, 84, 85, 86, 87, 88, 89, 90, 91, 92, 93, 94, 95, 96, 97, 98, 99, 100, 101, 102, 103, 104, 106, 107, 108, 109, 110, 111, 112, 113, 114, 115, 116, 117, 11…	3072
	Q13936_Q12840	CACNA1C	KIF5A	0.771351	schizophrenia	component	1						0.28594					0	0	0	0	0	0	0.35	0	0	0	0	0	1	0	0.73; 0.723; 0.723; 0.723; 0.723; 0.719; 0.716; 0.685; 0.662; 0.643; 0.623		rs10774037; rs10491964; rs758117; rs12823424; rs2239063; rs2007044; rs4298967; rs1024582; rs2238044; rs2159100; rs1006737		Q13936	Q12840
	Q13936_P32004	CACNA1C	L1CAM	0.765932	schizophrenia	component	1		0.318472				0.55722				0.623356	0	0	0	0	0	0	0.35	0	0	0	0	0	1	0	0.73; 0.723; 0.723; 0.723; 0.723; 0.719; 0.716; 0.685; 0.662; 0.643; 0.623		rs10774037; rs10491964; rs758117; rs12823424; rs2239063; rs2007044; rs4298967; rs1024582; rs2238044; rs2159100; rs1006737		Q13936	P32004
	Q13936_Q92614	CACNA1C	MYO18A	0.848192	schizophrenia	disorder	1		0.317487				0.531256				0.166983	0	0	0	0	0	0	0.35	0	0	0	0	0	1	0	0.73; 0.723; 0.723; 0.723; 0.723; 0.719; 0.716; 0.685; 0.662; 0.643; 0.623	0.428	rs10774037; rs10491964; rs758117; rs12823424; rs2239063; rs2007044; rs4298967; rs1024582; rs2238044; rs2159100; rs1006737	rs77135925	Q13936	Q92614
	Q13936_Q92859	CACNA1C	NEO1	0.817021	schizophrenia	disorder & component	1		0.548666				0.538468				0.578042	0	0	0	0	0	0	0.35	0	0	0	0	0	1	0	0.73; 0.723; 0.723; 0.723; 0.723; 0.719; 0.716; 0.685; 0.662; 0.643; 0.623		rs10774037; rs10491964; rs758117; rs12823424; rs2239063; rs2007044; rs4298967; rs1024582; rs2238044; rs2159100; rs1006737		Q13936	Q92859
	Q13936_Q16620	CACNA1C	NTRK2	0.764919	schizophrenia	disorder & component	1						0.422167				0.261116	0	0	0	0	0	0	0.35	0	0	0	0	0	1	0	0.73; 0.723; 0.723; 0.723; 0.723; 0.719; 0.716; 0.685; 0.662; 0.643; 0.623	0.125	rs10774037; rs10491964; rs758117; rs12823424; rs2239063; rs2007044; rs4298967; rs1024582; rs2238044; rs2159100; rs1006737	rs2889964	Q13936	Q16620
	Q13936_Q08174	CACNA1C	PCDH1	0.892478	schizophrenia	disorder	1		0.470346				0.576767				0.461174	0	0	0	0	0	0	0.35	0	0	0	0	0	1	0	0.73; 0.723; 0.723; 0.723; 0.723; 0.719; 0.716; 0.685; 0.662; 0.643; 0.623		rs10774037; rs10491964; rs758117; rs12823424; rs2239063; rs2007044; rs4298967; rs1024582; rs2238044; rs2159100; rs1006737		Q13936	Q08174
	Q13936_Q07343	CACNA1C	PDE4B	0.804195	schizophrenia	disorder & component	1						0.584904					0	0	0	0	615	0	0.5	0	0	0	0	0	1	1	0.73; 0.723; 0.723; 0.723; 0.723; 0.719; 0.716; 0.685; 0.662; 0.643; 0.623	0.849	rs10774037; rs10491964; rs758117; rs12823424; rs2239063; rs2007044; rs4298967; rs1024582; rs2238044; rs2159100; rs1006737	rs2801578	Q13936	Q07343	model_2_multimer_v3_pred_0	0.544124	0.265408	0.321151	0.040235	348	[408, 412, 413, 414, 415, 416, 417, 418, 419, 422, 423, 426, 429, 430, 433, 437, 458, 459, 460, 461, 462, 463, 464, 465, 466, 467, 468, 469, 470, 471, 768, 772, 775, 794, 795, 796, 797, 798, 799, 833, 834, 836, 1196, 1197, 1198, 1199, 1200, 1201, 1202, 1203, 1204, 1205, 1206, 1207, 1208, 1209, 1210, 1211, 1212, 1213, 1531, 1532, 1533, 1534, 1535, 1536, 1537, 1538, 1539, 1541, 1542, 1545, 1565, 15…	[43, 44, 45, 46, 47, 48, 49, 50, 51, 60, 61, 62, 63, 64, 65, 66, 67, 68, 69, 70, 71, 72, 73, 74, 75, 76, 77, 78, 79, 80, 129, 131, 132, 133, 134, 135, 136, 137, 138, 139, 140, 141, 142, 143, 144, 145, 146, 147, 161, 162, 163, 164, 165, 166, 167, 168, 169, 170, 172, 173, 174, 175, 176, 177, 178, 179, 180, 181, 184, 195, 206, 208, 213, 216, 217, 220, 221, 223, 224, 225, 226, 227, 228, 229, 230, 231…	3072
	Q13936_Q9NRD5	CACNA1C	PICK1	0.821627	schizophrenia	component	1		0.398999				0.234771				0.543914	0	0	0	0	292	0	0.63	0	0	0	0	0	1	0	0.73; 0.723; 0.723; 0.723; 0.723; 0.719; 0.716; 0.685; 0.662; 0.643; 0.623		rs10774037; rs10491964; rs758117; rs12823424; rs2239063; rs2007044; rs4298967; rs1024582; rs2238044; rs2159100; rs1006737		Q13936	Q9NRD5	model_5_multimer_v3_pred_0	0.586008	0.258961	0.32437	0.135757	437	[70, 72, 73, 74, 75, 76, 77, 78, 95, 97, 98, 122, 123, 124, 125, 126, 127, 128, 129, 132, 187, 188, 189, 192, 193, 252, 253, 256, 257, 258, 259, 260, 261, 262, 263, 264, 267, 404, 405, 406, 407, 408, 409, 410, 411, 412, 413, 414, 415, 416, 417, 418, 419, 420, 421, 422, 423, 424, 425, 426, 427, 428, 429, 430, 465, 466, 467, 468, 469, 470, 471, 472, 473, 474, 475, 476, 477, 478, 479, 753, 756, 757,…	[9, 22, 23, 24, 25, 26, 27, 29, 30, 31, 32, 33, 34, 35, 36, 37, 38, 39, 40, 41, 42, 43, 44, 45, 46, 47, 48, 50, 51, 70, 71, 72, 73, 74, 75, 76, 77, 78, 80, 81, 82, 83, 84, 85, 86, 87, 88, 89, 90, 91, 92, 93, 94, 95, 96, 97, 98, 99, 100, 109, 112, 113, 114, 117, 118, 121, 122, 123, 124, 125, 126, 127, 128, 129, 130, 131, 132, 133, 134, 135, 136, 137, 138, 139, 140, 141, 142, 143, 144, 145, 146, 14…	3072
	Q13936_P31323	CACNA1C	PRKAR2B	0.732614	schizophrenia	component	1		0.353411				0.73845				0.750296	0	0	0	0	0	0	0.35	0	0	0	0	1	1	0	0.73; 0.723; 0.723; 0.723; 0.723; 0.719; 0.716; 0.685; 0.662; 0.643; 0.623		rs10774037; rs10491964; rs758117; rs12823424; rs2239063; rs2007044; rs4298967; rs1024582; rs2238044; rs2159100; rs1006737		Q13936	P31323	model_4_multimer_v3_pred_0	0.617701	0.338625	0.39444	0.148106	109	[147, 148, 149, 150, 151, 152, 227, 297, 299, 301, 302, 303, 304, 305, 306, 307, 308, 309, 310, 311, 312, 313, 333, 334, 335, 336, 337, 338, 339, 340, 341, 342, 343, 673, 674, 675, 676, 677, 678, 679, 680, 681, 682, 683, 684, 685, 713, 714, 715, 716, 717, 718, 719, 720, 721, 722, 726, 1078, 1079, 1080, 1081, 1082, 1083, 1084, 1088, 1089, 1090, 1091, 1092, 1093, 1094, 1095, 1097, 1098, 1099, 1100,…	[1, 2, 3, 4, 101, 103, 104, 105, 106, 107, 108, 109, 110, 111, 112, 113, 114, 115, 116, 117, 119, 228, 383]	3072
	Q13936_P23468	CACNA1C	PTPRD	0.848651	schizophrenia	disorder & component	1						0.736618					0	0	0	0	0	0	0.35	0	0	0	0	0	1	1	0.73; 0.723; 0.723; 0.723; 0.723; 0.719; 0.716; 0.685; 0.662; 0.643; 0.623	0.786	rs10774037; rs10491964; rs758117; rs12823424; rs2239063; rs2007044; rs4298967; rs1024582; rs2238044; rs2159100; rs1006737	rs59761926	Q13936	P23468
	Q13936_Q13332	CACNA1C	PTPRS	0.81491	schizophrenia	component	1		0.564478				0.802814				0.738592	0	0	0	0	0	0	0.35	0	0	0	0	0	1	0	0.73; 0.723; 0.723; 0.723; 0.723; 0.719; 0.716; 0.685; 0.662; 0.643; 0.623		rs10774037; rs10491964; rs758117; rs12823424; rs2239063; rs2007044; rs4298967; rs1024582; rs2238044; rs2159100; rs1006737		Q13936	Q13332
	Q13936_P20336	CACNA1C	RAB3A	0.835086	schizophrenia	component	1						0.411904				0.84448	0	0	0	0	0	0	0.35	0	0	0	0	0	1	0	0.73; 0.723; 0.723; 0.723; 0.723; 0.719; 0.716; 0.685; 0.662; 0.643; 0.623		rs10774037; rs10491964; rs758117; rs12823424; rs2239063; rs2007044; rs4298967; rs1024582; rs2238044; rs2159100; rs1006737		Q13936	P20336	model_1_multimer_v3_pred_0	0.635993	0.443633	0.482105	0.0483109	218	[845, 848, 1552, 1557, 1559, 1560, 1561, 1562, 1563, 1564, 1565, 1566, 1567, 1568, 1569, 1570, 1588, 1591, 1592, 1594, 1595, 1596, 1597, 1598, 1599, 1600, 1601, 1602, 1603, 1604, 1605, 1647, 1650, 1651, 1657, 1658, 1659, 1660, 1661, 1662, 1663, 1664, 1665, 1666, 1667, 1668, 1669, 1670, 1671, 1672, 1673, 1674, 1675, 1676, 1677, 1678, 1680, 1681, 1702, 1703, 1705, 1706, 1707, 1708, 1709, 1710, 1711…	[7, 9, 10, 13, 14, 16, 17, 18, 19, 22, 23, 24, 25, 26, 36, 39, 40, 43, 44, 52, 53, 54, 55, 56, 57, 58, 59, 60, 61, 62, 63, 72, 73, 74, 75, 76, 77, 78, 79, 80, 81, 82, 83, 84, 85, 86, 87, 88, 89, 90, 91, 92, 93, 94, 95, 96, 115, 116, 118, 119, 121, 122, 123, 124, 125, 191, 192, 193, 194, 195, 196, 197, 198, 199, 200, 201, 203, 204, 205, 206, 207, 208, 209, 210, 211, 212, 213, 214, 215, 216, 217, 2…	3072
	Q13936_P20337	CACNA1C	RAB3B	0.813043	schizophrenia	component	1						0.199935				0.2887	0	0	0	0	0	0	0.35	0	0	0	0	0	1	0	0.73; 0.723; 0.723; 0.723; 0.723; 0.719; 0.716; 0.685; 0.662; 0.643; 0.623		rs10774037; rs10491964; rs758117; rs12823424; rs2239063; rs2007044; rs4298967; rs1024582; rs2238044; rs2159100; rs1006737		Q13936	P20337	model_1_multimer_v3_pred_0	0.62708	0.378855	0.4285	0.295609	180	[142, 143, 144, 145, 146, 147, 148, 149, 150, 151, 152, 153, 154, 155, 156, 157, 158, 159, 215, 216, 219, 222, 223, 225, 226, 227, 670, 674, 675, 676, 677, 678, 679, 680, 681, 682, 683, 684, 685, 686, 687, 688, 689, 690, 691, 692, 693, 694, 697, 1074, 1075, 1076, 1077, 1078, 1079, 1080, 1081, 1082, 1083, 1084, 1085, 1088, 1089, 1092, 1093, 1094, 1095, 1096, 1099, 1100, 1101, 1102, 1103, 1104, 110…	[17, 18, 19, 20, 21, 22, 23, 24, 25, 26, 31, 32, 36, 37, 39, 40, 43, 44, 46, 47, 48, 49, 50, 51, 52, 53, 54, 55, 56, 57, 58, 59, 60, 61, 72, 74, 76, 78, 79, 80, 81, 82, 83, 84, 85, 86, 87, 88, 89, 90, 91, 92, 93, 94, 95, 96, 97, 98, 116, 119, 120, 121, 122, 123, 124, 125, 126, 127, 128, 148, 152, 155, 191, 194, 216, 218, 219]	3072
	Q13936_Q96E17	CACNA1C	RAB3C	0.846332	schizophrenia	component	1						0.652088				0.733151	0	0	0	0	0	0	0.35	0	0	0	0	0	1	0	0.73; 0.723; 0.723; 0.723; 0.723; 0.719; 0.716; 0.685; 0.662; 0.643; 0.623	0.107	rs10774037; rs10491964; rs758117; rs12823424; rs2239063; rs2007044; rs4298967; rs1024582; rs2238044; rs2159100; rs1006737	rs2434582	Q13936	Q96E17	model_1_multimer_v3_pred_0	0.642447	0.408081	0.454954	0.309251	182	[143, 144, 145, 146, 147, 148, 149, 150, 151, 152, 153, 154, 155, 156, 157, 158, 159, 160, 214, 215, 216, 217, 218, 219, 220, 221, 222, 223, 226, 227, 670, 671, 673, 674, 675, 676, 677, 678, 679, 680, 681, 682, 683, 684, 685, 686, 688, 689, 690, 691, 692, 693, 694, 697, 1074, 1076, 1077, 1078, 1079, 1080, 1081, 1082, 1083, 1084, 1085, 1088, 1089, 1092, 1093, 1094, 1095, 1096, 1099, 1100, 1101, 11…	[25, 27, 28, 29, 30, 31, 32, 33, 34, 39, 40, 44, 47, 48, 51, 52, 54, 56, 58, 59, 60, 61, 62, 63, 64, 65, 66, 67, 68, 69, 80, 82, 84, 86, 87, 88, 89, 90, 91, 92, 93, 94, 95, 96, 97, 98, 99, 100, 101, 102, 103, 104, 105, 106, 124, 126, 127, 128, 129, 130, 131, 132, 133, 134, 135, 136, 195, 199, 202, 204, 205, 206, 208, 209, 224, 225, 226, 227]	3072
	Q13936_P20339	CACNA1C	RAB5A	0.741543	schizophrenia	component	1		0.512002				0.29282				0.813573	0	0	0	0	0	0	0.35	0	0	0	0	0	1	0	0.73; 0.723; 0.723; 0.723; 0.723; 0.719; 0.716; 0.685; 0.662; 0.643; 0.623		rs10774037; rs10491964; rs758117; rs12823424; rs2239063; rs2007044; rs4298967; rs1024582; rs2238044; rs2159100; rs1006737		Q13936	P20339	model_1_multimer_v3_pred_0	0.633602	0.310752	0.375322	0.0547289	195	[832, 833, 834, 835, 836, 837, 838, 1552, 1559, 1560, 1561, 1562, 1563, 1564, 1565, 1566, 1567, 1568, 1569, 1570, 1583, 1588, 1591, 1592, 1593, 1594, 1595, 1596, 1597, 1598, 1599, 1600, 1601, 1602, 1603, 1604, 1605, 1654, 1656, 1657, 1658, 1659, 1660, 1661, 1662, 1663, 1664, 1665, 1666, 1667, 1668, 1669, 1670, 1671, 1672, 1673, 1674, 1675, 1676, 1677, 1678, 1679, 1680, 1681, 1691, 1692, 1693, 169…	[3, 4, 5, 6, 18, 20, 21, 22, 23, 24, 25, 26, 28, 29, 30, 33, 34, 35, 37, 38, 39, 40, 41, 42, 43, 44, 46, 49, 50, 51, 52, 53, 54, 55, 56, 57, 58, 59, 60, 61, 70, 71, 72, 73, 74, 75, 76, 77, 78, 79, 80, 81, 82, 83, 84, 85, 86, 87, 88, 89, 90, 91, 92, 93, 94, 110, 114, 117, 121, 122, 189, 190, 191, 192, 193, 194, 195, 196, 197, 198, 199, 200, 201, 202, 203, 204, 205, 206, 207, 208]	3072
	Q13936_P61020	CACNA1C	RAB5B	0.822634	schizophrenia	component	1		0.560703				0.641918				0.888278	0	0	0	0	0	0	0.35	0	0	0	0	1	1	0	0.73; 0.723; 0.723; 0.723; 0.723; 0.719; 0.716; 0.685; 0.662; 0.643; 0.623	0.068	rs10774037; rs10491964; rs758117; rs12823424; rs2239063; rs2007044; rs4298967; rs1024582; rs2238044; rs2159100; rs1006737	rs7302200	Q13936	P61020	model_4_multimer_v3_pred_0	0.628399	0.381838	0.43115	0.0706448	147	[1559, 1560, 1561, 1562, 1563, 1564, 1565, 1566, 1567, 1569, 1570, 1582, 1583, 1588, 1591, 1592, 1593, 1594, 1595, 1596, 1597, 1598, 1599, 1600, 1601, 1602, 1603, 1604, 1605, 1647, 1654, 1655, 1656, 1657, 1658, 1659, 1660, 1661, 1662, 1663, 1664, 1665, 1666, 1667, 1668, 1669, 1670, 1671, 1672, 1673, 1674, 1675, 1676, 1677, 1678, 1679, 1680, 1681, 1682, 1684, 2119, 2120, 2121, 2122, 2123, 2124, 21…	[20, 21, 22, 23, 24, 26, 27, 28, 29, 30, 31, 33, 34, 37, 38, 41, 46, 48, 49, 50, 51, 52, 53, 54, 55, 56, 57, 58, 59, 70, 71, 72, 73, 74, 75, 76, 77, 78, 79, 80, 81, 82, 83, 84, 85, 86, 87, 88, 89, 90, 91, 92, 93, 94, 95, 104, 106, 107, 110, 114, 117, 120, 121, 122, 123, 134, 189, 191]	3072
	Q13936_P51148	CACNA1C	RAB5C	0.824429	schizophrenia	component	1		0.545406				0.398894				0.551512	0	0	0	0	0	0	0.35	0	0	0	0	0	1	0	0.73; 0.723; 0.723; 0.723; 0.723; 0.719; 0.716; 0.685; 0.662; 0.643; 0.623		rs10774037; rs10491964; rs758117; rs12823424; rs2239063; rs2007044; rs4298967; rs1024582; rs2238044; rs2159100; rs1006737		Q13936	P51148	model_3_multimer_v3_pred_0	0.639405	0.323308	0.386528	0.0451038	113	[414, 415, 416, 417, 418, 419, 420, 421, 422, 423, 424, 425, 426, 427, 428, 429, 430, 431, 432, 433, 434, 435, 436, 437, 438, 439, 440, 441, 442, 443, 444, 445, 447, 448, 449, 451, 452, 453, 454, 455, 456, 457, 460, 462, 463, 464, 465, 466, 467, 468, 469, 764, 768, 771, 775]	[19, 21, 23, 25, 35, 39, 43, 45, 47, 49, 50, 51, 52, 53, 54, 55, 56, 57, 58, 59, 60, 71, 73, 74, 75, 76, 77, 78, 80, 82, 83, 84, 85, 86, 87, 88, 89, 90, 91, 92, 93, 118, 122, 123, 196, 197, 198, 199, 200, 201, 202, 205, 206, 207, 208, 209, 210, 212]	3072
	Q13936_Q9NRW1	CACNA1C	RAB6B	0.809159	schizophrenia	component	1						0.302363				0.331751	0	0	0	0	0	0	0.35	0	0	0	0	0	1	0	0.73; 0.723; 0.723; 0.723; 0.723; 0.719; 0.716; 0.685; 0.662; 0.643; 0.623		rs10774037; rs10491964; rs758117; rs12823424; rs2239063; rs2007044; rs4298967; rs1024582; rs2238044; rs2159100; rs1006737		Q13936	Q9NRW1	model_3_multimer_v3_pred_0	0.628483	0.288122	0.356194	0.0520446	83	[415, 416, 417, 418, 419, 420, 421, 422, 423, 424, 425, 426, 427, 428, 429, 430, 431, 433, 434, 437, 440, 760, 764, 765, 767, 768, 769, 771, 772, 774, 775, 778, 1619, 1623, 1625, 1628, 1632]	[5, 7, 8, 9, 10, 11, 12, 13, 15, 27, 30, 32, 34, 35, 36, 37, 43, 44, 45, 46, 47, 48, 49, 50, 51, 52, 63, 65, 66, 67, 68, 69, 75, 77, 78, 79, 81, 82, 84, 85, 114, 191, 192, 193, 194, 195]	3072
	Q13936_P61586	CACNA1C	RHOA	0.799646	schizophrenia	component	1						0.602916				0.721845	0	0	0	0	0	0	0.35	0	0	0	0	0	1	0	0.73; 0.723; 0.723; 0.723; 0.723; 0.719; 0.716; 0.685; 0.662; 0.643; 0.623		rs10774037; rs10491964; rs758117; rs12823424; rs2239063; rs2007044; rs4298967; rs1024582; rs2238044; rs2159100; rs1006737		Q13936	P61586	model_3_multimer_v3_pred_0	0.629871	0.29398	0.361158	0.0585927	102	[414, 415, 416, 417, 418, 419, 420, 421, 422, 423, 424, 425, 426, 427, 428, 429, 430, 432, 433, 437, 764, 765, 768, 769, 772, 1197, 1198, 1199, 1200, 1201, 1203, 1619, 1622, 1623, 1624, 1625, 1626, 1704, 1706, 1707, 1708, 1709, 1710, 1711, 1712, 1713, 1714, 1715, 1716, 1718, 1721, 1722, 1724, 1725, 2150, 2151, 2153, 2154, 2155, 2158]	[19, 23, 31, 32, 33, 34, 35, 36, 37, 38, 39, 40, 41, 42, 58, 59, 60, 61, 62, 63, 65, 66, 67, 69, 70, 72, 73, 76, 121, 123, 124, 125, 126, 127, 128, 129, 130, 132, 133, 134, 135, 162]	3072
	Q13936_Q99250	CACNA1C	SCN2A	0.752888	schizophrenia	disorder & component	1		0.438003									0	0	0	0	0	0	0.35	0	0	1	0	0	1	0	0.73; 0.723; 0.723; 0.723; 0.723; 0.719; 0.716; 0.685; 0.662; 0.643; 0.623		rs10774037; rs10491964; rs758117; rs12823424; rs2239063; rs2007044; rs4298967; rs1024582; rs2238044; rs2159100; rs1006737		Q13936	Q99250
	Q13936_Q9C0C4	CACNA1C	SEMA4C	0.766944	schizophrenia	component	1		0.428555				0.319949				0.566489	0	0	0	0	0	0	0.5	0	0	0	0	0	1	0	0.73; 0.723; 0.723; 0.723; 0.723; 0.719; 0.716; 0.685; 0.662; 0.643; 0.623		rs10774037; rs10491964; rs758117; rs12823424; rs2239063; rs2007044; rs4298967; rs1024582; rs2238044; rs2159100; rs1006737		Q13936	Q9C0C4
	Q13936_P08195	CACNA1C	SLC3A2	0.885548	schizophrenia	component	1		0.405188				0.0856565				0.100235	0	0	0	0	0	0	0.35	0	0	0	0	0	1	0	0.73; 0.723; 0.723; 0.723; 0.723; 0.719; 0.716; 0.685; 0.662; 0.643; 0.623		rs10774037; rs10491964; rs758117; rs12823424; rs2239063; rs2007044; rs4298967; rs1024582; rs2238044; rs2159100; rs1006737		Q13936	P08195	model_4_multimer_v3_pred_0	0.575973	0.268903	0.330317	0.0964466	232	[1, 2, 3, 4, 5, 6, 7, 92, 95, 99, 109, 110, 111, 112, 113, 114, 115, 116, 117, 118, 119, 120, 121, 122, 123, 124, 125, 128, 132, 133, 135, 136, 143, 144, 145, 146, 147, 148, 149, 150, 151, 152, 153, 154, 155, 156, 157, 158, 160, 161, 208, 209, 210, 211, 212, 213, 214, 215, 216, 217, 218, 219, 220, 221, 222, 252, 684, 685, 686, 688, 690, 691, 692, 693, 694, 1078, 1080, 1081, 1082, 1083, 1084, 1085…	[1, 2, 3, 94, 95, 96, 97, 98, 101, 102, 103, 104, 105, 106, 107, 108, 109, 110, 111, 112, 113, 114, 115, 116, 117, 118, 119, 120, 121, 122, 123, 124, 125, 126, 127, 141, 142, 143, 144, 145, 146, 147, 148, 149, 150, 151, 158, 159, 160, 161, 162, 163, 164, 165, 166, 167, 169, 170, 173, 178, 181, 182, 185, 186, 188, 189, 192, 193, 196, 203, 206, 207, 210, 245, 248, 249, 291, 292, 293, 294, 295, 296,…	3072
	Q13936_Q92581	CACNA1C	SLC9A6	0.814984	schizophrenia	component	1						0.558241				0.282302	0	0	0	0	0	0	0.35	0	0	0	0	1	1	0	0.73; 0.723; 0.723; 0.723; 0.723; 0.719; 0.716; 0.685; 0.662; 0.643; 0.623		rs10774037; rs10491964; rs758117; rs12823424; rs2239063; rs2007044; rs4298967; rs1024582; rs2238044; rs2159100; rs1006737		Q13936	Q92581	model_2_multimer_v3_pred_0	0.542835	0.237743	0.298761	0.0396745	223	[46, 47, 48, 49, 56, 91, 92, 93, 94, 95, 96, 97, 98, 99, 100, 101, 109, 117, 118, 119, 120, 121, 122, 123, 124, 125, 126, 127, 128, 177, 180, 181, 184, 188, 191, 249, 250, 251, 252, 253, 255, 256, 259, 416, 417, 418, 419, 422, 423, 425, 426, 429, 430, 433, 1578, 1579, 1580, 1581, 1582, 1584, 1585, 1586, 1587, 1588, 1589, 1615, 1616, 1617, 1618, 1619, 1620, 1621, 1622, 1624, 1625, 1626, 1627, 1628…	[24, 27, 83, 85, 86, 87, 89, 90, 91, 92, 93, 94, 95, 96, 97, 98, 99, 270, 273, 274, 353, 354, 355, 356, 357, 358, 359, 360, 361, 362, 401, 402, 403, 404, 405, 406, 408, 409, 412, 416, 530, 540, 543, 545, 546, 547, 548, 549, 550, 552, 553, 554, 555, 556, 557, 607, 608, 611, 612, 613, 614, 615, 617, 618, 619, 620, 621, 623, 625, 639, 641, 670, 672, 674, 679, 681, 682, 683, 684, 685, 686, 687, 688, …	3072
	Q13936_Q9NY59	CACNA1C	SMPD3	0.851442	schizophrenia	disorder & component	1						0.603481					0	0	0	0	0	0	0.35	0	0	0	0	0	1	1	0.73; 0.723; 0.723; 0.723; 0.723; 0.719; 0.716; 0.685; 0.662; 0.643; 0.623	0.67	rs10774037; rs10491964; rs758117; rs12823424; rs2239063; rs2007044; rs4298967; rs1024582; rs2238044; rs2159100; rs1006737	rs11861362	Q13936	Q9NY59	model_2_multimer_v3_pred_0	0.556367	0.255993	0.316067	0.0344685	281	[56, 57, 60, 61, 62, 63, 73, 74, 75, 76, 77, 78, 79, 80, 81, 82, 83, 84, 85, 86, 456, 459, 463, 464, 465, 466, 467, 468, 469, 470, 471, 473, 772, 775, 776, 779, 780, 783, 784, 785, 786, 788, 789, 790, 791, 792, 793, 1566, 1569, 1570, 1572, 1577, 1578, 1579, 1580, 1581, 1582, 1583, 1584, 1585, 1586, 1587, 1588, 1589, 1590, 1591, 1592, 1593, 1594, 1595, 1596, 1608, 1611, 1612, 1613, 1615, 1616, 161…	[49, 50, 51, 52, 54, 55, 58, 156, 157, 159, 160, 161, 162, 163, 164, 165, 166, 167, 168, 169, 170, 171, 172, 173, 174, 175, 176, 177, 178, 179, 180, 181, 182, 183, 184, 185, 186, 233, 234, 235, 236, 237, 238, 239, 240, 244, 245, 246, 247, 248, 249, 250, 251, 260, 261, 262, 263, 264, 265, 266, 267, 268, 269, 270, 271, 272, 273, 274, 275, 276, 277, 278, 279, 281, 282, 283, 284, 327, 328, 329, 330, …	3072
	Q13936_P12931	CACNA1C	SRC	0.792693	schizophrenia	component	1		0.483369				0.129205				0.275651	0	0	1	0	0	0	0.35	0	0	0	0	0	1	0	0.73; 0.723; 0.723; 0.723; 0.723; 0.719; 0.716; 0.685; 0.662; 0.643; 0.623		rs10774037; rs10491964; rs758117; rs12823424; rs2239063; rs2007044; rs4298967; rs1024582; rs2238044; rs2159100; rs1006737		Q13936	P12931	model_4_multimer_v3_pred_0	0.579849	0.282418	0.341904	0.278237	205	[145, 146, 147, 148, 149, 150, 151, 152, 153, 154, 155, 156, 157, 211, 212, 213, 214, 215, 216, 217, 218, 219, 220, 221, 222, 223, 224, 225, 227, 299, 300, 301, 302, 303, 304, 305, 333, 675, 676, 677, 678, 679, 680, 681, 682, 683, 684, 685, 686, 687, 688, 690, 691, 694, 720, 1078, 1079, 1080, 1081, 1082, 1083, 1084, 1085, 1088, 1089, 1092, 1093, 1094, 1095, 1096, 1097, 1098, 1099, 1100, 1101, 110…	[60, 63, 64, 65, 66, 67, 68, 69, 70, 71, 72, 73, 168, 181, 182, 183, 184, 185, 186, 194, 195, 196, 197, 198, 199, 200, 206, 208, 209, 210, 211, 212, 216, 352, 353, 354, 355, 356, 357, 358, 359, 360, 361, 362, 363, 364, 365, 366, 367, 369, 401, 445, 456, 458, 459, 460, 461, 462, 463, 464, 465, 466, 467, 468, 469, 477, 480, 481, 482, 483, 484, 485, 486, 487, 488, 489, 490, 491, 492, 493, 494, 495, …	3072
	Q13936_Q9C0H9	CACNA1C	SRCIN1	0.82528	schizophrenia	component	1		0.576666				0.351043					0	0	0	0	0	0	0.35	0	0	0	0	0	1	0	0.73; 0.723; 0.723; 0.723; 0.723; 0.719; 0.716; 0.685; 0.662; 0.643; 0.623		rs10774037; rs10491964; rs758117; rs12823424; rs2239063; rs2007044; rs4298967; rs1024582; rs2238044; rs2159100; rs1006737		Q13936	Q9C0H9
	Q13936_Q86Y82	CACNA1C	STX12	0.734096	schizophrenia	component	1		0.383851				0.503977				0.553015	0	0	0	0	0	0	0.35	0	0	0	0	0	1	0	0.73; 0.723; 0.723; 0.723; 0.723; 0.719; 0.716; 0.685; 0.662; 0.643; 0.623		rs10774037; rs10491964; rs758117; rs12823424; rs2239063; rs2007044; rs4298967; rs1024582; rs2238044; rs2159100; rs1006737		Q13936	Q86Y82	model_5_multimer_v3_pred_0	0.615919	0.290257	0.35539	0.0381285	196	[70, 71, 72, 73, 74, 75, 76, 77, 78, 79, 80, 81, 82, 83, 84, 184, 185, 187, 191, 192, 193, 194, 197, 201, 205, 208, 212, 228, 229, 230, 231, 232, 236, 262, 263, 265, 266, 267, 269, 724, 725, 728, 1535, 1536, 1570, 1573, 1574, 1575, 1576, 1577, 1578, 1579, 1580, 1581, 1582, 1583, 1584, 1585, 1586, 1587, 1588, 1589, 1590, 1591, 1592, 1593, 1619, 1658, 1671, 1672, 1675, 1676, 1679, 1680, 1682, 1683,…	[1, 2, 3, 4, 5, 6, 7, 8, 9, 34, 37, 38, 40, 41, 44, 45, 48, 52, 101, 104, 105, 107, 108, 109, 111, 112, 113, 115, 116, 119, 130, 152, 153, 155, 156, 157, 158, 159, 160, 161, 205, 206, 209, 210, 211, 212, 213, 214, 215, 216, 217, 218, 219, 220, 221, 222, 223, 224, 225, 226, 227, 228, 229, 230, 231, 232, 233, 234, 235, 236, 237, 238, 239, 241, 242, 243, 244, 246, 247, 248, 250, 251, 253, 254, 255, …	3072
	Q13936_Q16623	CACNA1C	STX1A	0.778964	schizophrenia	component	1						0.130591					0	0	0	0	339	0	0	0	0	0	0	0	1	0	0.73; 0.723; 0.723; 0.723; 0.723; 0.719; 0.716; 0.685; 0.662; 0.643; 0.623		rs10774037; rs10491964; rs758117; rs12823424; rs2239063; rs2007044; rs4298967; rs1024582; rs2238044; rs2159100; rs1006737		Q13936	Q16623	model_4_multimer_v3_pred_0	0.628858	0.433665	0.472703	0.109984	243	[90, 92, 93, 94, 95, 96, 97, 98, 122, 124, 125, 127, 128, 131, 132, 188, 248, 249, 250, 251, 252, 253, 254, 255, 256, 257, 258, 259, 260, 410, 411, 412, 413, 414, 415, 416, 417, 418, 419, 420, 421, 422, 423, 424, 425, 426, 427, 428, 429, 430, 431, 432, 433, 434, 435, 436, 437, 438, 439, 440, 441, 442, 443, 444, 445, 446, 447, 448, 449, 450, 451, 452, 454, 508, 509, 511, 512, 513, 514, 515, 516, 5…	[4, 8, 11, 14, 15, 16, 18, 20, 22, 86, 118, 121, 122, 124, 125, 126, 127, 128, 129, 130, 131, 132, 133, 134, 135, 136, 137, 138, 139, 140, 142, 143, 146, 151, 161, 162, 163, 164, 165, 166, 167, 168, 169, 170, 171, 172, 173, 174, 175, 176, 199, 200, 202, 203, 205, 206, 207, 208, 209, 210, 211, 212, 213, 214, 215, 216, 217, 218, 219, 220, 221, 222, 223, 224, 225, 226, 227, 228, 229, 230, 231, 232, …	3072
	Q13936_P61266	CACNA1C	STX1B	0.886166	schizophrenia	component	1											0	0	0	0	0	0	0	0	0	0	0	0	1	0	0.73; 0.723; 0.723; 0.723; 0.723; 0.719; 0.716; 0.685; 0.662; 0.643; 0.623		rs10774037; rs10491964; rs758117; rs12823424; rs2239063; rs2007044; rs4298967; rs1024582; rs2238044; rs2159100; rs1006737		Q13936	P61266	model_3_multimer_v3_pred_0	0.619888	0.303725	0.366957	0.106824	214	[92, 94, 95, 97, 98, 122, 124, 128, 132, 135, 139, 187, 188, 256, 263, 414, 415, 416, 417, 418, 419, 422, 423, 426, 427, 429, 430, 431, 432, 433, 434, 435, 436, 437, 438, 439, 440, 441, 442, 443, 444, 445, 446, 447, 449, 581, 582, 584, 585, 586, 587, 590, 649, 1202, 1581, 1585, 1588, 1589, 1590, 1591, 1592, 1593, 1594, 1595, 1596, 1615, 1616, 1618, 1619, 1620, 1621, 1622, 1623, 1624, 1625, 1626, …	[1, 4, 5, 7, 8, 9, 10, 11, 13, 14, 16, 17, 18, 19, 47, 48, 51, 54, 55, 58, 59, 61, 62, 63, 64, 65, 113, 117, 121, 124, 125, 128, 129, 132, 135, 142, 143, 144, 145, 146, 147, 148, 149, 150, 151, 152, 153, 154, 155, 156, 157, 158, 159, 160, 161, 162, 163, 164, 180, 181, 182, 183, 184, 185, 186, 187, 188, 189, 190, 193, 194, 197, 228, 229, 230, 231, 232, 233, 234, 235, 236, 237, 238, 239, 240, 241, …	3072
	Q13936_P61764	CACNA1C	STXBP1	0.866645	schizophrenia	component	1		0.405411				0.655633				0.736308	0	0	0	0	0	0	0.35	0	0	0	0	0	1	0	0.73; 0.723; 0.723; 0.723; 0.723; 0.719; 0.716; 0.685; 0.662; 0.643; 0.623		rs10774037; rs10491964; rs758117; rs12823424; rs2239063; rs2007044; rs4298967; rs1024582; rs2238044; rs2159100; rs1006737		Q13936	P61764	model_5_multimer_v3_pred_0	0.572492	0.290815	0.347151	0.0974838	181	[91, 92, 93, 94, 95, 96, 407, 408, 409, 410, 411, 412, 413, 414, 415, 416, 417, 418, 419, 420, 421, 422, 423, 424, 425, 426, 427, 428, 429, 430, 431, 432, 433, 434, 437, 646, 649, 650, 753, 754, 756, 757, 760, 761, 764, 1200, 1201, 1202, 1203, 1206, 1536, 1585, 1589, 1590, 1593, 1616, 1617, 1618, 1619, 1620, 1621, 1622, 1623, 1624, 1625, 1626, 1627, 1628, 1657, 1658, 1659, 1660, 1665, 2116, 2117,…	[120, 227, 359, 360, 361, 363, 364, 365, 366, 367, 368, 369, 370, 371, 372, 373, 374, 375, 376, 377, 378, 379, 380, 381, 382, 383, 384, 385, 386, 387, 388, 389, 390, 391, 392, 393, 395, 396, 398, 411, 414, 415, 453, 454, 455, 456, 457, 463, 465, 466, 467, 468, 469, 470, 471, 474, 475, 476, 477, 483, 484, 487, 488, 489, 490, 491, 492, 493, 494, 495, 496, 497, 504, 506, 507, 508, 509, 510, 511, 512…	3072
	Q13936_Q9H2B2	CACNA1C	SYT4	0.732759	schizophrenia	component	1											0	0	0	0	0	0	0.35	0	0	0	0	0	1	0	0.73; 0.723; 0.723; 0.723; 0.723; 0.719; 0.716; 0.685; 0.662; 0.643; 0.623		rs10774037; rs10491964; rs758117; rs12823424; rs2239063; rs2007044; rs4298967; rs1024582; rs2238044; rs2159100; rs1006737		Q13936	Q9H2B2	model_3_multimer_v3_pred_0	0.605537	0.283063	0.347558	0.0852648	434	[86, 87, 88, 89, 90, 91, 92, 93, 94, 99, 100, 101, 102, 103, 104, 105, 106, 107, 108, 114, 175, 178, 181, 182, 183, 184, 185, 186, 187, 188, 189, 193, 194, 196, 197, 198, 199, 200, 201, 202, 203, 204, 205, 206, 207, 208, 209, 210, 211, 212, 213, 215, 216, 222, 226, 227, 228, 229, 230, 231, 232, 233, 236, 239, 415, 416, 417, 418, 419, 420, 421, 422, 423, 424, 425, 426, 427, 429, 430, 433, 465, 466…	[1, 2, 3, 4, 5, 6, 7, 8, 9, 10, 11, 12, 13, 14, 15, 16, 17, 18, 19, 20, 21, 22, 23, 24, 25, 26, 27, 28, 29, 30, 31, 32, 33, 34, 35, 36, 37, 38, 39, 40, 41, 42, 43, 44, 45, 46, 48, 49, 51, 52, 53, 54, 55, 56, 57, 58, 59, 60, 61, 62, 63, 64, 69, 70, 71, 72, 73, 74, 75, 76, 77, 78, 80, 81, 83, 84, 85, 86, 87, 88, 89, 90, 91, 92, 93, 94, 95, 96, 97, 98, 99, 100, 101, 102, 103, 104, 105, 106, 107, 113…	3072
	Q13936_P04216	CACNA1C	THY1	0.778556	schizophrenia	component	1		0.400451				0.782331				0.663268	0	0	0	0	0	0	0.35	0	0	0	0	0	1	0	0.73; 0.723; 0.723; 0.723; 0.723; 0.719; 0.716; 0.685; 0.662; 0.643; 0.623		rs10774037; rs10491964; rs758117; rs12823424; rs2239063; rs2007044; rs4298967; rs1024582; rs2238044; rs2159100; rs1006737		Q13936	P04216	model_5_multimer_v3_pred_0	0.640045	0.46515	0.500129	0.372317	279	[124, 125, 126, 127, 128, 129, 130, 131, 132, 133, 134, 135, 136, 137, 138, 139, 140, 141, 142, 143, 144, 145, 146, 147, 148, 149, 150, 151, 152, 153, 154, 155, 156, 157, 158, 159, 160, 161, 162, 163, 166, 241, 242, 243, 244, 245, 246, 247, 248, 249, 250, 251, 252, 253, 254, 255, 256, 257, 258, 587, 590, 591, 594, 598, 601, 605, 610, 611, 612, 613, 614, 615, 616, 617, 618, 619, 621, 622, 641, 642…	[1, 2, 3, 5, 6, 7, 8, 9, 10, 11, 12, 13, 14, 15, 16, 17, 18, 19, 20, 23, 26, 27, 28, 29, 30, 31, 32, 33, 34, 35, 36, 37, 39, 40, 41, 42, 43, 44, 45, 46, 47, 48, 49, 50, 66, 79, 80, 81, 82, 83, 84, 85, 86, 87, 88, 89, 90, 91, 92, 106, 108, 109, 110, 111, 113, 127, 128, 129, 130, 131, 132, 133, 134, 135, 136, 137, 138, 139, 140, 141, 142, 143, 144, 145, 146, 147, 148, 149, 150, 151, 152, 153, 154, …	3646
	Q13936_Q13509	CACNA1C	TUBB3	0.823503	schizophrenia	component	1		0.442241				0.181252				0.46689	0	0	0	0	0	0	0.35	0	0	1	0	0	1	0	0.73; 0.723; 0.723; 0.723; 0.723; 0.719; 0.716; 0.685; 0.662; 0.643; 0.623		rs10774037; rs10491964; rs758117; rs12823424; rs2239063; rs2007044; rs4298967; rs1024582; rs2238044; rs2159100; rs1006737		Q13936	Q13509	model_5_multimer_v3_pred_0	0.58928	0.312556	0.367901	0.178479	190	[83, 88, 90, 415, 416, 417, 418, 419, 420, 421, 422, 423, 424, 425, 426, 427, 428, 429, 430, 431, 432, 433, 434, 435, 436, 437, 438, 439, 440, 441, 442, 443, 444, 445, 585, 586, 587, 771, 1197, 1198, 1199, 1200, 1201, 1202, 1203, 1589, 1592, 1593, 1595, 1616, 1618, 1619, 1620, 1621, 1622, 1623, 1624, 1625, 1626, 1627, 1628, 1629, 1630, 1631, 1632, 1633, 1635, 1636, 1639, 1656, 1704, 1705, 1706, 1…	[98, 99, 100, 171, 172, 173, 174, 175, 176, 177, 178, 179, 180, 181, 182, 183, 205, 209, 212, 213, 214, 216, 218, 219, 282, 283, 284, 285, 286, 287, 288, 289, 290, 291, 292, 293, 294, 295, 296, 297, 298, 302, 304, 305, 306, 307, 322, 324, 325, 327, 328, 329, 330, 331, 332, 333, 334, 335, 336, 337, 338, 339, 340, 341, 343, 346, 347, 363, 376, 377, 379, 380, 381, 382, 383, 384, 385, 386, 387, 388, …	3072
	Q13936_P04350	CACNA1C	TUBB4A	0.839198	schizophrenia	component	1		0.435394				0.369591				0.604259	0	0	0	0	0	0	0.35	0	0	1	0	0	1	0	0.73; 0.723; 0.723; 0.723; 0.723; 0.719; 0.716; 0.685; 0.662; 0.643; 0.623		rs10774037; rs10491964; rs758117; rs12823424; rs2239063; rs2007044; rs4298967; rs1024582; rs2238044; rs2159100; rs1006737		Q13936	P04350	model_4_multimer_v3_pred_0	0.603208	0.329417	0.384175	0.162819	152	[84, 86, 87, 88, 89, 90, 91, 92, 93, 415, 416, 417, 418, 419, 420, 421, 422, 423, 424, 425, 426, 427, 428, 429, 430, 431, 432, 433, 434, 435, 436, 437, 438, 439, 440, 441, 442, 443, 444, 445, 446, 447, 448, 449, 514, 578, 579, 580, 581, 582, 583, 584, 585, 586, 587, 588, 589, 590, 768, 771, 772, 775, 776, 779, 1199, 1623, 1624, 1628]	[98, 99, 100, 101, 103, 140, 141, 171, 172, 173, 174, 175, 176, 177, 178, 179, 180, 181, 182, 183, 184, 185, 186, 205, 208, 209, 212, 213, 216, 217, 218, 219, 220, 288, 291, 302, 303, 304, 306, 307, 336, 343, 373, 375, 376, 377, 378, 379, 380, 381, 382, 383, 384, 385, 386, 387, 388, 389, 390, 391, 392, 393, 394, 395, 396, 397, 398, 399, 400, 401, 405, 408, 412, 415, 427, 428, 429, 430, 431, 432, …	3072
	Q13936_P63027	CACNA1C	VAMP2	0.726842	schizophrenia	component	1		0.399223				0.872865				0.219991	0	0	0	0	343	0	0.35	0	0	0	0	0	1	0	0.73; 0.723; 0.723; 0.723; 0.723; 0.719; 0.716; 0.685; 0.662; 0.643; 0.623		rs10774037; rs10491964; rs758117; rs12823424; rs2239063; rs2007044; rs4298967; rs1024582; rs2238044; rs2159100; rs1006737		Q13936	P63027	model_2_multimer_v3_pred_0	0.636715	0.439856	0.479227	0.0748414	108	[52, 424, 426, 427, 428, 429, 430, 431, 432, 433, 434, 435, 436, 437, 438, 441, 477, 571, 575, 580, 581, 582, 583, 584, 585, 586, 587, 588, 589, 590, 591, 592, 593, 594, 595, 596, 597, 598, 599, 600, 601, 602, 603, 604, 605, 606, 607, 608, 609, 610, 611, 612, 613, 614, 615, 616, 617, 618, 619, 622, 625, 642, 645, 646, 649]	[1, 40, 73, 74, 76, 77, 78, 79, 80, 81, 82, 83, 84, 85, 87, 88, 89, 91, 92, 93, 94, 95, 96, 97, 98, 99, 100, 101, 102, 103, 104, 105, 106, 107, 108, 109, 110, 111, 112, 113, 114, 115, 116]	3072
	Q13936_Q9ULK5	CACNA1C	VANGL2	0.731099	schizophrenia	component	1		0.440919				0.434157				0.427826	0	0	0	0	0	0	0.35	0	0	0	0	0	1	0	0.73; 0.723; 0.723; 0.723; 0.723; 0.719; 0.716; 0.685; 0.662; 0.643; 0.623		rs10774037; rs10491964; rs758117; rs12823424; rs2239063; rs2007044; rs4298967; rs1024582; rs2238044; rs2159100; rs1006737		Q13936	Q9ULK5	model_1_multimer_v3_pred_0	0.587133	0.256885	0.322934	0.073626	228	[839, 840, 841, 842, 843, 868, 899, 900, 901, 904, 905, 908, 909, 911, 912, 915, 928, 929, 930, 931, 932, 933, 934, 935, 936, 937, 938, 939, 940, 942, 943, 1296, 1643, 1927, 1928, 1929, 1930, 1931, 1932, 1933, 1934, 1935, 1936, 1937, 1938, 1939, 1940, 1941, 1942, 1943, 1944, 1945, 1946, 1947, 1948, 1949, 1950, 1951, 1952, 1953, 1954, 1955, 1956, 1957, 1958, 1960, 1965, 1966, 1967, 1968, 2106, 210…	[26, 42, 43, 44, 45, 46, 47, 48, 49, 50, 51, 52, 53, 54, 55, 64, 66, 68, 88, 91, 92, 94, 95, 96, 107, 111, 118, 129, 177, 178, 187, 190, 191, 194, 195, 197, 198, 199, 200, 201, 202, 203, 204, 205, 206, 207, 208, 279, 280, 281, 284, 285, 286, 287, 288, 302, 305, 306, 307, 308, 309, 310, 311, 312, 313, 315, 347, 348, 350, 351, 352, 353, 354, 355, 356, 357, 358, 359, 360, 361, 362, 363, 364, 365, 36…	3072
	Q13936_Q99536	CACNA1C	VAT1	0.74862	schizophrenia	component	1		0.551018				0.684368				0.41235	0	0	0	0	0	0	0	0	0	0	0	0	1	0	0.73; 0.723; 0.723; 0.723; 0.723; 0.719; 0.716; 0.685; 0.662; 0.643; 0.623		rs10774037; rs10491964; rs758117; rs12823424; rs2239063; rs2007044; rs4298967; rs1024582; rs2238044; rs2159100; rs1006737		Q13936	Q99536	model_4_multimer_v3_pred_0	0.6092	0.264528	0.333463	0.37411	121	[139, 140, 142, 143, 144, 145, 146, 147, 148, 149, 151, 152, 153, 154, 155, 156, 157, 158, 159, 161, 675, 681, 682, 683, 684, 686, 688, 689, 690, 691, 692, 693, 694, 695, 697, 1079, 1080, 1081, 1082, 1083, 1084, 1088, 1092, 1093, 1094, 1095, 1096, 1097, 1099, 1100, 1101, 1102, 1103, 1104, 1105, 1106, 1107, 1109, 1142, 1145, 1146, 1147, 1148, 1154, 1155, 1156, 1157, 1158, 1159, 1160, 1161, 1162, 1…	[53, 54, 55, 56, 57, 61, 94, 95, 96, 97, 98, 99, 100, 101, 103, 105, 106, 107, 267, 270, 273, 274, 290, 295, 296, 297, 298, 299, 300, 301, 302, 303, 305, 306, 307, 308, 309, 310, 311, 312, 313, 314, 315, 316, 317, 318, 319, 321]	3072
	Q13936_O94967	CACNA1C	WDR47	0.770146	schizophrenia	component	1		0.492393				0.407744				0.423743	0	0	0	0	0	0	0.35	0	0	0	0	0	1	0	0.73; 0.723; 0.723; 0.723; 0.723; 0.719; 0.716; 0.685; 0.662; 0.643; 0.623		rs10774037; rs10491964; rs758117; rs12823424; rs2239063; rs2007044; rs4298967; rs1024582; rs2238044; rs2159100; rs1006737		Q13936	O94967
	Q13936_O00308	CACNA1C	WWP2	0.783703	schizophrenia	disorder	1		0.346664				0.36134				0.259462	0	0	0	0	0	0	0.35	0	0	0	0	0	1	0	0.73; 0.723; 0.723; 0.723; 0.723; 0.719; 0.716; 0.685; 0.662; 0.643; 0.623		rs10774037; rs10491964; rs758117; rs12823424; rs2239063; rs2007044; rs4298967; rs1024582; rs2238044; rs2159100; rs1006737		Q13936	O00308
	Q15878_O60741	CACNA1E	HCN1	0.944623	schizophrenia	disorder & component	1											0	0	0	0	0	0	0.35	0	0	0	0	0	0	1		0.783; 0.648; 0.636; 0.633; 0.629; 0.592; 0.561; 0.508; 0.161		rs13355485; rs9292918; rs6874127; rs1501357; rs1501361; rs62367473; rs4493682; rs16902086; rs6880469	Q15878	O60741
	P54289_O60741	CACNA2D1	HCN1	0.872115	schizophrenia	disorder & component	1											0	0	0	0	0	0	0.35	0	1	0	0	0	0	1	0.093; 0.092; 0.092; 0.087	0.783; 0.648; 0.636; 0.633; 0.629; 0.592; 0.561; 0.508; 0.161	rs2522831; rs17284668; rs17212432; rs6467912	rs13355485; rs9292918; rs6874127; rs1501357; rs1501361; rs62367473; rs4493682; rs16902086; rs6880469	P54289	O60741	model_4_multimer_v3_pred_0	0.579584	0.218799	0.290956	0.0548173	71	[326, 327, 328, 329, 330, 393, 911, 912, 913, 914, 915, 916, 917, 918, 919, 920, 921, 922, 923, 925, 926, 928, 929, 930, 931, 932, 933, 934, 935]	[202, 203, 357, 358, 379, 380, 383, 384, 385, 386, 387, 388, 389, 390, 391, 392, 393, 394, 395, 398, 405, 408, 409, 410, 411, 412, 413, 414, 415, 416, 417, 418, 419, 420, 421, 447, 448, 451, 452, 453, 454, 455]	3072
	Q02641_O60741	CACNB1	HCN1	0.937396	schizophrenia	disorder	1											0	0	0	0	0	0	0.35	0	0	0	0	0	0	1		0.783; 0.648; 0.636; 0.633; 0.629; 0.592; 0.561; 0.508; 0.161		rs13355485; rs9292918; rs6874127; rs1501357; rs1501361; rs62367473; rs4493682; rs16902086; rs6880469	Q02641	O60741	model_2_multimer_v3_pred_0	0.400512	0.161536	0.209331	0.0356741	147	[9, 13, 14, 15, 16, 17, 18, 19, 20, 21, 22, 23, 202, 239, 272, 274, 275, 277, 280, 285, 286, 287, 288, 289, 290, 291, 292, 293, 294, 295, 296, 297, 298, 299, 325, 331, 365, 366, 367, 368, 369, 370, 372, 505, 506, 507, 508, 509, 510, 511, 512, 513, 514, 554, 555, 556, 557, 558, 559, 560, 561, 562, 563, 564, 565, 576, 577, 578, 579, 580, 581, 582, 583, 584, 585, 586, 588, 591]	[404, 407, 408, 418, 422, 423, 424, 425, 426, 427, 428, 429, 430, 431, 432, 433, 434, 436, 437, 440, 441, 442, 496, 497, 498, 499, 500, 501, 529, 554, 555, 556, 557, 558, 638, 639, 640, 641, 642, 643, 644, 720, 721, 722, 723, 725, 726, 727, 728, 729, 730, 731, 732, 733, 734, 735, 844, 852, 853, 854, 855, 856, 857, 858, 859, 860, 861, 862, 863]	3072
	Q9UQM7_O60741	CAMK2A	HCN1	0.940068	schizophrenia	component	1											0	0	0	0	0	0	0.35	0	0	0	1	0	0	1		0.783; 0.648; 0.636; 0.633; 0.629; 0.592; 0.561; 0.508; 0.161		rs13355485; rs9292918; rs6874127; rs1501357; rs1501361; rs62367473; rs4493682; rs16902086; rs6880469	Q9UQM7	O60741
	Q8N350_O60741	CBARP	HCN1	0.753858	schizophrenia	component	1											0	0	0	0	0	0	0.35	0	0	0	0	0	0	1		0.783; 0.648; 0.636; 0.633; 0.629; 0.592; 0.561; 0.508; 0.161		rs13355485; rs9292918; rs6874127; rs1501357; rs1501361; rs62367473; rs4493682; rs16902086; rs6880469	Q8N350	O60741	model_1_multimer_v3_pred_0	0.41697	0.271337	0.300463	0.26063	637	[35, 36, 37, 38, 39, 40, 41, 42, 43, 44, 45, 46, 47, 48, 49, 50, 51, 52, 53, 54, 55, 56, 57, 58, 59, 60, 61, 62, 63, 64, 65, 66, 67, 68, 69, 70, 71, 72, 73, 74, 75, 76, 77, 78, 79, 80, 81, 82, 83, 84, 86, 87, 88, 90, 91, 92, 93, 108, 109, 110, 111, 113, 115, 116, 117, 134, 148, 149, 150, 151, 152, 153, 154, 155, 156, 157, 158, 159, 160, 161, 162, 163, 164, 165, 166, 167, 171, 172, 173, 174, 176, …	[106, 107, 108, 109, 110, 111, 112, 113, 114, 115, 116, 117, 118, 119, 120, 122, 130, 131, 132, 133, 134, 135, 157, 160, 161, 163, 164, 165, 167, 168, 169, 170, 171, 172, 173, 174, 175, 176, 177, 179, 180, 181, 183, 187, 188, 189, 190, 191, 192, 193, 194, 195, 196, 199, 200, 201, 202, 203, 204, 205, 209, 210, 211, 212, 213, 214, 215, 216, 217, 218, 219, 220, 221, 222, 223, 224, 225, 226, 227, 228…	2694
	Q5SW79_Q14194	CEP170	CRMP1	0.796694	schizophrenia	component	1	0.240831	0.297732	0.415282	0.474399	0.391257	0.368999	0.715397	0.366823	0.41463	0.313237	0	0	0	0	0	0	0	0.0053949	0	0	0	0	1	0	0.545; 0.215; 0.211; 0.204; 0.198; 0.115; 0.113; 0.082; 0.075; 0.062		rs12058508; rs1538774; rs10803138; rs2256126; rs6703335; rs14403; rs9428966; rs13376709; rs35978510; rs12093576		Q5SW79	Q14194	model_3_multimer_v3_pred_0	0.36922	0.223346	0.252521	0.16915	240	[1, 2, 3, 4, 5, 6, 7, 14, 15, 16, 17, 18, 19, 20, 21, 23, 33, 34, 35, 36, 37, 38, 39, 40, 43, 44, 45, 47, 56, 57, 58, 59, 60, 61, 62, 63, 64, 65, 66, 67, 68, 69, 70, 71, 72, 73, 74, 75, 76, 77, 78, 90, 91, 92, 93, 94, 95, 96, 97, 98, 172, 173, 174, 175, 647, 648, 649, 650, 651, 652, 653, 654, 1357, 1358, 1359, 1360, 1361, 1362, 1363, 1364, 1365, 1404, 1406, 1407, 1408, 1409, 1410, 1411, 1412, 141…	[1, 2, 3, 4, 5, 6, 7, 8, 9, 10, 12, 14, 15, 16, 17, 18, 24, 26, 29, 31, 33, 34, 35, 36, 37, 38, 39, 40, 41, 42, 43, 44, 45, 46, 47, 48, 49, 50, 51, 52, 53, 55, 189, 190, 192, 230, 232, 233, 234, 235, 236, 237, 238, 239, 240, 241, 242, 244, 245, 247, 258, 259, 260, 261, 262, 263, 264, 265, 266, 267, 268, 269, 270, 271, 272, 273, 274, 316, 320, 323, 325, 389, 393, 394, 395, 396, 397, 398, 400, 401,…	3072
	Q5SW79_Q9BPU6	CEP170	DPYSL5	0.781788	schizophrenia	component	1	0.171297	0.373086		0.383206	0.218638	0.422144	0.43632	0.479467	0.346661	0.492699	0	0	0	0	0	0	0	0.00444382	0	0	0	0	1	0	0.545; 0.215; 0.211; 0.204; 0.198; 0.115; 0.113; 0.082; 0.075; 0.062		rs12058508; rs1538774; rs10803138; rs2256126; rs6703335; rs14403; rs9428966; rs13376709; rs35978510; rs12093576		Q5SW79	Q9BPU6	model_4_multimer_v3_pred_0	0.364937	0.309455	0.320552	0.0692517	384	[1, 2, 3, 4, 6, 8, 25, 26, 27, 28, 29, 30, 31, 32, 33, 34, 35, 41, 46, 47, 49, 51, 52, 54, 56, 57, 58, 59, 60, 61, 62, 63, 65, 66, 67, 68, 69, 70, 71, 72, 73, 74, 75, 76, 77, 170, 172, 185, 186, 187, 188, 189, 190, 191, 220, 221, 222, 374, 376, 377, 378, 379, 380, 381, 382, 383, 384, 385, 386, 387, 388, 389, 390, 391, 392, 393, 512, 513, 515, 516, 517, 518, 519, 520, 521, 523, 524, 581, 582, 583,…	[142, 143, 146, 147, 149, 150, 178, 179, 180, 181, 182, 183, 184, 185, 186, 213, 214, 216, 217, 218, 220, 221, 222, 223, 224, 225, 226, 229, 230, 233, 234, 237, 238, 239, 240, 241, 242, 248, 249, 250, 251, 252, 253, 254, 255, 256, 257, 258, 259, 260, 261, 262, 263, 264, 265, 267, 272, 273, 274, 275, 276, 277, 278, 279, 280, 281, 282, 283, 284, 285, 286, 287, 288, 289, 290, 291, 292, 293, 294, 295…	3072
	Q5SW79_Q13509	CEP170	TUBB3	0.760689	schizophrenia	component	1	0.342796	0.667616	0.54458	0.414592	0.636624	0.810856	0.7712	0.824212	0.301606	0.439977	0	0	0	0	0	0	0	5.30825e-06	0	1	0	0	1	0	0.545; 0.215; 0.211; 0.204; 0.198; 0.115; 0.113; 0.082; 0.075; 0.062		rs12058508; rs1538774; rs10803138; rs2256126; rs6703335; rs14403; rs9428966; rs13376709; rs35978510; rs12093576		Q5SW79	Q13509	model_5_multimer_v3_pred_0	0.395586	0.791198	0.712076	0.426657	310	[24, 27, 28, 29, 36, 37, 38, 39, 40, 41, 42, 43, 44, 59, 60, 61, 62, 63, 64, 65, 66, 67, 68, 70, 71, 72, 73, 74, 75, 76, 88, 89, 90, 91, 92, 93, 176, 177, 178, 179, 180, 181, 182, 183, 500, 501, 502, 503, 504, 517, 519, 520, 521, 522, 523, 524, 525, 526, 583, 584, 585, 586, 587, 588, 589, 590, 591, 701, 1092, 1093, 1094, 1095, 1096, 1097, 1098, 1099, 1100, 1101, 1102, 1103, 1104, 1105, 1106, 1107…	[10, 11, 12, 13, 14, 15, 16, 17, 18, 19, 22, 33, 35, 48, 52, 53, 54, 55, 56, 57, 58, 59, 67, 68, 69, 70, 71, 72, 73, 74, 75, 76, 77, 78, 79, 80, 81, 82, 83, 93, 94, 95, 96, 97, 98, 99, 100, 103, 126, 127, 128, 131, 133, 140, 141, 142, 143, 149, 152, 153, 154, 155, 156, 157, 158, 159, 160, 161, 162, 163, 164, 165, 166, 172, 173, 175, 176, 177, 178, 179, 180, 190, 191, 192, 193, 194, 195, 196, 197,…	3072
	Q5SW79_P61981	CEP170	YWHAG	0.73107	schizophrenia	component	1	0.510735	0.423487	0.407097	0.588504	0.50494	0.571703	0.337254	0.55194	0.340903	0.437422	0	0.999188	0	0	237	0	0.67	0.0106354	0	0	0	0	1	0	0.545; 0.215; 0.211; 0.204; 0.198; 0.115; 0.113; 0.082; 0.075; 0.062		rs12058508; rs1538774; rs10803138; rs2256126; rs6703335; rs14403; rs9428966; rs13376709; rs35978510; rs12093576		Q5SW79	P61981	model_1_multimer_v3_pred_0	0.33829	0.831606	0.732943	0.216991	354	[10, 11, 12, 13, 14, 15, 16, 17, 19, 20, 21, 22, 23, 24, 25, 26, 27, 28, 29, 30, 31, 32, 33, 34, 35, 36, 37, 38, 39, 40, 41, 42, 43, 44, 45, 46, 47, 58, 59, 60, 61, 62, 63, 64, 65, 72, 73, 74, 75, 76, 88, 89, 90, 91, 92, 93, 94, 95, 104, 105, 106, 107, 108, 109, 110, 111, 112, 113, 114, 115, 116, 117, 118, 119, 120, 121, 167, 170, 171, 172, 173, 174, 175, 176, 177, 178, 179, 180, 181, 182, 183, 1…	[3, 4, 5, 6, 7, 8, 9, 10, 11, 12, 13, 14, 15, 16, 17, 18, 19, 20, 21, 22, 23, 24, 25, 26, 27, 30, 37, 38, 39, 40, 41, 42, 43, 44, 45, 46, 47, 48, 49, 50, 51, 52, 53, 54, 55, 56, 57, 58, 59, 60, 61, 62, 63, 64, 65, 66, 67, 68, 69, 70, 71, 72, 73, 74, 75, 76, 77, 78, 79, 80, 81, 82, 83, 84, 85, 86, 87, 88, 89, 92, 93, 97, 118, 119, 121, 122, 123, 125, 126, 128, 129, 130, 132, 133, 134, 136, 137, 15…	3072
	Q8TEP8_P38919	CEP192	EIF4A3	0.758062	schizophrenia	component	1	0.4815	0.496432		0.541507	0.373455	0.421507	0.588519	0.252441		0.404325	0	0	0	0	0	0	0	0.00750805	0	0	0	0	1	0	0.646		rs3809912		Q8TEP8	P38919	model_4_multimer_v3_pred_0	0.365447	0.730789	0.657721	0.390642	508	[6, 7, 8, 10, 214, 215, 216, 217, 218, 219, 220, 221, 222, 223, 224, 227, 230, 231, 234, 515, 521, 525, 529, 578, 579, 580, 581, 582, 583, 584, 585, 586, 587, 588, 589, 590, 591, 592, 593, 594, 595, 596, 597, 601, 602, 603, 604, 605, 606, 607, 608, 609, 610, 611, 612, 613, 775, 776, 777, 778, 779, 780, 781, 782, 783, 784, 785, 786, 787, 788, 789, 790, 791, 800, 1251, 1252, 1253, 1254, 1255, 1256,…	[2, 3, 4, 5, 6, 7, 8, 9, 10, 11, 12, 13, 14, 15, 16, 17, 18, 19, 20, 21, 22, 23, 24, 25, 26, 27, 28, 29, 30, 31, 32, 33, 38, 39, 40, 41, 42, 43, 44, 45, 46, 47, 48, 49, 50, 51, 52, 53, 54, 55, 56, 57, 58, 59, 60, 61, 62, 63, 65, 66, 68, 69, 70, 71, 72, 73, 74, 75, 76, 77, 78, 79, 82, 83, 84, 85, 86, 87, 90, 91, 92, 93, 94, 95, 96, 97, 98, 99, 100, 101, 102, 103, 104, 105, 106, 107, 108, 109, 110,…	3072
	P09497_O60741	CLTB	HCN1	0.913464	schizophrenia	component	1											0	0	0	0	0	0	0.35	0	0	0	0	0	0	1		0.783; 0.648; 0.636; 0.633; 0.629; 0.592; 0.561; 0.508; 0.161		rs13355485; rs9292918; rs6874127; rs1501357; rs1501361; rs62367473; rs4493682; rs16902086; rs6880469	P09497	O60741	model_3_multimer_v3_pred_0	0.470552	0.154357	0.217596	0.338165	233	[38, 39, 40, 41, 129, 132, 133, 134, 135, 136, 137, 138, 139, 140, 141, 142, 143, 144, 145, 146, 147, 148, 149, 150, 151, 152, 153, 154, 155, 156, 157, 158, 159, 160, 161, 162, 163, 164, 165, 166, 167, 168, 169, 170, 171, 172, 173, 174, 175, 176, 177, 178, 179, 180, 181, 182, 183, 184, 185, 193, 194, 195, 196, 197, 198, 199, 200, 202, 204, 205, 206, 207, 208, 209, 210, 212]	[406, 410, 413, 414, 416, 417, 418, 420, 421, 443, 444, 445, 446, 447, 448, 449, 450, 451, 452, 462, 463, 465, 466, 467, 468, 469, 470, 471, 472, 473, 474, 475, 476, 477, 478, 479, 480, 481, 482, 483, 484, 485, 486, 487, 488, 489, 490, 491, 492, 494, 503, 504, 505, 506, 507, 508, 509, 510, 511, 512, 513, 514, 515, 516, 532, 533, 534, 535, 536, 537, 538, 539, 540, 541, 542, 543, 544, 545, 546, 547…	3072
	P09497_Q9BYB0	CLTB	SHANK3	0.833106	schizophrenia	component	1	0.242886	0.39893		0.346346	0.337746	0.295044	0.243705	0.2229		0.263365	0	0	0	0	0	0	0.35	0	0	0	0	1	0	1		0.567		rs9616914	P09497	Q9BYB0	model_1_multimer_v3_pred_0	0.363435	0.233547	0.259524	0.0416792	319	[7, 8, 9, 10, 11, 12, 13, 14, 15, 16, 17, 18, 19, 20, 21, 22, 23, 25, 26, 27, 28, 29, 30, 31, 32, 33, 34, 35, 36, 37, 38, 39, 40, 41, 42, 53, 54, 55, 56, 57, 58, 59, 60, 61, 62, 63, 64, 65, 66, 67, 68, 69, 70, 100, 101, 102, 103, 104, 105, 106, 107, 108, 109, 110, 111, 112, 113, 114, 116, 117, 118, 120, 121, 123, 124, 127, 128, 131, 134, 135, 138, 139, 142, 143, 144, 145, 146, 147, 148, 149, 150,…	[215, 225, 247, 248, 249, 250, 251, 255, 256, 258, 259, 260, 277, 278, 279, 280, 281, 282, 283, 284, 285, 286, 287, 288, 289, 290, 291, 292, 293, 294, 295, 296, 298, 299, 302, 303, 307, 308, 309, 310, 311, 312, 313, 314, 315, 316, 317, 318, 319, 320, 321, 322, 323, 324, 325, 326, 327, 328, 329, 330, 331, 332, 333, 334, 335, 336, 337, 583, 584, 585, 586, 589, 595, 597, 598, 599, 600, 601, 602, 603…	3072
	Q12860_O60741	CNTN1	HCN1	0.940751	schizophrenia	disorder & component	1											0	0	0	0	0	0	0.35	0	0	0	0	0	0	1		0.783; 0.648; 0.636; 0.633; 0.629; 0.592; 0.561; 0.508; 0.161		rs13355485; rs9292918; rs6874127; rs1501357; rs1501361; rs62367473; rs4493682; rs16902086; rs6880469	Q12860	O60741	model_4_multimer_v3_pred_0	0.366681	0.216703	0.246699	0.141148	173	[1, 2, 4, 5, 6, 7, 8, 9, 10, 11, 12, 13, 14, 15, 16, 17, 18, 19, 20, 21, 22, 23, 24, 25, 26, 27, 28, 29, 30, 57, 58, 179, 180, 182, 290, 823, 824, 842, 843, 844, 845, 846, 847, 848, 849, 850, 851, 852, 853, 854, 855, 856, 857, 858, 867, 868, 869, 870, 871, 872, 875, 876, 877, 878, 879, 880, 943, 944, 945, 946, 947, 948, 949, 950, 951, 952, 969, 970, 971, 972, 973, 975, 977]	[157, 199, 200, 201, 202, 203, 216, 220, 221, 224, 227, 255, 258, 259, 261, 262, 263, 265, 266, 268, 269, 270, 271, 272, 273, 274, 275, 276, 277, 279, 280, 283, 297, 301, 304, 305, 307, 308, 311, 312, 313, 314, 315, 316, 318, 319, 322, 323, 369, 370, 373, 374, 375, 376, 377, 378, 379, 380, 381, 382, 383, 384, 385, 388, 392, 420, 421, 508, 546, 548, 853, 854, 855, 856, 857, 858, 859, 860, 861, 862…	3072
	Q8WYK1_O60741	CNTNAP5	HCN1	0.881806	schizophrenia	disorder	1											0	0	0	0	0	0	0.35	0	0	0	0	0	0	1		0.783; 0.648; 0.636; 0.633; 0.629; 0.592; 0.561; 0.508; 0.161		rs13355485; rs9292918; rs6874127; rs1501357; rs1501361; rs62367473; rs4493682; rs16902086; rs6880469	Q8WYK1	O60741	model_5_multimer_v3_pred_0	0.539977	0.215707	0.280561	0.160029	150	[2, 3, 4, 5, 6, 7, 8, 9, 10, 11, 12, 13, 14, 15, 16, 17, 18, 100, 102, 104, 159, 160, 161, 162, 163, 164, 797, 798, 799, 800, 801, 802, 803, 804, 805, 806, 823, 824, 825, 826, 827, 829, 830, 831, 832, 833, 834, 835, 836, 837, 838, 839, 840, 841, 843, 851, 858, 860, 911, 912, 913, 914, 915, 916, 917, 918, 919, 920, 921, 922, 923, 924, 925, 926, 927, 940, 944, 945, 947, 948, 949, 950, 1254]	[11, 12, 13, 14, 15, 16, 17, 18, 19, 20, 21, 387, 421, 422, 423, 424, 425, 426, 427, 428, 429, 430, 431, 432, 433, 437, 496, 497, 498, 499, 500, 501, 502, 503, 504, 505, 506, 507, 519, 520, 521, 522, 523, 524, 525, 526, 527, 529, 531, 532, 538, 549, 551, 552, 553, 554, 555, 556, 557, 558, 559, 638, 639, 640, 641, 642, 644]	3072
	Q14194_O60741	CRMP1	HCN1	0.800011	schizophrenia	component	1											0	0	0	0	0	0	0.35	0	0	0	0	0	0	1		0.783; 0.648; 0.636; 0.633; 0.629; 0.592; 0.561; 0.508; 0.161		rs13355485; rs9292918; rs6874127; rs1501357; rs1501361; rs62367473; rs4493682; rs16902086; rs6880469	Q14194	O60741	model_4_multimer_v3_pred_0	0.425108	0.171483	0.222208	0.0866272	123	[145, 146, 511, 534, 535, 536, 537, 538, 539, 540, 541, 545, 546, 547, 548, 549, 550, 551, 552, 553, 554, 555, 556, 557, 558, 559, 560, 561, 562, 563, 564, 565, 566, 567, 568, 569, 570, 571, 572]	[109, 112, 113, 114, 115, 199, 200, 201, 202, 203, 204, 205, 216, 217, 218, 219, 220, 221, 222, 223, 224, 225, 227, 266, 269, 271, 272, 275, 276, 278, 279, 280, 282, 283, 284, 285, 286, 287, 288, 289, 290, 291, 292, 293, 294, 295, 296, 297, 298, 300, 301, 304, 308, 311, 358, 379, 380, 381, 383, 384, 385, 386, 387, 388, 389, 390, 391, 392, 393, 394, 395, 396, 397, 398, 399, 400, 402, 403, 416, 417…	3072
	Q13618_P09471	CUL3	GNAO1	0.730943	schizophrenia	disorder & component	1	0.386378	0.475861	0.305605	0.400215	0.338741	0.432995	0.331753	0.313429	0.353278	0.397322	0	0	0	0	0	0	0.35	0.00706343	0	0	0	0	1	0	0.636		rs11685299		Q13618	P09471	model_2_multimer_v3_pred_0	0.635929	0.473559	0.506033	0.304521	127	[13, 14, 15, 16, 17, 18, 19, 20, 21, 22, 23, 24, 25, 44, 49, 52, 53, 54, 55, 56, 57, 58, 59, 60, 61, 62, 63, 64, 65, 66, 67, 68, 69, 70, 114, 115, 116, 117, 118, 119, 120, 121, 122, 123, 124, 125, 126, 127, 128, 129, 130, 131, 132, 133, 134, 135]	[24, 25, 27, 28, 29, 30, 31, 32, 33, 34, 56, 57, 191, 192, 193, 194, 195, 196, 197, 220, 222, 223, 264, 265, 266, 267, 268, 269, 302, 305, 306, 307, 308, 309, 310, 312, 315, 316, 317, 318, 319, 320, 321, 322, 323, 329, 330, 331, 332, 333, 334, 335, 336, 337, 338, 339, 340, 341, 342, 343, 344, 345, 346, 347, 348, 349, 350, 351, 352, 353, 354]	3072
	Q13618_Q9HCM2	CUL3	PLXNA4	0.75886	schizophrenia	disorder	1		0.158506	0.139668	0.512128		0.315337	0.200124			0.140022	0	0	0	0	0	0	0.35	0	0	0	0	0	1	0	0.636	0.14	rs11685299	rs7801375	Q13618	Q9HCM2	model_4_multimer_v3_pred_0	0.444457	0.45206	0.45054	0.529729	175	[21, 62, 65, 66, 67, 68, 69, 70, 121, 124, 125, 126, 127, 128, 129, 130, 131, 132, 133, 134, 135, 367, 405, 406, 409, 410, 412, 413, 414, 415, 416, 417, 418, 419, 420, 421, 425, 436, 440, 445, 447, 448, 449, 450, 451, 452, 453, 454, 455, 456, 457, 458, 459, 460, 461, 462, 463, 464, 465, 466, 467, 468, 469, 470, 471, 472, 473, 474, 475, 476, 477, 478, 479, 480, 481, 482, 512, 705, 706, 707, 708, 7…	[156, 194, 218, 219, 220, 221, 222, 223, 224, 225, 226, 228, 229, 230, 231, 232, 233, 235, 288, 289, 291, 372, 374, 375, 376, 377, 378, 379, 381, 383, 384, 385, 386, 387, 388, 389, 390, 391, 392, 393, 394, 395, 396, 397, 398, 399, 406, 407, 408, 409, 410, 411, 412, 870, 897, 921, 922, 923, 924, 925, 926, 927, 928, 929, 948, 950, 951, 952, 953, 955, 977, 978, 1494]	3072
	Q13618_Q9C0H9	CUL3	SRCIN1	0.737456	schizophrenia	component	1		0.543487		0.338811	0.208535	0.375702	0.551376	0.288908		0.511332	0	0	0	0	0	0	0.35	0.00706911	0	0	0	0	1	0	0.636		rs11685299		Q13618	Q9C0H9	model_4_multimer_v3_pred_0	0.436114	0.532245	0.513019	0.337334	279	[3, 4, 5, 6, 7, 8, 9, 10, 11, 12, 13, 14, 15, 16, 17, 18, 44, 49, 50, 51, 52, 53, 54, 55, 56, 57, 58, 59, 82, 83, 85, 86, 87, 88, 89, 90, 91, 92, 93, 94, 95, 96, 97, 98, 99, 100, 101, 102, 103, 104, 105, 111, 112, 113, 114, 115, 116, 117, 118, 119, 120, 121, 122, 123, 124, 127, 128, 129, 132, 133, 135, 140, 150, 151, 154, 155, 156, 157, 158, 160, 171, 177, 178, 179, 182, 196, 440, 441, 442, 443, …	[179, 180, 181, 182, 183, 184, 189, 190, 191, 192, 193, 194, 195, 196, 197, 212, 213, 235, 251, 252, 254, 394, 395, 396, 397, 398, 399, 400, 401, 402, 403, 404, 405, 406, 407, 408, 409, 429, 430, 431, 432, 433, 434, 435, 436, 437, 438, 707, 710, 711, 714, 717, 718, 761, 764, 765, 768, 786, 971, 972, 973, 974, 975, 976, 977, 978, 1167, 1168, 1169, 1170, 1171, 1172, 1173, 1174, 1175, 1176, 1177, 11…	3072
	Q13618_P04350	CUL3	TUBB4A	0.732625	schizophrenia	component	1	0.491228	0.354534	0.562746	0.456187	0.378383	0.252022	0.421379	0.601933	0.602819	0.416202	0	0	0	0	0	0	0.35	0.00715076	0	1	0	0	1	0	0.636		rs11685299		Q13618	P04350	model_4_multimer_v3_pred_0	0.709324	0.729305	0.725309	0.52509	133	[11, 12, 13, 14, 15, 16, 17, 18, 19, 20, 21, 22, 37, 39, 40, 41, 42, 43, 44, 45, 47, 48, 49, 50, 51, 52, 53, 54, 55, 56, 57, 58, 59, 62, 63, 66, 110, 111, 112, 113, 114, 115, 116, 117, 118, 119, 120, 121, 122, 123, 124, 125, 127, 128, 140]	[10, 11, 12, 13, 14, 15, 16, 69, 71, 72, 73, 74, 75, 76, 78, 79, 80, 94, 95, 96, 97, 98, 99, 100, 101, 102, 103, 104, 107, 108, 111, 140, 141, 142, 143, 145, 171, 172, 173, 174, 175, 176, 177, 178, 179, 180, 181, 182, 183, 184, 204, 208, 211, 217, 218, 219, 220, 221, 222, 223, 224, 225, 226, 387, 388, 389, 391, 392, 393, 394, 395, 396, 397, 398, 399, 400, 401, 402]	3072
	Q9Y4D1_O60741	DAAM1	HCN1	0.931043	schizophrenia	component	1											0	0	0	0	0	0	0.35	0	0	0	0	0	0	1		0.783; 0.648; 0.636; 0.633; 0.629; 0.592; 0.561; 0.508; 0.161		rs13355485; rs9292918; rs6874127; rs1501357; rs1501361; rs62367473; rs4493682; rs16902086; rs6880469	Q9Y4D1	O60741	model_1_multimer_v3_pred_0	0.36058	0.221476	0.249297	0.10552	115	[1, 2, 3, 4, 5, 6, 7, 8, 9, 394, 395, 396, 397, 439, 440, 442, 443, 446, 447, 450, 453, 614, 655, 656, 657, 658, 659, 660, 661, 662, 663, 664, 665, 689, 690, 691, 692, 693, 694, 695, 697, 698, 702, 729, 730, 733, 734]	[112, 199, 200, 201, 202, 203, 204, 279, 282, 283, 286, 287, 290, 293, 297, 392, 395, 396, 411, 412, 413, 414, 415, 416, 417, 418, 419, 420, 421, 422, 423, 424, 425, 426, 427, 428, 429, 430, 431, 432, 447, 448, 451, 452, 455, 458, 490, 497, 500, 501, 504, 505, 506, 507, 508, 523, 524, 525, 546, 548, 550, 551, 552, 567, 568, 571, 574, 575]	3072
	Q14203_O60741	DCTN1	HCN1	0.850039	schizophrenia	component	1											0	0	0	0	0	0	0.35	0	0	0	0	0	0	1		0.783; 0.648; 0.636; 0.633; 0.629; 0.592; 0.561; 0.508; 0.161		rs13355485; rs9292918; rs6874127; rs1501357; rs1501361; rs62367473; rs4493682; rs16902086; rs6880469	Q14203	O60741	model_1_multimer_v3_pred_0	0.365688	0.289054	0.30438	0.0454505	234	[9, 10, 11, 12, 13, 14, 15, 16, 17, 18, 119, 120, 121, 122, 123, 124, 125, 126, 127, 137, 138, 139, 140, 141, 144, 145, 146, 147, 148, 149, 150, 151, 152, 153, 154, 155, 198, 199, 200, 201, 202, 203, 204, 302, 305, 306, 308, 309, 312, 313, 315, 316, 319, 322, 323, 324, 325, 326, 327, 328, 329, 330, 331, 332, 333, 334, 335, 336, 337, 338, 339, 340, 341, 342, 343, 344, 345, 346, 347, 348, 349, 960,…	[240, 244, 246, 247, 248, 249, 250, 251, 252, 253, 254, 255, 256, 257, 258, 259, 321, 322, 323, 324, 325, 369, 405, 406, 409, 410, 413, 414, 416, 417, 420, 421, 443, 445, 447, 448, 492, 494, 503, 504, 505, 506, 507, 508, 509, 510, 511, 512, 513, 541, 542, 543, 544, 545, 546, 547, 548, 549, 550, 563, 564, 565, 566, 567, 568, 570, 597, 598, 599, 600, 601, 602, 603, 604, 670, 671, 672, 673, 674, 689…	3072
	Q13561_O60741	DCTN2	HCN1	0.748576	schizophrenia	component	1											0	0	0	0	0	0	0.35	0	0	0	0	0	0	1		0.783; 0.648; 0.636; 0.633; 0.629; 0.592; 0.561; 0.508; 0.161		rs13355485; rs9292918; rs6874127; rs1501357; rs1501361; rs62367473; rs4493682; rs16902086; rs6880469	Q13561	O60741	model_3_multimer_v3_pred_0	0.443141	0.184951	0.236589	0.0509824	169	[1, 2, 3, 4, 5, 6, 19, 21, 22, 24, 26, 27, 28, 29, 66, 67, 68, 69, 70, 71, 72, 73, 74, 75, 76, 78, 113, 114, 115, 116, 117, 118, 119, 120, 121, 122, 123, 124, 125, 126, 127, 133, 134, 135, 136, 137, 138, 139, 140, 141, 142, 143, 144, 145, 146, 147, 148, 166, 167, 211, 212, 213, 214, 215, 216, 217, 218, 219, 220, 221, 222, 363, 364, 365, 366, 367, 368, 369, 370, 371, 372, 373, 374, 375, 376, 377, …	[199, 200, 201, 202, 203, 204, 205, 236, 237, 238, 239, 240, 241, 242, 243, 244, 245, 246, 247, 249, 250, 251, 252, 253, 254, 255, 256, 258, 259, 409, 412, 413, 416, 417, 420, 421, 447, 448, 451, 452, 490, 567, 568, 571, 780, 781, 782, 783, 784, 785, 786, 787, 788, 789, 790, 791, 792, 793, 794, 797, 798, 799, 800, 801, 802, 803, 804, 805, 806, 807]	3072
	P78352_O60741	DLG4	HCN1	0.960524	schizophrenia	component	1											0	0	0	0	0	0	0.35	0	0	0	0	0	0	1		0.783; 0.648; 0.636; 0.633; 0.629; 0.592; 0.561; 0.508; 0.161		rs13355485; rs9292918; rs6874127; rs1501357; rs1501361; rs62367473; rs4493682; rs16902086; rs6880469	P78352	O60741	model_3_multimer_v3_pred_0	0.388574	0.176788	0.219145	0.448247	285	[80, 81, 82, 83, 84, 85, 86, 87, 88, 89, 90, 91, 92, 93, 95, 97, 127, 128, 129, 130, 131, 176, 179, 180, 181, 182, 183, 184, 256, 258, 259, 274, 275, 276, 277, 318, 319, 320, 321, 322, 323, 324, 325, 326, 327, 328, 338, 339, 340, 341, 342, 343, 344, 345, 346, 347, 348, 349, 353, 355, 376, 379, 380, 399, 401, 402, 403, 404, 405, 406, 407, 408, 409, 410, 411, 412, 413, 414, 415, 416, 417, 418, 419,…	[202, 203, 204, 413, 414, 416, 417, 418, 419, 420, 421, 422, 423, 424, 427, 428, 434, 438, 439, 444, 445, 446, 447, 448, 449, 450, 451, 452, 453, 454, 455, 456, 457, 458, 459, 462, 463, 464, 465, 466, 467, 468, 469, 470, 471, 472, 473, 474, 475, 476, 477, 478, 479, 480, 481, 482, 483, 484, 485, 486, 487, 488, 489, 490, 491, 492, 493, 494, 495, 496, 500, 502, 503, 506, 507, 508, 509, 510, 511, 512…	3072
	Q96FJ2_O60741	DYNLL2	HCN1	0.886757	schizophrenia	disorder	1											0	0	0	0	0	0	0.35	0	0	0	0	0	0	1		0.783; 0.648; 0.636; 0.633; 0.629; 0.592; 0.561; 0.508; 0.161		rs13355485; rs9292918; rs6874127; rs1501357; rs1501361; rs62367473; rs4493682; rs16902086; rs6880469	Q96FJ2	O60741	model_1_multimer_v3_pred_0	0.493152	0.289584	0.330298	0.0436482	44	[7, 8, 9, 10, 11, 12, 13, 55, 57, 61, 62, 63, 64, 65, 66, 67, 68, 69, 70, 71, 72, 73, 74, 75, 76, 77, 82, 83, 84, 85, 86, 87, 88, 89]	[881, 882, 883, 884, 885, 886, 887, 888, 889, 890]	3072
	P54764_O60741	EPHA4	HCN1	0.944777	schizophrenia	disorder & component	1											0	0	0	0	0	0	0.35	0	0	0	0	0	0	1		0.783; 0.648; 0.636; 0.633; 0.629; 0.592; 0.561; 0.508; 0.161		rs13355485; rs9292918; rs6874127; rs1501357; rs1501361; rs62367473; rs4493682; rs16902086; rs6880469	P54764	O60741	model_4_multimer_v3_pred_0	0.429218	0.349453	0.365406	0.334492	244	[107, 109, 113, 114, 115, 116, 117, 120, 135, 136, 138, 140, 141, 149, 150, 151, 152, 154, 207, 208, 209, 210, 211, 212, 214, 222, 223, 224, 225, 226, 228, 229, 230, 231, 240, 241, 242, 243, 244, 245, 246, 247, 248, 249, 250, 251, 252, 253, 254, 255, 256, 257, 258, 259, 260, 261, 267, 268, 269, 270, 271, 272, 286, 287, 288, 289, 565, 566, 567, 568, 569, 570, 571, 572, 573, 574, 575, 711, 712, 713…	[107, 108, 140, 143, 144, 147, 285, 288, 289, 290, 291, 292, 467, 468, 469, 470, 471, 472, 473, 474, 477, 478, 503, 504, 505, 506, 507, 508, 509, 510, 515, 517, 518, 519, 524, 525, 526, 527, 528, 531, 532, 533, 534, 535, 536, 537, 539, 540, 541, 542, 543, 544, 545, 546, 547, 548, 549, 550, 551, 552, 566, 567, 570, 584, 587, 588, 589, 591, 592, 593, 594, 595, 596, 597, 598, 599, 600, 601, 602, 603…	3072
	Q15375_O60741	EPHA7	HCN1	0.892707	schizophrenia	disorder & component	1											0	0	0	0	0	0	0.35	0	0	0	0	0	0	1		0.783; 0.648; 0.636; 0.633; 0.629; 0.592; 0.561; 0.508; 0.161		rs13355485; rs9292918; rs6874127; rs1501357; rs1501361; rs62367473; rs4493682; rs16902086; rs6880469	Q15375	O60741	model_2_multimer_v3_pred_0	0.374768	0.224701	0.254714	0.276334	238	[21, 24, 25, 27, 28, 29, 108, 110, 116, 117, 121, 151, 152, 153, 154, 155, 156, 157, 158, 164, 166, 167, 168, 169, 253, 255, 554, 555, 557, 558, 559, 560, 561, 562, 563, 564, 565, 566, 567, 568, 569, 570, 571, 572, 573, 574, 575, 576, 577, 578, 579, 580, 581, 582, 583, 584, 585, 586, 587, 588, 589, 590, 591, 592, 593, 594, 595, 596, 597, 598, 889, 891, 892, 894, 895, 896, 897, 898, 899, 907, 908,…	[109, 112, 113, 114, 137, 138, 150, 153, 157, 198, 199, 200, 201, 202, 203, 204, 205, 206, 220, 221, 223, 224, 225, 227, 228, 255, 258, 259, 262, 263, 265, 266, 268, 269, 271, 272, 273, 274, 275, 276, 277, 278, 279, 280, 281, 282, 283, 284, 286, 287, 288, 290, 293, 294, 296, 297, 298, 300, 301, 303, 304, 305, 307, 308, 309, 310, 311, 312, 313, 315, 318, 319, 320, 322, 323, 356, 369, 370, 371, 373…	3072
	P29323_O60741	EPHB2	HCN1	0.748032	schizophrenia	component	1											0	0	0	0	0	0	0.35	0	0	0	0	0	0	1		0.783; 0.648; 0.636; 0.633; 0.629; 0.592; 0.561; 0.508; 0.161		rs13355485; rs9292918; rs6874127; rs1501357; rs1501361; rs62367473; rs4493682; rs16902086; rs6880469	P29323	O60741	model_4_multimer_v3_pred_0	0.445732	0.416455	0.42231	0.418588	183	[22, 23, 24, 25, 26, 27, 28, 29, 30, 31, 32, 33, 34, 35, 37, 40, 43, 44, 45, 46, 47, 48, 49, 50, 51, 52, 53, 54, 55, 56, 57, 58, 59, 60, 76, 188, 189, 553, 554, 556, 557, 558, 560, 561, 562, 563, 564, 565, 566, 567, 568, 569, 571, 572, 573, 575, 576, 577, 578, 579, 580, 581, 582, 583, 584, 585, 586, 596, 597, 598, 599, 600, 601, 602, 603, 604, 605, 606, 607, 608, 609, 610, 611, 612, 665, 672]	[201, 202, 275, 279, 282, 286, 297, 301, 373, 376, 377, 379, 380, 381, 382, 383, 384, 385, 387, 388, 391, 392, 393, 394, 395, 396, 398, 399, 402, 403, 405, 406, 407, 408, 409, 410, 411, 412, 413, 414, 415, 416, 417, 418, 419, 420, 421, 422, 423, 424, 427, 428, 431, 443, 445, 448, 503, 504, 505, 506, 507, 508, 509, 510, 523, 524, 525, 526, 541, 542, 543, 544, 545, 546, 547, 548, 549, 550, 551, 552…	3072
	O15083_Q9BYB0	ERC2	SHANK3	0.80815	schizophrenia	disorder & component	1		0.33759		0.385482		0.282009	0.189719				0	0	0	0	0	0	0.35	0	0	0	0	1	0	1		0.567		rs9616914	O15083	Q9BYB0	model_5_multimer_v3_pred_0	0.324931	0.274459	0.284553	0.0407428	1025	[1, 2, 3, 4, 5, 6, 7, 8, 9, 10, 11, 16, 17, 18, 19, 20, 21, 22, 23, 24, 25, 27, 30, 31, 32, 33, 34, 35, 36, 37, 38, 39, 40, 41, 42, 43, 44, 45, 46, 47, 48, 50, 53, 54, 57, 59, 60, 61, 62, 63, 64, 65, 66, 67, 68, 69, 70, 71, 72, 73, 74, 75, 76, 77, 78, 79, 80, 81, 82, 84, 91, 92, 93, 94, 95, 96, 114, 115, 119, 120, 121, 122, 123, 124, 125, 126, 127, 128, 129, 130, 131, 140, 141, 142, 143, 144, 145…	[125, 130, 194, 195, 196, 197, 199, 223, 227, 228, 229, 230, 231, 232, 233, 234, 235, 236, 237, 238, 239, 254, 257, 259, 261, 262, 263, 264, 265, 266, 267, 268, 269, 270, 271, 272, 273, 274, 280, 282, 284, 288, 289, 290, 291, 292, 293, 294, 295, 296, 297, 298, 299, 300, 301, 302, 303, 304, 305, 306, 307, 309, 310, 312, 313, 314, 315, 316, 317, 318, 319, 320, 321, 322, 323, 324, 325, 326, 327, 328…	3072
	Q5TBA9_O60741	FRY	HCN1	0.887783	schizophrenia	disorder & component	1											0	0	0	0	0	0	0.35	0	0	0	0	0	1	1	0.709	0.783; 0.648; 0.636; 0.633; 0.629; 0.592; 0.561; 0.508; 0.161	rs9567393	rs13355485; rs9292918; rs6874127; rs1501357; rs1501361; rs62367473; rs4493682; rs16902086; rs6880469	Q5TBA9	O60741
	P06241_O60741	FYN	HCN1	0.822067	schizophrenia	disorder & component	1											0	0	0	0	0	0	0.35	0	0	0	0	0	1	1	0.792	0.783; 0.648; 0.636; 0.633; 0.629; 0.592; 0.561; 0.508; 0.161	rs7757969	rs13355485; rs9292918; rs6874127; rs1501357; rs1501361; rs62367473; rs4493682; rs16902086; rs6880469	P06241	O60741	model_3_multimer_v3_pred_0	0.408428	0.178244	0.224281	0.424499	152	[48, 49, 50, 51, 52, 53, 54, 55, 56, 57, 58, 59, 60, 61, 182, 309, 310, 311, 312, 313, 314, 315, 316, 317, 318, 319, 320, 321, 375, 378, 379, 380, 381, 382, 383, 384, 385, 386, 387, 388, 389, 410, 412, 413, 414, 436, 437, 439, 440, 441, 442, 443, 444, 445, 446, 447, 448, 449, 504, 505, 506, 507, 508, 509, 510, 511, 512, 513, 514, 515, 516, 517, 518]	[405, 406, 407, 408, 409, 410, 411, 412, 413, 414, 415, 416, 417, 418, 419, 420, 421, 422, 423, 424, 425, 427, 428, 429, 431, 435, 439, 443, 478, 479, 480, 481, 482, 483, 484, 485, 486, 490, 544, 546, 566, 567, 568, 569, 570, 571, 572, 573, 574, 575, 576, 577, 578, 579, 580, 581, 582, 583, 584, 600, 601, 603, 604, 605, 606, 607, 608, 609, 610, 611, 612, 613, 614, 615, 616, 617, 618, 619, 621]	3072
	P09471_O60741	GNAO1	HCN1	0.957171	schizophrenia	disorder & component	1											0	0	0	0	0	0	0.35	0	0	0	0	0	0	1		0.783; 0.648; 0.636; 0.633; 0.629; 0.592; 0.561; 0.508; 0.161		rs13355485; rs9292918; rs6874127; rs1501357; rs1501361; rs62367473; rs4493682; rs16902086; rs6880469	P09471	O60741	model_3_multimer_v3_pred_0	0.430777	0.185387	0.234465	0.431238	187	[15, 18, 19, 20, 21, 22, 23, 24, 25, 26, 27, 28, 29, 30, 31, 32, 33, 34, 35, 36, 37, 38, 39, 40, 41, 42, 43, 44, 46, 148, 181, 182, 183, 184, 185, 186, 187, 188, 189, 190, 191, 195, 196, 197, 198, 199, 200, 201, 202, 203, 204, 205, 206, 207, 208, 209, 210, 211, 212, 213, 214, 215, 216, 217, 218, 219, 220, 222, 223, 224, 225, 226, 227, 230, 233, 234, 235, 236, 237, 238, 239, 240, 241, 242, 243, 24…	[163, 164, 165, 167, 168, 169, 170, 171, 172, 175, 176, 233, 234, 236, 237, 238, 239, 240, 241, 242, 243, 244, 245, 246, 247, 248, 249, 250, 251, 252, 253, 254, 255, 256, 257, 258, 259, 260, 261, 262, 263, 264, 265, 315, 317, 318, 319, 320, 321, 322, 323, 324, 325, 326, 327, 328, 329, 331, 332, 333, 335, 337, 338, 361, 364, 365, 366, 367, 368, 369, 370, 371, 372, 373, 374, 375, 376]	3072
	P19086_O60741	GNAZ	HCN1	0.949103	schizophrenia	component	1											0	0	0	0	0	0	0.35	0	0	0	0	0	0	1		0.783; 0.648; 0.636; 0.633; 0.629; 0.592; 0.561; 0.508; 0.161		rs13355485; rs9292918; rs6874127; rs1501357; rs1501361; rs62367473; rs4493682; rs16902086; rs6880469	P19086	O60741	model_3_multimer_v3_pred_0	0.435953	0.185227	0.235372	0.457874	171	[1, 4, 7, 8, 23, 26, 27, 30, 33, 34, 35, 36, 37, 38, 39, 40, 41, 42, 43, 44, 46, 148, 183, 184, 185, 186, 187, 189, 198, 199, 200, 201, 202, 203, 204, 205, 206, 207, 208, 209, 210, 211, 212, 213, 214, 215, 216, 217, 218, 219, 220, 221, 222, 224, 227, 230, 231, 233, 234, 235, 236, 237, 238, 239, 240, 241, 242, 243, 244, 245, 246, 247, 248, 249, 250, 251, 252, 253, 254, 255, 256, 257, 258, 259, 260…	[163, 164, 165, 166, 167, 168, 169, 170, 171, 172, 175, 237, 240, 241, 242, 243, 244, 245, 246, 247, 248, 249, 250, 251, 252, 253, 254, 255, 256, 257, 258, 259, 260, 261, 262, 264, 314, 315, 316, 317, 318, 319, 320, 321, 322, 323, 324, 325, 326, 327, 328, 329, 330, 331, 332, 333, 334, 335, 336, 337, 338, 344, 364, 365, 366, 367, 368, 369, 370, 371, 372, 373, 374, 375, 681, 683, 686, 687, 688]	3072
	O60741_Q9UL51	HCN1	HCN2	0.936406	schizophrenia	component	1											0	0	0	0	948	0	0.35	0	0	0	0	0	1	0	0.783; 0.648; 0.636; 0.633; 0.629; 0.592; 0.561; 0.508; 0.161		rs13355485; rs9292918; rs6874127; rs1501357; rs1501361; rs62367473; rs4493682; rs16902086; rs6880469		O60741	Q9UL51	model_4_multimer_v3_pred_0	0.550161	0.522067	0.527686	0.687276	382	[106, 107, 108, 109, 110, 111, 112, 113, 114, 115, 116, 117, 118, 119, 120, 121, 122, 123, 200, 201, 202, 203, 204, 205, 279, 281, 282, 283, 284, 285, 286, 287, 288, 289, 290, 291, 292, 293, 294, 295, 296, 297, 298, 300, 301, 312, 316, 328, 333, 350, 351, 352, 353, 354, 355, 356, 357, 358, 359, 360, 361, 362, 363, 364, 365, 366, 367, 368, 369, 370, 371, 372, 373, 374, 375, 376, 377, 378, 379, 380…	[360, 363, 364, 366, 367, 368, 370, 371, 372, 374, 375, 376, 378, 379, 382, 399, 403, 405, 408, 409, 410, 411, 412, 413, 414, 415, 416, 417, 418, 419, 420, 421, 422, 423, 424, 425, 426, 427, 428, 429, 430, 431, 432, 433, 434, 448, 451, 454, 455, 456, 457, 458, 459, 460, 461, 462, 463, 464, 465, 466, 467, 468, 469, 470, 471, 472, 473, 474, 475, 476, 477, 478, 479, 480, 481, 482, 483, 484, 485, 486…	3072
	O60741_Q6DN90	HCN1	IQSEC1	0.948894	schizophrenia	disorder & component	1											0	0	0	0	0	0	0.35	0	0	0	0	0	1	0	0.783; 0.648; 0.636; 0.633; 0.629; 0.592; 0.561; 0.508; 0.161		rs13355485; rs9292918; rs6874127; rs1501357; rs1501361; rs62367473; rs4493682; rs16902086; rs6880469		O60741	Q6DN90	model_1_multimer_v3_pred_0	0.367792	0.227409	0.255485	0.0908403	246	[1, 2, 3, 4, 5, 131, 132, 133, 134, 135, 170, 171, 172, 173, 174, 175, 176, 177, 178, 179, 180, 181, 182, 183, 184, 185, 186, 187, 188, 189, 190, 191, 192, 193, 194, 195, 196, 202, 203, 204, 210, 211, 212, 213, 214, 215, 217, 218, 222, 225, 226, 229, 230, 231, 232, 233, 234, 235, 236, 237, 238, 239, 240, 241, 242, 243, 248, 291, 358, 389, 390, 393, 394, 397, 398, 400, 401, 402, 403, 404, 405, 406…	[17, 18, 74, 75, 76, 102, 103, 105, 106, 107, 108, 109, 110, 111, 112, 113, 114, 115, 116, 117, 119, 120, 123, 144, 147, 150, 151, 192, 193, 195, 196, 197, 232, 233, 234, 235, 236, 237, 238, 239, 240, 241, 242, 243, 244, 246, 247, 248, 249, 250, 251, 252, 253, 254, 255, 256, 257, 258, 259, 260, 261, 262, 263, 264, 284, 285, 286, 287, 288, 289, 402, 432, 434, 435, 436, 437, 438, 439, 537, 538, 541…	3072
	O60741_Q68DU8	HCN1	KCTD16	0.958631	schizophrenia	disorder & component	1											0	0	0	0	0	0	0.35	0	0	0	0	1	1	0	0.783; 0.648; 0.636; 0.633; 0.629; 0.592; 0.561; 0.508; 0.161		rs13355485; rs9292918; rs6874127; rs1501357; rs1501361; rs62367473; rs4493682; rs16902086; rs6880469		O60741	Q68DU8	model_3_multimer_v3_pred_0	0.437011	0.200715	0.247974	0.165838	130	[255, 319, 322, 323, 324, 325, 326, 327, 328, 329, 366, 367, 368, 369, 370, 371, 372, 373, 374, 376, 417, 447, 451, 454, 455, 490, 508, 510, 525, 543, 544, 545, 546, 547, 548, 565, 566, 567, 568, 569, 570, 571, 572, 573, 574, 575, 576, 577, 578, 580, 581, 584, 598, 599, 600, 601, 602, 603, 604, 605, 606, 607, 608, 609, 610, 611, 613, 774, 775, 776, 777, 778, 779]	[98, 99, 138, 140, 171, 181, 188, 189, 190, 191, 192, 193, 202, 207, 208, 209, 210, 211, 212, 213, 214, 215, 216, 217, 218, 219, 223, 224, 225, 226, 227, 228, 229, 230, 231, 259, 260, 261, 262, 328, 329, 330, 331, 332, 333, 334, 414, 416, 417, 418, 419, 420, 421, 422, 423, 425, 426]	3072
	O60741_Q6ZWB6	HCN1	KCTD8	0.964586	schizophrenia	component	1											0	0	0	0	0	0	0.35	0	0	0	0	0	1	0	0.783; 0.648; 0.636; 0.633; 0.629; 0.592; 0.561; 0.508; 0.161		rs13355485; rs9292918; rs6874127; rs1501357; rs1501361; rs62367473; rs4493682; rs16902086; rs6880469		O60741	Q6ZWB6	model_1_multimer_v3_pred_0	0.435275	0.346477	0.364236	0.166301	204	[447, 448, 451, 456, 457, 458, 459, 460, 461, 462, 463, 464, 465, 466, 467, 468, 469, 470, 471, 472, 473, 474, 475, 476, 477, 478, 479, 480, 481, 482, 483, 484, 485, 486, 487, 488, 516, 525, 543, 544, 545, 546, 566, 567, 568, 569, 570, 571, 572, 573, 574, 575, 576, 577, 578, 579, 580, 581, 582, 583, 584, 585, 586, 587, 588, 589, 590, 591, 592, 593, 595, 596, 597, 598, 599, 600, 601, 602, 603, 604…	[1, 2, 3, 164, 165, 167, 233, 234, 235, 236, 237, 241, 242, 245, 250, 252, 253, 254, 255, 256, 257, 258, 259, 260, 261, 262, 263, 264, 266, 267, 268, 269, 270, 271, 272, 303, 373, 374, 375, 393, 395, 397, 399, 434, 435, 436, 437, 438, 439, 440, 441, 442, 443, 444, 445, 446, 447, 448, 449, 450, 451, 452, 453, 454, 455, 456, 457, 458, 459, 460, 461, 462, 463, 464, 465, 466, 467, 468, 469, 470, 471,…	3072
	O60741_O75037	HCN1	KIF21B	0.729281	schizophrenia	component	1											0	0	0	0	0	0	0.35	0	0	0	0	0	1	0	0.783; 0.648; 0.636; 0.633; 0.629; 0.592; 0.561; 0.508; 0.161		rs13355485; rs9292918; rs6874127; rs1501357; rs1501361; rs62367473; rs4493682; rs16902086; rs6880469		O60741	O75037	model_3_multimer_v3_pred_0	0.341749	0.222648	0.246468	0.0649048	309	[117, 118, 121, 325, 326, 327, 328, 329, 330, 331, 332, 333, 334, 335, 336, 337, 338, 339, 340, 343, 344, 347, 348, 350, 351, 354, 355, 358, 359, 360, 361, 362, 363, 364, 365, 366, 367, 368, 372, 375, 379, 401, 404, 405, 408, 409, 411, 412, 413, 415, 416, 417, 418, 419, 420, 421, 422, 423, 424, 425, 426, 427, 428, 429, 430, 431, 432, 517, 518, 519, 531, 533, 534, 557, 635, 636, 637, 638, 639, 640…	[21, 24, 25, 217, 280, 281, 283, 284, 285, 286, 287, 290, 451, 455, 458, 462, 465, 466, 470, 471, 472, 473, 474, 475, 476, 477, 478, 480, 570, 571, 572, 573, 574, 575, 576, 577, 578, 579, 580, 581, 582, 583, 584, 585, 586, 587, 589, 590, 591, 592, 894, 901, 907, 908, 909, 910, 911, 912, 913, 914, 915, 916, 917, 918, 919, 920, 921, 922, 923, 925, 926, 1009, 1011, 1012, 1013, 1014, 1015, 1016, 1017…	3072
	O60741_O00139	HCN1	KIF2A	0.863696	schizophrenia	disorder & component	1											0	0	0	0	0	0	0.35	0	0	0	0	1	1	0	0.783; 0.648; 0.636; 0.633; 0.629; 0.592; 0.561; 0.508; 0.161		rs13355485; rs9292918; rs6874127; rs1501357; rs1501361; rs62367473; rs4493682; rs16902086; rs6880469		O60741	O00139	model_4_multimer_v3_pred_0	0.374768	0.179003	0.218156	0.0449315	61	[445, 447, 448, 449, 450, 451, 452, 453, 454, 455, 458, 504, 505, 506, 507, 508, 509, 510, 525, 541, 542, 544, 545, 546, 547, 548, 549, 566, 598, 599, 600, 601, 602, 603, 604, 607]	[45, 46, 47, 48, 49, 262, 263, 264, 265, 562, 563, 564, 565, 566, 567, 568, 569, 570, 571, 572, 573, 600, 601, 604, 704]	3072
	O60741_P32004	HCN1	L1CAM	0.952355	schizophrenia	component	1											0	0	0	0	0	0	0.35	0	0	0	0	0	1	0	0.783; 0.648; 0.636; 0.633; 0.629; 0.592; 0.561; 0.508; 0.161		rs13355485; rs9292918; rs6874127; rs1501357; rs1501361; rs62367473; rs4493682; rs16902086; rs6880469		O60741	P32004	model_1_multimer_v3_pred_0	0.35228	0.253594	0.273331	0.0774986	230	[38, 39, 40, 41, 42, 43, 44, 45, 46, 47, 48, 49, 50, 51, 52, 53, 54, 55, 56, 57, 58, 59, 112, 113, 114, 157, 161, 164, 198, 199, 200, 201, 202, 203, 204, 205, 206, 220, 221, 223, 224, 225, 227, 228, 254, 255, 256, 258, 259, 260, 261, 262, 263, 265, 266, 267, 268, 269, 270, 271, 272, 273, 274, 275, 276, 277, 278, 279, 280, 281, 282, 283, 284, 285, 286, 287, 288, 289, 290, 291, 292, 293, 294, 296, …	[558, 563, 1112, 1115, 1116, 1117, 1118, 1119, 1120, 1121, 1122, 1123, 1124, 1125, 1126, 1127, 1128, 1129, 1130, 1131, 1132, 1133, 1134, 1135, 1136, 1137, 1138, 1139, 1140, 1141, 1142, 1143, 1144, 1145, 1146, 1147, 1148, 1149, 1150, 1151, 1152, 1153, 1154, 1155, 1156, 1169, 1217, 1218, 1219, 1220, 1222, 1234, 1235, 1236, 1237, 1238, 1239, 1240, 1241, 1242, 1243, 1244, 1245, 1246, 1247, 1248, 1249…	3072
	O60741_Q96JE9	HCN1	MAP6	0.963895	schizophrenia	component	1											0	0	0	0	0	0	0.35	0	0	0	0	0	1	0	0.783; 0.648; 0.636; 0.633; 0.629; 0.592; 0.561; 0.508; 0.161		rs13355485; rs9292918; rs6874127; rs1501357; rs1501361; rs62367473; rs4493682; rs16902086; rs6880469		O60741	Q96JE9	model_3_multimer_v3_pred_0	0.386238	0.203166	0.239781	0.0388129	441	[3, 5, 6, 7, 8, 9, 10, 11, 12, 116, 117, 118, 291, 292, 294, 295, 296, 298, 299, 302, 305, 306, 307, 308, 309, 310, 311, 312, 313, 314, 345, 346, 347, 348, 349, 350, 351, 352, 353, 354, 355, 356, 357, 358, 359, 360, 361, 362, 378, 379, 382, 383, 386, 389, 390, 397, 400, 401, 404, 407, 408, 411, 412, 414, 415, 416, 418, 419, 422, 423, 424, 425, 426, 427, 428, 429, 430, 431, 432, 433, 434, 435, 436…	[1, 2, 3, 4, 5, 6, 7, 8, 22, 23, 24, 25, 26, 27, 28, 29, 44, 45, 46, 47, 48, 49, 50, 51, 52, 53, 54, 55, 56, 57, 58, 59, 60, 61, 62, 63, 64, 65, 66, 67, 68, 69, 70, 78, 79, 80, 81, 82, 83, 84, 85, 86, 87, 121, 125, 127, 132, 133, 138, 139, 141, 142, 143, 145, 150, 151, 152, 153, 154, 155, 156, 157, 158, 159, 160, 161, 162, 163, 164, 165, 166, 168, 288, 291, 292, 293, 294, 295, 296, 297, 298, 301,…	3072
	O60741_P45983	HCN1	MAPK8	0.841054	schizophrenia	component	1											0	0	0	0	0	0	0.35	0	0	0	0	0	1	0	0.783; 0.648; 0.636; 0.633; 0.629; 0.592; 0.561; 0.508; 0.161		rs13355485; rs9292918; rs6874127; rs1501357; rs1501361; rs62367473; rs4493682; rs16902086; rs6880469		O60741	P45983	model_5_multimer_v3_pred_0	0.40707	0.511154	0.490337	0.227468	108	[417, 420, 421, 422, 423, 424, 425, 426, 427, 428, 499, 500, 501, 504, 506, 508, 510, 523, 525, 548, 554, 786, 787, 788, 789, 790, 791, 792, 793, 794, 795, 796, 797, 798, 799, 800, 802]	[16, 17, 18, 30, 31, 33, 34, 35, 36, 39, 58, 59, 61, 62, 63, 64, 65, 66, 83, 84, 111, 112, 113, 114, 115, 116, 117, 118, 119, 120, 121, 122, 123, 124, 125, 126, 127, 128, 129, 130, 131, 132, 133, 134, 158, 159, 160, 161, 162, 163, 164, 165, 166, 181, 182, 183, 184, 185, 218, 223, 226, 228, 322, 323, 324, 325, 326, 327, 329, 348, 349]	3072
	O60741_Q9UPT6	HCN1	MAPK8IP3	0.859014	schizophrenia	component	1											0	0	0	0	0	0	0.35	0	0	0	0	0	1	0	0.783; 0.648; 0.636; 0.633; 0.629; 0.592; 0.561; 0.508; 0.161		rs13355485; rs9292918; rs6874127; rs1501357; rs1501361; rs62367473; rs4493682; rs16902086; rs6880469		O60741	Q9UPT6	model_4_multimer_v3_pred_0	0.369344	0.237896	0.264185	0.111854	367	[288, 289, 290, 291, 292, 293, 294, 295, 372, 373, 374, 375, 376, 377, 378, 379, 380, 381, 384, 398, 399, 400, 401, 402, 403, 404, 405, 406, 407, 408, 409, 410, 411, 412, 413, 414, 415, 416, 417, 418, 419, 420, 421, 422, 423, 424, 425, 426, 427, 428, 429, 430, 431, 432, 433, 434, 435, 436, 437, 438, 439, 440, 441, 442, 443, 444, 445, 447, 448, 449, 451, 452, 462, 463, 464, 465, 466, 467, 468, 469…	[242, 243, 244, 245, 246, 247, 248, 249, 250, 258, 259, 260, 261, 262, 263, 264, 524, 525, 526, 527, 532, 533, 536, 537, 539, 540, 543, 544, 572, 573, 575, 576, 577, 579, 580, 624, 625, 626, 627, 628, 629, 630, 631, 632, 633, 634, 635, 636, 637, 638, 639, 640, 641, 642, 643, 699, 703, 704, 705, 706, 707, 708, 778, 779, 780, 781, 782, 805, 806, 807, 808, 873, 874, 875, 876, 877, 878, 879, 880, 881…	3072
	O60741_Q9P0L2	HCN1	MARK1	0.865048	schizophrenia	component	1											0	0	0	0	0	0	0.35	0	0	0	0	0	1	0	0.783; 0.648; 0.636; 0.633; 0.629; 0.592; 0.561; 0.508; 0.161		rs13355485; rs9292918; rs6874127; rs1501357; rs1501361; rs62367473; rs4493682; rs16902086; rs6880469		O60741	Q9P0L2	model_1_multimer_v3_pred_0	0.387571	0.192174	0.231254	0.0455795	317	[23, 24, 25, 26, 27, 28, 29, 30, 31, 32, 33, 34, 35, 36, 37, 38, 39, 40, 42, 43, 54, 55, 56, 57, 58, 59, 60, 61, 62, 63, 64, 162, 163, 164, 165, 166, 167, 168, 169, 170, 171, 245, 246, 247, 248, 249, 250, 251, 252, 253, 254, 255, 257, 258, 261, 317, 318, 319, 320, 321, 322, 323, 324, 325, 326, 327, 329, 331, 332, 336, 337, 338, 339, 340, 341, 344, 345, 401, 402, 403, 404, 405, 406, 407, 408, 409,…	[7, 8, 9, 10, 11, 12, 13, 14, 15, 214, 232, 248, 252, 253, 254, 256, 257, 258, 264, 268, 270, 271, 272, 273, 274, 275, 276, 277, 278, 279, 280, 281, 282, 283, 284, 285, 286, 287, 288, 289, 290, 292, 293, 294, 298, 393, 395, 397, 398, 425, 426, 427, 428, 429, 430, 431, 432, 433, 441, 442, 443, 444, 445, 446, 447, 448, 449, 450, 456, 457, 458, 459, 460, 461, 462, 463, 464, 465, 466, 467, 468, 469, …	3072
	O60741_Q7KZI7	HCN1	MARK2	0.851291	schizophrenia	component	1											0	0	0	0	0	0	0.35	0	0	0	0	0	1	0	0.783; 0.648; 0.636; 0.633; 0.629; 0.592; 0.561; 0.508; 0.161	0.157; 0.149	rs13355485; rs9292918; rs6874127; rs1501357; rs1501361; rs62367473; rs4493682; rs16902086; rs6880469	rs7121067; rs11231640	O60741	Q7KZI7	model_1_multimer_v3_pred_0	0.381928	0.191633	0.229692	0.150517	242	[165, 166, 168, 169, 245, 246, 247, 248, 249, 250, 251, 252, 253, 254, 255, 257, 258, 317, 318, 319, 320, 321, 322, 323, 324, 325, 326, 327, 328, 329, 330, 331, 332, 333, 334, 335, 336, 337, 338, 339, 344, 403, 404, 405, 406, 407, 408, 409, 411, 412, 413, 414, 415, 416, 417, 418, 419, 420, 421, 422, 423, 424, 425, 426, 427, 428, 429, 430, 431, 432, 433, 434, 435, 436, 437, 438, 439, 440, 441, 442…	[1, 2, 3, 4, 5, 6, 7, 8, 9, 10, 217, 218, 219, 222, 234, 237, 241, 245, 247, 248, 249, 250, 251, 252, 253, 254, 255, 256, 257, 258, 259, 260, 261, 262, 263, 264, 265, 266, 267, 268, 269, 270, 271, 272, 273, 274, 275, 276, 277, 278, 279, 280, 281, 282, 283, 284, 285, 286, 287, 288, 289, 291, 292, 446, 447, 448, 449, 450, 451, 452, 465, 466, 467, 468, 469, 470, 471, 509, 512, 518, 616, 617, 618, 61…	3072
	O60741_Q86XE3	HCN1	MICU3	0.942161	schizophrenia	disorder	1											0	0	0	0	0	0	0.35	0	0	0	0	0	1	0	0.783; 0.648; 0.636; 0.633; 0.629; 0.592; 0.561; 0.508; 0.161		rs13355485; rs9292918; rs6874127; rs1501357; rs1501361; rs62367473; rs4493682; rs16902086; rs6880469		O60741	Q86XE3	model_2_multimer_v3_pred_0	0.419348	0.207168	0.249604	0.103821	148	[199, 200, 201, 202, 203, 221, 224, 255, 258, 259, 262, 265, 266, 269, 271, 272, 275, 276, 279, 280, 283, 301, 304, 308, 315, 319, 320, 321, 322, 323, 324, 325, 326, 334, 347, 350, 351, 353, 354, 355, 356, 357, 358, 359, 360, 361, 362, 363, 364, 365, 366, 367, 369, 370, 371, 373, 374, 377, 381, 384, 385, 386, 388, 389, 391, 392, 395, 412, 416, 419, 420, 422, 448, 451, 452, 671, 672, 673, 674, 675…	[9, 10, 11, 12, 13, 14, 15, 16, 30, 46, 54, 55, 57, 58, 60, 61, 63, 64, 65, 67, 68, 69, 70, 71, 72, 74, 75, 76, 78, 79, 81, 82, 83, 85, 86, 305, 307, 310, 311, 441, 442, 443, 444, 445, 446, 447, 448, 449, 451, 456, 457, 458, 460, 461, 463, 464, 465]	3072
	O60741_Q8N4C8	HCN1	MINK1	0.855051	schizophrenia	component	1											0	0	0	0	0	0	0.35	0	0	0	0	0	1	0	0.783; 0.648; 0.636; 0.633; 0.629; 0.592; 0.561; 0.508; 0.161		rs13355485; rs9292918; rs6874127; rs1501357; rs1501361; rs62367473; rs4493682; rs16902086; rs6880469		O60741	Q8N4C8	model_4_multimer_v3_pred_0	0.347728	0.20414	0.232858	0.0472138	259	[201, 202, 203, 384, 386, 387, 388, 389, 390, 391, 392, 393, 394, 395, 396, 397, 398, 399, 400, 401, 402, 403, 404, 405, 406, 407, 408, 409, 410, 411, 412, 413, 414, 415, 416, 417, 418, 419, 420, 421, 422, 423, 428, 434, 435, 438, 439, 442, 443, 444, 445, 446, 447, 448, 449, 450, 451, 452, 453, 455, 458, 462, 486, 488, 489, 490, 491, 492, 493, 494, 495, 496, 508, 509, 510, 511, 512, 513, 543, 544…	[438, 441, 574, 575, 576, 577, 578, 579, 580, 581, 582, 589, 598, 919, 920, 921, 922, 923, 924, 925, 926, 927, 928, 930, 932, 933, 934, 935, 936, 937, 938, 939, 940, 941, 942, 943, 944, 945, 946, 947, 1034, 1035, 1036, 1037, 1038, 1039, 1040, 1041, 1042, 1043, 1045, 1046, 1057, 1058, 1061, 1109, 1110, 1111, 1112, 1113, 1114, 1115, 1116, 1117, 1118, 1133, 1134, 1135, 1136, 1137, 1138, 1139, 1155, …	3072
	O60741_Q9Y4I1	HCN1	MYO5A	0.942694	schizophrenia	component	1											0	0	0	0	0	0	0.35	0	0	0	0	0	1	0	0.783; 0.648; 0.636; 0.633; 0.629; 0.592; 0.561; 0.508; 0.161		rs13355485; rs9292918; rs6874127; rs1501357; rs1501361; rs62367473; rs4493682; rs16902086; rs6880469		O60741	Q9Y4I1	model_4_multimer_v3_pred_0	0.512389	0.240519	0.294893	0.0321263	14	[413, 416, 417, 420, 421, 842, 843, 844]	[732, 736, 737, 738, 739, 1448]	3072
	O60741_Q8NFP9	HCN1	NBEA	0.870035	schizophrenia	disorder & component	1											0	0	0	0	0	0	0.35	0	0	0	0	0	1	0	0.783; 0.648; 0.636; 0.633; 0.629; 0.592; 0.561; 0.508; 0.161		rs13355485; rs9292918; rs6874127; rs1501357; rs1501361; rs62367473; rs4493682; rs16902086; rs6880469		O60741	Q8NFP9
	O60741_P12036	HCN1	NEFH	0.913392	schizophrenia	disorder	1											0	0	0	0	0	0	0.35	0	0	0	0	0	1	0	0.783; 0.648; 0.636; 0.633; 0.629; 0.592; 0.561; 0.508; 0.161		rs13355485; rs9292918; rs6874127; rs1501357; rs1501361; rs62367473; rs4493682; rs16902086; rs6880469		O60741	P12036	model_2_multimer_v3_pred_0	0.363553	0.192204	0.226474	0.0314423	196	[1, 2, 6, 8, 9, 10, 11, 12, 13, 14, 15, 236, 239, 240, 243, 244, 245, 246, 247, 250, 251, 252, 253, 255, 256, 258, 259, 262, 263, 815, 816, 817, 818, 819, 820, 821, 822, 823, 824, 825, 826, 827, 831, 832, 833, 834, 835, 836, 837, 838, 839, 840, 841, 842, 843, 844, 846, 847, 848, 849, 850, 851, 852, 853, 854, 855, 856, 857, 858, 859, 860, 861, 862, 863, 864, 865, 866, 867, 868, 869, 870, 871, 872,…	[402, 403, 405, 406, 407, 408, 409, 410, 411, 412, 413, 414, 415, 454, 455, 456, 457, 458, 459, 460, 461, 462, 463, 464, 465, 466, 467, 468, 505, 506, 507, 508, 509, 510, 511, 512, 513, 514, 515, 516, 517, 597, 598, 599, 600, 601, 602, 603, 604, 606, 608, 613, 754, 755, 756, 757, 758, 759, 760, 761, 762, 763, 764, 765, 766, 768, 771, 773, 774, 775, 776, 777, 778, 779, 780, 781, 782, 783, 784, 785…	3072
	O60741_P07196	HCN1	NEFL	0.912196	schizophrenia	component	1											0	0	0	0	0	0	0.35	0	0	0	0	0	1	0	0.783; 0.648; 0.636; 0.633; 0.629; 0.592; 0.561; 0.508; 0.161		rs13355485; rs9292918; rs6874127; rs1501357; rs1501361; rs62367473; rs4493682; rs16902086; rs6880469		O60741	P07196	model_3_multimer_v3_pred_0	0.41026	0.16533	0.214316	0.0525439	197	[200, 201, 202, 216, 219, 220, 221, 223, 224, 227, 232, 239, 240, 241, 242, 243, 244, 245, 246, 247, 248, 249, 250, 251, 252, 253, 254, 255, 256, 257, 258, 259, 260, 261, 262, 263, 265, 266, 269, 271, 272, 276, 315, 318, 319, 320, 322, 323, 324, 325, 326, 327, 328, 360, 361, 362, 363, 364, 365, 366, 367, 368, 369, 370, 371, 372, 373, 374, 375, 376, 377, 378, 381, 384, 385, 769, 770, 771, 772, 773…	[40, 41, 42, 43, 44, 45, 46, 47, 48, 49, 50, 51, 52, 53, 56, 69, 70, 86, 87, 90, 91, 93, 94, 97, 98, 100, 101, 104, 204, 207, 208, 209, 210, 211, 212, 213, 214, 215, 216, 217, 218, 219, 220, 221, 222, 223, 224, 225, 226, 360, 361, 363, 364, 365, 366, 367, 368, 369, 370, 371, 372, 373, 374, 375, 376, 377, 378, 379, 380, 382, 383, 385, 386, 389, 390, 392, 393, 396, 397, 400, 403, 404, 415, 416, 417…	3072
	O60741_P07197	HCN1	NEFM	0.900667	schizophrenia	disorder	1											0	0	0	0	0	0	0.35	0	0	0	0	0	1	0	0.783; 0.648; 0.636; 0.633; 0.629; 0.592; 0.561; 0.508; 0.161		rs13355485; rs9292918; rs6874127; rs1501357; rs1501361; rs62367473; rs4493682; rs16902086; rs6880469		O60741	P07197	model_5_multimer_v3_pred_0	0.369575	0.183155	0.220439	0.0341656	243	[7, 8, 9, 10, 11, 12, 13, 14, 15, 168, 169, 170, 171, 172, 173, 226, 235, 237, 239, 240, 241, 244, 245, 246, 247, 248, 249, 250, 251, 252, 253, 254, 255, 256, 257, 258, 259, 260, 261, 262, 321, 322, 323, 324, 325, 326, 327, 757, 758, 759, 760, 761, 762, 763, 764, 765, 766, 767, 768, 769, 770, 771, 772, 773, 774, 775, 798, 799, 800, 801, 802, 803, 804, 805, 806, 807, 808, 828, 829, 830, 831, 832, …	[133, 134, 136, 137, 140, 143, 144, 147, 148, 149, 150, 151, 152, 153, 154, 155, 156, 157, 158, 159, 160, 161, 162, 163, 164, 165, 166, 329, 330, 331, 332, 333, 334, 335, 336, 337, 338, 339, 340, 341, 342, 343, 344, 345, 375, 376, 377, 378, 379, 380, 381, 382, 383, 384, 385, 386, 387, 388, 389, 390, 391, 392, 393, 394, 395, 396, 397, 398, 399, 400, 401, 402, 404, 405, 406, 407, 408, 409, 410, 411…	3072
	O60741_Q9Y639	HCN1	NPTN	0.913908	schizophrenia	component	1											0	0	0	0	0	0	0.35	0	0	0	0	0	1	0	0.783; 0.648; 0.636; 0.633; 0.629; 0.592; 0.561; 0.508; 0.161		rs13355485; rs9292918; rs6874127; rs1501357; rs1501361; rs62367473; rs4493682; rs16902086; rs6880469		O60741	Q9Y639	model_3_multimer_v3_pred_0	0.436452	0.224536	0.266919	0.433261	225	[147, 150, 151, 152, 153, 154, 155, 156, 157, 158, 159, 160, 161, 162, 163, 164, 165, 166, 167, 168, 169, 170, 171, 172, 173, 174, 175, 178, 250, 254, 258, 261, 268, 271, 274, 278, 282, 285, 286, 288, 289, 290, 291, 292, 293, 294, 295, 296, 297, 298, 299, 300, 301, 302, 303, 304, 305, 306, 307, 308, 309, 310, 311, 312, 313, 314, 317, 318, 320, 321, 322, 323, 324, 325, 326, 327, 328, 329, 330, 331…	[162, 243, 244, 245, 246, 247, 248, 249, 250, 251, 252, 253, 254, 255, 256, 257, 258, 260, 273, 274, 276, 277, 302, 305, 306, 307, 308, 309, 310, 311, 312, 313, 314, 327, 328, 329, 330, 331, 332, 333, 334, 335, 336, 337, 338, 339, 340, 341, 342, 343, 344, 345, 346, 347, 348, 349, 350, 351, 352, 353, 354, 355, 356, 357, 358, 359, 360, 361, 362, 363, 364, 365, 366, 367, 369, 370, 371, 372, 373, 374…	3072
	O60741_Q9Y328	HCN1	NSG2	0.878	schizophrenia	disorder & component	1											0	0	0	0	0	0	0.35	0	0	0	0	1	1	0	0.783; 0.648; 0.636; 0.633; 0.629; 0.592; 0.561; 0.508; 0.161		rs13355485; rs9292918; rs6874127; rs1501357; rs1501361; rs62367473; rs4493682; rs16902086; rs6880469		O60741	Q9Y328	model_1_multimer_v3_pred_0	0.495423	0.325132	0.35919	0.36158	303	[107, 108, 109, 110, 111, 112, 113, 114, 115, 116, 120, 138, 157, 160, 161, 164, 165, 199, 200, 201, 202, 203, 204, 205, 221, 224, 236, 240, 243, 244, 245, 246, 247, 249, 250, 251, 252, 253, 254, 255, 256, 257, 258, 259, 260, 261, 262, 263, 264, 265, 266, 267, 268, 269, 270, 271, 272, 273, 274, 275, 276, 277, 278, 279, 280, 281, 282, 283, 284, 285, 286, 287, 288, 289, 290, 291, 292, 293, 296, 297…	[10, 11, 12, 13, 14, 15, 16, 18, 19, 20, 21, 22, 23, 24, 25, 26, 27, 28, 29, 30, 31, 32, 33, 34, 35, 36, 37, 38, 39, 40, 41, 42, 43, 44, 45, 46, 47, 48, 49, 50, 51, 52, 53, 61, 62, 63, 64, 65, 66, 67, 68, 69, 70, 71, 72, 73, 74, 75, 76, 77, 78, 79, 80, 81, 82, 83, 84, 85, 86, 87, 88, 89, 90, 91, 92, 93, 94, 95, 96, 97, 98, 99, 100, 101, 102, 105, 107, 110, 111, 112, 113, 114, 117, 132, 133, 135, …	2456
	O60741_Q9Y6V0	HCN1	PCLO	0.964046	schizophrenia	disorder & component	1											0	0	0	0	0	0	0.35	0	0	0	0	0	1	1	0.783; 0.648; 0.636; 0.633; 0.629; 0.592; 0.561; 0.508; 0.161	0.631; 0.595; 0.595; 0.593	rs13355485; rs9292918; rs6874127; rs1501357; rs1501361; rs62367473; rs4493682; rs16902086; rs6880469	rs2522831; rs17212432; rs17284668; rs6467912	O60741	Q9Y6V0
	O60741_Q13526	HCN1	PIN1	0.882778	schizophrenia	disorder	1											0	0	0	0	0	0	0.35	0	0	0	0	0	1	0	0.783; 0.648; 0.636; 0.633; 0.629; 0.592; 0.561; 0.508; 0.161		rs13355485; rs9292918; rs6874127; rs1501357; rs1501361; rs62367473; rs4493682; rs16902086; rs6880469		O60741	Q13526	model_3_multimer_v3_pred_0	0.46621	0.158597	0.220119	0.0313218	0	[]	[]	3072
	O60741_Q9NQ66	HCN1	PLCB1	0.944022	schizophrenia	disorder & component	1											0	0	0	0	0	0	0.35	0	0	0	0	0	1	0	0.783; 0.648; 0.636; 0.633; 0.629; 0.592; 0.561; 0.508; 0.161		rs13355485; rs9292918; rs6874127; rs1501357; rs1501361; rs62367473; rs4493682; rs16902086; rs6880469		O60741	Q9NQ66	model_4_multimer_v3_pred_0	0.467135	0.196575	0.250687	0.0329419	47	[350, 353, 354, 355, 356, 357, 358, 359, 360, 361, 362, 363, 364, 386, 422, 709, 710, 711, 712, 713, 714, 715, 716, 717, 718, 719]	[340, 341, 368, 380, 381, 382, 383, 384, 500, 503, 504, 505, 506, 507, 508, 509, 510, 511, 512, 514, 716]	3072
	O60741_O75051	HCN1	PLXNA2	0.893832	schizophrenia	disorder	1											0	0	0	0	0	0	0.35	0	0	0	0	0	1	0	0.783; 0.648; 0.636; 0.633; 0.629; 0.592; 0.561; 0.508; 0.161		rs13355485; rs9292918; rs6874127; rs1501357; rs1501361; rs62367473; rs4493682; rs16902086; rs6880469		O60741	O75051	model_4_multimer_v3_pred_0	0.398747	0.304622	0.323447	0.349415	181	[200, 201, 202, 203, 204, 221, 269, 275, 279, 308, 315, 319, 323, 333, 334, 335, 336, 363, 364, 369, 370, 372, 373, 374, 376, 377, 378, 380, 381, 382, 384, 385, 388, 392, 414, 415, 416, 418, 419, 420, 421, 422, 423, 424, 425, 426, 427, 428, 429, 430, 431, 432, 448, 452, 496, 501, 502, 503, 504, 505, 506, 507, 508, 509, 510, 511, 513, 523, 524, 525, 542, 543, 545, 546, 547, 548, 549, 550, 551, 552…	[16, 19, 83, 84, 85, 86, 88, 89, 97, 98, 99, 100, 132, 133, 136, 137, 138, 139, 140, 141, 144, 146, 147, 148, 149, 150, 151, 152, 153, 157, 206, 207, 208, 209, 210, 1233, 1234, 1235, 1236, 1237, 1238, 1239, 1240, 1241, 1242, 1243, 1244, 1245, 1246, 1247, 1248, 1249, 1251, 1252, 1253, 1255, 1256, 1258, 1259, 1262, 1263, 1265, 1266, 1269, 1273, 1277, 1479, 1480, 1481, 1494, 1495, 1496, 1497, 1498, …	3072
	O60741_Q9HCM2	HCN1	PLXNA4	0.931842	schizophrenia	disorder	1											0	0	0	0	0	0	0.35	0	0	0	0	0	1	0	0.783; 0.648; 0.636; 0.633; 0.629; 0.592; 0.561; 0.508; 0.161	0.14	rs13355485; rs9292918; rs6874127; rs1501357; rs1501361; rs62367473; rs4493682; rs16902086; rs6880469	rs7801375	O60741	Q9HCM2	model_4_multimer_v3_pred_0	0.384966	0.275258	0.297199	0.323682	206	[201, 202, 203, 204, 205, 220, 323, 368, 369, 370, 372, 373, 374, 376, 377, 380, 381, 384, 385, 388, 390, 394, 397, 410, 411, 412, 413, 414, 415, 416, 417, 418, 419, 420, 421, 422, 423, 424, 425, 426, 427, 428, 429, 430, 431, 432, 433, 434, 435, 436, 445, 447, 448, 449, 450, 451, 452, 458, 483, 486, 487, 488, 489, 490, 491, 492, 493, 501, 504, 507, 508, 509, 510, 511, 512, 513, 514, 539, 540, 541…	[105, 156, 194, 195, 203, 216, 217, 218, 219, 220, 221, 222, 223, 224, 225, 226, 227, 228, 230, 231, 288, 289, 291, 386, 387, 389, 391, 407, 408, 409, 410, 411, 412, 1232, 1233, 1234, 1235, 1236, 1237, 1238, 1239, 1240, 1241, 1242, 1243, 1244, 1245, 1246, 1247, 1248, 1249, 1252, 1256, 1262, 1263, 1266, 1269, 1270, 1273, 1484, 1485, 1486, 1487, 1488, 1489, 1490, 1491, 1493, 1569, 1570, 1571, 1572,…	3072
	O60741_O75334	HCN1	PPFIA2	0.917188	schizophrenia	disorder & component	1											0	0	0	0	0	0	0.35	0	0	0	0	0	1	0	0.783; 0.648; 0.636; 0.633; 0.629; 0.592; 0.561; 0.508; 0.161		rs13355485; rs9292918; rs6874127; rs1501357; rs1501361; rs62367473; rs4493682; rs16902086; rs6880469		O60741	O75334	model_2_multimer_v3_pred_0	0.358942	0.196732	0.229174	0.0418649	244	[1, 2, 3, 4, 5, 50, 51, 52, 53, 54, 55, 56, 57, 58, 59, 60, 61, 62, 63, 64, 65, 66, 72, 73, 74, 75, 76, 77, 78, 79, 80, 81, 201, 202, 203, 279, 282, 283, 286, 287, 290, 293, 294, 297, 298, 301, 305, 356, 357, 358, 359, 379, 380, 381, 382, 383, 384, 385, 386, 387, 388, 389, 390, 391, 392, 393, 394, 395, 396, 397, 398, 399, 400, 401, 402, 408, 409, 411, 412, 413, 414, 415, 416, 417, 418, 419, 420, …	[20, 21, 22, 23, 24, 143, 145, 146, 147, 148, 149, 150, 151, 152, 153, 154, 155, 156, 157, 158, 159, 160, 161, 162, 163, 164, 165, 170, 173, 174, 177, 307, 311, 314, 315, 318, 447, 450, 451, 454, 455, 458, 578, 579, 580, 581, 582, 583, 584, 585, 586, 587, 588, 589, 590, 591, 592, 593, 594, 595, 596, 597, 598, 599, 600, 601, 602, 603, 604, 608, 619, 620, 621, 622, 623, 624, 625, 626, 627, 628, 629…	3072
	O60741_Q9ULJ8	HCN1	PPP1R9A	0.731188	schizophrenia	component	1											0	0	0	0	0	0	0.35	0	0	0	0	0	1	0	0.783; 0.648; 0.636; 0.633; 0.629; 0.592; 0.561; 0.508; 0.161		rs13355485; rs9292918; rs6874127; rs1501357; rs1501361; rs62367473; rs4493682; rs16902086; rs6880469		O60741	Q9ULJ8	model_4_multimer_v3_pred_0	0.354365	0.206388	0.235984	0.127567	172	[112, 113, 198, 199, 200, 201, 202, 203, 204, 205, 216, 217, 218, 219, 220, 221, 222, 223, 224, 225, 269, 271, 272, 273, 275, 276, 277, 278, 279, 280, 282, 283, 284, 286, 287, 297, 301, 304, 308, 361, 365, 366, 367, 369, 372, 373, 376, 379, 380, 381, 384, 385, 388, 392, 417, 420, 421, 423, 427, 430, 451, 452, 453, 454, 498, 499, 500, 501, 502, 503, 504, 505, 506, 507, 508, 519, 523, 524, 525, 529…	[54, 55, 56, 57, 58, 59, 60, 61, 62, 63, 64, 65, 66, 67, 68, 69, 70, 71, 72, 73, 74, 248, 250, 251, 252, 253, 254, 255, 256, 257, 258, 259, 260, 261, 262, 263, 264, 472, 473, 474, 475, 476, 478, 479, 480, 481, 483, 484, 485, 526, 732, 735, 736, 738, 739, 740, 742, 743, 746]	3072
	O60741_P30153	HCN1	PPP2R1A	0.796179	schizophrenia	component	1											0	0	0	0	0	0	0.35	0	0	0	0	0	1	0	0.783; 0.648; 0.636; 0.633; 0.629; 0.592; 0.561; 0.508; 0.161		rs13355485; rs9292918; rs6874127; rs1501357; rs1501361; rs62367473; rs4493682; rs16902086; rs6880469		O60741	P30153	model_1_multimer_v3_pred_0	0.44797	0.194746	0.245391	0.547364	181	[499, 501, 503, 504, 505, 506, 507, 521, 522, 523, 524, 525, 526, 527, 528, 529, 530, 531, 546, 548, 550, 551, 552, 553, 554, 555, 556, 567, 569, 570, 571, 572, 573, 574, 575, 576, 577, 578, 580, 581, 593, 594, 595, 596, 604, 605, 606, 607, 608, 609, 610, 611, 612, 613, 614, 615, 616, 617, 618, 619, 620, 784, 785, 786, 787, 788, 789, 790, 791, 792, 793]	[23, 24, 25, 26, 27, 28, 29, 30, 31, 32, 33, 34, 61, 62, 63, 64, 65, 66, 67, 68, 69, 70, 71, 72, 100, 101, 102, 103, 104, 105, 106, 107, 110, 213, 214, 215, 216, 217, 218, 221, 249, 250, 251, 252, 253, 254, 255, 256, 257, 259, 260, 288, 289, 290, 291, 292, 293, 294, 295, 299, 329, 332, 340, 378, 379, 382, 415, 416, 417, 418, 419, 421, 425, 454, 455, 456, 457, 458, 459, 460, 461, 463, 464, 495, 49…	3072
	O60741_Q16537	HCN1	PPP2R5E	0.803479	schizophrenia	disorder & component	1											0	0	0	0	0	0	0.35	0	0	0	0	0	1	1	0.783; 0.648; 0.636; 0.633; 0.629; 0.592; 0.561; 0.508; 0.161	0.68	rs13355485; rs9292918; rs6874127; rs1501357; rs1501361; rs62367473; rs4493682; rs16902086; rs6880469	rs76664468	O60741	Q16537	model_1_multimer_v3_pred_0	0.406861	0.247561	0.279421	0.132231	78	[779, 781, 782, 783, 784, 785, 786, 787, 788, 789, 790, 791, 792, 793, 794, 795, 796, 797, 798]	[159, 162, 163, 165, 169, 197, 200, 201, 202, 203, 204, 205, 206, 207, 208, 209, 210, 211, 214, 217, 218, 239, 240, 241, 242, 243, 244, 245, 246, 247, 248, 249, 250, 251, 252, 253, 254, 282, 283, 285, 286, 287, 289, 290, 291, 292, 293, 294, 296, 326, 327, 328, 330, 331, 333, 334, 369, 370, 371]	3072
	O60741_P31323	HCN1	PRKAR2B	0.903955	schizophrenia	component	1											0	0	0	0	0	0	0.35	0	0	0	0	1	1	0	0.783; 0.648; 0.636; 0.633; 0.629; 0.592; 0.561; 0.508; 0.161		rs13355485; rs9292918; rs6874127; rs1501357; rs1501361; rs62367473; rs4493682; rs16902086; rs6880469		O60741	P31323	model_3_multimer_v3_pred_0	0.420013	0.190301	0.236244	0.176269	238	[4, 5, 6, 7, 8, 9, 10, 11, 411, 412, 413, 414, 415, 416, 417, 418, 419, 420, 421, 422, 423, 424, 425, 426, 427, 428, 429, 430, 431, 432, 433, 496, 497, 498, 499, 500, 501, 502, 503, 504, 505, 506, 507, 508, 509, 510, 511, 513, 519, 520, 521, 522, 523, 524, 525, 526, 529, 538, 539, 540, 541, 542, 543, 544, 545, 546, 547, 548, 549, 550, 551, 552, 553, 554, 555, 556, 557, 559, 574, 580, 581, 584, 58…	[1, 2, 3, 4, 5, 6, 7, 9, 51, 52, 53, 54, 55, 56, 57, 58, 59, 60, 61, 62, 63, 64, 65, 73, 74, 75, 76, 77, 78, 79, 80, 81, 82, 83, 84, 90, 92, 107, 108, 109, 110, 111, 112, 113, 114, 115, 116, 117, 118, 119, 120, 121, 122, 123, 124, 125, 126, 127, 128, 131, 154, 185, 186, 187, 188, 224, 226, 227, 228, 229, 230, 231, 232, 233, 248, 249, 250, 251, 252, 253, 254, 255, 256, 257, 258, 259, 261, 264, 265…	3072
	O60741_P23468	HCN1	PTPRD	0.904769	schizophrenia	disorder & component	1											0	0	0	0	0	0	0.35	0	0	0	0	0	1	1	0.783; 0.648; 0.636; 0.633; 0.629; 0.592; 0.561; 0.508; 0.161	0.786	rs13355485; rs9292918; rs6874127; rs1501357; rs1501361; rs62367473; rs4493682; rs16902086; rs6880469	rs59761926	O60741	P23468	model_4_multimer_v3_pred_0	0.384075	0.315643	0.329329	0.44856	497	[113, 137, 153, 157, 160, 161, 164, 165, 198, 199, 200, 201, 202, 203, 204, 205, 206, 207, 216, 217, 219, 220, 221, 223, 224, 225, 227, 228, 251, 252, 253, 254, 255, 256, 257, 258, 259, 260, 261, 262, 263, 264, 265, 266, 267, 268, 269, 270, 271, 272, 273, 274, 275, 276, 277, 278, 279, 280, 281, 282, 283, 284, 285, 286, 287, 293, 294, 296, 297, 298, 299, 300, 301, 302, 303, 304, 305, 307, 308, 309…	[227, 228, 229, 230, 231, 232, 233, 234, 235, 236, 237, 238, 239, 240, 241, 243, 258, 259, 260, 261, 262, 264, 265, 285, 286, 308, 610, 611, 612, 613, 614, 615, 619, 620, 621, 622, 623, 624, 625, 627, 633, 634, 636, 637, 673, 680, 699, 700, 701, 704, 705, 706, 707, 708, 709, 710, 711, 742, 743, 744, 745, 746, 747, 748, 750, 762, 763, 764, 765, 766, 767, 768, 769, 770, 771, 772, 773, 775, 776, 801…	3072
	O60741_Q13332	HCN1	PTPRS	0.907712	schizophrenia	component	1											0	0	0	0	0	0	0.35	0	0	0	0	0	1	0	0.783; 0.648; 0.636; 0.633; 0.629; 0.592; 0.561; 0.508; 0.161		rs13355485; rs9292918; rs6874127; rs1501357; rs1501361; rs62367473; rs4493682; rs16902086; rs6880469		O60741	Q13332	model_4_multimer_v3_pred_0	0.374233	0.316383	0.327953	0.448134	308	[157, 160, 161, 164, 165, 199, 200, 201, 202, 203, 216, 219, 220, 221, 223, 224, 225, 227, 228, 236, 237, 240, 244, 251, 252, 253, 254, 255, 256, 257, 258, 259, 260, 261, 262, 263, 264, 265, 266, 267, 268, 269, 270, 271, 272, 273, 274, 275, 276, 277, 278, 279, 280, 281, 282, 283, 284, 286, 287, 293, 296, 297, 298, 300, 301, 304, 305, 307, 308, 309, 310, 311, 312, 313, 314, 315, 316, 317, 318, 319…	[47, 72, 73, 74, 75, 76, 77, 78, 79, 80, 82, 92, 93, 94, 95, 97, 100, 145, 147, 148, 149, 171, 172, 208, 209, 210, 211, 212, 213, 231, 233, 234, 235, 236, 237, 238, 239, 240, 1278, 1279, 1281, 1282, 1283, 1284, 1285, 1286, 1287, 1288, 1289, 1290, 1291, 1292, 1293, 1294, 1295, 1296, 1297, 1298, 1299, 1300, 1301, 1302, 1303, 1304, 1305, 1306, 1307, 1308, 1309, 1310, 1311, 1312, 1313, 1315, 1385, 13…	3072
	O60741_Q00577	HCN1	PURA	0.811142	schizophrenia	disorder & component	1											0	0	0	0	0	0	0.35	0	0	0	0	0	1	0	0.783; 0.648; 0.636; 0.633; 0.629; 0.592; 0.561; 0.508; 0.161	0.128	rs13355485; rs9292918; rs6874127; rs1501357; rs1501361; rs62367473; rs4493682; rs16902086; rs6880469	rs156089	O60741	Q00577	model_5_multimer_v3_pred_0	0.450372	0.173049	0.228513	0.150226	195	[420, 482, 483, 486, 489, 490, 503, 504, 505, 506, 507, 508, 509, 510, 525, 541, 542, 543, 544, 545, 546, 547, 548, 549, 550, 551, 564, 565, 566, 567, 568, 569, 570, 571, 572, 573, 574, 575, 576, 577, 578, 579, 580, 581, 584, 591, 596, 597, 598, 599, 600, 601, 602, 603, 604, 606, 607, 608, 610, 611, 613, 739, 740, 741, 742, 743, 782, 783, 784, 785, 786, 787, 788, 789, 790, 791, 792, 793, 794, 795…	[2, 64, 72, 74, 89, 90, 91, 92, 93, 94, 95, 96, 97, 98, 99, 104, 107, 108, 111, 112, 115, 116, 118, 119, 133, 134, 135, 136, 137, 138, 139, 140, 141, 142, 158, 160, 162, 167, 169, 171, 173, 182, 183, 184, 185, 186, 187, 189, 199, 200, 201, 202, 203, 204, 205, 206, 207, 208, 209, 210, 211, 212, 213, 214, 215, 216, 217, 218, 219, 220, 221, 222, 223, 225, 228, 229, 230, 231, 232, 233, 234, 235, 236,…	3072
	O60741_Q9H082	HCN1	RAB33B	0.838321	schizophrenia	component	1											0	0	0	0	0	0	0.35	0	0	0	0	0	1	0	0.783; 0.648; 0.636; 0.633; 0.629; 0.592; 0.561; 0.508; 0.161		rs13355485; rs9292918; rs6874127; rs1501357; rs1501361; rs62367473; rs4493682; rs16902086; rs6880469		O60741	Q9H082	model_4_multimer_v3_pred_0	0.444572	0.259942	0.296868	0.154706	95	[236, 239, 240, 241, 242, 243, 244, 245, 246, 247, 248, 249, 250, 251, 252, 253, 254, 255, 256, 257, 258, 259, 262, 263, 319, 320, 321, 322, 323, 324, 325, 326, 327, 328, 329, 332, 368, 370]	[33, 35, 36, 37, 38, 46, 47, 48, 49, 50, 51, 52, 53, 54, 55, 56, 57, 58, 59, 60, 61, 62, 63, 64, 65, 66, 67, 68, 69, 70, 71, 72, 73, 74, 75, 83, 84, 85, 86, 87, 88, 89, 90, 91, 92, 94, 95, 96, 98, 99, 100, 101, 102, 103, 105, 107, 189]	3072
	O60741_P20336	HCN1	RAB3A	0.961501	schizophrenia	component	1											0	0	0	0	0	0	0.35	0	0	0	0	0	1	0	0.783; 0.648; 0.636; 0.633; 0.629; 0.592; 0.561; 0.508; 0.161		rs13355485; rs9292918; rs6874127; rs1501357; rs1501361; rs62367473; rs4493682; rs16902086; rs6880469		O60741	P20336	model_3_multimer_v3_pred_0	0.477284	0.281208	0.320424	0.237078	100	[169, 240, 243, 244, 245, 246, 247, 248, 249, 250, 251, 252, 253, 254, 255, 256, 257, 258, 259, 319, 320, 321, 322, 323, 324, 325, 326, 327, 328, 329, 331, 332, 333, 334, 335, 336, 337, 338, 368, 369, 370]	[12, 13, 16, 17, 24, 25, 26, 27, 35, 36, 37, 39, 40, 41, 42, 43, 44, 45, 46, 47, 48, 50, 52, 53, 54, 55, 56, 57, 58, 59, 60, 61, 62, 63, 64, 72, 73, 74, 75, 76, 77, 78, 79, 80, 81, 83, 84, 86, 87, 88, 89, 90, 91, 92, 93, 94, 122, 123, 124]	3072
	O60741_P20337	HCN1	RAB3B	0.935394	schizophrenia	component	1											0	0	0	0	0	0	0.35	0	0	0	0	0	1	0	0.783; 0.648; 0.636; 0.633; 0.629; 0.592; 0.561; 0.508; 0.161		rs13355485; rs9292918; rs6874127; rs1501357; rs1501361; rs62367473; rs4493682; rs16902086; rs6880469		O60741	P20337	model_3_multimer_v3_pred_0	0.476613	0.270068	0.311377	0.161468	109	[168, 169, 236, 240, 243, 244, 245, 246, 247, 248, 249, 250, 251, 252, 253, 254, 255, 256, 257, 258, 259, 262, 319, 320, 321, 322, 323, 324, 325, 326, 327, 328, 329, 332, 333, 337, 338, 368, 369, 370, 865, 866, 867, 868, 869, 870]	[12, 13, 16, 17, 22, 24, 25, 26, 27, 35, 36, 37, 38, 39, 40, 41, 42, 43, 44, 45, 46, 47, 48, 50, 51, 52, 53, 54, 55, 56, 57, 58, 59, 60, 61, 62, 63, 64, 72, 73, 74, 75, 76, 77, 78, 79, 80, 81, 83, 84, 86, 87, 88, 89, 90, 91, 92, 93, 94, 123, 176, 218, 219]	3072
	O60741_Q96E17	HCN1	RAB3C	0.955435	schizophrenia	component	1											0	0	0	0	0	0	0.35	0	0	0	0	0	1	0	0.783; 0.648; 0.636; 0.633; 0.629; 0.592; 0.561; 0.508; 0.161	0.107	rs13355485; rs9292918; rs6874127; rs1501357; rs1501361; rs62367473; rs4493682; rs16902086; rs6880469	rs2434582	O60741	Q96E17	model_3_multimer_v3_pred_0	0.479346	0.267903	0.310191	0.203257	104	[168, 169, 172, 236, 240, 243, 244, 245, 246, 247, 248, 249, 250, 251, 252, 253, 254, 255, 256, 257, 258, 259, 262, 319, 320, 321, 322, 323, 324, 325, 326, 327, 328, 329, 332, 333, 334, 335, 337, 338, 368, 369, 370]	[7, 10, 12, 20, 21, 24, 32, 34, 35, 43, 44, 45, 46, 47, 48, 49, 50, 51, 52, 53, 54, 55, 56, 58, 59, 60, 61, 62, 63, 64, 65, 66, 67, 68, 69, 70, 71, 80, 81, 82, 83, 84, 85, 86, 87, 88, 89, 91, 92, 94, 95, 96, 97, 98, 99, 100, 101, 102, 130, 131, 132]	3072
	O60741_Q9NRW1	HCN1	RAB6B	0.820172	schizophrenia	component	1											0	0	0	0	0	0	0.35	0	0	0	0	0	1	0	0.783; 0.648; 0.636; 0.633; 0.629; 0.592; 0.561; 0.508; 0.161		rs13355485; rs9292918; rs6874127; rs1501357; rs1501361; rs62367473; rs4493682; rs16902086; rs6880469		O60741	Q9NRW1	model_3_multimer_v3_pred_0	0.456355	0.199809	0.251118	0.269676	117	[167, 168, 169, 170, 171, 237, 240, 241, 243, 244, 245, 246, 247, 248, 249, 250, 251, 252, 253, 254, 255, 256, 257, 258, 259, 261, 320, 321, 322, 323, 324, 325, 326, 327, 328, 329, 332, 335, 336, 337, 338, 339, 340, 341, 368, 369, 370]	[10, 11, 12, 13, 14, 15, 16, 18, 23, 24, 25, 26, 27, 28, 29, 30, 31, 32, 33, 34, 35, 36, 37, 38, 39, 40, 41, 42, 43, 44, 45, 46, 47, 48, 49, 50, 51, 52, 53, 54, 63, 64, 65, 66, 67, 68, 69, 70, 71, 72, 75, 77, 78, 79, 80, 81, 82, 83, 84, 85, 92, 126, 127, 156, 157, 158, 159, 160, 163, 167]	3072
	O60741_Q8WZA2	HCN1	RAPGEF4	0.944546	schizophrenia	disorder & component	1											0	0	0	0	0	0	0.35	0	0	0	0	0	1	1	0.783; 0.648; 0.636; 0.633; 0.629; 0.592; 0.561; 0.508; 0.161	0.841	rs13355485; rs9292918; rs6874127; rs1501357; rs1501361; rs62367473; rs4493682; rs16902086; rs6880469	rs3769309	O60741	Q8WZA2	model_4_multimer_v3_pred_0	0.557806	0.218627	0.286463	0.0762272	54	[113, 114, 115, 119, 122, 123, 126, 137, 198, 199, 200, 201, 202, 203, 204, 205, 206, 207, 280, 283, 284, 287, 448, 451, 452, 508, 510, 545, 546, 547, 548, 566, 567]	[220, 224, 225, 226, 227, 228, 229, 230, 231, 232, 240, 247, 275, 284, 286, 970, 971, 972, 973, 974, 977]	3072
	O60741_Q9UQ26	HCN1	RIMS2	0.941762	schizophrenia	disorder & component	1											0	0	0	0	0	0	0.35	0	0	0	0	0	1	0	0.783; 0.648; 0.636; 0.633; 0.629; 0.592; 0.561; 0.508; 0.161		rs13355485; rs9292918; rs6874127; rs1501357; rs1501361; rs62367473; rs4493682; rs16902086; rs6880469		O60741	Q9UQ26	model_5_multimer_v3_pred_0	0.348464	0.222509	0.2477	0.0677692	431	[232, 236, 240, 243, 244, 250, 251, 252, 253, 254, 255, 256, 257, 258, 259, 260, 262, 263, 322, 323, 324, 350, 351, 353, 354, 355, 356, 357, 358, 359, 360, 361, 362, 363, 383, 386, 387, 388, 389, 390, 391, 393, 394, 397, 398, 401, 402, 403, 404, 405, 406, 407, 408, 409, 410, 411, 412, 413, 414, 415, 416, 417, 418, 419, 420, 421, 422, 423, 424, 425, 426, 427, 428, 429, 430, 431, 432, 433, 434, 435…	[12, 13, 14, 15, 16, 17, 18, 19, 20, 22, 23, 25, 28, 29, 30, 31, 32, 33, 65, 66, 67, 68, 69, 70, 71, 72, 73, 74, 75, 76, 77, 78, 82, 83, 84, 85, 86, 87, 88, 91, 95, 142, 144, 146, 147, 148, 149, 150, 151, 152, 153, 164, 165, 166, 167, 168, 169, 170, 171, 174, 263, 265, 369, 370, 371, 372, 373, 374, 375, 376, 401, 402, 403, 404, 405, 406, 407, 408, 409, 410, 441, 442, 443, 445, 446, 447, 470, 471,…	3072
	O60741_Q99250	HCN1	SCN2A	0.965028	schizophrenia	disorder & component	1											0	0	0	0	0	0	0.35	0	0	1	0	0	1	0	0.783; 0.648; 0.636; 0.633; 0.629; 0.592; 0.561; 0.508; 0.161		rs13355485; rs9292918; rs6874127; rs1501357; rs1501361; rs62367473; rs4493682; rs16902086; rs6880469		O60741	Q99250	model_4_multimer_v3_pred_0	0.636483	0.384452	0.434859	0.154689	268	[1, 2, 3, 4, 5, 6, 7, 8, 9, 340, 343, 346, 357, 358, 359, 360, 361, 363, 364, 365, 366, 383, 386, 387, 388, 390, 391, 392, 394, 395, 397, 398, 400, 401, 402, 403, 404, 405, 406, 407, 408, 409, 411, 412, 415, 416, 429, 432, 433, 436, 437, 438, 439, 440, 441, 442, 444, 460, 461, 462, 463, 464, 465, 466, 467, 468, 469, 470, 471, 472, 473, 474, 475, 476, 477, 478, 479, 480, 481, 484, 493, 495, 498, 5…	[1102, 1103, 1104, 1105, 1106, 1107, 1108, 1109, 1110, 1111, 1112, 1113, 1114, 1115, 1116, 1126, 1127, 1128, 1129, 1130, 1131, 1206, 1208, 1209, 1212, 1216, 1220, 1227, 1237, 1238, 1241, 1484, 1486, 1491, 1492, 1493, 1494, 1495, 1496, 1497, 1499, 1500, 1501, 1503, 1618, 1619, 1811, 1812, 1841, 1842, 1843, 1844, 1845, 1846, 1847, 1853, 1854, 1855, 1856, 1857, 1858, 1859, 1860, 1862, 1863, 1867, 18…	3072
	O60741_Q9UQD0	HCN1	SCN8A	0.928575	schizophrenia	disorder & component	1											0	0	0	0	0	0	0.35	0	0	1	0	0	1	0	0.783; 0.648; 0.636; 0.633; 0.629; 0.592; 0.561; 0.508; 0.161		rs13355485; rs9292918; rs6874127; rs1501357; rs1501361; rs62367473; rs4493682; rs16902086; rs6880469		O60741	Q9UQD0	model_4_multimer_v3_pred_0	0.610541	0.374239	0.421499	0.287377	502	[8, 9, 10, 11, 12, 13, 14, 93, 97, 100, 101, 102, 103, 104, 105, 106, 107, 108, 109, 110, 111, 112, 117, 120, 136, 137, 138, 139, 140, 141, 142, 143, 144, 145, 146, 147, 148, 198, 199, 200, 201, 202, 203, 207, 209, 211, 212, 213, 214, 215, 216, 217, 218, 219, 220, 221, 222, 223, 224, 275, 276, 279, 280, 281, 284, 285, 288, 289, 291, 292, 293, 295, 296, 298, 299, 328, 329, 330, 333, 340, 341, 342,…	[419, 422, 423, 424, 425, 426, 427, 429, 430, 432, 433, 448, 451, 452, 682, 683, 684, 685, 686, 687, 688, 689, 690, 691, 692, 693, 694, 695, 697, 757, 760, 761, 762, 764, 765, 766, 767, 768, 769, 770, 771, 772, 773, 774, 775, 776, 777, 778, 779, 780, 781, 782, 783, 784, 785, 786, 787, 788, 789, 791, 792, 854, 857, 858, 859, 860, 863, 979, 980, 981, 982, 983, 984, 985, 986, 987, 988, 989, 990, 991…	3072
	O60741_Q9C0C4	HCN1	SEMA4C	0.828675	schizophrenia	component	1											0	0	0	0	0	0	0.5	0	0	0	0	0	1	0	0.783; 0.648; 0.636; 0.633; 0.629; 0.592; 0.561; 0.508; 0.161		rs13355485; rs9292918; rs6874127; rs1501357; rs1501361; rs62367473; rs4493682; rs16902086; rs6880469		O60741	Q9C0C4	model_1_multimer_v3_pred_0	0.463279	0.234751	0.280456	0.293954	149	[108, 111, 117, 118, 200, 201, 202, 203, 216, 219, 220, 221, 223, 287, 399, 402, 405, 406, 409, 422, 424, 443, 444, 445, 448, 449, 451, 452, 482, 483, 510, 540, 541, 542, 543, 544, 545, 546, 547, 565, 566, 567, 568, 569, 570, 571, 572, 573, 574, 575, 576, 577, 578, 579, 580, 581, 582, 583, 584, 585, 586, 587, 588, 600, 601, 602, 603, 604, 605, 606, 607, 608, 609, 610, 611, 612, 613, 614]	[199, 200, 201, 202, 203, 204, 205, 206, 208, 209, 265, 266, 267, 268, 269, 270, 271, 272, 273, 274, 276, 350, 363, 364, 365, 378, 379, 380, 381, 382, 383, 384, 385, 386, 387, 388, 389, 390, 391, 392, 393, 394, 395, 396, 678, 679, 682, 686, 689, 690, 692, 693, 694, 695, 696, 697, 700, 703, 704, 705, 706, 707, 709, 731, 733, 743, 813, 816, 819, 820, 823]	3072
	O60741_Q9UH03	HCN1	SEPTIN3	0.917871	schizophrenia	component	1											0	0	0	0	0	0	0.35	0	0	0	0	0	1	0	0.783; 0.648; 0.636; 0.633; 0.629; 0.592; 0.561; 0.508; 0.161	0.066; 0.059	rs13355485; rs9292918; rs6874127; rs1501357; rs1501361; rs62367473; rs4493682; rs16902086; rs6880469	rs760648; rs6002655	O60741	Q9UH03	model_1_multimer_v3_pred_0	0.456245	0.271729	0.308632	0.229636	132	[504, 505, 506, 507, 508, 509, 510, 511, 512, 525, 541, 542, 543, 544, 545, 546, 547, 548, 549, 564, 565, 566, 567, 568, 569, 570, 571, 573, 574, 575, 577, 580, 581, 584, 585, 588, 597, 598, 599, 600, 601, 602, 603, 604, 605, 606, 607, 608, 609, 610, 611, 612, 613, 614, 720, 721, 722, 723, 724, 725, 726]	[2, 3, 4, 5, 6, 7, 8, 9, 68, 69, 70, 71, 72, 73, 74, 89, 96, 97, 98, 99, 100, 101, 102, 103, 127, 128, 129, 130, 131, 132, 133, 134, 135, 136, 138, 178, 179, 180, 181, 182, 183, 184, 185, 186, 187, 188, 189, 190, 206, 207, 208, 209, 210, 211, 212, 213, 214, 215, 216, 217, 218, 219, 220, 223, 224, 227, 280, 282, 283, 284, 287]	3072
	O60741_Q14141	HCN1	SEPTIN6	0.891756	schizophrenia	component	1											0	0	0	0	0	0	0.35	0	0	0	0	0	1	0	0.783; 0.648; 0.636; 0.633; 0.629; 0.592; 0.561; 0.508; 0.161		rs13355485; rs9292918; rs6874127; rs1501357; rs1501361; rs62367473; rs4493682; rs16902086; rs6880469		O60741	Q14141	model_1_multimer_v3_pred_0	0.427207	0.201313	0.246492	0.340715	117	[475, 508, 510, 541, 542, 543, 544, 545, 546, 547, 548, 550, 565, 566, 567, 568, 569, 570, 571, 572, 573, 574, 575, 576, 577, 578, 579, 580, 581, 582, 583, 584, 585, 586, 587, 588, 589, 591, 592, 596, 597, 598, 599, 600, 601, 602, 603, 604, 605, 606, 607, 608, 609, 610, 611, 612, 613, 614, 618, 619, 622]	[49, 50, 51, 52, 53, 55, 70, 71, 72, 73, 74, 75, 76, 77, 78, 79, 80, 81, 82, 102, 103, 104, 105, 106, 107, 108, 109, 110, 111, 112, 113, 114, 115, 116, 117, 118, 154, 156, 157, 158, 159, 160, 161, 162, 163, 164, 165, 166, 167, 168, 184, 185, 188, 189, 256, 258]	3072
	O60741_Q9P2U8	HCN1	SLC17A6	0.908088	schizophrenia	component	1											0	0	0	0	0	0	0.35	0	0	0	0	0	1	0	0.783; 0.648; 0.636; 0.633; 0.629; 0.592; 0.561; 0.508; 0.161		rs13355485; rs9292918; rs6874127; rs1501357; rs1501361; rs62367473; rs4493682; rs16902086; rs6880469		O60741	Q9P2U8	model_2_multimer_v3_pred_0	0.411421	0.215125	0.254384	0.605356	199	[297, 298, 301, 302, 305, 308, 312, 315, 316, 319, 326, 328, 330, 333, 351, 352, 353, 354, 355, 356, 357, 358, 359, 360, 361, 362, 363, 364, 365, 366, 367, 368, 369, 370, 371, 372, 373, 374, 375, 376, 377, 378, 379, 380, 381, 382, 383, 384, 385, 386, 387, 388, 389, 390, 391, 392, 393, 394, 395, 396, 397, 398, 399, 401, 402, 405, 406, 407, 408, 409, 410, 411, 412, 413, 414, 415, 416, 417, 418, 419…	[292, 295, 297, 298, 299, 300, 301, 302, 304, 305, 308, 309, 310, 311, 312, 313, 314, 317, 320, 321, 324, 325, 328, 336, 340, 341, 382, 383, 386, 387, 389, 390, 391, 392, 393, 394, 395, 396, 397, 398, 399, 400, 401, 402, 403, 404, 405, 406, 407, 408, 410, 411, 412, 414, 415, 416, 419, 422, 467, 472, 473, 474, 475, 476, 477, 478, 479, 480, 481, 482, 483, 484, 485, 486, 487, 488, 489, 490, 491, 492…	3072
	O60741_O15079	HCN1	SNPH	0.970776	schizophrenia	component	1											0	0	0	0	0	0	0.35	0	0	0	0	0	1	0	0.783; 0.648; 0.636; 0.633; 0.629; 0.592; 0.561; 0.508; 0.161		rs13355485; rs9292918; rs6874127; rs1501357; rs1501361; rs62367473; rs4493682; rs16902086; rs6880469		O60741	O15079	model_1_multimer_v3_pred_0	0.423946	0.19869	0.243741	0.0800195	274	[6, 7, 8, 9, 10, 11, 12, 13, 14, 143, 144, 147, 148, 150, 151, 152, 154, 155, 158, 159, 341, 404, 407, 408, 411, 429, 430, 431, 432, 433, 434, 435, 436, 437, 438, 439, 440, 441, 442, 443, 444, 464, 467, 468, 469, 470, 471, 472, 473, 477, 478, 495, 496, 497, 498, 505, 506, 507, 508, 509, 510, 517, 518, 519, 523, 524, 525, 526, 527, 528, 534, 540, 541, 542, 543, 544, 545, 546, 547, 548, 549, 550, 5…	[15, 16, 17, 18, 19, 20, 21, 22, 23, 24, 58, 60, 61, 62, 63, 64, 65, 66, 67, 69, 70, 72, 73, 75, 76, 77, 78, 79, 80, 81, 82, 83, 84, 85, 86, 87, 90, 238, 239, 240, 241, 242, 243, 244, 245, 289, 290, 291, 292, 293, 294, 295, 296, 297, 298, 299, 309, 310, 311, 312, 313, 314, 315, 316, 317, 318, 319, 320, 321, 322, 323, 324, 325, 326, 327, 328, 329, 330, 331, 332, 333, 334, 335, 336, 337, 339, 379, …	2808
	O60741_O94875	HCN1	SORBS2	0.801795	schizophrenia	disorder & component	1											0	0	0	0	0	0	0.35	0	0	0	0	0	1	0	0.783; 0.648; 0.636; 0.633; 0.629; 0.592; 0.561; 0.508; 0.161		rs13355485; rs9292918; rs6874127; rs1501357; rs1501361; rs62367473; rs4493682; rs16902086; rs6880469		O60741	O94875	model_1_multimer_v3_pred_0	0.369544	0.259941	0.281862	0.122037	596	[15, 16, 17, 18, 19, 20, 21, 22, 23, 24, 25, 26, 27, 28, 29, 30, 31, 32, 33, 34, 35, 36, 37, 38, 39, 40, 41, 42, 43, 44, 101, 103, 104, 105, 106, 107, 108, 109, 110, 111, 112, 113, 114, 115, 116, 117, 118, 119, 120, 121, 122, 123, 124, 126, 136, 137, 138, 139, 140, 141, 142, 143, 144, 145, 146, 147, 148, 150, 151, 168, 169, 171, 172, 173, 176, 177, 179, 180, 181, 183, 184, 185, 187, 188, 190, 191…	[86, 88, 89, 90, 91, 92, 93, 94, 95, 96, 97, 98, 99, 100, 101, 102, 105, 106, 145, 146, 147, 148, 149, 150, 151, 193, 195, 196, 197, 198, 199, 200, 201, 202, 203, 204, 205, 206, 207, 208, 209, 210, 211, 212, 213, 214, 215, 216, 217, 218, 219, 220, 221, 222, 223, 225, 227, 228, 230, 236, 301, 302, 303, 304, 305, 446, 447, 448, 449, 450, 452, 453, 454, 455, 456, 457, 458, 459, 460, 461, 462, 464, 4…	3072
	O60741_O15020	HCN1	SPTBN2	0.937786	schizophrenia	component	1											0	0	0	0	0	0	0.35	0	0	0	0	0	1	0	0.783; 0.648; 0.636; 0.633; 0.629; 0.592; 0.561; 0.508; 0.161		rs13355485; rs9292918; rs6874127; rs1501357; rs1501361; rs62367473; rs4493682; rs16902086; rs6880469		O60741	O15020
	O60741_Q9C0H9	HCN1	SRCIN1	0.95474	schizophrenia	component	1											0	0	0	0	0	0	0.35	0	0	0	0	0	1	0	0.783; 0.648; 0.636; 0.633; 0.629; 0.592; 0.561; 0.508; 0.161		rs13355485; rs9292918; rs6874127; rs1501357; rs1501361; rs62367473; rs4493682; rs16902086; rs6880469		O60741	Q9C0H9	model_1_multimer_v3_pred_0	0.365603	0.32383	0.332185	0.088334	484	[5, 6, 7, 8, 9, 10, 11, 12, 72, 73, 74, 75, 76, 77, 78, 79, 80, 89, 91, 95, 98, 99, 102, 106, 107, 108, 109, 111, 112, 113, 114, 115, 116, 117, 118, 119, 121, 122, 123, 125, 126, 127, 130, 131, 132, 133, 134, 135, 141, 145, 169, 171, 176, 179, 180, 181, 182, 183, 184, 185, 186, 187, 188, 189, 190, 191, 192, 193, 194, 195, 196, 199, 200, 201, 202, 203, 204, 205, 206, 210, 211, 213, 214, 217, 218, …	[125, 126, 127, 128, 129, 130, 131, 132, 133, 163, 164, 165, 166, 167, 168, 169, 170, 171, 172, 173, 174, 176, 178, 201, 232, 233, 234, 235, 236, 237, 238, 239, 241, 242, 243, 244, 245, 246, 247, 248, 249, 250, 251, 253, 328, 329, 330, 331, 332, 333, 334, 335, 361, 364, 365, 366, 367, 368, 369, 370, 371, 372, 373, 374, 375, 376, 377, 378, 379, 380, 381, 383, 407, 409, 410, 411, 412, 413, 414, 415…	3072
	O60741_Q16623	HCN1	STX1A	0.960076	schizophrenia	component	1											0	0	0	0	0	0	0	0	0	0	0	0	1	0	0.783; 0.648; 0.636; 0.633; 0.629; 0.592; 0.561; 0.508; 0.161		rs13355485; rs9292918; rs6874127; rs1501357; rs1501361; rs62367473; rs4493682; rs16902086; rs6880469		O60741	Q16623	model_3_multimer_v3_pred_0	0.462696	0.219258	0.267946	0.260947	141	[198, 199, 200, 201, 202, 203, 204, 205, 207, 216, 217, 218, 219, 220, 221, 222, 223, 224, 225, 227, 228, 255, 258, 259, 261, 262, 263, 265, 266, 267, 268, 269, 270, 271, 272, 273, 275, 276, 279, 280, 282, 283, 304, 308, 311, 315, 318, 319, 322, 323, 369, 370, 373, 374, 377, 380, 381, 384, 385, 388, 392, 394, 395, 398, 405, 406, 407, 409, 410, 411, 412, 413, 414, 415, 416, 417, 418, 420, 435, 443…	[1, 2, 3, 4, 5, 6, 7, 8, 10, 11, 13, 14, 15, 237, 248, 249, 250, 251, 252, 253, 254, 255, 256, 257, 258, 259, 260, 261, 262, 263, 264, 265, 266, 267, 268, 269, 270, 271, 272, 273, 274, 275, 276, 277, 278, 279, 280, 281, 282, 283, 284, 285, 287, 288]	3072
	O60741_P61266	HCN1	STX1B	0.959667	schizophrenia	component	1											0	0	0	0	0	0	0	0	0	0	0	0	1	0	0.783; 0.648; 0.636; 0.633; 0.629; 0.592; 0.561; 0.508; 0.161		rs13355485; rs9292918; rs6874127; rs1501357; rs1501361; rs62367473; rs4493682; rs16902086; rs6880469		O60741	P61266	model_1_multimer_v3_pred_0	0.461671	0.21894	0.267486	0.375956	165	[218, 219, 220, 223, 224, 227, 232, 254, 255, 256, 257, 258, 259, 260, 261, 262, 263, 265, 266, 269, 315, 317, 318, 319, 320, 321, 322, 323, 324, 325, 326, 368, 369, 370, 371, 372, 373, 374, 377, 508, 509, 510, 540, 541, 542, 543, 544, 545, 546, 547, 548, 565, 566, 567, 568, 569, 570, 571, 572, 573, 574, 575, 576, 577, 578, 579, 580, 581, 582, 583, 584, 587, 588, 591, 597, 598, 599, 600, 601, 602…	[57, 58, 59, 60, 61, 62, 63, 64, 65, 66, 142, 143, 144, 145, 146, 147, 148, 149, 150, 151, 152, 153, 154, 155, 156, 157, 158, 159, 160, 161, 163, 164, 177, 178, 179, 180, 181, 182, 183, 184, 185, 186, 187, 188, 189, 190, 191, 192, 193, 194, 196, 197, 261, 262, 265, 268, 269, 272, 273, 276, 277, 279, 280, 281, 282, 283, 284, 285, 286, 287, 288]	3072
	O60741_P61764	HCN1	STXBP1	0.963003	schizophrenia	component	1											0	0	0	0	0	0	0.35	0	0	0	0	0	1	0	0.783; 0.648; 0.636; 0.633; 0.629; 0.592; 0.561; 0.508; 0.161		rs13355485; rs9292918; rs6874127; rs1501357; rs1501361; rs62367473; rs4493682; rs16902086; rs6880469		O60741	P61764	model_1_multimer_v3_pred_0	0.454179	0.180908	0.235562	0.127835	143	[392, 395, 396, 398, 399, 447, 450, 451, 483, 486, 487, 488, 489, 490, 491, 492, 494, 503, 504, 505, 506, 507, 508, 509, 510, 511, 512, 513, 514, 537, 538, 539, 540, 541, 542, 543, 544, 545, 546, 547, 548, 549, 550, 551, 562, 563, 564, 565, 566, 567, 568, 569, 570, 571, 572, 573, 574, 575, 576, 580, 583, 584, 587, 597, 598, 599, 600, 601, 602, 604, 699, 700, 702, 703, 704, 705, 706, 707, 708, 710…	[112, 115, 116, 119, 207, 210, 211, 212, 213, 214, 215, 216, 217, 222, 223, 323, 325, 367, 377, 378, 379, 380, 381, 474, 475, 504, 505, 506, 507, 508, 509, 510, 511, 514, 515, 516, 517, 518, 519, 520, 521, 522, 523, 524, 525, 526, 527, 528, 529, 530, 531, 533]	3072
	O60741_Q8NF91	HCN1	SYNE1	0.814192	schizophrenia	disorder & component	1											0	0	0	0	0	0	0.35	0	0	0	0	0	1	1	0.783; 0.648; 0.636; 0.633; 0.629; 0.592; 0.561; 0.508; 0.161	0.749	rs13355485; rs9292918; rs6874127; rs1501357; rs1501361; rs62367473; rs4493682; rs16902086; rs6880469	rs9371601	O60741	Q8NF91
	O60741_Q96PV0	HCN1	SYNGAP1	0.956731	schizophrenia	component	1											0	0	0	0	0	0	0.5	0	0	0	0	0	1	0	0.783; 0.648; 0.636; 0.633; 0.629; 0.592; 0.561; 0.508; 0.161	0.251	rs13355485; rs9292918; rs6874127; rs1501357; rs1501361; rs62367473; rs4493682; rs16902086; rs6880469	rs9461856	O60741	Q96PV0	model_4_multimer_v3_pred_0	0.372359	0.200784	0.235099	0.11615	208	[398, 405, 409, 410, 412, 413, 414, 416, 417, 418, 420, 421, 423, 431, 434, 435, 445, 447, 490, 492, 494, 499, 500, 501, 502, 503, 504, 505, 506, 507, 508, 509, 510, 511, 521, 522, 523, 524, 525, 526, 527, 528, 539, 540, 541, 542, 543, 544, 545, 546, 547, 548, 549, 550, 551, 552, 553, 554, 563, 564, 565, 566, 567, 568, 570, 571, 574, 575, 590, 591, 592, 593, 594, 595, 596, 597, 598, 599, 600, 603…	[130, 131, 132, 133, 135, 146, 148, 150, 151, 152, 153, 154, 155, 156, 158, 159, 160, 161, 162, 163, 164, 165, 166, 167, 277, 279, 298, 300, 332, 333, 334, 512, 513, 515, 516, 517, 518, 519, 520, 521, 522, 523, 524, 525, 526, 527, 528, 531, 532, 533, 534, 535, 536, 537, 538, 539, 540, 541, 542, 543, 544, 545, 546, 547, 548, 549, 615, 616, 617, 618, 619, 620, 621, 622, 623, 625, 626, 648, 786, 787…	3072
	O60741_P21579	HCN1	SYT1	0.95378	schizophrenia	disorder & component	1											0	0	0	0	0	0	0.35	0	0	0	0	0	1	0	0.783; 0.648; 0.636; 0.633; 0.629; 0.592; 0.561; 0.508; 0.161		rs13355485; rs9292918; rs6874127; rs1501357; rs1501361; rs62367473; rs4493682; rs16902086; rs6880469		O60741	P21579	model_1_multimer_v3_pred_0	0.430056	0.187191	0.235764	0.228855	186	[1, 2, 3, 4, 5, 6, 7, 8, 9, 10, 11, 12, 199, 200, 201, 202, 203, 204, 205, 216, 218, 219, 220, 221, 223, 224, 227, 255, 258, 259, 262, 266, 269, 283, 286, 287, 290, 315, 319, 322, 323, 369, 370, 372, 373, 374, 377, 380, 381, 398, 399, 400, 402, 406, 410, 443, 444, 445, 446, 447, 448, 449, 451, 452, 508, 509, 510, 540, 541, 542, 543, 544, 545, 546, 547, 548, 566, 567, 569, 570, 571, 574, 584, 598,…	[54, 55, 56, 57, 59, 60, 61, 62, 63, 64, 66, 67, 70, 71, 74, 77, 78, 81, 85, 87, 88, 89, 90, 91, 92, 93, 94, 96, 97, 98, 99, 100, 101, 171, 172, 173, 174, 175, 176, 177, 189, 190, 191, 201, 231, 233, 234, 235, 236, 237, 239, 270, 271, 272, 273, 274, 275, 285, 286, 287, 299, 300, 301, 302, 303, 304, 305, 306, 307, 308, 309, 310, 333, 334, 336, 350, 351, 364, 365, 366, 367, 368, 369, 370, 371, 372,…	3072
	O60741_Q9BT88	HCN1	SYT11	0.73916	schizophrenia	component	1											0	0	0	0	0	0	0.35	0	0	0	0	0	1	0	0.783; 0.648; 0.636; 0.633; 0.629; 0.592; 0.561; 0.508; 0.161		rs13355485; rs9292918; rs6874127; rs1501357; rs1501361; rs62367473; rs4493682; rs16902086; rs6880469		O60741	Q9BT88	model_1_multimer_v3_pred_0	0.443681	0.212923	0.259075	0.369507	326	[101, 105, 106, 107, 108, 109, 110, 111, 112, 113, 114, 115, 117, 138, 139, 140, 143, 144, 147, 148, 149, 150, 151, 152, 153, 154, 155, 156, 157, 158, 159, 160, 161, 162, 163, 164, 165, 166, 167, 170, 172, 174, 175, 177, 178, 179, 181, 182, 202, 204, 281, 282, 283, 284, 285, 286, 287, 288, 289, 290, 291, 292, 293, 294, 295, 296, 297, 298, 299, 306, 310, 314, 340, 341, 342, 343, 344, 345, 346, 347…	[10, 12, 13, 14, 15, 16, 17, 18, 19, 20, 21, 22, 23, 24, 25, 26, 27, 28, 29, 30, 31, 32, 33, 34, 35, 37, 38, 51, 52, 53, 54, 55, 56, 57, 58, 59, 60, 61, 62, 63, 64, 65, 66, 67, 68, 69, 72, 95, 96, 97, 98, 99, 100, 101, 102, 103, 104, 105, 106, 107, 108, 109, 110, 111, 112, 185, 186, 187, 188, 189, 190, 191, 192, 193, 194, 195, 196, 197, 199, 211, 214, 216, 217, 245, 247, 248, 249, 250, 251, 252, …	3072
	O60741_Q7L8C5	HCN1	SYT13	0.939154	schizophrenia	disorder & component	1											0	0	0	0	0	0	0.35	0	0	0	0	0	1	1	0.783; 0.648; 0.636; 0.633; 0.629; 0.592; 0.561; 0.508; 0.161	0.795	rs13355485; rs9292918; rs6874127; rs1501357; rs1501361; rs62367473; rs4493682; rs16902086; rs6880469	rs11038391	O60741	Q7L8C5	model_3_multimer_v3_pred_0	0.446082	0.21366	0.260145	0.458794	278	[153, 157, 160, 161, 164, 165, 166, 167, 168, 169, 170, 171, 172, 173, 175, 198, 199, 200, 201, 202, 203, 204, 205, 216, 220, 221, 224, 227, 228, 236, 237, 238, 239, 240, 241, 242, 243, 244, 245, 246, 247, 248, 249, 250, 251, 252, 253, 254, 255, 256, 257, 258, 259, 260, 261, 262, 263, 264, 265, 266, 267, 268, 269, 270, 271, 272, 273, 274, 275, 276, 277, 278, 279, 280, 282, 283, 297, 298, 300, 301…	[1, 2, 3, 4, 5, 6, 7, 8, 9, 10, 11, 12, 13, 14, 15, 16, 17, 18, 19, 20, 21, 22, 23, 24, 25, 26, 27, 28, 29, 30, 31, 32, 78, 79, 80, 81, 82, 83, 190, 214, 248, 249, 250, 251, 288, 289, 290, 291, 292, 293, 294, 295, 296, 297, 298, 299, 300, 301, 302, 303, 304, 305, 306, 307, 308, 309, 310, 311, 312, 313, 314, 323, 324, 325, 326, 327, 328, 329, 330, 331, 341, 343, 344, 345, 346, 347, 348, 349, 350, …	3072
	O60741_Q8N9I0	HCN1	SYT2	0.927091	schizophrenia	component	1											0	0	0	0	0	0	0.35	0	0	0	0	0	1	0	0.783; 0.648; 0.636; 0.633; 0.629; 0.592; 0.561; 0.508; 0.161		rs13355485; rs9292918; rs6874127; rs1501357; rs1501361; rs62367473; rs4493682; rs16902086; rs6880469		O60741	Q8N9I0	model_1_multimer_v3_pred_0	0.427531	0.188256	0.236111	0.389413	204	[1, 2, 3, 4, 5, 6, 7, 8, 101, 104, 105, 106, 107, 108, 117, 139, 140, 141, 142, 143, 144, 145, 146, 147, 148, 149, 150, 151, 152, 153, 154, 155, 156, 158, 159, 162, 163, 166, 167, 168, 169, 172, 173, 174, 175, 177, 178, 285, 288, 289, 292, 296, 299, 306, 310, 340, 341, 342, 343, 344, 345, 346, 347, 349, 490, 507, 508, 509, 510, 540, 541, 542, 543, 544, 545, 546, 547, 548, 549, 550, 565, 566, 567,…	[1, 2, 3, 4, 5, 6, 7, 8, 54, 57, 58, 59, 60, 61, 62, 63, 64, 65, 67, 68, 71, 72, 73, 74, 75, 76, 77, 78, 79, 80, 81, 82, 83, 84, 85, 86, 91, 93, 135, 138, 140, 166, 167, 168, 169, 170, 171, 172, 173, 174, 175, 176, 198, 200, 228, 229, 230, 231, 232, 233, 234, 235, 236, 237, 238, 239, 262, 263, 265, 273, 275, 277, 290, 292, 293, 294, 295, 296, 334, 335, 336, 337, 338, 394, 397, 398, 399, 400, 401,…	3072
	O60741_O00445	HCN1	SYT5	0.947548	schizophrenia	component	1											0	0	0	0	0	0	0.35	0	0	0	0	0	1	0	0.783; 0.648; 0.636; 0.633; 0.629; 0.592; 0.561; 0.508; 0.161		rs13355485; rs9292918; rs6874127; rs1501357; rs1501361; rs62367473; rs4493682; rs16902086; rs6880469		O60741	O00445	model_3_multimer_v3_pred_0	0.431636	0.177329	0.228191	0.390974	219	[200, 201, 202, 203, 216, 217, 218, 219, 220, 221, 222, 223, 224, 225, 227, 255, 259, 262, 263, 265, 266, 268, 269, 272, 276, 311, 315, 319, 320, 322, 323, 326, 329, 368, 369, 370, 371, 372, 373, 374, 375, 376, 377, 378, 380, 381, 384, 403, 405, 406, 407, 408, 409, 410, 411, 412, 413, 414, 415, 416, 417, 418, 419, 420, 421, 422, 423, 424, 425, 426, 427, 428, 429, 430, 431, 432, 433, 434, 435, 436…	[23, 25, 26, 27, 28, 29, 30, 31, 32, 33, 34, 35, 37, 38, 39, 41, 42, 44, 45, 48, 49, 51, 52, 55, 56, 59, 74, 75, 76, 77, 78, 79, 80, 81, 82, 83, 84, 85, 86, 87, 88, 89, 90, 91, 113, 114, 115, 116, 117, 128, 129, 130, 131, 132, 133, 172, 173, 174, 175, 176, 212, 213, 216, 217, 218, 219, 221, 222, 223, 224, 225, 226, 227, 228, 265, 268, 272, 273, 274, 275, 296, 298, 299, 300, 301, 302, 303, 304, 30…	3072
	O60741_O43581	HCN1	SYT7	0.957149	schizophrenia	disorder & component	1											0	0	0	0	0	0	0.35	0	0	0	0	0	1	0	0.783; 0.648; 0.636; 0.633; 0.629; 0.592; 0.561; 0.508; 0.161		rs13355485; rs9292918; rs6874127; rs1501357; rs1501361; rs62367473; rs4493682; rs16902086; rs6880469		O60741	O43581	model_1_multimer_v3_pred_0	0.445446	0.231289	0.27412	0.395524	287	[112, 113, 137, 157, 163, 164, 165, 166, 167, 168, 169, 170, 171, 172, 173, 174, 175, 176, 198, 199, 200, 201, 202, 203, 204, 205, 219, 220, 221, 222, 223, 224, 225, 227, 228, 233, 234, 235, 236, 237, 238, 239, 240, 241, 242, 243, 244, 245, 246, 247, 248, 249, 250, 251, 252, 253, 254, 255, 256, 257, 258, 259, 260, 261, 262, 263, 264, 265, 266, 268, 269, 270, 271, 272, 273, 274, 275, 276, 277, 278…	[11, 12, 13, 14, 16, 17, 18, 19, 20, 21, 22, 23, 24, 25, 26, 27, 28, 29, 30, 31, 32, 33, 34, 35, 36, 37, 38, 39, 40, 41, 42, 43, 44, 45, 46, 47, 48, 49, 50, 51, 52, 53, 54, 56, 88, 89, 90, 91, 92, 93, 94, 95, 132, 134, 135, 136, 148, 149, 162, 163, 164, 165, 166, 167, 168, 169, 170, 171, 172, 173, 194, 196, 222, 224, 225, 226, 227, 228, 229, 230, 231, 232, 233, 234, 235, 236, 259, 260, 262, 267, …	3072
	O60741_P20366	HCN1	TAC1	0.904353	schizophrenia	disorder & component	1											0	0	0	0	0	0	0.35	0	0	0	0	0	1	0	0.783; 0.648; 0.636; 0.633; 0.629; 0.592; 0.561; 0.508; 0.161		rs13355485; rs9292918; rs6874127; rs1501357; rs1501361; rs62367473; rs4493682; rs16902086; rs6880469		O60741	P20366	model_1_multimer_v3_pred_0	0.497147	0.256203	0.304392	0.259463	246	[106, 107, 108, 109, 110, 111, 112, 113, 114, 115, 116, 117, 120, 143, 144, 199, 200, 201, 202, 203, 204, 219, 220, 221, 224, 259, 262, 266, 269, 271, 272, 273, 275, 276, 279, 280, 281, 282, 283, 284, 285, 286, 287, 288, 289, 290, 291, 292, 293, 294, 295, 296, 297, 298, 299, 301, 304, 308, 311, 315, 319, 369, 370, 373, 374, 376, 377, 378, 380, 381, 382, 384, 385, 388, 391, 392, 393, 394, 395, 396…	[1, 3, 4, 5, 7, 8, 10, 11, 12, 14, 15, 17, 18, 19, 21, 22, 24, 26, 27, 28, 29, 30, 31, 32, 33, 34, 35, 36, 37, 38, 39, 40, 41, 42, 43, 44, 45, 48, 49, 51, 52, 53, 55, 56, 57, 58, 59, 60, 61, 62, 63, 64, 65, 66, 67, 68, 69, 70, 71, 72, 75, 76, 79, 80, 83, 97, 98, 99, 100, 101, 102, 103, 104, 105, 106, 107, 108, 110, 111, 112, 113, 114, 115, 116, 117, 118, 121, 122, 125, 128]	2705
	O60741_Q9HCD6	HCN1	TANC2	0.731667	schizophrenia	disorder	1											0	0	0	0	0	0	0.35	0	0	0	0	0	1	0	0.783; 0.648; 0.636; 0.633; 0.629; 0.592; 0.561; 0.508; 0.161		rs13355485; rs9292918; rs6874127; rs1501357; rs1501361; rs62367473; rs4493682; rs16902086; rs6880469		O60741	Q9HCD6	model_2_multimer_v3_pred_0	0.34025	0.289879	0.299953	0.0930289	538	[40, 41, 42, 43, 44, 45, 46, 47, 48, 80, 81, 82, 83, 84, 85, 86, 87, 88, 89, 90, 91, 384, 400, 401, 403, 404, 405, 406, 407, 408, 409, 410, 411, 412, 413, 414, 415, 416, 417, 418, 419, 420, 421, 422, 423, 424, 425, 426, 427, 428, 429, 430, 431, 432, 433, 434, 435, 436, 437, 440, 441, 442, 497, 498, 499, 500, 558, 658, 659, 660, 661, 662, 663, 664, 665, 666, 683, 684, 685, 686, 687, 688, 712, 726,…	[2, 16, 17, 18, 19, 20, 21, 22, 23, 24, 50, 51, 52, 53, 54, 55, 56, 57, 58, 59, 60, 61, 62, 63, 64, 65, 98, 99, 100, 101, 102, 122, 123, 124, 125, 126, 127, 128, 266, 267, 268, 269, 270, 271, 272, 273, 365, 367, 369, 458, 465, 466, 467, 468, 469, 470, 471, 472, 497, 498, 501, 502, 504, 506, 507, 508, 509, 510, 511, 512, 513, 514, 515, 516, 517, 518, 519, 520, 521, 522, 524, 541, 544, 545, 546, 54…	3072
	O60741_P04350	HCN1	TUBB4A	0.956023	schizophrenia	component	1											0	0	0	0	0	0	0.35	0	0	1	0	0	1	0	0.783; 0.648; 0.636; 0.633; 0.629; 0.592; 0.561; 0.508; 0.161		rs13355485; rs9292918; rs6874127; rs1501357; rs1501361; rs62367473; rs4493682; rs16902086; rs6880469		O60741	P04350	model_2_multimer_v3_pred_0	0.416201	0.181892	0.228753	0.137518	48	[353, 357, 358, 359, 390, 394, 397, 398, 408, 411, 412, 413, 415, 416, 417, 418, 419, 420, 421, 422, 423, 424, 425, 426, 428, 429, 432]	[103, 173, 174, 177, 179, 205, 208, 209, 212, 213, 214, 216, 217, 218, 295, 297, 304, 306, 307, 396, 397]	3072
	O60741_O95185	HCN1	UNC5C	0.827047	schizophrenia	disorder & component	1											0	0	0	0	0	0	0.35	0	0	0	0	0	1	0	0.783; 0.648; 0.636; 0.633; 0.629; 0.592; 0.561; 0.508; 0.161		rs13355485; rs9292918; rs6874127; rs1501357; rs1501361; rs62367473; rs4493682; rs16902086; rs6880469		O60741	O95185	model_1_multimer_v3_pred_0	0.36822	0.197229	0.231427	0.427509	284	[51, 52, 54, 56, 58, 60, 62, 109, 112, 113, 138, 198, 199, 200, 201, 202, 203, 204, 205, 206, 207, 220, 221, 275, 276, 278, 279, 280, 281, 282, 283, 284, 285, 286, 287, 293, 294, 296, 297, 298, 300, 301, 304, 380, 384, 385, 387, 388, 389, 391, 392, 393, 394, 395, 396, 397, 398, 399, 400, 417, 420, 421, 422, 423, 427, 447, 450, 451, 455, 458, 486, 487, 488, 489, 490, 491, 492, 494, 502, 503, 504, …	[3, 4, 5, 7, 8, 9, 10, 59, 61, 62, 68, 71, 73, 78, 79, 80, 81, 83, 85, 86, 87, 88, 89, 90, 91, 92, 93, 94, 95, 96, 97, 98, 99, 100, 101, 102, 103, 104, 105, 106, 107, 108, 109, 111, 118, 119, 120, 121, 122, 123, 124, 125, 126, 127, 128, 129, 130, 131, 132, 133, 134, 135, 136, 137, 138, 139, 140, 141, 142, 143, 144, 145, 146, 147, 148, 149, 150, 151, 152, 153, 154, 155, 157, 158, 159, 160, 162, 38…	3072
	O60741_O15240	HCN1	VGF	0.861088	schizophrenia	component	1											0	0	0	0	0	0	0.35	0	0	0	0	0	1	0	0.783; 0.648; 0.636; 0.633; 0.629; 0.592; 0.561; 0.508; 0.161		rs13355485; rs9292918; rs6874127; rs1501357; rs1501361; rs62367473; rs4493682; rs16902086; rs6880469		O60741	O15240	model_3_multimer_v3_pred_0	0.407116	0.180318	0.225678	0.0397927	268	[38, 39, 40, 41, 42, 43, 44, 45, 60, 61, 62, 148, 151, 152, 154, 155, 158, 159, 178, 200, 201, 202, 203, 204, 221, 222, 223, 224, 226, 227, 230, 235, 236, 237, 238, 239, 240, 241, 242, 243, 244, 245, 246, 247, 248, 249, 250, 251, 252, 253, 254, 255, 256, 257, 258, 259, 260, 262, 279, 283, 287, 322, 323, 324, 341, 361, 365, 366, 367, 372, 373, 380, 384, 388, 392, 417, 418, 420, 421, 422, 423, 424,…	[11, 12, 15, 19, 43, 44, 45, 46, 47, 48, 49, 50, 51, 62, 64, 79, 80, 82, 83, 86, 87, 89, 90, 99, 100, 101, 102, 103, 104, 105, 106, 157, 160, 161, 163, 164, 167, 168, 194, 195, 196, 197, 198, 199, 200, 201, 202, 203, 205, 206, 209, 210, 213, 306, 307, 308, 309, 310, 311, 312, 313, 314, 315, 316, 317, 318, 319, 320, 321, 322, 323, 324, 325, 326, 327, 328, 329, 330, 331, 332, 333, 334, 336, 337, 39…	2369
	O60741_Q9Y3S1	HCN1	WNK2	0.948604	schizophrenia	disorder	1											0	0	0	0	0	0	0.35	0	0	0	0	1	1	0	0.783; 0.648; 0.636; 0.633; 0.629; 0.592; 0.561; 0.508; 0.161		rs13355485; rs9292918; rs6874127; rs1501357; rs1501361; rs62367473; rs4493682; rs16902086; rs6880469		O60741	Q9Y3S1
	O60741_P61981	HCN1	YWHAG	0.843595	schizophrenia	component	1											0	0	0	0	0	0	0.35	0	0	0	0	0	1	0	0.783; 0.648; 0.636; 0.633; 0.629; 0.592; 0.561; 0.508; 0.161		rs13355485; rs9292918; rs6874127; rs1501357; rs1501361; rs62367473; rs4493682; rs16902086; rs6880469		O60741	P61981	model_1_multimer_v3_pred_0	0.450784	0.668429	0.6249	0.550513	202	[417, 418, 419, 420, 421, 422, 423, 424, 425, 426, 427, 428, 429, 430, 431, 497, 498, 499, 500, 501, 504, 519, 520, 521, 522, 523, 524, 525, 526, 527, 528, 529, 530, 531, 552, 553, 554, 555, 556, 557, 638, 640, 775, 776, 777, 778, 779, 780, 781, 782, 783, 784, 785, 786, 787, 788, 789, 790, 791, 792, 793, 794, 795, 796, 797, 798, 799, 800, 801, 802, 803, 805]	[5, 6, 8, 9, 11, 12, 13, 14, 15, 16, 17, 18, 20, 23, 27, 37, 38, 39, 40, 41, 42, 43, 44, 45, 46, 47, 48, 49, 50, 51, 52, 53, 54, 55, 57, 58, 59, 60, 61, 62, 63, 64, 65, 66, 67, 68, 69, 70, 71, 72, 73, 74, 75, 78, 118, 119, 121, 122, 123, 125, 126, 128, 129, 130, 132, 133, 136, 137, 154, 157, 165, 168, 169, 170, 171, 172, 173, 174, 175, 176, 177, 178, 179, 180, 181, 182, 183, 184, 185, 186, 187, 1…	3072
	O60741_Q04917	HCN1	YWHAH	0.738264	schizophrenia	component	1											0	0	0	0	0	0	0.35	0	0	0	0	0	1	0	0.783; 0.648; 0.636; 0.633; 0.629; 0.592; 0.561; 0.508; 0.161		rs13355485; rs9292918; rs6874127; rs1501357; rs1501361; rs62367473; rs4493682; rs16902086; rs6880469		O60741	Q04917	model_5_multimer_v3_pred_0	0.446875	0.640537	0.601804	0.54619	185	[326, 327, 328, 329, 330, 331, 332, 333, 334, 335, 336, 338, 361, 363, 364, 365, 366, 367, 368, 369, 370, 371, 372, 775, 776, 777, 778, 779, 780, 781, 782, 783, 784, 785, 786, 787, 788, 789, 790, 791, 792, 793, 794, 795, 796, 797, 798, 799, 800, 801, 802]	[5, 8, 9, 11, 12, 13, 14, 15, 16, 17, 18, 20, 23, 24, 27, 38, 39, 40, 41, 42, 43, 44, 45, 46, 47, 48, 49, 50, 51, 52, 53, 54, 55, 57, 58, 59, 60, 61, 62, 63, 64, 65, 66, 67, 68, 69, 70, 71, 72, 73, 74, 75, 78, 118, 119, 121, 122, 123, 125, 126, 128, 129, 130, 132, 133, 136, 137, 154, 157, 165, 168, 169, 170, 171, 172, 173, 174, 175, 176, 177, 178, 179, 180, 181, 182, 183, 184, 185, 186, 187, 188,…	3072
	O60741_P63104	HCN1	YWHAZ	0.884124	schizophrenia	disorder	1											0	0	0	0	0	0	0.35	0	0	0	0	0	1	0	0.783; 0.648; 0.636; 0.633; 0.629; 0.592; 0.561; 0.508; 0.161		rs13355485; rs9292918; rs6874127; rs1501357; rs1501361; rs62367473; rs4493682; rs16902086; rs6880469		O60741	P63104	model_5_multimer_v3_pred_0	0.452172	0.644513	0.606045	0.453933	156	[364, 365, 774, 775, 776, 777, 778, 779, 780, 781, 782, 783, 784, 785, 786, 787, 788, 789, 790, 791, 792, 793, 794, 795, 796, 797, 798, 799, 800, 801, 802]	[4, 7, 8, 10, 11, 12, 13, 14, 15, 16, 17, 19, 22, 26, 36, 37, 38, 39, 40, 41, 42, 43, 44, 45, 46, 47, 48, 49, 50, 51, 52, 53, 54, 56, 57, 58, 59, 60, 61, 62, 63, 64, 65, 66, 67, 68, 69, 70, 71, 72, 75, 76, 113, 114, 116, 117, 118, 120, 121, 123, 124, 125, 127, 128, 131, 132, 149, 152, 160, 163, 164, 165, 166, 167, 168, 169, 170, 171, 172, 173, 174, 175, 176, 177, 178, 179, 180, 181, 182, 183, 184…	3072
	Q6DN90_Q9BYB0	IQSEC1	SHANK3	0.875122	schizophrenia	disorder & component	1	0.285173	0.468843		0.550821	0.560761	0.589926	0.323371	0.580361		0.445039	0	0	0	0	0	0	0.35	0	0	0	0	1	0	1		0.567		rs9616914	Q6DN90	Q9BYB0	model_1_multimer_v3_pred_0	0.34516	0.427393	0.410947	0.135661	1041	[16, 17, 18, 19, 20, 21, 22, 23, 24, 25, 26, 27, 28, 29, 30, 31, 32, 33, 34, 35, 36, 37, 38, 39, 40, 41, 42, 43, 44, 45, 46, 47, 48, 49, 50, 51, 52, 53, 54, 55, 56, 57, 58, 59, 60, 61, 62, 63, 64, 65, 66, 67, 68, 69, 70, 71, 72, 73, 91, 94, 95, 98, 99, 100, 101, 102, 103, 104, 105, 106, 107, 108, 109, 110, 111, 112, 113, 114, 115, 116, 117, 118, 119, 120, 121, 122, 123, 124, 125, 126, 127, 128, 1…	[15, 17, 18, 20, 39, 40, 41, 42, 43, 44, 45, 46, 47, 48, 49, 50, 147, 215, 221, 224, 225, 226, 227, 228, 246, 247, 248, 249, 250, 251, 252, 253, 254, 255, 256, 257, 258, 259, 260, 261, 262, 279, 280, 281, 282, 283, 284, 285, 286, 287, 288, 289, 290, 291, 292, 293, 294, 295, 296, 297, 298, 308, 309, 310, 311, 312, 313, 314, 315, 316, 317, 318, 319, 320, 321, 322, 323, 324, 325, 326, 327, 328, 329,…	3072
	P78559_Q9BYB0	MAP1A	SHANK3	0.772786	schizophrenia	component	1	0.382197	0.549121		0.381354	0.42105	0.348251	0.555855	0.57161		0.533488	0	0	0	0	0	0	0.5	0	0	0	0	1	0	1		0.567		rs9616914	P78559	Q9BYB0
	Q8WZA2_Q9BYB0	RAPGEF4	SHANK3	0.85534	schizophrenia	disorder & component	1		0.402524		0.745316	0.837751	0.720551		0.535035			0	0	0	0	0	0	0.35	0	0	0	0	1	1	1	0.841	0.567	rs3769309	rs9616914	Q8WZA2	Q9BYB0	model_4_multimer_v3_pred_0	0.47423	0.317159	0.348573	0.674406	791	[11, 12, 13, 14, 15, 16, 17, 18, 19, 20, 21, 22, 23, 24, 25, 26, 27, 28, 29, 30, 31, 32, 33, 34, 35, 36, 37, 38, 39, 40, 41, 42, 43, 44, 45, 46, 47, 48, 49, 50, 51, 52, 53, 54, 55, 56, 57, 58, 59, 60, 61, 62, 63, 64, 65, 66, 67, 68, 69, 70, 71, 72, 73, 74, 75, 76, 77, 78, 79, 80, 81, 82, 83, 84, 85, 86, 87, 88, 89, 91, 92, 93, 94, 95, 96, 97, 98, 99, 100, 101, 102, 103, 107, 108, 109, 110, 111, 1…	[44, 45, 182, 183, 184, 188, 192, 213, 214, 215, 216, 217, 221, 222, 224, 225, 226, 246, 247, 248, 249, 250, 251, 252, 255, 256, 257, 258, 259, 260, 261, 262, 280, 281, 282, 283, 284, 289, 292, 293, 294, 295, 309, 312, 313, 314, 315, 316, 317, 318, 320, 321, 323, 324, 325, 326, 327, 328, 329, 330, 332, 333, 335, 336, 337, 539, 540, 541, 543, 544, 556, 558, 586, 587, 588, 589, 590, 591, 592, 593, …	3072
	Q06455_P15884	RUNX1T1	TCF4	0.870272	schizophrenia	disorder	1	0.154965	0.813653				0.716951					0	1	0	0	394	0	0.64	0.439478	0	0	0	0	0	1	0.338	0.878; 0.836; 0.829; 0.804; 0.776; 0.763; 0.757; 0.756; 0.721; 0.685; 0.659; 0.455; 0.454; 0.442; 0.432; 0.325; 0.325; 0.325; 0.163; 0.163; 0.162; 0.162; 0.1	rs1449245	rs17598729; rs9636107; rs9960767; rs76641465; rs17594665; rs1261117; rs12958048; rs73477270; rs28758902; rs7235891; rs12967143; rs72934570; rs144158419; rs72934586; rs72936314; rs1789567; rs1792709; rs715170; rs11874716; rs12969453; rs4801131; rs12966547; rs9951150	Q06455	P15884	model_2_multimer_v3_pred_0	0.23503	0.252716	0.249179	0.0432993	467	[1, 2, 3, 4, 5, 6, 7, 8, 9, 10, 11, 12, 13, 14, 15, 16, 17, 18, 19, 20, 21, 22, 23, 24, 25, 26, 27, 29, 115, 117, 118, 119, 120, 121, 122, 123, 124, 125, 126, 127, 128, 129, 130, 131, 132, 133, 134, 135, 136, 137, 138, 139, 140, 141, 144, 145, 148, 151, 152, 155, 162, 165, 166, 167, 168, 169, 170, 171, 172, 173, 174, 175, 176, 177, 178, 179, 180, 181, 182, 183, 184, 185, 186, 187, 188, 189, 190, …	[3, 4, 6, 7, 8, 9, 10, 11, 12, 13, 14, 15, 16, 17, 18, 19, 20, 21, 22, 23, 24, 25, 26, 27, 28, 29, 30, 31, 32, 33, 34, 35, 37, 146, 148, 149, 150, 151, 152, 153, 169, 170, 171, 172, 174, 183, 184, 185, 186, 187, 199, 200, 201, 202, 203, 204, 205, 216, 217, 218, 219, 220, 221, 222, 223, 224, 250, 251, 252, 253, 254, 255, 256, 257, 268, 269, 270, 271, 272, 273, 274, 275, 276, 310, 311, 312, 313, 31…	3072
	Q9BYB0_Q9C0H9	SHANK3	SRCIN1	0.809018	schizophrenia	component	1		0.439804		0.238841	0.445882	0.259586		0.429654		0.413559	0	0	0	0	0	0	0.35	0	0	0	1	0	1	0	0.567		rs9616914		Q9BYB0	Q9C0H9	model_1_multimer_v3_pred_0	0.331617	0.260375	0.274623	0.0343323	1101	[1, 2, 181, 182, 183, 184, 188, 192, 193, 194, 212, 213, 214, 215, 216, 217, 218, 219, 220, 221, 222, 223, 224, 225, 226, 227, 228, 229, 243, 244, 245, 246, 247, 248, 249, 250, 251, 252, 253, 254, 255, 256, 257, 258, 259, 260, 261, 262, 263, 265, 275, 276, 277, 278, 279, 280, 281, 282, 283, 284, 285, 286, 287, 288, 289, 290, 291, 292, 293, 294, 295, 296, 297, 298, 299, 302, 308, 309, 310, 311, 31…	[21, 26, 28, 36, 37, 38, 46, 47, 48, 49, 50, 51, 52, 80, 82, 83, 84, 85, 86, 87, 88, 89, 90, 91, 92, 93, 94, 95, 96, 98, 101, 103, 104, 105, 106, 107, 108, 109, 110, 111, 112, 113, 114, 115, 141, 144, 147, 148, 149, 150, 151, 152, 153, 154, 155, 156, 157, 158, 159, 160, 161, 162, 163, 164, 165, 166, 167, 168, 169, 170, 171, 172, 173, 174, 175, 176, 177, 178, 179, 180, 181, 182, 184, 191, 193, 194…	3072
