# Supplementary material for: A tissue-specific atlas of protein–protein associations enables prioritization of candidate disease genes
Source: Nat Biotechnol. 2025 May 2;44(4):654–67. doi: 10.1038/s41587-025-02659-z (PMC13090126; doi:10.1038/s41587-025-02659-z)
Supplement: Supplementary file 8 — Statistical source data. [file 41587_2025_2659_MOESM8_ESM.xlsx]

## Sheet: Description
	Fig5a	Intensities of CCT complex members across fractions from co-fractionation of the rat synaptosome
	Fig5b	AUC values for recovery of CORUM complex members for the co-fractionation studies
	Fig5c	Odds-ratios and p-values (one-sided MWU-test) for comparing scores for associations between synaptic proteins and for associations of other proteins
	Fig5d - i	Network of visualized and validated interactions between synaptic proteins for genes related to brain-specific disorders
	Fig5d - ii	Confident synaptic interactions (likely in both the brain and the synaptosome) for genes related to brain-specific disorders, annotated with supporting evidence from interaction databases, datasources for disease genes, and AlphaFold2 models

## Sheet: Fig5a
	human_symbol	1	2	3	4	5	6	7	8	9	10	11	12	13	14	15	16	17	18	19	20	21	22	23	24	25	26	27	28	29	30	31	32	33	34	35	36	37	38	39	40	41	42	43	46	47	48	49	52
	CCT2	0.00026854	0.00011791	0.00011033	0.00013912	0.00012129	0.00012838	0.00013576	0.00012271	0.00011844	0.00012303	0.00013239	0.00012466	0.00015214	0.00012791	0.00013099	0.00013216	0.00013389	0.00013544	0.00016467	0.00013078	0.00013546	0.00015041	0.00014874	0.00015863	0.00020095	0.00018989	0.0001647	0.00012324	0.00013852	0.00016047	0.00017348	0.00014954	0.00017056	0.00017193	0.00018109	0.0002745	0.00036944	0.00035636	0.00083071	0.00090791	0.00270216	0.00273411	0.00227744	0.00110582	0.00080201	0.00053306	0.00027449	0.00011418
	CCT5	0.00022941	0.00019624	0.00013945	0.00019655	0.0001821	0.00019188	0.00021065	0.00020111	0.00021901	0.00020142	0.00019146	0.00019547	0.00017137	0.00019646	0.00018742	0.0001923	0.00022909	0.00020081	0.00020395	0.00021239	0.00019673	0.00021675	0.00021907	0.00021972	0.00022937	0.00025188	0.00020166	0.0002371	0.00026871	0.00024699	0.00027114	0.00016841	0.00032336	0.00035848	0.00035944	0.00039199	0.00050776	0.00037194	0.00083677	0.00164031	0.00312482	0.00383408	0.00301298	0.00176319	0.00104242	0.00057132	0.00036255	0.00016103
	TCP1	0.00019752	0.00015609	0.00016467	0.00023279	0.00021696	0.00022687	0.00023548	0.00022544	0.00023428	0.00022069	0.00021244	0.00022711	0.00025673	0.00022143	0.00022869	0.00021695	0.00025576	0.00024073	0.00021742	0.00025056	0.0002461	0.00026714	0.00028896	0.00028179	0.0002998	0.00030868	0.00028071	0.00036267	0.00036452	0.00034168	0.00030723	0.00030772	0.00039985	0.00036965	0.00041267	0.0004316	0.00058914	0.00057081	0.00093089	0.00233931	0.00276586	0.00446929	0.00365186	0.00150961	0.00122799	0.00061421	0.00029505	3.91e-05
	CCT6A	0.00023489	0.00015589	0.0001738	0.00018559	0.0001904	0.00018095	0.0001198	0.00017384	0.00016591	0.00012283	9.9e-05	0.00011375	9.97e-05	0.00011949	0.00012072	0.00016312	0.00023972	0.00012012	0.00019441	0.00021641	0.00022273	0.00022162	0.00022368	0.00021672	0.00022844	0.00023475	0.00021803	0.00026543	0.00021431	0.00027214	0.00028041	0.00018061	0.00033068	0.00033537	0.00043165	0.00039552	0.00047616	0.0006013	0.00093962	0.00207329	0.0045051	0.00384189	0.00313461	0.00168991	0.00105702	0.00085915	0.00042997	0.00019721
	CCT7	0.00043576	0.00020931	0.00020647	0.00025393	0.00021047	0.00025166	0.00029534	0.00024371	0.00029714	0.00025561	0.00026679	0.00024139	0.0002635	0.00024573	0.0002479	0.00022641	0.00031463	0.00023851	0.00025471	0.00026003	0.0002362	0.00024401	0.0001642	0.00027018	0.00026498	0.00027222	0.00030049	0.00029335	0.00030407	0.00032225	0.00030616	0.00034427	0.00037147	0.00039473	0.00046524	0.00048861	0.00055229	0.00068052	0.00139296	0.00240543	0.00414069	0.00393184	0.00475798	0.00191893	0.00119014	0.00083019	0.00047979	0.00024499
	CCT4	0.00052832	0.00026016	0.00028483	0.00029756	0.00029628	0.00028311	0.00029277	0.00028386	0.00025487	0.00024454	0.00021771	0.00021799	0.00030403	0.00019756	0.00020019	0.00025835	0.00017782	0.00019509	0.00017731	0.00022212	0.00022593	0.00021558	0.00024301	0.00027915	0.00023482	0.00026389	0.00026015	0.00030149	0.0003134	0.00032586	0.00031434	0.00034894	0.00032672	0.00040208	0.00049976	0.00053082	0.000534	0.00085044	0.00110307	0.00244675	0.0034045	0.00530594	0.00410565	0.00176164	0.0013102	0.00074832	0.00029247	0.00017288
	CCT8	0.00060098	0.00036833	0.00038612	0.00042335	0.00038505	0.00037844	0.00038249	0.00033905	0.00032437	0.00030777	0.00031784	0.00033696	0.00027885	0.00036017	0.00035023	0.00035446	0.00031122	0.00037387	0.00035864	0.00041375	0.00041576	0.0004313	0.00043741	0.00045584	0.00046608	0.00048301	0.0004126	0.00051178	0.00052424	0.00051275	0.00049311	0.00046992	0.00059129	0.00060988	0.00074127	0.00077311	0.00090582	0.00146275	0.00216209	0.0040011	0.00493668	0.0080535	0.0066797	0.00331409	0.00226209	0.00123964	0.00045362	0.00030067
	CCT3	0.00057625	0.00032087	0.00031968	0.0003516	0.00029818	0.00034596	0.00039131	0.00037172	0.00046405	0.00037273	0.00035988	0.00040771	0.00039077	0.00034557	0.00038093	0.00037218	0.00041508	0.00036525	0.00040876	0.00038993	0.00038127	0.00038953	0.0004745	0.00045862	0.00044646	0.00046848	0.00045104	0.00049882	0.0004976	0.00052887	0.00049223	0.00046501	0.00052096	0.00062725	0.00074564	0.00076803	0.00085818	0.00125154	0.00196477	0.00369455	0.00475102	0.00854131	0.00674507	0.00283152	0.00188869	0.00129087	0.00060733	0.00030922
[truncated: 21 more columns]

## Sheet: Fig5b
		AUROC
	orre2018_glioblastoma	0.744185
	skinnider2021_mouse_brain	0.697862
	rat_synaptosome	0.722849
	merged	0.797397

## Sheet: Fig5c
	tissue	source	log10_BH_adj_pvals	pval	likelihood_ratio_mean	likelihood_ratio_median
	blood	synGO	0	1	0.951845	0.946593
	blood	synEnrichedMouse	38.1355	6.65497e-40	1.04658	1.05492
	blood	SynComp	0	1	0.921353	0.912469
	blood	brainElevExpr	0	1	0.817577	0.816586
	brain	synGO	74.8449	9.74445e-77	1.25164	1.32266
	brain	synEnrichedMouse	90.0672	3.89427e-92	1.13354	1.15252
	brain	SynComp	37.3556	5.0104e-39	1.18472	1.20469
	brain	brainElevExpr	95.3459	1.02473e-97	1.66177	1.9109
	breast	synGO	0	0.999238	0.98075	0.977574
	breast	synEnrichedMouse	0	1	0.977526	0.97206
	breast	SynComp	0	1	0.96031	0.957209
	breast	brainElevExpr	0	0.999997	0.911597	0.930515
	colon	synGO	0	0.690352	0.99999	1.00157
	colon	synEnrichedMouse	6.6738	3.37167e-08	1.02665	1.0262
	colon	SynComp	0	0.9661	0.986082	0.98597
	colon	brainElevExpr	0	0.989539	0.941316	0.924673
	kidney	synGO	0	0.999931	0.979647	0.975046
	kidney	synEnrichedMouse	0	0.388098	1.00409	0.992014
	kidney	SynComp	0	1	0.972735	0.968568
	kidney	brainElevExpr	0	1	0.897544	0.871066
	liver	synGO	2.55289	0.000572665	1.03191	1.02958
	liver	synEnrichedMouse	3.60482	4.51669e-05	1.01325	1.02318
	liver	SynComp	0	0.508471	0.996691	1.00059
	liver	brainElevExpr	0	1	0.855953	0.825883
	lung	synGO	0	0.999996	0.969101	0.956708
	lung	synEnrichedMouse	0	0.990902	0.991582	0.995442
	lung	SynComp	0	1	0.953693	0.950917
	lung	brainElevExpr	0	0.99999	0.907836	0.909872
	ovary	synGO	0.807616	0.0353941	1.03649	1.00763
	ovary	synEnrichedMouse	0	0.810136	0.994594	0.994631
	ovary	SynComp	0.154893	0.175004	1.01888	0.993294
	ovary	brainElevExpr	0.105977	0.213674	1.03477	1.02529
	pancreas	synGO	0	0.949428	0.984252	0.987224
	pancreas	synEnrichedMouse	0	1	0.963868	0.952365
	pancreas	SynComp	0	0.999604	0.967629	0.966774
	pancreas	brainElevExpr	0.0628718	0.275298	1.01523	0.990888
	stomach	synGO	0	0.861155	0.993586	0.993067
	stomach	synEnrichedMouse	15.4976	4.33619e-17	1.03988	1.02536
	stomach	SynComp	0	0.924704	0.992601	0.982151
	stomach	brainElevExpr	0	0.999885	0.894954	0.864742
	throat	synGO	0	0.416755	1.00616	1.01516
	throat	synEnrichedMouse	0	0.866863	0.994393	0.994768
	throat	SynComp	0	0.905034	0.987003	0.993748
	throat	brainElevExpr	0.0890398	0.240686	1.02429	0.990063

## Sheet: Fig5d - i
	prot1	prot2
	ALDH5A1	HSPD1
	ANK3	SPTBN2
	ATP2A2	RTN1
	ATP2A2	SV2A
	CD47	RTN1
	CD47	SLC25A3
	CD47	SV2A
	IMPA1	MAPK3
	IMPA1	OTUB1
	NEGR1	SV2A
	RTN1	SV2A
	SPTBN2	SV2A
	ACTR1A	CCDC92
	AP2B1	AP3D1
	AP2B1	ATP1A3
	AP2B1	CD47
	AP2B1	MYO18A
	AP2B1	NEGR1
	AP2B1	RAB5B
	AP2B1	SV2A
	AP3D1	KALRN
	ARPC3	CORO1A
	ATP1A3	ATP2A2
	ATP1A3	CD47
	ATP1A3	DBN1
	ATP1A3	MYO18A
	ATP1A3	NEGR1
	ATP1A3	RTN1
	ATP1A3	SV2A
	ATP2A2	LNPK
	ATP2A2	TMX2
	BRAF	KALRN
	CCDC92	MOB4
	CCDC92	SV2A
	CD47	RAB5B
	DBN1	MYO18A
	LNPK	RTN1
	LNPK	TMX2
	OTUB1	PLCB1
	PLCB1	TOM1L2
	PSMA4	PSMC6
	PSMC6	PSMD6
	ATP2A2	GPM6A
	BRAF	MADD
	BRAF	PLCL2
	DAG1	NCAM1
	FARP1	LSAMP
	GPHN	HTT
	GPHN	MADD
	GPM6A	LSAMP
	GPM6A	MYO18A
	GPM6A	NCAM1
	GPM6A	NEGR1
	GPM6A	RTN1
	HTT	MADD
	LSAMP	NCAM1
	LSAMP	NEGR1
	LSAMP	RTN1
	MADD	PLCL2
	NCAM1	NEGR1
	NCAM1	RAB3B
	NCAM1	RTN1
	RAB3B	RTN1
	ATP2B1	ATP2B2
	ATP2B1	CNTN1
	ATP2B1	CNTNAP1
	ATP2B1	SNAP25
	ATP2B1	SV2A
	ATP2B1	VAPB
	ATP2B2	CNTN1
	ATP2B2	CNTNAP1
	ATP2B2	SNAP25
	ATP2B2	SV2A
	ATP2B2	VAPB
	BCR	HIP1R
	CEP170B	KCNAB2
	CNTN1	CNTNAP1
	CNTN1	DNM1
	CNTN1	SNAP25
	CNTN1	SV2A
	CNTNAP1	SNAP25
	CNTNAP1	SV2A
	DNM1	KCNAB2
	PSD3	SH3GL2
	QDPR	SH3GL2
	SH3GL2	VPS35
	SNAP25	SV2A
	SV2A	VAPB
	ACTR1A	TMOD2
	ACTR1A	TSC1
	AP2B1	ATP1A1
	AP2B1	GNB1
	AP2B1	NCAM1
	AP2B1	NTM
	AP3D1	HTT
	AP3D1	PRKAR2B
	ATP1A1	ATP1A3
	ATP1A1	ATP2A2
	ATP1A1	GNB1
	ATP1A1	RALA
	ATP1A1	RTN1
	ATP1A1	SNPH
	ATP1A3	GNB1
	ATP1A3	NTM
	ATP1A3	RALA
	ATP1A3	SNPH
	ATP2A2	GNB1
	CADPS2	PLCL2
	GNB1	MYO18A
	GNB1	NCAM1
	GNB1	NTM
	GNB1	RTN1
	MDH1	PLCB1
	NCAM1	NTM
	PSMC6	PSMD14
	PSMD14	PSMD6
	RAB5B	RALA
	RAB5B	SNPH
	RALA	RTN1
	RALA	SNPH
	TMOD2	TSC1

## Sheet: Fig5d - ii
	name	prot2	synaptosome	prot1	brain	blood	breast	colon	kidney	liver	lung	ovary	pancreas	stomach	throat	huri	bioplex	signor	reactome	string	corum	intact	humap	uniprot1	uniprot2	ranked0_model	ptm	iptm	ranking_confidence	pdockq_huintaf2_10Acutoff	pdockq_huintaf2_10Acutoff_num_residues	pdockq_huintaf2_10Acutoff_interface_residues_chain1	pdockq_huintaf2_10Acutoff_interface_residues_chain2	num_alignments
	Q9UKU7_P13804	ETFA	0.802419	ACAD8	0.699923	0.697026	0.587498	0.533398	0.691144	0.808598	0.672519	0.775102	0.812351	0.520919	0.75255	0	0	0	0	402	0	0	0.00706679	Q9UKU7	P13804	model_2_multimer_v3_pred_0	0.595778	0.25364	0.322068	0.15937	49	[54, 57, 58, 59, 62, 63, 64, 65, 66, 298, 301, 302, 303, 304, 305, 306, 373, 375, 376, 377, 378, 379, 380, 381, 382, 383, 384, 385]	[130, 146, 147, 148, 149, 150, 151, 152, 153, 154, 155, 156, 157, 158, 160, 161, 265, 284, 291, 309, 310]	3072
	P12814_P21333	FLNA	0.525532	ACTN1	0.869311	0.74892	0.849968	0.952095	0.93075	0.907354	0.9619	0.988125	0.976319	0.891417	0.979994	0	0	0	0	0	0	0	0.0513098	P12814	P21333
	P61163_Q9Y6D5	ARFGEF2	0.855753	ACTR1A	0.58046	0.651395	0.349214	0.294463	0.465809	0.44049	0.365355	0.255752	0.237326	0.409247	0.334504	0	0	0	0	0	0	0	0.00692695	P61163	Q9Y6D5	model_3_multimer_v3_pred_0	0.641088	0.552902	0.570539	0.228165	151	[1, 2, 3, 4, 5, 7, 115, 118, 121, 122, 138, 171, 173, 174, 175, 176, 177, 178, 179, 180, 181, 200, 227, 229, 235, 271, 273, 277, 281, 283, 284, 285, 286, 287, 288, 289, 290, 291, 319, 320, 321, 322, 323, 324, 325, 351, 352, 353, 354, 355, 356, 357, 358, 359, 360, 361, 362, 363, 365, 366, 367, 368, 369, 370, 371, 372, 373, 374, 375, 376]	[251, 252, 580, 581, 583, 588, 590, 591, 612, 616, 619, 631, 633, 634, 635, 636, 638, 639, 886, 887, 888, 891, 938, 1083, 1084, 1085, 1086, 1087, 1088, 1089, 1125, 1126, 1127, 1128, 1129, 1130, 1131, 1132, 1133, 1168, 1169, 1171, 1172, 1173, 1174, 1175, 1176, 1177, 1178, 1179, 1180, 1216, 1217, 1218, 1219, 1220, 1221, 1261, 1262, 1263, 1264, 1265, 1306, 1307, 1308, 1309, 1310, 1311, 1312, 1313, 1…	3072
	P61163_P11274	BCR	0.806194	ACTR1A	0.597806	0.227598	0.471385	0.341682	0.446049	0.22867	0.339462	0.297117	0.320697	0.427734	0.284273	0	0	0	0	0	0	0	0.00735054	P61163	P11274	model_3_multimer_v3_pred_0	0.36501	0.634299	0.580441	0.268652	405	[1, 2, 3, 4, 5, 6, 8, 9, 10, 11, 25, 26, 27, 28, 29, 30, 31, 32, 46, 47, 48, 49, 50, 51, 52, 53, 61, 64, 96, 97, 99, 100, 101, 102, 104, 105, 106, 109, 110, 111, 112, 113, 114, 115, 116, 118, 121, 137, 138, 139, 140, 141, 142, 143, 144, 145, 146, 147, 148, 149, 150, 151, 152, 153, 154, 155, 156, 157, 168, 169, 170, 171, 172, 173, 174, 175, 176, 177, 178, 179, 180, 219, 220, 222, 223, 224, 225, 22…	[10, 11, 13, 14, 15, 16, 42, 46, 49, 50, 53, 56, 57, 59, 60, 61, 62, 63, 64, 67, 68, 71, 74, 75, 151, 153, 154, 155, 156, 157, 158, 159, 160, 161, 162, 163, 164, 165, 166, 167, 168, 169, 170, 182, 183, 184, 185, 186, 187, 188, 189, 190, 191, 192, 193, 194, 195, 196, 197, 198, 199, 200, 201, 202, 203, 204, 205, 206, 207, 208, 209, 210, 211, 212, 249, 250, 251, 252, 253, 254, 255, 256, 257, 258, 25…	3072
	P61163_Q53HC0	CCDC92	0.842582	ACTR1A	0.677065	0.653615	0.527411		0.360589	0.413183	0.534535	0.702731	0.469586		0.495338	0	0	0	0	0	0	0	0	P61163	Q53HC0	model_3_multimer_v3_pred_0	0.576767	0.635646	0.62387	0.335823	193	[1, 4, 5, 6, 7, 8, 9, 10, 11, 12, 25, 26, 27, 28, 29, 30, 32, 33, 45, 46, 47, 48, 49, 50, 51, 52, 53, 54, 55, 96, 98, 99, 100, 105, 106, 107, 145, 146, 147, 148, 149, 150, 151, 152, 153, 154, 158, 171, 172, 173, 174, 226, 279, 280, 292, 295, 296, 297, 298, 299, 300, 301, 302, 304, 305, 306, 307, 308, 309, 310, 311, 312, 313, 314, 315, 316, 317, 318, 319, 320, 321, 322, 323, 324, 325, 326, 327, 32…	[27, 28, 30, 31, 32, 33, 34, 35, 36, 37, 38, 39, 40, 41, 42, 43, 44, 45, 46, 47, 48, 49, 50, 51, 52, 53, 55, 56, 57, 59, 60, 109, 112, 113, 114, 116, 117, 119, 120, 123, 124, 127, 130, 131, 134, 214, 215, 216, 217, 218, 219, 220, 221, 222, 223, 243, 246, 299, 300, 301, 302, 303, 304, 305, 306, 307, 308, 309, 310, 311, 312, 313, 314, 315, 316, 317, 318, 319, 320]	2826
	P61163_Q9Y4F5	CEP170B	0.817495	ACTR1A	0.780018	0.332042	0.25064	0.454971	0.381397	0.255158	0.274285	0.505251	0.0986392	0.664917	0.438048	0	0	0	0	0	0	0	0.00715957	P61163	Q9Y4F5	model_5_multimer_v3_pred_0	0.344736	0.633892	0.57606	0.488201	318	[1, 8, 9, 10, 11, 12, 13, 14, 15, 16, 17, 18, 19, 20, 21, 22, 23, 24, 25, 26, 27, 28, 29, 30, 31, 32, 33, 34, 35, 36, 37, 38, 64, 71, 72, 73, 75, 76, 77, 78, 96, 102, 104, 105, 109, 110, 111, 112, 113, 114, 132, 133, 139, 140, 141, 142, 143, 144, 145, 146, 147, 148, 149, 150, 151, 152, 153, 154, 157, 158, 159, 160, 161, 162, 163, 164, 165, 166, 168, 170, 172, 173, 183, 184, 185, 186, 187, 188, 18…	[26, 27, 28, 29, 33, 34, 35, 36, 37, 38, 39, 40, 41, 42, 43, 60, 61, 62, 63, 64, 65, 75, 88, 90, 91, 92, 93, 271, 273, 281, 400, 401, 402, 403, 404, 405, 406, 407, 408, 409, 410, 562, 563, 564, 565, 566, 567, 568, 569, 570, 571, 572, 573, 574, 575, 576, 577, 578, 579, 580, 581, 582, 583, 584, 585, 586, 587, 588, 589, 590, 591, 592, 593, 594, 595, 596, 659, 660, 661, 662, 663, 664, 665, 666, 667, …	3072
	P61163_P09496	CLTA	0.821457	ACTR1A	0.656632	0.612438	0.375366	0.355696	0.519342	0.3908	0.254056	0.32685	0.644667	0.426114	0.131222	0	0	0	0	0	0	0	0.00520617	P61163	P09496	model_1_multimer_v3_pred_0	0.632207	0.326916	0.387974	0.242039	252	[10, 15, 16, 17, 18, 19, 20, 21, 22, 23, 24, 25, 26, 27, 28, 29, 30, 31, 32, 33, 34, 35, 36, 37, 59, 60, 63, 97, 98, 138, 141, 143, 144, 145, 146, 147, 148, 149, 150, 151, 152, 153, 154, 155, 157, 158, 160, 161, 162, 169, 170, 171, 172, 173, 174, 175, 176, 177, 178, 212, 215, 216, 217, 218, 219, 220, 221, 222, 223, 224, 226, 237, 238, 239, 240, 241, 242, 255, 290, 293, 295, 296, 297, 298, 299, 30…	[30, 32, 33, 35, 36, 37, 39, 40, 123, 124, 125, 126, 127, 128, 129, 130, 131, 132, 133, 134, 135, 136, 137, 138, 139, 140, 141, 142, 143, 144, 145, 146, 147, 148, 149, 150, 151, 152, 153, 154, 155, 156, 157, 158, 159, 160, 161, 162, 164, 165, 166, 168, 169, 173, 174, 175, 176, 177, 178, 179, 180, 181, 182, 183, 184, 185, 186, 187, 188, 189, 190, 191, 192, 193, 194, 195, 197, 198, 202, 210, 211, 2…	3072
	P61163_Q96F07	CYFIP2	0.586876	ACTR1A	0.836021	0.525443	0.37833	0.54461	0.401659	0.553844	0.545035	0.255092	0.465176	0.340953	0.406917	0	0	0	0	0	0	0	0.00738976	P61163	Q96F07	model_4_multimer_v3_pred_0	0.718306	0.232789	0.329893	0.091246	139	[1, 2, 3, 4, 5, 6, 7, 8, 9, 10, 11, 25, 27, 28, 29, 30, 32, 100, 104, 105, 106, 107, 134, 135, 136, 147, 148, 149, 150, 151, 152, 153, 154, 155, 170, 171, 172, 173, 287, 288, 289, 290, 291, 292, 293, 294, 295, 296, 297, 298, 299, 319, 322, 323, 324, 325, 326, 327, 328, 329, 330, 331, 332, 334, 335, 349, 350, 351, 352, 354, 357, 359, 360, 361, 364, 365]	[3, 5, 6, 7, 8, 9, 10, 11, 12, 13, 14, 15, 16, 17, 18, 19, 20, 21, 22, 23, 24, 25, 33, 34, 35, 36, 37, 38, 39, 40, 371, 372, 373, 374, 377, 378, 468, 469, 560, 562, 563, 564, 565, 566, 567, 568, 569, 570, 571, 572, 573, 574, 575, 576, 577, 578, 777, 778, 780, 783, 784, 785, 790]	3072
	P61163_Q9BTE1	DCTN5	0.901311	ACTR1A	0.918731	0.682872	0.622016	0.472862	0.624011	0.675817	0.83322	0.865396	0.31602	0.706325	0.793343	0	1	0	1	996	0	0.35	1	P61163	Q9BTE1	model_4_multimer_v3_pred_0	0.684862	0.195169	0.293108	0.414872	131	[8, 9, 10, 11, 13, 22, 23, 24, 25, 26, 27, 28, 29, 30, 31, 32, 33, 34, 35, 60, 96, 97, 98, 99, 100, 109, 145, 146, 147, 148, 149, 150, 151, 152, 153, 154, 172, 297, 329, 331, 332, 333, 334, 335, 336, 337, 338, 339, 340, 341, 342, 343, 344, 345, 346, 347, 348, 349, 350, 351, 352, 353, 354]	[24, 25, 26, 27, 28, 29, 30, 31, 32, 33, 34, 44, 45, 46, 47, 48, 49, 50, 51, 52, 53, 54, 55, 65, 66, 67, 68, 69, 70, 71, 72, 73, 74, 75, 76, 77, 78, 79, 80, 81, 82, 83, 84, 85, 96, 97, 98, 99, 100, 101, 102, 113, 115, 116, 117, 118, 119, 120, 131, 132, 133, 134, 135, 136, 148, 149, 150, 151]	3072
	P61163_Q9NQX3	GPHN	0.879885	ACTR1A	0.669147	0.43567	0.333582	0.249719	0.556681	0.21996	0.288032	0.601979	0.520227	0.368513	0.39078	0	0	0	0	0	0	0	0.00756565	P61163	Q9NQX3	model_3_multimer_v3_pred_0	0.444925	0.367985	0.383373	0.640856	220	[7, 8, 9, 10, 11, 12, 13, 14, 15, 22, 23, 24, 25, 26, 27, 28, 29, 30, 31, 32, 33, 34, 93, 94, 95, 97, 98, 99, 100, 101, 102, 105, 106, 107, 109, 140, 141, 142, 143, 144, 145, 146, 147, 148, 149, 150, 151, 152, 153, 154, 155, 157, 170, 220, 221, 222, 223, 224, 225, 226, 227, 228, 230, 231, 234, 235, 236, 237, 238, 239, 242, 255, 256, 263, 295, 296, 297, 298, 299, 300, 301, 302, 305, 306, 307, 308,…	[1, 2, 3, 4, 5, 6, 7, 8, 9, 10, 11, 12, 13, 15, 34, 37, 38, 41, 42, 43, 44, 45, 46, 47, 48, 49, 50, 51, 114, 117, 118, 121, 148, 149, 152, 153, 155, 156, 157, 158, 159, 160, 161, 163, 164, 167, 171, 657, 658, 659, 660, 661, 662, 663, 664, 665, 666, 676, 677, 678, 679, 680, 681, 682, 683, 684, 685, 686, 687, 688, 689, 690, 691, 707, 708, 710, 719, 721, 722, 723, 724, 725, 726, 727, 728, 730, 732, …	3072
	P61163_Q9H0B6	KLC2	0.818058	ACTR1A	0.725247	0.525334	0.312541	0.340838	0.429225	0.501673	0.274941	0.442036	0.373578	0.433713	0.276299	0	0	0	0	522	0	0	0.00745973	P61163	Q9H0B6	model_2_multimer_v3_pred_0	0.442096	0.188349	0.239098	0.244372	194	[1, 2, 3, 4, 5, 6, 7, 8, 9, 10, 11, 13, 24, 25, 26, 27, 28, 29, 30, 31, 32, 34, 60, 63, 64, 105, 106, 107, 135, 138, 145, 146, 147, 148, 149, 150, 151, 152, 153, 154, 155, 170, 171, 172, 173, 174, 175, 212, 213, 215, 216, 217, 218, 219, 220, 221, 222, 240, 241, 242, 244, 255, 289, 290, 292, 293, 294, 296, 297, 300, 306, 307, 308, 327, 331, 332, 333, 334, 335, 336, 337, 338, 339, 340, 341, 342, 34…	[87, 88, 89, 90, 91, 92, 93, 94, 95, 96, 97, 98, 99, 100, 101, 102, 103, 104, 105, 106, 107, 108, 109, 110, 111, 112, 113, 114, 115, 116, 117, 118, 119, 120, 121, 123, 124, 127, 131, 173, 175, 177, 179, 180, 192, 193, 194, 195, 196, 197, 198, 199, 200, 201, 202, 203, 204, 205, 206, 207, 208, 209, 210, 211, 212, 213, 214, 215, 216, 217, 219, 220, 221, 223, 224, 227, 238, 249, 252, 484, 486, 487, 4…	3072
	P61163_P22694	PRKACB	0.821374	ACTR1A	0.862461	0.424723	0.41937	0.664829	0.547184	0.385088	0.591471	0.569535	0.41229	0.380293	0.712694	0	0	0	0	0	0	0	0.00450887	P61163	P22694	model_1_multimer_v3_pred_0	0.568568	0.189888	0.265624	0.439857	155	[4, 7, 8, 9, 10, 11, 12, 13, 24, 25, 26, 27, 28, 29, 30, 31, 32, 34, 35, 36, 60, 63, 105, 106, 107, 108, 109, 138, 140, 144, 145, 146, 147, 148, 149, 150, 151, 152, 153, 154, 155, 172, 219, 220, 242, 296, 297, 298, 299, 301, 302, 303, 304, 305, 306, 307, 308, 310, 327, 329, 330, 331, 332, 333, 334, 335, 336, 337, 338, 339, 340, 341, 342, 343, 344, 345, 346, 347, 348, 349, 350, 351, 352, 353, 354,…	[53, 54, 55, 77, 78, 80, 81, 82, 83, 84, 85, 86, 87, 88, 89, 90, 91, 166, 167, 169, 171, 185, 187, 188, 190, 195, 196, 197, 198, 199, 200, 201, 202, 203, 204, 205, 206, 207, 208, 209, 210, 211, 212, 213, 214, 215, 216, 239, 240, 241, 242, 243, 244, 245, 246, 247, 248, 249, 250, 251, 252, 253, 341, 343, 344, 346, 347]	3072
	P61163_Q15276	RABEP1	0.908444	ACTR1A	0.577402	0.46587	0.369444	0.458707	0.519915	0.476628	0.547244	0.635931	0.593757	0.46778	0.606232	0	0	0	0	0	0	0	0.00702122	P61163	Q15276	model_4_multimer_v3_pred_0	0.383047	0.245701	0.27317	0.0879055	80	[10, 25, 26, 27, 28, 29, 30, 31, 32, 144, 145, 146, 147, 148, 149, 150, 151, 152, 153, 154, 172, 173, 312, 327, 328, 329, 330, 332, 333, 334, 335, 336, 338, 339, 341, 342, 343, 344, 345, 346, 347, 348, 349, 350, 351, 352, 353, 355, 356]	[96, 99, 228, 229, 230, 231, 232, 233, 234, 235, 236, 237, 238, 239, 240, 241, 242, 243, 244, 245, 246, 247, 248, 249, 250, 251, 252, 253, 254, 255, 724]	3072
	P61163_Q9NZR1	TMOD2	0.800033	ACTR1A	0.827235	0.519634	0.434671	0.504646	0.453824	0.57521	0.694438	0.76425	0.600229		0.60919	0	0	0	0	0	0	0	0	P61163	Q9NZR1	model_2_multimer_v3_pred_0	0.534912	0.176215	0.247954	0.494121	188	[8, 9, 10, 25, 26, 27, 28, 29, 30, 31, 33, 35, 36, 38, 39, 40, 41, 42, 46, 50, 51, 52, 53, 54, 55, 56, 57, 58, 59, 60, 61, 62, 63, 64, 65, 69, 83, 84, 85, 86, 87, 88, 89, 90, 91, 92, 93, 94, 95, 96, 97, 98, 99, 100, 101, 102, 103, 104, 105, 106, 123, 126, 127, 128, 129, 130, 131, 132, 133, 134, 135, 149, 152, 329, 331, 332, 333, 334, 335, 336, 338, 341, 342, 343, 345, 346, 349, 350, 351, 352, 360…	[44, 47, 48, 49, 51, 132, 135, 136, 137, 138, 139, 140, 141, 142, 143, 144, 145, 146, 147, 148, 149, 167, 169, 170, 171, 172, 173, 175, 178, 205, 230, 232, 234, 258, 259, 260, 261, 262, 263, 266, 271, 285, 286, 287, 288, 289, 290, 291, 292, 294, 295, 296, 297, 298, 299, 300, 301, 302, 304, 308, 314, 315, 316, 317, 318, 319, 320, 321, 322, 323, 324, 325, 326, 327, 328, 329, 330, 331, 332, 333, 334…	3072
	P61163_Q92574	TSC1	0.804948	ACTR1A	0.761402	0.457429	0.343954	0.34002	0.443189	0.143979	0.385394	0.376046	0.438448	0.226519	0.447852	0	0	0	0	0	0	0	0.00700783	P61163	Q92574	model_4_multimer_v3_pred_0	0.346479	0.262226	0.279077	0.147355	114	[1, 2, 3, 4, 5, 6, 7, 8, 9, 10, 11, 26, 27, 28, 29, 100, 107, 136, 148, 149, 150, 151, 152, 153, 219, 220, 221, 222, 223, 224, 226, 255, 298, 300, 304, 305, 306, 307, 308, 309, 310, 311, 312, 313, 314, 315, 316, 319, 327, 328, 329, 330, 331, 332, 333, 334, 335, 336, 337, 338, 345, 346, 347, 348, 349, 350, 351, 352, 353, 354, 355, 356, 357]	[23, 24, 27, 30, 348, 349, 350, 351, 352, 353, 354, 355, 356, 357, 358, 359, 360, 361, 607, 610, 611, 713, 714, 715, 716, 717, 718, 719, 720, 721, 722, 723, 724, 725, 726, 727, 728, 729, 730, 731, 732]	3072
	Q16186_O14744	PRMT5	0.807459	ADRM1	0.544358	0.623415	0.475551	0.463793	0.590877	0.597881	0.604238	0.405329	0.535661	0.489826	0.637782	0	0	0	0	0	0	0	3.45059e-07	Q16186	O14744	model_5_multimer_v3_pred_0	0.607765	0.400768	0.442167	0.37915	210	[1, 2, 3, 4, 5, 6, 7, 8, 9, 10, 11, 12, 13, 14, 15, 16, 17, 18, 48, 50, 51, 52, 53, 54, 55, 56, 57, 58, 59, 60, 61, 66, 67, 68, 69, 70, 71, 72, 73, 74, 76, 103, 132, 133, 134, 135, 163, 164, 165, 166, 167, 168, 169, 170, 263, 264, 265, 269, 270, 271, 272, 273, 274, 275, 289, 294, 315, 316, 329, 330, 331, 332, 333, 334, 335, 336, 337, 338, 339, 340, 341, 342]	[1, 2, 3, 4, 5, 6, 7, 8, 9, 10, 11, 12, 13, 14, 15, 16, 17, 18, 22, 26, 27, 28, 29, 30, 31, 32, 33, 34, 35, 36, 37, 38, 39, 40, 41, 42, 43, 47, 49, 71, 72, 73, 74, 75, 76, 77, 78, 79, 80, 81, 82, 83, 84, 118, 119, 120, 121, 122, 123, 148, 149, 150, 151, 152, 165, 167, 168, 200, 201, 202, 203, 204, 224, 225, 226, 227, 228, 233, 234, 235, 236, 237, 238, 239, 241, 242, 243, 244, 257, 258, 259, 260, …	3072
	Q16186_P62333	PSMC6	0.831108	ADRM1	0.760282	0.776949	0.51298	0.394857	0.522529	0.76026	0.800132	0.594633	0.556488	0.721616	0.550359	0	0.988405	0	0	976	0	0.64	0.999753	Q16186	P62333	model_3_multimer_v3_pred_0	0.387205	0.161475	0.206621	0.0853726	128	[29, 30, 31, 32, 33, 34, 35, 36, 37, 38, 39, 40, 41, 42, 43, 57, 59, 60, 61, 63, 69, 70, 71, 72, 73, 74, 75, 76, 77, 78, 79, 80, 81, 95, 96, 97, 98, 99, 100, 101, 102, 103, 104, 105, 106, 107, 108, 128, 301, 306, 307, 308, 309, 310, 311, 312, 313, 314, 315, 316, 317, 318, 319, 320, 321, 322, 323, 324, 325, 326, 327, 328, 329, 330, 331, 332, 333, 334, 335, 336, 337, 338, 339, 340, 342, 343, 352, 3…	[3, 4, 5, 6, 7, 8, 9, 10, 11, 12, 13, 14, 15, 16, 17, 18, 19, 20, 21, 22, 23, 24, 25, 26, 27, 28, 29, 30, 31, 32, 33, 34]	3072
	Q16186_O00487	PSMD14	0.872625	ADRM1	0.683534	0.684367	0.59984	0.472044	0.616354	0.711014	0.782659	0.779262	0.614055	0.451695	0.660478	0	0.970816	0	0	993	0	0.73	0.999989	Q16186	O00487	model_4_multimer_v3_pred_0	0.341003	0.17898	0.211385	0.0689988	218	[20, 21, 22, 23, 30, 31, 32, 33, 48, 49, 50, 51, 52, 53, 54, 55, 56, 57, 58, 59, 60, 61, 68, 69, 70, 71, 72, 73, 74, 75, 76, 77, 78, 79, 80, 96, 97, 98, 99, 100, 101, 102, 103, 104, 105, 126, 127, 128, 129, 130, 131, 132, 133, 134, 135, 136, 137, 262, 263, 264, 265, 266, 267, 268, 269, 270, 271, 272, 274, 275, 276, 277, 278, 279, 280, 281, 282, 283, 284, 285, 286, 287, 288, 289, 290, 294, 314, 31…	[34, 35, 36, 37, 38, 39, 40, 41, 42, 43, 44, 45, 46, 47, 48, 49, 50, 51, 52, 78, 79, 80, 81, 82, 83, 84, 85, 86, 87, 88, 89, 90, 114, 115, 116, 117, 118, 119, 123, 124, 125, 128, 129, 132, 145, 146, 147, 148, 149, 150, 151, 152, 153, 154, 155, 208, 209, 210, 211, 212, 213, 214, 215, 216, 217, 218, 219, 220, 221, 222, 223, 224, 225, 226, 227, 228, 229, 230, 232, 240, 278, 282, 283, 285, 286, 287, …	3072
	Q16186_O43242	PSMD3	0.854462	ADRM1	0.755503	0.785905	0.591479	0.582183	0.619465	0.749984	0.817121	0.832639	0.78441	0.669895	0.752891	0	0.94936	0	0	943	0	0.64	0.873042	Q16186	O43242	model_4_multimer_v3_pred_0	0.507255	0.38723	0.411235	0.0603381	142	[4, 5, 6, 7, 8, 9, 10, 11, 12, 13, 14, 15, 16, 17, 18, 19, 22, 25, 26, 27, 28, 29, 30, 42, 43, 44, 45, 46, 47, 48, 52, 53, 54, 55, 56, 57, 58, 59, 61, 62, 63, 64, 65, 66, 67, 68, 69, 70, 71, 72, 73, 74, 75, 76, 77, 78, 79, 80, 96, 97, 98, 99, 100, 101, 102, 103, 104, 105, 108, 110, 128, 130, 133, 268, 271, 342]	[33, 34, 35, 36, 37, 38, 39, 40, 41, 42, 43, 44, 45, 46, 47, 48, 49, 51, 52, 53, 55, 56, 57, 58, 59, 60, 62, 63, 64, 66, 67, 70, 71, 73, 74, 77, 78, 80, 81, 84, 85, 87, 88, 90, 91, 92, 93, 94, 95, 96, 97, 98, 99, 100, 101, 102, 103, 104, 106, 107, 319, 320, 461, 464, 465, 468]	3072
	Q16186_Q15008	PSMD6	0.851748	ADRM1	0.741852	0.709407	0.534967	0.495408	0.637017	0.785991	0.81184	0.875283	0.838883	0.683692	0.81477	0	0.976502	0	0	979	0	0.64	1	Q16186	Q15008	model_3_multimer_v3_pred_0	0.474318	0.136668	0.204198	0.0598229	147	[33, 34, 35, 36, 57, 59, 71, 72, 73, 74, 75, 76, 77, 78, 79, 80, 81, 82, 95, 96, 97, 98, 99, 100, 101, 102, 103, 104, 105, 128, 264, 265, 268, 294, 295, 296, 297, 298, 299, 300, 301, 302, 303, 304, 305, 306, 307, 308, 309, 310, 311, 312, 313, 314, 315, 316, 317, 318, 319, 320, 321, 322, 323, 324, 325, 326, 327, 328, 329, 330, 331, 332, 333, 334, 335, 336, 338, 339, 342, 359, 381, 385, 402, 403, 4…	[199, 232, 234, 235, 238, 279, 283, 292, 293, 294, 296, 297, 300, 301, 328, 329, 331, 332, 333, 334, 335, 336, 337, 338, 339, 340, 346, 358, 359, 360, 361, 362, 363, 364, 365, 366, 367, 368, 369, 370, 371, 372, 373, 374, 375, 376, 377, 378, 379, 380, 381, 382, 383, 384, 385, 386, 387, 388, 389]	3072
	O43572_Q5JU85	IQSEC2	0.56377	AKAP10	0.803862	0.684588	0.469098		0.486219		0.313133	0.513743	0.409251		0.392764	0	0	0	0	0	0	0	0	O43572	Q5JU85	model_5_multimer_v3_pred_0	0.328071	0.444383	0.42112	0.0853733	642	[1, 9, 10, 11, 12, 13, 14, 15, 16, 17, 18, 19, 20, 21, 22, 23, 24, 25, 26, 27, 28, 29, 30, 31, 32, 33, 34, 35, 36, 37, 38, 39, 40, 50, 51, 52, 53, 54, 55, 56, 57, 59, 60, 61, 62, 63, 64, 65, 66, 67, 68, 69, 70, 71, 72, 73, 74, 75, 76, 77, 78, 79, 80, 81, 82, 83, 84, 85, 86, 87, 88, 89, 90, 91, 92, 93, 94, 95, 96, 97, 98, 99, 100, 101, 102, 103, 104, 105, 106, 107, 108, 118, 119, 120, 121, 122, 12…	[30, 33, 34, 36, 37, 38, 39, 40, 41, 42, 43, 44, 45, 46, 47, 48, 49, 50, 51, 52, 53, 54, 55, 56, 57, 58, 59, 60, 61, 62, 63, 64, 65, 66, 67, 68, 69, 70, 71, 72, 73, 74, 75, 76, 77, 78, 79, 80, 81, 82, 83, 84, 85, 96, 98, 117, 182, 183, 184, 185, 186, 187, 188, 189, 190, 272, 273, 274, 275, 276, 277, 278, 280, 285, 286, 287, 288, 289, 290, 291, 292, 293, 294, 295, 296, 297, 298, 299, 300, 301, 302…	3072
	O43572_Q15276	RABEP1	0.828734	AKAP10	0.60434	0.569312	0.539479		0.437221	0.620043	0.621546	0.353661	0.41619		0.579207	0	0	0	0	0	0	0	0.0070795	O43572	Q15276	model_3_multimer_v3_pred_0	0.359417	0.447179	0.429627	0.0963449	237	[47, 48, 49, 50, 51, 52, 53, 54, 55, 56, 57, 58, 59, 60, 61, 62, 63, 64, 65, 66, 67, 68, 69, 70, 71, 72, 73, 74, 75, 76, 77, 78, 79, 80, 81, 82, 83, 84, 85, 86, 87, 88, 89, 90, 91, 92, 93, 94, 95, 96, 97, 98, 99, 100, 103, 121, 134, 137, 138, 141, 144, 145, 147, 216, 362, 363, 364, 365, 366, 367, 368, 369, 370, 371, 372, 373, 374, 375, 376, 377, 378, 379, 382, 383, 488, 489, 490, 491, 492, 493, 4…	[11, 13, 14, 17, 18, 20, 21, 22, 23, 24, 25, 26, 27, 28, 29, 30, 31, 32, 33, 34, 35, 36, 37, 38, 39, 40, 41, 42, 43, 44, 45, 46, 47, 48, 49, 50, 51, 52, 53, 54, 55, 56, 57, 58, 59, 60, 61, 62, 63, 64, 65, 66, 67, 68, 69, 71, 75, 79, 229, 230, 231, 232, 233, 234, 235, 236, 237, 238, 239, 240, 241, 242, 243, 244, 245, 246, 247, 248, 249, 250, 251, 570, 581, 585, 588, 591, 592, 595, 754, 756, 757, 7…	3072
	P51649_P10809	HSPD1	0.803232	ALDH5A1	0.543093	0.745819	0.578708	0.755901	0.765265	0.833174	0.552763	0.906133	0.733865	0.51385	0.71444	0	0	0	0	0	0	0	0.00552932	P51649	P10809	model_4_multimer_v3_pred_0	0.513739	0.159865	0.23064	0.639169	238	[5, 7, 47, 50, 52, 53, 54, 55, 56, 57, 58, 59, 60, 62, 63, 64, 65, 66, 67, 68, 69, 70, 71, 102, 103, 104, 105, 106, 107, 108, 109, 110, 111, 112, 113, 114, 115, 116, 117, 118, 119, 120, 125, 126, 127, 128, 129, 130, 131, 132, 133, 134, 135, 136, 137, 138, 139, 140, 141, 142, 143, 148, 149, 150, 151, 152, 153, 154, 155, 156, 157, 158, 159, 160, 161, 162, 164, 171, 172, 173, 174, 175, 176, 177, 178…	[18, 19, 20, 21, 22, 23, 24, 25, 26, 27, 28, 29, 64, 65, 66, 67, 68, 69, 70, 71, 72, 83, 85, 86, 87, 88, 89, 92, 96, 222, 223, 224, 225, 226, 227, 228, 229, 230, 231, 232, 233, 234, 235, 236, 237, 265, 280, 281, 282, 283, 284, 285, 286, 287, 288, 289, 290, 291, 292, 293, 294, 295, 296, 297, 298, 329, 330, 331, 332, 333, 351, 352, 353, 546, 547, 548, 549, 550, 551, 552, 553, 554, 555, 556, 563, 56…	3072
	P51649_Q99962	SH3GL2	0.505817	ALDH5A1	0.820531		0.211647	0.341627	0.399156		0.330561	0.0614833	0.467688	0.312828	0.307967	0	0	0	0	0	0	0	0	P51649	Q99962	model_4_multimer_v3_pred_0	0.589061	0.140399	0.230131	0.10824	59	[49, 50, 51, 52, 53, 54, 55, 56, 57, 58, 59, 60, 61, 62, 64, 67, 68, 69, 71, 130, 133, 134, 136, 137, 138, 140, 239, 241, 242, 243, 244, 245, 246, 247, 248, 249]	[61, 62, 100, 296, 297, 298, 299, 300, 301, 302, 304, 305, 311, 313, 326, 327, 339, 340, 341, 342, 343, 344, 345]	3072
	P51649_Q4G0F5	VPS26B	0.613045	ALDH5A1	0.847675	0.370341	0.4426	0.345698	0.49495	0.359853	0.371069	0.275423	0.392166	0.27285	0.350349	0	0	0	0	0	0	0	0.00691481	P51649	Q4G0F5	model_2_multimer_v3_pred_0	0.595837	0.29111	0.352056	0.657852	206	[1, 2, 3, 4, 5, 6, 7, 8, 9, 10, 11, 12, 13, 14, 15, 16, 128, 131, 132, 134, 135, 136, 138, 139, 142, 148, 149, 150, 151, 152, 153, 154, 155, 156, 157, 158, 159, 160, 161, 162, 163, 164, 165, 166, 167, 169, 170, 173, 206, 208, 209, 210, 212, 213, 306, 311, 312, 313, 314, 318, 319, 320, 321, 322, 323, 324, 325, 326, 327, 328, 329, 330, 331, 332, 333, 334, 335, 339, 341, 342, 367, 465, 466, 467, 468…	[158, 159, 160, 161, 162, 163, 164, 165, 166, 167, 168, 169, 170, 171, 172, 173, 174, 175, 176, 178, 193, 194, 195, 196, 197, 198, 199, 200, 201, 202, 203, 204, 205, 206, 207, 208, 210, 212, 225, 227, 230, 233, 234, 235, 236, 237, 238, 239, 240, 241, 242, 243, 269, 271, 272, 273, 274, 275, 276, 277, 278, 279, 280, 281, 282, 283, 284, 285, 286, 287, 288, 289, 290]	3072
	Q9H553_O96005	CLPTM1	0.819551	ALG2	0.511213	0.674222	0.58616	0.39255	0.445874	0.415022	0.5885	0.508136	0.347224	0.462479	0.372313	0	0	0	0	0	0	0	0.00675383	Q9H553	O96005	model_1_multimer_v3_pred_0	0.426896	0.203443	0.248134	0.42348	180	[21, 22, 23, 24, 25, 26, 27, 28, 29, 30, 31, 50, 51, 52, 53, 54, 55, 56, 57, 58, 59, 60, 61, 68, 69, 70, 71, 72, 73, 74, 75, 76, 77, 78, 79, 80, 81, 82, 83, 84, 85, 86, 87, 88, 89, 90, 91, 92, 93, 94, 95, 96, 97, 98, 99, 100, 101, 102, 103, 104, 105, 106, 107, 108, 115, 116, 117, 118, 119, 123, 126, 128, 138, 139, 140, 141, 142, 143, 144, 145, 146, 147, 148, 149, 152, 155, 156, 157, 159, 160, 163…	[471, 472, 473, 474, 475, 476, 477, 478, 479, 480, 481, 482, 483, 484, 485, 486, 489, 518, 520, 523, 524, 525, 526, 527, 528, 529, 530, 531, 532, 533, 534, 535, 536, 538, 539, 541, 549, 552, 573, 574, 575, 576, 577, 578, 579, 580, 581, 582, 583, 584, 585, 586, 587, 588, 589, 659, 660, 661, 662, 663, 664, 665, 666, 667, 668, 669]	3072
	Q12955_P13637	ATP1A3	0.514613	ANK3	0.867217			0.568523	0.473919		0.712371	0.915973	0.620286		0.297816	0	0	0	0	0	0	0	0	Q12955	P13637
	Q12955_Q9Y4F5	CEP170B	0.763554	ANK3	0.802856		0.638924	0.317611	0.403127	0.39622	0.486116	0.257154	0.359457	0.234619	0.31036	0	0	0	0	0	0	0	0.0071218	Q12955	Q9Y4F5
	Q12955_O15079	SNPH	0.540569	ANK3	0.855718		0.53568		0.435306		0.173673		0.540861		0.558181	0	0	0	0	0	0	0	0	Q12955	O15079
	Q12955_O15020	SPTBN2	0.844078	ANK3	0.783756		0.402562	0.547618	0.531113	0.223212	0.498672	0.726018	0.417445	0.536633	0.486866	0	0	0	0	724	0	0	0.00693139	Q12955	O15020
	Q9BTT0_P11586	MTHFD1	0.850475	ANP32E	0.627544	0.532482	0.571111	0.692887	0.641677	0.18337	0.613404	0.574179	0.722032	0.48466	0.459428	0	0	0	0	0	0	0	0.00676184	Q9BTT0	P11586	model_3_multimer_v3_pred_0	0.697639	0.304474	0.383107	0.645389	274	[21, 22, 23, 24, 25, 26, 46, 47, 48, 49, 50, 51, 68, 69, 70, 71, 72, 73, 74, 92, 93, 94, 95, 96, 97, 98, 117, 118, 119, 120, 121, 122, 123, 125, 126, 127, 128, 129, 130, 131, 132, 133, 144, 145, 146, 147, 148, 149, 150, 151, 152, 153, 154, 155, 156, 157, 158, 159, 214, 215, 216, 217, 218, 219, 220, 221, 222, 223, 224, 225, 226, 227, 228, 229, 230, 231, 232, 233, 234, 235, 236, 237, 238, 239, 240,…	[315, 316, 317, 318, 319, 320, 321, 322, 374, 375, 376, 377, 378, 379, 380, 381, 382, 383, 384, 385, 386, 387, 388, 389, 390, 391, 392, 393, 409, 410, 411, 412, 413, 414, 415, 416, 417, 418, 419, 420, 421, 422, 423, 424, 425, 426, 427, 428, 429, 430, 431, 432, 435, 436, 438, 439, 440, 462, 464, 465, 466, 467, 468, 469, 470, 471, 472, 473, 474, 475, 476, 477, 478, 479, 481, 482, 487, 534, 535, 536…	3072
	P63010_O14617	AP3D1	0.500703	AP2B1	0.855289	0.535739	0.708112	0.732631	0.678105	0.508643	0.584813	0.76043	0.500118	0.652856	0.379378	0	0	0	0	677	0	0	0.00743767	P63010	O14617	model_4_multimer_v3_pred_0	0.564354	0.560395	0.561186	0.67749	527	[1, 2, 3, 4, 5, 6, 7, 8, 9, 10, 11, 12, 13, 14, 15, 16, 17, 18, 21, 31, 32, 33, 34, 35, 36, 37, 38, 39, 40, 41, 42, 43, 44, 45, 46, 47, 71, 75, 285, 286, 287, 288, 289, 290, 291, 292, 293, 294, 295, 296, 297, 298, 299, 317, 319, 320, 321, 322, 323, 324, 325, 326, 327, 328, 329, 330, 331, 332, 333, 334, 335, 338, 339, 342, 353, 354, 356, 357, 358, 359, 360, 361, 362, 363, 364, 365, 366, 367, 368, …	[14, 16, 17, 18, 19, 20, 21, 22, 23, 24, 25, 26, 27, 28, 29, 30, 31, 32, 33, 34, 35, 36, 38, 39, 42, 64, 68, 388, 389, 390, 391, 393, 394, 395, 427, 428, 429, 430, 431, 432, 433, 434, 435, 436, 438, 439, 441, 442, 443, 446, 447, 465, 466, 467, 468, 469, 470, 471, 472, 473, 474, 475, 476, 477, 478, 479, 480, 482, 483, 484, 486, 487, 488, 489, 490, 491, 492, 501, 507, 508, 509, 510, 511, 512, 513, …	3072
	P63010_P05023	ATP1A1	0.777655	AP2B1	0.889124	0.578897	0.357133	0.591214	0.624725	0.563952	0.358118	0.133244	0.311109	0.524818	0.206942	0	0	0	0	0	0	0	1.80596e-07	P63010	P05023	model_4_multimer_v3_pred_0	0.509538	0.20054	0.26234	0.156093	78	[1, 2, 3, 4, 10, 11, 289, 293, 294, 295, 296, 297, 320, 322, 323, 324, 325, 326, 327, 328, 329, 330, 335, 338, 353, 356, 357, 360, 361, 363, 364, 365, 366, 369]	[388, 389, 390, 394, 396, 397, 398, 399, 400, 401, 402, 403, 404, 405, 406, 407, 408, 409, 410, 411, 412, 413, 414, 415, 524, 544, 594, 595, 597, 636, 637, 644, 654, 655, 656, 657, 658, 659, 660, 683, 684, 1013, 1014, 1019]	3072
	P63010_P13637	ATP1A3	0.822096	AP2B1	0.908215			0.47379	0.488391		0.583229	0.103635	0.160538		0.195043	0	0	0	0	0	0	0	0.006984	P63010	P13637	model_4_multimer_v3_pred_0	0.508455	0.203281	0.264316	0.18083	87	[1, 2, 3, 4, 5, 6, 289, 290, 292, 293, 294, 295, 296, 297, 299, 321, 322, 323, 324, 325, 326, 327, 328, 329, 330, 331, 332, 334, 335, 338, 353, 357, 360, 361, 363, 364, 365, 366, 367, 369, 370]	[377, 378, 379, 380, 381, 386, 387, 388, 389, 390, 391, 392, 393, 394, 395, 396, 397, 398, 399, 400, 401, 402, 403, 404, 405, 433, 449, 452, 453, 582, 584, 626, 629, 634, 637, 638, 640, 644, 645, 646, 647, 648, 649, 650, 651, 674]	3072
	P63010_P20020	ATP2B1	0.736409	AP2B1	0.843058	0.526786	0.449803	0.446747	0.469004	0.285727	0.32509	0.25921	0.257113	0.485509	0.296526	0	0	0	0	0	0	0	0.00628162	P63010	P20020	model_1_multimer_v3_pred_0	0.559502	0.23327	0.298517	0.170348	376	[1, 2, 3, 4, 5, 6, 7, 8, 9, 10, 11, 12, 13, 14, 15, 16, 17, 18, 20, 21, 22, 23, 24, 25, 26, 28, 29, 32, 36, 41, 42, 43, 44, 45, 46, 48, 49, 63, 67, 70, 71, 74, 75, 76, 77, 78, 79, 80, 81, 82, 98, 99, 100, 101, 102, 103, 104, 105, 107, 108, 109, 111, 112, 113, 114, 115, 134, 135, 136, 137, 139, 140, 143, 144, 146, 147, 150, 151, 173, 175, 186, 215, 216, 217, 365, 368, 371, 400, 401, 402, 403, 404,…	[93, 240, 241, 243, 244, 245, 246, 247, 248, 256, 290, 291, 292, 293, 294, 295, 297, 298, 299, 301, 302, 304, 305, 308, 309, 318, 319, 320, 321, 322, 323, 324, 325, 326, 327, 328, 329, 330, 331, 332, 333, 334, 335, 336, 337, 338, 339, 340, 341, 342, 343, 344, 345, 346, 347, 348, 349, 350, 351, 352, 353, 581, 612, 663, 665, 666, 667, 668, 669, 737, 738, 741, 742, 745, 746, 747, 748, 749, 750, 751,…	3072
	P63010_Q01814	ATP2B2	0.72551	AP2B1	0.908091		0.191152	0.308747	0.392709	0.291228	0.271159	0.334464			0.175522	0	0	0	0	0	0	0	0.00694126	P63010	Q01814	model_1_multimer_v3_pred_0	0.539978	0.266437	0.321145	0.256121	366	[1, 2, 3, 4, 5, 6, 7, 8, 9, 10, 11, 12, 13, 14, 15, 16, 17, 18, 21, 26, 27, 28, 29, 30, 31, 32, 33, 35, 36, 38, 39, 40, 41, 42, 43, 44, 45, 46, 47, 48, 49, 50, 62, 63, 64, 65, 66, 67, 68, 71, 76, 78, 79, 80, 81, 82, 83, 101, 105, 114, 116, 134, 135, 136, 139, 150, 173, 175, 186, 212, 213, 214, 215, 216, 217, 294, 295, 296, 297, 298, 299, 300, 301, 302, 303, 304, 327, 328, 329, 330, 331, 332, 333,…	[233, 234, 235, 236, 237, 238, 244, 245, 246, 247, 248, 249, 250, 254, 255, 266, 354, 355, 356, 357, 359, 360, 361, 362, 363, 364, 365, 366, 367, 368, 369, 371, 373, 374, 375, 376, 377, 378, 379, 380, 381, 383, 392, 603, 604, 605, 606, 607, 608, 629, 630, 633, 634, 635, 650, 653, 654, 686, 688, 689, 690, 691, 692, 693, 694, 695, 696, 697, 760, 761, 763, 764, 767, 768, 769, 770, 771, 772, 773, 774…	3072
	P63010_Q08722	CD47	0.599672	AP2B1	0.901095	0.356381	0.355448	0.39887	0.395919	0.264565	0.629853	0.221571	0.351053	0.518334	0.325692	0	0	0	0	0	0	0	0	P63010	Q08722	model_4_multimer_v3_pred_0	0.51488	0.187704	0.25314	0.241517	156	[31, 61, 62, 63, 64, 65, 66, 67, 68, 69, 70, 71, 72, 74, 75, 78, 91, 99, 100, 101, 102, 103, 104, 105, 106, 107, 108, 109, 110, 111, 112, 113, 114, 122, 126, 133, 134, 135, 136, 137, 138, 139, 140, 141, 142, 143, 144, 145, 146, 147, 148, 149, 150, 151, 173, 174, 175, 176, 177, 178, 179, 183, 186, 214, 215, 217, 218, 295, 296, 297, 298, 299, 300, 301, 327, 328, 329, 330, 331, 332, 333, 334, 335, 3…	[167, 168, 169, 170, 171, 173, 175, 225, 228, 229, 230, 231, 232, 233, 234, 235, 236, 237, 238, 239, 288, 291, 292, 293, 294, 295, 296, 297, 298, 299, 300, 301, 302, 304, 305, 306, 307, 308, 309, 310, 311, 312, 313, 314, 315, 316, 317, 318, 319, 320, 321, 322, 323]	3072
	P63010_Q12860	CNTN1	0.845209	AP2B1	0.870561	0.0915411	0.488135	0.375995	0.357744	0.433417	0.295188	0.698847	0.617749		0.281593	0	0	0	0	0	0	0	0.00692178	P63010	Q12860	model_4_multimer_v3_pred_0	0.41068	0.245106	0.278221	0.450394	304	[1, 2, 3, 4, 5, 6, 7, 12, 13, 14, 15, 16, 17, 18, 19, 20, 21, 22, 23, 25, 27, 28, 31, 32, 35, 45, 46, 47, 48, 49, 50, 51, 52, 53, 54, 55, 56, 57, 59, 60, 61, 62, 63, 64, 72, 76, 77, 78, 79, 80, 81, 82, 83, 84, 85, 86, 89, 90, 93, 94, 96, 97, 98, 99, 100, 101, 102, 103, 115, 117, 118, 134, 251, 328, 671, 672, 673, 674, 675, 676, 677, 678, 718, 719, 721, 734, 735, 751, 752, 753, 754, 755, 756, 757,…	[66, 216, 219, 254, 255, 328, 329, 330, 331, 332, 333, 334, 335, 336, 337, 338, 349, 350, 351, 352, 353, 354, 355, 356, 357, 358, 359, 360, 361, 362, 364, 375, 391, 392, 393, 394, 395, 397, 398, 399, 400, 401, 402, 415, 416, 417, 418, 419, 420, 421, 422, 423, 424, 425, 431, 433, 435, 436, 437, 439, 466, 534, 535, 536, 537, 538, 539, 540, 541, 542, 543, 544, 545, 546, 547, 548, 549, 550, 551, 552,…	3072
	P63010_P78357	CNTNAP1	0.592254	AP2B1	0.904744	0.535663	0.443709	0.43982	0.514054	0.246488	0.697859	0.890808	0.448975		0.532868	0	0	0	0	0	0	0	0.00693109	P63010	P78357	model_5_multimer_v3_pred_0	0.48094	0.231342	0.281262	0.147652	267	[6, 7, 8, 9, 10, 39, 40, 41, 42, 43, 44, 45, 328, 365, 366, 367, 368, 371, 396, 399, 401, 402, 403, 404, 405, 406, 407, 408, 409, 411, 412, 414, 418, 425, 426, 427, 428, 429, 430, 431, 432, 433, 434, 435, 436, 437, 438, 439, 440, 441, 442, 443, 444, 445, 446, 447, 448, 449, 450, 451, 452, 453, 454, 455, 456, 457, 458, 459, 460, 461, 462, 463, 464, 465, 466, 467, 468, 469, 470, 471, 472, 473, 474,…	[6, 7, 8, 9, 10, 11, 12, 13, 14, 15, 16, 17, 18, 19, 20, 21, 22, 23, 24, 25, 26, 27, 28, 29, 30, 31, 32, 33, 34, 35, 36, 37, 38, 51, 52, 54, 55, 56, 57, 58, 59, 88, 91, 92, 93, 94, 129, 130, 131, 132, 134, 154, 155, 156, 157, 162, 163, 164, 165, 166, 167, 169, 171, 331, 336, 340, 829, 830, 831, 832, 833, 922, 1034, 1035, 1036, 1037, 1038, 1039, 1040, 1041, 1042, 1043, 1044, 1045, 1046, 1047, 1048…	3072
	P63010_Q05193	DNM1	0.514606	AP2B1	0.920158	0.495634	0.720009	0.351369	0.501396	0.508413	0.607557	0.67256	0.660057	0.421618	0.559477	0	0	0	0	499	0	0	0.00690551	P63010	Q05193	model_1_multimer_v3_pred_0	0.431076	0.198593	0.24509	0.202453	210	[1, 2, 3, 4, 5, 6, 7, 8, 9, 10, 11, 12, 13, 14, 15, 16, 17, 18, 21, 32, 33, 35, 36, 37, 38, 39, 40, 41, 42, 43, 44, 45, 46, 47, 71, 75, 78, 79, 294, 295, 296, 297, 299, 326, 327, 328, 329, 330, 331, 332, 333, 334, 335, 338, 360, 363, 364, 365, 366, 367, 368, 497, 499, 500, 501, 502, 503, 504, 505, 507, 508, 511, 512, 513, 514, 527, 624, 628, 632, 713, 714, 715, 716, 717, 718, 719, 720, 721, 722, …	[182, 183, 184, 187, 188, 191, 192, 195, 225, 309, 341, 345, 349, 481, 484, 485, 486, 487, 488, 489, 490, 491, 492, 493, 494, 495, 509, 510, 511, 512, 513, 514, 515, 516, 517, 518, 519, 520, 521, 523, 525, 541, 542, 543, 544, 545, 546, 547, 548, 549, 550, 551, 552, 553, 554, 555, 556, 557, 558, 559, 560, 561, 562, 563, 564, 565, 566, 567, 568, 569, 570, 596, 597, 669, 672, 675, 680, 683, 686, 687…	3072
	P63010_P62873	GNB1	0.814818	AP2B1	0.921838	0.513564	0.608907	0.659417	0.638684	0.524809	0.810647	0.74261	0.682994	0.439828	0.80448	0	0	0	0	0	0	0	0.0063778	P63010	P62873	model_3_multimer_v3_pred_0	0.522927	0.324432	0.364131	0.363736	171	[1, 2, 3, 4, 5, 6, 7, 8, 9, 10, 11, 12, 14, 17, 35, 36, 37, 38, 39, 40, 41, 42, 43, 44, 45, 46, 295, 327, 328, 329, 330, 331, 332, 333, 334, 335, 361, 362, 363, 364, 365, 366, 367, 368, 369, 370, 371, 403, 405, 628, 632, 634, 756, 757, 758, 759, 760, 793, 794, 795, 796, 797, 804, 806, 808, 811, 812, 813, 815, 816]	[46, 47, 48, 49, 50, 51, 52, 53, 54, 55, 56, 57, 58, 59, 68, 75, 80, 82, 83, 84, 85, 86, 87, 88, 89, 90, 92, 99, 101, 116, 117, 119, 143, 144, 145, 146, 147, 161, 162, 163, 164, 184, 185, 186, 187, 188, 189, 202, 203, 204, 205, 206, 207, 226, 227, 228, 229, 230, 231, 232, 243, 244, 245, 246, 247, 248, 249, 250, 263, 265, 266, 267, 268, 269, 270, 271, 272, 273, 274, 275, 276, 287, 288, 289, 290, 2…	3072
	P63010_P62879	GNB2	0.656876	AP2B1	0.813966	0.522097	0.642923	0.509663	0.599572	0.50721	0.761405	0.505076	0.680665	0.596687	0.748098	0	0	0	0	0	0	0	0.00498957	P63010	P62879	model_3_multimer_v3_pred_0	0.519755	0.2906	0.336431	0.409265	185	[1, 2, 3, 4, 5, 6, 7, 8, 9, 10, 11, 12, 14, 15, 17, 18, 21, 32, 33, 34, 35, 36, 37, 38, 39, 40, 41, 42, 43, 44, 45, 46, 47, 293, 294, 295, 296, 297, 299, 326, 327, 328, 329, 330, 331, 332, 333, 334, 335, 361, 363, 364, 365, 366, 367, 368, 369, 370, 405, 628, 632, 634, 756, 757, 758, 759, 793, 794, 795, 796, 797, 804, 806, 808, 811, 812, 813, 815]	[46, 47, 48, 49, 50, 51, 52, 53, 54, 55, 57, 58, 59, 68, 69, 75, 81, 82, 83, 84, 85, 86, 87, 88, 89, 90, 91, 99, 101, 116, 117, 119, 143, 144, 145, 146, 147, 161, 162, 163, 164, 184, 185, 186, 187, 188, 189, 202, 203, 204, 205, 206, 224, 225, 226, 227, 228, 229, 230, 231, 232, 243, 244, 245, 246, 247, 248, 249, 250, 251, 263, 265, 266, 267, 268, 269, 270, 271, 272, 273, 274, 275, 276, 287, 288, 2…	3072
	P63010_P51674	GPM6A	0.70156	AP2B1	0.839542	0.414613			0.524401	0.358033	0.517898				0.296742	0	0	0	0	0	0	0	0.00691985	P63010	P51674	model_1_multimer_v3_pred_0	0.613338	0.613264	0.613279	0.421634	167	[2, 27, 28, 31, 61, 62, 63, 64, 65, 66, 67, 68, 69, 70, 71, 72, 74, 75, 78, 97, 98, 99, 100, 101, 102, 103, 104, 105, 106, 107, 108, 109, 110, 111, 112, 113, 114, 133, 134, 135, 136, 137, 138, 139, 140, 141, 142, 143, 144, 145, 146, 147, 148, 149, 150, 151, 152, 153, 165, 173, 175, 176, 177, 178, 179, 180, 181, 182, 183, 184, 185, 186, 187, 188, 189, 190, 191, 192, 214, 215, 216, 217, 218, 219, 2…	[121, 247, 248, 250, 251, 252, 253, 254, 255, 256, 257, 258, 259, 260, 261, 262, 263, 264, 265, 266, 267, 268, 269, 270, 271, 272, 273, 274, 275, 276, 277, 278]	3072
	P63010_Q13449	LSAMP	0.662988	AP2B1	0.842205		0.332258	0.279705	0.546851	0.617829	0.70016	0.802956	0.567187	0.555694	0.436399	0	0	0	0	0	0	0	0	P63010	Q13449	model_1_multimer_v3_pred_0	0.512031	0.176448	0.243565	0.137563	158	[1, 2, 3, 4, 5, 6, 7, 8, 9, 10, 11, 12, 13, 14, 15, 28, 31, 32, 35, 36, 39, 40, 41, 42, 43, 44, 45, 46, 47, 48, 62, 64, 67, 68, 74, 75, 76, 78, 112, 114, 147, 150, 186, 216, 217, 220, 250, 251, 252, 253, 254, 255, 256, 257, 290, 291, 292, 293, 294, 295, 296, 297, 298, 299, 300, 301, 302, 303, 331, 332, 333, 366, 368, 568, 569, 570, 573, 574, 628, 631, 632, 634, 835, 836, 838, 839, 841, 842, 843, …	[1, 2, 3, 4, 5, 6, 7, 8, 10, 11, 13, 14, 15, 16, 17, 18, 19, 20, 21, 22, 23, 61, 67, 70, 77, 78, 80, 82, 102, 104, 114, 115, 117, 118, 119, 121, 125, 153, 155, 157, 159, 160, 161, 162, 163, 164, 165, 166, 167, 172, 173, 174, 175, 176, 177, 178, 179, 180, 181, 183, 185, 198, 199, 200, 201, 202]	3072
	P63010_Q92614	MYO18A	0.788168	AP2B1	0.818048	0.37279	0.498925	0.551878	0.605466	0.457874	0.607811	0.682491	0.523029	0.664548	0.480752	0	0	0	0	0	0	0	0	P63010	Q92614	model_2_multimer_v3_pred_0	0.448458	0.301735	0.33108	0.0807796	284	[1, 2, 3, 4, 5, 6, 7, 8, 9, 10, 11, 12, 13, 14, 15, 16, 17, 18, 19, 20, 21, 22, 23, 24, 25, 26, 28, 29, 30, 32, 33, 35, 36, 37, 38, 39, 40, 41, 42, 43, 44, 45, 46, 47, 49, 50, 52, 53, 56, 71, 75, 80, 328, 363, 364, 365, 366, 367, 368, 369, 370, 371, 403, 404, 405, 406, 408, 440, 441, 442, 443, 444, 472, 474, 475, 476, 477, 515, 600, 601, 602, 604, 623, 624, 625, 626, 627, 628, 629, 632, 633, 634,…	[1202, 1206, 1209, 1213, 1216, 1249, 1250, 1251, 1252, 1253, 1255, 1256, 1259, 1260, 1263, 1264, 1266, 1267, 1268, 1270, 1271, 1272, 1274, 1423, 1426, 1427, 1428, 1430, 1431, 1433, 1434, 1435, 1437, 1438, 1439, 1440, 1441, 1442, 1443, 1444, 1445, 1446, 1447, 1448, 1581, 1738, 1741, 1742, 1743, 1744, 1745, 1746, 1747, 1748, 1749, 1750, 1751, 1752, 1753, 1754, 1755, 1756, 1757, 1758, 1759, 1760, 17…	3072
	P63010_P13591	NCAM1	0.840028	AP2B1	0.864323	0.176458	0.33083	0.351696	0.300343	0.497988	0.388747	0.426647	0.446551	0.274534	0.350469	0	0	0	0	0	0	0	0.00629578	P63010	P13591	model_1_multimer_v3_pred_0	0.4299	0.303778	0.329002	0.299767	537	[1, 2, 3, 4, 5, 6, 7, 8, 9, 10, 11, 12, 13, 14, 15, 16, 17, 18, 32, 35, 36, 37, 38, 39, 40, 41, 42, 43, 44, 45, 46, 47, 49, 63, 64, 66, 67, 68, 70, 71, 72, 74, 75, 100, 101, 104, 105, 106, 107, 108, 109, 111, 112, 114, 134, 135, 136, 137, 138, 139, 140, 141, 142, 143, 144, 145, 146, 147, 148, 149, 150, 151, 152, 165, 174, 175, 176, 177, 178, 179, 180, 181, 182, 183, 184, 185, 186, 187, 188, 189, …	[1, 2, 3, 154, 156, 157, 158, 159, 160, 161, 162, 163, 164, 165, 180, 182, 183, 342, 343, 344, 345, 346, 347, 348, 349, 350, 351, 352, 353, 354, 355, 356, 357, 361, 362, 363, 364, 365, 366, 367, 368, 369, 388, 403, 416, 418, 419, 420, 421, 422, 423, 424, 425, 426, 434, 435, 436, 437, 447, 448, 449, 450, 451, 452, 453, 454, 455, 485, 486, 487, 488, 489, 490, 491, 492, 497, 498, 499, 500, 501, 502,…	3072
	P63010_Q7Z3B1	NEGR1	0.561169	AP2B1	0.876202	0.309651	0.611849	0.374846	0.305281	0.255197	0.679268	0.68059	0.49208		0.333349	0	0	0	0	0	0	0	0	P63010	Q7Z3B1	model_2_multimer_v3_pred_0	0.518576	0.180439	0.248066	0.200804	163	[7, 8, 9, 10, 11, 12, 13, 14, 15, 16, 17, 43, 45, 296, 297, 300, 329, 330, 331, 332, 333, 336, 365, 366, 367, 368, 369, 370, 371, 372, 405, 440, 441, 442, 443, 445, 472, 473, 474, 475, 476, 477, 478, 479, 480, 481, 515, 516, 622, 623, 624, 625, 626, 627, 628, 629, 630, 631, 632, 633, 634, 635, 636, 759, 761, 791, 792, 793, 794, 795, 796, 840, 843, 844, 845, 848, 895, 896, 897, 898, 918, 919, 920,…	[28, 29, 30, 31, 32, 33, 35, 36, 37, 38, 39, 40, 41, 42, 43, 62, 64, 65, 66, 67, 68, 69, 70, 71, 72, 73, 75, 76, 77, 78, 79, 80, 81, 82, 83, 84, 85, 86, 87, 93, 98, 101, 117, 118, 119, 120, 121, 122, 123, 124, 125, 126, 127, 128, 129, 142, 143, 144, 145, 146, 156, 157, 158, 159, 160, 161, 162, 163, 167, 170, 172, 183, 184, 185, 186, 187, 188, 189, 191]	3072
	P63010_Q9P121	NTM	0.735291	AP2B1	0.854248		0.5861	0.513985	0.315246	0.626782	0.601741	0.839127	0.575495	0.416819	0.445959	0	0	0	0	0	0	0	0.00691093	P63010	Q9P121
	P63010_P61020	RAB5B	0.621799	AP2B1	0.817768	0.441537	0.523206	0.75539	0.461938	0.496034	0.584893	0.207241	0.438077	0.543292	0.505984	0	0	0	0	0	0	0	0.00709528	P63010	P61020	model_1_multimer_v3_pred_0	0.533332	0.266398	0.319785	0.253997	122	[12, 15, 16, 19, 22, 23, 24, 25, 30, 45, 46, 47, 48, 49, 50, 51, 52, 53, 54, 55, 56, 57, 58, 59, 60, 72, 73, 76, 79, 80, 81, 82, 83, 84, 85, 86, 87, 88, 89, 90, 91, 92, 93, 96, 113, 114, 115, 116, 117, 118, 119, 120, 121, 122, 123, 151, 155]	[16, 17, 18, 19, 20, 21, 22, 23, 24, 25, 26, 29, 30, 33, 34, 37, 38, 41, 42, 46, 48, 49, 50, 51, 52, 53, 54, 55, 56, 57, 58, 59, 60, 61, 70, 71, 72, 73, 74, 75, 76, 77, 78, 79, 80, 81, 82, 83, 84, 85, 86, 87, 88, 89, 90, 91, 92, 93, 94, 122, 123, 186, 188, 189, 190]	3072
	P63010_P11233	RALA	0.681262	AP2B1	0.851658	0.246704	0.452254	0.568203	0.418265	0.286664	0.325508	0.220676	0.249112	0.530084	0.328435	0	0	0	0	0	0	0	0.00558926	P63010	P11233	model_5_multimer_v3_pred_0	0.552402	0.318166	0.365013	0.207794	166	[367, 371, 402, 404, 405, 408, 418, 424, 425, 426, 427, 428, 429, 430, 431, 432, 433, 434, 435, 436, 437, 438, 439, 440, 441, 442, 443, 444, 445, 448, 451, 452, 453, 455, 456, 457, 458, 459, 460, 461, 462, 463, 464, 465, 466, 467, 468, 469, 470, 471, 472, 473, 474, 475, 476, 477, 478, 479, 480, 481, 491, 494, 495, 498, 515, 622, 623, 624, 625, 626, 627, 628, 629, 630, 631, 632, 644, 645, 646, 647…	[18, 19, 20, 21, 22, 23, 24, 25, 26, 27, 28, 29, 32, 38, 39, 40, 41, 42, 43, 44, 45, 46, 47, 48, 49, 51, 67, 68, 69, 70, 71, 72, 73, 74, 75, 76, 77, 78, 79, 80, 81, 82, 83, 84, 85, 86, 97, 99, 106, 107, 109, 110, 111, 112, 113, 114, 115, 116, 192, 193, 194, 195, 196, 197, 198, 199, 200, 201, 202, 203, 204, 205, 206]	3072
	P63010_Q8N9R8	SCAI	0.653554	AP2B1	0.854814	0.306538	0.531075		0.393916	0.651312	0.389854	0.219036	0.469608		0.207141	0	0	0	0	0	0	0	0	P63010	Q8N9R8	model_4_multimer_v3_pred_0	0.461201	0.262831	0.302505	0.568056	309	[1, 2, 3, 4, 5, 6, 7, 8, 9, 10, 11, 12, 13, 14, 15, 16, 17, 18, 20, 21, 32, 33, 35, 36, 37, 38, 39, 40, 41, 42, 43, 44, 45, 47, 64, 65, 66, 67, 68, 69, 70, 71, 72, 73, 74, 75, 76, 77, 78, 79, 105, 108, 109, 110, 111, 112, 113, 114, 115, 116, 119, 139, 140, 142, 143, 144, 145, 146, 147, 148, 149, 150, 151, 152, 153, 154, 155, 156, 179, 182, 183, 184, 185, 186, 187, 188, 189, 190, 191, 215, 216, 21…	[23, 24, 25, 26, 27, 28, 29, 30, 31, 32, 33, 35, 36, 37, 38, 39, 40, 41, 42, 43, 44, 51, 52, 53, 54, 55, 56, 57, 58, 59, 60, 61, 64, 65, 66, 67, 70, 71, 73, 74, 75, 76, 77, 78, 79, 80, 81, 82, 83, 84, 85, 86, 87, 88, 89, 90, 91, 92, 93, 96, 100, 104, 107, 108, 111, 121, 122, 125, 128, 129, 131, 132, 133, 135, 136, 137, 138, 139, 140, 147, 154, 170, 171, 172, 173, 174, 175, 176, 177, 178, 179, 180…	3072
	P63010_P78324	SIRPA	0.505252	AP2B1	0.912324	0.676712	0.272177	0.144661	0.356003	0.401786	0.436055	0.607768	0.3282	0.507825	0.419903	0	0	0	0	0	0	0	0	P63010	P78324	model_1_multimer_v3_pred_0	0.472791	0.196188	0.251509	0.488914	308	[1, 2, 3, 4, 5, 6, 8, 10, 41, 42, 43, 44, 45, 46, 67, 70, 71, 73, 74, 75, 76, 77, 78, 79, 80, 81, 82, 108, 109, 112, 114, 143, 147, 150, 215, 216, 217, 218, 220, 251, 252, 253, 254, 255, 292, 295, 296, 297, 298, 299, 322, 323, 324, 325, 326, 327, 328, 329, 330, 331, 332, 333, 334, 335, 336, 338, 339, 342, 350, 351, 352, 353, 354, 355, 356, 357, 358, 359, 360, 361, 362, 363, 364, 365, 366, 367, 36…	[34, 53, 55, 57, 59, 60, 61, 62, 63, 64, 65, 66, 67, 68, 69, 76, 78, 79, 80, 81, 82, 83, 84, 85, 86, 87, 88, 89, 90, 91, 92, 93, 94, 95, 96, 97, 98, 99, 100, 101, 102, 103, 104, 105, 106, 107, 121, 122, 123, 124, 125, 126, 127, 128, 129, 130, 131, 132, 133, 134, 135, 401, 402, 403, 404, 405, 406, 407, 408, 409, 410, 411, 412, 413, 414, 425, 426, 427, 428, 429, 430, 431, 432, 433, 434, 436, 451, 4…	3072
	P63010_P60880	SNAP25	0.500878	AP2B1	0.890892		0.136556	0.403027	0.323949	0.359633	0.328199	0.214412	0.492256		0.291006	0	0	0	0	0	0	0	0.00690835	P63010	P60880	model_3_multimer_v3_pred_0	0.667509	0.182279	0.279325	0.149788	271	[2, 3, 4, 5, 6, 7, 8, 9, 10, 11, 12, 13, 14, 15, 17, 18, 32, 33, 34, 35, 36, 37, 38, 39, 40, 41, 42, 43, 44, 45, 46, 47, 68, 71, 72, 74, 75, 77, 78, 79, 108, 111, 112, 114, 136, 139, 143, 145, 146, 147, 148, 149, 150, 151, 179, 180, 181, 182, 183, 184, 185, 186, 187, 188, 189, 190, 191, 192, 197, 215, 216, 217, 218, 219, 220, 221, 222, 223, 224, 225, 226, 227, 228, 252, 253, 254, 255, 256, 257, 2…	[1, 2, 3, 4, 5, 6, 7, 8, 9, 10, 11, 12, 13, 14, 15, 16, 17, 18, 19, 20, 21, 22, 23, 24, 25, 26, 27, 28, 29, 30, 31, 32, 33, 34, 35, 40, 47, 51, 58, 109, 110, 111, 112, 113, 114, 115, 116, 117, 118, 119, 120, 121, 122, 123, 124, 125, 126, 127, 128, 129, 130, 131, 132, 133, 134, 135, 136, 137, 138, 139, 140, 141, 142, 143, 144, 145, 146, 147, 148, 149, 150, 151, 152, 154, 155, 156, 157, 158, 159, 1…	3072
	P63010_O15079	SNPH	0.624165	AP2B1	0.889128		0.487837		0.5747		0.438273		0.518193		0.678779	0	0	0	0	0	0	0	0	P63010	O15079	model_4_multimer_v3_pred_0	0.480636	0.181079	0.240991	0.0477088	185	[1, 2, 3, 4, 5, 6, 7, 8, 9, 10, 18, 21, 24, 26, 27, 28, 29, 30, 31, 32, 33, 34, 35, 36, 37, 38, 39, 40, 41, 42, 43, 44, 45, 62, 63, 64, 65, 66, 67, 68, 69, 70, 71, 72, 74, 75, 78, 105, 108, 401, 632, 720, 721, 722, 744, 746, 747, 748, 749, 750, 751, 752, 753, 754, 755, 756, 772, 773, 775, 796, 797, 798, 799, 800, 801, 802, 803, 804, 805, 806, 807, 808, 809, 810, 811, 812, 813, 814]	[97, 99, 100, 101, 102, 103, 104, 105, 106, 107, 108, 109, 110, 111, 112, 113, 114, 115, 116, 117, 118, 119, 120, 121, 122, 123, 124, 125, 126, 127, 128, 129, 130, 131, 132, 133, 134, 135, 136, 137, 138, 139, 140, 141, 142, 143, 144, 145, 146, 147, 148, 149, 150, 151, 152, 153, 154, 155, 156, 157, 158, 159, 160, 161, 162, 163, 164, 165, 166, 167, 168, 169, 170, 171, 172, 173, 174, 175, 176, 177, …	2815
	P63010_O15020	SPTBN2	0.507016	AP2B1	0.82285	0.4672	0.420987	0.343747	0.487669	0.349736	0.245759	0.269468	0.222736	0.571342	0.171451	0	0	0	0	0	0	0	0.00255931	P63010	O15020
	P63010_Q7L0J3	SV2A	0.695245	AP2B1	0.905855	0.133847		0.313732			0.395666		0.390762			0	0	0	0	0	0	0	0.00649738	P63010	Q7L0J3	model_1_multimer_v3_pred_0	0.440048	0.239553	0.279652	0.451874	380	[10, 12, 31, 35, 38, 42, 43, 44, 61, 62, 63, 64, 65, 66, 67, 68, 70, 71, 72, 74, 75, 77, 78, 79, 97, 98, 99, 100, 101, 102, 103, 104, 105, 106, 107, 108, 109, 111, 112, 113, 114, 122, 134, 135, 136, 137, 138, 139, 140, 141, 142, 143, 144, 145, 146, 147, 148, 149, 150, 151, 152, 153, 154, 156, 162, 165, 168, 175, 176, 177, 178, 179, 180, 181, 182, 183, 184, 185, 186, 187, 188, 189, 190, 191, 215, …	[4, 5, 7, 8, 10, 11, 12, 13, 14, 15, 16, 17, 18, 19, 20, 21, 22, 23, 24, 25, 26, 28, 29, 30, 31, 32, 33, 34, 35, 36, 37, 38, 39, 40, 41, 42, 43, 44, 45, 46, 47, 48, 49, 50, 51, 52, 53, 54, 55, 56, 57, 58, 59, 60, 61, 62, 63, 66, 93, 95, 96, 97, 98, 99, 100, 101, 102, 151, 152, 153, 154, 155, 156, 157, 158, 159, 160, 161, 162, 163, 164, 165, 365, 366, 367, 368, 369, 371, 372, 373, 374, 375, 376, 3…	3072
	P63010_Q9NZR1	TMOD2	0.630571	AP2B1	0.90824	0.363519	0.312549	0.30398	0.37945	0.654797	0.67257	0.866022	0.27885		0.557228	0	0	0	0	0	0	0	5.65401e-06	P63010	Q9NZR1	model_4_multimer_v3_pred_0	0.493046	0.280637	0.323119	0.174561	278	[8, 9, 10, 11, 12, 13, 14, 15, 16, 17, 18, 19, 20, 21, 22, 23, 24, 25, 26, 27, 28, 29, 30, 31, 33, 40, 42, 43, 44, 45, 46, 47, 49, 50, 53, 56, 57, 59, 60, 61, 62, 65, 365, 366, 367, 368, 405, 472, 473, 474, 475, 476, 477, 478, 479, 481, 482, 508, 509, 510, 511, 512, 513, 514, 515, 516, 517, 518, 519, 520, 521, 522, 523, 524, 525, 528, 611, 612, 613, 614, 615, 616, 617, 618, 619, 620, 621, 622, 62…	[1, 2, 3, 4, 5, 6, 7, 8, 9, 10, 12, 13, 15, 16, 17, 18, 19, 20, 21, 22, 23, 24, 25, 26, 27, 29, 30, 31, 32, 33, 34, 35, 36, 37, 38, 39, 40, 41, 42, 43, 44, 45, 46, 47, 48, 49, 50, 51, 52, 53, 54, 55, 57, 74, 75, 77, 78, 79, 80, 81, 82, 83, 85, 89, 90, 91, 98, 99, 100, 101, 102, 103, 104, 105, 106, 107, 108, 110, 128, 132, 133, 134, 135, 136, 137, 138, 139, 140, 141, 142, 143, 144, 145, 146, 147, …	3072
	O14617_Q9Y6D5	ARFGEF2	0.731455	AP3D1	0.804784	0.684197	0.696688	0.541799	0.728253	0.581514	0.579383	0.509097	0.76783	0.439468	0.578337	0	0	0	0	0	0	0	0.00663427	O14617	Q9Y6D5	model_1_multimer_v3_pred_0	0.402094	0.350536	0.360847	0.644022	701	[2, 3, 4, 5, 6, 7, 8, 9, 10, 11, 12, 13, 14, 15, 16, 17, 18, 19, 20, 21, 22, 23, 24, 25, 26, 27, 28, 29, 30, 31, 32, 33, 34, 35, 36, 37, 38, 39, 40, 41, 42, 43, 44, 45, 46, 47, 48, 49, 50, 51, 52, 53, 54, 55, 57, 58, 60, 61, 62, 64, 65, 68, 70, 71, 72, 74, 75, 77, 78, 611, 612, 613, 614, 615, 616, 617, 618, 619, 620, 621, 622, 623, 624, 625, 626, 627, 628, 629, 630, 631, 632, 633, 634, 635, 636, …	[92, 96, 97, 137, 138, 139, 140, 141, 142, 143, 144, 145, 148, 149, 150, 170, 175, 176, 177, 178, 179, 180, 181, 182, 183, 184, 185, 186, 187, 188, 189, 192, 402, 405, 406, 409, 412, 416, 449, 450, 451, 452, 453, 454, 455, 456, 457, 458, 460, 461, 497, 498, 499, 500, 501, 502, 503, 504, 505, 506, 507, 508, 509, 558, 561, 562, 565, 568, 569, 572, 575, 576, 579, 582, 583, 584, 585, 586, 587, 588, 5…	3072
	O14617_Q96F07	CYFIP2	0.840782	AP3D1	0.705171	0.499478	0.439113	0.523961	0.675533	0.54975	0.549414	0.424562	0.421605	0.480978	0.442812	0	0	0	0	0	0	0	0.00740099	O14617	Q96F07	model_1_multimer_v3_pred_0	0.574547	0.37894	0.418061	0.28733	258	[1, 2, 3, 4, 5, 530, 531, 533, 534, 535, 536, 537, 538, 539, 540, 541, 542, 543, 544, 545, 546, 547, 548, 549, 550, 551, 566, 567, 568, 569, 570, 571, 572, 573, 574, 577, 578, 579, 580, 581, 582, 583, 584, 585, 586, 587, 588, 589, 590, 591, 592, 593, 594, 595, 596, 597, 598, 599, 605, 606, 607, 608, 609, 610, 611, 612, 613, 614, 615, 616, 617, 618, 621, 622, 623, 624, 625, 626, 627, 628, 629, 630…	[34, 35, 36, 37, 38, 102, 103, 105, 106, 107, 109, 110, 111, 113, 114, 426, 428, 430, 562, 563, 564, 565, 566, 567, 568, 569, 570, 571, 572, 573, 574, 575, 576, 577, 663, 664, 665, 670, 674, 677, 678, 680, 703, 708, 709, 710, 712, 713, 714, 715, 716, 717, 718, 719, 720, 721, 722, 723, 724, 725, 726, 727, 728, 729, 730, 731, 732, 733, 736, 751, 755, 757, 758, 759, 760, 761, 762, 763, 780, 782, 783…	3072
	O14617_Q05193	DNM1	0.864163	AP3D1	0.788404	0.386822	0.565198	0.484749	0.338821	0.434613	0.481822	0.533164	0.224745	0.415559	0.276812	0	0	0	0	0	0	0	0.00695501	O14617	Q05193	model_1_multimer_v3_pred_0	0.384582	0.278801	0.299957	0.137515	490	[16, 21, 22, 23, 24, 25, 26, 27, 28, 29, 30, 31, 32, 33, 34, 35, 36, 37, 38, 39, 40, 41, 42, 43, 44, 45, 46, 47, 48, 61, 62, 63, 64, 65, 66, 67, 68, 69, 70, 71, 72, 73, 74, 75, 76, 77, 78, 79, 100, 101, 102, 103, 104, 105, 106, 107, 108, 110, 111, 142, 564, 566, 605, 606, 607, 608, 609, 610, 611, 612, 613, 614, 615, 616, 617, 618, 619, 620, 621, 622, 623, 624, 625, 626, 627, 628, 629, 630, 631, 6…	[2, 3, 4, 5, 6, 9, 170, 180, 182, 196, 197, 198, 200, 201, 213, 214, 215, 217, 218, 219, 220, 221, 222, 223, 224, 226, 227, 228, 229, 230, 231, 232, 233, 264, 267, 268, 269, 270, 271, 272, 273, 276, 277, 279, 280, 281, 282, 283, 284, 285, 286, 287, 288, 289, 290, 291, 292, 293, 294, 295, 298, 299, 300, 301, 302, 303, 304, 305, 306, 307, 308, 309, 310, 311, 312, 313, 314, 315, 316, 323, 324, 326, …	3072
	O14617_Q9NQX3	GPHN	0.877872	AP3D1	0.636982	0.399266	0.459556	0.316491	0.425445	0.184818	0.345987	0.324187	0.406548	0.412091	0.379032	0	0	0	0	0	0	0	0.00724349	O14617	Q9NQX3	model_2_multimer_v3_pred_0	0.411089	0.189188	0.233568	0.313404	148	[5, 8, 9, 11, 12, 13, 14, 15, 16, 18, 19, 20, 21, 22, 23, 24, 25, 26, 27, 28, 29, 30, 31, 34, 35, 36, 37, 38, 39, 40, 41, 42, 43, 44, 45, 46, 47, 48, 49, 50, 51, 52, 53, 54, 55, 56, 57, 58, 59, 60, 61, 62, 63, 64, 65, 71, 72, 73, 74, 75, 76, 77, 78, 79, 80, 81, 82, 83, 84, 85, 86, 87, 88, 89, 90, 91, 92, 93, 94, 95, 97, 118, 119, 122, 123, 124, 127, 233, 234, 235, 680, 681, 982, 983, 984, 985, 10…	[22, 23, 24, 27, 28, 59, 60, 61, 62, 63, 64, 65, 66, 67, 68, 69, 87, 90, 91, 92, 93, 94, 95, 96, 97, 98, 99, 100, 102, 242, 243, 244, 245, 246, 247, 248, 249, 250, 251, 252, 253, 254, 255, 256, 257, 318, 323, 683, 685, 717, 718]	3072
	O14617_P42858	HTT	0.898511	AP3D1	0.835926	0.719717	0.621286	0.663442	0.670139	0.55545	0.589834	0.565622	0.527426	0.529617	0.488433	0	0	0	0	0	0	0	0.00704763	O14617	P42858
	O14617_O60229	KALRN	0.678405	AP3D1	0.828102	0.276812	0.356037	0.474185	0.44084	0.199646	0.25058	0.312735	0.251136	0.243826	0.358239	0	0	0	0	0	0	0	0	O14617	O60229
	O14617_O15066	KIF3B	0.805873	AP3D1	0.757917	0.642092	0.593309	0.436519	0.614904	0.53289	0.252372	0.295773	0.278663		0.363974	0	0	0	0	0	0	0	0.00702748	O14617	O15066	model_2_multimer_v3_pred_0	0.432824	0.228035	0.268993	0.1064	156	[6, 7, 8, 9, 10, 11, 12, 13, 14, 15, 16, 17, 18, 19, 20, 21, 22, 23, 24, 25, 26, 27, 28, 29, 30, 31, 32, 33, 34, 35, 36, 37, 38, 39, 40, 41, 42, 43, 44, 45, 46, 49, 51, 53, 54, 55, 56, 57, 58, 59, 60, 61, 62, 63, 64, 65, 66, 67, 68, 69, 70, 87, 89, 90, 92, 93, 96, 699, 700, 701, 702, 703, 704, 705]	[273, 276, 277, 278, 279, 280, 281, 282, 283, 284, 285, 286, 287, 288, 289, 290, 291, 292, 294, 551, 552, 553, 554, 555, 556, 557, 558, 559, 560, 561, 562, 563, 564, 565, 566, 567, 568, 569, 570, 571, 572, 573, 574, 575, 576, 577, 578, 579, 580, 581, 582, 583, 584, 585, 586, 587, 588, 589, 590, 591, 592, 593, 596, 637, 638, 639, 640, 641, 642, 643, 646, 654, 655, 659, 660, 661, 662, 663, 664, 665…	3072
	O14617_Q9H0B6	KLC2	0.850651	AP3D1	0.675934	0.580353	0.470537	0.435179	0.570896	0.631699	0.426623	0.470753	0.230197	0.330138	0.428562	0	0	0	0	163	0	0.35	7.22481e-07	O14617	Q9H0B6	model_1_multimer_v3_pred_0	0.392976	0.28507	0.306651	0.0641432	434	[1, 2, 3, 4, 5, 6, 7, 8, 9, 10, 11, 12, 13, 14, 15, 16, 17, 18, 19, 20, 21, 22, 23, 24, 25, 26, 27, 29, 46, 49, 51, 52, 53, 54, 55, 56, 57, 58, 59, 60, 61, 64, 82, 87, 89, 90, 93, 189, 193, 197, 215, 216, 217, 218, 219, 220, 221, 222, 223, 224, 225, 226, 227, 228, 229, 230, 233, 234, 235, 236, 238, 241, 245, 248, 249, 251, 252, 253, 254, 255, 256, 257, 258, 259, 260, 261, 262, 263, 264, 265, 266,…	[4, 5, 6, 7, 8, 9, 10, 11, 12, 13, 14, 15, 16, 17, 18, 20, 21, 24, 74, 75, 77, 78, 79, 80, 81, 82, 83, 84, 85, 86, 87, 88, 89, 90, 91, 92, 93, 95, 102, 103, 105, 106, 107, 108, 109, 110, 111, 112, 113, 114, 115, 116, 117, 118, 119, 120, 121, 122, 123, 124, 125, 126, 127, 128, 129, 130, 131, 132, 133, 134, 135, 136, 137, 138, 139, 140, 141, 142, 143, 144, 145, 146, 147, 148, 149, 150, 160, 161, 16…	3072
	O14617_Q8WXG6	MADD	0.867167	AP3D1	0.807536	0.567906	0.538778	0.169083	0.361233	0.345044	0.472225	0.205942	0.257861		0.464238	0	0	0	0	0	0	0	0.00692691	O14617	Q8WXG6	model_4_multimer_v3_pred_0	0.388141	0.38128	0.382652	0.120848	1039	[6, 9, 10, 11, 12, 13, 14, 15, 16, 17, 18, 19, 20, 21, 22, 23, 24, 25, 26, 27, 28, 29, 30, 31, 32, 33, 34, 35, 36, 37, 38, 39, 40, 41, 42, 43, 44, 45, 46, 47, 48, 49, 50, 51, 52, 54, 55, 56, 57, 58, 59, 60, 61, 62, 63, 64, 65, 66, 67, 68, 69, 70, 71, 72, 73, 74, 75, 76, 77, 78, 79, 80, 81, 82, 86, 87, 88, 89, 90, 91, 92, 93, 94, 95, 96, 97, 98, 99, 100, 101, 102, 103, 104, 105, 106, 107, 108, 109…	[10, 14, 32, 33, 34, 35, 36, 37, 38, 39, 40, 41, 42, 43, 44, 45, 46, 48, 52, 54, 56, 57, 58, 59, 60, 61, 62, 63, 64, 65, 66, 67, 68, 69, 79, 80, 81, 82, 83, 84, 85, 86, 87, 88, 89, 90, 91, 182, 184, 258, 261, 263, 264, 267, 278, 279, 280, 281, 282, 283, 284, 285, 286, 287, 288, 289, 290, 291, 292, 293, 294, 295, 296, 297, 298, 299, 300, 301, 302, 321, 333, 334, 337, 338, 340, 341, 342, 344, 367, …	3072
	O14617_Q8NEB9	PIK3C3	0.821122	AP3D1	0.616181	0.701476	0.56899	0.428529	0.659855	0.46553	0.538285	0.526336	0.573753	0.37593	0.560943	0	0	0	0	0	0	0	0.0070654	O14617	Q8NEB9	model_4_multimer_v3_pred_0	0.418189	0.221361	0.260726	0.116982	110	[48, 66, 67, 68, 69, 70, 71, 72, 73, 74, 75, 76, 77, 78, 79, 80, 100, 101, 102, 103, 104, 105, 106, 107, 108, 109, 110, 111, 112, 113, 114, 116, 117, 135, 138, 139, 140, 141, 142, 143, 144, 145, 146, 147, 148, 149, 173, 176, 177, 561, 562, 563, 564, 565, 566, 567, 569, 570, 573, 577, 642, 644, 645, 691]	[1, 2, 3, 4, 5, 6, 7, 8, 9, 184, 185, 186, 188, 227, 228, 229, 230, 231, 246, 248, 250, 251, 252, 271, 274, 275, 276, 277, 278, 279, 280, 281, 282, 283, 284, 285, 286, 287, 288, 289, 292, 314, 318, 319, 342, 346]	3072
	O14617_P31323	PRKAR2B	0.803617	AP3D1	0.786421	0.506446	0.407391	0.294805	0.292425	0.276266	0.262977	0.221066	0.244695	0.246186	0.246704	0	0	0	0	0	0	0	0.00697874	O14617	P31323	model_2_multimer_v3_pred_0	0.446034	0.196404	0.24633	0.139437	115	[1, 2, 3, 4, 5, 6, 7, 8, 9, 10, 11, 12, 13, 14, 15, 16, 17, 18, 19, 20, 22, 23, 24, 25, 26, 27, 28, 29, 46, 49, 50, 51, 52, 53, 54, 55, 56, 57, 58, 60, 61, 86, 87, 89, 90, 690, 691, 692]	[1, 2, 3, 4, 5, 6, 9, 10, 11, 13, 14, 15, 17, 18, 111, 113, 114, 115, 116, 117, 118, 119, 120, 121, 122, 123, 228, 253, 257, 264, 265, 268, 269, 271, 272, 273, 274, 277, 278, 279, 280, 281, 282, 283, 284, 285, 286, 287, 288, 289, 290, 380, 381, 382, 383, 384, 385, 386, 387, 390, 391, 393, 394, 395, 396, 397, 398]	3072
	O00213_Q9Y5K8	ATP6V1D	0.524386	APBB1	0.860234	0.496168	0.386997		0.432955	0.122803	0.265001	0.223114	0.405003		0.381134	0	0	0	0	0	0	0	0	O00213	Q9Y5K8	model_5_multimer_v3_pred_0	0.304858	0.173281	0.199597	0.056257	73	[110, 111, 112, 113, 114, 115, 116, 117, 118, 119, 120, 121, 122, 123, 124, 125, 127, 128, 215, 216, 217, 218, 219, 220, 221, 222, 224, 264, 265]	[10, 37, 40, 41, 42, 43, 44, 45, 46, 47, 48, 49, 50, 51, 52, 53, 54, 55, 56, 57, 59, 63, 148, 149, 151, 152, 153, 155, 156, 158, 159, 160, 162, 163, 166, 170, 190, 193, 194, 196, 197, 198, 201, 246]	3072
	O00213_P15056	BRAF	0.758443	APBB1	0.873359	0.531382	0.401347		0.346432	0.308146	0.362057	0.251015	0.327348		0.405013	0	0	0	0	0	0	0	0	O00213	P15056	model_4_multimer_v3_pred_0	0.337394	0.211363	0.236569	0.141661	546	[86, 88, 89, 221, 222, 223, 224, 225, 226, 227, 228, 232, 233, 242, 243, 244, 245, 246, 247, 248, 249, 250, 251, 252, 253, 254, 255, 256, 257, 258, 259, 260, 261, 262, 263, 264, 265, 266, 267, 268, 269, 270, 271, 272, 273, 274, 275, 276, 277, 278, 279, 280, 281, 282, 283, 294, 295, 296, 297, 298, 299, 300, 301, 302, 303, 304, 305, 324, 325, 326, 327, 328, 329, 330, 331, 332, 333, 373, 374, 375, 3…	[164, 234, 235, 236, 237, 238, 239, 240, 241, 242, 243, 244, 245, 246, 247, 251, 253, 254, 255, 256, 257, 258, 259, 260, 262, 267, 268, 269, 270, 271, 272, 273, 274, 275, 276, 349, 350, 351, 352, 353, 354, 355, 356, 358, 359, 360, 361, 362, 363, 364, 365, 366, 367, 368, 369, 370, 374, 378, 379, 380, 381, 382, 383, 384, 388, 437, 441, 442, 443, 444, 445, 446, 447, 448, 449, 450, 451, 452, 453, 454…	3072
	O00213_Q86UW7	CADPS2	0.721786	APBB1	0.818041		0.571654		0.335921	0.213534	0.528267	0.284356	0.407136		0.616634	0	0	0	0	0	0	0	0	O00213	Q86UW7	model_4_multimer_v3_pred_0	0.437244	0.231031	0.272273	0.160226	540	[173, 174, 175, 176, 177, 178, 179, 180, 181, 182, 183, 221, 222, 223, 224, 225, 226, 227, 228, 229, 231, 232, 237, 238, 239, 240, 241, 242, 243, 244, 245, 246, 247, 248, 249, 250, 251, 252, 253, 254, 255, 256, 257, 258, 259, 260, 261, 262, 263, 264, 265, 266, 267, 268, 269, 270, 271, 272, 273, 274, 275, 276, 277, 278, 279, 280, 281, 282, 283, 285, 300, 301, 302, 303, 329, 330, 331, 332, 333, 334…	[1, 2, 4, 6, 94, 95, 96, 97, 98, 99, 100, 101, 102, 103, 104, 105, 106, 107, 108, 109, 110, 111, 112, 113, 114, 115, 116, 117, 118, 119, 120, 121, 122, 135, 137, 138, 140, 141, 144, 152, 155, 156, 157, 158, 159, 160, 161, 162, 163, 164, 165, 166, 167, 168, 169, 170, 171, 172, 173, 174, 175, 176, 179, 181, 182, 183, 184, 185, 186, 187, 188, 189, 190, 191, 192, 193, 194, 195, 196, 197, 199, 200, 21…	3072
	O00213_O43301	HSPA12A	0.653659	APBB1	0.801833		0.670396		0.388054	0.469817	0.69383	0.657189	0.716126		0.704243	0	0	0	0	0	0	0	0.00691554	O00213	O43301	model_3_multimer_v3_pred_0	0.536363	0.424586	0.446941	0.43474	471	[241, 242, 243, 244, 245, 246, 247, 248, 249, 251, 253, 255, 256, 257, 258, 259, 260, 261, 262, 263, 264, 265, 266, 267, 268, 269, 270, 271, 272, 273, 274, 275, 276, 277, 278, 279, 280, 281, 282, 283, 284, 285, 286, 378, 379, 380, 381, 382, 383, 384, 385, 386, 387, 388, 389, 390, 391, 392, 393, 396, 400, 429, 445, 446, 447, 448, 449, 450, 451, 452, 468, 469, 470, 471, 472, 473, 474, 475, 476, 477…	[32, 33, 34, 35, 36, 37, 38, 39, 40, 41, 42, 43, 44, 56, 57, 70, 72, 74, 75, 76, 77, 78, 79, 80, 81, 82, 83, 84, 85, 86, 87, 88, 89, 90, 91, 92, 93, 94, 95, 96, 97, 99, 100, 104, 106, 111, 112, 113, 114, 115, 116, 117, 118, 119, 120, 121, 122, 123, 124, 125, 126, 127, 128, 129, 130, 131, 133, 175, 176, 178, 179, 180, 181, 182, 183, 184, 185, 186, 187, 188, 189, 190, 191, 192, 193, 196, 245, 247, …	3072
	O00213_P40925	MDH1	0.519029	APBB1	0.81375	0.603267	0.598525		0.440398	0.476053	0.456078	0.218632	0.414467		0.67292	0	0	0	0	0	0	0	0.00693435	O00213	P40925	model_2_multimer_v3_pred_0	0.411407	0.359094	0.369556	0.318859	231	[239, 240, 241, 242, 243, 244, 245, 246, 247, 248, 249, 250, 251, 252, 253, 254, 255, 256, 257, 258, 259, 260, 261, 262, 263, 264, 267, 268, 269, 270, 271, 272, 273, 274, 275, 276, 277, 278, 279, 280, 281, 282, 283, 284, 285, 286, 379, 380, 381, 382, 383, 384, 385, 386, 387, 388, 389, 470, 471, 472, 473, 474, 475, 476, 477, 522, 523, 524, 525, 526, 527, 528, 529, 530, 531, 532, 533, 534, 588, 605…	[9, 10, 11, 12, 13, 14, 15, 16, 17, 18, 19, 40, 41, 42, 43, 44, 45, 46, 47, 48, 49, 50, 51, 53, 56, 71, 72, 74, 85, 86, 87, 88, 89, 90, 91, 92, 93, 94, 95, 96, 97, 98, 99, 100, 101, 102, 103, 104, 105, 106, 107, 108, 109, 112, 128, 129, 130, 131, 132, 133, 134, 135, 136, 154, 155, 156, 157, 158, 159, 160, 161, 162, 163, 166, 169, 170, 183, 185, 186, 187, 188, 189, 190, 191, 192, 193, 215, 217, 21…	3072
	O00213_Q9UPR0	PLCL2	0.558418	APBB1	0.900538	0.3986	0.506323		0.396023	0.184614	0.328959	0.341862	0.499765		0.37649	0	0	0	0	0	0	0	0	O00213	Q9UPR0	model_3_multimer_v3_pred_0	0.605011	0.245681	0.317547	0.0758091	389	[117, 118, 119, 120, 121, 122, 123, 124, 125, 126, 127, 172, 173, 174, 175, 176, 177, 178, 179, 180, 237, 238, 239, 240, 241, 242, 243, 244, 245, 246, 247, 249, 257, 258, 259, 260, 262, 271, 272, 273, 274, 275, 276, 277, 278, 279, 280, 281, 282, 283, 297, 298, 299, 300, 301, 302, 303, 304, 305, 357, 358, 359, 360, 361, 362, 377, 378, 379, 380, 381, 382, 383, 384, 385, 386, 387, 389, 451, 470, 471…	[2, 3, 4, 5, 6, 7, 8, 9, 12, 13, 14, 15, 16, 17, 18, 19, 20, 21, 22, 23, 24, 25, 26, 27, 28, 29, 30, 74, 75, 76, 77, 78, 79, 80, 81, 82, 83, 103, 104, 105, 106, 107, 108, 109, 110, 111, 112, 115, 116, 117, 118, 119, 120, 121, 122, 123, 124, 125, 126, 127, 128, 129, 130, 176, 178, 210, 211, 212, 213, 234, 286, 288, 289, 290, 291, 293, 305, 306, 307, 308, 309, 310, 311, 312, 313, 314, 316, 317, 318…	3072
	O00213_Q99962	SH3GL2	0.686081	APBB1	0.864598		0.320529		0.458547		0.582011	0.503453	0.715117		0.65781	0	0	0	0	0	0	0	0	O00213	Q99962	model_1_multimer_v3_pred_0	0.313206	0.151496	0.183838	0.128873	255	[84, 85, 86, 87, 88, 89, 90, 249, 257, 258, 259, 260, 271, 272, 273, 274, 275, 276, 277, 278, 279, 280, 379, 380, 381, 382, 383, 384, 386, 387, 389, 399, 400, 401, 402, 403, 404, 405, 406, 407, 408, 418, 475, 521, 522, 523, 524, 525, 526, 527, 528, 529, 530, 531, 532, 533, 535, 538, 553, 554, 555, 556, 557, 558, 559, 562, 587, 588, 605, 606, 607, 608, 609, 610, 611, 612, 613, 622, 623, 624, 625, …	[1, 2, 3, 4, 5, 6, 9, 44, 45, 47, 48, 49, 50, 51, 52, 53, 54, 55, 56, 58, 59, 61, 62, 63, 64, 65, 66, 67, 68, 69, 70, 71, 72, 73, 74, 75, 78, 80, 82, 83, 84, 85, 86, 87, 88, 129, 131, 132, 133, 134, 135, 136, 137, 138, 139, 140, 141, 142, 143, 144, 145, 147, 148, 149, 152, 156, 159, 270, 271, 272, 273, 274, 275, 295, 296, 297, 298, 299, 300, 301, 302, 303, 304, 305, 306, 307, 308, 309, 310, 311, …	3072
	O00213_Q9NZR1	TMOD2	0.506019	APBB1	0.879334	0.359572	0.505639		0.434323	0.586258	0.73351	0.661929	0.601456		0.632076	0	0	0	0	0	0	0	0	O00213	Q9NZR1	model_1_multimer_v3_pred_0	0.282985	0.16341	0.187325	0.0425638	425	[68, 69, 70, 71, 72, 73, 74, 75, 76, 77, 78, 79, 80, 81, 82, 84, 87, 116, 117, 118, 119, 120, 121, 122, 126, 204, 208, 209, 210, 211, 212, 213, 214, 215, 216, 217, 218, 219, 220, 221, 222, 223, 224, 225, 226, 227, 228, 229, 230, 231, 232, 233, 234, 235, 236, 237, 238, 239, 240, 241, 242, 243, 244, 245, 246, 247, 248, 249, 250, 251, 252, 253, 254, 255, 256, 257, 258, 259, 260, 261, 262, 263, 264, …	[1, 2, 3, 4, 5, 6, 7, 8, 9, 10, 11, 12, 13, 14, 15, 16, 17, 18, 19, 20, 21, 24, 26, 27, 28, 29, 30, 31, 32, 33, 34, 35, 36, 37, 38, 39, 40, 41, 42, 43, 44, 45, 46, 47, 48, 49, 50, 51, 52, 53, 54, 55, 56, 57, 58, 59, 60, 61, 62, 69, 72, 73, 76, 80, 83, 84, 85, 86, 87, 88, 89, 90, 91, 92, 93, 94, 95, 96, 97, 98, 99, 100, 102, 103, 104, 105, 106, 107, 108, 109, 110, 111, 112, 113, 114, 115, 116, 117…	3072
	O00213_Q6ZVM7	TOM1L2	0.597315	APBB1	0.810108	0.448022	0.528974		0.47894	0.315032	0.555598	0.427772	0.657806		0.317613	0	0	0	0	0	0	0	0.00532101	O00213	Q6ZVM7	model_3_multimer_v3_pred_0	0.443377	0.563483	0.539462	0.33475	489	[46, 47, 48, 49, 50, 51, 52, 53, 54, 203, 204, 205, 206, 207, 208, 209, 210, 211, 212, 213, 241, 242, 243, 244, 245, 246, 247, 248, 249, 250, 251, 252, 253, 254, 255, 256, 257, 258, 259, 260, 261, 262, 263, 264, 265, 266, 267, 268, 269, 270, 271, 272, 273, 274, 275, 276, 277, 278, 279, 280, 281, 282, 283, 284, 285, 381, 382, 383, 384, 385, 386, 387, 388, 389, 390, 391, 451, 452, 470, 471, 472, 47…	[2, 4, 8, 9, 10, 11, 12, 13, 14, 15, 16, 17, 18, 19, 20, 25, 26, 27, 28, 29, 30, 31, 32, 33, 34, 35, 36, 37, 38, 39, 40, 41, 42, 43, 44, 45, 46, 47, 48, 49, 50, 52, 68, 71, 72, 73, 74, 75, 76, 77, 78, 79, 80, 81, 82, 83, 84, 85, 86, 87, 88, 110, 111, 112, 113, 115, 116, 119, 120, 123, 133, 153, 154, 155, 156, 157, 158, 159, 160, 161, 162, 163, 164, 165, 167, 168, 169, 202, 203, 204, 205, 206, 207…	3072
	O00213_P68366	TUBA4A	0.588061	APBB1	0.854503	0.589835	0.398265		0.374755	0.386671	0.340509	0.486792	0.172519		0.302707	0	0	0	0	359	0	0	0.00446902	O00213	P68366	model_2_multimer_v3_pred_0	0.537315	0.795338	0.743733	0.470616	279	[111, 112, 113, 114, 115, 116, 117, 118, 119, 120, 121, 240, 241, 242, 243, 244, 245, 249, 258, 259, 260, 261, 262, 263, 264, 265, 266, 267, 269, 270, 271, 272, 273, 274, 275, 276, 277, 278, 279, 280, 379, 380, 381, 382, 383, 384, 385, 386, 387, 388, 389, 390, 391, 392, 393, 396, 448, 449, 450, 451, 452, 470, 477, 499, 501, 502, 503, 504, 505, 506, 507, 508, 509, 510, 536, 537, 538, 539, 540, 541…	[56, 58, 60, 70, 71, 72, 73, 74, 75, 76, 77, 78, 79, 80, 81, 82, 84, 85, 88, 89, 90, 91, 92, 94, 95, 96, 97, 98, 99, 100, 101, 102, 104, 105, 109, 110, 121, 124, 158, 162, 163, 164, 165, 166, 172, 173, 174, 175, 176, 177, 178, 179, 180, 181, 182, 183, 184, 185, 187, 188, 192, 195, 196, 197, 198, 199, 205, 207, 210, 211, 214, 219, 220, 221, 222, 253, 256, 257, 260, 261, 262, 263, 264, 265, 266, 26…	3072
	O00213_Q13885	TUBB2A	0.533504	APBB1	0.861977	0.778729	0.388163		0.373868	0.39662	0.551269	0.345632	0.419561		0.693114	0	0	0	0	0	0	0	0.00522324	O00213	Q13885	model_1_multimer_v3_pred_0	0.48109	0.474531	0.475843	0.497369	603	[23, 24, 25, 26, 27, 28, 29, 30, 31, 32, 33, 34, 35, 36, 37, 38, 39, 40, 41, 43, 44, 45, 46, 47, 48, 49, 50, 51, 52, 53, 54, 55, 56, 57, 58, 59, 60, 61, 62, 63, 64, 65, 66, 67, 68, 69, 70, 71, 72, 73, 74, 75, 76, 77, 78, 79, 80, 81, 84, 85, 86, 87, 88, 89, 90, 91, 92, 93, 112, 113, 114, 115, 116, 117, 118, 119, 120, 121, 122, 123, 124, 125, 127, 207, 209, 210, 222, 223, 224, 225, 226, 227, 228, 2…	[1, 2, 3, 7, 9, 10, 11, 12, 13, 14, 15, 16, 17, 18, 19, 22, 23, 26, 30, 31, 32, 33, 34, 35, 52, 53, 54, 55, 56, 57, 58, 59, 60, 61, 62, 63, 64, 65, 66, 67, 68, 69, 70, 71, 72, 73, 74, 75, 76, 77, 78, 79, 80, 81, 82, 83, 84, 85, 86, 87, 88, 89, 90, 91, 92, 93, 94, 95, 96, 97, 98, 99, 100, 101, 102, 103, 104, 105, 106, 107, 108, 109, 110, 111, 112, 113, 114, 115, 116, 117, 118, 119, 120, 121, 122, …	3072
	O00213_P09936	UCHL1	0.509112	APBB1	0.807666	0.361798	0.38227		0.263295	0.45591	0.351374	0.404932	0.603416		0.538053	0	0	0	0	0	0	0	0.00706817	O00213	P09936	model_4_multimer_v3_pred_0	0.359175	0.244818	0.26769	0.190978	245	[244, 251, 255, 256, 257, 258, 259, 260, 261, 262, 270, 271, 272, 273, 274, 275, 276, 277, 278, 279, 280, 281, 282, 283, 284, 298, 299, 300, 301, 302, 303, 305, 381, 382, 383, 384, 385, 386, 387, 389, 447, 448, 449, 450, 451, 452, 470, 499, 503, 506, 507, 510, 526, 527, 528, 529, 530, 531, 532, 533, 534, 535, 536, 537, 538, 539, 540, 541, 542, 584, 585, 586, 587, 588, 589, 590, 591, 592, 593, 598…	[1, 2, 3, 4, 5, 6, 7, 8, 9, 10, 11, 12, 13, 14, 15, 16, 17, 19, 22, 23, 24, 25, 26, 27, 28, 29, 30, 31, 32, 33, 34, 35, 36, 37, 38, 39, 40, 41, 42, 43, 44, 45, 46, 47, 48, 49, 50, 51, 52, 53, 54, 55, 56, 57, 59, 60, 83, 84, 85, 86, 87, 88, 89, 90, 91, 92, 93, 106, 133, 134, 140, 142, 143, 144, 145, 146, 147, 148, 149, 150, 151, 152, 153, 154, 155, 156, 157, 158, 159, 160, 161, 162, 176, 177, 178,…	3072
	P05067_O95208	EPN2	0.832456	APP	0.557865	0.590192	0.401705	0.236599	0.450218	0.537742	0.459181	0.622433	0.401489	0.143098	0.436604	0	0	0	0	0	0	0	0	P05067	O95208	model_5_multimer_v3_pred_0	0.279321	0.232623	0.241962	0.0728643	465	[38, 63, 64, 65, 66, 67, 87, 89, 91, 111, 112, 113, 115, 138, 140, 142, 143, 144, 145, 146, 147, 148, 149, 150, 151, 152, 153, 154, 155, 156, 157, 158, 159, 160, 161, 163, 164, 165, 174, 176, 177, 178, 179, 189, 264, 265, 267, 268, 296, 297, 298, 299, 300, 301, 302, 304, 305, 306, 319, 321, 322, 323, 324, 325, 326, 327, 328, 330, 331, 332, 336, 362, 363, 364, 365, 366, 367, 368, 369, 370, 371, 37…	[1, 2, 3, 4, 5, 6, 7, 8, 9, 10, 11, 12, 13, 14, 15, 16, 17, 22, 25, 30, 32, 58, 60, 61, 62, 63, 64, 65, 66, 67, 68, 69, 70, 71, 73, 74, 101, 102, 105, 106, 108, 109, 110, 111, 112, 113, 114, 115, 116, 117, 118, 119, 120, 124, 170, 174, 189, 190, 191, 192, 193, 194, 195, 196, 197, 200, 201, 202, 203, 204, 205, 206, 207, 208, 209, 210, 211, 212, 243, 245, 246, 247, 248, 249, 250, 251, 252, 259, 261…	3072
	Q9Y6D5_Q9Y4F5	CEP170B	0.684961	ARFGEF2	0.804765	0.194353	0.510073	0.288312	0.39119	0.232147	0.3872	0.342599	0.474375		0.448243	0	0	0	0	0	0	0	0	Q9Y6D5	Q9Y4F5
	Q9Y6D5_Q9BTE1	DCTN5	0.846276	ARFGEF2	0.580574	0.666024	0.345373	0.34182	0.468762	0.431072	0.440843	0.247925	0.19609	0.580125	0.247893	0	0	0	0	0	0	0	0	Q9Y6D5	Q9BTE1	model_2_multimer_v3_pred_0	0.623307	0.25749	0.330653	0.0671068	56	[1000, 1001, 1002, 1003, 1004, 1005, 1007, 1008, 1009, 1010, 1013, 1066, 1069, 1073, 1105, 1106, 1107, 1108, 1109, 1110, 1111, 1114, 1118, 1121, 1122, 1150, 1151, 1152, 1153, 1154, 1155, 1156, 1157, 1159, 1163]	[33, 49, 51, 52, 68, 70, 73, 74, 75, 76, 77, 78, 79, 80, 81, 82, 98, 115, 118, 119, 136]	3072
	Q9Y6D5_Q05193	DNM1	0.527105	ARFGEF2	0.839331	0.430441	0.376526	0.363925	0.449513	0.318047	0.228086	0.215889	0.0927979	0.311588	0.289311	0	0	0	0	0	0	0	0.00603966	Q9Y6D5	Q05193	model_5_multimer_v3_pred_0	0.486336	0.405383	0.421574	0.381018	249	[1, 2, 3, 4, 5, 6, 7, 8, 9, 10, 11, 12, 13, 14, 15, 16, 17, 18, 19, 20, 21, 22, 23, 24, 36, 39, 40, 41, 43, 44, 47, 50, 58, 59, 60, 61, 62, 63, 65, 68, 71, 72, 73, 75, 76, 79, 80, 81, 82, 83, 84, 85, 86, 87, 88, 89, 90, 91, 92, 93, 94, 95, 96, 97, 98, 99, 130, 131, 132, 133, 134, 135, 136, 137, 138, 139, 140, 141, 142, 143, 144, 145, 146, 147, 148, 149, 150, 151, 152, 170, 174, 175, 176, 177, 178…	[315, 316, 317, 318, 319, 320, 321, 322, 323, 324, 325, 326, 327, 328, 329, 330, 331, 333, 334, 383, 386, 387, 389, 390, 391, 392, 393, 394, 395, 396, 397, 398, 399, 400, 401, 407, 415, 418, 421, 455, 458, 466, 469, 470, 472, 473, 476, 477, 480, 481, 484, 694, 695, 696, 697, 698, 699, 700, 701, 702, 703, 704, 705, 706, 707, 708, 709, 710, 711, 712, 713, 714, 715, 826, 827, 828, 829, 830, 831, 832…	3072
	Q9Y6D5_Q5JU85	IQSEC2	0.611363	ARFGEF2	0.852331	0.482831	0.518829		0.511903		0.389409	0.301835	0.322755		0.204199	0	0	0	0	0	0	0	0	Q9Y6D5	Q5JU85
	Q9Y6D5_Q9H0B6	KLC2	0.821363	ARFGEF2	0.704944	0.489557	0.584937	0.331805	0.493245	0.301078	0.544369	0.478606	0.212481	0.29038	0.381079	0	0	0	0	0	0	0	0.00643971	Q9Y6D5	Q9H0B6	model_1_multimer_v3_pred_0	0.44649	0.292848	0.323577	0.124053	586	[126, 127, 128, 129, 130, 131, 136, 159, 160, 161, 162, 163, 164, 165, 166, 167, 168, 169, 170, 171, 172, 173, 174, 176, 179, 180, 183, 186, 299, 300, 301, 302, 303, 304, 305, 306, 307, 308, 337, 338, 339, 340, 341, 342, 343, 344, 345, 346, 347, 348, 349, 350, 351, 352, 353, 354, 355, 356, 376, 377, 378, 379, 380, 381, 382, 383, 384, 385, 386, 387, 388, 389, 390, 394, 395, 396, 397, 398, 399, 400…	[5, 6, 7, 8, 9, 10, 11, 12, 13, 14, 15, 16, 20, 22, 23, 26, 81, 82, 83, 84, 85, 86, 87, 88, 89, 90, 91, 92, 93, 94, 95, 96, 97, 98, 99, 100, 101, 102, 103, 104, 105, 106, 107, 108, 109, 110, 111, 112, 113, 114, 115, 116, 117, 118, 119, 120, 121, 122, 123, 124, 125, 126, 127, 128, 129, 130, 131, 133, 134, 135, 137, 138, 141, 142, 144, 145, 146, 147, 148, 149, 150, 151, 158, 159, 160, 161, 162, 163…	3072
	Q9Y6D5_Q8WXG6	MADD	0.679684	ARFGEF2	0.823096	0.579402	0.512645	0.17213	0.346717	0.203495	0.474431	0.19902	0.355463		0.491849	0	0	0	0	0	0	0	0.00495181	Q9Y6D5	Q8WXG6
	Q9Y6D5_Q15276	RABEP1	0.843607	ARFGEF2	0.695258	0.648273	0.588665	0.312218	0.433011	0.346575	0.303246	0.227285	0.0717995	0.438769	0.405683	0	0	0	0	0	0	0	0	Q9Y6D5	Q15276	model_1_multimer_v3_pred_0	0.418041	0.221462	0.260778	0.0581677	451	[176, 397, 449, 450, 483, 486, 487, 493, 494, 495, 496, 497, 498, 499, 500, 501, 502, 503, 504, 505, 506, 507, 508, 509, 510, 513, 526, 527, 528, 529, 530, 531, 532, 533, 534, 535, 536, 537, 538, 539, 540, 541, 542, 543, 544, 545, 546, 547, 548, 549, 550, 551, 552, 553, 554, 555, 556, 557, 558, 559, 560, 561, 562, 563, 564, 565, 566, 567, 568, 569, 570, 571, 572, 573, 574, 575, 576, 577, 578, 579…	[39, 43, 46, 49, 50, 52, 53, 56, 60, 67, 71, 74, 106, 107, 109, 110, 111, 113, 114, 115, 117, 118, 121, 174, 177, 217, 220, 221, 223, 224, 225, 226, 227, 228, 229, 231, 232, 233, 234, 235, 236, 237, 238, 239, 240, 241, 242, 243, 244, 245, 246, 247, 248, 249, 250, 251, 252, 253, 254, 255, 256, 257, 258, 259, 260, 261, 262, 263, 264, 265, 266, 268, 269, 272, 273, 276, 280, 283, 284, 287, 292, 312, …	3072
	Q9Y6D5_Q13049	TRIM32	0.800899	ARFGEF2	0.708106	0.429455	0.474214	0.300258	0.3872	0.162952	0.26177	0.523334	0.250465	0.562701	0.301107	0	0	0	0	0	0	0	0.00634242	Q9Y6D5	Q13049	model_3_multimer_v3_pred_0	0.528235	0.406005	0.430451	0.492324	355	[1, 2, 3, 4, 6, 7, 10, 62, 88, 89, 90, 91, 92, 93, 94, 95, 96, 97, 98, 99, 100, 101, 137, 138, 140, 141, 142, 143, 144, 145, 146, 147, 148, 149, 150, 151, 152, 166, 170, 174, 175, 176, 177, 178, 179, 180, 181, 182, 183, 184, 185, 186, 187, 188, 189, 190, 191, 192, 195, 196, 199, 203, 206, 210, 397, 402, 405, 406, 409, 410, 417, 450, 453, 501, 505, 508, 562, 565, 572, 576, 579, 582, 583, 584, 585,…	[8, 10, 12, 16, 21, 22, 24, 37, 38, 39, 40, 41, 42, 43, 47, 48, 49, 50, 51, 52, 53, 54, 55, 56, 57, 58, 59, 60, 61, 62, 63, 64, 65, 66, 67, 68, 69, 70, 71, 160, 163, 164, 167, 171, 175, 178, 182, 208, 209, 211, 212, 213, 214, 215, 216, 217, 218, 219, 220, 221, 222, 223, 224, 225, 226, 227, 228, 229, 230, 231, 232, 233, 234, 235, 236, 237, 238, 239, 240, 241, 242, 243, 244, 245, 246, 247, 248, 252…	3072
	Q13017_Q9UDY4	DNAJB4	0.834665	ARHGAP5	0.516181	0.661968	0.425715	0.267124	0.443483	0.305227	0.216631	0.472225	0.247903	0.526594	0.353807	0	0	0	0	0	0	0	0.0067593	Q13017	Q9UDY4	model_4_multimer_v3_pred_0	0.409535	0.212685	0.252055	0.0981797	87	[43, 45, 46, 47, 48, 49, 50, 51, 58, 59, 60, 61, 63, 64, 65, 68, 69, 102, 128, 133, 134, 136, 139, 142, 143, 144, 145, 276, 288, 289, 290, 291, 292, 293, 294, 295, 296, 297, 298, 299, 300, 301, 303, 304, 307, 308, 310, 311, 312, 313, 314, 315, 316, 317, 319, 320]	[106, 108, 109, 110, 111, 112, 113, 114, 115, 116, 117, 118, 119, 120, 121, 122, 123, 153, 156, 198, 201, 203, 205, 214, 215, 216, 217, 218, 219, 230, 231]	3072
	O15145_P31146	CORO1A	0.84577	ARPC3	0.811006	0.831604	0.769233	0.506379	0.823362	0.891348	0.879227	0.927796	0.647431	0.600689	0.857757	0	0	0	0	0	0	0	2.14714e-09	O15145	P31146	model_2_multimer_v3_pred_0	0.665692	0.189069	0.284394	0.483699	124	[1, 2, 3, 4, 5, 6, 7, 8, 9, 10, 11, 12, 13, 18, 22, 37, 44, 48, 51, 52, 53, 54, 55, 56, 57, 58, 59, 60, 61, 62, 63, 64, 65, 66, 69, 106, 107, 108, 109, 111, 112, 113, 114, 115, 116, 117, 118, 119, 165, 166, 167, 168, 169, 170, 171]	[3, 4, 5, 6, 7, 8, 9, 10, 11, 12, 13, 14, 15, 16, 17, 240, 242, 243, 244, 245, 246, 247, 260, 261, 262, 263, 264, 265, 266, 267, 271, 281, 282, 284, 285, 286, 288, 289, 290, 291, 292, 293, 294, 295, 296, 297, 298, 300, 301, 302, 303, 304, 305, 306, 307, 308, 309, 310, 311, 312, 313, 314, 315, 316, 339, 350, 351, 352, 353]	3072
	O15145_Q6IBS0	TWF2	0.708291	ARPC3	0.829996	0.817254	0.768066	0.382711	0.760411	0.573773	0.829327	0.897658	0.807954	0.687585	0.865631	0	0	0	0	0	0	0	1.833e-07	O15145	Q6IBS0	model_4_multimer_v3_pred_0	0.411588	0.283351	0.308999	0.202119	165	[1, 2, 3, 4, 5, 6, 7, 8, 9, 10, 11, 12, 13, 14, 15, 16, 17, 18, 19, 20, 22, 23, 35, 36, 37, 38, 39, 40, 41, 43, 44, 45, 47, 48, 49, 50, 51, 52, 53, 54, 55, 56, 57, 58, 59, 60, 61, 62, 63, 64, 65, 66, 67, 68, 69, 70, 72, 73, 105, 106, 107, 108, 111, 112, 113, 114, 115, 116, 117, 118, 119, 120, 121, 122, 125, 129, 159, 163, 166, 167, 168, 169, 170, 171, 172]	[49, 77, 78, 79, 118, 119, 120, 134, 135, 136, 137, 138, 139, 140, 141, 142, 143, 144, 145, 146, 147, 148, 149, 150, 151, 152, 153, 154, 155, 156, 157, 158, 159, 160, 161, 162, 166, 168, 169, 170, 171, 172, 173, 174, 175, 176, 177, 178, 179, 180, 205, 207, 210, 234, 236, 257, 259, 260, 261, 262, 263, 264, 265, 266, 267, 268, 269, 270, 271, 272, 273, 274, 275, 276, 277, 278, 280, 281, 294, 296]	3072
	O95352_Q9UDY4	DNAJB4	0.814533	ATG7	0.570236	0.168823	0.353489	0.557565	0.336701	0.216977	0.249352	0.38035	0.238876	0.431669	0.284637	0	0	0	0	0	0	0	0.00463252	O95352	Q9UDY4	model_1_multimer_v3_pred_0	0.426124	0.182803	0.231467	0.442384	285	[12, 13, 14, 15, 16, 17, 18, 34, 40, 42, 90, 91, 92, 93, 94, 95, 96, 97, 98, 99, 100, 101, 102, 103, 104, 105, 106, 132, 134, 136, 137, 138, 139, 140, 141, 142, 143, 144, 145, 147, 148, 149, 150, 151, 152, 153, 154, 155, 156, 157, 158, 159, 237, 240, 243, 246, 300, 301, 302, 303, 304, 305, 306, 307, 308, 309, 310, 311, 312, 313, 314, 315, 316, 336, 339, 340, 343, 344, 345, 501, 502, 503, 504, 505…	[9, 22, 23, 24, 25, 26, 27, 28, 29, 30, 31, 32, 33, 34, 35, 36, 37, 38, 39, 40, 41, 42, 44, 45, 48, 49, 94, 95, 98, 102, 105, 106, 107, 108, 109, 110, 111, 112, 113, 114, 116, 117, 118, 119, 120, 121, 122, 123, 124, 125, 126, 127, 128, 129, 130, 131, 132, 133, 134, 135, 136, 137, 139, 171, 205, 206, 207, 208, 209, 210, 211, 212, 237, 245, 246, 247, 248, 249, 250, 258, 261, 262, 283, 284, 285, 286…	3072
	O95352_Q8N5J2	MINDY1	0.842645	ATG7	0.53755	0.509967	0.482433	0.360285	0.354919	0.328763	0.443595	0.660313	0.303996	0.384063	0.500268	0	0	0	0	0	0	0	0	O95352	Q8N5J2	model_4_multimer_v3_pred_0	0.385264	0.186981	0.226637	0.329217	167	[19, 20, 21, 22, 23, 24, 25, 26, 27, 28, 29, 32, 48, 49, 50, 51, 52, 53, 54, 55, 56, 57, 58, 59, 60, 61, 62, 64, 65, 66, 67, 68, 69, 70, 71, 73, 74, 75, 76, 77, 78, 79, 80, 81, 82, 146, 174, 184, 193, 194, 195, 232, 234, 235, 236, 237, 238, 239, 240, 268, 269, 270, 271, 272, 273, 274, 275, 276, 277, 278, 308, 315, 317, 318, 319, 321, 322, 323, 328, 335, 339, 340, 342, 343, 344, 345, 633]	[101, 131, 132, 133, 134, 135, 136, 137, 215, 216, 217, 237, 240, 241, 242, 243, 244, 245, 246, 247, 248, 249, 250, 251, 278, 280, 281, 282, 283, 284, 285, 286, 287, 288, 289, 290, 291, 292, 293, 294, 295, 296, 297, 298, 299, 300, 301, 302, 303, 304, 305, 306, 307, 308, 316, 317, 318, 319, 321, 325, 327, 328, 329, 330, 336, 337, 338, 350, 351, 352, 353, 354, 355, 356, 393, 396, 399, 400, 403, 419]	3072
	P05023_P13637	ATP1A3	0.903681	ATP1A1	0.869935			0.735488	0.927163		0.77899	0.994247	0.306598		0.253383	0	0.996468	0	0	928	0	0.35	0.0052989	P05023	P13637	model_5_multimer_v3_pred_0	0.607736	0.444894	0.477463	0.519108	208	[115, 125, 126, 127, 128, 130, 131, 134, 135, 138, 145, 149, 150, 152, 153, 156, 157, 160, 163, 165, 167, 168, 194, 195, 196, 197, 198, 214, 247, 248, 249, 250, 251, 252, 346, 349, 353, 355, 385, 427, 429, 430, 431, 432, 433, 434, 435, 436, 437, 438, 439, 440, 441, 442, 443, 444, 445, 446, 447, 448, 449, 450, 453, 454, 457, 458, 461, 466, 468, 469, 471, 472, 473, 474, 475, 476, 477, 478, 479, 481…	[105, 117, 120, 121, 124, 128, 135, 139, 140, 142, 143, 146, 147, 150, 153, 155, 157, 184, 185, 186, 187, 188, 204, 237, 238, 239, 240, 241, 242, 243, 336, 339, 340, 343, 345, 374, 375, 376, 395, 417, 419, 420, 421, 422, 423, 424, 425, 426, 427, 428, 429, 430, 431, 432, 433, 434, 435, 436, 437, 438, 439, 440, 441, 443, 444, 445, 447, 448, 451, 456, 457, 458, 459, 461, 462, 463, 464, 465, 466, 467…	3072
	P05023_P16615	ATP2A2	0.880817	ATP1A1	0.775546	0.522816	0.756265	0.723717	0.620047	0.550825	0.617266	0.259336	0.578259	0.677712	0.528304	0	0	0	0	720	0	0	0.736301	P05023	P16615	model_3_multimer_v3_pred_0	0.650574	0.507453	0.536077	0.487143	179	[127, 131, 156, 160, 161, 162, 163, 164, 165, 166, 167, 168, 169, 170, 171, 176, 177, 178, 179, 180, 181, 182, 192, 193, 194, 195, 196, 197, 198, 248, 249, 252, 253, 349, 353, 404, 405, 406, 407, 433, 434, 435, 436, 437, 438, 439, 440, 441, 442, 444, 445, 446, 461, 462, 466, 468, 469, 472, 473, 475, 476, 477, 494, 567, 952, 956, 963, 964, 966, 967, 968, 969, 970, 971, 972, 973, 974, 975, 976, 977…	[49, 50, 76, 82, 83, 84, 85, 86, 87, 88, 89, 90, 91, 92, 93, 96, 99, 103, 110, 111, 114, 125, 126, 128, 139, 153, 154, 155, 156, 157, 158, 159, 174, 176, 211, 212, 213, 214, 215, 216, 217, 218, 324, 328, 422, 423, 424, 425, 426, 427, 428, 429, 430, 431, 432, 433, 435, 436, 437, 438, 439, 443, 458, 459, 460, 461, 462, 463, 464, 465, 466, 467, 469, 473, 476, 480, 481, 482, 483, 484, 486, 572, 573, …	3072
	P05023_P20020	ATP2B1	0.911608	ATP1A1	0.888418	0.584182	0.707944	0.572093	0.651643	0.338458	0.669366	0.79209	0.69633	0.536427	0.681692	0	0	0	0	221	0	0	0.0122522	P05023	P20020	model_4_multimer_v3_pred_0	0.551232	0.317109	0.363934	0.456176	348	[58, 59, 60, 61, 62, 63, 64, 65, 66, 68, 72, 79, 82, 85, 86, 87, 88, 89, 91, 145, 146, 149, 150, 153, 154, 155, 156, 157, 158, 159, 160, 161, 162, 163, 164, 165, 166, 167, 168, 169, 170, 171, 172, 173, 174, 175, 176, 177, 178, 179, 180, 181, 182, 183, 184, 185, 189, 190, 191, 192, 193, 194, 195, 196, 197, 198, 200, 207, 248, 249, 250, 251, 252, 253, 254, 255, 256, 342, 345, 346, 349, 350, 351, 35…	[31, 32, 33, 34, 35, 36, 37, 38, 39, 40, 41, 42, 43, 44, 45, 46, 47, 48, 49, 50, 51, 52, 53, 54, 55, 59, 107, 227, 239, 240, 241, 242, 243, 244, 245, 246, 247, 248, 249, 250, 252, 255, 256, 257, 258, 259, 260, 261, 262, 267, 277, 280, 281, 282, 283, 284, 285, 286, 287, 288, 289, 290, 291, 292, 294, 295, 297, 298, 302, 320, 321, 322, 323, 324, 325, 351, 354, 385, 386, 389, 390, 391, 392, 393, 394,…	3072
	P05023_Q01814	ATP2B2	0.909771	ATP1A1	0.909154		0.542256	0.302184	0.489474	0.559421	0.544777	0.491564			0.246834	0	0	0	0	0	0	0	0.00572909	P05023	Q01814	model_4_multimer_v3_pred_0	0.665764	0.581005	0.597957	0.475796	354	[58, 59, 60, 61, 62, 63, 64, 65, 66, 69, 72, 76, 77, 78, 79, 80, 81, 82, 83, 84, 85, 86, 87, 88, 89, 149, 150, 153, 156, 157, 158, 159, 160, 161, 162, 163, 164, 165, 166, 167, 168, 169, 170, 171, 172, 173, 174, 175, 176, 177, 178, 179, 180, 181, 182, 183, 184, 185, 189, 190, 191, 192, 193, 194, 195, 196, 197, 198, 199, 200, 201, 206, 207, 209, 245, 246, 248, 249, 250, 251, 252, 253, 254, 255, 256…	[27, 28, 29, 30, 31, 32, 33, 34, 35, 36, 37, 38, 39, 40, 41, 42, 43, 44, 45, 46, 47, 48, 49, 50, 51, 52, 56, 104, 106, 225, 227, 237, 238, 239, 240, 241, 242, 243, 244, 245, 246, 247, 248, 253, 254, 255, 256, 257, 259, 260, 265, 275, 278, 279, 280, 281, 282, 283, 284, 285, 286, 287, 288, 289, 290, 291, 292, 293, 294, 295, 296, 375, 376, 378, 379, 380, 410, 413, 414, 416, 417, 418, 419, 420, 421, …	3072
	P05023_Q08722	CD47	0.737172	ATP1A1	0.884159	0.592385	0.683259	0.363127	0.592738	0.270499	0.614387	0.546763	0.710574	0.403932	0.35685	0	0	0	0	0	0	0	0.00693973	P05023	Q08722	model_2_multimer_v3_pred_0	0.762348	0.632344	0.658345	0.418513	198	[21, 23, 24, 25, 26, 27, 28, 29, 30, 31, 32, 33, 34, 35, 36, 37, 38, 39, 40, 41, 42, 86, 87, 90, 93, 94, 97, 98, 99, 100, 102, 103, 105, 106, 107, 108, 109, 110, 111, 112, 113, 114, 115, 116, 117, 118, 119, 120, 121, 122, 234, 273, 276, 277, 278, 279, 280, 281, 282, 285, 286, 289, 290, 292, 293, 294, 295, 296, 297, 298, 300, 304, 307, 315, 316, 317, 318, 319, 320, 321, 322, 323, 324, 325, 328, 66…	[135, 137, 138, 139, 140, 141, 142, 143, 144, 145, 146, 147, 148, 149, 150, 151, 152, 153, 154, 155, 156, 157, 158, 159, 160, 161, 162, 163, 164, 165, 166, 167, 168, 169, 170, 171, 172, 173, 174, 175, 176, 177, 180, 184, 187, 190, 191, 194, 195, 197, 198, 199, 229, 230, 231, 283, 286, 287, 290, 291, 293, 294, 297, 298, 300, 301, 302, 303, 304, 305, 306, 307, 308, 309, 310, 311, 312, 313, 314, 316]	3072
	P05023_O96005	CLPTM1	0.86509	ATP1A1	0.504489	0.584886	0.720222	0.574	0.719596	0.463273	0.454455	0.33498	0.605562	0.483635	0.604523	0	0	0	0	0	0	0	0.00637216	P05023	O96005	model_4_multimer_v3_pred_0	0.695665	0.47235	0.517013	0.0700355	67	[88, 123, 124, 127, 130, 131, 134, 138, 145, 148, 149, 150, 152, 153, 156, 805, 893, 894, 895, 896, 967, 968, 970, 971, 972, 973, 974, 975, 976, 977, 978, 979]	[40, 41, 42, 43, 44, 45, 46, 217, 352, 353, 355, 356, 357, 359, 360, 531, 534, 555, 556, 557, 558, 559, 560, 561, 562, 563, 565, 568, 569, 572, 583, 586, 587, 588, 589]	3072
	P05023_Q12860	CNTN1	0.665174	ATP1A1	0.840905	0.0697105	0.385871	0.108083	0.413058	0.232812	0.54792	0.331126	0.338931		0.292491	0	0	0	0	0	0	0	0.00693392	P05023	Q12860	model_4_multimer_v3_pred_0	0.518142	0.22437	0.283124	0.175049	130	[123, 124, 309, 312, 313, 792, 795, 796, 797, 798, 817, 856, 859, 860, 861, 862, 863, 864, 865, 866, 867, 868, 870, 871, 874, 875, 876, 877, 879, 880, 881, 883, 884, 893, 894, 896, 897, 903, 904, 905, 906, 907, 909, 910, 911, 913, 914, 916, 952, 953, 955, 956, 957, 959, 960, 961, 963, 964, 966, 967, 968, 970, 971, 972, 973, 974, 975, 976, 977, 978, 979, 980, 981, 982, 983, 984, 990, 993, 994, 997]	[4, 7, 8, 10, 11, 12, 13, 14, 15, 16, 17, 18, 19, 20, 21, 22, 23, 35, 37, 39, 40, 42, 44, 45, 66, 68, 70, 72, 336, 338, 339, 341, 405, 416, 417, 418, 419, 421, 1003, 1004, 1006, 1007, 1008, 1009, 1010, 1011, 1012, 1013, 1014, 1015]	3072
	P05023_P78357	CNTNAP1	0.670497	ATP1A1	0.936031	0.249982	0.520693	0.538574	0.516069	0.0779953	0.146834	0.069252	0.213541		0.179959	0	0	0	0	0	0	0	0.00693054	P05023	P78357	model_4_multimer_v3_pred_0	0.495775	0.294503	0.334757	0.143098	126	[112, 113, 114, 115, 116, 117, 118, 119, 120, 121, 122, 123, 124, 125, 130, 316, 317, 318, 321, 872, 873, 874, 875, 876, 877, 878, 879, 889, 892, 893, 894, 895, 896, 897, 898, 899, 900, 901, 902, 903, 904, 905, 906, 907, 908, 909, 910, 911, 912, 913, 984, 986]	[56, 58, 88, 89, 90, 91, 92, 93, 94, 96, 126, 127, 128, 129, 130, 131, 132, 133, 154, 156, 162, 792, 793, 794, 795, 819, 821, 824, 826, 830, 831, 832, 833, 834, 835, 837, 839, 841, 842, 843, 844, 849, 851, 858, 859, 860, 918, 919, 920, 921, 922, 923, 924, 925, 926, 927, 1280, 1281, 1282, 1283, 1284, 1285, 1286, 1287, 1288, 1289, 1290, 1291, 1292, 1293, 1294, 1295, 1296, 1298]	3072
	P05023_P62873	GNB1	0.843237	ATP1A1	0.888611	0.672826	0.327553	0.223253	0.573554	0.39501	0.415037	0.187758	0.272001	0.334841	0.227746	0	0	0	0	0	0	0	1.40877e-08	P05023	P62873	model_4_multimer_v3_pred_0	0.70215	0.351226	0.421411	0.553798	190	[381, 389, 390, 398, 399, 400, 401, 402, 403, 405, 406, 407, 408, 409, 410, 411, 544, 548, 550, 592, 594, 595, 596, 597, 598, 599, 600, 601, 602, 603, 604, 605, 606, 607, 608, 609, 610, 611, 612, 613, 626, 627, 628, 629, 630, 631, 632, 633, 634, 635, 636, 637, 638, 639, 647, 648, 658, 659, 660, 661, 662, 683, 684, 685, 686, 687, 688, 755, 828, 829, 830, 831, 832, 833, 834, 835, 836, 941, 942, 943…	[42, 43, 44, 45, 46, 47, 50, 52, 55, 56, 57, 58, 59, 74, 75, 76, 77, 78, 94, 95, 96, 97, 98, 99, 100, 101, 116, 117, 118, 119, 120, 122, 138, 140, 141, 142, 143, 144, 145, 147, 162, 163, 186, 188, 204, 226, 227, 228, 230, 245, 246, 247, 248, 263, 265, 266, 267, 268, 269, 270, 271, 272, 273, 274, 287, 289, 290, 291, 292, 293, 294, 295, 296, 297, 304, 305, 306, 307, 308, 309, 310, 311, 312, 313, 31…	3072
	P05023_P62879	GNB2	0.661233	ATP1A1	0.81422	0.70855	0.333445	0.324796	0.573981	0.458199	0.460598	0.555723	0.285617	0.426152	0.237352	0	0	0	0	0	0	0	1.35649e-05	P05023	P62879	model_4_multimer_v3_pred_0	0.679881	0.269601	0.351657	0.535273	186	[381, 389, 390, 399, 400, 401, 402, 403, 405, 406, 407, 408, 409, 410, 411, 544, 548, 550, 592, 594, 595, 596, 597, 598, 599, 600, 601, 602, 603, 604, 605, 606, 607, 608, 609, 610, 611, 612, 613, 628, 629, 630, 631, 632, 633, 634, 635, 636, 637, 638, 639, 647, 658, 659, 660, 661, 662, 663, 684, 685, 686, 687, 688, 755, 756, 828, 829, 830, 831, 832, 833, 834, 835, 836, 941, 942, 943, 945, 946, 947…	[42, 43, 44, 45, 46, 47, 50, 52, 55, 56, 57, 58, 59, 74, 75, 76, 77, 78, 94, 95, 96, 97, 98, 99, 100, 101, 116, 117, 118, 119, 120, 122, 138, 140, 141, 142, 143, 144, 145, 147, 161, 162, 163, 186, 188, 204, 227, 228, 230, 245, 246, 247, 248, 263, 265, 266, 267, 268, 269, 270, 271, 272, 273, 274, 287, 289, 290, 291, 292, 293, 294, 295, 296, 303, 304, 305, 306, 307, 308, 309, 310, 311, 312, 313, 31…	3072
	P05023_P51674	GPM6A	0.835888	ATP1A1	0.816082	0.566514			0.605986	0.292024	0.408197				0.184566	0	0	0	0	0	0	0	0.00623243	P05023	P51674	model_4_multimer_v3_pred_0	0.728883	0.309883	0.393683	0.211842	134	[146, 149, 150, 153, 342, 345, 346, 347, 348, 349, 350, 351, 352, 353, 354, 433, 434, 435, 436, 437, 438, 439, 440, 468, 817, 820, 824, 826, 949, 950, 951, 952, 953, 954, 955, 956, 959, 960, 961, 962, 963, 964, 965, 966, 967, 968, 969, 970, 971, 972, 973, 974, 975, 976, 977, 978, 980, 981, 982]	[13, 14, 15, 17, 18, 19, 20, 21, 22, 23, 24, 25, 26, 27, 30, 33, 37, 40, 41, 42, 43, 44, 45, 46, 47, 48, 49, 81, 82, 83, 84, 85, 86, 87, 88, 89, 90, 91, 92, 93, 94, 96, 97, 100, 101, 104, 105, 108, 109, 110, 111, 112, 113, 114, 115, 116, 117, 120, 122, 259, 260, 261, 262, 263, 264, 265, 266, 267, 268, 269, 270, 271, 272, 273, 274]	3072
	P05023_Q13449	LSAMP	0.60552	ATP1A1	0.807579		0.477952	0.10404	0.503741	0.228834	0.457168	0.124482	0.466502	0.268877	0.327612	0	0	0	0	0	0	0	0	P05023	Q13449	model_1_multimer_v3_pred_0	0.640143	0.236617	0.317322	0.10183	125	[150, 153, 154, 156, 157, 158, 159, 160, 161, 163, 345, 346, 347, 348, 349, 350, 351, 352, 353, 354, 355, 356, 357, 358, 361, 383, 403, 404, 405, 406, 407, 408, 409, 435, 436, 437, 438, 439, 440, 441, 443, 444, 445, 596, 597, 598, 601, 605, 734, 735, 736, 737, 749, 750, 751, 752, 753, 754, 755, 756, 757, 758, 759, 760, 761, 763, 764, 830, 952]	[21, 36, 37, 38, 39, 40, 65, 66, 67, 68, 69, 70, 71, 77, 78, 79, 80, 81, 82, 83, 84, 98, 102, 103, 104, 105, 106, 107, 108, 109, 110, 114, 118, 119, 120, 121, 122, 123, 124, 125, 126, 127, 135, 136, 154, 156, 157, 158, 159, 160, 161, 162, 178, 179, 180, 181]	3072
	P05023_Q92614	MYO18A	0.717996	ATP1A1	0.812616	0.444966	0.461666	0.536279	0.525529	0.491206	0.372894	0.0530698	0.448937	0.571907	0.200858	0	0	0	0	0	0	0	0	P05023	Q92614
	P05023_Q7Z3B1	NEGR1	0.51263	ATP1A1	0.851391	0.301121	0.329841	0.169546	0.31098	0.0796167	0.483404	0.0687052	0.457449		0.289647	0	0	0	0	0	0	0	0	P05023	Q7Z3B1	model_4_multimer_v3_pred_0	0.658673	0.243817	0.326788	0.311663	246	[115, 119, 120, 121, 122, 123, 124, 125, 126, 127, 128, 130, 131, 132, 133, 134, 135, 136, 137, 138, 139, 141, 142, 146, 149, 150, 153, 338, 342, 343, 345, 346, 348, 349, 350, 352, 353, 805, 808, 809, 812, 813, 814, 816, 817, 820, 824, 867, 871, 872, 873, 874, 875, 876, 877, 878, 879, 881, 882, 888, 889, 890, 891, 892, 893, 894, 895, 896, 897, 898, 899, 900, 901, 902, 903, 904, 905, 906, 907, 908…	[12, 14, 17, 18, 19, 20, 21, 22, 24, 25, 144, 147, 148, 149, 150, 172, 173, 174, 175, 176, 177, 178, 179, 180, 182, 194, 195, 196, 197, 198, 199, 200, 201, 202, 203, 204, 213, 214, 215, 216, 217, 218, 219, 220, 221, 222, 223, 226, 227, 228, 229, 230, 231, 232, 233, 234, 235, 239, 240, 241, 242, 243, 244, 245, 246, 247, 248, 249, 250, 251, 252, 253, 255, 274, 275, 276, 277, 278, 279, 280, 281, 282…	3072
	P05023_Q00577	PURA	0.522828	ATP1A1	0.866116	0.484662	0.363555	0.236595	0.420482	0.496193	0.489526	0.387983	0.461932	0.265303	0.199921	0	0	0	0	0	0	0	0.00266579	P05023	Q00577	model_4_multimer_v3_pred_0	0.703996	0.252251	0.3426	0.123448	124	[122, 123, 124, 125, 126, 871, 872, 873, 874, 875, 876, 877, 878, 879, 881, 882, 886, 888, 889, 890, 891, 892, 893, 894, 895, 896, 897, 898, 899, 900, 901, 902, 903, 904, 905, 906, 907, 908, 909, 910, 911, 912, 913, 916, 976, 979, 981]	[100, 101, 102, 106, 109, 113, 117, 136, 137, 138, 139, 140, 141, 142, 143, 144, 145, 146, 147, 148, 149, 150, 151, 152, 153, 154, 155, 156, 157, 158, 159, 160, 167, 168, 169, 170, 171, 172, 173, 174, 175, 176, 177, 178, 179, 180, 181, 182, 183, 184, 185, 186, 187, 223, 224, 225, 226, 227, 228, 229, 230, 231, 232, 233, 234, 245, 246, 247, 248, 249, 250, 251, 252, 253, 254, 255, 256]	3072
	P05023_P20337	RAB3B	0.600401	ATP1A1	0.843312		0.497815	0.329571	0.512269	0.337439	0.319741	0.453905	0.430595		0.324741	0	0	0	0	0	0	0	0.00718519	P05023	P20337	model_3_multimer_v3_pred_0	0.712467	0.228466	0.325266	0.288246	136	[115, 117, 118, 119, 120, 121, 122, 123, 124, 125, 126, 127, 128, 130, 131, 875, 876, 878, 887, 888, 889, 890, 891, 892, 893, 894, 895, 896, 897, 898, 899, 900, 902, 903, 904, 905, 906, 907, 908, 909, 910, 911, 912, 913, 914, 915, 916, 917, 975, 976, 977, 979, 981, 982, 983, 984]	[15, 16, 17, 18, 19, 20, 21, 22, 23, 24, 25, 26, 27, 28, 29, 31, 35, 36, 39, 40, 44, 53, 54, 55, 56, 57, 58, 59, 60, 61, 62, 63, 64, 70, 71, 72, 73, 74, 75, 76, 77, 78, 79, 80, 81, 82, 83, 84, 85, 86, 87, 88, 89, 90, 91, 92, 93, 94, 95, 96, 97, 98, 99, 100, 116, 119, 120, 121, 122, 123, 124, 125, 126, 127, 128, 129, 183, 187, 190, 191]	3072
	P05023_P11233	RALA	0.72632	ATP1A1	0.809171	0.399965	0.422271	0.603588	0.58091	0.299804	0.563956	0.516637	0.597017	0.707246	0.682616	0	0	0	0	0	0	0	0.00680997	P05023	P11233	model_5_multimer_v3_pred_0	0.713895	0.26451	0.354387	0.210591	156	[149, 150, 151, 152, 153, 154, 155, 156, 157, 158, 159, 160, 161, 162, 163, 164, 165, 166, 167, 168, 170, 176, 177, 178, 179, 194, 347, 348, 349, 350, 351, 352, 353, 354, 355, 356, 357, 358, 359, 404, 405, 432, 433, 434, 435, 436, 437, 438, 439, 440, 441, 442, 443, 444, 445, 446, 461, 465, 466, 468, 469, 472, 734, 735, 736, 737, 738, 743, 744, 748, 749, 750, 751, 752, 753, 754, 757]	[5, 9, 11, 12, 13, 14, 15, 16, 18, 28, 35, 36, 42, 43, 44, 45, 46, 47, 48, 49, 50, 51, 52, 53, 54, 63, 64, 65, 66, 67, 68, 69, 70, 71, 72, 73, 74, 75, 76, 77, 78, 79, 80, 81, 82, 83, 84, 85, 86, 87, 88, 111, 112, 113, 114, 115, 116, 117, 118, 119, 120, 121, 174, 175, 176, 177, 178, 179, 180, 181, 182, 183, 184, 185, 186, 187, 188, 189, 192]	3072
	P05023_Q16799	RTN1	0.743127	ATP1A1	0.816918	0.472468	0.505458	0.292855	0.496256	0.336825	0.20405	0.260282	0.260828	0.539386	0.113954	0	0	0	0	0	0	0	0.00619027	P05023	Q16799	model_3_multimer_v3_pred_0	0.575561	0.228599	0.297991	0.236196	157	[146, 149, 150, 151, 152, 153, 154, 155, 156, 157, 158, 159, 160, 161, 162, 163, 164, 165, 166, 298, 300, 301, 302, 303, 304, 305, 306, 307, 308, 309, 310, 311, 312, 313, 314, 315, 316, 317, 320, 323, 324, 345, 346, 347, 348, 349, 350, 351, 352, 353, 354, 355, 356, 357, 358, 435, 436, 437, 440, 735, 736, 737, 738, 740, 743, 749, 750, 751, 752, 753, 754, 757, 788, 791, 792, 793, 794, 795, 796, 821…	[446, 447, 448, 449, 450, 451, 452, 454, 455, 456, 457, 458, 459, 460, 461, 462, 463, 464, 465, 466, 467, 468, 469, 470, 471, 472, 473, 614, 617, 618, 619, 620, 621, 622, 623, 624, 625, 626, 627, 628, 629, 630, 631, 632, 633, 634, 635, 636, 637, 639, 640, 655, 657, 661, 713, 714, 716, 717, 718, 719, 720]	3072
	P05023_P78324	SIRPA	0.638572	ATP1A1	0.904086	0.815981	0.570749	0.0982765	0.543587	0.303132	0.203012	0.190953	0.30023	0.511031	0.191049	0	0	0	0	0	0	0	0	P05023	P78324	model_3_multimer_v3_pred_0	0.643916	0.247591	0.326856	0.329388	171	[349, 350, 352, 353, 354, 799, 824, 825, 826, 827, 868, 869, 870, 871, 872, 873, 874, 875, 876, 877, 878, 879, 880, 881, 882, 883, 884, 885, 886, 887, 889, 890, 894, 895, 896, 897, 898, 899, 900, 901, 902, 903, 904, 905, 906, 907, 908, 909, 910, 911, 912, 913, 914, 915, 917, 918, 945, 946, 947, 948, 949, 950, 951, 952, 953, 966, 967, 968, 969, 970, 971, 972, 973, 974, 975, 976, 977, 978, 979, 980…	[25, 29, 30, 31, 32, 33, 34, 35, 36, 57, 58, 59, 60, 61, 62, 63, 64, 65, 66, 67, 68, 78, 80, 81, 82, 83, 84, 85, 86, 87, 92, 94, 95, 96, 97, 98, 99, 100, 101, 102, 103, 104, 122, 123, 124, 125, 126, 127, 128, 129, 130, 131, 132, 133, 134, 135, 379, 380, 382, 383, 384, 385, 386, 387, 388, 389, 390, 391, 392, 393, 394, 465, 466, 467, 468, 469, 470, 471, 472, 473, 474]	3072
	P05023_P60880	SNAP25	0.644171	ATP1A1	0.873142		0.38801	0.295032	0.32896	0.421098	0.27524	0.576727	0.324535		0.273691	0	0	0	0	0	0	0	0.00697454	P05023	P60880	model_4_multimer_v3_pred_0	0.782907	0.500479	0.556965	0.18979	117	[142, 145, 146, 147, 148, 149, 150, 151, 152, 153, 154, 155, 156, 157, 158, 159, 160, 161, 162, 163, 164, 165, 166, 167, 168, 169, 170, 171, 177, 178, 179, 180, 181, 183, 192, 194, 195, 197, 345, 346, 347, 348, 349, 350, 351, 352, 353, 354, 355, 356, 357, 358, 436, 437, 439, 736, 749, 750, 751, 752, 824]	[52, 54, 55, 56, 57, 58, 59, 60, 61, 62, 63, 64, 65, 66, 67, 68, 69, 70, 71, 72, 73, 74, 75, 76, 77, 78, 79, 80, 81, 82, 83, 84, 85, 86, 87, 88, 89, 90, 182, 185, 188, 189, 191, 192, 195, 196, 197, 198, 199, 200, 201, 202, 203, 204, 205, 206]	3072
	P05023_O15079	SNPH	0.786595	ATP1A1	0.912007		0.273542		0.265221		0.247239		0.278614		0.597133	0	0	0	0	0	0	0	0	P05023	O15079	model_4_multimer_v3_pred_0	0.642848	0.194235	0.283957	0.0672647	102	[138, 142, 145, 146, 149, 150, 809, 812, 813, 814, 817, 894, 895, 896, 897, 898, 899, 902, 903, 904, 905, 906, 907, 913, 917, 956, 959, 960, 961, 962, 963, 964, 965, 966, 967, 968, 969, 970, 971, 972, 973, 974, 975, 976, 977, 978, 980, 981, 982, 983, 984]	[100, 104, 107, 108, 111, 114, 118, 121, 122, 129, 418, 419, 420, 421, 422, 425, 427, 428, 429, 430, 431, 432, 433, 434, 435, 436, 437, 438, 439, 440, 442, 452, 453, 455, 456, 457, 458, 459, 460, 461, 462, 463, 464, 465, 466, 467, 468, 469, 470, 472, 473]	2854
	P05023_Q7L0J3	SV2A	0.740672	ATP1A1	0.900872	0.370715		0.488992			0.158166		0.296911			0	0	0	0	0	0	0	0.00635235	P05023	Q7L0J3	model_4_multimer_v3_pred_0	0.592912	0.305716	0.363156	0.230077	114	[88, 146, 149, 150, 151, 152, 153, 154, 155, 156, 157, 158, 159, 160, 161, 162, 163, 164, 165, 166, 349, 350, 351, 352, 353, 354, 355, 356, 357, 436, 439, 440, 441, 735, 736, 749, 751, 752, 952, 956, 963, 964, 966, 967, 968, 969, 970, 971, 972, 973, 974, 975, 976, 977, 979, 980, 981, 982, 983]	[163, 164, 167, 240, 243, 244, 247, 248, 250, 251, 252, 253, 320, 321, 322, 323, 324, 325, 328, 329, 330, 331, 334, 335, 338, 342, 352, 353, 354, 355, 368, 369, 371, 372, 375, 376, 378, 379, 380, 381, 382, 383, 384, 386, 387, 388, 389, 390, 391, 392, 393, 395, 396, 416, 420]	3072
	P05023_Q9NZR1	TMOD2	0.544992	ATP1A1	0.872089	0.373092	0.315	0.261056	0.299754	0.385079	0.309333	0.097229	0.195475		0.167059	0	0	0	0	0	0	0	0.00695335	P05023	Q9NZR1	model_3_multimer_v3_pred_0	0.652564	0.183457	0.277278	0.165065	164	[115, 116, 117, 118, 119, 120, 121, 122, 123, 124, 125, 126, 127, 128, 129, 130, 131, 312, 313, 314, 315, 792, 793, 794, 795, 796, 797, 798, 799, 800, 869, 870, 871, 872, 873, 874, 875, 876, 877, 878, 879, 880, 881, 882, 883, 884, 885, 886, 887, 888, 889, 890, 891, 892, 893, 894, 895, 896, 897, 898, 899, 900, 901, 902, 903, 904, 905, 906, 907, 908, 909, 910, 911, 912, 913, 914, 916, 971, 972, 973…	[34, 35, 36, 37, 38, 39, 40, 41, 42, 43, 44, 45, 46, 47, 48, 49, 50, 51, 52, 53, 54, 55, 136, 139, 140, 141, 142, 143, 144, 145, 146, 147, 148, 149, 163, 164, 165, 166, 167, 168, 169, 170, 171, 172, 173, 174, 175, 262, 263, 264, 265, 289, 290, 291, 292, 293, 294, 295, 296, 297, 298, 301, 319, 320, 321, 322, 323, 324, 325, 326, 327, 328, 329]	3072
	P05023_O95292	VAPB	0.854666	ATP1A1	0.731639	0.374981	0.592678	0.712161	0.656693	0.609693	0.653184	0.422721	0.661472	0.584781	0.63689	0	0	0	0	0	0	0	0.00654374	P05023	O95292	model_3_multimer_v3_pred_0	0.720161	0.243141	0.338545	0.434124	166	[123, 124, 290, 291, 292, 293, 294, 295, 296, 297, 298, 299, 300, 301, 302, 303, 304, 305, 306, 307, 308, 309, 310, 311, 312, 313, 314, 315, 327, 331, 780, 784, 788, 791, 792, 793, 794, 795, 796, 797, 845, 846, 847, 848, 849, 850, 851, 852, 854, 855, 856, 858, 859, 860, 862, 863, 866, 876, 882, 884, 885, 886, 888, 889, 890, 891, 892, 893, 894, 895, 896, 897, 898, 899, 900, 903, 904, 905, 906, 907…	[3, 42, 43, 44, 45, 46, 47, 48, 49, 50, 51, 52, 53, 54, 55, 56, 57, 58, 59, 71, 72, 74, 82, 84, 85, 86, 87, 88, 89, 90, 91, 101, 102, 103, 104, 106, 107, 108, 114, 116, 117, 118, 119, 120, 121, 221, 223, 224, 225, 226, 227, 228, 229, 230, 231, 232, 233, 234, 235, 236, 237, 238, 239, 240, 241, 242, 243]	3072
	P13637_P16615	ATP2A2	0.915573	ATP1A3	0.733336			0.67561	0.396155		0.414174	0.316446	0.247582		0.344625	0	0	0	0	808	0	0	0.00317084	P13637	P16615	model_3_multimer_v3_pred_0	0.60382	0.419026	0.455984	0.510359	213	[55, 121, 143, 146, 150, 151, 152, 153, 154, 155, 156, 157, 158, 159, 160, 161, 162, 163, 166, 167, 168, 169, 170, 171, 172, 174, 175, 181, 182, 183, 184, 185, 186, 187, 188, 189, 238, 243, 244, 339, 343, 345, 393, 394, 395, 396, 397, 400, 403, 423, 424, 425, 426, 427, 428, 429, 430, 431, 432, 433, 434, 435, 448, 451, 452, 453, 454, 455, 456, 457, 458, 459, 462, 465, 488, 942, 946, 952, 953, 954,…	[50, 73, 76, 77, 79, 81, 82, 83, 84, 85, 86, 87, 88, 89, 90, 91, 92, 93, 95, 96, 99, 103, 107, 110, 111, 114, 117, 121, 122, 123, 124, 125, 126, 127, 128, 134, 136, 137, 139, 140, 141, 152, 153, 154, 155, 156, 157, 158, 159, 160, 169, 170, 171, 173, 174, 175, 176, 179, 210, 211, 212, 213, 214, 215, 216, 217, 218, 219, 324, 391, 422, 426, 427, 428, 429, 430, 431, 432, 433, 434, 436, 437, 438, 457,…	3072
	P13637_P20020	ATP2B1	0.880451	ATP1A3	0.910697			0.589347	0.522613		0.581571	0.907897	0.543668		0.271444	0	0	0	0	0	0	0	3.20714e-06	P13637	P20020	model_4_multimer_v3_pred_0	0.55904	0.325568	0.372263	0.392135	348	[55, 78, 139, 142, 143, 145, 146, 147, 148, 149, 150, 151, 152, 153, 154, 155, 156, 157, 158, 159, 160, 161, 162, 163, 164, 165, 166, 167, 168, 169, 170, 171, 172, 173, 174, 175, 180, 181, 182, 183, 184, 185, 186, 187, 188, 189, 190, 238, 239, 240, 242, 243, 244, 245, 338, 339, 340, 341, 342, 343, 344, 345, 346, 347, 375, 391, 394, 395, 396, 397, 398, 399, 400, 401, 402, 403, 404, 406, 409, 413, …	[32, 33, 34, 35, 36, 37, 38, 39, 40, 41, 42, 43, 44, 45, 46, 47, 48, 49, 50, 51, 52, 53, 109, 116, 117, 119, 120, 121, 123, 124, 237, 238, 239, 240, 241, 243, 244, 245, 246, 247, 248, 249, 250, 251, 255, 256, 257, 258, 259, 261, 265, 267, 268, 282, 283, 284, 285, 286, 287, 288, 289, 290, 291, 292, 293, 294, 295, 296, 297, 298, 315, 316, 317, 318, 319, 327, 328, 329, 330, 331, 332, 333, 334, 335, …	3072
	P13637_Q01814	ATP2B2	0.876271	ATP1A3	0.94529			0.379592	0.536333		0.338958	0.809137			0.816451	0	0	0	0	0	0	0	7.04596e-06	P13637	Q01814	model_4_multimer_v3_pred_0	0.543967	0.294183	0.34414	0.424845	329	[50, 51, 52, 53, 55, 78, 139, 142, 143, 144, 145, 146, 147, 148, 149, 150, 151, 152, 153, 154, 155, 156, 157, 158, 159, 160, 161, 162, 163, 164, 165, 166, 167, 168, 169, 170, 171, 172, 173, 174, 175, 180, 181, 182, 183, 184, 185, 186, 187, 188, 189, 190, 191, 238, 239, 240, 241, 242, 243, 244, 245, 336, 338, 339, 340, 341, 342, 343, 344, 345, 346, 347, 375, 391, 394, 395, 396, 397, 398, 399, 400,…	[29, 30, 31, 32, 33, 34, 35, 36, 37, 38, 39, 40, 41, 42, 43, 44, 45, 46, 47, 48, 49, 50, 51, 225, 227, 235, 237, 238, 239, 240, 241, 242, 243, 244, 245, 246, 247, 248, 253, 254, 255, 256, 257, 259, 265, 266, 280, 281, 282, 283, 284, 285, 286, 287, 288, 289, 290, 291, 292, 293, 296, 375, 378, 409, 410, 413, 417, 421, 428, 433, 436, 437, 440, 444, 603, 604, 605, 606, 686, 688, 689, 690, 691, 692, 6…	3072
	P13637_Q08722	CD47	0.767658	ATP1A3	0.911577			0.377904	0.448946		0.725095	0.642119	0.263714		0.555465	0	0	0	0	0	0	0	0.00582014	P13637	Q08722	model_2_multimer_v3_pred_0	0.75639	0.607587	0.637348	0.37146	178	[12, 13, 14, 15, 16, 18, 19, 20, 22, 23, 24, 26, 27, 28, 30, 76, 77, 79, 80, 81, 83, 84, 87, 88, 89, 90, 92, 93, 94, 95, 96, 97, 98, 99, 100, 101, 102, 103, 104, 105, 106, 107, 108, 109, 110, 111, 112, 113, 266, 267, 268, 269, 270, 271, 272, 275, 276, 279, 280, 282, 283, 284, 285, 286, 287, 288, 290, 294, 297, 305, 306, 307, 308, 309, 310, 311, 312, 313, 314, 315, 318, 658, 660, 661, 662, 663, 66…	[133, 135, 137, 138, 139, 140, 141, 142, 143, 144, 145, 146, 147, 148, 149, 150, 151, 152, 153, 154, 155, 157, 158, 159, 160, 161, 162, 164, 165, 166, 167, 168, 169, 170, 171, 172, 173, 174, 175, 176, 177, 180, 181, 184, 187, 190, 191, 194, 195, 198, 199, 230, 231, 272, 283, 286, 287, 290, 293, 294, 297, 298, 300, 301, 302, 303, 304, 305, 306, 307, 308, 309, 310, 311, 313]	3072
	P13637_Q12860	CNTN1	0.692775	ATP1A3	0.933326			0.483397	0.491678		0.515664	0.322135	0.566353		0.382832	0	0	0	0	0	0	0	0.00543915	P13637	Q12860	model_4_multimer_v3_pred_0	0.512887	0.219874	0.278476	0.129018	132	[280, 283, 284, 287, 288, 290, 291, 292, 293, 294, 295, 296, 297, 298, 299, 300, 301, 302, 785, 803, 806, 807, 808, 810, 836, 837, 865, 866, 867, 868, 886, 887, 890, 892, 893, 894, 895, 896, 897, 899, 900, 901, 902, 903, 904, 907, 942, 943, 945, 946, 947, 948, 949, 950, 951, 953, 954, 956, 957, 958, 960, 961, 962, 963, 964, 965, 966, 967, 971, 972, 973, 974]	[1, 4, 5, 7, 8, 10, 11, 12, 13, 14, 15, 16, 17, 18, 19, 20, 21, 22, 23, 35, 37, 39, 40, 41, 42, 43, 44, 45, 46, 66, 67, 68, 70, 72, 333, 334, 335, 336, 337, 338, 339, 403, 405, 999, 1000, 1001, 1002, 1003, 1004, 1005, 1006, 1007, 1008, 1009, 1010, 1011, 1012, 1013, 1014, 1015]	3072
	P13637_P78357	CNTNAP1	0.679482	ATP1A3	0.927871			0.527054	0.512951		0.359471	0.0647655	0.688028		0.403488	0	0	0	0	0	0	0	0.00687085	P13637	P78357	model_1_multimer_v3_pred_0	0.463191	0.274981	0.312623	0.305699	192	[593, 594, 595, 596, 597, 598, 599, 600, 601, 622, 623, 624, 625, 626, 627, 628, 651, 676, 677, 771, 774, 775, 778, 782, 788, 789, 822, 823, 824, 825, 826, 827, 828, 830, 831, 832, 833, 836, 837, 838, 839, 840, 841, 842, 843, 844, 845, 846, 847, 848, 849, 850, 851, 852, 853, 854, 855, 856, 857, 858, 859, 860, 861, 862, 863, 864, 865, 866, 867, 868, 869, 870, 871, 872, 873, 874, 876, 887, 888, 889…	[1265, 1266, 1267, 1268, 1269, 1270, 1271, 1272, 1273, 1274, 1275, 1276, 1277, 1278, 1279, 1280, 1281, 1282, 1283, 1284, 1285, 1286, 1287, 1288, 1289, 1290, 1291, 1292, 1293, 1294, 1295, 1296, 1297, 1298, 1299, 1300, 1301, 1302, 1303, 1304, 1305, 1306, 1307, 1308, 1309, 1310, 1311, 1312, 1313, 1314, 1315, 1316, 1317, 1318, 1319, 1320, 1321]	3072
	P13637_Q16643	DBN1	0.835752	ATP1A3	0.562374			0.280381	0.435396		0.255306	0.361838	0.249989		0.440198	0	0	0	0	0	0	0	0.00548778	P13637	Q16643	model_1_multimer_v3_pred_0	0.607242	0.324809	0.381295	0.513115	334	[31, 32, 33, 34, 35, 36, 37, 38, 39, 40, 41, 42, 43, 44, 45, 46, 47, 48, 49, 50, 51, 52, 53, 57, 60, 139, 140, 142, 143, 144, 145, 146, 147, 148, 149, 150, 151, 152, 153, 154, 155, 156, 157, 158, 159, 160, 161, 162, 163, 164, 165, 166, 167, 168, 169, 170, 171, 172, 180, 181, 182, 183, 184, 185, 186, 187, 188, 189, 190, 194, 195, 196, 197, 198, 199, 200, 201, 202, 203, 204, 206, 207, 211, 212, 213…	[17, 21, 23, 67, 68, 69, 70, 71, 72, 73, 74, 75, 76, 77, 78, 79, 80, 81, 110, 111, 112, 113, 114, 133, 134, 136, 137, 138, 140, 141, 142, 143, 144, 145, 146, 147, 148, 149, 150, 151, 152, 153, 154, 155, 156, 157, 158, 159, 160, 161, 162, 163, 164, 165, 166, 167, 168, 169, 170, 171, 172, 173, 174, 175, 176, 177, 180, 181, 183, 184, 185, 187, 188, 191, 533, 536, 618, 619, 620, 621, 622, 623, 624, 6…	3072
	P13637_O95057	DIRAS1	0.523157	ATP1A3	0.867111				0.394735							0	0	0	0	0	0	0	0.00693595	P13637	O95057	model_4_multimer_v3_pred_0	0.70339	0.223591	0.319551	0.30536	132	[114, 789, 861, 862, 863, 864, 865, 866, 867, 868, 869, 872, 873, 874, 875, 876, 877, 878, 879, 880, 881, 882, 883, 884, 885, 886, 887, 888, 889, 890, 891, 892, 893, 894, 895, 896, 897, 898, 899, 900, 901, 902, 903, 904, 905, 906, 907, 908, 909, 910, 959, 960, 962, 963, 965, 966, 969, 970, 971, 972, 973, 974, 975, 976, 977]	[10, 11, 12, 13, 14, 15, 16, 17, 18, 19, 20, 21, 22, 23, 24, 25, 26, 27, 28, 29, 30, 31, 32, 33, 34, 35, 36, 37, 38, 39, 40, 41, 42, 43, 44, 45, 46, 57, 58, 59, 60, 61, 62, 63, 64, 65, 66, 67, 68, 69, 70, 71, 74, 75, 78, 85, 121, 122, 124, 125, 150, 151, 152, 153, 154, 157, 161]	3072
	P13637_P25686	DNAJB2	0.672159	ATP1A3	0.82613			0.49503	0.377875		0.348614	0.263651	0.647821		0.246294	0	0	0	0	0	0	0	0.00635332	P13637	P25686	model_1_multimer_v3_pred_0	0.685602	0.193074	0.29158	0.206378	143	[132, 135, 136, 137, 139, 140, 143, 146, 332, 335, 336, 337, 339, 340, 343, 807, 810, 811, 814, 816, 853, 854, 855, 856, 857, 858, 859, 860, 861, 862, 863, 864, 865, 866, 867, 868, 869, 870, 871, 872, 873, 874, 886, 887, 888, 889, 890, 891, 892, 893, 894, 895, 896, 897, 899, 900, 901, 902, 903, 904, 905, 907, 939, 940, 941, 942, 943, 944, 945, 946, 947, 950, 971, 974, 977, 980]	[7, 8, 9, 10, 16, 17, 18, 19, 20, 21, 22, 23, 24, 25, 26, 27, 28, 29, 30, 31, 32, 33, 34, 35, 36, 37, 38, 42, 45, 46, 49, 50, 53, 102, 103, 105, 106, 107, 108, 109, 110, 111, 112, 113, 114, 115, 116, 117, 119, 252, 253, 254, 255, 256, 257, 258, 259, 260, 261, 262, 263, 264, 265, 266, 267, 268, 269]	3072
	P13637_P62873	GNB1	0.872044	ATP1A3	0.936206			0.304008	0.626411		0.64469	0.161071	0.614599		0.416026	0	0	0	0	0	0	0	1.17025e-05	P13637	P62873	model_4_multimer_v3_pred_0	0.688112	0.297967	0.375996	0.493158	171	[379, 380, 389, 390, 391, 392, 393, 395, 396, 397, 398, 399, 400, 401, 534, 538, 584, 585, 586, 587, 588, 589, 590, 591, 592, 593, 594, 595, 596, 597, 598, 599, 600, 601, 602, 603, 616, 618, 619, 620, 621, 622, 623, 624, 625, 626, 627, 628, 629, 637, 638, 648, 649, 650, 651, 652, 653, 673, 674, 675, 676, 677, 678, 818, 819, 820, 821, 822, 823, 824, 825, 826, 931, 932, 935, 936, 997, 998, 999, 100…	[42, 43, 44, 45, 46, 47, 50, 52, 55, 56, 57, 58, 59, 75, 76, 77, 78, 94, 95, 96, 97, 98, 99, 100, 101, 116, 117, 118, 119, 120, 138, 140, 142, 143, 144, 145, 186, 188, 227, 228, 230, 246, 247, 248, 265, 266, 267, 268, 269, 270, 271, 272, 273, 274, 287, 289, 290, 291, 292, 293, 294, 295, 296, 297, 304, 305, 306, 307, 308, 309, 310, 311, 312, 313, 314, 315, 316, 331, 332, 333, 334, 335, 337, 339]	3072
	P13637_P51674	GPM6A	0.840085	ATP1A3	0.888959				0.625919		0.575399				0.842634	0	0	0	0	0	0	0	0.00616805	P13637	P51674	model_4_multimer_v3_pred_0	0.720486	0.305672	0.388634	0.178842	136	[136, 139, 140, 143, 146, 147, 150, 151, 336, 339, 340, 342, 343, 345, 422, 423, 424, 425, 426, 427, 428, 429, 430, 431, 458, 741, 803, 807, 814, 939, 940, 941, 942, 943, 944, 945, 946, 949, 950, 953, 954, 955, 956, 957, 958, 960, 961, 962, 963, 964, 965, 966, 967, 968, 970, 971, 972]	[10, 11, 13, 14, 15, 16, 17, 18, 19, 20, 21, 22, 23, 24, 25, 26, 27, 30, 33, 34, 36, 37, 38, 39, 40, 41, 42, 43, 44, 45, 46, 47, 48, 49, 50, 52, 82, 83, 84, 85, 86, 87, 88, 89, 90, 91, 92, 93, 94, 97, 100, 101, 104, 105, 108, 109, 111, 112, 113, 115, 116, 117, 118, 120, 122, 213, 259, 260, 262, 263, 264, 265, 266, 267, 268, 269, 270, 271, 274]	3072
	P13637_Q13449	LSAMP	0.616085	ATP1A3	0.880307			0.288723	0.534889		0.639228	0.0377112	0.644166		0.425373	0	0	0	0	0	0	0	0.00685468	P13637	Q13449	model_1_multimer_v3_pred_0	0.729451	0.500394	0.546205	0.31531	151	[136, 138, 139, 140, 141, 142, 143, 144, 145, 146, 147, 148, 149, 150, 151, 152, 153, 155, 335, 336, 337, 338, 339, 340, 341, 342, 343, 344, 345, 346, 347, 348, 349, 350, 351, 393, 394, 395, 396, 397, 398, 399, 425, 426, 427, 428, 429, 430, 431, 432, 433, 434, 435, 436, 586, 587, 588, 591, 595, 724, 725, 726, 727, 728, 733, 739, 740, 741, 742, 743, 744, 745, 746, 747, 748, 749, 750, 751, 752, 753…	[20, 36, 37, 38, 39, 40, 41, 45, 63, 64, 65, 66, 67, 68, 69, 70, 71, 72, 73, 76, 77, 78, 79, 80, 81, 82, 83, 84, 85, 98, 99, 100, 101, 102, 103, 104, 105, 106, 107, 108, 109, 110, 112, 114, 119, 121, 122, 123, 124, 125, 126, 127, 128, 135, 136, 154, 155, 156, 157, 158, 159, 160, 161, 179, 180, 181]	3072
	P13637_Q92614	MYO18A	0.796597	ATP1A3	0.800131			0.396667	0.552508		0.509768	0.0404069	0.169067		0.158857	0	0	0	0	0	0	0	0	P13637	Q92614
	P13637_P13591	NCAM1	0.713023	ATP1A3	0.865902			0.341205	0.452755		0.607936	0.645812	0.70545		0.49575	0	0	0	0	0	0	0	4.35382e-06	P13637	P13591	model_5_multimer_v3_pred_0	0.556047	0.291762	0.344619	0.357752	350	[121, 124, 127, 128, 129, 131, 132, 133, 135, 136, 139, 140, 141, 142, 143, 144, 145, 146, 147, 148, 149, 150, 151, 152, 153, 154, 155, 283, 284, 285, 286, 287, 288, 289, 290, 291, 292, 294, 295, 296, 298, 299, 321, 328, 338, 339, 340, 341, 342, 343, 344, 345, 346, 347, 348, 373, 375, 391, 393, 394, 395, 396, 397, 398, 399, 423, 424, 425, 426, 427, 428, 429, 430, 431, 432, 433, 434, 435, 436, 448…	[4, 5, 8, 9, 12, 13, 16, 18, 19, 21, 22, 23, 24, 25, 26, 27, 28, 29, 30, 31, 32, 33, 34, 35, 36, 37, 38, 39, 40, 41, 42, 43, 44, 45, 46, 47, 50, 52, 65, 66, 67, 68, 69, 70, 71, 72, 73, 74, 75, 76, 77, 78, 79, 80, 81, 82, 83, 84, 85, 86, 87, 88, 89, 90, 117, 118, 119, 120, 188, 190, 191, 192, 194, 195, 196, 197, 198, 199, 200, 201, 202, 203, 421, 424, 426, 427, 428, 429, 430, 431, 432, 433, 434, 4…	3072
	P13637_Q7Z3B1	NEGR1	0.555415	ATP1A3	0.90009			0.363215	0.350676		0.605673	0.0711806	0.740635		0.512342	0	0	0	0	0	0	0	0	P13637	Q7Z3B1	model_3_multimer_v3_pred_0	0.666874	0.222107	0.31106	0.11424	124	[78, 138, 139, 140, 141, 142, 143, 144, 145, 146, 147, 148, 149, 150, 151, 152, 153, 154, 155, 156, 157, 158, 171, 173, 335, 338, 339, 340, 341, 342, 343, 344, 345, 346, 347, 348, 349, 350, 351, 425, 426, 427, 428, 429, 430, 431, 434, 436, 586, 723, 724, 725, 726, 727, 728, 730, 733, 734, 739, 740, 741, 742, 743, 744, 747, 957]	[17, 21, 42, 43, 45, 47, 49, 62, 66, 67, 68, 69, 70, 71, 72, 73, 74, 75, 76, 77, 78, 79, 80, 81, 82, 83, 84, 85, 86, 87, 88, 89, 93, 101, 113, 114, 115, 117, 118, 119, 120, 121, 122, 123, 124, 125, 126, 127, 128, 129, 130, 132, 133, 134, 164, 165, 166, 167]	3072
	P13637_Q9P121	NTM	0.738818	ATP1A3	0.859905			0.460145	0.455772		0.157266	0.0702314	0.256829		0.391543	0	0	0	0	0	0	0	0.00653638	P13637	Q9P121
	P13637_Q00577	PURA	0.596563	ATP1A3	0.832833			0.230798	0.439045		0.649154	0.309639	0.405551		0.24265	0	0	0	0	0	0	0	0	P13637	Q00577	model_4_multimer_v3_pred_0	0.696801	0.263628	0.350263	0.143201	127	[110, 111, 112, 113, 114, 300, 301, 302, 303, 304, 305, 306, 307, 308, 309, 310, 787, 865, 866, 867, 868, 875, 876, 877, 878, 879, 880, 881, 882, 883, 884, 885, 886, 887, 888, 889, 890, 892, 893, 894, 895, 896, 897, 898, 899, 900, 901, 902, 903, 904, 905, 906, 907, 963, 964, 965, 966, 967, 969, 971, 972]	[50, 51, 52, 53, 54, 55, 56, 58, 80, 81, 82, 83, 85, 87, 99, 100, 101, 102, 103, 105, 150, 151, 152, 153, 154, 155, 172, 173, 174, 175, 176, 177, 178, 179, 180, 181, 182, 183, 186, 229, 230, 232, 234, 235, 236, 237, 238, 239, 240, 243, 244, 245, 246, 247, 248, 249, 250, 251, 252, 253, 254, 255, 256, 257, 258, 259]	3072
	P13637_P20337	RAB3B	0.580913	ATP1A3	0.938086			0.386433	0.452773		0.332428	0.776666	0.610497		0.361514	0	0	0	0	0	0	0	0.00577443	P13637	P20337	model_4_multimer_v3_pred_0	0.693464	0.25463	0.342397	0.232782	140	[862, 863, 864, 865, 866, 867, 868, 869, 872, 875, 876, 877, 878, 879, 880, 881, 882, 883, 884, 885, 886, 887, 888, 889, 890, 891, 892, 893, 894, 895, 896, 897, 898, 899, 900, 901, 902, 903, 904, 905, 906, 907, 908, 958, 959, 960, 961, 962, 963, 964, 965, 966, 967, 969, 970, 971, 972, 973, 974, 975, 976, 977, 978]	[10, 11, 12, 13, 14, 15, 16, 17, 18, 19, 20, 21, 22, 23, 24, 25, 26, 27, 28, 35, 36, 37, 38, 39, 40, 41, 42, 43, 44, 45, 46, 47, 48, 51, 52, 53, 54, 55, 56, 57, 58, 59, 60, 61, 62, 63, 64, 65, 69, 70, 71, 72, 73, 74, 75, 76, 77, 78, 79, 81, 83, 84, 85, 86, 87, 88, 89, 90, 91, 92, 93, 94, 95, 96, 97, 176, 180]	3072
	P13637_P11233	RALA	0.770276	ATP1A3	0.883084			0.438998	0.582914		0.608068	0.573582	0.193045		0.224471	0	0	0	0	0	0	0	0.00650916	P13637	P11233	model_5_multimer_v3_pred_0	0.720536	0.336656	0.413432	0.13826	141	[139, 140, 141, 142, 143, 144, 145, 146, 147, 148, 149, 150, 151, 152, 153, 154, 155, 156, 157, 158, 160, 166, 167, 168, 169, 337, 338, 339, 340, 341, 342, 343, 344, 345, 346, 347, 348, 349, 375, 394, 422, 423, 424, 425, 426, 427, 428, 429, 430, 431, 432, 433, 434, 435, 436, 458, 459, 462, 463, 724, 725, 726, 727, 728, 733, 739, 740, 741, 742, 743, 744, 747]	[5, 9, 10, 11, 12, 14, 16, 28, 31, 42, 43, 44, 45, 46, 47, 48, 49, 50, 51, 52, 63, 64, 65, 66, 67, 68, 69, 70, 71, 72, 73, 74, 75, 76, 77, 78, 79, 80, 81, 82, 83, 84, 85, 86, 87, 110, 111, 112, 113, 114, 115, 116, 117, 118, 119, 120, 178, 179, 181, 182, 183, 185, 186, 187, 188, 189, 190, 192, 195]	3072
	P13637_Q16799	RTN1	0.79558	ATP1A3	0.831363			0.359758	0.397128		0.263622	0.456421	0.556949		0.545336	0	0	0	0	0	0	0	0.00423979	P13637	Q16799	model_5_multimer_v3_pred_0	0.570061	0.24268	0.308156	0.151344	137	[136, 139, 140, 141, 142, 143, 144, 145, 146, 147, 148, 149, 150, 151, 152, 153, 154, 155, 156, 287, 288, 289, 290, 291, 292, 293, 294, 295, 296, 297, 298, 299, 300, 301, 302, 303, 304, 307, 310, 311, 313, 314, 317, 335, 336, 337, 338, 339, 340, 341, 342, 343, 344, 345, 346, 347, 348, 349, 426, 427, 430, 436, 724, 725, 726, 727, 728, 729, 730, 733, 739, 740, 741, 742, 743, 744, 747, 781, 785, 814…	[446, 447, 448, 449, 450, 451, 452, 453, 454, 455, 456, 457, 458, 459, 460, 461, 462, 463, 464, 465, 466, 467, 468, 469, 470, 471, 472, 473, 474, 611, 614, 615, 616, 617, 618, 619, 620, 621, 622, 623, 624, 625, 626, 627, 628, 629, 632, 720, 722]	3072
	P13637_P78324	SIRPA	0.620887	ATP1A3	0.903197			0.214115	0.573865		0.399093	0.19545	0.143643		0.437786	0	0	0	0	0	0	0	0	P13637	P78324	model_1_multimer_v3_pred_0	0.622865	0.213619	0.295468	0.511931	353	[9, 10, 11, 12, 13, 14, 15, 16, 17, 18, 19, 76, 77, 79, 80, 81, 82, 83, 84, 85, 86, 87, 88, 89, 91, 92, 93, 94, 95, 96, 97, 98, 99, 100, 101, 102, 103, 105, 106, 109, 114, 115, 117, 119, 120, 121, 122, 123, 124, 125, 126, 127, 128, 129, 130, 131, 132, 135, 139, 140, 141, 142, 143, 144, 145, 146, 147, 153, 154, 155, 156, 160, 167, 182, 183, 184, 185, 197, 198, 199, 200, 201, 202, 203, 213, 214, 21…	[18, 21, 25, 34, 57, 58, 59, 60, 61, 62, 63, 64, 65, 66, 67, 68, 69, 76, 78, 79, 80, 81, 82, 83, 84, 85, 86, 87, 88, 89, 90, 91, 92, 93, 94, 95, 96, 97, 98, 99, 100, 101, 102, 103, 104, 105, 106, 107, 121, 122, 123, 124, 125, 126, 127, 128, 129, 130, 131, 132, 133, 134, 372, 373, 374, 375, 376, 377, 378, 379, 380, 381, 382, 383, 384, 385, 386, 387, 388, 389, 390, 391, 392, 393, 394, 396, 397, 399…	3072
	P13637_P60880	SNAP25	0.661212	ATP1A3	0.958584			0.229348	0.353939		0.677018	0.56411	0.739605		0.374967	0	0	0	0	0	0	0	0.00673271	P13637	P60880	model_5_multimer_v3_pred_0	0.756153	0.433523	0.498049	0.190928	138	[132, 135, 136, 137, 138, 139, 140, 141, 142, 143, 144, 145, 146, 147, 148, 149, 150, 151, 152, 153, 154, 155, 156, 157, 158, 159, 160, 161, 166, 167, 168, 169, 170, 171, 172, 184, 187, 331, 332, 333, 334, 335, 336, 337, 338, 339, 340, 341, 342, 343, 344, 345, 346, 347, 348, 349, 424, 425, 426, 427, 428, 429, 430, 434, 436, 725, 726, 739, 740, 741, 742, 743, 744, 747, 750, 754, 810, 814, 943]	[48, 51, 52, 53, 54, 55, 56, 57, 58, 59, 60, 61, 62, 63, 64, 65, 66, 67, 68, 69, 70, 71, 72, 73, 74, 75, 76, 77, 78, 79, 80, 81, 82, 83, 84, 85, 86, 87, 88, 89, 90, 186, 188, 189, 191, 192, 193, 195, 196, 197, 198, 199, 200, 201, 202, 203, 204, 205, 206]	3072
	P13637_O15079	SNPH	0.787439	ATP1A3	0.927326				0.267933						0.268858	0	0	0	0	0	0	0	0	P13637	O15079	model_4_multimer_v3_pred_0	0.635058	0.199252	0.286413	0.108986	148	[136, 139, 140, 143, 147, 287, 288, 290, 291, 292, 293, 294, 295, 296, 297, 298, 299, 300, 301, 302, 303, 304, 305, 306, 309, 310, 313, 314, 336, 339, 343, 781, 782, 783, 784, 785, 786, 787, 807, 814, 837, 838, 841, 842, 844, 845, 846, 849, 853, 874, 875, 876, 877, 878, 879, 882, 935, 936, 937, 938, 939, 940, 941, 942, 943, 945, 946, 947, 948, 949, 950, 951, 952, 953, 954, 955, 956, 957, 960, 100…	[1, 2, 3, 4, 5, 170, 171, 173, 174, 177, 180, 181, 182, 183, 184, 185, 186, 187, 188, 189, 191, 415, 417, 418, 419, 420, 421, 422, 423, 424, 425, 426, 427, 428, 429, 430, 431, 432, 433, 434, 435, 436, 437, 438, 439, 440, 441, 442, 443, 451, 452, 453, 454, 455, 456, 457, 458, 459, 461, 462, 465, 469, 472]	2857
	P13637_O15020	SPTBN2	0.580094	ATP1A3	0.914373			0.391081	0.624621		0.462207	0.860921	0.166461		0.238898	0	0	0	0	0	0	0	0.00707977	P13637	O15020
	P13637_Q7L0J3	SV2A	0.792409	ATP1A3	0.945746			0.36311			0.132563		0.407761			0	0	0	0	0	0	0	0.00322973	P13637	Q7L0J3	model_4_multimer_v3_pred_0	0.581749	0.287041	0.345982	0.260464	105	[139, 140, 142, 143, 144, 145, 146, 147, 148, 149, 150, 151, 152, 153, 339, 342, 343, 344, 345, 429, 430, 741, 742, 907, 910, 942, 943, 946, 949, 952, 953, 954, 955, 956, 957, 958, 959, 960, 961, 962, 963, 964, 965, 966, 970, 971, 972, 973, 974, 975, 977]	[163, 233, 236, 240, 243, 244, 247, 248, 250, 251, 314, 318, 319, 320, 321, 322, 323, 324, 325, 328, 329, 330, 331, 332, 333, 334, 335, 336, 338, 339, 341, 342, 345, 348, 349, 352, 353, 354, 355, 369, 371, 372, 375, 376, 379, 380, 383, 387, 388, 389, 390, 391, 395, 396]	3072
	P13637_Q9NZR1	TMOD2	0.584542	ATP1A3	0.901819			0.284209	0.528952		0.605021	0.096853	0.757871		0.343917	0	0	0	0	0	0	0	0.00654992	P13637	Q9NZR1	model_3_multimer_v3_pred_0	0.664049	0.178882	0.275916	0.24961	142	[113, 114, 115, 116, 117, 118, 788, 789, 790, 855, 856, 857, 858, 859, 860, 861, 862, 863, 864, 865, 866, 867, 868, 869, 870, 871, 872, 873, 874, 876, 879, 880, 881, 882, 883, 884, 885, 886, 887, 888, 889, 890, 891, 892, 893, 894, 895, 896, 897, 898, 899, 900, 901, 902, 903, 904, 905, 906, 907, 908, 909, 911, 912, 960, 962, 965, 966, 969, 971, 972, 973, 974, 975, 976, 977, 978, 979, 980]	[36, 37, 38, 39, 40, 41, 42, 43, 44, 45, 46, 47, 48, 49, 50, 51, 52, 53, 54, 55, 56, 57, 58, 59, 60, 62, 63, 64, 145, 240, 265, 266, 267, 268, 269, 270, 271, 272, 273, 292, 293, 294, 295, 296, 297, 298, 299, 300, 301, 302, 303, 304, 306, 319, 320, 321, 322, 323, 324, 325, 326, 327, 328, 329]	3072
	P13637_O95292	VAPB	0.868786	ATP1A3	0.733315			0.416243	0.545483		0.286374	0.367395	0.388906		0.237683	0	0	0	0	0	0	0	0.00661294	P13637	O95292	model_4_multimer_v3_pred_0	0.730237	0.240043	0.338082	0.334984	132	[280, 283, 284, 285, 287, 288, 289, 291, 292, 295, 296, 298, 299, 302, 303, 774, 778, 782, 785, 786, 835, 836, 837, 838, 839, 840, 841, 844, 845, 846, 849, 853, 863, 866, 868, 874, 875, 876, 878, 879, 880, 882, 883, 884, 885, 886, 887, 888, 889, 890, 891, 892, 893, 894, 895, 896, 897, 898, 899, 900, 901, 902, 903, 904, 905, 906, 907, 908, 909, 965, 966, 969, 970, 971, 972, 1006, 1010]	[42, 43, 44, 45, 46, 47, 48, 49, 50, 51, 52, 53, 54, 55, 56, 57, 58, 59, 69, 70, 71, 72, 73, 74, 75, 76, 86, 87, 88, 89, 90, 91, 102, 103, 106, 107, 108, 109, 114, 224, 225, 227, 228, 231, 232, 234, 235, 236, 237, 238, 239, 240, 241, 242, 243]	3072
	P16615_P20020	ATP2B1	0.854515	ATP2A2	0.807446	0.558054	0.711317	0.665005	0.674435	0.488069	0.721632	0.65365	0.531367	0.613661	0.534083	0	0	0	0	157	0	0	0.00327185	P16615	P20020	model_2_multimer_v3_pred_0	0.525313	0.268391	0.319775	0.487543	395	[13, 16, 17, 18, 19, 20, 21, 22, 23, 24, 25, 26, 27, 28, 29, 30, 31, 32, 33, 34, 36, 37, 38, 39, 40, 41, 42, 43, 44, 45, 46, 47, 48, 49, 50, 51, 52, 53, 54, 82, 83, 84, 85, 86, 92, 96, 99, 100, 101, 102, 103, 104, 107, 110, 111, 112, 113, 114, 115, 116, 117, 118, 119, 120, 121, 122, 123, 124, 125, 126, 127, 128, 129, 130, 131, 132, 133, 134, 135, 136, 137, 138, 139, 140, 141, 142, 143, 144, 145, …	[29, 30, 31, 32, 33, 34, 35, 36, 37, 38, 39, 40, 41, 42, 43, 44, 45, 46, 47, 48, 49, 50, 51, 52, 53, 54, 55, 56, 57, 58, 59, 60, 62, 103, 104, 107, 109, 116, 120, 124, 127, 224, 226, 227, 228, 229, 230, 231, 236, 237, 238, 239, 240, 241, 242, 243, 244, 245, 246, 247, 248, 249, 250, 251, 252, 253, 254, 255, 256, 257, 258, 259, 260, 261, 262, 263, 264, 265, 266, 274, 276, 277, 278, 279, 280, 281, 2…	3072
	P16615_Q01814	ATP2B2	0.856608	ATP2A2	0.732756		0.599432	0.382616	0.368573	0.566286	0.538178	0.488943			0.408073	0	0	0	0	200	0	0	0.00450825	P16615	Q01814	model_4_multimer_v3_pred_0	0.52054	0.258193	0.310662	0.488351	359	[1, 12, 13, 14, 15, 16, 17, 18, 19, 20, 21, 22, 23, 24, 25, 26, 27, 28, 29, 30, 31, 32, 33, 34, 35, 36, 37, 38, 39, 40, 41, 42, 43, 44, 45, 46, 47, 48, 49, 50, 51, 82, 85, 92, 99, 103, 107, 110, 111, 112, 113, 114, 115, 116, 117, 118, 119, 120, 121, 122, 123, 124, 125, 126, 127, 128, 129, 130, 131, 132, 133, 134, 135, 136, 137, 138, 139, 140, 141, 142, 143, 144, 145, 146, 147, 148, 149, 150, 151,…	[25, 26, 27, 28, 29, 30, 31, 32, 33, 34, 35, 36, 37, 38, 39, 40, 41, 42, 43, 44, 45, 46, 47, 48, 49, 50, 51, 52, 53, 54, 55, 56, 57, 59, 60, 90, 100, 109, 113, 117, 121, 210, 216, 220, 221, 222, 223, 224, 225, 226, 227, 228, 229, 230, 231, 232, 233, 234, 235, 236, 237, 238, 239, 240, 241, 242, 243, 244, 245, 246, 247, 248, 249, 250, 251, 252, 253, 254, 255, 256, 257, 258, 259, 260, 261, 262, 263,…	3072
	P16615_O96005	CLPTM1	0.887321	ATP2A2	0.682511	0.734135	0.840348	0.721837	0.720209	0.488852	0.65348	0.244055	0.874368	0.585281	0.662816	0	0	0	0	0	0	0	0.00517464	P16615	O96005	model_4_multimer_v3_pred_0	0.631339	0.240593	0.318742	0.359247	263	[1, 2, 3, 4, 5, 6, 7, 34, 35, 36, 37, 38, 42, 43, 44, 45, 47, 51, 55, 58, 60, 63, 115, 196, 197, 198, 199, 200, 201, 204, 226, 228, 229, 230, 231, 233, 234, 235, 236, 237, 238, 239, 240, 241, 242, 243, 244, 245, 246, 247, 248, 251, 252, 255, 258, 259, 261, 262, 263, 264, 265, 266, 267, 268, 269, 270, 271, 272, 273, 274, 275, 276, 277, 278, 279, 280, 281, 282, 283, 284, 285, 286, 288, 291, 292, 34…	[41, 42, 43, 44, 45, 46, 47, 48, 49, 50, 54, 55, 56, 57, 58, 59, 60, 61, 62, 63, 64, 65, 66, 67, 68, 69, 70, 71, 72, 73, 74, 75, 76, 77, 78, 79, 80, 81, 82, 83, 84, 85, 86, 87, 88, 89, 90, 91, 92, 93, 94, 95, 96, 97, 98, 99, 100, 101, 102, 104, 129, 130, 133, 172, 173, 174, 175, 176, 179, 181, 182, 183, 184, 185, 186, 187, 188, 189, 248, 249, 250, 251, 252, 253, 254, 255, 256, 257, 259, 268, 269,…	3072
	P16615_P62873	GNB1	0.859438	ATP2A2	0.72795	0.52028	0.32411	0.452328	0.548811	0.398895	0.216787	0.327876	0.12857	0.361178	0.444243	0	0	0	0	0	0	0	0.00707026	P16615	P62873	model_4_multimer_v3_pred_0	0.758433	0.61865	0.646607	0.611904	199	[120, 121, 122, 123, 124, 125, 126, 127, 128, 129, 130, 131, 132, 133, 134, 135, 136, 137, 138, 139, 140, 141, 142, 143, 144, 152, 153, 154, 155, 156, 157, 158, 159, 160, 169, 170, 171, 172, 173, 174, 176, 211, 212, 213, 214, 215, 216, 217, 218, 219, 418, 419, 420, 421, 422, 423, 424, 425, 426, 427, 428, 429, 430, 431, 432, 433, 434, 435, 436, 437, 438, 439, 442, 462, 463, 465, 466, 468, 469, 470…	[42, 44, 45, 46, 47, 49, 50, 52, 55, 56, 57, 59, 74, 75, 76, 77, 97, 98, 99, 100, 101, 116, 117, 118, 119, 143, 144, 145, 146, 147, 161, 162, 163, 164, 165, 182, 183, 184, 185, 186, 187, 188, 189, 202, 203, 204, 205, 206, 207, 225, 226, 227, 228, 229, 230, 231, 244, 245, 246, 247, 248, 265, 266, 267, 268, 269, 270, 271, 272, 273, 274, 289, 290, 291, 292, 293, 303, 304, 307, 308, 309, 310, 311, 31…	3072
	P16615_P51674	GPM6A	0.866124	ATP2A2	0.733775	0.377401			0.306054	0.203435	0.163231				0.559245	0	0	0	0	0	0	0	0.00549471	P16615	P51674	model_1_multimer_v3_pred_0	0.756909	0.350835	0.43205	0.370258	189	[47, 48, 49, 50, 52, 53, 81, 82, 83, 84, 85, 86, 87, 89, 92, 93, 96, 97, 99, 100, 102, 103, 104, 105, 106, 107, 108, 109, 110, 111, 112, 113, 117, 118, 120, 121, 122, 123, 124, 125, 126, 128, 139, 152, 153, 154, 155, 156, 157, 158, 170, 172, 173, 174, 175, 176, 184, 186, 212, 213, 214, 215, 216, 217, 218, 219, 316, 320, 321, 323, 324, 327, 328, 332, 333, 334, 421, 422, 423, 424, 426, 427, 428, 42…	[13, 17, 18, 20, 21, 24, 44, 45, 48, 49, 66, 76, 79, 80, 81, 82, 83, 84, 85, 86, 87, 88, 89, 90, 91, 93, 94, 95, 97, 98, 101, 104, 105, 106, 108, 109, 112, 113, 114, 115, 116, 117, 118, 119, 120, 121, 122, 123, 124, 125, 126, 127, 129, 130, 246, 249, 253, 254, 256, 257, 258, 259, 260, 261, 263, 264, 265, 266, 267, 268, 269, 270, 271, 272, 273, 274, 275, 276, 277, 278]	3072
	P16615_Q9C0E8	LNPK	0.855552	ATP2A2	0.639196	0.55337	0.791163	0.328222	0.646794	0.284363	0.568479	0.462542	0.531741	0.642155	0.508165	0	0	0	0	0	0	0	0.0067939	P16615	Q9C0E8	model_3_multimer_v3_pred_0	0.704412	0.231698	0.326241	0.363492	225	[41, 42, 43, 44, 45, 46, 47, 48, 49, 50, 51, 52, 53, 54, 55, 56, 57, 58, 59, 60, 61, 63, 64, 65, 66, 67, 68, 69, 70, 71, 72, 73, 74, 75, 76, 77, 78, 79, 80, 81, 82, 83, 84, 85, 86, 87, 88, 89, 91, 92, 95, 96, 98, 99, 102, 103, 106, 109, 110, 112, 113, 114, 115, 116, 117, 118, 119, 120, 121, 234, 236, 237, 238, 239, 240, 241, 242, 243, 244, 245, 246, 254, 257, 258, 259, 260, 261, 262, 263, 264, 26…	[32, 33, 34, 36, 37, 38, 39, 40, 41, 42, 43, 44, 45, 46, 47, 48, 49, 50, 51, 52, 53, 54, 55, 56, 57, 58, 59, 60, 61, 62, 63, 64, 65, 66, 67, 68, 69, 70, 72, 73, 74, 76, 77, 80, 81, 83, 84, 85, 87, 88, 89, 90, 91, 92, 94, 95, 98, 102, 106, 237, 238, 239, 240, 241, 242, 243, 245, 246, 256, 257, 259, 260, 261, 263, 264, 265, 266, 274, 286, 287, 288, 289, 290, 291, 293, 294, 295, 296, 297, 298, 299, …	3072
	P16615_Q16799	RTN1	0.851639	ATP2A2	0.703437	0.648119	0.436385	0.36571	0.581951	0.255223	0.309481	0.585309	0.198251	0.456113	0.254959	0	0	0	0	0	0	0	0.00589543	P16615	Q16799	model_2_multimer_v3_pred_0	0.553958	0.249319	0.310247	0.0631725	85	[60, 61, 63, 64, 67, 252, 254, 255, 256, 257, 258, 259, 260, 261, 262, 263, 264, 265, 266, 267, 268, 269, 270, 271, 272, 273, 274, 275, 276, 277, 278, 279, 280, 288, 291, 292, 295, 296, 824, 826, 829, 830, 831, 833, 991]	[626, 629, 632, 633, 635, 636, 637, 639, 640, 643, 644, 647, 648, 650, 652, 655, 656, 689, 692, 693, 696, 697, 698, 699, 700, 701, 702, 703, 704, 705, 706, 707, 708, 709, 710, 711, 712, 713, 714, 717]	3072
	P16615_Q7L0J3	SV2A	0.855796	ATP2A2	0.736796	0.36798		0.389356			0.369338		0.297385			0	0	0	0	0	0	0	0.00637648	P16615	Q7L0J3	model_5_multimer_v3_pred_0	0.618207	0.409273	0.451059	0.365399	227	[33, 38, 39, 40, 41, 42, 43, 44, 45, 46, 47, 48, 49, 50, 52, 53, 81, 82, 83, 84, 85, 86, 87, 88, 89, 90, 92, 96, 99, 103, 106, 107, 110, 111, 113, 114, 115, 116, 117, 118, 119, 120, 121, 122, 123, 124, 125, 126, 128, 129, 130, 133, 134, 135, 136, 137, 138, 139, 140, 141, 143, 144, 152, 158, 334, 405, 406, 407, 408, 409, 411, 412, 415, 429, 430, 431, 453, 454, 455, 456, 457, 458, 459, 460, 461, 46…	[3, 4, 5, 6, 7, 8, 9, 10, 11, 12, 13, 14, 15, 16, 17, 18, 19, 20, 21, 22, 23, 24, 26, 90, 91, 92, 93, 94, 158, 163, 167, 232, 247, 248, 250, 251, 252, 253, 319, 320, 321, 322, 323, 324, 325, 326, 327, 328, 329, 330, 331, 335, 338, 342, 345, 346, 348, 349, 350, 351, 352, 353, 354, 355, 367, 368, 371, 372, 373, 374, 375, 376, 377, 378, 379, 380, 381, 382, 383, 384, 386, 387, 388, 389, 390, 391, 392…	3072
	P16615_Q9Y320	TMX2	0.855141	ATP2A2	0.661709	0.591741	0.784772	0.551364	0.675564	0.535875	0.615895	0.210301	0.604182	0.419248	0.482838	0	0	0	0	0	0	0	0.00698908	P16615	Q9Y320	model_4_multimer_v3_pred_0	0.728506	0.269747	0.361499	0.261074	131	[251, 252, 255, 256, 257, 258, 259, 260, 261, 262, 263, 264, 265, 266, 267, 268, 269, 270, 271, 272, 273, 274, 275, 276, 277, 278, 279, 280, 281, 282, 283, 284, 285, 294, 295, 298, 302, 768, 771, 772, 773, 774, 775, 776, 777, 778, 779, 780, 781, 782, 783, 822, 823, 824, 825, 826, 828, 829, 830, 833, 834, 837, 841, 845, 848, 852, 865, 866, 867, 868, 869, 870, 871, 872, 873, 874, 879, 880, 881]	[52, 53, 54, 62, 63, 64, 65, 66, 67, 68, 69, 70, 71, 72, 73, 74, 75, 76, 77, 78, 79, 80, 81, 82, 83, 84, 92, 95, 96, 99, 100, 103, 104, 107, 169, 212, 213, 214, 215, 233, 234, 236, 240, 241, 242, 243, 244, 245, 247, 249, 250, 253]	3072
	P16615_O95292	VAPB	0.901689	ATP2A2	0.687407	0.632721	0.752731	0.408994	0.636129	0.557611	0.626459	0.324205	0.71393	0.690171	0.627883	0	0	0	0	195	0	0.35	1.24327e-07	P16615	O95292	model_4_multimer_v3_pred_0	0.750936	0.225477	0.330569	0.143942	78	[96, 100, 107, 313, 316, 317, 318, 319, 320, 321, 322, 323, 324, 325, 328, 336, 426, 427, 428, 429, 430, 431, 432, 433, 434, 461, 462, 463, 464, 465, 466, 793, 801, 804, 808, 931, 938, 941, 942, 945, 946, 949, 950, 951, 952, 953, 955]	[25, 47, 48, 49, 50, 51, 52, 53, 54, 55, 57, 72, 74, 75, 76, 86, 220, 221, 223, 224, 225, 227, 228, 231, 232, 238, 239, 240, 241, 242, 243]	3072
	P20020_Q01814	ATP2B2	0.908112	ATP2B1	0.910396		0.296148	0.952025	0.620973	0.506807	0.806499	0.592034			0.63424	0	0	0	0	0	0	0	0.0167249	P20020	Q01814	model_5_multimer_v3_pred_0	0.745817	0.691736	0.702552	0.62009	159	[634, 642, 643, 683, 691, 692, 695, 696, 698, 699, 716, 717, 718, 719, 720, 721, 722, 723, 724, 725, 726, 727, 728, 729, 730, 908, 913, 938, 952, 953, 954, 955, 985, 988, 989, 991, 992, 993, 994, 995, 996, 997, 998, 999, 1000, 1001, 1002, 1003, 1004, 1005, 1037, 1038, 1039, 1040, 1041, 1042, 1043, 1044, 1045, 1046, 1047, 1048, 1049, 1050, 1051, 1052, 1053, 1054, 1055, 1056, 1057, 1058, 1059, 1060…	[523, 659, 666, 667, 706, 714, 715, 717, 718, 719, 721, 722, 723, 739, 740, 741, 742, 743, 744, 745, 746, 747, 748, 749, 750, 751, 752, 753, 931, 933, 936, 961, 976, 977, 978, 1008, 1011, 1012, 1014, 1015, 1016, 1017, 1018, 1019, 1020, 1021, 1022, 1023, 1024, 1025, 1026, 1027, 1028, 1033, 1037, 1060, 1061, 1062, 1063, 1064, 1065, 1066, 1067, 1068, 1069, 1070, 1071, 1072, 1073, 1074, 1075, 1076, 1…	3072
	P20020_Q08722	CD47	0.849434	ATP2B1	0.868151	0.420642	0.622868	0.468606	0.547448	0.498062	0.312437	0.719329	0.643456	0.496455	0.237408	0	0	0	0	0	0	0	0.00591348	P20020	Q08722	model_3_multimer_v3_pred_0	0.693501	0.286219	0.367675	0.449998	325	[87, 88, 89, 90, 91, 92, 93, 94, 95, 103, 104, 105, 106, 107, 108, 109, 110, 111, 112, 113, 114, 115, 116, 117, 118, 119, 120, 121, 122, 123, 124, 125, 126, 127, 128, 129, 130, 131, 134, 137, 140, 185, 188, 189, 192, 207, 222, 223, 224, 225, 226, 227, 237, 238, 239, 240, 241, 242, 243, 244, 245, 246, 247, 248, 249, 250, 260, 261, 262, 263, 264, 265, 266, 267, 278, 279, 280, 281, 282, 283, 284, 28…	[132, 134, 135, 136, 137, 138, 139, 140, 141, 142, 143, 144, 145, 146, 147, 148, 149, 150, 151, 152, 153, 154, 155, 156, 157, 158, 159, 161, 162, 163, 165, 166, 167, 168, 169, 170, 171, 172, 173, 174, 177, 180, 224, 227, 228, 231, 232, 233, 235, 236, 237, 238, 241, 259, 264, 265, 266, 267, 268, 269, 270, 271, 272, 273, 274, 275, 276, 277, 279, 280, 281, 282, 283, 284, 285, 286, 287, 288, 289, 290…	3072
	P20020_O96005	CLPTM1	0.840496	ATP2B1	0.598558	0.34866	0.670851	0.401138	0.623939	0.394965	0.522333	0.398138	0.541787	0.416173	0.439032	0	0	0	0	0	0	0	0.00359568	P20020	O96005	model_5_multimer_v3_pred_0	0.626763	0.302051	0.366993	0.319165	127	[695, 696, 698, 699, 700, 701, 725, 726, 727, 728, 729, 857, 908, 909, 910, 911, 912, 913, 914, 915, 926, 927, 930, 931, 934, 935, 938, 985, 986, 987, 988, 989, 990, 991, 992, 993, 994, 995, 996, 997, 998, 999, 1000, 1001, 1002, 1003, 1004, 1039, 1042, 1043, 1045, 1046, 1047, 1048, 1049, 1050, 1051, 1052, 1053, 1054, 1055, 1056, 1057, 1058, 1059, 1060, 1061, 1062, 1063, 1064, 1065, 1066]	[159, 208, 209, 210, 211, 212, 213, 214, 215, 216, 217, 218, 219, 220, 221, 222, 293, 295, 296, 297, 298, 299, 300, 480, 481, 482, 483, 484, 485, 486, 487, 488, 489, 490, 491, 492, 493, 494, 495, 496, 497, 498, 499, 500, 501, 502, 503, 506, 510, 514, 518, 565, 566, 568, 569]	3072
	P20020_Q12860	CNTN1	0.621807	ATP2B1	0.871774	0.672857	0.512714	0.505867	0.380203	0.258009	0.696033	0.454654	0.330721		0.447837	0	0	0	0	0	0	0	0.00638621	P20020	Q12860	model_1_multimer_v3_pred_0	0.540876	0.231127	0.293077	0.299606	345	[334, 335, 336, 337, 338, 339, 340, 341, 342, 343, 344, 345, 346, 347, 348, 349, 350, 351, 352, 353, 354, 387, 391, 393, 404, 409, 416, 581, 609, 612, 623, 625, 626, 627, 628, 629, 630, 631, 634, 668, 669, 672, 730, 732, 733, 734, 735, 736, 737, 738, 740, 741, 742, 743, 744, 745, 746, 747, 748, 749, 750, 751, 752, 753, 754, 755, 756, 757, 758, 761, 784, 785, 787, 875, 876, 1079, 1080, 1081, 1082,…	[4, 49, 50, 51, 52, 53, 54, 61, 74, 76, 77, 78, 79, 80, 81, 82, 83, 84, 85, 86, 87, 88, 89, 90, 91, 92, 93, 98, 100, 103, 104, 105, 106, 107, 108, 109, 110, 111, 112, 113, 115, 122, 124, 127, 128, 129, 130, 131, 132, 133, 134, 135, 136, 137, 138, 139, 140, 141, 142, 143, 144, 145, 146, 147, 148, 149, 150, 151, 152, 153, 154, 155, 157, 158, 159, 160, 161, 162, 163, 164, 165, 166, 167, 168, 192, 19…	3072
	P20020_P78357	CNTNAP1	0.750075	ATP2B1	0.859829	0.38706	0.576485	0.407339	0.383083	0.307879	0.466265	0.0731269	0.495411		0.258972	0	0	0	0	0	0	0	0.00695863	P20020	P78357	model_4_multimer_v3_pred_0	0.689202	0.631446	0.642997	0.522864	305	[347, 348, 349, 350, 351, 352, 353, 354, 355, 489, 496, 497, 498, 609, 627, 630, 631, 632, 633, 634, 635, 636, 637, 638, 639, 640, 641, 642, 643, 644, 645, 683, 695, 698, 699, 701, 713, 714, 716, 717, 718, 719, 720, 721, 722, 725, 726, 727, 728, 729, 730, 731, 732, 734, 735, 736, 737, 738, 739, 740, 741, 742, 743, 744, 745, 746, 747, 748, 749, 750, 751, 752, 753, 754, 755, 756, 757, 759, 760, 761…	[13, 14, 15, 16, 17, 18, 19, 20, 21, 22, 23, 24, 25, 26, 27, 28, 31, 32, 55, 56, 81, 82, 83, 84, 132, 134, 136, 137, 138, 139, 140, 141, 166, 167, 168, 169, 170, 171, 172, 173, 194, 195, 196, 197, 198, 199, 200, 201, 202, 241, 243, 244, 265, 266, 267, 268, 269, 270, 271, 272, 274, 275, 276, 278, 279, 280, 281, 283, 285, 291, 292, 293, 294, 325, 326, 327, 328, 329, 330, 331, 332, 333, 334, 335, 33…	3072
	P20020_P25686	DNAJB2	0.740635	ATP2B1	0.818181	0.43872	0.464426	0.605823	0.229089	0.259469	0.206944	0.20291	0.250591	0.477321	0.240001	0	0	0	0	0	0	0	0.00454444	P20020	P25686	model_4_multimer_v3_pred_0	0.683488	0.376514	0.437909	0.0511979	247	[32, 35, 36, 37, 38, 39, 40, 41, 44, 93, 94, 95, 96, 97, 98, 99, 100, 101, 102, 103, 104, 105, 106, 107, 108, 109, 110, 112, 113, 116, 164, 168, 171, 172, 175, 179, 182, 227, 242, 243, 244, 245, 246, 261, 262, 280, 281, 282, 283, 284, 285, 286, 287, 288, 289, 290, 291, 292, 293, 294, 295, 296, 297, 298, 299, 300, 301, 302, 303, 304, 305, 306, 307, 308, 309, 310, 311, 312, 313, 314, 315, 316, 317,…	[8, 17, 19, 20, 21, 22, 23, 24, 25, 26, 27, 28, 29, 30, 31, 32, 33, 34, 35, 36, 37, 38, 39, 40, 42, 43, 44, 46, 47, 49, 50, 51, 53, 54, 55, 61, 68, 69, 70, 71, 72, 73, 74, 75, 76, 77, 78, 79, 80, 81, 92, 94, 96, 97, 98, 99, 100, 101, 102, 103, 104, 105, 106, 107, 108, 109, 110, 111, 112, 113, 114, 115, 116, 117, 118, 121, 122, 123, 124, 160, 165, 178, 184, 186, 189, 191, 193, 194, 195, 196, 197, …	3072
	P20020_P62873	GNB1	0.816329	ATP2B1	0.883405	0.554947	0.452568	0.457664	0.434515	0.427466	0.397101	0.103008	0.431122	0.352429	0.210561	0	0	0	0	0	0	0	4.87589e-06	P20020	P62873	model_3_multimer_v3_pred_0	0.673897	0.230801	0.31942	0.467567	182	[42, 43, 235, 237, 238, 239, 240, 241, 242, 244, 245, 246, 247, 248, 249, 250, 251, 253, 256, 267, 268, 346, 349, 351, 354, 574, 575, 576, 577, 578, 579, 580, 581, 582, 583, 584, 585, 586, 600, 606, 607, 609, 610, 612, 653, 662, 663, 664, 665, 666, 667, 668, 669, 670, 671, 672, 673, 674, 737, 740, 741, 744, 745, 746, 747, 748, 749, 750, 751, 752, 767, 768, 769, 770, 771, 772, 774, 775, 778, 800, …	[38, 39, 40, 41, 42, 44, 46, 47, 50, 52, 55, 56, 57, 59, 75, 76, 78, 96, 97, 98, 99, 100, 101, 116, 117, 118, 119, 143, 144, 145, 146, 147, 160, 161, 162, 163, 164, 184, 185, 186, 187, 188, 203, 204, 205, 206, 226, 227, 228, 229, 230, 246, 247, 248, 249, 263, 264, 265, 266, 267, 268, 269, 270, 271, 272, 274, 289, 290, 291, 292, 293, 295, 297, 298, 301, 302, 303, 304, 305, 306, 307, 308, 309, 310,…	3072
	P20020_P51674	GPM6A	0.767851	ATP2B1	0.848752	0.298554			0.338203	0.362788	0.411323				0.30852	0	0	0	0	0	0	0	0.00460356	P20020	P51674	model_1_multimer_v3_pred_0	0.713537	0.367511	0.436716	0.0963693	232	[94, 96, 97, 99, 100, 101, 103, 104, 106, 107, 108, 109, 110, 112, 113, 114, 115, 116, 117, 118, 119, 120, 121, 124, 127, 137, 245, 246, 247, 248, 292, 293, 294, 295, 296, 297, 298, 299, 300, 301, 302, 322, 323, 324, 325, 326, 327, 328, 329, 330, 331, 332, 333, 334, 335, 336, 337, 351, 352, 353, 354, 356, 371, 375, 378, 397, 402, 403, 404, 405, 406, 407, 408, 409, 410, 411, 412, 413, 416, 417, 42…	[5, 8, 9, 10, 11, 12, 13, 14, 15, 16, 17, 18, 19, 20, 21, 22, 23, 24, 25, 26, 37, 48, 52, 66, 75, 76, 78, 79, 80, 82, 83, 84, 85, 86, 87, 88, 89, 90, 91, 93, 94, 96, 97, 98, 100, 101, 102, 103, 104, 105, 106, 107, 108, 109, 110, 111, 112, 113, 114, 115, 116, 117, 118, 119, 120, 121, 122, 123, 124, 125, 126, 127, 241, 242, 246, 248, 249, 250, 251, 252, 253, 254, 255, 256, 257, 258, 259, 260, 261, …	3072
	P20020_Q9P035	HACD3	0.862359	ATP2B1	0.554271	0.328661	0.646012	0.47172	0.495844	0.33386	0.564128	0.541223	0.493731	0.474185	0.57687	0	0	0	0	366	0	0	0.0029938	P20020	Q9P035	model_4_multimer_v3_pred_0	0.666761	0.254795	0.337188	0.3346	160	[104, 106, 107, 108, 109, 110, 112, 113, 116, 124, 371, 374, 375, 376, 377, 378, 379, 380, 381, 382, 383, 384, 385, 386, 387, 388, 389, 390, 391, 392, 393, 394, 395, 396, 397, 398, 399, 400, 401, 402, 403, 404, 405, 406, 407, 408, 409, 410, 411, 412, 413, 414, 415, 416, 417, 419, 420, 421, 423, 424, 427, 431, 1082, 1083, 1084, 1085, 1097, 1098, 1099, 1100, 1101, 1102, 1103, 1104, 1105, 1106, 1107…	[129, 133, 136, 137, 138, 139, 140, 141, 142, 143, 144, 145, 146, 147, 148, 149, 150, 151, 152, 153, 154, 155, 156, 157, 158, 159, 160, 162, 163, 164, 165, 166, 167, 168, 169, 170, 171, 172, 173, 174, 175, 176, 178, 179, 180, 181, 182, 183, 184, 185, 186, 187, 188, 189, 190, 191, 193, 194, 197, 236, 237, 239, 240, 245, 248, 260, 261, 263, 264, 265, 266, 267, 268, 269, 270, 271]	3072
	P20020_Q13449	LSAMP	0.533161	ATP2B1	0.812842		0.474351	0.248745	0.447406	0.313678	0.43521	0.199878	0.566633	0.300044	0.381368	0	0	0	0	0	0	0	0.00691019	P20020	Q13449	model_1_multimer_v3_pred_0	0.673105	0.29157	0.367877	0.329753	231	[591, 592, 593, 594, 595, 605, 606, 607, 608, 609, 610, 611, 612, 613, 614, 621, 622, 623, 624, 625, 626, 627, 628, 629, 630, 631, 632, 633, 634, 635, 637, 638, 639, 641, 642, 653, 656, 657, 658, 659, 660, 666, 668, 669, 671, 672, 673, 674, 675, 676, 705, 711, 712, 713, 714, 715, 716, 717, 720, 725, 726, 727, 728, 729, 730, 731, 732, 733, 734, 735, 736, 737, 738, 739, 740, 741, 742, 743, 744, 745…	[16, 19, 20, 21, 22, 23, 40, 45, 46, 61, 62, 63, 64, 65, 66, 67, 68, 69, 70, 71, 72, 73, 74, 75, 76, 77, 78, 79, 80, 81, 82, 83, 84, 85, 96, 97, 98, 99, 100, 101, 102, 103, 104, 105, 106, 107, 108, 109, 110, 111, 112, 113, 114, 119, 121, 125, 126, 127, 128, 133, 134, 135, 136, 137, 138, 139, 140, 141, 142, 143, 144, 146, 147, 148, 149, 150, 151, 152, 153, 154, 155, 156, 157, 158, 159, 160, 161, 1…	3072
	P20020_P20337	RAB3B	0.602032	ATP2B1	0.83643		0.546391	0.590617	0.47734	0.281895	0.554907	0.425157	0.534123		0.599526	0	0	0	0	0	0	0	0.00675125	P20020	P20337	model_2_multimer_v3_pred_0	0.723485	0.501175	0.545637	0.0966409	171	[38, 39, 40, 41, 42, 43, 44, 45, 47, 93, 223, 227, 238, 239, 240, 241, 242, 243, 244, 245, 246, 247, 248, 249, 250, 252, 256, 257, 259, 260, 261, 262, 263, 264, 265, 266, 267, 282, 283, 284, 285, 286, 287, 288, 289, 290, 291, 292, 293, 294, 295, 296, 297, 298, 301, 302, 304, 305, 308, 351, 356, 359, 459, 806, 821, 824, 1088, 1089, 1090, 1091, 1092, 1093, 1094, 1097, 1101, 1119, 1122, 1123, 1125, …	[13, 19, 22, 24, 26, 29, 30, 31, 32, 33, 34, 35, 36, 40, 48, 49, 50, 51, 52, 53, 54, 55, 56, 57, 58, 59, 60, 61, 74, 75, 76, 77, 78, 79, 80, 81, 82, 83, 84, 85, 86, 87, 88, 89, 90, 91, 92, 93, 94, 95, 108, 109, 111, 112, 113, 114, 115, 116, 117, 118, 119, 120, 121, 122, 123, 124, 125, 194, 196, 197, 198, 199, 200]	3072
	P20020_P11233	RALA	0.798029	ATP2B1	0.807135	0.491829	0.484343	0.262204	0.444514	0.629896	0.515323	0.607405	0.436994	0.528992	0.556398	0	0	0	0	0	0	0	0	P20020	P11233	model_1_multimer_v3_pred_0	0.723981	0.340382	0.417102	0.0798953	160	[35, 36, 37, 38, 39, 40, 41, 42, 43, 44, 45, 46, 47, 48, 50, 51, 227, 238, 239, 240, 241, 242, 243, 244, 245, 246, 247, 248, 249, 250, 251, 252, 253, 255, 256, 257, 258, 259, 260, 261, 262, 264, 282, 283, 284, 285, 286, 287, 288, 289, 290, 291, 292, 293, 294, 298, 333, 351, 745, 746, 747, 748, 749, 750, 751, 1087, 1088, 1089, 1090, 1091, 1126, 1127, 1128, 1129, 1130, 1131, 1132, 1133, 1134, 1135,…	[6, 7, 8, 9, 10, 11, 14, 16, 17, 18, 28, 32, 35, 36, 37, 38, 42, 43, 44, 45, 46, 47, 48, 49, 50, 51, 52, 53, 54, 63, 64, 65, 66, 67, 68, 69, 70, 72, 73, 74, 75, 76, 77, 78, 79, 80, 81, 82, 83, 84, 85, 86, 87, 88, 89, 106, 109, 110, 111, 112, 113, 114, 115, 116, 161, 195, 199, 202, 203, 204, 205, 206]	3072
	P20020_Q16799	RTN1	0.734325	ATP2B1	0.842404	0.365375	0.552049	0.438026	0.554087	0.310302	0.442151	0.286369	0.633634	0.294335	0.158143	0	0	0	0	0	0	0	0.00501604	P20020	Q16799	model_1_multimer_v3_pred_0	0.572642	0.353294	0.397163	0.0623567	318	[103, 106, 107, 108, 109, 110, 111, 112, 113, 114, 115, 116, 117, 119, 120, 241, 242, 243, 244, 245, 246, 247, 291, 298, 300, 301, 302, 304, 305, 306, 307, 308, 309, 310, 311, 312, 313, 314, 315, 316, 325, 326, 327, 328, 329, 330, 331, 332, 333, 334, 335, 336, 337, 341, 342, 343, 344, 346, 349, 350, 351, 352, 353, 354, 355, 356, 357, 358, 359, 390, 393, 398, 403, 404, 405, 406, 407, 409, 420, 695…	[170, 171, 172, 173, 174, 175, 176, 177, 178, 179, 265, 266, 267, 268, 269, 270, 271, 272, 406, 407, 408, 409, 410, 411, 412, 413, 414, 415, 416, 417, 418, 419, 420, 421, 422, 423, 424, 431, 437, 438, 439, 440, 441, 442, 443, 444, 445, 446, 447, 448, 449, 450, 451, 452, 453, 454, 455, 456, 457, 458, 459, 460, 461, 462, 463, 464, 465, 466, 467, 468, 469, 470, 471, 472, 473, 474, 475, 476, 477, 478…	3072
	P20020_P78324	SIRPA	0.644691	ATP2B1	0.872559	0.567549	0.530678	0.278694	0.585814	0.487993	0.491511	0.137725	0.460923	0.479404	0.242856	0	0	0	0	0	0	0	0	P20020	P78324	model_3_multimer_v3_pred_0	0.680928	0.465097	0.508263	0.210923	273	[23, 25, 26, 27, 28, 29, 30, 31, 32, 33, 34, 35, 36, 37, 38, 40, 44, 45, 46, 47, 48, 49, 50, 51, 52, 53, 54, 55, 56, 57, 58, 59, 60, 61, 62, 63, 64, 65, 66, 67, 68, 69, 70, 71, 72, 73, 74, 77, 78, 81, 85, 128, 130, 131, 132, 133, 134, 135, 139, 141, 142, 143, 144, 145, 146, 147, 148, 149, 150, 195, 196, 197, 198, 199, 200, 201, 202, 203, 211, 212, 213, 214, 215, 216, 217, 227, 228, 229, 230, 231,…	[21, 22, 24, 25, 26, 27, 28, 29, 30, 31, 32, 33, 34, 58, 59, 60, 61, 62, 63, 64, 65, 66, 80, 81, 82, 83, 84, 85, 86, 87, 92, 94, 95, 96, 97, 98, 99, 100, 101, 102, 104, 123, 125, 126, 127, 128, 129, 130, 131, 134, 382, 383, 386, 387, 390, 432, 433, 434, 435, 436, 437, 438, 439, 440, 441, 442, 443, 444, 445, 452, 453, 454, 455, 456, 457, 458, 459, 460, 461, 462, 463, 464, 465, 466, 467, 468, 469, …	3072
	P20020_Q00325	SLC25A3	0.816996	ATP2B1	0.718353	0.490841	0.771738	0.452939	0.687295	0.236612	0.518983	0.883552	0.686413	0.529822	0.554831	0	0	0	0	0	0	0	0.00486552	P20020	Q00325	model_2_multimer_v3_pred_0	0.649889	0.224532	0.309603	0.169729	205	[91, 92, 93, 94, 95, 96, 97, 100, 101, 102, 103, 104, 105, 106, 107, 108, 109, 110, 111, 112, 113, 114, 115, 116, 117, 118, 119, 120, 121, 122, 123, 124, 125, 126, 127, 128, 129, 130, 131, 134, 137, 160, 174, 178, 288, 289, 290, 291, 292, 293, 294, 295, 296, 297, 298, 299, 300, 302, 378, 381, 397, 404, 405, 406, 407, 408, 409, 410, 411, 412, 413, 414, 415, 416, 417, 420, 424, 427, 1091, 1093, 109…	[82, 83, 84, 85, 86, 87, 89, 92, 93, 97, 98, 99, 100, 101, 102, 103, 104, 105, 106, 107, 108, 109, 110, 111, 112, 113, 114, 115, 116, 117, 118, 119, 121, 190, 194, 195, 197, 198, 202, 241, 242, 243, 244, 245, 246, 247, 248, 249, 250, 251, 252, 253, 256, 257, 258, 260, 261, 262, 263, 264, 265, 266, 267, 268, 269, 270, 271, 272, 274, 275, 282, 286, 308, 309, 310, 311, 312, 313, 314, 315, 316, 317, …	3072
	P20020_P60880	SNAP25	0.683573	ATP2B1	0.895625		0.52328	0.4049	0.434983	0.325381	0.302031	0.388525	0.463421		0.324803	0	0	0	0	0	0	0	0.0068865	P20020	P60880	model_3_multimer_v3_pred_0	0.716861	0.265966	0.356145	0.147161	216	[237, 244, 245, 246, 247, 248, 249, 250, 251, 268, 336, 338, 346, 347, 349, 351, 352, 354, 576, 579, 580, 581, 582, 583, 584, 605, 606, 607, 608, 609, 610, 611, 612, 613, 622, 623, 624, 625, 626, 627, 628, 629, 630, 631, 653, 662, 663, 665, 666, 667, 668, 669, 670, 671, 672, 673, 674, 732, 734, 735, 736, 737, 738, 739, 740, 741, 742, 743, 744, 745, 746, 747, 748, 749, 750, 751, 752, 753, 754, 755…	[30, 33, 34, 36, 37, 38, 39, 40, 41, 42, 43, 44, 45, 46, 47, 48, 49, 50, 51, 52, 53, 54, 55, 56, 58, 59, 60, 61, 62, 63, 64, 65, 66, 67, 69, 70, 72, 73, 74, 76, 77, 80, 81, 92, 94, 95, 97, 99, 101, 102, 103, 104, 105, 106, 107, 108, 109, 110, 111, 112, 113, 114, 115, 116, 117, 118, 119, 120, 121, 128, 129, 130, 131, 132, 133, 144, 145, 147, 148, 149, 150, 151, 152, 153, 154, 155, 156, 157, 158, 1…	3072
	P20020_O15079	SNPH	0.833395	ATP2B1	0.899197		0.506408		0.379902		0.174206		0.248964		0.616867	0	0	0	0	0	0	0	0	P20020	O15079	model_1_multimer_v3_pred_0	0.651218	0.555813	0.574894	0.0835109	263	[237, 238, 239, 240, 241, 244, 245, 246, 247, 248, 249, 250, 267, 268, 326, 327, 328, 329, 330, 331, 332, 333, 334, 339, 340, 341, 342, 343, 344, 345, 346, 347, 348, 349, 350, 351, 352, 353, 354, 355, 356, 358, 372, 373, 374, 375, 376, 377, 378, 379, 380, 381, 382, 383, 384, 385, 386, 387, 388, 389, 390, 391, 392, 393, 394, 395, 397, 398, 399, 400, 401, 739, 740, 743, 744, 745, 747, 748, 749, 750…	[59, 60, 61, 62, 63, 64, 65, 66, 67, 68, 69, 70, 71, 72, 73, 74, 75, 76, 77, 78, 79, 80, 81, 82, 83, 84, 85, 86, 87, 88, 116, 212, 213, 214, 215, 216, 217, 250, 251, 252, 253, 254, 255, 256, 257, 258, 259, 306, 307, 308, 309, 310, 311, 312, 313, 415, 418, 420, 431, 432, 434, 435, 436, 438, 439, 440, 441, 442, 443, 444, 446, 447, 450, 453, 455, 456, 457, 458, 459, 460, 461, 462, 463, 464, 465, 466…	2829
	P20020_O15020	SPTBN2	0.519636	ATP2B1	0.869602	0.262095	0.46148	0.447887	0.484081	0.222895	0.357093	0.684905	0.166875	0.361851	0.320312	0	0	0	0	0	0	0	0.006392	P20020	O15020
	P20020_Q7L0J3	SV2A	0.703766	ATP2B1	0.896382	0.394779		0.0853413			0.507711		0.419115			0	0	0	0	0	0	0	0.00388009	P20020	Q7L0J3	model_5_multimer_v3_pred_0	0.588933	0.241882	0.311292	0.256876	98	[533, 688, 689, 692, 695, 696, 699, 726, 727, 728, 729, 730, 908, 909, 910, 953, 954, 955, 956, 970, 997, 998, 999, 1000, 1001, 1002, 1003, 1004, 1005, 1010, 1036, 1037, 1038, 1039, 1040, 1041, 1042, 1043, 1044, 1045, 1046, 1047, 1049, 1053, 1057, 1060, 1062, 1065]	[92, 94, 232, 233, 236, 240, 243, 244, 247, 248, 250, 251, 253, 319, 320, 321, 322, 323, 324, 325, 326, 328, 329, 330, 334, 335, 338, 342, 345, 346, 347, 348, 349, 350, 351, 352, 353, 354, 368, 369, 371, 372, 375, 376, 389, 391, 395, 414, 415, 416]	3072
	P20020_Q9NZR1	TMOD2	0.540851	ATP2B1	0.830321	0.518948	0.29263	0.565086	0.284757	0.204791	0.406135	0.137013	0.483705		0.155203	0	0	0	0	0	0	0	0.00636148	P20020	Q9NZR1	model_3_multimer_v3_pred_0	0.668501	0.230405	0.318025	0.139208	219	[234, 235, 236, 237, 248, 249, 250, 251, 256, 268, 345, 346, 347, 348, 349, 350, 351, 352, 353, 574, 575, 576, 577, 578, 579, 580, 581, 582, 583, 584, 609, 610, 625, 626, 627, 629, 630, 641, 642, 643, 644, 662, 663, 664, 665, 666, 667, 668, 669, 670, 671, 672, 698, 704, 706, 712, 713, 714, 715, 716, 717, 718, 719, 720, 721, 722, 723, 724, 725, 726, 727, 728, 729, 730, 731, 732, 733, 734, 735, 736…	[40, 42, 43, 44, 45, 46, 47, 48, 49, 50, 51, 52, 73, 74, 75, 76, 77, 78, 79, 80, 81, 82, 83, 84, 85, 86, 87, 88, 89, 90, 91, 92, 93, 94, 95, 96, 97, 98, 99, 100, 139, 140, 141, 142, 145, 162, 163, 164, 165, 166, 167, 168, 169, 170, 171, 172, 173, 174, 175, 262, 263, 286, 287, 288, 290, 291, 292, 293, 295, 296, 297, 298, 299, 315, 316, 317, 318, 319, 320, 321, 322, 323, 324, 327, 328, 330, 331, 33…	3072
	P20020_O95292	VAPB	0.843537	ATP2B1	0.72657	0.400761	0.546376	0.238786	0.588146	0.184499	0.351904	0.41504	0.631617	0.524799	0.407756	0	0	0	0	0	0	0	0.00273108	P20020	O95292	model_1_multimer_v3_pred_0	0.710554	0.300176	0.382252	0.146287	216	[41, 42, 43, 109, 113, 235, 237, 238, 239, 240, 241, 242, 243, 244, 245, 246, 247, 248, 249, 250, 251, 252, 253, 256, 257, 261, 264, 327, 328, 329, 330, 331, 332, 333, 334, 335, 336, 337, 338, 339, 340, 341, 342, 343, 344, 346, 348, 350, 368, 370, 371, 372, 373, 374, 375, 376, 377, 378, 379, 380, 381, 382, 383, 384, 385, 386, 387, 388, 389, 390, 391, 392, 393, 394, 395, 396, 397, 398, 399, 401, 4…	[1, 2, 3, 16, 23, 28, 30, 42, 43, 44, 45, 46, 47, 48, 49, 50, 51, 52, 53, 54, 55, 56, 57, 58, 69, 70, 71, 72, 73, 74, 75, 76, 77, 79, 80, 81, 82, 83, 84, 85, 86, 87, 88, 89, 90, 91, 92, 102, 103, 104, 106, 107, 111, 114, 115, 116, 117, 118, 119, 120, 121, 169, 170, 173, 177, 180, 184, 217, 218, 219, 220, 221, 222, 223, 224, 225, 226, 227, 228, 229, 230, 231, 232, 233, 234, 235, 236, 237, 238, 239…	3072
	Q01814_Q08722	CD47	0.794104	ATP2B2	0.919588		0.440798	0.518356	0.552898	0.180324	0.286101	0.373493			0.836305	0	0	0	0	0	0	0	0.00593576	Q01814	Q08722	model_1_multimer_v3_pred_0	0.679376	0.329421	0.399412	0.314751	257	[236, 237, 238, 239, 240, 242, 243, 244, 245, 246, 247, 248, 263, 265, 289, 373, 374, 375, 376, 377, 378, 379, 380, 381, 382, 383, 392, 393, 395, 396, 397, 399, 400, 401, 402, 403, 404, 405, 406, 407, 408, 409, 410, 411, 412, 413, 414, 415, 416, 417, 418, 419, 420, 421, 422, 423, 424, 425, 426, 427, 483, 763, 766, 767, 768, 770, 771, 772, 773, 774, 775, 776, 778, 779, 793, 794, 795, 797, 798, 799…	[32, 131, 132, 133, 134, 135, 136, 137, 138, 139, 140, 141, 142, 143, 144, 145, 146, 147, 148, 149, 150, 151, 152, 153, 154, 155, 156, 157, 158, 159, 161, 162, 164, 165, 166, 167, 168, 169, 170, 171, 187, 188, 190, 191, 192, 193, 194, 195, 196, 197, 198, 199, 200, 201, 202, 203, 205, 206, 209, 213, 283, 286, 287, 288, 290, 291, 292, 293, 294, 295, 296, 297, 298, 299, 300, 301, 302, 303, 304, 305,…	3072
	Q01814_Q12860	CNTN1	0.588272	ATP2B2	0.916571		0.100985	0.230594	0.463453	0.180286	0.500147	0.709708			0.188221	0	0	0	0	0	0	0	0.0058839	Q01814	Q12860	model_1_multimer_v3_pred_0	0.518262	0.248373	0.302351	0.262204	606	[36, 37, 38, 40, 41, 90, 100, 101, 102, 103, 104, 105, 106, 107, 108, 109, 110, 111, 113, 116, 117, 121, 164, 165, 168, 172, 233, 235, 246, 247, 248, 249, 266, 285, 286, 288, 289, 290, 291, 292, 293, 294, 296, 351, 352, 353, 354, 355, 356, 357, 358, 359, 360, 361, 362, 363, 364, 365, 366, 367, 368, 369, 370, 371, 372, 373, 374, 375, 376, 379, 382, 387, 388, 389, 390, 391, 392, 393, 394, 395, 396,…	[5, 8, 9, 11, 12, 13, 14, 15, 16, 17, 18, 19, 20, 21, 22, 23, 24, 25, 26, 27, 28, 29, 30, 31, 32, 33, 34, 35, 36, 37, 38, 39, 40, 41, 42, 43, 44, 45, 46, 47, 48, 49, 50, 51, 52, 53, 56, 57, 58, 59, 60, 61, 62, 63, 64, 65, 66, 67, 68, 69, 70, 71, 72, 73, 74, 75, 77, 92, 93, 94, 95, 96, 97, 98, 99, 100, 101, 114, 117, 118, 119, 120, 128, 129, 130, 131, 132, 133, 164, 165, 167, 215, 216, 217, 218, 2…	3072
	Q01814_P78357	CNTNAP1	0.779749	ATP2B2	0.931198				0.408693	0.155789	0.389643	0.124298			0.236769	0	0	0	0	0	0	0	0	Q01814	P78357	model_4_multimer_v3_pred_0	0.569862	0.42546	0.454341	0.185758	140	[512, 513, 515, 517, 518, 519, 520, 521, 522, 523, 524, 632, 638, 640, 646, 647, 648, 649, 650, 651, 652, 653, 654, 655, 656, 657, 658, 659, 660, 661, 662, 663, 667, 702, 706, 708, 709, 714, 715, 718, 743, 744, 749, 750, 751, 752, 753, 891, 895, 898, 899, 960, 963, 964, 967, 968, 971, 972, 975, 1087, 1088, 1089, 1090, 1091, 1092, 1093, 1178, 1179, 1180, 1182]	[188, 189, 191, 192, 193, 194, 195, 217, 218, 219, 220, 221, 222, 237, 238, 239, 240, 241, 242, 243, 244, 245, 246, 247, 248, 272, 273, 289, 290, 291, 292, 293, 294, 295, 296, 297, 298, 640, 642, 643, 686, 687, 688, 689, 701, 1029, 1030, 1031, 1032, 1033, 1034, 1035, 1277, 1278, 1279, 1280, 1281, 1282, 1283, 1284, 1285, 1286, 1287, 1288, 1290, 1294, 1297, 1298, 1301, 1302]	3072
	Q01814_O95057	DIRAS1	0.538463	ATP2B2	0.846188				0.303069		0.0942438					0	0	0	0	0	0	0	0	Q01814	O95057	model_3_multimer_v3_pred_0	0.758184	0.59098	0.624421	0.0543226	155	[32, 33, 34, 35, 36, 37, 38, 39, 40, 41, 42, 43, 44, 45, 235, 236, 237, 238, 239, 240, 241, 242, 243, 244, 245, 246, 247, 248, 249, 250, 254, 255, 257, 259, 260, 261, 262, 263, 264, 265, 281, 282, 284, 285, 286, 287, 288, 289, 290, 291, 292, 293, 294, 295, 296, 297, 298, 299, 300, 829, 1123, 1124, 1127, 1130, 1134, 1135, 1138, 1142, 1150, 1151, 1152, 1153, 1154, 1155, 1156, 1157, 1158, 1159, 1160…	[1, 2, 3, 4, 5, 6, 7, 9, 11, 14, 15, 16, 17, 19, 20, 21, 22, 25, 28, 29, 31, 32, 33, 34, 35, 36, 37, 38, 39, 40, 41, 42, 43, 44, 45, 46, 47, 48, 49, 50, 52, 53, 54, 55, 56, 57, 58, 59, 60, 61, 62, 63, 64, 65, 66, 67, 68, 69, 70, 71, 72, 73, 74, 75, 76, 77, 78, 79, 103, 107, 176, 179]	3072
	Q01814_P62873	GNB1	0.788532	ATP2B2	0.92922		0.38607	0.562705	0.373686	0.215346	0.330249	0.141134			0.499706	0	0	0	0	0	0	0	0.00701357	Q01814	P62873	model_3_multimer_v3_pred_0	0.648552	0.259855	0.337594	0.289089	171	[33, 34, 35, 36, 37, 38, 39, 40, 41, 42, 43, 44, 226, 233, 234, 235, 236, 237, 238, 239, 240, 241, 242, 243, 244, 245, 246, 247, 248, 249, 250, 251, 254, 255, 256, 257, 258, 259, 262, 263, 264, 265, 266, 267, 281, 284, 285, 288, 289, 375, 376, 377, 378, 379, 380, 603, 770, 772, 793, 794, 801, 823, 825, 826, 829, 830, 1111, 1112, 1113, 1114, 1115, 1116, 1117, 1120, 1121, 1124, 1167]	[38, 39, 40, 41, 42, 43, 44, 45, 46, 47, 50, 52, 53, 54, 55, 56, 57, 59, 68, 74, 75, 76, 77, 78, 79, 92, 93, 94, 95, 96, 97, 98, 99, 100, 117, 162, 184, 186, 204, 228, 245, 246, 247, 248, 249, 250, 264, 265, 266, 267, 268, 269, 270, 271, 272, 273, 274, 285, 286, 287, 288, 289, 290, 291, 292, 293, 294, 295, 296, 297, 298, 301, 302, 303, 304, 305, 306, 307, 308, 309, 310, 311, 312, 313, 314, 315, 3…	3072
	Q01814_P62879	GNB2	0.633291	ATP2B2	0.814784		0.359735	0.579246	0.498735	0.286355	0.322097	0.234742			0.79713	0	0	0	0	0	0	0	0.00611135	Q01814	P62879	model_3_multimer_v3_pred_0	0.647645	0.258448	0.336288	0.295808	169	[32, 33, 34, 35, 36, 37, 38, 39, 40, 41, 42, 43, 44, 45, 46, 233, 234, 235, 236, 237, 238, 239, 240, 241, 242, 243, 244, 245, 246, 247, 248, 249, 250, 251, 253, 254, 255, 256, 257, 258, 259, 262, 263, 265, 266, 267, 281, 284, 285, 288, 289, 374, 375, 376, 377, 378, 379, 380, 770, 772, 794, 823, 826, 829, 1111, 1112, 1113, 1114, 1115, 1116, 1120, 1121, 1124]	[39, 40, 41, 42, 43, 44, 45, 46, 47, 50, 52, 53, 55, 56, 57, 59, 75, 76, 77, 78, 79, 92, 93, 94, 95, 96, 97, 98, 99, 100, 101, 116, 117, 118, 144, 145, 162, 164, 184, 185, 186, 204, 228, 245, 246, 247, 248, 249, 250, 265, 266, 267, 268, 269, 270, 271, 272, 273, 274, 275, 285, 286, 287, 288, 289, 290, 291, 292, 293, 294, 295, 296, 297, 302, 303, 304, 305, 306, 307, 308, 309, 310, 311, 312, 313, 31…	3072
	Q01814_P51674	GPM6A	0.814515	ATP2B2	0.876036				0.47094	0.280243	0.295553					0	0.979178	0	0	0	0	0.35	0.00631433	Q01814	P51674	model_1_multimer_v3_pred_0	0.704017	0.414372	0.472301	0.131895	261	[91, 93, 94, 96, 97, 98, 99, 100, 101, 103, 104, 105, 106, 107, 109, 110, 111, 112, 113, 114, 116, 117, 118, 121, 124, 235, 236, 237, 238, 239, 240, 241, 242, 243, 244, 245, 246, 247, 248, 249, 263, 265, 266, 289, 291, 292, 293, 294, 295, 296, 297, 298, 299, 300, 301, 302, 361, 375, 376, 377, 378, 379, 380, 381, 382, 383, 395, 399, 402, 421, 426, 427, 428, 429, 430, 431, 432, 433, 434, 436, 437, …	[1, 4, 5, 6, 7, 8, 9, 10, 11, 12, 13, 14, 15, 16, 17, 18, 19, 20, 21, 22, 23, 24, 25, 37, 48, 52, 78, 79, 82, 83, 84, 85, 86, 87, 89, 90, 91, 93, 94, 96, 97, 98, 100, 101, 102, 103, 104, 105, 106, 108, 109, 111, 112, 113, 114, 115, 116, 117, 118, 119, 120, 121, 122, 123, 124, 126, 242, 245, 248, 249, 250, 251, 252, 253, 254, 255, 256, 257, 258, 259, 260, 261, 262, 263, 264, 265, 266, 267, 268, 26…	3072
	Q01814_Q13449	LSAMP	0.500828	ATP2B2	0.8934		0.274227	0.210413	0.529092	0.0748606	0.281857	0.0782529			0.266155	0	0	0	0	0	0	0	0.00744025	Q01814	Q13449	model_4_multimer_v3_pred_0	0.650069	0.224064	0.309265	0.260888	173	[632, 633, 634, 635, 636, 637, 646, 647, 648, 649, 650, 651, 652, 653, 654, 655, 656, 657, 658, 662, 665, 666, 695, 696, 728, 729, 734, 735, 736, 737, 738, 739, 740, 742, 743, 748, 749, 750, 751, 752, 753, 754, 755, 756, 757, 758, 759, 760, 761, 762, 763, 764, 765, 766, 767, 768, 769, 773, 774, 775, 776, 777, 778, 779, 780, 781, 782, 783, 784, 785, 786, 787, 788, 789, 790, 798, 799, 802, 803, 806…	[9, 34, 45, 46, 53, 61, 62, 63, 64, 65, 66, 67, 68, 69, 70, 71, 72, 73, 74, 75, 76, 77, 78, 79, 80, 81, 82, 83, 84, 85, 86, 96, 98, 99, 100, 101, 102, 103, 104, 105, 106, 107, 108, 109, 110, 111, 112, 113, 114, 118, 119, 120, 121, 122, 123, 124, 125, 126, 128, 130, 138, 148, 149, 150, 151, 152, 153, 154, 155, 156, 157, 158, 159, 160, 161, 162, 163, 164, 165, 175, 176, 177, 178, 179, 180, 181, 182…	3072
	Q01814_P13591	NCAM1	0.634467	ATP2B2	0.865805		0.423422	0.357575	0.39894	0.178141	0.347108	0.722192			0.494491	0	0	0	0	0	0	0	0.00398942	Q01814	P13591	model_5_multimer_v3_pred_0	0.553149	0.259036	0.317858	0.530857	827	[38, 88, 89, 90, 91, 92, 93, 94, 97, 98, 99, 100, 101, 102, 103, 104, 105, 106, 107, 108, 109, 110, 111, 112, 113, 114, 115, 117, 168, 169, 171, 172, 173, 175, 176, 178, 179, 180, 181, 182, 183, 184, 185, 186, 187, 190, 216, 217, 218, 219, 220, 221, 222, 228, 233, 234, 235, 236, 237, 238, 239, 240, 241, 242, 243, 244, 245, 246, 247, 248, 249, 250, 251, 254, 255, 256, 257, 258, 259, 260, 261, 262,…	[18, 21, 22, 23, 24, 25, 26, 27, 28, 29, 30, 31, 32, 33, 34, 35, 37, 38, 39, 40, 41, 42, 43, 44, 45, 54, 78, 81, 83, 86, 87, 88, 89, 90, 91, 92, 93, 94, 96, 107, 108, 109, 110, 111, 112, 113, 114, 115, 116, 117, 118, 119, 120, 121, 122, 123, 124, 125, 126, 127, 128, 129, 131, 132, 135, 136, 137, 138, 139, 140, 141, 142, 143, 144, 145, 146, 147, 148, 149, 150, 151, 152, 153, 154, 155, 156, 157, 15…	3072
	Q01814_Q7Z3B1	NEGR1	0.503263	ATP2B2	0.903718		0.268909	0.357188	0.354971	0.105163	0.391318	0.0838998			0.416992	0	0	0	0	0	0	0	0	Q01814	Q7Z3B1	model_1_multimer_v3_pred_0	0.662906	0.24701	0.330189	0.0809888	200	[32, 33, 34, 35, 36, 37, 38, 39, 90, 104, 106, 107, 109, 110, 113, 117, 225, 236, 237, 238, 239, 240, 241, 242, 243, 244, 245, 246, 247, 248, 249, 250, 255, 259, 260, 261, 262, 277, 278, 279, 280, 281, 282, 283, 284, 285, 286, 287, 288, 289, 290, 291, 292, 293, 294, 295, 296, 297, 298, 358, 360, 363, 365, 369, 371, 373, 375, 402, 444, 448, 451, 770, 772, 829, 1110, 1111, 1112, 1113, 1114, 1115, 1…	[17, 18, 20, 21, 22, 23, 24, 25, 26, 27, 28, 29, 30, 31, 32, 62, 66, 67, 68, 69, 70, 71, 72, 73, 74, 75, 76, 77, 78, 79, 80, 81, 82, 83, 84, 85, 86, 87, 88, 89, 90, 91, 92, 93, 101, 103, 105, 106, 107, 108, 109, 110, 111, 112, 113, 114, 115, 116, 117, 118, 119, 120, 121, 122, 123, 124, 125, 126, 127, 128, 129, 130, 132, 134, 135, 141, 142, 143, 144, 157, 159, 161, 163, 164, 165, 167, 186, 187, 18…	3072
	Q01814_Q9P121	NTM	0.645569	ATP2B2	0.887584		0.126627	0.587543	0.503285	0.0481369	0.376134	0.298878			0.449513	0	0	0	0	0	0	0	0.00730559	Q01814	Q9P121
	Q01814_P20337	RAB3B	0.566224	ATP2B2	0.926203		0.357578	0.614909	0.318287	0.403382	0.414368	0.420668				0	0	0	0	0	0	0	0.00685231	Q01814	P20337	model_2_multimer_v3_pred_0	0.718849	0.505925	0.548509	0.0846009	180	[6, 7, 8, 9, 10, 11, 12, 13, 14, 15, 16, 32, 35, 36, 37, 38, 39, 40, 41, 42, 225, 236, 237, 238, 239, 240, 241, 242, 243, 244, 245, 246, 247, 248, 250, 254, 255, 257, 258, 259, 260, 261, 262, 263, 265, 280, 281, 282, 283, 284, 285, 286, 287, 288, 289, 290, 291, 292, 293, 295, 296, 299, 302, 375, 378, 380, 829, 844, 847, 1111, 1112, 1113, 1114, 1115, 1116, 1117, 1120, 1124, 1145, 1148, 1149, 1150,…	[11, 12, 13, 14, 17, 19, 22, 24, 26, 29, 30, 31, 32, 33, 34, 35, 36, 39, 40, 43, 44, 46, 47, 48, 49, 50, 51, 52, 53, 54, 55, 56, 57, 58, 59, 60, 61, 72, 74, 75, 76, 77, 78, 79, 80, 81, 82, 83, 84, 85, 86, 87, 88, 89, 90, 91, 92, 93, 94, 108, 109, 111, 112, 113, 114, 115, 116, 117, 118, 119, 120, 121, 122, 123, 124, 157, 197, 199, 200, 201, 202, 204]	3072
	Q01814_P61020	RAB5B	0.602134	ATP2B2	0.813137		0.502212	0.534353	0.602595	0.371463	0.320434	0.495107			0.73394	0	0	0	0	0	0	0	0.00692	Q01814	P61020	model_4_multimer_v3_pred_0	0.74628	0.542554	0.583299	0.118364	199	[15, 16, 17, 18, 19, 20, 21, 22, 24, 25, 26, 27, 28, 29, 30, 31, 32, 33, 34, 35, 36, 37, 38, 39, 40, 41, 42, 43, 49, 80, 81, 225, 236, 237, 238, 239, 240, 241, 242, 243, 244, 245, 246, 247, 248, 249, 250, 251, 253, 254, 255, 256, 257, 258, 259, 260, 261, 262, 263, 279, 280, 281, 282, 283, 284, 285, 286, 287, 288, 289, 290, 291, 292, 293, 294, 295, 296, 298, 299, 302, 306, 383, 829, 1106, 1107, 11…	[20, 22, 24, 26, 27, 28, 29, 30, 31, 32, 33, 34, 38, 42, 44, 45, 46, 47, 48, 49, 50, 51, 52, 53, 54, 55, 56, 57, 58, 59, 72, 73, 74, 75, 76, 77, 78, 79, 80, 81, 82, 83, 84, 85, 86, 87, 88, 89, 90, 91, 92, 93, 106, 107, 109, 110, 111, 112, 113, 114, 116, 117, 118, 120, 121, 122, 123, 187, 188, 189, 190, 191, 192, 193, 194, 196, 198, 199, 200, 201, 202, 203, 204, 205, 206, 207, 208]	3072
	Q01814_P11233	RALA	0.744187	ATP2B2	0.880262		0.245574	0.248236	0.508838	0.29515	0.446885	0.393662			0.0368638	0	0	0	0	0	0	0	0.00668415	Q01814	P11233	model_3_multimer_v3_pred_0	0.709561	0.276096	0.362789	0.0755263	156	[35, 36, 37, 38, 39, 40, 41, 42, 234, 236, 237, 238, 239, 240, 241, 242, 243, 244, 245, 246, 247, 248, 249, 250, 251, 253, 254, 255, 256, 257, 259, 281, 282, 283, 284, 285, 286, 287, 288, 289, 290, 291, 292, 293, 294, 295, 375, 376, 377, 378, 379, 380, 688, 767, 770, 771, 772, 773, 794, 797, 801, 805, 826, 829, 830, 847, 1110, 1111, 1112, 1113, 1114, 1115, 1148, 1149, 1150, 1151, 1152, 1153, 1154…	[9, 10, 11, 12, 13, 14, 16, 17, 18, 19, 22, 23, 24, 25, 28, 31, 32, 34, 35, 36, 38, 39, 40, 41, 42, 43, 44, 45, 46, 47, 48, 49, 50, 51, 52, 53, 54, 63, 64, 65, 66, 67, 68, 69, 70, 71, 72, 73, 74, 75, 76, 77, 78, 79, 80, 81, 82, 83, 84, 85, 86, 87, 88, 97, 115, 159, 168, 179, 202, 203, 204, 205, 206]	3072
	Q01814_Q16799	RTN1	0.728441	ATP2B2	0.81485		0.311516	0.499513	0.400126	0.225367	0.488372	0.285299			0.206511	0	0	0	0	0	0	0	0.00695735	Q01814	Q16799	model_3_multimer_v3_pred_0	0.562252	0.37596	0.413218	0.128717	371	[1, 2, 3, 4, 237, 238, 239, 240, 241, 242, 243, 244, 245, 246, 247, 260, 261, 262, 263, 282, 285, 286, 289, 296, 297, 298, 299, 300, 301, 302, 303, 304, 305, 306, 307, 308, 309, 310, 311, 312, 313, 314, 315, 371, 372, 373, 374, 375, 376, 377, 378, 379, 380, 381, 382, 383, 414, 415, 416, 417, 418, 419, 420, 421, 422, 423, 424, 425, 426, 427, 428, 472, 473, 475, 476, 477, 478, 482, 483, 484, 485, 4…	[78, 79, 80, 81, 82, 83, 84, 85, 165, 167, 168, 169, 170, 184, 185, 186, 187, 188, 189, 190, 194, 195, 196, 197, 198, 199, 200, 201, 202, 203, 204, 205, 206, 207, 208, 307, 308, 309, 310, 311, 312, 313, 407, 408, 409, 410, 411, 412, 413, 414, 415, 416, 417, 418, 419, 420, 421, 422, 423, 424, 425, 438, 439, 440, 441, 442, 443, 444, 445, 446, 447, 448, 449, 450, 451, 452, 453, 454, 455, 456, 457, 4…	3072
	Q01814_P78324	SIRPA	0.634687	ATP2B2	0.929588		0.332849	0.585235	0.491715	0.332038	0.373632	0.0675399			0.546671	0	0	0	0	0	0	0	0	Q01814	P78324	model_1_multimer_v3_pred_0	0.616284	0.214968	0.295231	0.408079	319	[215, 217, 218, 232, 233, 266, 267, 268, 358, 359, 360, 361, 362, 363, 364, 365, 366, 367, 396, 399, 400, 403, 404, 407, 501, 513, 514, 519, 520, 521, 522, 523, 524, 525, 526, 527, 528, 529, 530, 531, 532, 535, 536, 537, 538, 539, 540, 541, 542, 543, 544, 545, 546, 547, 548, 549, 550, 551, 552, 553, 554, 555, 558, 562, 563, 564, 565, 566, 567, 568, 569, 570, 571, 572, 573, 574, 575, 576, 577, 578…	[86, 87, 88, 89, 90, 91, 109, 110, 368, 369, 370, 371, 372, 373, 374, 375, 376, 377, 378, 379, 380, 381, 382, 383, 384, 385, 386, 387, 388, 389, 390, 391, 393, 394, 395, 396, 397, 398, 401, 422, 423, 424, 425, 426, 427, 428, 429, 430, 431, 432, 433, 434, 436, 438, 451, 464, 465, 466, 467, 468, 469, 470, 471, 472, 473, 474, 475, 476, 477, 478, 479, 480, 481, 482, 483, 484, 485, 486, 487, 488, 489,…	3072
	Q01814_P60880	SNAP25	0.607686	ATP2B2	0.933566				0.422836	0.290532	0.294186	0.485246			0.288399	0	0	0	0	0	0	0	0.00864962	Q01814	P60880	model_1_multimer_v3_pred_0	0.718949	0.375228	0.443972	0.121133	223	[235, 237, 239, 242, 243, 244, 245, 246, 247, 265, 266, 372, 373, 374, 375, 376, 377, 378, 379, 380, 602, 603, 604, 605, 606, 607, 608, 629, 630, 631, 632, 633, 634, 635, 636, 637, 647, 648, 649, 650, 651, 652, 653, 654, 655, 657, 658, 689, 690, 691, 692, 694, 695, 696, 697, 758, 759, 760, 761, 762, 763, 764, 765, 766, 767, 768, 769, 770, 771, 772, 773, 774, 777, 790, 791, 792, 793, 794, 795, 796…	[16, 19, 20, 22, 23, 24, 25, 26, 27, 28, 29, 30, 31, 33, 34, 35, 36, 37, 38, 39, 40, 41, 42, 43, 44, 45, 46, 47, 48, 49, 50, 51, 52, 53, 54, 55, 56, 57, 58, 59, 60, 61, 62, 63, 64, 65, 66, 67, 68, 69, 70, 73, 76, 105, 106, 107, 108, 109, 110, 111, 112, 113, 114, 115, 116, 117, 118, 119, 120, 121, 122, 123, 126, 140, 141, 142, 145, 148, 149, 151, 152, 153, 154, 155, 156, 157, 158, 159, 160, 161, 1…	3072
	Q01814_O15079	SNPH	0.789367	ATP2B2	0.911863		0.460049		0.382898						0.105223	0	0	0	0	0	0	0	0	Q01814	O15079	model_4_multimer_v3_pred_0	0.619224	0.447291	0.481677	0.103823	384	[85, 86, 87, 88, 89, 90, 91, 92, 93, 98, 101, 102, 104, 105, 106, 107, 172, 175, 176, 177, 178, 179, 180, 181, 182, 183, 184, 185, 186, 187, 188, 190, 205, 221, 223, 237, 238, 239, 240, 241, 242, 243, 244, 260, 261, 262, 263, 277, 280, 281, 282, 283, 284, 285, 286, 287, 288, 289, 290, 291, 292, 293, 294, 295, 296, 297, 340, 341, 342, 343, 344, 345, 346, 347, 348, 349, 350, 351, 352, 353, 370, 371…	[11, 12, 13, 14, 15, 16, 17, 18, 44, 45, 46, 47, 48, 49, 50, 51, 52, 53, 54, 55, 56, 58, 60, 61, 63, 64, 65, 66, 67, 68, 69, 70, 71, 72, 73, 74, 75, 76, 77, 78, 79, 80, 81, 82, 83, 84, 85, 86, 87, 88, 89, 90, 91, 92, 93, 94, 95, 96, 97, 98, 101, 113, 117, 182, 183, 185, 186, 187, 188, 189, 190, 191, 192, 193, 194, 195, 196, 197, 198, 249, 250, 251, 252, 253, 254, 255, 256, 257, 258, 292, 294, 295…	2830
	Q01814_O15020	SPTBN2	0.580699	ATP2B2	0.900474		0.472139	0.385196	0.457637	0.449659	0.369003	0.74333			0.211467	0	0	0	0	0	0	0	0.00695558	Q01814	O15020
	Q01814_Q7L0J3	SV2A	0.674404	ATP2B2	0.937249			0.170531			0.523397					0	0	0	0	0	0	0	0.0044907	Q01814	Q7L0J3	model_5_multimer_v3_pred_0	0.577472	0.231584	0.300762	0.363672	122	[476, 477, 557, 711, 712, 715, 718, 719, 722, 749, 750, 751, 752, 753, 754, 932, 933, 973, 974, 975, 976, 977, 978, 979, 993, 997, 1008, 1011, 1014, 1015, 1020, 1021, 1022, 1023, 1024, 1025, 1026, 1027, 1028, 1029, 1033, 1037, 1040, 1059, 1060, 1061, 1062, 1063, 1064, 1065, 1066, 1067, 1068, 1069, 1070, 1072, 1073, 1075, 1076]	[94, 96, 98, 163, 164, 167, 171, 232, 233, 236, 240, 243, 244, 246, 247, 248, 250, 251, 314, 319, 320, 321, 322, 323, 324, 325, 326, 327, 328, 330, 331, 332, 334, 335, 336, 337, 338, 339, 341, 342, 345, 346, 347, 348, 349, 350, 351, 352, 353, 354, 355, 356, 368, 371, 372, 373, 375, 376, 380, 383, 389, 391, 395]	3072
	Q01814_O95292	VAPB	0.860396	ATP2B2	0.746609		0.519972	0.109002	0.422675	0.557273	0.344999	0.66982			0.303771	0	0	0	0	0	0	0	0.00693966	Q01814	O95292	model_1_multimer_v3_pred_0	0.723395	0.384441	0.452232	0.191204	245	[35, 36, 37, 38, 39, 40, 106, 110, 113, 117, 233, 235, 236, 237, 238, 239, 240, 241, 242, 243, 244, 245, 246, 247, 248, 249, 250, 251, 253, 254, 255, 257, 259, 262, 266, 352, 353, 354, 355, 356, 357, 358, 359, 360, 361, 362, 363, 364, 365, 366, 367, 368, 369, 370, 371, 372, 373, 374, 375, 395, 399, 401, 402, 403, 404, 405, 406, 407, 408, 409, 410, 411, 413, 414, 417, 418, 421, 422, 428, 430, 433,…	[1, 2, 3, 4, 5, 6, 13, 14, 15, 16, 23, 25, 28, 30, 42, 43, 44, 45, 46, 47, 48, 49, 50, 51, 52, 53, 54, 55, 56, 57, 58, 59, 69, 70, 71, 72, 73, 74, 75, 76, 77, 78, 79, 81, 82, 83, 84, 85, 86, 87, 88, 89, 90, 91, 92, 101, 102, 103, 104, 106, 107, 109, 110, 111, 112, 114, 115, 116, 117, 118, 119, 120, 121, 169, 173, 176, 177, 179, 180, 181, 183, 184, 185, 186, 187, 188, 190, 191, 192, 194, 220, 221,…	3072
	Q9Y5K8_P15056	BRAF	0.731405	ATP6V1D	0.804427	0.431178	0.469864		0.362408	0.146179	0.344634	0.267727	0.547155		0.356139	0	0	0	0	0	0	0	0	Q9Y5K8	P15056	model_2_multimer_v3_pred_0	0.373438	0.147176	0.192429	0.136896	163	[1, 2, 3, 4, 5, 6, 7, 8, 9, 10, 11, 12, 13, 14, 15, 16, 17, 18, 19, 20, 21, 22, 167, 170, 171, 172, 173, 174, 175, 176, 177, 178, 179, 180, 181, 182, 183, 184, 186, 187, 188, 189, 190, 191, 192, 193, 194, 195, 196, 197, 198, 199, 200, 201, 202, 203, 204, 205, 206, 207, 208, 209, 211, 212, 240, 241, 242, 243, 244, 245, 246]	[357, 358, 359, 360, 361, 362, 363, 364, 365, 366, 367, 368, 369, 370, 437, 438, 439, 440, 441, 442, 443, 444, 445, 446, 447, 448, 449, 450, 451, 452, 453, 454, 455, 456, 457, 475, 476, 477, 478, 480, 495, 498, 499, 502, 503, 504, 505, 506, 507, 508, 509, 510, 511, 512, 513, 514, 515, 516, 517, 518, 519, 520, 521, 522, 523, 525, 526, 527, 528, 529, 530, 566, 569, 570, 585, 587, 589, 591, 595, 738…	3072
	Q9Y5K8_Q86UW7	CADPS2	0.67422	ATP6V1D	0.899133		0.345984		0.473416	0.371417	0.426047	0.2287	0.27409	0.36529	0.397372	0	0	0	0	0	0	0	0	Q9Y5K8	Q86UW7	model_1_multimer_v3_pred_0	0.530906	0.415043	0.438215	0.0959938	176	[1, 2, 3, 4, 5, 6, 8, 13, 16, 17, 20, 23, 27, 30, 31, 34, 35, 38, 42, 173, 181, 184, 185, 186, 187, 188, 189, 190, 191, 192, 193, 194, 195, 196, 197, 198, 199, 200, 201, 202, 203, 204, 205, 206, 207, 208, 209, 210, 211, 212, 213, 214, 217, 232, 233, 234, 235, 236, 237, 238, 239, 240, 241, 242, 243, 244, 245, 246, 247]	[1, 2, 3, 4, 5, 96, 97, 98, 102, 236, 258, 259, 260, 261, 262, 263, 264, 265, 266, 267, 268, 269, 270, 271, 320, 322, 323, 324, 325, 326, 327, 328, 329, 330, 331, 332, 333, 334, 335, 336, 337, 338, 339, 348, 350, 351, 352, 353, 354, 368, 372, 406, 410, 412, 456, 481, 483, 484, 485, 486, 487, 488, 489, 490, 512, 514, 515, 516, 517, 518, 519, 520, 537, 538, 539, 540, 541, 542, 543, 563, 564, 579, 5…	3072
	Q9Y5K8_Q8IU85	CAMK1D	0.551424	ATP6V1D	0.824826	0.410683	0.498724	0.267506	0.360803	0.17668	0.303631	0.36718	0.603889	0.566706	0.561639	0	0	0	0	0	0	0	0	Q9Y5K8	Q8IU85	model_1_multimer_v3_pred_0	0.518399	0.25128	0.304704	0.203657	198	[1, 2, 3, 4, 5, 6, 7, 8, 9, 10, 11, 12, 13, 14, 15, 16, 17, 18, 19, 20, 21, 22, 23, 24, 25, 181, 182, 183, 184, 185, 186, 187, 188, 189, 190, 191, 192, 193, 194, 195, 196, 197, 198, 199, 200, 201, 202, 203, 204, 205, 206, 207, 208, 209, 210, 211, 212, 213, 215, 241, 242, 243, 244, 245, 246, 247]	[27, 28, 29, 30, 31, 32, 33, 34, 35, 36, 37, 38, 39, 50, 52, 53, 54, 55, 57, 58, 59, 60, 61, 62, 63, 64, 65, 66, 67, 68, 69, 100, 101, 102, 103, 104, 105, 106, 107, 108, 109, 110, 111, 112, 113, 114, 142, 143, 144, 145, 146, 147, 148, 149, 150, 151, 152, 154, 155, 164, 165, 166, 167, 168, 169, 170, 176, 177, 178, 179, 180, 181, 182, 183, 184, 185, 186, 187, 188, 189, 190, 191, 192, 193, 194, 195,…	3072
	Q9Y5K8_Q96F07	CYFIP2	0.746506	ATP6V1D	0.910696	0.478065	0.482564	0.375853	0.501727	0.525817	0.446461	0.402226	0.410478	0.336784	0.452757	0	0	0	0	0	0	0	0.00679016	Q9Y5K8	Q96F07	model_4_multimer_v3_pred_0	0.789071	0.452174	0.519554	0.453147	133	[1, 2, 3, 6, 7, 8, 9, 10, 11, 12, 13, 14, 15, 16, 18, 19, 22, 182, 183, 185, 186, 187, 188, 189, 190, 191, 192, 193, 194, 195, 196, 197, 198, 199, 200, 201, 202, 203, 204, 205, 207, 208, 211, 214, 218, 240, 241, 242, 243, 244, 245, 246, 247]	[19, 428, 429, 430, 663, 664, 665, 670, 674, 677, 678, 680, 717, 718, 719, 720, 721, 722, 723, 724, 725, 726, 727, 728, 729, 730, 731, 732, 733, 736, 786, 787, 788, 789, 790, 791, 792, 793, 794, 795, 796, 797, 798, 799, 800, 801, 802, 803, 804, 805, 806, 841, 842, 843, 844, 845, 846, 847, 848, 849, 850, 851, 852, 854, 855, 856, 857, 858, 903, 904, 905, 906, 907, 908, 909, 910, 911, 912, 916, 919]	3072
	Q9Y5K8_Q09019	DMWD	0.656938	ATP6V1D	0.852108		0.169144		0.260347		0.13132		0.116351			0	0	0	0	0	0	0	0	Q9Y5K8	Q09019	model_2_multimer_v3_pred_0	0.627067	0.622197	0.623171	0.434511	166	[1, 2, 3, 4, 6, 7, 8, 9, 10, 11, 12, 13, 14, 15, 16, 17, 18, 19, 20, 21, 22, 23, 28, 96, 98, 105, 107, 157, 160, 161, 162, 163, 164, 165, 167, 168, 171, 175, 176, 179, 180, 183, 186, 187, 189, 190, 191, 192, 193, 194, 195, 196, 197, 198, 201, 205, 208, 209, 242, 243, 244, 245, 246, 247]	[12, 13, 14, 15, 16, 17, 18, 19, 20, 21, 22, 24, 35, 36, 37, 38, 39, 40, 41, 42, 43, 44, 45, 48, 85, 87, 88, 89, 90, 91, 92, 93, 94, 114, 116, 126, 128, 129, 130, 131, 132, 133, 134, 135, 136, 137, 138, 148, 149, 150, 151, 152, 153, 154, 155, 156, 157, 158, 159, 160, 161, 162, 163, 164, 165, 184, 185, 186, 188, 189, 190, 191, 192, 193, 194, 199, 200, 201, 202, 203, 204, 205, 206, 207, 208, 209, 4…	3072
	Q9Y5K8_Q05193	DNM1	0.734845	ATP6V1D	0.936967	0.433149	0.430168	0.299311	0.476654	0.363424	0.336042	0.18216	0.595806	0.573591	0.391112	0	0	0	0	0	0	0	0.00673414	Q9Y5K8	Q05193	model_4_multimer_v3_pred_0	0.433268	0.234852	0.274535	0.308268	165	[12, 13, 14, 15, 16, 17, 18, 19, 20, 21, 22, 23, 24, 25, 26, 27, 28, 29, 31, 32, 33, 34, 35, 36, 37, 38, 39, 42, 46, 101, 102, 103, 205, 206, 209, 213, 216, 217, 220, 224, 231, 232, 233, 234, 235, 236, 237, 238, 239, 240, 241, 242, 243, 244, 245, 246, 247]	[1, 2, 3, 4, 5, 6, 7, 8, 9, 10, 11, 75, 129, 130, 131, 132, 172, 197, 198, 200, 201, 202, 203, 217, 218, 219, 220, 221, 222, 223, 225, 226, 227, 228, 229, 230, 231, 232, 233, 268, 270, 271, 272, 273, 275, 276, 277, 278, 279, 280, 281, 282, 283, 284, 285, 286, 287, 288, 289, 290, 291, 295, 297, 298, 299, 301, 302, 303, 304, 305, 306, 307, 308, 309, 310, 312, 313, 326, 327, 328, 330, 331, 332, 333,…	3072
	Q9Y5K8_O43301	HSPA12A	0.62776	ATP6V1D	0.815794		0.394806	0.29186	0.501228	0.323301	0.31526	0.241356	0.470512	0.479652	0.3484	0	0	0	0	0	0	0	0	Q9Y5K8	O43301	model_1_multimer_v3_pred_0	0.689045	0.368009	0.432216	0.327183	215	[1, 2, 3, 4, 5, 6, 7, 8, 9, 11, 13, 15, 16, 17, 18, 19, 20, 21, 22, 23, 24, 25, 26, 27, 28, 30, 31, 33, 34, 35, 37, 38, 39, 40, 41, 42, 43, 44, 45, 46, 47, 48, 49, 50, 51, 52, 53, 55, 56, 155, 156, 159, 160, 161, 162, 163, 164, 165, 166, 167, 168, 169, 170, 171, 172, 173, 174, 175, 176, 177, 178, 179, 180, 181, 182, 183, 184, 185, 186, 187, 188, 189, 190, 191, 192, 193, 194, 195, 196, 197]	[70, 71, 72, 77, 79, 80, 81, 82, 83, 84, 85, 86, 87, 88, 89, 90, 91, 92, 93, 94, 95, 96, 97, 98, 116, 117, 118, 119, 120, 121, 122, 123, 124, 125, 183, 186, 187, 245, 249, 250, 251, 252, 253, 254, 255, 261, 262, 263, 264, 265, 266, 276, 277, 278, 279, 280, 281, 282, 283, 284, 285, 286, 287, 288, 289, 290, 291, 292, 293, 294, 295, 299, 300, 301, 303, 377, 378, 381, 383, 384, 385, 386, 387, 388, 38…	3072
	Q9Y5K8_Q5JU85	IQSEC2	0.586055	ATP6V1D	0.862263	0.696215	0.411715		0.324531		0.345111	0.454499	0.50081		0.286557	0	0	0	0	0	0	0	0	Q9Y5K8	Q5JU85	model_3_multimer_v3_pred_0	0.333364	0.451734	0.42806	0.263483	242	[1, 2, 3, 6, 7, 8, 9, 10, 11, 12, 13, 14, 30, 31, 33, 34, 35, 36, 37, 38, 39, 40, 41, 42, 43, 44, 45, 46, 47, 48, 49, 50, 51, 52, 53, 54, 55, 56, 57, 58, 59, 60, 61, 62, 63, 64, 65, 66, 67, 68, 69, 70, 71, 72, 73, 74, 75, 76, 77, 78, 79, 80, 81, 82, 83, 84, 126, 134, 137, 138, 141, 142, 144, 145, 146, 147, 148, 149, 150, 151, 152, 153, 154, 155, 156, 157, 158, 159, 160, 161, 162, 163, 164, 165, 1…	[10, 11, 12, 13, 14, 15, 16, 17, 18, 19, 20, 21, 22, 23, 24, 25, 26, 27, 28, 29, 30, 31, 32, 33, 34, 35, 36, 37, 38, 39, 40, 41, 42, 43, 44, 45, 46, 47, 48, 49, 50, 51, 52, 53, 54, 55, 56, 57, 58, 59, 60, 61, 62, 63, 64, 65, 68, 69, 322, 324, 325, 326, 327, 328, 329, 330, 331, 332, 333, 334, 335, 336, 337, 338, 339, 340, 341, 342, 343, 344, 345, 346, 347, 348, 350, 351, 352, 353, 354, 355, 356, 3…	3072
	Q9Y5K8_Q13303	KCNAB2	0.562048	ATP6V1D	0.858738	0.634052	0.569855	0.706571	0.481642	0.80666	0.596217	0.36389	0.628937	0.445416	0.538283	0	0	0	0	0	0	0	0	Q9Y5K8	Q13303	model_1_multimer_v3_pred_0	0.576987	0.136582	0.224663	0.387817	86	[1, 2, 3, 4, 5, 6, 7, 8, 9, 10, 11, 12, 13, 14, 15, 16, 18, 19, 179, 183, 185, 186, 187, 188, 189, 190, 191, 192, 193, 194, 195, 196, 197, 198, 199, 200, 201, 202, 203, 204, 205, 208]	[133, 162, 164, 165, 166, 167, 168, 169, 170, 171, 172, 174, 175, 178, 185, 187, 190, 191, 192, 193, 194, 195, 196, 197, 198, 199, 200, 201, 202, 203, 204, 205, 206, 207, 208, 209, 210, 228, 231, 232, 235, 236, 238, 362]	3072
	Q9Y5K8_O15066	KIF3B	0.695152	ATP6V1D	0.808359	0.524394	0.310429	0.29321	0.361374	0.154854	0.275975	0.280808	0.298216		0.272991	0	0	0	0	0	0	0	0	Q9Y5K8	O15066	model_3_multimer_v3_pred_0	0.59933	0.665961	0.652635	0.425418	169	[1, 2, 3, 4, 5, 6, 7, 8, 37, 41, 44, 45, 46, 47, 48, 49, 50, 51, 52, 53, 54, 55, 56, 57, 58, 59, 60, 61, 62, 63, 64, 65, 66, 67, 68, 69, 70, 73, 78, 79, 80, 81, 82, 83, 84, 85, 86, 87, 88, 89, 90, 91, 92, 93, 94, 95, 96, 109, 110, 112, 114, 116, 118, 119, 138, 141, 144, 145, 146, 148, 149, 151, 152, 153, 154, 155, 156, 157, 158, 159, 160, 161, 162, 163, 164, 165, 166, 167, 168, 169, 170, 171, 172…	[567, 569, 570, 571, 572, 573, 574, 575, 576, 577, 578, 579, 580, 581, 582, 583, 584, 585, 586, 587, 588, 589, 590, 596, 663, 664, 665, 666, 667, 668, 669, 670, 671, 672, 673, 674, 675, 676, 677, 678, 679, 680, 681, 682, 683, 684, 685, 686, 687, 688, 689, 690, 691, 692, 693, 694, 695, 696, 697, 698, 699, 700, 701, 702, 703, 704, 705, 706]	3072
	Q9Y5K8_Q8WXG6	MADD	0.64792	ATP6V1D	0.878917	0.462386	0.351609	0.43974	0.349449	0.394596	0.434535	0.339132	0.39763		0.304584	0	0	0	0	0	0	0	0	Q9Y5K8	Q8WXG6	model_3_multimer_v3_pred_0	0.550935	0.494113	0.505477	0.463989	236	[2, 3, 4, 5, 6, 7, 8, 9, 10, 11, 12, 13, 14, 15, 16, 17, 18, 19, 20, 21, 22, 23, 24, 25, 26, 27, 28, 33, 36, 98, 100, 102, 103, 104, 105, 106, 160, 164, 165, 167, 168, 169, 170, 171, 172, 174, 175, 176, 177, 179, 180, 183, 184, 187, 188, 189, 190, 191, 192, 193, 194, 195, 196, 197, 198, 199, 200, 201, 202, 203, 204, 205, 206, 209, 235, 236, 237, 238, 239, 240, 241, 242, 243, 244, 245, 246, 247]	[939, 942, 943, 945, 946, 947, 949, 950, 953, 977, 978, 979, 981, 982, 983, 985, 988, 1351, 1440, 1441, 1442, 1443, 1444, 1445, 1446, 1447, 1448, 1449, 1450, 1451, 1452, 1453, 1454, 1455, 1456, 1457, 1458, 1459, 1460, 1461, 1462, 1463, 1464, 1465, 1466, 1467, 1468, 1469, 1470, 1471, 1472, 1473, 1474, 1475, 1478, 1479, 1480, 1481, 1482, 1483, 1484, 1485, 1486, 1487, 1488, 1489, 1491, 1492, 1493, 1…	3072
	Q9Y5K8_Q9NQ66	PLCB1	0.518051	ATP6V1D	0.886624	0.477443	0.375231	0.276774	0.293375	0.17181	0.309026	0.486929	0.381419		0.248115	0	0	0	0	0	0	0	0	Q9Y5K8	Q9NQ66	model_3_multimer_v3_pred_0	0.593572	0.227752	0.300916	0.212751	95	[40, 41, 42, 43, 44, 45, 46, 47, 48, 49, 50, 51, 52, 53, 54, 55, 56, 57, 58, 59, 62, 63, 66, 96, 97, 98, 105, 106, 107, 108, 109, 141, 144, 145, 148, 149, 150, 151, 152, 153, 154, 155, 156, 157, 158, 159, 160, 161, 162, 163, 164, 165, 166, 167, 168, 169, 170, 171]	[1, 2, 4, 259, 260, 261, 262, 267, 668, 669, 670, 671, 672, 673, 674, 798, 799, 800, 802, 803, 804, 805, 806, 807, 808, 809, 810, 811, 812, 813, 814, 815, 816, 817, 818, 820, 821]	3072
	Q9Y5K8_Q16537	PPP2R5E	0.628614	ATP6V1D	0.811894	0.517502	0.50172	0.586017	0.426128	0.447662	0.350922	0.209133	0.566679	0.43612	0.413181	0	0	0	0	0	0	0	0.00667854	Q9Y5K8	Q16537	model_1_multimer_v3_pred_0	0.589609	0.202952	0.280284	0.231131	86	[1, 2, 3, 6, 7, 8, 9, 10, 11, 12, 13, 14, 15, 16, 18, 182, 183, 184, 185, 186, 187, 188, 189, 190, 191, 192, 193, 194, 195, 196, 197, 198, 199, 200, 201, 202, 204, 205, 244, 245, 246]	[135, 136, 137, 138, 139, 140, 141, 275, 276, 277, 278, 279, 310, 311, 312, 313, 314, 315, 316, 317, 318, 319, 320, 350, 351, 352, 353, 354, 355, 356, 357, 358, 359, 360, 361, 362, 365, 397, 398, 399, 400, 401, 402, 403, 406]	3072
	Q9Y5K8_Q00577	PURA	0.517025	ATP6V1D	0.837193	0.452041	0.433073	0.311475	0.531909	0.18237	0.396097	0.391818	0.330441	0.430737	0.510272	0	0	0	0	0	0	0	0	Q9Y5K8	Q00577	model_5_multimer_v3_pred_0	0.378084	0.104871	0.159514	0.0817228	77	[75, 79, 82, 83, 84, 85, 86, 87, 88, 89, 90, 91, 113, 114, 115, 116, 117, 118, 119, 120, 121, 122, 123, 124, 125, 126, 127, 128, 129, 131, 132, 135, 136]	[147, 149, 150, 151, 152, 153, 154, 173, 174, 175, 176, 177, 178, 179, 224, 226, 228, 229, 230, 231, 232, 233, 234, 245, 246, 247, 248, 249, 250, 251, 252, 253, 254, 255, 256, 257, 258, 259, 267, 270, 271, 274, 277, 278]	3072
	Q9Y5K8_Q6ZVM7	TOM1L2	0.619993	ATP6V1D	0.908418	0.52646	0.366566	0.383939	0.624159	0.39416	0.356695	0.327478	0.414079	0.505503	0.440759	0	0	0	0	0	0	0	1.37793e-06	Q9Y5K8	Q6ZVM7	model_3_multimer_v3_pred_0	0.510088	0.677322	0.643875	0.625746	282	[1, 2, 3, 4, 5, 6, 7, 8, 9, 10, 13, 15, 16, 17, 18, 19, 20, 21, 22, 23, 24, 25, 26, 27, 28, 29, 30, 31, 32, 33, 34, 35, 36, 37, 40, 41, 42, 43, 44, 45, 46, 47, 48, 49, 50, 51, 52, 55, 58, 94, 95, 96, 97, 98, 99, 100, 101, 102, 103, 104, 105, 106, 107, 108, 109, 144, 145, 146, 147, 148, 149, 150, 151, 152, 153, 154, 155, 156, 157, 158, 159, 160, 161, 162, 163, 164, 165, 166, 167, 168, 169, 170, 17…	[34, 37, 38, 41, 42, 76, 77, 78, 79, 80, 81, 82, 83, 86, 119, 122, 123, 126, 127, 147, 148, 149, 150, 151, 152, 153, 154, 155, 156, 157, 158, 159, 160, 161, 162, 163, 164, 165, 166, 167, 168, 169, 170, 171, 172, 173, 223, 226, 227, 228, 229, 230, 231, 232, 233, 234, 235, 236, 237, 238, 239, 240, 241, 242, 243, 244, 245, 246, 249, 250, 251, 252, 253, 254, 255, 256, 257, 258, 259, 260, 261, 262, 26…	3072
	Q9Y5K8_P68366	TUBA4A	0.717519	ATP6V1D	0.918543	0.506218	0.658142	0.336085	0.721816	0.291482	0.465934	0.300353	0.200917	0.367856	0.600115	0	0	0	0	0	0	0	0.00693568	Q9Y5K8	P68366	model_5_multimer_v3_pred_0	0.640687	0.166578	0.261399	0.219717	120	[8, 9, 10, 11, 12, 13, 14, 15, 16, 17, 18, 19, 21, 22, 186, 187, 189, 190, 191, 192, 193, 194, 195, 196, 197, 198, 199, 200, 201, 202, 204, 205, 206, 209, 233, 234, 235, 236, 238, 240, 241, 242, 243, 244, 245, 246, 247]	[2, 130, 131, 132, 133, 134, 135, 154, 155, 156, 157, 158, 159, 160, 161, 162, 163, 164, 165, 166, 191, 192, 193, 194, 195, 196, 197, 198, 199, 246, 247, 248, 249, 250, 251, 252, 253, 254, 255, 256, 257, 258, 260, 261, 262, 263, 264, 265, 266, 293, 324, 325, 326, 327, 328, 329, 330, 331, 332, 333, 334, 335, 336, 337, 338, 339, 340, 341, 352, 420, 424, 428, 431]	3072
	Q9Y5K8_Q13885	TUBB2A	0.689682	ATP6V1D	0.866431	0.492095	0.370685	0.252512	0.668566	0.36607	0.36327	0.25748	0.256266	0.450837	0.619661	0	0	0	0	0	0	0	0	Q9Y5K8	Q13885	model_5_multimer_v3_pred_0	0.639057	0.174238	0.267202	0.355592	177	[8, 9, 10, 11, 12, 13, 14, 15, 16, 17, 18, 19, 20, 21, 24, 185, 187, 188, 191, 192, 193, 194, 195, 196, 197, 198, 199, 200, 201, 202, 203, 204, 205, 206, 207, 208, 209, 210, 212, 213, 215, 216, 217, 219, 220, 223, 232, 233, 234, 235, 236, 237, 238, 239, 240, 241, 242, 243, 244, 245, 246, 247]	[152, 153, 156, 157, 160, 161, 162, 163, 164, 190, 191, 192, 193, 194, 195, 196, 197, 198, 209, 210, 211, 212, 213, 214, 215, 216, 217, 218, 227, 228, 246, 249, 251, 252, 253, 254, 255, 256, 257, 258, 259, 260, 261, 262, 263, 264, 270, 271, 272, 273, 274, 275, 276, 277, 278, 279, 280, 281, 282, 283, 284, 285, 286, 287, 288, 289, 290, 291, 292, 294, 295, 297, 298, 311, 312, 313, 323, 324, 325, 326…	3072
	Q8NBF6_P15056	BRAF	0.564679	AVL9	0.841127	0.515434	0.527266		0.445725	0.456554	0.531802	0.438384	0.602296		0.426714	0	0	0	0	0	0	0	0	Q8NBF6	P15056	model_5_multimer_v3_pred_0	0.496563	0.484451	0.486873	0.302063	335	[1, 2, 3, 4, 5, 6, 7, 8, 9, 10, 13, 14, 15, 16, 19, 69, 70, 71, 72, 73, 93, 95, 96, 97, 118, 119, 120, 124, 126, 127, 128, 129, 130, 131, 132, 133, 134, 135, 136, 137, 138, 139, 140, 141, 142, 143, 144, 145, 149, 150, 151, 152, 153, 154, 155, 156, 157, 158, 159, 160, 161, 162, 163, 164, 165, 166, 167, 168, 169, 170, 172, 173, 175, 176, 177, 178, 179, 180, 181, 182, 183, 184, 185, 186, 187, 188, 2…	[59, 60, 61, 62, 63, 64, 65, 66, 67, 68, 69, 70, 71, 72, 73, 74, 75, 76, 77, 78, 79, 80, 81, 82, 83, 84, 85, 87, 154, 155, 156, 157, 158, 159, 161, 165, 167, 168, 169, 170, 171, 172, 175, 178, 179, 180, 181, 182, 183, 184, 185, 186, 187, 188, 189, 214, 240, 241, 242, 243, 244, 245, 246, 247, 253, 254, 255, 256, 257, 267, 278, 325, 326, 327, 328, 329, 330, 331, 332, 333, 334, 335, 437, 438, 439, 4…	3072
	Q9UQB8_Q9NYI0	PSD3	0.536452	BAIAP2	0.831092	0.570733	0.345574		0.529782	0.274069	0.357057	0.395481	0.475446		0.403346	0	0	0	0	0	0	0	0.00709837	Q9UQB8	Q9NYI0	model_1_multimer_v3_pred_0	0.285459	0.301157	0.298017	0.054347	413	[17, 18, 20, 21, 24, 25, 28, 29, 99, 100, 103, 104, 105, 106, 107, 108, 109, 110, 111, 112, 113, 114, 115, 116, 117, 118, 119, 121, 122, 124, 125, 128, 140, 141, 143, 144, 145, 146, 147, 148, 149, 150, 151, 152, 153, 154, 155, 156, 157, 158, 159, 160, 161, 162, 164, 185, 186, 187, 188, 189, 190, 191, 192, 193, 194, 195, 196, 197, 198, 199, 200, 202, 203, 206, 207, 233, 273, 274, 275, 276, 277, 27…	[8, 20, 24, 28, 32, 33, 49, 51, 52, 53, 54, 55, 56, 57, 58, 59, 60, 61, 62, 63, 64, 65, 66, 67, 155, 163, 164, 165, 166, 167, 168, 169, 286, 287, 288, 289, 290, 291, 373, 374, 375, 376, 377, 378, 379, 380, 381, 382, 438, 439, 440, 441, 442, 443, 444, 445, 446, 447, 448, 449, 450, 451, 452, 453, 454, 455, 456, 457, 458, 459, 460, 461, 462, 463, 464, 465, 466, 467, 468, 469, 470, 471, 472, 473, 474…	3072
	P11274_Q9UDT6	CLIP2	0.826104	BCR	0.61253	0.605581	0.40618	0.261122	0.37735	0.209885	0.39009	0.192615	0.265095	0.407512	0.349368	0	0	0	0	0	0	0	0	P11274	Q9UDT6	model_4_multimer_v3_pred_0	0.316505	0.223326	0.241962	0.0815347	621	[1, 2, 3, 4, 5, 6, 7, 8, 9, 10, 11, 12, 13, 14, 15, 16, 17, 18, 19, 20, 21, 22, 23, 24, 25, 26, 27, 30, 31, 34, 35, 36, 37, 38, 39, 40, 41, 42, 43, 44, 45, 46, 47, 48, 49, 50, 51, 52, 53, 54, 55, 56, 57, 58, 59, 60, 61, 62, 63, 64, 65, 66, 67, 68, 69, 70, 71, 73, 104, 105, 106, 107, 108, 109, 110, 111, 112, 113, 114, 115, 116, 117, 118, 227, 228, 229, 230, 231, 232, 233, 234, 235, 236, 237, 238, …	[76, 87, 88, 89, 90, 91, 92, 101, 102, 103, 104, 105, 106, 107, 108, 109, 111, 113, 116, 117, 118, 119, 120, 123, 124, 125, 126, 127, 135, 137, 138, 139, 140, 141, 142, 143, 144, 145, 146, 150, 151, 152, 153, 154, 164, 165, 166, 167, 168, 169, 170, 171, 172, 173, 174, 175, 176, 177, 178, 179, 180, 181, 182, 183, 223, 224, 225, 226, 227, 228, 229, 230, 231, 232, 233, 234, 235, 236, 237, 241, 243, …	3072
	P11274_Q96F07	CYFIP2	0.80008	BCR	0.79293	0.463318	0.390393	0.319589	0.57743	0.416134	0.297173	0.294051	0.258545	0.329642	0.349953	0	0	0	0	0	0	0	0.00710558	P11274	Q96F07	model_5_multimer_v3_pred_0	0.550267	0.446419	0.467189	0.590222	361	[42, 43, 46, 47, 49, 50, 51, 52, 53, 54, 55, 56, 57, 58, 59, 60, 61, 62, 63, 64, 65, 66, 67, 68, 69, 70, 71, 72, 73, 74, 75, 76, 77, 79, 138, 139, 140, 141, 142, 143, 144, 145, 146, 147, 148, 149, 150, 151, 152, 153, 154, 155, 156, 157, 158, 159, 160, 161, 162, 163, 164, 165, 166, 167, 168, 430, 490, 491, 492, 493, 494, 495, 496, 497, 498, 499, 501, 662, 663, 951, 952, 981, 982, 983, 984, 1081, 1…	[94, 95, 96, 97, 98, 100, 101, 102, 103, 104, 105, 106, 107, 430, 439, 657, 658, 659, 660, 678, 725, 728, 729, 732, 751, 758, 760, 802, 810, 814, 815, 816, 817, 818, 819, 820, 821, 865, 866, 867, 868, 869, 870, 871, 872, 873, 874, 875, 876, 877, 878, 879, 880, 881, 882, 883, 884, 885, 886, 887, 888, 889, 890, 891, 892, 893, 894, 895, 896, 897, 898, 899, 900, 901, 902, 903, 904, 905, 906, 907, 908…	3072
	P11274_Q9NQX3	GPHN	0.811875	BCR	0.768101	0.303913	0.462577	0.489275	0.57889	0.152124	0.352976	0.438097	0.264934	0.275599	0.421091	0	0	0	0	0	0	0	0.00718984	P11274	Q9NQX3	model_4_multimer_v3_pred_0	0.379208	0.303511	0.31865	0.259398	554	[42, 43, 45, 46, 47, 48, 49, 50, 51, 53, 54, 57, 248, 249, 250, 251, 252, 253, 254, 255, 256, 257, 258, 259, 260, 261, 262, 263, 264, 265, 266, 267, 268, 269, 270, 271, 272, 273, 274, 275, 276, 277, 278, 279, 280, 281, 282, 283, 284, 285, 286, 294, 295, 296, 297, 298, 299, 316, 318, 342, 343, 344, 345, 346, 347, 348, 490, 491, 492, 494, 495, 496, 498, 499, 501, 502, 503, 505, 506, 644, 645, 646, …	[1, 4, 5, 6, 7, 8, 9, 10, 11, 12, 13, 14, 15, 16, 17, 18, 23, 24, 25, 26, 27, 28, 29, 30, 31, 32, 33, 34, 35, 41, 42, 43, 44, 45, 46, 47, 48, 49, 50, 51, 52, 54, 60, 61, 62, 63, 64, 65, 66, 67, 68, 69, 70, 71, 72, 73, 74, 75, 76, 77, 78, 79, 80, 81, 82, 83, 136, 137, 138, 139, 140, 141, 142, 152, 155, 156, 159, 160, 162, 163, 166, 167, 170, 192, 193, 194, 195, 196, 197, 198, 199, 200, 201, 258, 2…	3072
	P11274_O75146	HIP1R	0.606949	BCR	0.805671	0.680173	0.57741	0.514758	0.573962	0.335406	0.470355	0.578314	0.264744	0.303148	0.524975	0	0	0	0	0	0	0	0.00693698	P11274	O75146	model_5_multimer_v3_pred_0	0.335051	0.236995	0.256606	0.0950625	421	[1, 2, 3, 4, 5, 6, 7, 8, 9, 10, 11, 13, 14, 15, 16, 17, 18, 19, 20, 21, 22, 23, 24, 25, 26, 27, 28, 29, 30, 31, 32, 33, 34, 35, 36, 37, 38, 39, 40, 41, 42, 43, 44, 45, 46, 47, 48, 49, 50, 51, 52, 53, 54, 55, 56, 57, 58, 59, 60, 61, 62, 63, 64, 65, 66, 67, 68, 69, 70, 71, 72, 73, 156, 157, 158, 159, 160, 161, 162, 163, 164, 165, 166, 167, 168, 170, 172, 249, 250, 266, 268, 269, 270, 271, 272, 273,…	[1, 2, 3, 4, 5, 6, 7, 8, 9, 10, 11, 12, 14, 37, 40, 41, 42, 43, 44, 47, 76, 77, 78, 79, 80, 81, 114, 115, 116, 117, 118, 119, 120, 121, 122, 123, 124, 125, 126, 127, 128, 129, 130, 131, 192, 195, 196, 197, 198, 199, 200, 201, 203, 204, 205, 206, 207, 208, 209, 210, 211, 314, 316, 352, 355, 356, 359, 644, 645, 646, 647, 648, 649, 650, 651, 652, 653, 654, 655, 708, 709, 711, 712, 713, 714, 743, 767…	3072
	P11274_Q8WXG6	MADD	0.800486	BCR	0.738589	0.510575	0.375786	0.528644	0.526076	0.640185	0.387108	0.378144	0.486165		0.359815	0	0	0	0	0	0	0	0	P11274	Q8WXG6	model_4_multimer_v3_pred_0	0.287381	0.255574	0.261936	0.0473654	836	[6, 7, 8, 9, 10, 11, 12, 13, 14, 15, 16, 17, 18, 19, 20, 21, 22, 23, 24, 25, 29, 30, 31, 32, 33, 34, 35, 36, 37, 38, 39, 40, 41, 42, 43, 44, 45, 46, 50, 51, 52, 53, 54, 55, 56, 57, 58, 59, 60, 61, 62, 63, 64, 65, 66, 67, 68, 69, 70, 71, 75, 172, 173, 174, 175, 176, 177, 178, 195, 196, 197, 198, 199, 200, 201, 202, 203, 204, 205, 206, 207, 208, 209, 210, 211, 315, 316, 317, 318, 319, 320, 321, 322…	[1, 2, 3, 4, 5, 6, 8, 9, 10, 11, 12, 55, 57, 58, 59, 63, 65, 66, 67, 68, 70, 71, 73, 77, 78, 79, 80, 81, 82, 83, 84, 85, 86, 87, 88, 89, 90, 91, 92, 93, 181, 182, 183, 184, 185, 186, 187, 188, 189, 190, 191, 192, 193, 194, 195, 197, 198, 201, 220, 287, 288, 289, 290, 349, 350, 365, 368, 389, 392, 407, 408, 409, 410, 411, 412, 521, 522, 524, 525, 526, 528, 529, 557, 558, 559, 560, 561, 562, 563, 5…	3072
	P11274_P22694	PRKACB	0.815129	BCR	0.826619	0.425452	0.451957	0.155063	0.367446	0.227706	0.293892	0.273842	0.292139	0.202699	0.10651	0	0	0	0	0	0	0	0.0066063	P11274	P22694	model_3_multimer_v3_pred_0	0.512226	0.750654	0.702968	0.567274	350	[246, 248, 249, 250, 251, 252, 253, 254, 255, 256, 257, 258, 259, 548, 549, 550, 551, 552, 553, 555, 556, 559, 582, 583, 584, 585, 586, 587, 588, 589, 590, 591, 592, 593, 596, 597, 672, 673, 675, 676, 677, 678, 679, 680, 681, 682, 683, 684, 685, 686, 687, 688, 690, 691, 692, 693, 694, 695, 696, 697, 698, 699, 700, 701, 702, 703, 704, 705, 706, 707, 708, 709, 711, 712, 729, 732, 733, 781, 782, 784…	[49, 50, 51, 52, 53, 54, 55, 56, 57, 58, 73, 76, 77, 78, 79, 80, 81, 82, 83, 84, 85, 86, 87, 88, 89, 92, 126, 127, 128, 129, 130, 131, 132, 133, 134, 135, 136, 137, 138, 139, 140, 141, 142, 143, 144, 145, 146, 165, 166, 167, 168, 169, 170, 171, 172, 173, 174, 178, 179, 184, 185, 186, 187, 188, 189, 190, 192, 194, 195, 196, 197, 198, 199, 200, 201, 202, 203, 204, 205, 206, 207, 208, 209, 210, 211,…	3072
	P15056_Q86UW7	CADPS2	0.880837	BRAF	0.817851		0.484633		0.467738	0.268976	0.438889	0.488914	0.494182		0.443837	0	0	0	0	0	0	0	0.00674155	P15056	Q86UW7	model_4_multimer_v3_pred_0	0.497747	0.406007	0.424355	0.27792	401	[1, 2, 3, 4, 46, 50, 53, 54, 57, 61, 64, 73, 75, 76, 77, 78, 79, 80, 81, 82, 83, 84, 85, 86, 87, 88, 89, 90, 91, 92, 93, 94, 95, 96, 98, 99, 345, 346, 347, 348, 349, 350, 351, 352, 353, 354, 355, 356, 357, 358, 359, 360, 361, 362, 363, 364, 365, 438, 439, 440, 441, 442, 443, 444, 445, 446, 447, 448, 449, 450, 451, 452, 453, 454, 456, 476, 477, 499, 502, 503, 504, 505, 506, 507, 508, 509, 510, 511…	[135, 155, 157, 161, 178, 182, 185, 189, 190, 191, 192, 193, 194, 195, 196, 197, 198, 199, 200, 201, 202, 203, 204, 217, 232, 896, 897, 898, 899, 900, 902, 906, 907, 910, 913, 914, 934, 935, 936, 937, 938, 939, 940, 941, 942, 943, 944, 945, 946, 947, 948, 949, 950, 951, 952, 953, 954, 955, 956, 960, 961, 962, 963, 965, 966, 967, 968, 969, 970, 971, 972, 973, 974, 975, 976, 977, 982, 983, 984, 985…	3072
	P15056_Q8IU85	CAMK1D	0.83176	BRAF	0.689172	0.3429	0.430634		0.277927	0.0992908	0.396048	0.501623	0.371083		0.380204	0	0	0	0	0	0	0	0	P15056	Q8IU85	model_4_multimer_v3_pred_0	0.356091	0.200182	0.231364	0.213735	272	[77, 162, 163, 164, 165, 186, 187, 188, 189, 190, 231, 232, 233, 234, 235, 236, 237, 238, 239, 240, 241, 242, 243, 244, 245, 246, 247, 248, 249, 250, 251, 252, 253, 254, 255, 256, 257, 258, 259, 260, 261, 262, 263, 264, 265, 266, 267, 268, 269, 270, 271, 272, 273, 274, 275, 276, 277, 278, 279, 280, 281, 282, 283, 538, 540, 541, 542, 544, 545, 546, 547, 548, 549, 550, 551, 552, 553, 554, 557, 579,…	[27, 28, 29, 30, 31, 32, 33, 34, 35, 36, 37, 38, 39, 51, 52, 53, 54, 55, 56, 57, 58, 59, 60, 61, 62, 63, 65, 66, 67, 68, 69, 70, 72, 73, 82, 84, 92, 93, 94, 95, 96, 98, 105, 107, 108, 111, 140, 141, 142, 143, 144, 145, 146, 148, 149, 150, 151, 163, 164, 165, 166, 167, 168, 169, 170, 171, 177, 178, 179, 180, 181, 182, 183, 184, 185, 186, 187, 188, 189, 192, 193, 195, 198, 216, 217, 218, 219, 220, …	3072
	P15056_O60229	KALRN	0.57946	BRAF	0.811152	0.488065	0.486413		0.280197	0.357707	0.248693	0.351739	0.333516		0.240838	0	0	0	0	0	0	0	0.00667532	P15056	O60229
	P15056_Q8WXG6	MADD	0.540323	BRAF	0.868151	0.532611	0.389703		0.351092	0.375783	0.23042	0.150019	0.392252		0.359347	0	0	0	0	0	0	0	0.0067171	P15056	Q8WXG6	model_4_multimer_v3_pred_0	0.317395	0.229311	0.246928	0.0401003	559	[60, 64, 67, 76, 77, 78, 79, 80, 81, 82, 83, 84, 85, 150, 151, 152, 153, 154, 155, 156, 157, 158, 159, 160, 161, 162, 163, 164, 165, 166, 167, 168, 169, 170, 171, 172, 180, 181, 182, 183, 184, 185, 186, 187, 188, 189, 190, 214, 217, 218, 219, 220, 222, 223, 224, 234, 235, 236, 237, 238, 239, 240, 241, 242, 243, 244, 245, 246, 247, 248, 249, 250, 251, 252, 253, 254, 255, 256, 257, 258, 259, 260, 2…	[44, 45, 184, 188, 254, 257, 258, 259, 260, 265, 266, 267, 268, 269, 270, 319, 368, 370, 494, 498, 503, 504, 505, 506, 507, 508, 509, 510, 511, 512, 513, 514, 515, 516, 517, 518, 519, 520, 521, 522, 523, 524, 525, 526, 527, 528, 529, 542, 545, 546, 547, 548, 549, 550, 551, 552, 553, 554, 555, 556, 557, 558, 559, 560, 561, 562, 563, 564, 565, 566, 567, 568, 569, 570, 571, 572, 573, 574, 575, 576, …	3072
	P15056_Q9UPR0	PLCL2	0.713719	BRAF	0.879461	0.552977	0.383233		0.380306	0.250599	0.311881	0.477374	0.558308		0.340236	0	0	0	0	0	0	0	0	P15056	Q9UPR0	model_4_multimer_v3_pred_0	0.589654	0.254083	0.321197	0.306843	381	[186, 189, 190, 191, 192, 193, 194, 226, 227, 228, 229, 230, 231, 232, 233, 235, 240, 241, 242, 243, 244, 245, 246, 247, 248, 249, 250, 251, 252, 253, 254, 255, 256, 260, 261, 262, 263, 264, 265, 266, 267, 269, 271, 275, 276, 277, 278, 279, 280, 281, 282, 283, 284, 285, 286, 287, 288, 289, 290, 291, 292, 293, 294, 295, 297, 338, 357, 358, 359, 360, 361, 362, 363, 364, 365, 366, 367, 368, 369, 370…	[54, 55, 56, 57, 58, 59, 116, 117, 118, 119, 120, 121, 122, 123, 124, 125, 126, 127, 207, 208, 209, 210, 211, 212, 213, 234, 317, 445, 446, 447, 448, 449, 450, 451, 452, 453, 454, 455, 457, 461, 486, 487, 488, 489, 490, 491, 492, 522, 585, 587, 588, 589, 590, 591, 592, 593, 594, 595, 596, 597, 598, 599, 600, 607, 610, 648, 649, 650, 651, 652, 653, 654, 655, 657, 658, 659, 661, 676, 677, 678, 679,…	3072
	P15056_Q16537	PPP2R5E	0.885861	BRAF	0.83749	0.541503	0.482436		0.358844	0.124975	0.451048	0.280793	0.363046		0.354025	0	0	0	0	0	0	0	0	P15056	Q16537	model_5_multimer_v3_pred_0	0.430033	0.428194	0.428562	0.478248	230	[77, 234, 235, 236, 237, 238, 239, 240, 241, 242, 243, 244, 245, 246, 247, 252, 253, 254, 255, 256, 257, 258, 259, 260, 262, 268, 269, 270, 271, 419, 453, 456, 510, 511, 548, 549, 550, 551, 552, 553, 554, 555, 556, 557, 558, 559, 562, 570, 646, 650, 683, 684, 685, 686, 687, 688, 689, 690, 691, 692, 707, 708, 709, 710, 711, 712, 713, 714, 715, 716, 717, 718, 719, 720, 721, 722, 723, 724, 725, 726,…	[28, 128, 129, 130, 131, 132, 133, 134, 135, 136, 137, 138, 139, 140, 141, 142, 143, 144, 152, 191, 192, 193, 194, 195, 196, 197, 198, 200, 227, 228, 229, 230, 231, 232, 233, 234, 235, 236, 239, 240, 242, 243, 244, 245, 246, 247, 250, 272, 273, 274, 275, 276, 277, 278, 279, 280, 281, 282, 283, 284, 285, 286, 287, 288, 289, 290, 293, 306, 311, 312, 313, 314, 315, 316, 317, 318, 319, 320, 321, 322,…	3072
	P15056_P22694	PRKACB	0.627178	BRAF	0.865535	0.454436	0.45039		0.40463	0.318391	0.347811	0.364061	0.228374		0.377079	0	0	0	0	0	0	0	0	P15056	P22694	model_4_multimer_v3_pred_0	0.56765	0.834854	0.781413	0.48638	225	[61, 64, 65, 68, 69, 70, 71, 72, 73, 74, 75, 76, 77, 78, 79, 80, 81, 82, 83, 84, 85, 86, 87, 90, 93, 94, 243, 245, 246, 247, 248, 249, 250, 251, 252, 253, 254, 255, 256, 269, 271, 272, 275, 352, 353, 354, 355, 356, 357, 358, 359, 360, 361, 362, 363, 364, 365, 366, 367, 368, 369, 370, 371, 372, 373, 374, 377, 607, 608, 609, 610, 611, 612, 613, 617, 620, 622, 624, 625, 626, 627, 628, 656, 657, 658,…	[49, 50, 51, 52, 53, 54, 55, 56, 57, 58, 73, 79, 80, 81, 82, 83, 84, 85, 86, 87, 88, 89, 90, 91, 92, 127, 128, 129, 130, 131, 132, 133, 134, 135, 136, 137, 138, 139, 164, 165, 166, 167, 168, 169, 170, 171, 172, 173, 174, 184, 185, 186, 187, 188, 189, 190, 192, 196, 197, 198, 199, 200, 201, 202, 203, 204, 205, 206, 207, 208, 209, 210, 211, 212, 213, 214, 215, 216, 227, 228, 230, 231, 232, 233, 234…	3072
	P15056_P55327	TPD52	0.826015	BRAF	0.615082	0.313509	0.485725		0.355176	0.188295	0.3593	0.230147	0.400118		0.462177	0	0	0	0	0	0	0	0	P15056	P55327	model_1_multimer_v3_pred_0	0.372599	0.177944	0.216875	0.0424845	309	[53, 77, 80, 84, 88, 95, 241, 359, 360, 361, 362, 363, 364, 365, 366, 367, 368, 369, 370, 371, 372, 373, 374, 375, 376, 377, 378, 379, 380, 381, 382, 383, 384, 385, 386, 387, 388, 389, 459, 460, 461, 462, 463, 464, 465, 466, 467, 468, 469, 470, 471, 472, 483, 484, 485, 486, 487, 488, 494, 524, 536, 537, 538, 539, 541, 542, 543, 544, 545, 574, 575, 576, 577, 578, 579, 580, 581, 582, 583, 593, 594,…	[1, 2, 3, 4, 5, 6, 7, 8, 9, 10, 11, 12, 13, 14, 15, 16, 17, 18, 19, 20, 21, 22, 23, 24, 25, 26, 27, 28, 29, 30, 31, 32, 33, 34, 35, 36, 37, 38, 39, 40, 41, 42, 43, 83, 85, 86, 87, 88, 89, 90, 91, 92, 93, 94, 95, 96, 97, 98, 99, 100, 101, 102, 103, 104, 105, 107, 108, 111, 112, 113, 115, 116, 117, 118, 119, 120, 121, 122, 123, 124, 125, 126, 127, 128, 130, 134, 135, 136, 137, 138, 139, 140, 141, 1…	3072
	P15056_Q13885	TUBB2A	0.620487	BRAF	0.829118	0.555268	0.358804		0.330076	0.234598	0.404588	0.367247	0.281853		0.482481	0	0	0	0	0	0	0	0.00646225	P15056	Q13885	model_3_multimer_v3_pred_0	0.439533	0.278252	0.310508	0.368615	304	[84, 88, 156, 158, 161, 162, 163, 164, 165, 166, 167, 168, 169, 170, 187, 188, 236, 237, 238, 239, 240, 241, 242, 243, 244, 245, 246, 247, 248, 252, 253, 254, 255, 256, 257, 258, 259, 260, 262, 267, 268, 269, 270, 271, 272, 273, 274, 278, 360, 361, 362, 363, 364, 365, 366, 367, 368, 369, 370, 371, 372, 373, 374, 375, 549, 550, 551, 552, 554, 555, 557, 558, 559, 561, 562, 565, 684, 686, 687, 688, …	[1, 2, 3, 11, 68, 69, 70, 74, 92, 93, 94, 95, 96, 97, 98, 99, 100, 101, 102, 103, 104, 105, 106, 107, 108, 109, 111, 114, 117, 118, 120, 121, 124, 125, 126, 127, 128, 129, 130, 131, 132, 133, 140, 141, 142, 143, 145, 149, 150, 151, 152, 153, 154, 155, 156, 157, 158, 159, 160, 161, 162, 163, 164, 171, 172, 173, 174, 175, 176, 177, 178, 179, 180, 181, 182, 183, 184, 185, 186, 187, 188, 189, 190, 19…	3072
	P15056_Q96QK1	VPS35	0.83145	BRAF	0.651956	0.519757	0.352648		0.490661	0.140784	0.4691	0.485258	0.36791		0.298948	0	0	0	0	0	0	0	0	P15056	Q96QK1	model_4_multimer_v3_pred_0	0.581225	0.560516	0.564657	0.572851	226	[240, 241, 242, 243, 244, 245, 246, 254, 256, 441, 442, 443, 444, 445, 446, 447, 448, 449, 450, 451, 452, 453, 454, 456, 457, 458, 473, 474, 475, 476, 477, 478, 479, 480, 481, 502, 503, 504, 505, 506, 507, 508, 509, 510, 511, 512, 513, 514, 515, 516, 517, 518, 519, 528, 529, 530, 531, 532, 533, 534, 555, 556, 558, 559, 560, 562, 566, 567, 569, 570, 571, 572, 583, 584, 585, 586, 587, 588, 589, 590…	[26, 40, 41, 43, 44, 45, 47, 48, 50, 51, 52, 53, 54, 55, 56, 57, 63, 92, 93, 95, 96, 97, 98, 99, 100, 101, 102, 103, 104, 105, 106, 107, 108, 110, 111, 127, 128, 129, 130, 131, 132, 133, 134, 135, 136, 137, 138, 139, 140, 141, 142, 143, 144, 145, 146, 147, 149, 150, 170, 171, 172, 175, 177, 178, 181, 182, 184, 185, 186, 188, 189, 191, 192, 193, 195, 196, 197, 199, 200, 201, 202, 236, 239, 240, 24…	3072
	P15056_Q9NP79	VTA1	0.874831	BRAF	0.661377	0.503809	0.459662		0.382238	0.313763	0.262142	0.640252	0.384591		0.28121	0	0	0	0	0	0	0	0.00777856	P15056	Q9NP79	model_2_multimer_v3_pred_0	0.34905	0.190815	0.222462	0.425959	221	[364, 365, 366, 367, 368, 369, 370, 371, 372, 373, 374, 375, 376, 377, 378, 379, 380, 381, 382, 383, 384, 385, 386, 462, 463, 464, 465, 466, 467, 469, 470, 486, 538, 542, 543, 545, 580, 605, 610, 611, 612, 613, 614, 615, 616, 617, 618, 625, 626, 627, 647, 652, 653, 654, 655, 656, 657, 658, 659, 660, 661, 662, 663, 664, 665, 666, 667, 668, 669, 670, 671, 672, 673, 674, 675, 676, 677, 678, 679, 680…	[10, 12, 14, 15, 16, 17, 18, 19, 20, 21, 22, 23, 25, 26, 35, 36, 37, 38, 39, 40, 41, 42, 43, 44, 45, 46, 47, 48, 49, 50, 51, 52, 53, 54, 55, 56, 57, 58, 59, 60, 61, 62, 63, 64, 65, 66, 67, 68, 69, 70, 71, 72, 73, 75, 80, 81, 82, 83, 84, 85, 86, 87, 90, 106, 111, 112, 113, 114, 115, 116, 118, 119, 120, 122, 123, 125, 126, 127, 128, 129, 130, 131, 132, 133, 134, 136, 137, 138, 139, 140, 141, 142, 1…	3072
	Q86UW7_Q96F07	CYFIP2	0.588167	CADPS2	0.877637		0.329015	0.747314	0.37836	0.198865	0.452453	0.197907	0.400756	0.336976	0.445582	0	0	0	0	0	0	0	0	Q86UW7	Q96F07	model_5_multimer_v3_pred_0	0.548323	0.244534	0.305292	0.0533388	95	[77, 78, 81, 84, 88, 91, 92, 95, 110, 179, 183, 186, 232, 233, 234, 235, 236, 237, 238, 239, 240, 241, 242, 243, 244, 245, 246, 247, 248, 249, 250, 251, 252, 253, 254, 255, 256, 258, 339, 650, 653, 654, 657, 661, 662, 664, 665, 666, 667, 668, 669, 670, 673]	[94, 721, 725, 813, 815, 869, 870, 872, 873, 874, 877, 878, 879, 890, 891, 892, 893, 894, 895, 896, 897, 898, 899, 900, 901, 902, 903, 904, 905, 1010, 1011, 1012, 1013, 1014, 1015, 1016, 1017, 1019, 1022, 1171, 1176, 1177]	3072
	Q86UW7_Q05193	DNM1	0.533325	CADPS2	0.936037		0.551496	0.517664	0.322366	0.14692	0.155634	0.411175	0.215318		0.330199	0	0	0	0	0	0	0	0	Q86UW7	Q05193	model_4_multimer_v3_pred_0	0.462748	0.414144	0.423865	0.393646	236	[129, 133, 134, 135, 136, 137, 138, 139, 140, 142, 171, 174, 178, 190, 191, 192, 193, 194, 195, 196, 197, 198, 199, 200, 201, 202, 203, 204, 205, 206, 207, 208, 209, 210, 211, 212, 213, 214, 215, 216, 217, 218, 219, 220, 221, 222, 223, 224, 225, 226, 227, 228, 229, 231, 658, 659, 660, 661, 662, 663, 664, 665, 666, 702, 703, 704, 705, 706, 707, 708, 709, 754, 757, 758, 760, 761, 762, 763, 764, 765…	[316, 320, 321, 322, 323, 324, 325, 326, 327, 328, 329, 330, 331, 332, 333, 334, 335, 337, 338, 386, 387, 388, 389, 390, 391, 392, 393, 394, 395, 396, 397, 398, 399, 400, 403, 404, 405, 406, 407, 408, 409, 410, 411, 412, 413, 414, 415, 417, 418, 421, 455, 458, 459, 460, 461, 462, 463, 464, 465, 466, 467, 468, 469, 470, 471, 472, 473, 474, 475, 476, 477, 478, 479, 480, 481, 482, 483, 484, 485, 486…	3072
	Q86UW7_Q5JU85	IQSEC2	0.591665	CADPS2	0.845334		0.414116		0.432046		0.313044	0.195364	0.31383		0.213939	0	0	0	0	0	0	0	0	Q86UW7	Q5JU85	model_4_multimer_v3_pred_0	0.393878	0.344095	0.354051	0.226734	384	[104, 107, 108, 222, 223, 224, 225, 226, 227, 228, 229, 231, 326, 327, 328, 329, 330, 331, 333, 366, 367, 368, 369, 370, 371, 372, 373, 374, 375, 376, 386, 387, 388, 389, 390, 391, 392, 393, 394, 395, 396, 397, 398, 399, 400, 401, 402, 406, 407, 408, 409, 410, 411, 412, 413, 414, 415, 417, 421, 422, 423, 424, 425, 426, 427, 428, 429, 439, 440, 441, 442, 443, 444, 445, 446, 447, 448, 449, 450, 451…	[28, 32, 36, 40, 43, 61, 64, 65, 66, 67, 68, 112, 113, 114, 115, 116, 117, 118, 119, 120, 121, 122, 123, 124, 165, 166, 167, 168, 169, 170, 171, 172, 173, 174, 175, 176, 177, 178, 179, 316, 317, 318, 319, 320, 321, 322, 323, 324, 325, 326, 327, 328, 329, 330, 331, 332, 333, 334, 335, 336, 337, 338, 339, 340, 341, 342, 343, 344, 345, 346, 347, 348, 349, 350, 351, 352, 353, 354, 355, 356, 357, 358,…	3072
	Q86UW7_Q13303	KCNAB2	0.625888	CADPS2	0.855691		0.435138		0.382144	0.269821	0.300337	0.415997	0.20805		0.384173	0	0	0	0	0	0	0	0	Q86UW7	Q13303	model_5_multimer_v3_pred_0	0.645727	0.797885	0.767454	0.652156	308	[100, 101, 102, 103, 104, 105, 106, 107, 108, 109, 110, 111, 112, 113, 114, 115, 118, 169, 170, 171, 172, 174, 175, 178, 190, 193, 194, 195, 196, 197, 198, 199, 200, 201, 202, 203, 204, 205, 206, 207, 208, 209, 211, 212, 217, 220, 221, 222, 223, 224, 225, 226, 227, 228, 229, 230, 231, 232, 233, 234, 235, 236, 237, 238, 239, 240, 241, 242, 243, 244, 245, 246, 251, 364, 365, 366, 367, 368, 370, 395…	[33, 36, 40, 41, 42, 43, 44, 45, 46, 131, 159, 160, 161, 162, 163, 164, 165, 166, 167, 168, 169, 170, 171, 189, 190, 191, 192, 193, 194, 195, 196, 197, 198, 199, 200, 201, 202, 203, 204, 205, 206, 207, 208, 209, 213, 217, 221, 222, 223, 224, 225, 226, 227, 228, 229, 230, 231, 232, 233, 234, 235, 236, 237, 238, 240, 272, 273, 274, 275, 276, 277, 278, 279, 280, 281, 282, 283, 284, 285, 287, 288, 29…	3072
	Q86UW7_O15066	KIF3B	0.512369	CADPS2	0.817393		0.485237		0.416317	0.350934	0.472402	0.215261	0.412729		0.622144	0	0	0	0	0	0	0	0	Q86UW7	O15066	model_5_multimer_v3_pred_0	0.465248	0.378589	0.395921	0.312003	265	[2, 3, 5, 6, 7, 8, 9, 10, 97, 98, 99, 100, 101, 102, 103, 104, 105, 193, 195, 198, 265, 266, 267, 268, 269, 270, 271, 272, 273, 274, 275, 276, 277, 278, 279, 280, 281, 282, 283, 284, 285, 286, 295, 296, 297, 298, 299, 300, 301, 302, 303, 304, 305, 306, 307, 308, 309, 310, 311, 312, 313, 314, 315, 316, 317, 318, 319, 320, 321, 322, 323, 324, 325, 326, 327, 328, 332, 335, 383, 431, 432, 433, 434, 4…	[43, 52, 55, 56, 57, 59, 95, 249, 251, 263, 269, 272, 273, 274, 275, 276, 277, 278, 279, 280, 281, 283, 284, 286, 313, 324, 325, 326, 327, 328, 329, 330, 331, 332, 333, 334, 335, 336, 337, 338, 339, 340, 556, 559, 560, 563, 566, 567, 588, 591, 592, 593, 594, 595, 596, 597, 598, 599, 600, 601, 602, 603, 604, 605, 612, 613, 614, 615, 616, 617, 618, 619, 620, 622, 623, 624, 625, 626, 627, 628, 629, …	3072
	Q86UW7_Q8WXG6	MADD	0.517523	CADPS2	0.910775		0.430013		0.396427	0.425231	0.59914	0.406472	0.386956		0.62517	0	0	0	0	0	0	0	0.00674155	Q86UW7	Q8WXG6	model_5_multimer_v3_pred_0	0.372132	0.246598	0.271704	0.0670913	715	[86, 93, 111, 129, 132, 134, 135, 136, 137, 138, 139, 140, 141, 142, 143, 182, 184, 185, 186, 187, 188, 189, 190, 191, 192, 193, 194, 195, 196, 197, 198, 199, 200, 201, 202, 203, 205, 206, 209, 212, 213, 214, 215, 216, 217, 218, 219, 220, 221, 222, 223, 224, 225, 226, 227, 228, 229, 230, 231, 232, 233, 234, 235, 237, 238, 239, 240, 241, 242, 243, 244, 245, 246, 247, 248, 249, 250, 251, 260, 262, …	[19, 21, 22, 23, 24, 25, 26, 27, 28, 29, 30, 31, 32, 33, 34, 35, 36, 37, 190, 194, 197, 201, 202, 203, 204, 205, 206, 207, 208, 209, 210, 211, 212, 213, 214, 215, 216, 217, 218, 219, 220, 221, 222, 223, 224, 225, 226, 227, 228, 229, 230, 231, 232, 233, 234, 235, 236, 237, 238, 239, 240, 241, 242, 243, 244, 246, 247, 250, 253, 254, 255, 256, 257, 258, 259, 260, 261, 262, 263, 264, 265, 266, 293, 2…	3072
	Q86UW7_Q9UPR0	PLCL2	0.752652	CADPS2	0.838681		0.441607		0.462665	0.370432	0.354506	0.458417	0.551249		0.422626	0	0	0	0	0	0	0	0	Q86UW7	Q9UPR0	model_2_multimer_v3_pred_0	0.518842	0.429512	0.447378	0.408815	366	[119, 120, 122, 123, 126, 127, 129, 130, 131, 132, 136, 137, 138, 139, 140, 141, 142, 143, 144, 145, 146, 147, 148, 149, 150, 151, 152, 153, 154, 155, 156, 157, 158, 159, 160, 161, 162, 170, 171, 172, 173, 174, 175, 176, 177, 178, 179, 180, 181, 182, 183, 184, 185, 186, 187, 188, 189, 190, 191, 192, 193, 194, 195, 196, 197, 198, 199, 200, 201, 202, 203, 204, 205, 206, 207, 211, 228, 230, 231, 232…	[54, 55, 115, 116, 117, 118, 119, 120, 121, 122, 123, 124, 125, 126, 127, 128, 129, 148, 150, 156, 157, 158, 159, 160, 161, 177, 207, 208, 210, 211, 212, 234, 304, 305, 306, 307, 308, 309, 310, 311, 312, 313, 314, 317, 318, 320, 338, 446, 447, 448, 449, 450, 451, 452, 453, 488, 490, 590, 591, 592, 593, 594, 595, 596, 597, 598, 599, 600, 649, 650, 651, 652, 653, 654, 655, 656, 657, 658, 659, 661, …	3072
	Q86UW7_Q16537	PPP2R5E	0.831282	CADPS2	0.66086		0.546331	0.181566	0.401725	0.421997	0.46261	0.445944	0.280724	0.227166	0.249242	0	0	0	0	0	0	0	0	Q86UW7	Q16537	model_4_multimer_v3_pred_0	0.386642	0.198841	0.236401	0.0411215	192	[1, 2, 3, 4, 88, 89, 90, 91, 92, 93, 94, 95, 96, 97, 98, 99, 100, 101, 102, 103, 104, 105, 106, 107, 108, 109, 110, 111, 112, 113, 158, 162, 165, 167, 168, 169, 170, 171, 172, 173, 175, 178, 179, 182, 197, 236, 257, 258, 260, 261, 262, 263, 264, 265, 266, 269, 320, 322, 323, 324, 325, 326, 333, 346, 347, 348, 350, 563, 564, 565, 634, 637, 638, 639, 640, 641, 643, 644, 645, 646, 647, 648, 650, 651…	[10, 11, 12, 13, 15, 16, 17, 18, 19, 20, 21, 22, 23, 24, 25, 26, 27, 28, 29, 30, 31, 79, 80, 130, 131, 132, 133, 134, 135, 136, 137, 138, 139, 140, 141, 142, 143, 144, 145, 190, 191, 192, 193, 229, 230, 231, 232, 233, 234, 236, 275, 279, 312, 313, 353, 355, 395, 396, 397, 398, 399, 400, 401, 402, 404, 405, 409, 462]	3072
	Q86UW7_Q9NYI0	PSD3	0.505704	CADPS2	0.908885		0.372045		0.514151	0.27729	0.531577	0.327599	0.217436		0.440005	0	0	0	0	0	0	0	0	Q86UW7	Q9NYI0	model_1_multimer_v3_pred_0	0.363553	0.36414	0.364023	0.181365	683	[1, 2, 3, 4, 5, 6, 7, 8, 9, 10, 78, 81, 85, 88, 92, 95, 96, 105, 106, 107, 108, 109, 110, 111, 112, 113, 114, 115, 116, 117, 118, 119, 120, 121, 122, 123, 149, 152, 153, 154, 156, 157, 158, 159, 160, 161, 162, 163, 164, 165, 166, 167, 168, 169, 170, 171, 172, 173, 174, 175, 176, 177, 178, 179, 180, 200, 201, 202, 203, 204, 205, 206, 207, 208, 209, 210, 211, 212, 220, 221, 222, 223, 224, 225, 226,…	[13, 14, 15, 17, 20, 21, 22, 23, 24, 25, 26, 27, 28, 29, 30, 31, 32, 33, 34, 55, 56, 57, 58, 59, 60, 61, 62, 63, 64, 301, 436, 437, 438, 439, 440, 441, 442, 443, 445, 446, 449, 450, 451, 453, 456, 461, 464, 465, 466, 467, 468, 469, 470, 471, 472, 473, 474, 475, 476, 477, 478, 479, 480, 481, 482, 483, 484, 485, 486, 487, 488, 493, 494, 495, 496, 501, 502, 503, 504, 505, 506, 507, 508, 600, 601, 60…	3072
	Q86UW7_Q99962	SH3GL2	0.712306	CADPS2	0.834458		0.598012		0.597801		0.301265	0.393867	0.472218		0.553415	0	0	0	0	0	0	0	0	Q86UW7	Q99962	model_5_multimer_v3_pred_0	0.50869	0.198881	0.260843	0.0846264	189	[100, 101, 102, 103, 104, 105, 106, 107, 108, 110, 136, 137, 138, 139, 140, 141, 142, 143, 188, 189, 190, 191, 192, 193, 194, 195, 196, 197, 198, 199, 201, 202, 203, 206, 223, 224, 225, 226, 227, 228, 229, 230, 231, 232, 233, 234, 333, 334, 335, 336, 337, 338, 339, 340, 341, 342, 343, 344, 345, 346, 347, 348, 349, 350, 351, 352, 353, 354, 355, 356, 357, 358, 359, 360, 361, 362, 363, 364, 395, 396…	[1, 2, 3, 5, 6, 7, 8, 9, 10, 11, 12, 13, 14, 15, 16, 17, 18, 19, 20, 44, 48, 51, 52, 53, 55, 56, 59, 60, 61, 62, 63, 64, 65, 66, 72, 74, 77, 78, 79, 80, 92, 96, 100, 144, 147, 148, 152, 153, 154, 155, 156, 157, 158, 159, 160, 161, 162, 163, 164, 165, 166, 167, 193, 300, 301, 302, 303, 304, 305, 306, 307, 308, 309, 310, 311, 318, 319, 320, 321, 322, 323, 324, 325, 326, 327, 328, 329, 330, 331, 332…	3072
	Q86UW7_Q6ZVM7	TOM1L2	0.75413	CADPS2	0.851388		0.669385		0.468351	0.479356	0.600533	0.275455	0.398451	0.632603	0.231376	0	0	0	0	0	0	0	0	Q86UW7	Q6ZVM7	model_5_multimer_v3_pred_0	0.461519	0.372133	0.39001	0.283143	320	[111, 123, 124, 125, 126, 127, 128, 129, 130, 131, 132, 133, 134, 135, 136, 137, 138, 139, 140, 141, 142, 143, 144, 145, 146, 147, 148, 149, 150, 151, 152, 153, 154, 155, 156, 157, 158, 159, 160, 161, 162, 163, 165, 166, 167, 168, 169, 170, 171, 172, 173, 174, 175, 176, 177, 178, 179, 180, 181, 182, 183, 184, 185, 186, 187, 188, 189, 190, 191, 192, 193, 194, 195, 196, 197, 198, 199, 200, 203, 216…	[16, 20, 24, 25, 26, 27, 28, 29, 30, 31, 32, 33, 34, 35, 36, 37, 38, 39, 40, 41, 42, 43, 44, 47, 65, 72, 73, 74, 75, 76, 77, 78, 79, 80, 81, 82, 83, 84, 85, 86, 87, 127, 128, 131, 133, 134, 155, 156, 157, 158, 159, 160, 161, 162, 163, 164, 165, 166, 167, 168, 169, 170, 243, 286, 289, 290, 292, 293, 294, 295, 296, 297, 298, 299, 300, 301, 302, 303, 304, 307, 308, 391, 405, 406, 407, 408, 409, 410,…	3072
	Q86UW7_P68366	TUBA4A	0.704938	CADPS2	0.890558		0.370861	0.348129	0.425804	0.205776	0.395898	0.361566	0.182223	0.154365	0.176321	0	0	0	0	0	0	0	0.00689939	Q86UW7	P68366	model_2_multimer_v3_pred_0	0.47101	0.249526	0.293822	0.330696	252	[1, 2, 3, 4, 5, 6, 7, 104, 105, 106, 107, 108, 109, 110, 111, 112, 113, 114, 115, 119, 153, 156, 157, 158, 159, 160, 161, 162, 163, 164, 165, 166, 167, 168, 169, 170, 171, 172, 173, 174, 175, 176, 178, 179, 182, 231, 232, 233, 234, 235, 238, 335, 336, 337, 338, 339, 340, 341, 342, 344, 346, 352, 353, 355, 356, 357, 358, 359, 360, 500, 501, 502, 503, 504, 505, 506, 508, 524, 526, 527, 528, 529, 53…	[70, 72, 94, 95, 96, 97, 98, 99, 100, 102, 103, 104, 105, 106, 107, 108, 109, 110, 111, 112, 113, 114, 115, 116, 117, 118, 119, 120, 123, 152, 155, 156, 157, 158, 159, 160, 161, 162, 163, 164, 166, 180, 181, 182, 184, 185, 189, 192, 195, 196, 197, 199, 214, 220, 262, 263, 264, 296, 327, 328, 329, 330, 331, 332, 333, 334, 335, 336, 337, 338, 339, 340, 341, 342, 343, 348, 349, 350, 351, 393, 394, 3…	3072
	Q86UW7_Q13885	TUBB2A	0.575825	CADPS2	0.830345		0.39925	0.40155	0.448635	0.352875	0.351585	0.455744	0.52038		0.497608	0	0	0	0	0	0	0	0.00692861	Q86UW7	Q13885	model_4_multimer_v3_pred_0	0.503527	0.224089	0.279977	0.115014	92	[135, 137, 139, 185, 186, 188, 189, 190, 191, 192, 193, 194, 195, 196, 197, 198, 199, 200, 201, 202, 206, 348, 349, 994, 995, 996, 997, 998, 999, 1001, 1091, 1187, 1190, 1196, 1247, 1248]	[173, 174, 203, 205, 213, 216, 218, 275, 276, 277, 278, 280, 281, 291, 295, 296, 297, 302, 303, 304, 306, 307, 336, 337, 372, 373, 374, 375, 376, 377, 378, 379, 380, 381, 382, 383, 384, 385, 386, 387, 388, 390, 406, 412, 413, 415, 416, 417, 418, 419, 420, 423, 426, 427, 429, 432]	3072
	Q8IU85_Q96F07	CYFIP2	0.507542	CAMK1D	0.848799	0.460179	0.433166	0.498769	0.369221	0.445836	0.527744	0.435142	0.287676	0.346769	0.501948	0	0	0	0	0	0	0	0.00695261	Q8IU85	Q96F07	model_3_multimer_v3_pred_0	0.718767	0.217145	0.31747	0.306838	124	[60, 115, 116, 117, 118, 119, 121, 211, 212, 214, 215, 216, 217, 218, 219, 220, 224, 226, 227, 235, 237, 238, 239, 240, 241, 242, 243, 244, 245, 246, 247, 248, 249, 250, 251, 252, 253, 254, 256, 257, 277, 278, 282, 283, 284, 285, 286, 287, 288, 289, 290, 291, 292, 293, 296, 299, 303, 307, 310, 314, 317, 318, 320, 321, 324, 380, 381]	[19, 20, 21, 22, 23, 24, 25, 365, 372, 373, 745, 771, 834, 835, 837, 838, 1046, 1047, 1048, 1049, 1050, 1051, 1052, 1053, 1054, 1055, 1056, 1057, 1058, 1059, 1060, 1061, 1062, 1065, 1069, 1070, 1071, 1072, 1073, 1074, 1075, 1076, 1077, 1078, 1079, 1080, 1081, 1082, 1083, 1084, 1085, 1086, 1087, 1089, 1090, 1091, 1258]	3072
	Q8IU85_P29218	IMPA1	0.813266	CAMK1D	0.720658	0.583581	0.397536	0.461762	0.437729	0.303194	0.432531	0.341477	0.451878	0.40139	0.565354	0	0	0	0	0	0	0	0	Q8IU85	P29218	model_2_multimer_v3_pred_0	0.502651	0.198957	0.259696	0.230165	151	[31, 32, 33, 34, 35, 36, 52, 53, 54, 55, 56, 57, 58, 59, 60, 61, 62, 63, 64, 65, 66, 67, 68, 69, 93, 142, 143, 144, 145, 146, 147, 148, 149, 165, 166, 167, 168, 169, 170, 179, 180, 181, 182, 183, 184, 185, 186, 187, 188, 189, 190, 191, 192, 193, 194, 195, 196, 198, 205, 206, 209, 210, 213, 219, 220, 221, 222, 223, 224, 225, 226, 227, 228, 229, 230, 231, 232, 233, 234, 260, 301, 303, 304, 305, 306…	[20, 21, 22, 23, 24, 25, 26, 27, 28, 29, 30, 31, 32, 33, 34, 35, 36, 37, 38, 39, 40, 41, 42, 43, 44, 45, 46, 47, 48, 49, 52, 70, 71, 72, 73, 74, 75, 76, 77, 78, 95, 96, 97, 98, 99, 100, 101, 102, 103, 105, 126, 165, 166, 167, 168, 169, 171, 217, 248, 270, 271, 272, 276, 277]	3072
	Q8IU85_Q16537	PPP2R5E	0.832662	CAMK1D	0.630919	0.511421	0.437372	0.448624	0.396136	0.438305	0.536167	0.59653	0.303181	0.478007	0.354726	0	0	0	0	0	0	0	0	Q8IU85	Q16537	model_4_multimer_v3_pred_0	0.498686	0.136315	0.208789	0.136557	181	[29, 30, 31, 32, 33, 34, 35, 36, 37, 38, 51, 52, 53, 54, 55, 56, 57, 58, 59, 60, 61, 62, 63, 64, 65, 66, 67, 68, 69, 96, 98, 143, 144, 145, 146, 148, 149, 164, 165, 166, 167, 168, 170, 176, 177, 178, 179, 180, 181, 182, 183, 184, 185, 186, 187, 188, 189, 190, 191, 192, 193, 194, 195, 196, 197, 198, 222, 223, 224, 225, 226, 227, 228, 229, 230, 231, 232, 233, 234, 235, 236, 237, 243, 244, 291, 295,…	[14, 15, 16, 17, 18, 19, 20, 21, 22, 23, 24, 25, 26, 27, 28, 29, 30, 31, 32, 33, 34, 35, 37, 77, 126, 127, 128, 129, 130, 131, 132, 133, 134, 135, 136, 137, 138, 139, 140, 141, 143, 189, 191, 228, 231, 232, 233, 234, 235, 236, 273, 274, 275, 276, 277, 278, 279, 309, 311, 312, 313, 314, 315, 316, 317, 318, 319, 320, 355, 356, 357, 358, 359, 361, 398, 399, 400, 401, 403]	3072
	Q8IU85_P22694	PRKACB	0.526828	CAMK1D	0.837111	0.496267	0.288346	0.767498	0.51265	0.351943	0.299274	0.297033	0.536906	0.0583922	0.725626	0	0	0	0	0	0	0	0	Q8IU85	P22694	model_3_multimer_v3_pred_0	0.529121	0.322878	0.364127	0.417439	228	[28, 29, 30, 31, 32, 33, 34, 35, 36, 37, 52, 55, 56, 57, 58, 59, 60, 62, 65, 104, 105, 106, 107, 108, 143, 144, 145, 146, 147, 148, 149, 150, 151, 164, 165, 167, 168, 181, 182, 183, 184, 185, 186, 187, 188, 193, 195, 212, 216, 218, 219, 220, 221, 222, 223, 224, 225, 226, 227, 228, 229, 230, 231, 232, 233, 234, 235, 236, 237, 238, 239, 240, 241, 242, 243, 244, 245, 246, 296, 299, 300, 301, 302, 30…	[52, 53, 54, 55, 56, 73, 75, 78, 79, 80, 81, 82, 83, 84, 85, 86, 87, 88, 89, 90, 91, 92, 128, 129, 130, 131, 132, 133, 134, 135, 136, 137, 165, 166, 167, 168, 169, 170, 171, 172, 173, 184, 185, 186, 187, 188, 189, 190, 195, 196, 197, 198, 199, 200, 201, 202, 203, 204, 205, 206, 207, 208, 209, 210, 211, 212, 213, 214, 215, 216, 220, 223, 224, 226, 227, 228, 230, 231, 232, 233, 234, 235, 236, 237, …	3072
	Q8IU85_Q99962	SH3GL2	0.814652	CAMK1D	0.780826		0.508921	0.184869	0.477965		0.464562	0.55729	0.627875	0.711391	0.766104	0	0	0	0	0	0	0	0	Q8IU85	Q99962	model_1_multimer_v3_pred_0	0.444567	0.136355	0.197997	0.317667	238	[27, 28, 29, 30, 31, 32, 33, 34, 35, 36, 37, 38, 52, 53, 54, 55, 56, 57, 58, 59, 60, 61, 62, 63, 64, 65, 66, 67, 68, 69, 70, 71, 88, 89, 90, 91, 92, 93, 94, 95, 96, 107, 108, 110, 111, 112, 143, 144, 165, 166, 167, 168, 169, 170, 180, 181, 182, 183, 185, 193, 216, 217, 218, 219, 221, 222, 223, 224, 225, 226, 227, 228, 229, 230, 231, 242, 243, 244, 290, 291, 292, 293, 294, 295, 296, 297, 298, 299,…	[41, 44, 45, 46, 47, 48, 49, 51, 52, 55, 56, 59, 61, 62, 63, 64, 65, 66, 67, 68, 69, 70, 71, 72, 73, 74, 75, 76, 78, 80, 82, 83, 84, 85, 86, 87, 136, 137, 140, 141, 142, 143, 144, 145, 146, 147, 148, 149, 150, 151, 152, 153, 154, 155, 156, 157, 158, 159, 160, 161, 162, 163, 164, 165, 166, 167, 186, 189, 190, 193, 196, 200, 214, 294, 295, 296, 297, 298, 299, 300, 301, 302, 303, 304, 305, 306, 307,…	3072
	Q8IU85_Q6ZVM7	TOM1L2	0.659557	CAMK1D	0.80818	0.365618	0.35942	0.352362	0.333662	0.378901	0.432208	0.529498	0.518212	0.79006	0.325528	0	0	0	0	0	0	0	0.00692372	Q8IU85	Q6ZVM7	model_1_multimer_v3_pred_0	0.424151	0.297291	0.322663	0.319892	374	[7, 8, 9, 10, 11, 12, 13, 14, 15, 17, 20, 25, 26, 27, 28, 29, 30, 31, 32, 33, 34, 35, 36, 37, 38, 39, 40, 49, 50, 51, 52, 53, 54, 55, 56, 57, 58, 59, 60, 61, 62, 63, 64, 65, 66, 67, 68, 69, 70, 71, 72, 73, 74, 75, 87, 89, 90, 91, 92, 93, 94, 95, 100, 101, 103, 104, 105, 108, 111, 112, 137, 138, 139, 140, 141, 142, 143, 144, 145, 146, 149, 151, 155, 165, 166, 167, 168, 169, 170, 171, 172, 173, 174…	[20, 27, 28, 29, 30, 31, 32, 33, 34, 35, 36, 37, 38, 39, 40, 41, 42, 68, 69, 72, 73, 74, 75, 76, 77, 78, 79, 80, 81, 82, 85, 112, 115, 116, 118, 119, 120, 121, 122, 123, 124, 125, 126, 127, 128, 129, 130, 131, 138, 141, 145, 149, 150, 151, 152, 153, 154, 155, 156, 157, 158, 159, 160, 161, 162, 163, 165, 167, 168, 215, 216, 217, 218, 219, 220, 221, 222, 223, 224, 225, 226, 227, 228, 229, 230, 231,…	3072
	Q8IU85_Q9NP79	VTA1	0.852447	CAMK1D	0.567558	0.426809	0.537636	0.456681	0.448765	0.189146	0.31841	0.475717	0.133317	0.632527	0.243789	0	0	0	0	0	0	0	0	Q8IU85	Q9NP79	model_4_multimer_v3_pred_0	0.480006	0.151909	0.217528	0.347225	231	[12, 13, 18, 19, 20, 25, 26, 27, 28, 29, 30, 31, 32, 33, 34, 35, 36, 37, 38, 39, 40, 51, 52, 53, 54, 55, 56, 57, 58, 59, 60, 61, 62, 63, 64, 65, 66, 67, 69, 70, 87, 88, 89, 90, 91, 92, 93, 94, 95, 96, 97, 98, 146, 148, 165, 167, 179, 180, 181, 182, 183, 184, 185, 186, 188, 191, 192, 193, 194, 195, 196, 219, 221, 222, 223, 224, 225, 226, 227, 228, 229, 230, 231, 232, 233, 234, 237, 239, 298, 299, …	[11, 13, 14, 16, 17, 32, 33, 36, 37, 38, 40, 41, 42, 43, 44, 45, 46, 47, 48, 49, 50, 51, 52, 53, 54, 55, 56, 57, 58, 59, 60, 61, 62, 63, 64, 65, 67, 68, 69, 70, 71, 72, 73, 74, 75, 76, 77, 78, 79, 80, 81, 82, 83, 84, 85, 86, 87, 88, 90, 91, 94, 121, 122, 124, 125, 126, 127, 128, 129, 130, 131, 132, 133, 134, 135, 136, 137, 138, 139, 140, 142, 143, 171, 172, 174, 177, 269, 270, 272, 273, 274, 275,…	3072
	Q16204_Q9UDY4	DNAJB4	0.827547	CCDC6	0.565243	0.425294	0.284616	0.552456	0.326383	0.31546	0.202767	0.29321	0.445679	0.49091	0.413032	0	0	0	0	0	0	0	0	Q16204	Q9UDY4	model_4_multimer_v3_pred_0	0.289755	0.112675	0.148091	0.0352435	121	[160, 161, 164, 165, 166, 167, 168, 169, 170, 171, 172, 173, 174, 175, 176, 177, 178, 179, 180, 181, 182, 183, 184, 185, 186, 187, 188, 189, 190, 191, 192, 193, 194, 195, 196, 197, 198, 199, 200, 201, 202, 203, 204, 205, 206, 207, 208, 209, 210, 211, 212, 213, 214, 265, 268, 269, 271, 272, 273, 275, 276, 277, 279, 280, 282, 283, 286, 287, 289, 290, 293, 417, 418, 419, 420, 421, 422, 423, 424, 425]	[34, 37, 106, 108, 109, 110, 111, 112, 113, 114, 115, 116, 117, 118, 119, 120, 121, 122, 123, 124, 125, 126, 127, 128, 129, 130, 131, 132, 133, 134, 135, 136, 137, 138, 139, 140, 141, 142, 143, 144, 145]	3072
	Q16204_Q05193	DNM1	0.86049	CCDC6	0.759392	0.319487	0.514417	0.519012	0.403758	0.457859	0.269119	0.232341	0.469494	0.323832	0.243649	0	0	0	0	0	0	0	0.00694791	Q16204	Q05193	model_2_multimer_v3_pred_0	0.398016	0.154784	0.20343	0.047556	198	[119, 120, 122, 123, 124, 125, 126, 127, 128, 129, 130, 131, 132, 133, 134, 135, 136, 137, 138, 139, 140, 141, 142, 143, 144, 145, 146, 147, 148, 149, 150, 151, 152, 153, 154, 155, 156, 157, 158, 159, 160, 161, 162, 163, 164, 165, 166, 167, 168, 169, 170, 171, 172, 173, 174, 175, 176, 177, 178, 179, 180, 181, 182, 183, 185, 189, 315, 319, 322, 323, 326, 327, 330, 334, 350, 351, 352, 353, 354, 355…	[351, 352, 353, 354, 355, 356, 385, 490, 491, 492, 493, 494, 495, 496, 497, 498, 499, 500, 501, 502, 503, 504, 505, 506, 507, 508, 509, 510, 511, 512, 513, 514, 515, 516, 517, 520, 522, 523, 524, 525, 526, 527, 529, 533, 534, 535, 536, 537, 538, 539, 540, 542, 543, 544, 547, 548, 555, 556, 557, 558, 559, 568, 578, 579, 580, 581, 582, 583, 584, 593, 594, 595, 597, 598, 599, 600, 606, 607, 608, 609…	3072
	Q16204_Q92598	HSPH1	0.887382	CCDC6	0.589302	0.663632	0.417434	0.33234	0.528885	0.418062	0.481022	0.243707	0.457743	0.538632	0.270391	0	0	0	0	0	0	0	0.00698307	Q16204	Q92598	model_1_multimer_v3_pred_0	0.565043	0.191487	0.266198	0.174094	291	[1, 2, 3, 4, 5, 6, 7, 8, 9, 10, 11, 12, 13, 14, 15, 101, 105, 108, 189, 192, 193, 194, 195, 196, 197, 198, 199, 200, 201, 202, 203, 204, 205, 206, 207, 208, 209, 210, 211, 212, 291, 294, 295, 296, 297, 298, 299, 300, 301, 302, 303, 304, 305, 306, 307, 308, 309, 310, 312, 313, 314, 315, 316, 317, 318, 319, 320, 321, 322, 323, 324, 325, 326, 327, 328, 329, 330, 331, 333, 334, 337, 338, 341, 366, 36…	[14, 26, 27, 28, 29, 30, 31, 32, 33, 34, 50, 54, 57, 58, 157, 158, 161, 166, 167, 168, 254, 259, 261, 262, 265, 272, 275, 276, 278, 279, 280, 287, 288, 289, 290, 291, 292, 293, 294, 295, 296, 297, 342, 343, 346, 351, 361, 362, 363, 364, 365, 366, 367, 368, 369, 370, 404, 405, 406, 407, 408, 417, 418, 419, 420, 427, 428, 429, 430, 431, 432, 433, 434, 435, 436, 438, 439, 440, 441, 442, 443, 444, 46…	3072
	Q16204_O15066	KIF3B	0.830229	CCDC6	0.678482	0.66016	0.543814	0.293056	0.561466	0.382821	0.431586	0.273922	0.492238		0.254215	0	0	0	0	0	0	0	0	Q16204	O15066	model_3_multimer_v3_pred_0	0.464355	0.362939	0.383223	0.0550553	206	[134, 138, 142, 145, 146, 149, 150, 152, 153, 156, 160, 164, 171, 174, 175, 177, 178, 179, 181, 182, 185, 188, 189, 196, 199, 203, 207, 283, 284, 285, 286, 287, 288, 289, 290, 291, 292, 293, 294, 295, 296, 297, 298, 299, 300, 301, 302, 303, 304, 305, 306, 307, 308, 309, 310, 311, 312, 313, 314, 315, 316, 317, 318, 319, 320, 321, 322, 323, 324, 325, 326, 327, 328, 329, 330, 331, 332, 333, 334, 335…	[36, 37, 38, 74, 75, 277, 280, 281, 284, 286, 287, 288, 289, 291, 294, 481, 483, 484, 485, 486, 487, 488, 489, 490, 491, 492, 493, 494, 495, 496, 497, 498, 499, 500, 501, 502, 503, 504, 505, 506, 507, 508, 509, 510, 511, 512, 513, 514, 515, 516, 517, 518, 519, 520, 521, 522, 523, 524, 525, 526, 527, 528, 532, 533, 536, 537, 540, 555, 559, 562, 566, 605, 607, 612, 641, 642, 683, 686, 689, 690, 691…	3072
	Q16204_Q9H2G2	SLK	0.840858	CCDC6	0.747271	0.573469	0.622822	0.732845	0.533587	0.656088	0.728138	0.501184	0.76076	0.578022	0.665227	0	0	0	0	0	0	0	0.00432461	Q16204	Q9H2G2	model_4_multimer_v3_pred_0	0.456186	0.205751	0.255838	0.0316154	117	[26, 27, 28, 29, 30, 31, 32, 213, 216, 217, 219, 220, 221, 222, 223, 224, 225, 226, 227, 228, 230, 231, 232, 233, 234, 235, 236, 237, 238, 239, 240, 276, 277, 279, 280, 281, 282, 283, 284, 285, 287, 288, 291, 292, 298, 301, 302, 305, 306, 309, 339, 342, 343, 344, 345, 346, 416, 417, 418, 419, 420, 421, 422, 423, 425, 428, 429, 430, 431, 432, 433, 434, 435]	[435, 623, 624, 625, 626, 627, 628, 629, 630, 632, 633, 634, 635, 636, 637, 652, 653, 654, 655, 656, 657, 658, 659, 879, 883, 886, 887, 890, 1202, 1205, 1206, 1209, 1218, 1222, 1223, 1224, 1225, 1226, 1227, 1228, 1229, 1230, 1231, 1233]	3072
	Q16204_P68366	TUBA4A	0.74534	CCDC6	0.81937	0.410817	0.289374	0.308448	0.543344	0.262218	0.40172	0.399603	0.380971	0.437615	0.388842	0	0	0	0	0	0	0	0	Q16204	P68366	model_3_multimer_v3_pred_0	0.517367	0.166623	0.236772	0.0915732	127	[134, 135, 138, 139, 141, 142, 143, 144, 145, 146, 147, 148, 149, 150, 151, 152, 153, 154, 155, 156, 157, 158, 159, 160, 161, 162, 163, 164, 165, 167, 168, 305, 308, 309, 312, 313, 315, 316, 317, 318, 319, 320, 321, 322, 323, 324, 326, 327, 328, 329, 330, 331, 334, 337, 349, 350, 351, 352, 353, 423, 426]	[1, 2, 3, 44, 45, 46, 47, 48, 50, 51, 130, 131, 133, 245, 246, 247, 248, 249, 250, 251, 252, 253, 254, 255, 256, 257, 258, 259, 260, 261, 262, 263, 288, 289, 319, 321, 322, 323, 324, 325, 326, 327, 328, 329, 330, 331, 332, 333, 334, 335, 336, 337, 349, 352, 353, 354, 355, 357, 372, 373, 401, 402, 430, 431, 434, 442]	3072
	Q53HC0_Q9Y4F5	CEP170B	0.82822	CCDC92	0.767927		0.369168		0.564219	0.417563	0.245489	0.349421	0.250001		0.223001	0	0	0	0	0	0	0	0.00695263	Q53HC0	Q9Y4F5	model_5_multimer_v3_pred_0	0.230725	0.266327	0.259206	0.0450915	470	[3, 4, 5, 6, 7, 8, 9, 10, 23, 24, 25, 26, 27, 28, 29, 30, 31, 32, 33, 34, 35, 36, 37, 38, 39, 40, 41, 42, 43, 44, 45, 46, 47, 48, 49, 50, 51, 52, 53, 54, 55, 56, 57, 58, 59, 60, 61, 62, 63, 64, 65, 66, 67, 68, 69, 70, 71, 72, 73, 74, 80, 83, 87, 90, 91, 94, 95, 97, 98, 101, 102, 104, 105, 106, 107, 108, 109, 110, 111, 112, 113, 114, 115, 116, 117, 118, 119, 120, 126, 150, 151, 152, 153, 154, 155,…	[1, 3, 5, 6, 7, 8, 9, 10, 11, 12, 13, 14, 15, 16, 17, 18, 19, 20, 21, 22, 23, 24, 31, 32, 33, 34, 35, 37, 38, 39, 40, 41, 44, 45, 46, 47, 48, 49, 50, 52, 53, 54, 55, 56, 57, 63, 64, 66, 68, 69, 79, 80, 81, 82, 83, 84, 85, 86, 87, 88, 89, 91, 92, 93, 94, 95, 96, 97, 98, 99, 100, 101, 102, 103, 104, 105, 106, 107, 108, 109, 117, 118, 119, 120, 121, 122, 123, 124, 226, 227, 228, 229, 230, 231, 327, …	2834
	Q53HC0_Q9BTE1	DCTN5	0.839477	CCDC92	0.72427	0.479607	0.492526		0.320463	0.529328	0.452259	0.224889	0.628734		0.259225	0	0	0	0	0	0	0	0	Q53HC0	Q9BTE1	model_3_multimer_v3_pred_0	0.393467	0.155264	0.202905	0.0807249	96	[22, 25, 26, 29, 30, 33, 37, 119, 120, 122, 123, 126, 127, 130, 131, 133, 134, 137, 141, 218, 221, 222, 240, 243, 246, 247, 304, 306, 307, 308, 309, 310, 311, 312, 313, 314, 315]	[2, 3, 4, 5, 6, 7, 8, 9, 11, 12, 14, 15, 16, 17, 18, 19, 20, 22, 25, 28, 29, 30, 31, 32, 33, 34, 35, 36, 37, 38, 44, 45, 48, 49, 50, 51, 52, 53, 54, 55, 56, 59, 65, 66, 78, 80, 82, 95, 96, 112, 142, 143, 156, 159, 178, 179, 180, 181, 182]	3130
	Q53HC0_Q9Y3A3	MOB4	0.863122	CCDC92	0.555035	0.582769	0.485347		0.357147	0.374595	0.218069	0.325905	0.240382		0.417943	0	0	0	0	0	0	0	0.00691502	Q53HC0	Q9Y3A3	model_1_multimer_v3_pred_0	0.408486	0.295293	0.317931	0.075773	114	[207, 208, 209, 210, 211, 212, 213, 214, 215, 216, 217, 218, 219, 220, 221, 222, 223, 224, 225, 226, 227, 228, 229, 230, 231, 232, 233, 234, 235, 236, 237, 238, 239, 240, 241, 242, 243, 244, 245, 246, 247, 248, 313, 315]	[71, 74, 78, 99, 100, 101, 102, 103, 104, 105, 106, 107, 108, 109, 110, 111, 112, 113, 114, 115, 116, 117, 118, 119, 123, 124, 125, 126, 127, 128, 129, 130, 131, 132, 133, 134, 135, 136, 137, 138, 139, 140, 141, 142, 143, 150, 151, 152, 153, 154, 155, 156, 157, 158, 159, 160, 161, 162, 163, 164, 165, 166, 168, 200, 201, 202, 204, 205, 206, 207]	2903
	Q53HC0_P22694	PRKACB	0.837705	CCDC92	0.814232	0.580936	0.273957		0.294202	0.15727	0.39437	0.154024	0.440612		0.567622	0	0	0	0	0	0	0	0	Q53HC0	P22694	model_4_multimer_v3_pred_0	0.552423	0.44846	0.469253	0.364743	177	[109, 112, 113, 116, 117, 120, 123, 124, 127, 199, 200, 201, 202, 203, 204, 205, 206, 207, 208, 209, 210, 211, 212, 213, 214, 215, 216, 217, 218, 219, 220, 221, 222, 223, 224, 225, 229, 231, 232, 233, 235, 236, 237, 238, 239, 240, 241, 242, 243, 244, 245, 246, 247, 248, 249]	[17, 50, 51, 52, 53, 54, 55, 56, 73, 79, 80, 81, 82, 83, 84, 85, 86, 87, 88, 89, 127, 128, 129, 130, 131, 132, 133, 134, 135, 136, 137, 138, 139, 165, 166, 167, 168, 169, 170, 171, 172, 173, 174, 184, 185, 186, 187, 188, 189, 195, 196, 197, 198, 199, 200, 201, 202, 203, 204, 205, 206, 207, 208, 209, 210, 211, 212, 213, 214, 215, 216, 217, 218, 219, 227, 228, 230, 231, 232, 233, 234, 235, 236, 237…	2825
	Q53HC0_P31323	PRKAR2B	0.769205	CCDC92	0.8343	0.634423	0.450525		0.329118	0.373716	0.499621	0.0958493	0.735974		0.534825	0	0	0	0	0	0	0	0	Q53HC0	P31323	model_4_multimer_v3_pred_0	0.360338	0.199902	0.23199	0.166419	178	[19, 22, 23, 24, 25, 26, 27, 28, 29, 30, 31, 32, 33, 34, 35, 36, 37, 38, 39, 40, 41, 42, 43, 44, 45, 46, 47, 48, 49, 50, 51, 53, 54, 97, 98, 100, 101, 102, 103, 104, 105, 106, 107, 108, 109, 110, 111, 112, 113, 114, 115, 116, 117, 118, 119, 120, 121, 122, 123, 125, 126, 129, 204, 206, 207]	[102, 103, 105, 107, 114, 116, 117, 118, 119, 120, 121, 122, 123, 124, 151, 152, 153, 154, 155, 156, 157, 158, 182, 184, 185, 191, 194, 199, 200, 201, 202, 203, 204, 205, 206, 208, 210, 211, 212, 213, 214, 215, 216, 217, 218, 219, 220, 221, 222, 223, 224, 225, 226, 227, 228, 229, 230, 231, 232, 233, 234, 235, 236, 252, 253, 256, 257, 258, 259, 260, 261, 262, 263, 264, 265, 266, 267, 268, 271, 282…	2806
	Q53HC0_Q7L0J3	SV2A	0.509003	CCDC92	0.824388	0.195082					0.336685		0.50839			0	0	0	0	0	0	0	0	Q53HC0	Q7L0J3	model_3_multimer_v3_pred_0	0.565382	0.162169	0.242811	0.0894024	140	[27, 28, 29, 30, 31, 32, 33, 34, 35, 36, 37, 38, 39, 40, 41, 42, 43, 44, 45, 46, 47, 48, 49, 50, 51, 52, 53, 56, 109, 112, 113, 116, 119, 120, 122, 123, 124, 126, 127, 130, 131, 134, 231, 232, 233, 234, 235, 236, 237, 238, 239, 240, 241, 242, 243, 244, 245, 246, 247]	[195, 196, 309, 310, 311, 312, 313, 314, 315, 316, 317, 318, 319, 320, 321, 322, 323, 325, 326, 329, 330, 331, 332, 492, 493, 494, 495, 496, 497, 498, 499, 500, 511, 512, 513, 514, 515, 516, 517, 518, 519, 520, 522, 532, 533, 534, 535, 536, 537, 538, 540, 552, 553, 554, 555, 556, 557, 558, 572, 573, 574, 575, 576, 577, 578, 580, 581, 588, 591, 592, 593, 594, 595, 596, 598, 599, 600, 602, 603, 648…	2810
	Q53HC0_Q9NZR1	TMOD2	0.578586	CCDC92	0.82743	0.648142	0.662191		0.371159	0.521512	0.662967	0.305992	0.701047		0.558547	0	0	0	0	0	0	0	0	Q53HC0	Q9NZR1	model_2_multimer_v3_pred_0	0.364492	0.123757	0.171904	0.0327519	54	[115, 119, 123, 126, 130, 223, 224, 225, 226, 227, 228, 229, 230, 231, 232, 233, 235, 236, 238, 243, 245, 246, 247, 248, 249, 250]	[3, 6, 13, 66, 94, 95, 96, 97, 98, 99, 100, 101, 102, 103, 104, 105, 106, 142, 143, 145, 165, 166, 167, 169, 208, 237, 265, 293]	2828
	Q08722_Q12860	CNTN1	0.519058	CD47	0.867386	0.12491	0.448386	0.399536	0.414651	0.440667	0.285872	0.219009	0.381734		0.392259	0	0	0	0	0	0	0	0	Q08722	Q12860	model_4_multimer_v3_pred_0	0.467837	0.31297	0.343943	0.363549	107	[16, 17, 18, 19, 20, 21, 22, 24, 48, 49, 50, 51, 52, 53, 54, 55, 56, 57, 58, 59, 60, 61, 62, 63, 64, 65, 66, 67, 68, 69, 70, 71, 72, 73, 74, 75, 76, 91, 111, 113, 114, 115, 116, 117, 118, 119, 120, 121, 122, 123, 124, 125, 126]	[35, 36, 39, 41, 42, 43, 44, 45, 50, 52, 56, 58, 59, 60, 61, 62, 63, 64, 65, 66, 67, 68, 69, 70, 71, 72, 73, 74, 75, 76, 77, 84, 86, 87, 88, 89, 90, 91, 92, 93, 94, 95, 96, 97, 98, 99, 100, 101, 114, 115, 116, 117, 118, 119]	3431
	Q08722_P78357	CNTNAP1	0.689568	CD47	0.900899	0.385179	0.492816	0.336934	0.543597	0.33246	0.295954	0.128616	0.263877		0.363443	0	0	0	0	0	0	0	0	Q08722	P78357	model_2_multimer_v3_pred_0	0.566519	0.304362	0.356794	0.112907	169	[6, 7, 8, 9, 10, 11, 12, 13, 14, 15, 16, 17, 18, 19, 20, 21, 22, 23, 24, 25, 26, 27, 28, 29, 44, 45, 62, 113, 114, 122, 123, 124, 125, 126, 128, 130, 132, 139, 140, 142, 143, 144, 145, 146, 147, 148, 149, 150, 151, 152, 153, 154, 155, 156, 157, 158, 160, 161, 164, 165, 168, 169, 170, 171, 172, 173, 174, 176, 177, 179, 180, 181, 183, 184, 186, 187, 188, 190, 191, 192, 194, 195, 198, 220, 317, 318,…	[5, 6, 7, 8, 9, 10, 11, 12, 13, 14, 15, 16, 17, 18, 19, 20, 21, 23, 24, 25, 26, 27, 28, 29, 32, 78, 80, 168, 169, 170, 171, 189, 196, 329, 330, 331, 332, 333, 334, 336, 337, 340, 342, 344, 831, 1275, 1276, 1278, 1279, 1280, 1281, 1282, 1283, 1284, 1285, 1286, 1287, 1288, 1289, 1290, 1291, 1292, 1293, 1294, 1295, 1296, 1297, 1298, 1299, 1300, 1302, 1303, 1304, 1305, 1306, 1307, 1308, 1310]	3072
	Q08722_O95057	DIRAS1	0.563066	CD47	0.841322		0.329677		0.365948		0.371825					0	0	0	0	0	0	0	0	Q08722	O95057	model_2_multimer_v3_pred_0	0.648651	0.607085	0.615398	0.315892	94	[11, 12, 13, 14, 15, 16, 17, 18, 19, 20, 21, 22, 24, 43, 45, 46, 47, 48, 50, 51, 52, 53, 54, 55, 56, 57, 58, 59, 61, 62, 63, 64, 67, 68, 69, 70, 71, 72, 73, 74, 113, 114, 115, 116, 117, 118, 119, 120, 121, 122, 123, 124, 125, 126]	[12, 14, 15, 16, 17, 18, 19, 20, 21, 25, 29, 33, 35, 36, 37, 38, 39, 40, 41, 42, 43, 44, 45, 60, 61, 62, 63, 64, 65, 66, 67, 68, 69, 70, 71, 72, 74, 75, 92, 96]	3072
	Q08722_P62873	GNB1	0.708248	CD47	0.922562	0.631306	0.340256	0.380627	0.24209	0.562743	0.658818	0.355403	0.425229	0.354674	0.383135	0	0	0	0	0	0	0	0.00693928	Q08722	P62873	model_3_multimer_v3_pred_0	0.530018	0.186159	0.254931	0.297171	149	[162, 163, 164, 165, 166, 167, 168, 169, 170, 171, 172, 173, 174, 175, 176, 177, 226, 227, 228, 229, 230, 231, 232, 233, 234, 235, 236, 237, 238, 239, 287, 288, 289, 290, 291, 292, 293, 294, 295, 296, 297, 298, 299, 300, 301, 302, 303, 304, 305, 306, 307, 308]	[54, 55, 56, 57, 58, 59, 60, 73, 74, 75, 76, 77, 97, 98, 99, 100, 101, 102, 115, 116, 117, 118, 119, 143, 144, 145, 146, 147, 148, 160, 161, 162, 163, 164, 165, 182, 183, 184, 185, 186, 187, 188, 189, 190, 201, 202, 203, 204, 205, 206, 207, 208, 224, 225, 226, 227, 228, 229, 230, 231, 232, 243, 244, 245, 246, 247, 248, 249, 250, 251, 268, 269, 270, 271, 272, 273, 274, 275, 276, 288, 289, 290, 291…	3301
	Q08722_P62879	GNB2	0.661223	CD47	0.822032	0.561765	0.297739	0.368675	0.302343	0.466755	0.658063	0.289936	0.547239	0.360601	0.506609	0	0	0	0	0	0	0	0	Q08722	P62879	model_2_multimer_v3_pred_0	0.537606	0.343199	0.38208	0.327063	157	[161, 162, 163, 164, 165, 166, 167, 168, 169, 170, 171, 172, 173, 174, 175, 176, 177, 226, 227, 228, 229, 230, 231, 232, 233, 234, 235, 292, 293, 294, 295, 296, 297, 298, 299, 300, 301, 302, 303, 304, 305, 306, 307, 308, 309, 310, 311, 312, 313, 314, 315, 316, 317, 318, 319]	[56, 57, 58, 59, 60, 61, 73, 74, 75, 76, 77, 97, 98, 99, 100, 101, 102, 103, 115, 116, 117, 118, 119, 120, 142, 143, 144, 145, 146, 147, 148, 149, 159, 160, 161, 162, 163, 164, 165, 166, 183, 184, 185, 186, 187, 188, 189, 190, 191, 200, 201, 202, 203, 204, 205, 206, 207, 225, 226, 227, 228, 229, 230, 231, 232, 244, 245, 246, 247, 248, 268, 269, 270, 271, 272, 273, 274, 275, 289, 290, 291, 292, 29…	3303
	Q08722_P51674	GPM6A	0.644507	CD47	0.861038	0.654781			0.386833	0.426567	0.574253				0.300197	0	0	0	0	0	0	0	0	Q08722	P51674	model_5_multimer_v3_pred_0	0.507395	0.289267	0.332893	0.258396	200	[30, 31, 32, 102, 103, 105, 106, 107, 108, 109, 130, 131, 132, 133, 134, 135, 136, 137, 138, 139, 140, 141, 142, 143, 144, 145, 146, 147, 148, 149, 150, 151, 152, 153, 154, 155, 156, 157, 158, 159, 160, 161, 162, 163, 164, 165, 166, 167, 168, 169, 170, 172, 176, 179, 180, 181, 183, 184, 187, 189, 190, 191, 192, 193, 194, 195, 196, 197, 198, 199, 200, 201, 202, 203, 205, 206, 207, 208, 209, 210, 2…	[26, 36, 37, 40, 44, 45, 47, 48, 49, 51, 52, 55, 59, 64, 65, 66, 67, 68, 69, 70, 71, 72, 73, 74, 75, 76, 77, 78, 79, 80, 81, 82, 83, 84, 85, 86, 87, 88, 89, 90, 91, 92, 93, 94, 95, 96, 97, 98, 99, 100, 101, 102, 103, 104, 105, 106, 107, 108, 109, 110, 111, 112, 113, 115, 116, 117, 118, 119, 120, 121, 122, 123, 124, 125, 126, 127, 128, 129, 130, 131, 132, 133, 134, 136, 137, 140, 228, 235, 239, 24…	3245
	Q08722_P13591	NCAM1	0.561177	CD47	0.888209	0.327564	0.482115	0.315974	0.386224	0.374582	0.351466	0.260101	0.290144	0.375163	0.332437	0	0	0	0	0	0	0	0.00625933	Q08722	P13591	model_2_multimer_v3_pred_0	0.351793	0.309336	0.317827	0.0807585	116	[14, 132, 133, 134, 135, 137, 138, 139, 140, 141, 142, 143, 144, 145, 146, 147, 148, 149, 150, 151, 152, 153, 154, 155, 156, 157, 158, 159, 160, 161, 162, 163, 164, 165, 166, 167, 168, 172, 176, 177, 179, 180, 181, 183, 184, 186, 187, 188, 190, 191, 192, 193, 194, 195, 196, 197, 198, 199, 200, 206, 213, 282, 283, 286, 287, 289, 290, 291, 293, 294, 297]	[275, 713, 714, 715, 716, 717, 718, 719, 720, 721, 722, 723, 724, 725, 726, 727, 728, 729, 730, 731, 732, 733, 734, 735, 736, 737, 738, 739, 740, 741, 742, 743, 744, 745, 746, 747, 748, 749, 750, 751, 752, 753, 754, 755, 758]	3448
	Q08722_Q9P121	NTM	0.566922	CD47	0.879781		0.393282	0.301788	0.438663	0.631321	0.305046	0.282542	0.422795	0.300097	0.218072	0	0	0	0	0	0	0	0	Q08722	Q9P121
	Q08722_P20337	RAB3B	0.55487	CD47	0.901981		0.460898	0.429252	0.388909	0.333267	0.135519	0.281196	0.330495		0.166249	0	0	0	0	0	0	0	0	Q08722	P20337	model_2_multimer_v3_pred_0	0.565294	0.387421	0.422996	0.228445	77	[15, 16, 17, 18, 19, 20, 47, 48, 49, 50, 51, 52, 53, 54, 55, 56, 57, 58, 59, 64, 66, 67, 68, 69, 70, 71, 72, 73, 74, 75, 76, 77, 91, 92, 113, 114, 115, 116, 117, 118, 119, 120, 121, 122, 123, 124]	[31, 52, 53, 54, 55, 56, 57, 58, 76, 77, 79, 80, 81, 82, 83, 84, 85, 86, 87, 88, 89, 90, 91, 108, 115, 116, 118, 119, 122, 123, 213]	3072
	Q08722_P61020	RAB5B	0.709779	CD47	0.831753	0.558223	0.444107	0.359597	0.550344	0.38407	0.609557	0.412662	0.615641	0.549998	0.362957	0	0	0	0	0	0	0	0	Q08722	P61020	model_5_multimer_v3_pred_0	0.547791	0.293189	0.344109	0.412314	133	[21, 22, 23, 24, 25, 26, 27, 28, 29, 30, 31, 32, 33, 34, 35, 36, 37, 38, 39, 40, 41, 42, 43, 44, 45, 46, 87, 88, 89, 90, 91, 92, 93, 94, 95, 96, 97, 98, 99, 100, 102, 127, 128, 129, 130, 131, 132, 133, 134, 135, 136, 137, 138, 139, 140, 141, 200, 201, 202, 258, 259, 260, 261, 262, 263, 264, 265, 266, 267, 268, 269]	[33, 34, 35, 36, 37, 38, 39, 40, 41, 42, 43, 44, 45, 46, 47, 48, 49, 50, 52, 53, 55, 56, 57, 58, 59, 60, 61, 62, 63, 70, 73, 75, 102, 103, 132, 134, 135, 136, 137, 138, 139, 140, 141, 143, 144, 145, 146, 159, 160, 161, 162, 163, 164, 165, 166, 167, 168, 169, 170, 171, 172, 174]	3072
	Q08722_P11233	RALA	0.815793	CD47	0.851451	0.479737	0.353833	0.383079	0.463763	0.600669	0.527862	0.522108	0.744736	0.376319	0.333285	0	0	0	0	0	0	0	0	Q08722	P11233	model_3_multimer_v3_pred_0	0.486133	0.133143	0.203741	0.296281	90	[25, 26, 27, 28, 29, 30, 39, 58, 59, 60, 61, 62, 63, 64, 65, 79, 80, 81, 100, 102, 103, 104, 105, 106, 107, 108, 109, 110, 111, 112, 113, 114, 125, 126, 127, 128, 129, 130, 131, 132, 133, 134, 139, 140, 198, 199, 201]	[28, 29, 30, 31, 32, 33, 34, 35, 36, 37, 38, 39, 40, 41, 42, 43, 44, 45, 46, 47, 48, 49, 50, 51, 52, 53, 54, 55, 63, 64, 65, 66, 67, 68, 75, 78, 81, 82, 158, 161, 164, 165, 168]	3072
	Q08722_Q16799	RTN1	0.670036	CD47	0.852841	0.570916	0.512265	0.478936	0.396993	0.371816	0.4238	0.533649	0.315723	0.356979	0.295794	0	0	0	0	0	0	0	0.00689792	Q08722	Q16799	model_4_multimer_v3_pred_0	0.329633	0.213132	0.236432	0.280178	280	[22, 23, 24, 25, 26, 27, 28, 29, 30, 31, 32, 33, 34, 35, 36, 37, 38, 39, 40, 41, 42, 58, 59, 60, 65, 81, 83, 84, 85, 86, 87, 95, 96, 97, 98, 99, 100, 101, 102, 103, 104, 105, 106, 108, 109, 110, 111, 112, 113, 114, 115, 123, 124, 125, 126, 127, 128, 129, 130, 131, 132, 137, 138, 139, 140, 141, 142, 143, 144, 145, 146, 147, 148, 149, 150, 151, 152, 153, 154, 155, 156, 157, 158, 159, 160, 161, 162,…	[108, 109, 110, 111, 112, 113, 114, 115, 116, 117, 118, 119, 120, 121, 122, 123, 124, 125, 609, 613, 616, 619, 621, 625, 626, 629, 689, 690, 691, 692, 693, 694, 695, 696, 697, 698, 699, 700, 701, 702, 703, 704, 705, 706, 707, 708, 709, 710, 711, 712, 713, 714, 715, 716, 717, 718, 719, 720, 721, 722, 723, 724, 725, 726, 727, 728, 729, 730, 731, 732, 733, 734, 735, 736, 737, 738, 739, 740, 742, 743…	3072
	Q08722_P78324	SIRPA	0.601144	CD47	0.914215	0.410229	0.599379	0.594617	0.466963	0.515961	0.496715	0.220439	0.569854	0.676914	0.561179	0	0.966874	0	1	999	0	0.59	0	Q08722	P78324	model_3_multimer_v3_pred_0	0.598742	0.693348	0.674426	0.573965	116	[11, 12, 13, 14, 15, 16, 17, 18, 19, 20, 21, 22, 43, 44, 45, 46, 47, 48, 49, 50, 51, 52, 53, 54, 55, 56, 57, 58, 59, 62, 63, 64, 65, 66, 67, 68, 69, 70, 71, 72, 74, 75, 76, 77, 78, 91, 92, 113, 114, 115, 116, 117, 118, 119, 120, 121, 122, 123, 124, 125, 126]	[31, 34, 36, 56, 57, 58, 59, 60, 61, 62, 63, 64, 65, 66, 67, 68, 78, 80, 81, 82, 83, 84, 85, 86, 87, 88, 90, 91, 92, 93, 94, 95, 96, 97, 98, 99, 100, 101, 102, 103, 104, 105, 106, 121, 122, 123, 124, 125, 126, 127, 128, 129, 130, 131, 132]	3072
	Q08722_Q00325	SLC25A3	0.821761	CD47	0.641921	0.347714	0.602069	0.447675	0.452132	0.113441	0.468714	0.523123	0.559919	0.519581	0.518808	0	0	0	0	0	0	0	0.00694616	Q08722	Q00325	model_3_multimer_v3_pred_0	0.481819	0.167735	0.230552	0.474658	201	[30, 31, 32, 60, 61, 102, 103, 104, 105, 106, 107, 108, 109, 110, 112, 128, 129, 130, 131, 132, 133, 135, 136, 137, 138, 139, 140, 141, 142, 143, 144, 145, 146, 147, 148, 149, 150, 151, 152, 153, 154, 155, 156, 157, 158, 159, 160, 161, 162, 163, 164, 165, 166, 167, 168, 169, 170, 171, 172, 173, 174, 175, 176, 177, 178, 179, 180, 181, 182, 183, 184, 185, 186, 187, 188, 189, 190, 191, 192, 193, 194…	[93, 97, 98, 101, 102, 103, 104, 105, 158, 159, 161, 162, 163, 165, 166, 233, 234, 236, 237, 238, 239, 240, 241, 242, 243, 244, 245, 246, 247, 248, 249, 250, 251, 252, 253, 265, 267, 268, 269, 270, 271, 272, 273, 274, 275, 276, 277, 278, 279, 280, 281, 282, 283, 284, 286, 287, 290, 302, 303, 304, 305, 306, 307, 308, 309, 310, 311, 312, 313, 314, 315, 316, 317, 318, 319, 320, 321, 322, 323, 324, 3…	3072
	Q08722_P60880	SNAP25	0.580371	CD47	0.912135		0.433155	0.32322	0.289409	0.253178	0.416752	0.272032	0.322043		0.0682693	0	0	0	0	0	0	0	0	Q08722	P60880	model_3_multimer_v3_pred_0	0.500923	0.152446	0.222141	0.0925265	128	[144, 147, 148, 150, 151, 152, 153, 154, 155, 156, 158, 159, 161, 162, 165, 166, 224, 228, 232, 235, 236, 237, 238, 239, 240, 241, 242, 243, 244, 245, 246, 247, 248, 250, 251, 269, 270, 271, 272, 273, 274, 275, 276, 277, 278, 279, 280, 281, 282, 283, 284, 285, 286, 287, 288, 289, 290, 291, 292, 293, 294, 295, 296, 297, 298]	[32, 35, 36, 38, 39, 40, 41, 42, 43, 44, 45, 46, 47, 48, 49, 50, 51, 52, 53, 54, 55, 56, 57, 58, 59, 60, 61, 64, 67, 127, 153, 154, 156, 157, 158, 159, 160, 161, 162, 163, 164, 165, 166, 167, 168, 169, 170, 171, 172, 173, 174, 175, 176, 177, 178, 179, 180, 181, 182, 183, 185, 186, 189]	3251
	Q08722_O15079	SNPH	0.858138	CD47	0.913251		0.34815		0.56384		0.584613		0.219328		0.259914	0	0	0	0	0	0	0	0	Q08722	O15079	model_3_multimer_v3_pred_0	0.386627	0.196455	0.234489	0.115831	146	[139, 140, 141, 142, 143, 144, 145, 146, 147, 148, 149, 150, 151, 152, 153, 154, 155, 156, 157, 158, 159, 160, 161, 162, 163, 164, 165, 166, 167, 168, 169, 170, 171, 172, 173, 176, 177, 179, 180, 181, 183, 184, 185, 186, 187, 188, 189, 190, 191, 192, 193, 194, 195, 196, 197, 198, 199, 206, 209, 213, 283, 286, 290, 293, 294, 295, 296, 297, 298, 299, 300, 301, 302, 303, 304, 305, 306]	[104, 107, 108, 110, 111, 112, 113, 114, 115, 116, 117, 118, 119, 120, 121, 122, 123, 124, 125, 126, 127, 128, 129, 130, 131, 132, 133, 423, 424, 425, 426, 427, 428, 429, 430, 431, 432, 433, 434, 435, 436, 437, 438, 439, 440, 441, 442, 443, 444, 445, 446, 447, 448, 454, 455, 457, 459, 460, 461, 463, 464, 465, 466, 467, 468, 469, 470, 471, 474]	3261
	Q08722_Q7L0J3	SV2A	0.637315	CD47	0.912941	0.459747		0.285805			0.305325		0.350714			0	0	0	0	0	0	0	0.006426	Q08722	Q7L0J3	model_4_multimer_v3_pred_0	0.725745	0.69845	0.703909	0.651667	214	[26, 27, 28, 29, 30, 32, 60, 61, 105, 106, 107, 108, 109, 110, 111, 112, 126, 128, 129, 130, 131, 132, 133, 134, 135, 136, 137, 138, 139, 140, 141, 142, 143, 144, 145, 146, 147, 148, 149, 150, 151, 152, 153, 154, 155, 156, 157, 158, 159, 160, 161, 162, 163, 164, 165, 166, 167, 168, 170, 171, 172, 173, 176, 177, 178, 179, 180, 181, 182, 183, 184, 185, 186, 187, 188, 189, 190, 191, 192, 193, 194, 1…	[161, 162, 163, 165, 166, 167, 169, 170, 287, 288, 291, 292, 295, 298, 301, 302, 303, 304, 305, 306, 308, 309, 310, 311, 312, 313, 314, 316, 317, 380, 381, 382, 383, 384, 385, 386, 387, 388, 389, 472, 476, 479, 480, 482, 483, 484, 485, 486, 487, 488, 490, 492, 495, 496, 497, 498, 499, 500, 501, 502, 503, 504, 506, 519, 591, 592, 593, 594, 595, 596, 597, 598, 599, 600, 601, 602, 603, 604, 605, 606…	3072
	Q9Y4F5_Q96F07	CYFIP2	0.500059	CEP170B	0.838257	0.437355	0.310061	0.394759	0.350758	0.388981	0.183406	0.424985	0.0792022		0.0691833	0	0	0	0	0	0	0	0.00707334	Q9Y4F5	Q96F07	model_4_multimer_v3_pred_0	0.515133	0.28504	0.331058	0.211215	497	[1, 2, 3, 4, 5, 7, 17, 20, 21, 33, 34, 35, 36, 37, 38, 39, 40, 41, 42, 43, 62, 63, 64, 65, 66, 67, 68, 69, 70, 71, 90, 91, 92, 93, 94, 95, 96, 97, 98, 99, 100, 101, 103, 118, 119, 120, 121, 122, 123, 124, 153, 154, 155, 156, 157, 158, 159, 160, 163, 164, 165, 166, 167, 168, 169, 170, 171, 172, 173, 174, 175, 176, 177, 178, 222, 223, 225, 269, 285, 307, 308, 309, 310, 311, 312, 313, 314, 315, 316,…	[1, 2, 3, 4, 5, 6, 15, 96, 97, 98, 99, 100, 101, 102, 103, 104, 105, 106, 108, 109, 190, 191, 192, 193, 194, 195, 196, 197, 368, 370, 371, 372, 373, 374, 375, 376, 377, 378, 379, 562, 563, 564, 565, 566, 567, 568, 569, 570, 571, 572, 573, 574, 575, 727, 742, 743, 744, 745, 746, 747, 748, 749, 750, 751, 752, 753, 754, 755, 756, 757, 758, 759, 760, 762, 764, 777, 785, 786, 787, 788, 789, 790, 791, …	3072
	Q9Y4F5_Q5JU85	IQSEC2	0.566349	CEP170B	0.824309		0.549111		0.303928		0.47541	0.492961	0.535281		0.260117	0	0	0	0	0	0	0	0.00695968	Q9Y4F5	Q5JU85
	Q9Y4F5_Q13303	KCNAB2	0.506609	CEP170B	0.857034	0.372134	0.190942	0.258451	0.319179	0.22611	0.173087	0.166803	0.14066		0.0730874	0	0	0	0	0	0	0	0	Q9Y4F5	Q13303	model_5_multimer_v3_pred_0	0.329004	0.302437	0.30775	0.154536	217	[1, 2, 3, 4, 6, 20, 21, 22, 23, 24, 25, 31, 32, 33, 34, 35, 36, 37, 38, 39, 40, 41, 42, 43, 44, 45, 46, 58, 59, 60, 61, 62, 63, 64, 65, 66, 72, 73, 74, 75, 76, 77, 78, 89, 90, 91, 92, 93, 94, 159, 160, 162, 273, 278, 281, 316, 317, 318, 319, 320, 321, 322, 323, 324, 325, 326, 327, 558, 559, 560, 561, 562, 563, 564, 565, 566, 567, 568, 569, 570, 571, 572, 573, 574, 578, 580, 581, 584, 585, 588, 85…	[44, 56, 57, 58, 59, 60, 61, 62, 63, 64, 87, 88, 89, 90, 91, 92, 93, 94, 95, 118, 119, 120, 121, 122, 123, 124, 125, 126, 127, 128, 129, 134, 146, 158, 159, 160, 161, 162, 163, 164, 165, 166, 167, 168, 169, 170, 171, 174, 185, 187, 188, 189, 190, 191, 192, 193, 194, 195, 196, 197, 198, 199, 200, 201, 202, 203, 204, 205, 206, 207, 208, 209, 210, 211, 215, 216, 218, 221, 224, 228, 231, 232, 233, 23…	3072
	Q9Y4F5_Q9Y3A3	MOB4	0.80352	CEP170B	0.600988	0.717889	0.342334	0.449536	0.506115	0.234585	0.337292	0.428368	0.571908		0.524511	0	0	0	0	0	0	0	0.00721271	Q9Y4F5	Q9Y3A3	model_1_multimer_v3_pred_0	0.293196	0.704059	0.621886	0.179423	326	[22, 23, 24, 25, 26, 27, 28, 29, 30, 31, 32, 33, 34, 39, 40, 41, 42, 43, 44, 45, 46, 59, 60, 61, 62, 63, 64, 65, 75, 161, 162, 163, 164, 165, 166, 167, 168, 169, 170, 171, 172, 173, 174, 175, 176, 177, 178, 179, 180, 181, 182, 219, 220, 221, 222, 223, 224, 225, 226, 227, 228, 229, 230, 232, 556, 557, 559, 560, 561, 562, 563, 564, 565, 566, 567, 568, 569, 570, 571, 572, 573, 574, 575, 576, 577, 57…	[3, 4, 5, 6, 7, 8, 9, 10, 11, 12, 13, 16, 17, 18, 19, 20, 21, 22, 23, 24, 25, 26, 27, 28, 29, 30, 31, 32, 33, 34, 35, 36, 37, 38, 39, 40, 41, 42, 43, 44, 47, 48, 49, 50, 51, 52, 60, 61, 62, 63, 64, 65, 66, 67, 68, 69, 71, 72, 73, 74, 75, 76, 77, 78, 79, 80, 81, 82, 83, 84, 85, 86, 87, 89, 90, 91, 92, 93, 94, 95, 96, 97, 98, 99, 100, 101, 102, 103, 104, 105, 106, 107, 108, 109, 110, 111, 112, 113,…	3072
	Q9Y4F5_P22694	PRKACB	0.805191	CEP170B	0.804657	0.285192	0.447675	0.509323	0.339959	0.122611	0.188997	0.112584	0.266261		0.172868	0	0	0	0	0	0	0	0.00702211	Q9Y4F5	P22694	model_3_multimer_v3_pred_0	0.392721	0.85784	0.764816	0.308245	421	[1, 2, 3, 4, 5, 6, 7, 18, 19, 20, 21, 22, 23, 24, 25, 26, 27, 28, 29, 30, 31, 32, 33, 34, 35, 36, 37, 38, 39, 40, 41, 42, 43, 44, 45, 46, 47, 58, 59, 60, 61, 62, 63, 64, 65, 66, 67, 68, 70, 71, 72, 73, 75, 76, 77, 78, 88, 89, 90, 91, 92, 93, 94, 95, 96, 111, 112, 113, 114, 115, 116, 165, 166, 167, 168, 169, 170, 172, 173, 228, 265, 266, 267, 268, 269, 270, 285, 286, 287, 288, 289, 290, 291, 411, …	[1, 2, 3, 4, 5, 7, 14, 18, 20, 21, 23, 24, 25, 26, 27, 28, 31, 32, 48, 49, 50, 51, 52, 53, 54, 55, 56, 57, 58, 59, 60, 73, 74, 75, 76, 77, 78, 79, 80, 81, 82, 83, 84, 85, 86, 87, 88, 89, 90, 91, 92, 94, 113, 114, 115, 116, 127, 128, 129, 130, 131, 132, 133, 134, 135, 136, 137, 138, 139, 140, 141, 158, 159, 160, 161, 162, 163, 164, 165, 166, 167, 168, 169, 170, 171, 172, 173, 174, 175, 184, 185, 1…	3072
	Q9Y4F5_P31323	PRKAR2B	0.73854	CEP170B	0.857394	0.547169	0.348998	0.348828	0.424548	0.235468	0.232881	0.158691	0.172464	0.565732	0.18583	0	0	0	0	0	0	0	0.00711537	Q9Y4F5	P31323	model_1_multimer_v3_pred_0	0.279061	0.224786	0.235641	0.0429548	183	[26, 27, 28, 29, 30, 31, 33, 34, 35, 37, 38, 39, 40, 41, 42, 43, 44, 58, 59, 60, 61, 62, 63, 64, 65, 66, 67, 72, 73, 74, 75, 76, 77, 88, 89, 90, 91, 112, 113, 114, 115, 116, 117, 118, 120, 166, 167, 168, 169, 170, 171, 172, 173, 174, 175, 176, 177, 264, 265, 266, 267, 268, 269, 270, 271, 272, 273, 274, 275, 276, 277, 278, 279, 280, 281, 282, 283, 284, 285, 286, 287, 661, 662, 663, 664, 665, 666, …	[1, 2, 3, 21, 24, 28, 101, 102, 103, 104, 105, 106, 107, 108, 109, 110, 111, 112, 113, 114, 115, 116, 117, 118, 119, 120, 121, 124, 126, 153, 154, 157, 224, 227, 228, 229, 230, 249, 250, 253, 257, 260, 261, 264, 280, 281, 282, 283, 284, 285, 286, 287, 288, 289, 290, 291, 292, 293, 309, 353, 354, 355, 356, 357, 358, 359, 360, 375, 376, 377, 378, 379, 380, 381, 382, 383, 384, 385, 386, 387, 412, 41…	3072
	Q9Y4F5_Q8N9R8	SCAI	0.515713	CEP170B	0.876694	0.405211	0.550781		0.513977	0.376843	0.319217	0.230753	0.189474		0.255038	0	0	0	0	0	0	0	0	Q9Y4F5	Q8N9R8	model_1_multimer_v3_pred_0	0.406435	0.64857	0.600143	0.16548	532	[16, 17, 18, 19, 20, 21, 22, 23, 24, 25, 26, 27, 28, 29, 30, 31, 32, 33, 34, 35, 39, 40, 41, 42, 43, 44, 45, 46, 47, 58, 60, 105, 106, 107, 108, 109, 110, 111, 112, 113, 114, 115, 116, 117, 118, 119, 163, 164, 165, 166, 167, 168, 169, 170, 171, 172, 173, 174, 175, 176, 177, 178, 224, 225, 226, 227, 228, 230, 264, 265, 266, 267, 269, 271, 273, 281, 382, 383, 385, 386, 387, 388, 389, 390, 391, 392,…	[3, 4, 5, 6, 7, 8, 9, 10, 29, 30, 31, 32, 33, 34, 35, 37, 38, 39, 40, 42, 43, 44, 45, 52, 53, 54, 55, 56, 57, 58, 59, 60, 61, 62, 63, 64, 65, 66, 67, 68, 69, 70, 71, 72, 73, 74, 75, 76, 77, 78, 79, 80, 81, 85, 86, 87, 88, 89, 90, 91, 92, 93, 94, 95, 96, 97, 98, 99, 100, 101, 102, 103, 104, 105, 106, 107, 108, 109, 110, 111, 112, 113, 114, 118, 120, 121, 122, 123, 124, 125, 126, 127, 128, 129, 130…	3072
	Q9Y4F5_O15020	SPTBN2	0.827449	CEP170B	0.739637		0.439846	0.531624	0.348502	0.706672	0.523927	0.40618	0.609766		0.627034	0	0	0	0	0	0	0	0	Q9Y4F5	O15020
	Q9Y4F5_O75382	TRIM3	0.69088	CEP170B	0.84713		0.601188	0.302492	0.350946	0.4457	0.415369	0.279054	0.518343		0.330755	0	0	0	0	0	0	0	0	Q9Y4F5	O75382	model_1_multimer_v3_pred_0	0.29819	0.248429	0.258381	0.0530848	498	[1, 2, 3, 4, 7, 8, 9, 10, 11, 12, 13, 14, 15, 16, 17, 18, 33, 34, 35, 36, 37, 38, 39, 40, 41, 42, 43, 44, 45, 46, 47, 48, 49, 50, 51, 56, 60, 61, 62, 63, 64, 65, 66, 67, 68, 69, 70, 88, 89, 90, 91, 92, 93, 94, 102, 103, 104, 105, 106, 107, 108, 109, 110, 111, 112, 113, 114, 115, 116, 117, 118, 119, 120, 121, 122, 123, 163, 164, 165, 166, 167, 168, 169, 170, 171, 172, 173, 174, 175, 261, 262, 263,…	[35, 36, 37, 49, 51, 52, 53, 54, 55, 56, 57, 58, 59, 60, 61, 62, 63, 64, 65, 66, 67, 68, 69, 70, 76, 116, 117, 127, 128, 129, 130, 131, 132, 141, 142, 143, 145, 146, 147, 352, 353, 354, 356, 424, 425, 426, 427, 428, 429, 430, 431, 432, 433, 434, 435, 436, 437, 438, 439, 440, 441, 442, 443, 444, 445, 446, 447, 448, 449, 450, 451, 452, 453, 454, 455, 456, 457, 458, 459, 460, 461, 462, 463, 464, 465…	3072
	Q14008_O75146	HIP1R	0.83002	CKAP5	0.655669	0.543235	0.52707	0.590356	0.521411	0.53432	0.606005	0.621328	0.370413	0.454562	0.463562	0	0	0	0	0	0	0	0.0073239	Q14008	O75146
	Q9UDT6_Q9NQX3	GPHN	0.804431	CLIP2	0.515141	0.304712	0.37608	0.257484	0.394162	0.30275	0.175648	0.32445	0.352031	0.364154	0.347108	0	0	0	0	0	0	0	0	Q9UDT6	Q9NQX3	model_4_multimer_v3_pred_0	0.371242	0.443711	0.429217	0.185163	324	[87, 88, 90, 91, 97, 99, 100, 101, 102, 103, 104, 105, 106, 107, 108, 109, 110, 111, 113, 117, 118, 119, 120, 121, 122, 123, 124, 125, 126, 127, 129, 130, 132, 135, 136, 137, 138, 139, 140, 141, 142, 143, 144, 145, 422, 423, 424, 425, 426, 427, 428, 429, 430, 431, 432, 433, 434, 435, 436, 437, 438, 439, 440, 441, 442, 443, 444, 445, 446, 447, 448, 449, 450, 451, 452, 453, 454, 455, 456, 457, 458,…	[93, 94, 96, 98, 243, 244, 245, 246, 247, 248, 249, 250, 251, 285, 286, 287, 288, 289, 290, 291, 292, 293, 294, 295, 296, 297, 298, 302, 303, 304, 305, 306, 307, 308, 309, 310, 311, 312, 313, 314, 315, 316, 317, 318, 319, 320, 321, 322, 323, 324, 325, 326, 327, 328, 329, 332, 505, 506, 507, 508, 509, 510, 511, 515, 516, 517, 518, 519, 520, 521, 522, 523, 524, 525, 526, 546, 548, 549, 550, 551, 55…	3072
	O96005_P04843	RPN1	0.879056	CLPTM1	0.584826	0.71093	0.83034	0.732474	0.725866	0.66231	0.822443	0.753534	0.770745	0.580909	0.770943	0	0	0	0	0	0	0	0.00453052	O96005	P04843	model_3_multimer_v3_pred_0	0.459761	0.23202	0.277568	0.275983	185	[33, 34, 35, 36, 37, 38, 39, 40, 41, 42, 43, 44, 219, 221, 295, 297, 351, 353, 356, 389, 465, 466, 467, 468, 469, 470, 471, 474, 478, 517, 520, 528, 529, 530, 531, 532, 533, 534, 535, 536, 537, 555, 556, 558, 559, 560, 561, 562, 563, 565, 566, 568, 569, 570, 571, 572, 573, 574, 575, 576, 577, 578, 579, 580, 581, 582, 583, 584, 585, 586, 587, 588, 589, 590, 591, 592, 593, 594, 595, 596, 597, 598, …	[233, 235, 236, 237, 239, 240, 241, 242, 243, 244, 245, 246, 287, 288, 289, 290, 291, 292, 293, 294, 295, 296, 297, 298, 299, 300, 301, 302, 303, 304, 305, 307, 314, 318, 319, 320, 329, 331, 332, 333, 334, 335, 336, 337, 338, 397, 399, 400, 401, 402, 406, 438, 442, 445, 446, 447, 448, 449, 450, 452, 453, 454, 455, 456, 457, 458, 459, 461, 464, 466, 469, 472, 473, 476, 477, 478, 479, 480, 481, 482…	3072
	O96005_Q16799	RTN1	0.800106	CLPTM1	0.567135	0.495478	0.427986	0.303866	0.529747	0.286533	0.412247	0.340207	0.244471	0.118489	0.218718	0	0	0	0	0	0	0	0	O96005	Q16799	model_2_multimer_v3_pred_0	0.407104	0.49713	0.479125	0.101453	79	[1, 528, 531, 532, 534, 548, 549, 550, 551, 552, 553, 554, 555, 556, 557, 558, 559, 561, 562, 563, 564, 565, 566, 567, 568, 569, 570, 571, 572, 573, 574, 575, 576, 577, 578, 579, 580, 582, 583, 584, 586, 587, 588, 589]	[105, 106, 694, 699, 700, 702, 703, 704, 705, 706, 707, 708, 709, 710, 711, 712, 713, 714, 715, 716, 717, 718, 719, 720, 760, 761, 763, 764, 765, 766, 767, 768, 769, 770, 771]	3072
	O96005_Q7L0J3	SV2A	0.818136	CLPTM1	0.527451	0.256628		0.215769			0.313277		0.244993			0	0	0	0	0	0	0	0.00460801	O96005	Q7L0J3	model_5_multimer_v3_pred_0	0.512855	0.25391	0.305699	0.062669	111	[40, 41, 42, 43, 44, 45, 46, 47, 48, 49, 50, 51, 52, 53, 54, 55, 56, 289, 291, 292, 293, 302, 344, 347, 348, 349, 350, 351, 352, 353, 354, 355, 356, 357, 358, 359, 360, 361, 362, 363, 364, 551, 552, 553, 554, 555, 556, 557, 558, 559, 560, 561, 562, 563, 564, 565, 568, 569, 571, 572, 573, 575, 576, 579, 586]	[243, 244, 245, 246, 247, 248, 249, 250, 251, 252, 253, 254, 257, 261, 314, 316, 317, 318, 319, 320, 321, 322, 323, 324, 325, 326, 327, 328, 329, 330, 331, 332, 334, 335, 337, 338, 342, 345, 352, 557, 563, 576, 577, 578, 579, 581]	3072
	O96005_Q9Y320	TMX2	0.856656	CLPTM1	0.667083	0.689571	0.777878	0.652741	0.70208	0.698757	0.717995	0.693189	0.707106	0.397055	0.733592	0	0	0	0	0	0	0	0.00367438	O96005	Q9Y320	model_2_multimer_v3_pred_0	0.420187	0.224648	0.263756	0.171791	164	[45, 46, 47, 48, 49, 50, 51, 52, 53, 54, 55, 56, 57, 58, 59, 60, 61, 62, 63, 64, 65, 66, 67, 68, 69, 70, 71, 72, 73, 74, 75, 76, 77, 80, 88, 89, 90, 91, 92, 93, 94, 95, 96, 97, 98, 99, 100, 101, 132, 133, 134, 135, 136, 137, 138, 139, 142, 143, 144, 247, 248, 249, 250, 251, 252, 253, 254, 255, 257, 258, 266, 267, 268, 272, 273, 274, 275, 276, 277, 278, 310, 311, 312, 313, 314, 316, 317, 606]	[2, 3, 4, 5, 6, 7, 37, 41, 53, 54, 55, 56, 57, 59, 60, 61, 62, 63, 64, 65, 66, 67, 68, 69, 70, 71, 72, 73, 74, 75, 76, 77, 78, 79, 80, 81, 82, 83, 84, 85, 89, 180, 183, 184, 230, 231, 232, 233, 234, 235, 236, 237, 238, 239, 240, 241, 242, 243, 244, 245, 246, 247, 248, 249, 250, 251, 252, 253, 254, 255, 256, 257, 258, 259, 260, 262]	3072
	Q12860_P78357	CNTNAP1	0.633624	CNTN1	0.899874		0.683679		0.436427	0.376526	0.379746	0.674862	0.637132		0.620631	0	0	0	1	996	0	0	0	Q12860	P78357	model_1_multimer_v3_pred_0	0.413578	0.224432	0.262261	0.232302	390	[37, 39, 42, 43, 44, 45, 46, 47, 48, 50, 58, 60, 61, 62, 63, 64, 65, 66, 67, 68, 72, 94, 95, 96, 97, 98, 99, 114, 125, 254, 255, 256, 257, 258, 259, 281, 282, 283, 284, 285, 286, 287, 296, 297, 298, 299, 300, 301, 302, 303, 304, 329, 332, 336, 337, 338, 339, 340, 403, 548, 550, 551, 553, 554, 641, 642, 643, 644, 645, 646, 647, 648, 649, 650, 675, 676, 677, 678, 698, 704, 705, 706, 707, 708, 709, …	[15, 18, 23, 24, 25, 26, 27, 28, 29, 30, 31, 32, 33, 34, 35, 36, 37, 38, 39, 40, 41, 42, 43, 44, 45, 46, 47, 48, 49, 50, 51, 52, 53, 54, 57, 58, 59, 60, 61, 62, 63, 64, 65, 66, 67, 68, 69, 70, 71, 72, 73, 74, 75, 76, 77, 78, 90, 91, 92, 108, 111, 144, 145, 147, 148, 149, 158, 169, 171, 172, 173, 339, 340, 353, 354, 518, 519, 520, 521, 522, 523, 524, 525, 526, 527, 528, 529, 530, 535, 536, 1032, 1…	3072
	Q12860_P25686	DNAJB2	0.621756	CNTN1	0.813844		0.538089	0.349054	0.476187	0.44912	0.39518	0.48379	0.593604		0.44814	0	0	0	0	0	0	0	0	Q12860	P25686	model_3_multimer_v3_pred_0	0.477895	0.195333	0.251845	0.192099	187	[51, 52, 53, 54, 55, 56, 57, 58, 59, 60, 90, 100, 101, 102, 103, 104, 105, 106, 107, 108, 109, 132, 133, 134, 135, 136, 137, 138, 139, 140, 141, 142, 143, 144, 157, 158, 159, 160, 161, 162, 163, 164, 165, 167, 168, 169, 170, 171, 172, 173, 174, 175, 176, 177, 178, 179, 180, 206, 207, 208, 209, 210, 211, 212, 213, 214, 215, 216, 217, 218, 219, 220, 221, 222, 223, 224, 225, 226, 227, 228, 229, 258,…	[4, 5, 6, 7, 8, 9, 10, 11, 12, 13, 14, 15, 16, 17, 18, 19, 20, 21, 22, 23, 24, 25, 26, 27, 28, 29, 30, 31, 32, 33, 34, 35, 36, 37, 38, 39, 42, 46, 49, 53, 56, 57, 62, 100, 103, 104, 106, 107, 108, 109, 110, 111, 112, 113, 114, 115, 116, 117, 118, 119, 120, 122, 123, 125, 126, 157, 162, 163, 164, 165, 166, 167, 168, 169, 170, 171, 172, 173, 174, 175, 176, 177, 179, 180, 181, 182, 183, 184, 185, 18…	3072
	Q12860_Q05193	DNM1	0.54254	CNTN1	0.907013		0.668606	0.172946	0.412701	0.539538	0.485394	0.338165	0.827509		0.503149	0	0	0	0	0	0	0	0.00791084	Q12860	Q05193	model_4_multimer_v3_pred_0	0.403187	0.224202	0.259999	0.193043	198	[39, 42, 44, 45, 46, 47, 48, 49, 50, 51, 52, 53, 54, 55, 56, 57, 58, 59, 60, 61, 62, 64, 68, 99, 100, 101, 102, 103, 131, 133, 134, 135, 136, 137, 138, 161, 165, 167, 168, 169, 170, 171, 172, 173, 176, 177, 178, 179, 180, 181, 182, 183, 191, 210, 211, 212, 213, 214, 215, 216, 217, 218, 219, 220, 221, 222, 223, 224, 226, 255, 256, 257, 258, 287, 290, 296, 298, 299, 330, 334, 548, 549, 550, 551, 55…	[61, 111, 112, 113, 145, 146, 147, 148, 150, 304, 305, 306, 307, 308, 309, 310, 311, 312, 313, 314, 315, 316, 317, 318, 321, 322, 323, 324, 325, 326, 327, 328, 329, 330, 331, 332, 333, 334, 335, 336, 338, 339, 341, 342, 345, 346, 347, 348, 349, 350, 353, 354, 445, 446, 448, 449, 489, 491, 504, 505, 506, 507, 508, 509, 510, 511, 512, 513, 514, 517, 557, 559, 569, 592, 691, 694, 695, 698, 699, 702,…	3072
	Q12860_Q9Y4F1	FARP1	0.685856	CNTN1	0.814543		0.499685	0.195133	0.452515	0.439481	0.368731	0.90386	0.875899		0.404965	0	0	0	0	0	0	0	0	Q12860	Q9Y4F1	model_4_multimer_v3_pred_0	0.375959	0.210017	0.243205	0.0721284	94	[37, 39, 42, 43, 44, 45, 53, 54, 55, 56, 57, 58, 59, 60, 62, 64, 65, 66, 67, 68, 69, 70, 72, 92, 93, 94, 95, 96, 97, 98, 99, 171, 177, 178, 179, 180, 212, 214, 215, 216, 218, 219, 220, 221, 336, 338, 339, 647, 971, 991]	[188, 285, 505, 506, 507, 508, 509, 510, 512, 513, 514, 515, 516, 519, 524, 769, 770, 771, 772, 773, 774, 775, 777, 791, 792, 817, 818, 819, 820, 821, 888, 889, 890, 891, 892, 893, 894, 943, 944, 945, 946, 947, 1004, 1005]	3072
	Q12860_P62873	GNB1	0.780947	CNTN1	0.935291	0.103678	0.43223	0.584906	0.279327	0.454121	0.366893	0.647641	0.810431		0.422557	0	0	0	0	0	0	0	0.00686678	Q12860	P62873	model_1_multimer_v3_pred_0	0.430787	0.312365	0.336049	0.351513	129	[144, 145, 146, 147, 148, 149, 150, 151, 152, 153, 154, 155, 156, 157, 159, 193, 195, 197, 230, 232, 234, 235, 236, 237, 238, 239, 240, 241, 242, 243, 244, 245, 246, 247, 248, 249, 250, 263, 264, 265, 266, 267, 268, 310, 311, 312, 313, 314, 315, 316, 317, 318, 319, 320, 321, 322, 323]	[55, 56, 57, 58, 59, 74, 75, 76, 77, 97, 98, 99, 101, 117, 118, 119, 143, 144, 145, 147, 161, 162, 163, 164, 183, 184, 185, 186, 187, 188, 202, 203, 204, 205, 206, 207, 224, 225, 226, 227, 228, 229, 230, 244, 245, 246, 247, 248, 249, 266, 267, 268, 269, 270, 271, 272, 273, 274, 289, 290, 291, 292, 311, 312, 313, 314, 315, 316, 331, 332, 333, 334]	3072
	Q12860_P62879	GNB2	0.703512	CNTN1	0.831763		0.446665	0.79046	0.321149	0.483138	0.360774	0.515718	0.663391		0.54161	0	0	0	0	0	0	0	0	Q12860	P62879	model_2_multimer_v3_pred_0	0.427629	0.265658	0.298052	0.514723	142	[143, 144, 145, 146, 147, 148, 149, 150, 151, 152, 153, 154, 155, 156, 157, 158, 159, 162, 188, 190, 192, 193, 194, 195, 196, 197, 227, 230, 231, 232, 233, 234, 236, 237, 238, 239, 240, 241, 242, 243, 244, 245, 246, 247, 248, 249, 250, 262, 263, 264, 265, 266, 268, 309, 310, 311, 312, 314, 315, 316, 317, 318, 319, 320, 321, 322, 323, 324]	[55, 56, 57, 58, 59, 74, 75, 76, 77, 78, 96, 97, 98, 99, 101, 116, 117, 118, 119, 120, 141, 142, 143, 144, 145, 146, 147, 161, 162, 163, 164, 182, 183, 184, 185, 186, 187, 188, 202, 203, 204, 205, 206, 207, 224, 225, 226, 227, 228, 229, 230, 245, 246, 247, 248, 269, 270, 271, 272, 273, 274, 289, 290, 291, 292, 312, 313, 314, 315, 316, 331, 332, 333, 334]	3072
	Q12860_P51674	GPM6A	0.640619	CNTN1	0.882306				0.459962	0.663587	0.459158				0.828051	0	0.999434	0	0	0	0	0.35	0.00909067	Q12860	P51674	model_1_multimer_v3_pred_0	0.424466	0.253227	0.287474	0.0711247	145	[3, 6, 7, 8, 9, 10, 11, 12, 13, 14, 15, 16, 17, 18, 19, 20, 21, 22, 23, 24, 25, 26, 27, 28, 29, 30, 31, 32, 33, 34, 35, 36, 37, 39, 42, 44, 68, 69, 70, 72, 73, 93, 94, 95, 332, 333, 334, 335, 336, 337, 338, 339, 340, 341, 348, 349, 350, 351, 352, 353, 354, 355, 356, 359, 362, 375, 401, 402, 403, 404, 1010, 1016, 1018]	[12, 13, 16, 17, 20, 108, 109, 110, 111, 112, 113, 114, 115, 116, 117, 118, 119, 120, 121, 122, 123, 124, 125, 126, 127, 128, 129, 130, 131, 132, 133, 135, 136, 137, 139, 140, 142, 156, 159, 163, 225, 239, 242, 243, 246, 249, 250, 252, 253, 255, 256, 257, 258, 259, 260, 261, 262, 263, 264, 265, 266, 267, 268, 269, 270, 271, 272, 273, 274, 275, 276, 277]	3072
	Q12860_Q9H0B6	KLC2	0.549141	CNTN1	0.809758		0.356204	0.340321	0.4212	0.413223	0.408735	0.318271	0.305262		0.267305	0	0	0	0	0	0	0	0	Q12860	Q9H0B6	model_3_multimer_v3_pred_0	0.406951	0.175459	0.221757	0.254265	240	[52, 53, 54, 55, 56, 57, 58, 59, 60, 87, 88, 89, 90, 101, 102, 103, 104, 105, 106, 107, 108, 133, 134, 135, 136, 137, 138, 139, 140, 141, 142, 143, 144, 145, 146, 147, 153, 154, 155, 156, 157, 158, 159, 160, 161, 162, 163, 166, 170, 171, 172, 173, 174, 175, 176, 177, 178, 179, 180, 190, 192, 193, 194, 195, 196, 197, 198, 206, 207, 208, 209, 210, 211, 212, 213, 214, 215, 218, 219, 220, 221, 222, 2…	[66, 69, 70, 71, 73, 74, 76, 77, 78, 80, 81, 83, 84, 85, 87, 88, 89, 91, 95, 102, 105, 106, 107, 108, 109, 110, 111, 112, 113, 114, 116, 120, 123, 124, 127, 167, 168, 203, 204, 205, 206, 207, 208, 209, 210, 211, 212, 213, 214, 215, 216, 217, 251, 252, 253, 254, 290, 294, 298, 332, 334, 335, 336, 337, 338, 363, 364, 367, 374, 375, 377, 378, 379, 380, 382, 442, 443, 444, 445, 446, 447, 448, 449, 45…	3072
	Q12860_Q13449	LSAMP	0.65278	CNTN1	0.924887		0.629272	0.536679	0.350771	0.807306	0.386785	0.490921	0.909541		0.445788	0	0	0	0	0	0	0	0.0080043	Q12860	Q13449	model_4_multimer_v3_pred_0	0.496625	0.497727	0.497506	0.517911	211	[30, 31, 32, 33, 34, 35, 36, 37, 38, 39, 40, 41, 42, 43, 44, 45, 51, 52, 53, 54, 55, 56, 57, 58, 59, 60, 61, 62, 63, 64, 65, 66, 67, 68, 69, 70, 71, 72, 73, 74, 75, 92, 93, 94, 95, 96, 97, 98, 99, 116, 117, 118, 119, 120, 133, 134, 135, 136, 137, 138, 139, 140, 141, 142, 167, 168, 169, 170, 171, 172, 173, 174, 175, 176, 177, 178, 179, 180, 181, 182, 183, 208, 209, 210, 211, 212, 213, 214, 215, 21…	[32, 34, 37, 38, 39, 40, 41, 42, 51, 53, 55, 59, 60, 61, 62, 63, 64, 65, 66, 67, 68, 69, 70, 71, 72, 73, 74, 75, 76, 77, 78, 79, 86, 94, 103, 104, 105, 106, 107, 108, 109, 110, 111, 112, 113, 114, 115, 116, 117, 118, 119, 120, 121, 122, 123, 124, 125, 126, 127, 128, 129, 134, 135, 136, 137, 138, 139, 140, 141, 142, 143, 144, 145, 146, 147, 148, 149, 150, 151, 152, 153, 154, 155, 156, 157, 158, 15…	3072
	Q12860_Q92614	MYO18A	0.689776	CNTN1	0.827298	0.151602	0.42075	0.324709	0.367278	0.131989	0.200803	0.339129	0.332077		0.214335	0	0	0	0	0	0	0	0	Q12860	Q92614
	Q12860_P13591	NCAM1	0.930682	CNTN1	0.836834		0.52718	0.631692	0.511026	0.704835	0.592458	0.866591	0.644559		0.576746	0	0	0	0	0	0	0	0.00705506	Q12860	P13591	model_1_multimer_v3_pred_0	0.344068	0.197902	0.227135	0.131471	280	[4, 7, 11, 24, 27, 28, 29, 30, 32, 33, 34, 35, 36, 37, 38, 39, 40, 42, 54, 68, 70, 71, 76, 77, 78, 79, 80, 81, 82, 83, 84, 85, 90, 91, 100, 104, 105, 106, 107, 108, 109, 110, 111, 112, 113, 114, 115, 118, 119, 120, 122, 124, 127, 128, 129, 130, 131, 132, 133, 134, 160, 161, 162, 163, 164, 165, 166, 192, 193, 249, 250, 251, 252, 254, 305, 307, 309, 320, 322, 324, 325, 326, 327, 328, 329, 330, 331,…	[162, 180, 215, 216, 217, 218, 219, 220, 221, 222, 223, 224, 225, 226, 227, 228, 229, 303, 304, 305, 306, 307, 308, 333, 334, 335, 336, 337, 338, 340, 342, 343, 344, 345, 346, 347, 348, 349, 350, 351, 352, 353, 354, 355, 356, 357, 358, 363, 364, 365, 366, 367, 369, 388, 392, 394, 396, 397, 398, 399, 400, 401, 402, 403, 404, 405, 407, 658, 663, 670, 672, 751, 753, 772, 773, 774, 775, 776, 777, 778…	3072
	Q12860_Q7Z3B1	NEGR1	0.546569	CNTN1	0.821187		0.631926	0.482497	0.68002	0.81487	0.550531	0.319898	0.866745		0.838583	0	0	0	0	0	0	0	0	Q12860	Q7Z3B1	model_2_multimer_v3_pred_0	0.42849	0.202013	0.247309	0.189147	282	[1, 2, 3, 4, 5, 6, 7, 8, 9, 10, 11, 12, 13, 14, 15, 16, 17, 18, 19, 20, 21, 22, 24, 25, 28, 36, 37, 72, 77, 79, 83, 84, 85, 86, 87, 88, 89, 90, 91, 92, 93, 98, 99, 106, 107, 136, 137, 138, 139, 141, 157, 158, 159, 160, 161, 162, 163, 192, 193, 195, 244, 245, 246, 247, 248, 249, 250, 251, 252, 253, 254, 255, 257, 302, 305, 307, 321, 322, 323, 324, 325, 326, 327, 328, 329, 330, 331, 342, 343, 344, …	[1, 2, 4, 5, 7, 8, 9, 11, 12, 22, 28, 29, 30, 31, 32, 33, 34, 35, 36, 37, 38, 40, 50, 51, 52, 53, 54, 55, 56, 57, 59, 61, 90, 93, 94, 95, 96, 97, 98, 100, 102, 104, 105, 106, 107, 108, 109, 136, 137, 138, 139, 140, 141, 163, 164, 169, 171, 173, 174, 175, 176, 177, 178, 179, 180, 181, 200, 201, 202, 203, 204, 205, 206, 207, 208, 209, 210, 211, 212, 213, 214, 215, 216, 234, 236, 238, 239, 240, 318,…	3072
	Q12860_Q9P121	NTM	0.849467	CNTN1	0.896904		0.618353	0.2881	0.667945	0.741914	0.517363	0.223077	0.865441		0.3863	0	0	0	0	0	0	0	0.00990767	Q12860	Q9P121
	Q12860_P31323	PRKAR2B	0.636034	CNTN1	0.805632	0.64759	0.486369	0.853024	0.534905	0.660968	0.357217	0.90832	0.705008		0.596693	0	0	0	0	0	0	0	0.00722754	Q12860	P31323	model_4_multimer_v3_pred_0	0.41905	0.190252	0.236012	0.518418	267	[48, 49, 50, 51, 52, 55, 57, 58, 80, 81, 104, 105, 106, 107, 108, 109, 110, 111, 112, 127, 128, 129, 130, 131, 132, 133, 134, 135, 137, 138, 139, 140, 141, 142, 143, 144, 145, 146, 147, 148, 154, 156, 157, 158, 160, 163, 164, 165, 166, 167, 168, 169, 170, 171, 172, 173, 174, 175, 176, 177, 178, 179, 180, 181, 182, 183, 184, 185, 186, 187, 188, 189, 190, 191, 192, 193, 194, 196, 203, 204, 205, 206…	[99, 100, 101, 102, 103, 104, 105, 106, 107, 108, 109, 110, 111, 112, 113, 114, 115, 116, 117, 118, 119, 120, 121, 122, 123, 149, 151, 152, 153, 154, 155, 156, 157, 158, 159, 162, 163, 165, 166, 191, 212, 213, 214, 215, 218, 222, 223, 224, 225, 226, 227, 228, 229, 230, 247, 248, 249, 250, 251, 252, 253, 254, 255, 256, 257, 258, 259, 260, 261, 262, 263, 264, 265, 266, 267, 268, 271, 280, 281, 282,…	3072
	Q12860_Q00577	PURA	0.636643	CNTN1	0.881246	0.10482	0.565896	0.285032	0.552319	0.324108	0.302348	0.74121	0.869964		0.479959	0	0	0	0	0	0	0	0.00692703	Q12860	Q00577	model_5_multimer_v3_pred_0	0.513102	0.467061	0.476269	0.477964	126	[49, 50, 51, 52, 54, 80, 104, 105, 106, 107, 108, 109, 110, 111, 129, 130, 131, 132, 133, 134, 135, 136, 137, 138, 139, 140, 141, 142, 143, 144, 155, 156, 157, 158, 159, 160, 161, 162, 163, 164, 165, 166, 167, 168, 169, 170, 190, 191, 192, 193, 194, 195, 211, 213, 214, 215, 217, 224, 225, 247, 249, 250, 251, 252, 361, 373, 395, 396, 397]	[57, 58, 59, 60, 61, 62, 63, 64, 65, 66, 67, 68, 69, 70, 71, 72, 73, 74, 75, 76, 77, 78, 79, 80, 86, 87, 88, 89, 90, 91, 92, 93, 94, 95, 96, 97, 98, 99, 100, 101, 130, 131, 134, 163, 164, 184, 186, 188, 193, 194, 196, 197, 201, 204, 205, 208, 209]	3212
	Q12860_P20337	RAB3B	0.54954	CNTN1	0.854762		0.357502	0.796191	0.521416	0.452359	0.408363	0.459138	0.797596		0.500943	0	0	0	0	0	0	0	0.00695013	Q12860	P20337	model_3_multimer_v3_pred_0	0.47318	0.228002	0.277038	0.190843	178	[52, 53, 54, 55, 56, 57, 58, 59, 83, 84, 85, 86, 87, 88, 89, 90, 91, 92, 101, 102, 103, 104, 105, 106, 107, 132, 133, 134, 135, 136, 137, 138, 139, 140, 141, 142, 143, 144, 145, 158, 159, 160, 161, 162, 163, 164, 168, 171, 172, 173, 174, 175, 176, 177, 178, 179, 180, 207, 208, 209, 210, 211, 212, 213, 214, 215, 218, 219, 220, 221, 222, 223, 224, 225, 226, 227, 228]	[12, 13, 14, 15, 16, 17, 18, 19, 20, 21, 22, 23, 24, 25, 26, 27, 34, 35, 36, 37, 38, 39, 40, 41, 42, 43, 44, 45, 46, 47, 48, 49, 50, 51, 52, 53, 54, 55, 56, 57, 58, 59, 60, 61, 62, 63, 69, 70, 71, 72, 73, 74, 75, 76, 77, 78, 79, 80, 81, 82, 83, 84, 85, 86, 87, 88, 89, 90, 91, 92, 93, 94, 95, 96, 98, 120, 122, 123, 124, 125, 126, 127, 128, 176, 187, 190, 191, 194, 195, 196, 197, 198, 199, 200, 201…	3072
	Q12860_P61020	RAB5B	0.565206	CNTN1	0.828227	0.147923	0.531774	0.377949	0.382131	0.35983	0.388814	0.289818	0.572303		0.650753	0	0	0	0	0	0	0	0.00744079	Q12860	P61020	model_1_multimer_v3_pred_0	0.494055	0.514635	0.510519	0.434942	150	[49, 50, 51, 52, 53, 54, 55, 78, 79, 80, 81, 82, 87, 88, 89, 90, 101, 102, 104, 105, 106, 107, 108, 109, 110, 111, 112, 113, 124, 125, 126, 127, 128, 129, 130, 131, 132, 133, 134, 135, 136, 137, 159, 160, 161, 162, 163, 164, 165, 166, 167, 168, 192, 193, 218, 249, 250, 251, 252, 253, 254, 328, 330, 331, 358, 360, 361, 363, 364, 365, 368, 369, 370, 371, 372, 373, 392, 393, 394, 395, 396, 397, 398,…	[20, 21, 22, 28, 29, 34, 48, 49, 50, 51, 52, 53, 54, 55, 56, 57, 58, 59, 72, 73, 74, 75, 76, 77, 78, 79, 80, 81, 82, 83, 84, 85, 86, 87, 88, 89, 90, 91, 92, 93, 94, 106, 110, 113, 114, 116, 117, 118, 119, 120, 121, 122, 123, 124, 125, 126, 189, 195, 196, 197, 198, 199, 200, 201]	3072
	Q12860_P11233	RALA	0.67799	CNTN1	0.879822	0.0732832	0.460576	0.0853481	0.337432	0.434603	0.458105	0.235486	0.357073		0.424831	0	0	0	0	0	0	0	0.00682468	Q12860	P11233	model_4_multimer_v3_pred_0	0.452244	0.201907	0.251974	0.311217	152	[80, 81, 138, 139, 140, 141, 142, 143, 144, 145, 146, 147, 148, 149, 150, 151, 152, 153, 154, 155, 156, 157, 158, 159, 160, 161, 162, 172, 186, 188, 190, 192, 193, 194, 195, 196, 197, 198, 199, 200, 201, 202, 205, 211, 225, 226, 227, 228, 229, 230, 231, 232, 234, 237, 238, 239, 240, 241, 242, 243, 244, 245, 246, 247, 248, 249, 250, 251, 252, 263, 264, 265, 266, 267, 268, 269, 270, 271, 272, 273, …	[5, 6, 9, 14, 16, 36, 44, 45, 46, 47, 48, 49, 50, 51, 52, 63, 64, 65, 66, 67, 68, 69, 70, 71, 72, 73, 74, 75, 76, 77, 78, 79, 80, 81, 82, 83, 84, 85, 86, 110, 113, 114, 115, 116, 186, 195, 196, 198, 199, 201, 202, 203, 204, 205, 206]	3072
	Q12860_Q16799	RTN1	0.829341	CNTN1	0.815269		0.570506	0.438502	0.480942	0.449075	0.230302	0.361297	0.670037		0.347763	0	0	0	0	0	0	0	0.00710804	Q12860	Q16799	model_1_multimer_v3_pred_0	0.362024	0.202696	0.234562	0.0636415	185	[4, 7, 8, 9, 11, 12, 13, 14, 15, 16, 17, 18, 19, 20, 21, 22, 23, 24, 26, 27, 28, 35, 171, 178, 179, 180, 181, 182, 183, 184, 185, 186, 248, 261, 263, 270, 271, 272, 273, 274, 275, 276, 277, 278, 279, 280, 281, 282, 283, 284, 285, 286, 287, 288, 289, 290, 291, 292, 293, 294, 295, 296, 297, 298, 303, 304, 305, 306, 307, 308, 309, 310, 311, 312, 313, 319, 320, 321, 322, 323, 324, 912, 913, 914, 915,…	[422, 423, 424, 425, 426, 427, 428, 429, 430, 431, 432, 433, 434, 435, 436, 437, 438, 439, 440, 441, 442, 443, 444, 458, 460, 461, 462, 463, 464, 465, 466, 467, 468, 469, 470, 471, 681, 682, 685, 686, 688, 689, 692, 693, 697, 698, 700, 701, 702, 704, 705, 708, 709, 711, 712, 715, 718, 719, 721, 724, 746, 749, 750, 751, 752, 753, 754, 755, 756, 757, 759, 760, 761, 763]	3072
	Q12860_Q8N9R8	SCAI	0.628984	CNTN1	0.850979	0.316256	0.556698		0.475666	0.428547	0.5033	0.482778	0.749567		0.486897	0	0	0	0	0	0	0	0	Q12860	Q8N9R8	model_5_multimer_v3_pred_0	0.412927	0.197825	0.240846	0.45696	239	[44, 45, 46, 52, 56, 57, 58, 59, 60, 61, 62, 63, 64, 65, 66, 67, 72, 89, 90, 91, 92, 93, 94, 95, 96, 97, 98, 99, 100, 101, 102, 103, 135, 167, 168, 169, 170, 171, 172, 173, 174, 175, 176, 177, 178, 179, 180, 181, 182, 183, 184, 185, 186, 187, 188, 189, 190, 191, 195, 196, 197, 204, 205, 206, 207, 208, 209, 210, 211, 212, 213, 214, 215, 216, 217, 218, 219, 220, 221, 222, 223, 226, 246, 258, 259, 2…	[25, 26, 27, 28, 29, 30, 31, 32, 33, 35, 36, 39, 50, 51, 52, 54, 55, 56, 57, 58, 59, 60, 61, 62, 100, 102, 103, 104, 105, 106, 107, 108, 109, 110, 111, 112, 113, 114, 115, 116, 117, 118, 119, 120, 121, 122, 123, 124, 127, 149, 151, 152, 154, 155, 156, 157, 158, 159, 160, 161, 162, 163, 164, 165, 166, 167, 168, 169, 178, 181, 182, 185, 194, 196, 200, 201, 204, 207, 208, 211, 308, 309, 310, 311, 31…	3565
	Q12860_P78324	SIRPA	0.528719	CNTN1	0.902556	0.132337	0.463092	0.643659	0.403974	0.427181	0.256331	0.451226	0.307846		0.183511	0	0	0	0	0	0	0	0	Q12860	P78324	model_4_multimer_v3_pred_0	0.469106	0.324095	0.353097	0.191815	167	[136, 137, 138, 139, 140, 141, 142, 143, 144, 145, 146, 147, 148, 149, 150, 151, 152, 153, 154, 155, 156, 157, 158, 159, 160, 161, 162, 163, 185, 193, 195, 197, 198, 199, 200, 201, 224, 225, 226, 227, 228, 234, 236, 237, 238, 239, 240, 241, 242, 243, 244, 245, 265, 266, 267, 268, 269, 270, 272, 273, 274, 275, 276, 311, 313, 314, 315, 316, 317, 318, 319, 344, 345, 346, 347, 348, 349, 366, 370, 371…	[259, 261, 263, 264, 265, 268, 270, 272, 273, 274, 276, 281, 295, 297, 298, 299, 300, 301, 302, 303, 304, 305, 306, 310, 311, 312, 313, 314, 315, 316, 317, 451, 453, 454, 455, 456, 457, 458, 459, 460, 461, 462, 463, 464, 465, 466, 467, 468, 469, 470, 471, 472, 473, 474, 475, 476, 477, 478, 479, 480, 481, 483, 496, 497, 499, 501, 502, 503]	3072
	Q12860_P60880	SNAP25	0.64544	CNTN1	0.911073		0.440033		0.284914	0.28279	0.485852	0.341091	0.599128		0.313206	0	0	0	0	0	0	0	0.0108951	Q12860	P60880	model_1_multimer_v3_pred_0	0.499131	0.686974	0.649405	0.497009	166	[427, 428, 429, 450, 453, 473, 474, 475, 476, 477, 478, 479, 501, 502, 503, 504, 505, 506, 507, 508, 509, 510, 511, 512, 513, 514, 515, 516, 517, 518, 519, 520, 521, 522, 523, 524, 525, 526, 527, 528, 529, 530, 531, 532, 533, 534, 536, 538, 557, 559, 560, 561, 562, 563, 564, 565, 566, 567, 568, 569, 570, 571, 572, 573, 581, 583, 590, 592, 593, 594, 595, 596, 597, 598, 599, 601, 632, 686, 687]	[33, 34, 36, 37, 38, 39, 40, 41, 42, 43, 44, 45, 46, 47, 48, 49, 50, 51, 52, 53, 54, 55, 56, 57, 58, 59, 60, 61, 62, 63, 64, 65, 66, 67, 69, 70, 110, 112, 113, 114, 115, 116, 117, 118, 119, 120, 121, 122, 123, 124, 125, 126, 127, 128, 129, 130, 131, 132, 133, 144, 145, 147, 148, 149, 150, 151, 152, 153, 154, 155, 156, 157, 158, 159, 160, 161, 162, 163, 164, 165, 166, 167, 168, 169, 170, 173, 174]	3072
	Q12860_O15079	SNPH	0.586858	CNTN1	0.901885		0.545999		0.434498		0.14966		0.450238		0.416588	0	0	0	0	0	0	0	0	Q12860	O15079	model_3_multimer_v3_pred_0	0.447796	0.173565	0.228411	0.0619046	85	[55, 56, 57, 58, 59, 60, 136, 137, 138, 139, 140, 141, 142, 143, 144, 145, 146, 147, 156, 157, 159, 175, 176, 177, 178, 208, 209, 210, 219, 220, 221, 222, 223, 224, 225, 226, 227, 228, 229, 230, 698]	[95, 96, 97, 98, 99, 100, 101, 102, 103, 104, 105, 106, 107, 108, 109, 110, 111, 112, 113, 114, 115, 116, 117, 118, 119, 120, 121, 122, 123, 124, 125, 128, 129, 132, 133, 136, 300, 420, 452, 454, 455, 456, 457, 462]	3072
	Q12860_Q7L0J3	SV2A	0.723896	CNTN1	0.877628						0.623285		0.650379			0	0	0	0	0	0	0	0.00637356	Q12860	Q7L0J3	model_4_multimer_v3_pred_0	0.421979	0.297945	0.322752	0.509563	238	[1, 2, 3, 4, 5, 6, 7, 8, 9, 10, 11, 12, 13, 14, 15, 16, 17, 18, 19, 20, 21, 22, 23, 24, 25, 26, 29, 30, 43, 44, 45, 46, 47, 48, 49, 50, 51, 52, 53, 54, 55, 56, 57, 58, 59, 60, 61, 62, 63, 64, 65, 66, 94, 95, 97, 98, 99, 100, 103, 129, 130, 131, 132, 133, 134, 135, 136, 161, 162, 163, 164, 165, 166, 167, 168, 169, 170, 171, 172, 173, 177, 178, 179, 180, 181, 182, 183, 189, 190, 191, 192, 212, 213,…	[247, 291, 295, 298, 301, 305, 312, 324, 472, 476, 479, 480, 481, 482, 483, 484, 485, 486, 487, 488, 489, 490, 491, 492, 493, 494, 495, 496, 497, 502, 503, 504, 505, 506, 507, 508, 509, 510, 511, 512, 513, 514, 515, 525, 526, 527, 528, 529, 530, 531, 532, 533, 534, 547, 548, 549, 550, 552, 553, 554, 570, 572, 573, 591, 592, 593, 594, 595, 596, 597, 598, 599, 600, 601, 602, 603, 604, 605, 606, 607…	3072
	Q12860_Q9NZR1	TMOD2	0.591897	CNTN1	0.895913	0.877158	0.483765	0.534767	0.453437	0.431091	0.339285	0.398894	0.714602		0.527662	0	0	0	0	0	0	0	0	Q12860	Q9NZR1	model_5_multimer_v3_pred_0	0.511943	0.403369	0.425083	0.22802	218	[25, 28, 30, 31, 32, 33, 34, 35, 36, 37, 38, 39, 40, 41, 42, 43, 44, 45, 46, 52, 53, 54, 55, 56, 57, 58, 59, 60, 61, 62, 64, 65, 66, 67, 68, 69, 70, 71, 72, 73, 74, 75, 76, 77, 78, 79, 80, 81, 82, 83, 84, 85, 86, 87, 88, 89, 90, 91, 92, 93, 94, 95, 96, 97, 98, 99, 100, 101, 102, 103, 104, 105, 106, 107, 108, 109, 112, 117, 118, 119, 120, 130, 132, 134, 136, 137, 138, 139, 162, 338, 339, 340, 341,…	[40, 41, 42, 43, 44, 45, 48, 49, 51, 52, 53, 85, 89, 91, 93, 94, 95, 96, 97, 98, 99, 100, 101, 102, 103, 104, 105, 106, 107, 108, 128, 129, 130, 131, 132, 133, 134, 135, 136, 137, 138, 139, 140, 141, 142, 143, 144, 145, 146, 147, 148, 149, 151, 163, 164, 165, 166, 167, 168, 169, 170, 171, 172, 173, 175, 177, 178, 205, 206, 207, 208, 209, 210, 211, 212, 213, 214, 215, 233, 234, 235, 236, 237, 238,…	3072
	P78357_P25686	DNAJB2	0.930743	CNTNAP1	0.812506	0.462057	0.200312		0.486129	0.309225	0.202208	0.372694	0.258857		0.403383	0	0	0	0	0	0	0	0	P78357	P25686	model_2_multimer_v3_pred_0	0.545327	0.243973	0.304244	0.0335103	93	[1, 2, 3, 4, 5, 6, 7, 9, 21, 22, 23, 24, 26, 27, 83, 92, 128, 129, 130, 134, 136, 793, 795, 797, 826, 827, 828, 829, 830, 831, 832, 833, 834, 835, 912, 913, 914, 916, 919, 920, 921, 922, 923, 924, 1035, 1038, 1039, 1041, 1042, 1073]	[110, 111, 112, 113, 114, 115, 116, 117, 118, 119, 120, 121, 164, 220, 262, 263, 264, 265, 266, 267, 268, 269, 270, 303, 304, 305, 306, 307, 308, 311, 312, 313, 314, 315, 316, 317, 318, 319, 320, 321, 322, 323, 324]	3072
	P78357_P62873	GNB1	0.655313	CNTNAP1	0.917701	0.408769	0.246726		0.426946	0.106736	0.4108	0.54466	0.652049		0.573167	0	0	0	0	0	0	0	0	P78357	P62873	model_3_multimer_v3_pred_0	0.585639	0.298069	0.355583	0.265724	117	[26, 28, 31, 54, 55, 56, 57, 58, 59, 86, 88, 89, 90, 91, 92, 93, 96, 126, 127, 128, 129, 130, 131, 132, 133, 134, 162, 166, 793, 819, 821, 824, 826, 829, 830, 831, 832, 833, 834, 835, 837, 839, 841, 843, 851, 858, 916, 919, 920, 921, 922, 923, 924, 925, 926]	[49, 50, 51, 52, 53, 54, 55, 56, 57, 58, 59, 74, 75, 76, 78, 87, 89, 99, 101, 145, 186, 188, 204, 206, 225, 226, 227, 228, 230, 245, 246, 247, 248, 249, 250, 265, 266, 267, 268, 269, 270, 271, 272, 273, 274, 289, 290, 291, 292, 293, 310, 311, 312, 313, 314, 315, 331, 332, 333, 334, 335, 337]	3072
	P78357_P62879	GNB2	0.613651	CNTNAP1	0.823093	0.402704	0.488822	0.564551	0.452912	0.195794	0.401081	0.456201	0.650938		0.601882	0	0	0	0	0	0	0	0	P78357	P62879	model_3_multimer_v3_pred_0	0.584412	0.289914	0.348814	0.200462	123	[28, 31, 54, 55, 56, 57, 58, 86, 87, 88, 89, 90, 91, 92, 93, 94, 96, 126, 127, 128, 129, 130, 131, 132, 133, 134, 156, 162, 164, 166, 829, 830, 831, 832, 833, 834, 835, 837, 853, 856, 857, 858, 859, 920, 921, 922, 923, 924, 925, 926, 1053, 1057, 1058, 1059, 1060, 1062]	[42, 43, 44, 45, 46, 47, 50, 52, 57, 59, 75, 96, 99, 101, 132, 184, 185, 186, 188, 203, 204, 205, 206, 225, 226, 227, 228, 229, 230, 245, 246, 247, 248, 267, 268, 269, 270, 271, 272, 273, 274, 288, 289, 290, 291, 292, 293, 294, 295, 304, 306, 307, 308, 309, 310, 311, 312, 313, 314, 315, 316, 331, 332, 333, 335, 337, 339]	3072
	P78357_P51674	GPM6A	0.70882	CNTNAP1	0.852302	0.299549			0.484063	0.61342	0.226024				0.823738	0	0	0	0	0	0	0	0	P78357	P51674	model_2_multimer_v3_pred_0	0.572601	0.268126	0.329021	0.168979	158	[26, 54, 55, 56, 57, 58, 59, 84, 85, 86, 87, 88, 89, 91, 92, 94, 96, 97, 98, 124, 125, 126, 127, 128, 129, 130, 131, 132, 133, 134, 135, 136, 154, 161, 162, 163, 164, 166, 818, 819, 821, 824, 826, 829, 830, 831, 832, 833, 834, 835, 836, 837, 839, 840, 841, 842, 843, 844, 845, 846, 847, 848, 849, 850, 851, 852, 853, 854, 855, 856, 857, 858, 859, 860, 861, 862, 863, 864, 865, 866, 867, 868, 869, 87…	[20, 37, 41, 48, 49, 90, 93, 94, 97, 101, 112, 113, 114, 115, 116, 119, 124, 243, 244, 245, 246, 247, 248, 249, 250, 251, 252, 253, 254, 255, 256, 257, 258, 259, 260, 261, 262, 263, 264, 265, 266, 267, 268, 269, 270, 271, 272, 273, 274, 275, 276, 277, 278]	3072
	P78357_Q92614	MYO18A	0.552302	CNTNAP1	0.815253	0.322649	0.261247	0.489728	0.339135	0.0874722	0.478126	0.843867	0.263311		0.256565	0	0	0	0	0	0	0	0	P78357	Q92614
	P78357_P13591	NCAM1	0.633473	CNTNAP1	0.8497		0.80819	0.503701	0.411505	0.338851	0.397621	0.209458	0.658079		0.464543	0	0	0	0	0	0	0	0	P78357	P13591	model_4_multimer_v3_pred_0	0.492896	0.235526	0.287	0.341905	225	[41, 65, 66, 67, 68, 69, 70, 71, 97, 98, 99, 100, 101, 102, 103, 113, 114, 115, 116, 117, 118, 119, 120, 121, 122, 123, 124, 125, 147, 148, 149, 150, 151, 152, 153, 154, 155, 156, 157, 158, 159, 363, 364, 365, 366, 367, 368, 369, 370, 371, 372, 373, 393, 394, 395, 396, 397, 400, 413, 414, 483, 485, 486, 487, 488, 489, 490, 491, 492, 493, 494, 495, 496, 497, 498, 499, 500, 501, 502, 503, 504, 505,…	[279, 311, 313, 314, 315, 324, 325, 326, 327, 328, 329, 330, 331, 332, 333, 334, 335, 336, 337, 338, 339, 341, 350, 351, 352, 353, 354, 355, 356, 357, 358, 359, 360, 361, 362, 363, 364, 365, 366, 367, 370, 371, 372, 373, 374, 375, 376, 377, 378, 379, 380, 381, 382, 383, 611, 613, 614, 616, 617, 618, 619, 620, 621, 635, 652, 679, 681, 682, 683, 693, 694, 695, 696, 697, 698, 699, 700, 701]	3072
	P78357_Q9P121	NTM	0.622488	CNTNAP1	0.851905		0.642201		0.491356	0.407192	0.634334	0.856438	0.600149		0.661426	0	0	0	0	0	0	0	0	P78357	Q9P121
	P78357_Q00577	PURA	0.597172	CNTNAP1	0.841363	0.372666	0.324323	0.463356	0.38859	0.0271236	0.309758	0.665133	0.405503		0.660854	0	0	0	0	0	0	0	0	P78357	Q00577	model_1_multimer_v3_pred_0	0.587419	0.314414	0.369015	0.141068	154	[4, 8, 11, 12, 15, 17, 18, 19, 20, 21, 22, 23, 24, 25, 26, 28, 54, 55, 56, 57, 58, 59, 60, 86, 87, 88, 89, 90, 91, 92, 93, 94, 95, 96, 126, 127, 128, 129, 130, 131, 132, 133, 134, 154, 156, 157, 158, 162, 166, 797, 826, 827, 828, 829, 830, 831, 832, 833, 834, 835, 858, 912, 913, 914, 916, 920, 921, 922, 923, 924, 925, 1293, 1300, 1304]	[2, 3, 64, 66, 67, 68, 69, 70, 71, 108, 111, 112, 114, 115, 117, 118, 119, 120, 121, 122, 123, 124, 125, 126, 127, 128, 129, 130, 143, 159, 161, 162, 163, 164, 165, 166, 167, 191, 192, 193, 194, 195, 196, 197, 198, 199, 200, 201, 202, 203, 204, 205, 206, 207, 208, 212, 240, 242, 260, 261, 262, 263, 264, 265, 266, 267, 268, 269, 270, 272, 273, 274, 276, 277, 280, 281, 283, 284, 287, 294]	3072
	P78357_P20337	RAB3B	0.640486	CNTNAP1	0.916931		0.195247		0.532794	0.0665848	0.189411	0.179629	0.44935		0.341866	0	0	0	0	0	0	0	0	P78357	P20337	model_4_multimer_v3_pred_0	0.721968	0.76007	0.75245	0.483636	226	[20, 21, 22, 23, 24, 26, 27, 83, 136, 137, 138, 195, 196, 197, 198, 267, 268, 269, 270, 271, 272, 273, 274, 275, 276, 277, 278, 283, 284, 285, 286, 287, 288, 290, 291, 292, 293, 294, 331, 607, 608, 656, 657, 658, 659, 660, 661, 664, 687, 695, 696, 697, 698, 699, 700, 701, 702, 710, 748, 750, 751, 752, 753, 755, 792, 793, 794, 795, 796, 797, 798, 799, 800, 801, 802, 803, 804, 824, 825, 826, 827, 8…	[6, 7, 8, 9, 10, 11, 12, 13, 14, 15, 16, 17, 18, 19, 20, 21, 22, 23, 24, 25, 26, 31, 32, 39, 40, 44, 50, 51, 52, 53, 54, 55, 56, 57, 58, 59, 60, 61, 62, 63, 72, 73, 74, 75, 76, 77, 78, 79, 80, 81, 82, 83, 84, 85, 86, 87, 88, 89, 90, 91, 92, 93, 94, 95, 96, 100, 108, 111, 112, 113, 114, 115, 116, 117, 118, 119, 120, 121, 122, 123, 124, 125, 126, 127, 128, 129, 142, 153, 156, 157, 186, 187, 189, 19…	3072
	P78357_P61020	RAB5B	0.597775	CNTNAP1	0.828912	0.317914	0.225279	0.397506	0.383196	0.263658	0.308889	0.107587	0.473464		0.52912	0	0	0	0	0	0	0	0.00697566	P78357	P61020
	P78357_P11233	RALA	0.728118	CNTNAP1	0.844633	0.463892	0.312667	0.411216	0.449054	0.148769	0.272021	0.193813	0.314153		0.380043	0	0	0	0	0	0	0	0	P78357	P11233	model_4_multimer_v3_pred_0	0.58939	0.259459	0.325445	0.0427372	130	[20, 21, 22, 23, 24, 25, 26, 27, 83, 84, 134, 136, 140, 166, 196, 331, 795, 797, 798, 800, 824, 825, 826, 827, 828, 829, 830, 831, 832, 833, 834, 835, 836, 910, 911, 912, 913, 914, 915, 916, 919, 920, 921, 922, 923, 924, 925, 951, 1035, 1036, 1037, 1038, 1039, 1040, 1041, 1042, 1043, 1044, 1045]	[3, 4, 5, 6, 7, 8, 9, 10, 11, 12, 18, 20, 22, 23, 24, 27, 28, 42, 43, 44, 45, 46, 47, 48, 49, 67, 68, 69, 70, 71, 72, 73, 74, 75, 76, 77, 78, 79, 80, 81, 82, 83, 84, 85, 86, 89, 103, 106, 107, 109, 110, 111, 112, 113, 114, 115, 116, 186, 192, 194, 195, 196, 197, 198, 199, 200, 202, 203, 204, 205, 206]	3072
	P78357_P62834	RAP1A	0.930049	CNTNAP1	0.658434	0.475485	0.634305	0.436415	0.548498	0.124243	0.466191	0.748037	0.555208		0.705693	0	0	0	0	0	0	0	0	P78357	P62834	model_4_multimer_v3_pred_0	0.623579	0.556324	0.569775	0.133401	101	[58, 91, 92, 93, 94, 128, 129, 130, 131, 156, 792, 793, 794, 795, 797, 819, 821, 824, 825, 826, 827, 828, 829, 830, 831, 832, 833, 834, 835, 836, 837, 839, 841, 843, 858, 913, 916, 919, 920, 921, 922, 923, 924, 925, 926, 1268, 1270, 1271, 1272, 1273, 1274, 1275, 1276]	[64, 65, 66, 67, 69, 70, 71, 72, 73, 74, 93, 94, 95, 96, 97, 98, 99, 100, 101, 102, 103, 104, 105, 106, 107, 108, 109, 111, 133, 134, 135, 136, 137, 138, 139, 140, 141, 166, 167, 168, 169, 170, 171, 172, 173, 174, 175, 176]	3072
	P78357_Q16799	RTN1	0.690261	CNTNAP1	0.841758		0.597463	0.169213	0.451386	0.491076	0.413988	0.466767	0.461897		0.627364	0	0	0	0	0	0	0	0	P78357	Q16799	model_3_multimer_v3_pred_0	0.531665	0.428486	0.449122	0.172856	351	[14, 16, 17, 18, 19, 20, 21, 22, 23, 24, 25, 26, 28, 31, 44, 45, 46, 47, 48, 54, 55, 56, 57, 58, 59, 64, 65, 81, 83, 88, 89, 91, 92, 93, 94, 95, 96, 129, 130, 131, 132, 134, 140, 154, 155, 156, 157, 158, 162, 168, 194, 195, 196, 197, 198, 200, 267, 268, 269, 270, 271, 272, 273, 274, 275, 276, 278, 285, 293, 328, 330, 331, 332, 684, 686, 709, 710, 711, 712, 713, 714, 718, 719, 721, 725, 726, 727, …	[106, 107, 108, 109, 110, 111, 112, 113, 114, 115, 116, 117, 118, 119, 120, 121, 122, 123, 124, 125, 126, 127, 128, 172, 173, 174, 175, 176, 177, 178, 179, 180, 181, 182, 183, 184, 185, 186, 187, 188, 189, 190, 191, 192, 193, 194, 196, 339, 340, 341, 342, 343, 405, 633, 634, 636, 637, 638, 639, 640, 641, 642, 643, 644, 645, 646, 647, 648, 649, 650, 651, 652, 653, 654, 655, 656, 658, 662, 664, 667…	3072
	P78357_Q8N9R8	SCAI	0.540056	CNTNAP1	0.839252	0.407443	0.38598		0.460993	0.237	0.267445	0.133793	0.579303		0.430581	0	0	0	0	0	0	0	0	P78357	Q8N9R8	model_2_multimer_v3_pred_0	0.554339	0.421493	0.448062	0.36935	279	[1, 2, 3, 4, 5, 58, 90, 91, 92, 93, 94, 128, 129, 130, 131, 156, 157, 789, 790, 791, 792, 793, 794, 795, 796, 797, 815, 816, 817, 818, 819, 820, 821, 822, 824, 826, 830, 839, 840, 841, 842, 843, 844, 845, 847, 849, 858, 871, 913, 914, 915, 916, 917, 918, 919, 920, 921, 922, 923, 924, 925, 926, 927, 928, 929, 948, 949, 950, 951, 952, 953, 954, 959, 960, 975, 976, 977, 978, 979, 980, 981, 982, 1262…	[30, 31, 32, 33, 34, 35, 36, 37, 40, 41, 42, 43, 44, 45, 46, 47, 48, 49, 50, 51, 52, 53, 54, 55, 56, 57, 58, 59, 60, 61, 62, 63, 64, 65, 66, 67, 68, 69, 70, 71, 73, 74, 75, 76, 77, 78, 79, 84, 85, 88, 89, 97, 98, 99, 100, 101, 102, 103, 104, 105, 106, 107, 108, 109, 110, 111, 112, 113, 114, 115, 116, 117, 118, 119, 120, 121, 122, 124, 125, 126, 128, 129, 132, 133, 135, 136, 139, 154, 160, 161, 16…	3072
	P78357_P78324	SIRPA	0.664038	CNTNAP1	0.922589		0.466947		0.4115	0.537313	0.655429	0.846615	0.326933		0.541041	0	0	0	0	0	0	0	0	P78357	P78324	model_4_multimer_v3_pred_0	0.533472	0.200258	0.266901	0.45607	387	[6, 7, 8, 9, 10, 11, 12, 13, 14, 15, 16, 17, 18, 19, 20, 21, 22, 23, 24, 25, 26, 27, 28, 29, 30, 31, 32, 33, 34, 36, 38, 53, 54, 55, 56, 67, 68, 70, 74, 75, 76, 77, 78, 79, 80, 81, 82, 83, 84, 85, 86, 87, 88, 89, 96, 97, 98, 99, 100, 101, 102, 103, 104, 106, 112, 113, 114, 115, 116, 122, 123, 124, 125, 126, 127, 128, 130, 131, 132, 133, 134, 135, 136, 137, 138, 139, 140, 141, 142, 143, 144, 145, …	[24, 25, 26, 27, 28, 29, 30, 31, 32, 33, 34, 35, 36, 37, 38, 55, 56, 57, 58, 59, 60, 61, 62, 63, 64, 65, 66, 67, 68, 69, 76, 78, 79, 80, 81, 82, 83, 84, 85, 86, 87, 88, 89, 90, 91, 92, 93, 94, 95, 96, 97, 98, 99, 100, 101, 102, 103, 104, 105, 106, 107, 120, 121, 122, 123, 124, 125, 126, 127, 128, 129, 130, 131, 132, 133, 134, 135, 136, 137, 418, 419, 420, 421, 422, 423, 424, 425, 426, 427, 428, 4…	3072
	P78357_P60880	SNAP25	0.703072	CNTNAP1	0.928246		0.456629	0.606024	0.57904	0.675159	0.571421	0.208478	0.602671		0.256339	0	0	0	0	0	0	0	0	P78357	P60880	model_1_multimer_v3_pred_0	0.604928	0.413797	0.452023	0.162954	133	[27, 28, 29, 30, 31, 32, 33, 34, 35, 36, 37, 38, 39, 43, 44, 45, 46, 47, 48, 49, 50, 51, 52, 53, 54, 55, 56, 57, 58, 59, 60, 61, 74, 75, 76, 77, 78, 80, 88, 89, 90, 91, 92, 93, 94, 95, 128, 129, 130, 131, 132, 161, 162, 163, 164, 166, 169, 833]	[33, 34, 36, 37, 38, 39, 40, 41, 42, 43, 44, 45, 46, 47, 48, 49, 50, 51, 52, 53, 54, 55, 56, 57, 58, 59, 60, 61, 62, 111, 112, 113, 114, 115, 116, 117, 118, 119, 120, 121, 122, 123, 124, 125, 126, 128, 133, 147, 148, 149, 150, 151, 152, 153, 154, 155, 156, 157, 158, 159, 160, 161, 162, 163, 164, 165, 166, 167, 168, 169, 170, 173, 174, 176, 177]	3072
	P78357_O15079	SNPH	0.773413	CNTNAP1	0.933431				0.548365		0.121663				0.402888	0	0	0	0	0	0	0	0	P78357	O15079	model_4_multimer_v3_pred_0	0.553417	0.224235	0.290072	0.0371416	167	[1, 2, 3, 4, 5, 6, 7, 8, 9, 10, 11, 12, 13, 19, 20, 21, 22, 23, 24, 25, 26, 27, 56, 57, 58, 59, 60, 88, 90, 91, 92, 93, 94, 96, 127, 128, 129, 130, 131, 132, 162, 797, 828, 829, 830, 831, 832, 833, 835, 913, 914, 921, 922, 923, 924, 951, 1023, 1025, 1026, 1027, 1028, 1029, 1030, 1031, 1032, 1033, 1034, 1035, 1036, 1037, 1039, 1041, 1044, 1045, 1046, 1047, 1048, 1049, 1050, 1126, 1152, 1153, 1169,…	[95, 98, 99, 101, 102, 103, 105, 106, 108, 109, 112, 115, 116, 117, 118, 119, 120, 121, 122, 123, 124, 125, 126, 127, 128, 129, 130, 133, 134, 137, 138, 140, 141, 142, 144, 145, 148, 151, 152, 155, 156, 157, 158, 159, 160, 163, 165, 166, 169, 170, 173, 174, 176, 177, 178, 180, 181, 212, 213, 214, 215, 216, 217, 218, 219, 220, 221, 451, 452, 453, 454, 455, 456, 457, 458, 459, 460]	2815
	P78357_Q7L0J3	SV2A	0.73536	CNTNAP1	0.935596						0.576165		0.483326			0	0	0	0	0	0	0	0	P78357	Q7L0J3	model_4_multimer_v3_pred_0	0.61128	0.556181	0.567201	0.367591	196	[55, 56, 86, 87, 88, 89, 91, 92, 93, 94, 125, 126, 127, 128, 129, 130, 131, 132, 133, 134, 135, 162, 793, 794, 819, 820, 821, 824, 826, 827, 828, 829, 830, 831, 832, 833, 834, 835, 836, 837, 839, 840, 841, 842, 843, 844, 849, 850, 851, 852, 853, 854, 855, 856, 857, 858, 859, 860, 861, 862, 899, 918, 919, 920, 921, 922, 923, 924, 925, 926, 927, 1048, 1049, 1050, 1051, 1052, 1053, 1054, 1055, 1283,…	[222, 232, 233, 236, 237, 240, 241, 242, 244, 245, 246, 247, 248, 249, 251, 252, 253, 254, 255, 256, 257, 258, 260, 261, 262, 263, 264, 323, 324, 325, 326, 327, 328, 329, 411, 412, 414, 415, 416, 417, 419, 420, 423, 485, 487, 490, 492, 493, 494, 495, 496, 497, 498, 499, 500, 501, 502, 504, 512, 513, 514, 515, 516, 517, 518, 519, 531, 532, 533, 534, 535, 536, 537, 538, 551, 552, 553, 554, 555, 556…	3072
	P31146_Q99962	SH3GL2	0.857394	CORO1A	0.567531		0.284532	0.249083	0.396245		0.193526	0.362509	0.353621	0.485993	0.243742	0	0	0	0	0	0	0	0	P31146	Q99962	model_4_multimer_v3_pred_0	0.559505	0.378159	0.414428	0.0982124	82	[1, 2, 3, 4, 5, 6, 7, 8, 9, 10, 11, 12, 13, 14, 15, 16, 17, 18, 19, 20, 266, 294, 306, 307, 308, 309, 310, 311, 331, 332, 349, 350, 351, 352, 353, 354, 355, 356, 357, 360, 362, 363]	[62, 97, 100, 104, 108, 109, 110, 111, 113, 114, 252, 297, 298, 299, 300, 301, 302, 304, 305, 306, 307, 308, 311, 312, 313, 314, 323, 324, 325, 326, 327, 329, 337, 338, 339, 340, 341, 342, 343, 344]	3072
	Q96F07_Q9BTE1	DCTN5	0.57506	CYFIP2	0.825628	0.51446	0.319985	0.385071	0.461697	0.381698	0.37414	0.286551	0.138517	0.303084	0.603728	0	0	0	0	0	0	0	0.00698787	Q96F07	Q9BTE1	model_4_multimer_v3_pred_0	0.774569	0.225124	0.335013	0.036091	48	[14, 17, 20, 22, 24, 34, 35, 36, 37, 38, 39, 375, 570, 571, 572, 573, 574, 778, 785, 1091, 1092, 1093, 1094, 1095, 1096, 1097]	[1, 2, 54, 56, 59, 76, 77, 78, 79, 84, 86, 103, 123, 142, 143, 158, 159, 160, 163, 167, 171, 175]	3198
	Q96F07_Q09019	DMWD	0.599776	CYFIP2	0.904121		0.142669		0.444102		0.293891		0.171843			0	0	0	0	0	0	0	0	Q96F07	Q09019	model_4_multimer_v3_pred_0	0.635893	0.215552	0.29962	0.0337179	124	[31, 32, 33, 34, 35, 36, 37, 38, 39, 40, 41, 45, 47, 48, 51, 549, 554, 557, 562, 564, 565, 566, 567, 568, 569, 570, 571, 572, 573, 574, 575, 576, 577, 578, 579, 580, 581, 634, 637, 696, 698, 699, 700, 701, 702, 703, 704, 705, 706, 707, 708, 709, 710, 711, 712, 713, 714, 715, 716, 782, 783, 784, 1089, 1090, 1094]	[20, 45, 46, 47, 48, 49, 50, 51, 52, 53, 54, 55, 56, 57, 58, 59, 89, 132, 133, 157, 158, 159, 160, 161, 162, 489, 490, 491, 492, 493, 494, 495, 496, 497, 498, 499, 500, 501, 502, 503, 504, 505, 506, 507, 508, 509, 510, 526, 528, 529, 531, 576, 577, 668, 669, 671, 672, 673, 674]	3072
	Q96F07_Q05193	DNM1	0.812491	CYFIP2	0.92549	0.418947	0.252887	0.417	0.396089	0.411416	0.380619	0.186291	0.258968	0.625032	0.210776	0	0	0	0	0	0	0	0.00650684	Q96F07	Q05193	model_1_multimer_v3_pred_0	0.598256	0.240712	0.312221	0.601606	332	[88, 89, 90, 91, 92, 93, 94, 95, 96, 97, 98, 99, 100, 101, 102, 103, 104, 105, 106, 107, 108, 109, 110, 111, 112, 113, 114, 115, 116, 117, 118, 119, 120, 121, 122, 123, 181, 182, 183, 184, 185, 186, 187, 188, 189, 190, 191, 192, 193, 194, 195, 196, 197, 198, 199, 200, 201, 202, 203, 204, 205, 206, 207, 208, 209, 210, 211, 212, 213, 214, 215, 216, 709, 790, 794, 805, 809, 811, 812, 813, 814, 815, …	[344, 345, 356, 357, 358, 359, 360, 361, 362, 363, 364, 365, 366, 367, 368, 369, 370, 371, 372, 373, 374, 375, 376, 377, 378, 379, 410, 412, 413, 414, 415, 416, 417, 418, 419, 420, 421, 422, 423, 424, 425, 426, 427, 428, 429, 430, 431, 432, 433, 434, 435, 438, 463, 464, 465, 466, 467, 468, 469, 470, 471, 472, 473, 474, 475, 476, 477, 478, 479, 480, 481, 482, 483, 484, 485, 486, 487, 488, 489, 490…	3072
	Q96F07_P60520	GABARAPL2	0.54485	CYFIP2	0.835505	0.454238	0.375391	0.397872	0.447038	0.507353	0.375817	0.563702	0.478426	0.502502	0.46808	0	0	0	0	0	0	0	0	Q96F07	P60520	model_3_multimer_v3_pred_0	0.811494	0.21611	0.335187	0.0343527	16	[724, 790, 794, 798, 801, 851, 854, 856, 857]	[28, 59, 62, 65, 66, 72, 73]	3072
	Q96F07_Q9NQX3	GPHN	0.803361	CYFIP2	0.791717	0.365874	0.447566	0.27596	0.497412	0.175092	0.282382	0.237013	0.215691	0.44582	0.268952	0	0	0	0	0	0	0	0.00729119	Q96F07	Q9NQX3	model_5_multimer_v3_pred_0	0.70613	0.676168	0.682161	0.561351	150	[87, 88, 89, 90, 91, 92, 95, 96, 97, 98, 99, 101, 104, 108, 175, 176, 177, 178, 179, 180, 181, 182, 183, 184, 185, 186, 187, 188, 189, 190, 191, 192, 193, 194, 198, 203, 204, 205, 206, 207, 208, 209, 210, 211, 212, 213, 214, 215, 216, 217, 218, 219, 222, 652, 653, 654, 655, 656, 657, 658, 659, 660, 728, 732, 795, 797, 798, 799, 800, 801, 802, 803, 804, 805, 806, 809, 812, 854, 857, 858, 860, 861,…	[89, 90, 91, 92, 93, 94, 121, 123, 124, 125, 126, 127, 128, 129, 147, 149, 372, 373, 374, 380, 381, 382, 383, 384, 385, 386, 387, 413, 422, 423, 424, 425, 426, 427, 428, 429, 430, 431, 432, 433, 434, 444, 445, 446, 447, 448, 449, 450, 451, 452, 453, 454, 455, 456, 458]	3072
	Q96F07_O43301	HSPA12A	0.639284	CYFIP2	0.890605		0.444695	0.412991	0.398041	0.392036	0.662138	0.228654	0.282328	0.298824	0.472263	0	0	0	0	0	0	0	0.00694694	Q96F07	O43301	model_5_multimer_v3_pred_0	0.699522	0.398889	0.459016	0.340819	208	[22, 36, 37, 38, 113, 709, 710, 711, 712, 713, 714, 715, 716, 717, 718, 719, 720, 721, 722, 724, 780, 782, 783, 784, 785, 789, 790, 791, 792, 793, 794, 795, 796, 797, 798, 799, 800, 801, 802, 803, 804, 805, 806, 812, 841, 842, 843, 844, 845, 846, 847, 848, 849, 850, 851, 852, 853, 854, 855, 856, 857, 858, 859, 860, 861, 862, 863, 864, 865, 866, 867, 868, 869, 870, 871, 872, 873, 876, 877, 896, 94…	[79, 85, 87, 89, 90, 91, 92, 93, 94, 95, 96, 123, 124, 126, 246, 247, 248, 249, 250, 251, 252, 253, 254, 255, 256, 257, 260, 261, 262, 263, 264, 265, 266, 267, 268, 269, 272, 276, 277, 279, 280, 281, 283, 284, 285, 286, 287, 288, 289, 290, 291, 292, 293, 294, 295, 296, 297, 298, 299, 300, 301, 302, 303, 304, 305, 306, 307, 309, 328, 330, 331, 332, 333, 389, 396, 397, 398, 399, 402, 436, 437, 438,…	3072
	Q96F07_Q5JU85	IQSEC2	0.719859	CYFIP2	0.840064	0.276241	0.425354		0.400133		0.154506	0.349512	0.306151		0.163476	0	0	0	0	0	0	0	0.00693848	Q96F07	Q5JU85	model_2_multimer_v3_pred_0	0.529528	0.304081	0.34917	0.20042	233	[7, 8, 11, 15, 18, 793, 794, 795, 796, 797, 798, 799, 800, 801, 802, 804, 812, 833, 840, 841, 842, 843, 844, 845, 846, 847, 848, 849, 850, 851, 852, 853, 854, 855, 856, 857, 858, 859, 860, 861, 862, 863, 864, 865, 866, 867, 868, 869, 870, 871, 872, 873, 874, 875, 876, 877, 878, 879, 891, 893, 894, 895, 896, 897, 898, 899, 945, 948, 949, 950, 951, 952, 953, 954, 955, 956, 957, 958, 959, 960, 961, …	[1, 132, 133, 134, 135, 136, 137, 138, 139, 140, 305, 306, 308, 309, 310, 311, 312, 313, 314, 315, 316, 317, 318, 319, 320, 321, 322, 323, 324, 325, 326, 329, 330, 333, 334, 337, 340, 341, 348, 349, 350, 351, 352, 353, 354, 355, 356, 357, 358, 359, 360, 361, 362, 363, 364, 365, 366, 367, 368, 369, 370, 371, 372, 373, 374, 375, 376, 377, 378, 379, 380, 381, 382, 383, 384, 385, 386, 387, 388, 389, …	3072
	Q96F07_Q13303	KCNAB2	0.681337	CYFIP2	0.823947	0.672751	0.572162	0.544774	0.441549	0.892082	0.657518	0.454988	0.848662	0.64095	0.898951	0	0	0	0	0	0	0	0	Q96F07	Q13303	model_5_multimer_v3_pred_0	0.73469	0.224203	0.326301	0.203208	111	[716, 717, 719, 720, 721, 724, 784, 790, 791, 794, 851, 854, 857, 860, 865, 868, 869, 870, 871, 872, 873, 874, 875, 876, 877, 878, 896, 902, 903, 904, 905, 906, 907, 908, 952, 955, 956, 957, 959, 960, 961, 962, 963, 964, 965, 966, 967, 968, 969, 970, 971, 972, 973, 974, 975, 976, 979, 1005, 1009, 1010, 1011, 1012, 1013, 1015, 1016, 1017, 1018, 1019, 1020, 1021, 1022, 1023, 1024, 1025, 1026, 1027,…	[2, 6, 7, 8, 9, 10, 11, 12, 13, 14, 15, 16, 17, 18, 19, 20, 21, 22, 23, 24, 33, 36, 44, 167, 200, 203, 204, 205, 206, 364, 365, 366, 367]	3072
	Q96F07_O15066	KIF3B	0.807539	CYFIP2	0.797298	0.550482	0.381245	0.342007	0.613387	0.277982	0.196995	0.486125	0.137781		0.253241	0	0	0	0	0	0	0	0.00698308	Q96F07	O15066	model_2_multimer_v3_pred_0	0.628852	0.320973	0.382549	0.106803	145	[22, 23, 24, 26, 33, 34, 35, 36, 37, 38, 39, 40, 41, 42, 43, 78, 79, 81, 82, 83, 85, 86, 89, 92, 110, 113, 114, 115, 116, 117, 118, 121, 567, 568, 569, 570, 571, 572, 573, 574, 575, 576, 577, 698, 699, 700, 701, 702, 703, 704, 705, 706, 707, 708, 709, 710, 711, 712, 713, 724, 776, 777, 778, 779, 780, 781, 782, 783, 784, 785, 786, 787, 788, 789, 790, 791, 793, 794, 795, 797, 801, 841, 842, 843, 85…	[559, 563, 566, 570, 574, 577, 578, 579, 580, 581, 582, 584, 585, 586, 587, 588, 589, 590, 591, 593, 596, 628, 637, 639, 640, 642, 643, 645, 646, 647, 648, 649, 650, 651, 652, 653, 654, 655, 656, 658, 659, 660, 661, 662, 663, 664, 665, 666, 667, 668, 669, 670, 671, 672, 673]	3072
	Q96F07_Q9H0B6	KLC2	0.730219	CYFIP2	0.829121	0.361763	0.370103	0.343087	0.52484	0.53948	0.176082	0.254592	0.174553	0.372374	0.290004	0	0	0	0	0	0	0	0.0072288	Q96F07	Q9H0B6	model_3_multimer_v3_pred_0	0.654387	0.21421	0.302245	0.267883	263	[8, 11, 15, 18, 102, 103, 106, 110, 720, 728, 787, 790, 791, 793, 794, 795, 801, 802, 804, 805, 806, 808, 809, 810, 811, 812, 813, 814, 815, 816, 817, 818, 819, 841, 843, 844, 845, 846, 847, 848, 849, 850, 851, 852, 853, 854, 855, 856, 857, 858, 859, 860, 861, 862, 863, 864, 865, 866, 867, 868, 869, 870, 871, 872, 873, 874, 875, 876, 877, 878, 879, 890, 894, 895, 896, 897, 898, 899, 900, 901, 902…	[11, 85, 88, 89, 91, 92, 93, 94, 95, 96, 97, 98, 99, 100, 101, 102, 103, 104, 105, 106, 107, 108, 109, 110, 111, 112, 113, 114, 115, 116, 117, 118, 119, 120, 121, 122, 123, 124, 125, 126, 127, 128, 129, 197, 200, 204, 207, 208, 210, 211, 212, 213, 214, 215, 216, 217, 219, 220, 223, 227, 480, 482, 483, 484, 485, 486, 487, 488, 496, 497, 499, 527, 528, 529, 530, 531, 533, 546, 548, 549, 551, 552, 5…	3072
	Q96F07_Q8WXG6	MADD	0.800011	CYFIP2	0.860722	0.502797	0.502008	0.300068	0.438011	0.218821	0.326497	0.205787	0.250634		0.475393	0	0	0	0	0	0	0	0.00696107	Q96F07	Q8WXG6	model_1_multimer_v3_pred_0	0.525205	0.394455	0.420605	0.197178	520	[1, 2, 3, 4, 5, 6, 7, 8, 9, 10, 11, 12, 13, 14, 15, 16, 17, 18, 19, 20, 21, 22, 23, 33, 34, 35, 36, 37, 38, 39, 40, 41, 42, 43, 44, 45, 46, 47, 48, 49, 50, 51, 52, 53, 54, 55, 56, 57, 58, 59, 60, 61, 62, 63, 64, 65, 66, 67, 68, 69, 71, 74, 75, 77, 78, 113, 114, 115, 116, 117, 118, 121, 135, 137, 138, 139, 140, 141, 142, 143, 144, 145, 146, 147, 148, 149, 150, 151, 152, 153, 154, 157, 231, 371, 37…	[261, 262, 325, 326, 327, 328, 329, 330, 331, 332, 333, 354, 355, 356, 357, 358, 359, 360, 361, 362, 363, 376, 377, 378, 379, 380, 381, 382, 383, 384, 385, 400, 557, 558, 559, 560, 561, 562, 563, 564, 565, 567, 568, 569, 570, 571, 582, 586, 759, 760, 761, 762, 763, 764, 765, 766, 767, 768, 769, 770, 771, 773, 857, 858, 859, 860, 861, 862, 863, 864, 865, 866, 867, 868, 869, 870, 871, 872, 874, 963…	3072
	Q96F07_P28482	MAPK1	0.604746	CYFIP2	0.86122	0.56768	0.414508	0.551052	0.46787	0.497672	0.620788	0.42093	0.497727	0.669955	0.5133	0	0	0	0	0	0	0	0.00694548	Q96F07	P28482	model_4_multimer_v3_pred_0	0.723434	0.210076	0.312748	0.0532055	74	[5, 6, 7, 8, 9, 10, 11, 12, 13, 14, 15, 16, 17, 18, 19, 20, 21, 22, 23, 24, 26, 30, 33, 36, 567, 568, 569, 570, 571, 572, 573, 777, 778, 779, 780, 783, 784, 785, 786, 787]	[117, 120, 191, 230, 231, 232, 234, 235, 236, 237, 238, 239, 241, 242, 243, 244, 245, 246, 263, 264, 265, 266, 267, 268, 269, 270, 271, 272, 273, 274, 277, 280, 281, 282]	3072
	Q96F07_Q08499	PDE4D	0.802119	CYFIP2	0.634488	0.536375	0.398416	0.360072	0.356361	0.351232	0.447403	0.0563035	0.261504	0.410696	0.543599	0	0	0	0	0	0	0	0	Q96F07	Q08499	model_1_multimer_v3_pred_0	0.613242	0.218797	0.297686	0.459273	227	[88, 89, 90, 91, 92, 93, 94, 95, 96, 97, 98, 99, 100, 101, 102, 103, 104, 105, 106, 107, 108, 109, 110, 111, 113, 114, 194, 429, 430, 655, 656, 657, 658, 659, 660, 710, 713, 857, 858, 859, 860, 861, 864, 865, 866, 867, 868, 869, 870, 871, 872, 873, 874, 875, 876, 877, 878, 895, 896, 897, 952, 953, 955, 956, 957, 958, 959, 960, 961, 962, 963, 964, 965, 966, 967, 968, 969, 970, 971, 972, 973, 974, …	[109, 110, 111, 112, 113, 114, 115, 116, 117, 118, 119, 121, 123, 127, 130, 131, 132, 133, 134, 135, 136, 137, 138, 139, 140, 141, 142, 143, 144, 145, 146, 147, 149, 150, 290, 291, 292, 293, 294, 295, 296, 297, 298, 299, 300, 301, 302, 303, 306, 310, 339, 341, 343, 487, 488, 490, 491, 493, 494, 495, 497, 498, 501, 529, 533, 536, 540, 543, 551, 556, 557, 558, 559, 560, 561, 562, 563, 564, 565, 566…	3072
	Q96F07_Q9UPR0	PLCL2	0.621537	CYFIP2	0.890849	0.618125	0.590151		0.367121	0.520965	0.499996	0.472396	0.865338		0.883584	0	0	0	0	0	0	0	0	Q96F07	Q9UPR0	model_4_multimer_v3_pred_0	0.787425	0.683916	0.704618	0.678541	343	[6, 7, 8, 9, 11, 12, 13, 14, 15, 16, 17, 18, 19, 20, 21, 87, 91, 92, 93, 94, 95, 96, 97, 98, 99, 100, 101, 102, 103, 104, 105, 106, 107, 108, 109, 110, 111, 113, 114, 657, 660, 661, 662, 663, 664, 665, 710, 711, 712, 713, 714, 715, 716, 717, 718, 719, 720, 721, 722, 723, 724, 725, 726, 727, 728, 729, 731, 779, 781, 782, 784, 785, 786, 787, 788, 789, 790, 791, 792, 793, 794, 795, 796, 797, 798, 79…	[58, 59, 60, 61, 117, 118, 119, 120, 121, 122, 123, 124, 125, 155, 156, 157, 158, 205, 206, 207, 208, 209, 210, 211, 212, 284, 285, 286, 287, 288, 289, 313, 315, 316, 317, 318, 319, 320, 321, 322, 323, 324, 325, 326, 327, 330, 448, 449, 450, 451, 487, 488, 489, 490, 588, 589, 590, 591, 592, 593, 594, 595, 596, 597, 598, 599, 600, 610, 649, 651, 652, 654, 655, 656, 658, 659, 676, 677, 678, 679, 68…	3072
	Q96F07_P22694	PRKACB	0.715116	CYFIP2	0.910394	0.472484	0.500597	0.574464	0.479939	0.330509	0.668696	0.447652	0.436386	0.688769	0.667739	0	0	0	0	0	0	0	0.00657559	Q96F07	P22694	model_4_multimer_v3_pred_0	0.731823	0.236953	0.335927	0.159214	151	[13, 16, 17, 19, 20, 21, 22, 23, 24, 25, 26, 31, 32, 33, 34, 35, 36, 37, 38, 39, 40, 370, 371, 372, 376, 377, 378, 462, 463, 464, 465, 466, 467, 468, 469, 470, 471, 472, 473, 476, 560, 561, 562, 563, 564, 565, 566, 567, 568, 569, 570, 571, 572, 573, 574, 575, 576, 577, 630, 632, 633, 637, 778, 780, 783, 785]	[48, 49, 50, 51, 52, 53, 54, 55, 56, 57, 58, 59, 60, 73, 74, 75, 78, 79, 80, 81, 82, 83, 84, 85, 128, 129, 130, 131, 132, 133, 134, 135, 167, 169, 170, 171, 172, 184, 185, 187, 188, 199, 201, 202, 203, 204, 205, 211, 212, 213, 231, 240, 241, 242, 243, 244, 245, 246, 248, 249, 250, 252, 253, 254, 255, 256, 257, 258, 268, 271, 272, 275, 276, 280, 325, 326, 327, 328, 329, 330, 331, 332, 333, 334, 33…	3072
	Q96F07_P31323	PRKAR2B	0.694867	CYFIP2	0.855222	0.240123	0.40579	0.530968	0.381229	0.596957	0.70952	0.477613	0.4199	0.5155	0.706704	0	0	0	0	0	0	0	0.00662637	Q96F07	P31323	model_3_multimer_v3_pred_0	0.706427	0.194518	0.296899	0.396247	267	[18, 19, 20, 21, 22, 23, 24, 25, 26, 27, 28, 29, 30, 685, 686, 688, 689, 723, 724, 725, 727, 728, 729, 730, 731, 732, 733, 734, 735, 736, 738, 769, 770, 771, 772, 773, 774, 775, 776, 777, 778, 779, 780, 785, 786, 787, 788, 789, 790, 791, 792, 793, 794, 795, 796, 797, 798, 799, 800, 801, 802, 805, 806, 809, 812, 813, 832, 833, 836, 837, 838, 839, 840, 841, 842, 843, 844, 845, 846, 847, 848, 850, 8…	[22, 65, 66, 67, 68, 69, 70, 71, 72, 73, 74, 75, 76, 77, 78, 79, 80, 81, 83, 84, 85, 86, 87, 88, 89, 90, 91, 92, 93, 94, 95, 96, 97, 98, 99, 100, 101, 102, 103, 104, 105, 106, 107, 108, 109, 110, 111, 112, 113, 114, 115, 116, 117, 118, 119, 120, 121, 122, 123, 124, 125, 184, 185, 187, 203, 204, 205, 206, 207, 208, 209, 227, 228, 229, 230, 231, 233, 253, 254, 256, 257, 258, 260, 261, 262, 264, 286…	3072
	Q96F07_Q9H2G2	SLK	0.827239	CYFIP2	0.594208	0.687609	0.398586	0.406952	0.537952	0.315392	0.190215	0.2724	0.134379	0.285594	0.22152	0	0	0	0	0	0	0	0.00728828	Q96F07	Q9H2G2	model_4_multimer_v3_pred_0	0.557336	0.38564	0.41998	0.415184	471	[1, 2, 3, 4, 20, 21, 22, 23, 24, 25, 742, 745, 746, 775, 777, 789, 790, 793, 797, 800, 801, 804, 808, 811, 816, 819, 820, 821, 822, 823, 824, 825, 826, 827, 828, 829, 830, 831, 832, 833, 834, 835, 836, 837, 838, 839, 840, 841, 842, 843, 844, 845, 846, 847, 848, 849, 850, 851, 852, 853, 854, 855, 856, 857, 858, 859, 860, 861, 862, 863, 864, 865, 866, 867, 883, 884, 886, 929, 934, 935, 936, 937, 93…	[1, 2, 3, 4, 5, 6, 7, 8, 9, 10, 11, 12, 13, 14, 15, 16, 17, 18, 19, 20, 21, 22, 23, 68, 69, 70, 71, 74, 75, 77, 78, 81, 82, 85, 181, 182, 183, 184, 185, 186, 187, 188, 189, 190, 191, 192, 193, 194, 195, 196, 197, 199, 201, 202, 203, 204, 205, 209, 233, 234, 235, 236, 237, 238, 239, 240, 241, 242, 243, 244, 245, 246, 247, 248, 249, 250, 251, 253, 387, 388, 389, 390, 391, 392, 393, 394, 395, 697, 6…	3072
	Q96F07_Q9NZR1	TMOD2	0.572291	CYFIP2	0.944172	0.44519	0.320616	0.258641	0.281263	0.446585	0.65669	0.39466	0.377118		0.659172	0	0	0	0	0	0	0	0	Q96F07	Q9NZR1	model_3_multimer_v3_pred_0	0.710425	0.193404	0.296808	0.114361	216	[801, 830, 843, 844, 845, 846, 847, 848, 849, 850, 851, 852, 853, 854, 855, 856, 857, 858, 859, 860, 942, 943, 944, 945, 946, 947, 948, 949, 950, 951, 952, 954, 955, 959, 1035, 1037, 1038, 1039, 1040, 1041, 1042, 1043, 1044, 1045, 1046, 1047, 1048, 1049, 1050, 1051, 1052, 1053, 1054, 1055, 1056, 1074, 1075, 1076, 1077, 1078, 1079, 1080, 1081, 1082, 1083, 1084, 1085, 1086, 1087, 1088, 1089, 1090, …	[5, 8, 9, 10, 11, 12, 13, 14, 15, 16, 17, 20, 21, 24, 27, 28, 29, 30, 31, 32, 33, 34, 35, 36, 37, 38, 39, 40, 41, 42, 43, 44, 45, 46, 47, 48, 49, 50, 51, 52, 53, 54, 55, 56, 57, 58, 59, 60, 61, 66, 68, 69, 70, 71, 72, 73, 74, 75, 76, 77, 78, 79, 80, 81, 83, 135, 136, 137, 138, 139, 140, 141, 142, 143, 144, 145, 146, 147, 148, 149, 150, 151, 152, 153, 154, 155, 156, 157, 158, 159, 161, 162, 163, 1…	3072
	Q96F07_Q6ZVM7	TOM1L2	0.641191	CYFIP2	0.90842	0.425422	0.330166	0.227013	0.405259	0.328783	0.480864	0.314711	0.161483	0.309482	0.186264	0	0	0	0	0	0	0	0.00698211	Q96F07	Q6ZVM7	model_5_multimer_v3_pred_0	0.690805	0.329114	0.401452	0.488495	310	[86, 87, 88, 89, 90, 91, 92, 93, 94, 95, 96, 97, 98, 99, 100, 101, 102, 103, 104, 105, 106, 107, 108, 109, 110, 111, 112, 113, 114, 115, 116, 117, 118, 119, 120, 122, 123, 175, 176, 177, 178, 179, 180, 181, 182, 183, 184, 185, 186, 187, 188, 189, 190, 191, 192, 193, 194, 195, 196, 197, 198, 199, 200, 201, 203, 204, 207, 208, 210, 211, 212, 213, 214, 215, 216, 217, 433, 652, 653, 654, 655, 656, 65…	[29, 30, 31, 32, 33, 34, 35, 36, 37, 38, 39, 40, 41, 42, 43, 44, 45, 46, 47, 48, 51, 74, 75, 76, 77, 78, 79, 80, 81, 82, 83, 84, 85, 86, 87, 88, 89, 90, 91, 92, 95, 119, 120, 121, 122, 123, 124, 125, 126, 127, 128, 129, 130, 131, 132, 133, 134, 135, 136, 137, 138, 139, 157, 158, 159, 160, 161, 162, 163, 164, 165, 166, 167, 168, 169, 170, 171, 172, 173, 174, 175, 176, 177, 211, 212, 213, 214, 273,…	3072
	Q96F07_P68366	TUBA4A	0.650973	CYFIP2	0.927854	0.414183	0.596152	0.584045	0.54374	0.408216	0.425991	0.293366	0.373934	0.458352	0.317121	0	0	0	0	0	0	0	0.00646762	Q96F07	P68366	model_4_multimer_v3_pred_0	0.70702	0.247751	0.339605	0.329207	228	[9, 10, 11, 12, 13, 14, 15, 16, 17, 18, 19, 20, 21, 22, 23, 24, 30, 31, 32, 33, 34, 35, 36, 37, 38, 39, 40, 41, 42, 87, 88, 89, 92, 109, 110, 111, 112, 113, 114, 115, 117, 118, 121, 370, 371, 372, 373, 374, 375, 376, 377, 378, 379, 461, 462, 463, 464, 465, 466, 467, 468, 469, 470, 471, 472, 473, 476, 477, 480, 519, 548, 549, 550, 551, 552, 564, 565, 566, 567, 568, 569, 570, 571, 572, 573, 574, 57…	[43, 44, 46, 176, 210, 211, 212, 213, 214, 215, 216, 217, 218, 219, 220, 221, 222, 245, 246, 283, 284, 285, 286, 287, 288, 289, 290, 291, 292, 293, 296, 297, 298, 299, 304, 306, 307, 308, 309, 310, 311, 312, 315, 317, 318, 319, 320, 321, 322, 323, 324, 325, 326, 327, 328, 329, 330, 331, 332, 333, 334, 335, 336, 337, 338, 339, 340, 341, 342, 343, 344, 345, 346, 347, 348, 349, 350, 351, 352, 353, 3…	3072
	Q96F07_Q13885	TUBB2A	0.690888	CYFIP2	0.897866	0.308586	0.264778	0.581791	0.403056	0.188517	0.322881	0.468797	0.334217	0.289147	0.303014	0	0	0	0	0	0	0	0.00734243	Q96F07	Q13885	model_4_multimer_v3_pred_0	0.712135	0.275513	0.362838	0.205894	150	[3, 5, 13, 17, 22, 23, 24, 25, 26, 28, 30, 31, 32, 33, 34, 35, 36, 37, 38, 39, 40, 41, 81, 461, 462, 463, 464, 465, 466, 467, 468, 469, 470, 564, 567, 568, 569, 570, 571, 572, 573, 574, 575, 576, 577, 633, 634, 636, 637, 643, 693, 695, 696, 697, 698, 699, 700, 701, 702, 703, 704, 705, 706, 707, 708, 709, 710, 711, 712, 713, 715, 716, 777, 778, 779, 780, 781, 782, 783, 784, 785, 786, 787]	[15, 18, 19, 22, 32, 69, 70, 71, 72, 73, 74, 75, 76, 77, 78, 79, 80, 81, 82, 83, 90, 92, 94, 173, 174, 179, 205, 208, 209, 210, 211, 212, 213, 214, 215, 216, 217, 218, 219, 220, 221, 223, 224, 227, 272, 273, 274, 275, 276, 277, 278, 279, 280, 281, 282, 283, 284, 285, 288, 292, 295, 297, 298, 359, 360, 361, 391]	3072
	Q96F07_P09936	UCHL1	0.512053	CYFIP2	0.834815	0.398024	0.322846	0.322702	0.394558	0.493354	0.237124	0.268075	0.325544	0.250242	0.374951	0	0	0	0	0	0	0	0.00704083	Q96F07	P09936	model_3_multimer_v3_pred_0	0.759215	0.209725	0.319623	0.270096	110	[90, 91, 93, 94, 95, 96, 97, 98, 99, 100, 101, 102, 103, 104, 105, 107, 108, 111, 115, 176, 179, 182, 183, 184, 185, 186, 187, 188, 189, 190, 191, 192, 193, 194, 195, 196, 198, 204, 207, 208, 209, 211, 212, 213, 214, 215, 216, 217, 218, 219, 222, 432, 654, 655, 656, 657, 658, 659]	[5, 7, 9, 10, 11, 12, 30, 31, 32, 33, 34, 35, 36, 37, 38, 39, 41, 42, 52, 53, 54, 55, 56, 57, 58, 59, 60, 61, 149, 150, 151, 152, 153, 154, 155, 156, 157, 158, 159, 160, 161, 202, 205, 206, 208, 209, 210, 211, 212, 213, 214, 215]	3072
	Q14118_P13591	NCAM1	0.858734	DAG1	0.51031	0.347513	0.551894	0.941559	0.361553	0.427246	0.635151	0.676124	0.798789	0.467965	0.874878	0	0	0	0	0	0	0	0.00663471	Q14118	P13591	model_4_multimer_v3_pred_0	0.34535	0.19581	0.225718	0.180918	176	[232, 233, 234, 236, 238, 268, 273, 275, 278, 279, 280, 281, 282, 283, 284, 285, 286, 480, 481, 482, 483, 484, 485, 486, 487, 488, 489, 490, 491, 492, 493, 494, 495, 496, 497, 498, 499, 523, 524, 525, 526, 527, 528, 529, 530, 531, 532, 533, 534, 535, 536, 537, 538, 539, 541, 542, 543, 545, 554, 555, 556, 557, 558, 559, 560, 576, 577, 578, 579, 580, 581, 582, 583, 584, 585, 586, 587, 588, 589, 640…	[310, 312, 313, 314, 315, 316, 317, 318, 319, 320, 321, 322, 323, 324, 325, 326, 327, 328, 329, 339, 340, 341, 342, 343, 344, 345, 346, 347, 348, 349, 350, 351, 361, 362, 363, 364, 365, 366, 367, 368, 369, 370, 371, 379, 380, 381, 382, 383, 384, 385, 386, 387, 388, 389, 390, 391, 392, 393, 394, 395, 396, 404, 405, 406, 407, 408, 409, 410, 411, 412, 413, 414, 415, 416, 417, 418, 419, 437, 439, 440…	3515
	Q16643_P51674	GPM6A	0.859875	DBN1	0.600809	0.338327			0.267512	0.378089	0.200534				0.46769	0	0	0	0	0	0	0	0.00693324	Q16643	P51674	model_2_multimer_v3_pred_0	0.330833	0.199285	0.225595	0.0415063	117	[1, 2, 96, 142, 144, 145, 181, 184, 185, 186, 187, 188, 189, 190, 191, 192, 193, 194, 195, 196, 197, 198, 199, 200, 201, 202, 203, 204, 205, 207, 208, 363, 364, 365, 366, 367, 368, 369, 370, 371, 619, 620, 621, 622, 623, 624, 625, 626, 627, 628, 629, 630, 631, 632, 633, 634, 635, 636, 637]	[1, 2, 3, 4, 6, 9, 10, 13, 16, 111, 112, 113, 114, 115, 116, 117, 118, 119, 120, 121, 122, 123, 124, 125, 128, 239, 240, 241, 242, 243, 244, 245, 246, 247, 248, 249, 250, 251, 252, 253, 254, 255, 256, 257, 258, 259, 260, 261, 262, 263, 264, 265, 266, 267, 268, 269, 270, 273]	3072
	Q16643_Q92614	MYO18A	0.830624	DBN1	0.504512	0.405916	0.526936	0.269874	0.333982	0.1667	0.310672	0.201067	0.31665	0.462072	0.194464	0	0	0	0	165	0	0.35	0	Q16643	Q92614	model_5_multimer_v3_pred_0	0.550205	0.249627	0.309743	0.0341068	223	[88, 90, 92, 113, 136, 137, 138, 139, 140, 141, 142, 143, 160, 161, 162, 163, 164, 165, 166, 167, 168, 169, 170, 171, 172, 173, 174, 175, 176, 177, 178, 179, 180, 181, 182, 183, 184, 185, 187, 188, 189, 190, 191, 192, 194, 195, 197, 201, 203, 205, 206, 209, 210, 213, 278, 279, 280, 281, 282, 283, 284, 285, 286, 287, 288, 344, 345, 346, 347, 348, 349, 350, 351, 469, 470, 471, 472, 473, 474, 475, 4…	[36, 39, 43, 61, 63, 64, 65, 66, 67, 68, 69, 70, 71, 72, 73, 74, 75, 76, 77, 1134, 1138, 1194, 1195, 1197, 1198, 1199, 1201, 1202, 1203, 1204, 1205, 1206, 1207, 1208, 1209, 1210, 1211, 1212, 1213, 1214, 1215, 1216, 1217, 1218, 1219, 1220, 1221, 1222, 1223, 1224, 1225, 1226, 1227, 1228, 1229, 1230, 1231, 1232, 1233, 1234, 1235, 1236, 1237, 1238, 1239, 1240, 1496, 1498, 1499, 1500, 1501, 1502, 1503…	3072
	Q16643_O15020	SPTBN2	0.836072	DBN1	0.678698	0.674128	0.525958	0.541394	0.521261	0.143861	0.341772	0.255156	0.493696	0.558693	0.30906	0	0	0	0	0	0	0	0.00318431	Q16643	O15020
	Q9BTE1_Q9NQX3	GPHN	0.824512	DCTN5	0.68384	0.365661	0.380777	0.418382	0.501654	0.266424	0.373109	0.733411	0.556244	0.471399	0.298544	0	0	0	0	0	0	0	0.0070428	Q9BTE1	Q9NQX3	model_4_multimer_v3_pred_0	0.513203	0.189537	0.25427	0.507444	157	[1, 2, 3, 4, 5, 111, 112, 113, 114, 115, 116, 117, 118, 119, 120, 121, 122, 123, 127, 128, 129, 130, 131, 132, 133, 134, 135, 136, 137, 138, 139, 140, 141, 142, 143, 144, 145, 146, 147, 148, 149, 150, 151, 152, 153, 154, 155, 156, 157, 158, 159, 160, 161, 162, 163, 164, 167, 168, 170, 171, 172, 174, 175, 177]	[25, 26, 30, 31, 32, 33, 34, 35, 88, 89, 90, 91, 92, 93, 94, 116, 119, 120, 122, 123, 124, 125, 126, 127, 128, 129, 130, 131, 145, 146, 147, 148, 149, 325, 326, 327, 328, 330, 331, 600, 653, 654, 655, 656, 657, 658, 659, 660, 661, 662, 663, 665, 667, 668, 669, 670, 671, 672, 673, 676, 678, 679, 680, 684, 685, 686, 687, 688, 689, 690, 709, 710, 711, 712, 713, 714, 715, 716, 717, 718, 719, 720, 721…	3072
	Q9BTE1_Q9Y3A3	MOB4	0.800044	DCTN5	0.531856	0.441955	0.36183	0.350599	0.597005	0.656457	0.444881	0.585648	0.382508		0.475682	0	0	0	0	0	0	0	0.00692921	Q9BTE1	Q9Y3A3	model_1_multimer_v3_pred_0	0.463359	0.116828	0.186134	0.124935	95	[1, 2, 3, 4, 5, 6, 20, 37, 38, 39, 40, 57, 58, 59, 60, 61, 62, 87, 88, 89, 90, 91, 92, 106, 107, 125, 127, 143, 157, 158, 159, 160, 161, 162, 163, 164, 165, 166, 167, 168, 169, 170, 171, 172, 173, 174, 175, 176]	[78, 82, 89, 109, 110, 111, 112, 113, 114, 115, 116, 117, 119, 122, 123, 124, 125, 126, 127, 128, 129, 130, 131, 132, 133, 134, 135, 136, 137, 138, 139, 140, 141, 142, 143, 144, 149, 150, 151, 152, 153, 154, 155, 158, 159, 162, 163]	3072
	Q9BTE1_P22694	PRKACB	0.777749	DCTN5	0.825624	0.51476	0.491559	0.323356	0.525848	0.285146	0.486444	0.346232	0.43602	0.255592	0.524531	0	0	0	0	0	0	0	0	Q9BTE1	P22694	model_2_multimer_v3_pred_0	0.669425	0.199322	0.293343	0.467616	151	[13, 14, 15, 16, 17, 18, 19, 20, 21, 22, 23, 24, 25, 26, 27, 28, 29, 30, 31, 32, 33, 34, 35, 36, 37, 38, 39, 40, 41, 48, 49, 50, 51, 52, 53, 54, 55, 56, 57, 59, 70, 71, 72, 73, 74, 75, 76, 77, 78, 79, 80, 81, 82, 83, 84, 85, 86, 87, 88, 99, 100, 101, 102, 103, 104, 105, 106, 108, 117, 118, 119, 120, 121, 122, 123, 124, 136, 137, 138, 139, 140]	[52, 53, 54, 55, 56, 75, 76, 77, 78, 79, 80, 81, 82, 83, 84, 85, 86, 87, 88, 89, 166, 167, 169, 187, 188, 190, 196, 197, 198, 199, 200, 201, 202, 203, 204, 205, 206, 207, 208, 209, 210, 211, 212, 213, 214, 216, 239, 240, 241, 242, 243, 244, 245, 246, 247, 248, 249, 250, 251, 252, 253, 254, 255, 275, 276, 277, 278, 279, 280, 334]	3072
	Q9BTE1_P31323	PRKAR2B	0.763495	DCTN5	0.803171	0.613743	0.549262	0.36878	0.389613	0.362849	0.447878	0.3949	0.551682	0.531776	0.466878	0	0	0	0	0	0	0	0.0070983	Q9BTE1	P31323	model_3_multimer_v3_pred_0	0.614178	0.850904	0.803559	0.634707	195	[1, 2, 3, 4, 5, 6, 7, 59, 64, 66, 67, 68, 86, 87, 88, 89, 90, 92, 94, 95, 96, 97, 98, 99, 103, 104, 105, 106, 107, 108, 109, 110, 111, 112, 113, 114, 115, 116, 117, 121, 122, 123, 124, 125, 126, 127, 128, 129, 130, 131, 132, 133, 134, 139, 140, 141, 142, 143, 144, 145, 146, 147, 148, 149, 150, 151, 152, 153, 154, 155, 156, 157, 158, 159, 160, 161, 162, 163, 164, 165, 166, 167, 168, 169, 171, 172,…	[106, 107, 109, 110, 111, 112, 113, 114, 115, 116, 117, 118, 119, 120, 121, 122, 123, 124, 125, 151, 152, 153, 154, 155, 156, 157, 158, 159, 162, 184, 191, 192, 194, 198, 199, 200, 201, 202, 203, 204, 205, 206, 210, 211, 212, 213, 214, 215, 216, 217, 218, 219, 220, 221, 222, 223, 224, 225, 226, 227, 228, 229, 230, 231, 232, 233, 234, 235, 236, 249, 252, 253, 254, 255, 256, 257, 258, 259, 260, 261…	3072
	Q9BTE1_Q15276	RABEP1	0.888778	DCTN5	0.624347	0.546994	0.552602	0.418837	0.52316	0.384079	0.496839	0.3896	0.53587	0.567434	0.587236	0	0	0	0	0	0	0	0.0069457	Q9BTE1	Q15276	model_3_multimer_v3_pred_0	0.268812	0.182246	0.19956	0.0786668	70	[32, 33, 34, 35, 36, 37, 38, 54, 56, 57, 58, 59, 72, 74, 75, 76, 77, 78, 79, 80, 81, 82, 83, 84, 85, 86, 87, 88, 89, 102, 103, 106, 119]	[80, 81, 82, 83, 84, 85, 86, 87, 88, 89, 90, 91, 92, 93, 94, 95, 96, 97, 98, 99, 100, 101, 102, 103, 104, 105, 106, 108, 109, 112, 113, 116, 321, 325, 328, 329, 332]	3361
	Q9BTE1_Q9NZR1	TMOD2	0.696559	DCTN5	0.835211	0.451227	0.474439	0.322266	0.459109	0.427519	0.587612	0.671585	0.651554		0.524545	0	0	0	0	0	0	0	0	Q9BTE1	Q9NZR1	model_1_multimer_v3_pred_0	0.43177	0.17231	0.224202	0.111955	54	[54, 89, 90, 105, 106, 107, 108, 123, 124, 125, 126, 141, 142, 143, 144, 153, 155, 156, 157, 158, 159, 160, 161, 162, 163, 164, 165, 166]	[141, 298, 301, 302, 304, 305, 306, 308, 309, 321, 322, 323, 324, 325, 326, 327, 328, 329, 330, 331, 332, 333, 334, 335, 336, 339]	3072
	Q9BTE1_Q92574	TSC1	0.838026	DCTN5	0.710387	0.474621	0.488653	0.772528	0.442365	0.255437	0.515566	0.329278	0.39612		0.420397	0	0	0	0	0	0	0	0.00697402	Q9BTE1	Q92574	model_1_multimer_v3_pred_0	0.353814	0.257086	0.276432	0.0387186	62	[14, 15, 16, 17, 18, 19, 20, 31, 32, 36, 37, 73, 74, 75, 76, 77, 78, 79, 80, 81, 82, 83, 84, 102, 103, 118, 119, 120, 121, 123, 137, 138, 139]	[344, 345, 346, 347, 348, 349, 350, 351, 352, 353, 355, 658, 659, 661, 662, 663, 664, 665, 666, 667, 668, 669, 670, 671, 674, 676, 679, 684, 687]	3072
	Q9BTE1_P68366	TUBA4A	0.515338	DCTN5	0.823099	0.54417	0.343261	0.209897	0.635313	0.391419	0.359451	0.354977	0.245564	0.655584	0.634346	0	0	0	0	0	0	0	0	Q9BTE1	P68366	model_1_multimer_v3_pred_0	0.739845	0.32129	0.405001	0.408984	156	[17, 18, 20, 30, 31, 32, 33, 34, 35, 36, 37, 38, 50, 52, 53, 54, 55, 56, 57, 58, 59, 72, 73, 74, 75, 76, 77, 78, 79, 80, 81, 82, 83, 84, 85, 86, 87, 88, 89, 90, 101, 102, 103, 104, 105, 106, 107, 108, 118, 119, 120, 121, 122, 123, 124, 125, 126, 136, 137, 138, 139, 140, 141, 142, 143, 144, 145, 153, 155, 156, 157, 158, 159, 160, 161, 162, 163, 166]	[108, 112, 119, 123, 126, 127, 152, 153, 154, 155, 156, 157, 158, 159, 160, 161, 162, 163, 164, 165, 166, 188, 189, 191, 192, 193, 194, 195, 196, 197, 198, 199, 253, 256, 260, 261, 262, 263, 264, 265, 266, 311, 346, 382, 413, 414, 415, 416, 417, 418, 419, 420, 421, 422, 423, 424, 425, 426, 427, 428, 429, 430, 431, 432, 433, 434, 435, 436, 437, 438, 439, 440, 441, 442, 443, 444, 445, 446]	3072
	Q9BTE1_Q13885	TUBB2A	0.500791	DCTN5	0.82872	0.650901	0.476813	0.338582	0.491561	0.3416	0.266168	0.380269	0.496397	0.725807	0.569026	0	0	0	0	0	0	0	0.00693632	Q9BTE1	Q13885	model_4_multimer_v3_pred_0	0.771481	0.414378	0.485799	0.393628	158	[23, 24, 25, 26, 27, 28, 29, 30, 31, 32, 33, 34, 44, 45, 46, 47, 48, 49, 50, 51, 52, 53, 54, 64, 65, 66, 67, 68, 69, 70, 71, 72, 73, 74, 75, 76, 77, 78, 79, 80, 81, 82, 83, 94, 95, 96, 97, 98, 99, 100, 101, 111, 112, 113, 114, 115, 116, 117, 118, 119, 120, 129, 130, 131, 132, 133, 134, 135, 136, 137, 138, 147, 148, 149, 150, 151, 152]	[1, 2, 3, 46, 124, 125, 126, 127, 128, 129, 130, 131, 132, 152, 156, 157, 158, 159, 160, 161, 162, 163, 164, 190, 191, 192, 193, 194, 195, 196, 197, 198, 244, 245, 246, 247, 248, 249, 250, 251, 252, 253, 254, 255, 256, 257, 258, 259, 260, 261, 262, 263, 264, 311, 312, 313, 323, 327, 342, 343, 344, 345, 346, 347, 348, 349, 350, 351, 370, 414, 417, 421, 425, 429, 430, 431, 433, 434, 437, 440, 444]	3072
	O94830_Q8WXG6	MADD	0.825646	DDHD2	0.673163	0.329731	0.481294	0.259918	0.402939	0.267791	0.350619	0.122934	0.390558		0.352982	0	0	0	0	0	0	0	0.00667546	O94830	Q8WXG6	model_1_multimer_v3_pred_0	0.372957	0.239828	0.266454	0.0527816	465	[26, 45, 46, 47, 48, 49, 50, 51, 52, 53, 54, 55, 56, 57, 58, 109, 111, 115, 116, 117, 118, 119, 120, 121, 122, 123, 124, 125, 126, 127, 128, 129, 132, 136, 153, 155, 157, 159, 160, 161, 162, 163, 164, 165, 167, 168, 169, 170, 171, 172, 173, 174, 175, 176, 177, 178, 179, 180, 181, 182, 183, 184, 185, 186, 187, 188, 189, 190, 191, 192, 193, 194, 195, 196, 198, 199, 200, 201, 202, 203, 204, 205, 206…	[59, 63, 72, 73, 75, 264, 267, 285, 286, 287, 288, 289, 290, 291, 292, 293, 294, 295, 296, 297, 298, 299, 300, 302, 324, 328, 329, 330, 331, 332, 333, 334, 335, 336, 337, 338, 339, 340, 341, 342, 343, 344, 345, 352, 353, 354, 355, 356, 357, 358, 374, 376, 399, 435, 437, 438, 439, 440, 441, 442, 475, 476, 477, 478, 479, 480, 481, 482, 483, 484, 485, 486, 487, 488, 489, 490, 493, 494, 506, 509, 510…	3072
	Q96LJ7_Q07954	LRP1	0.812403	DHRS1	0.519453	0.443765	0.391543	0.37583	0.289747	0.469191	0.488857	0.169866	0.274345	0.378358	0.237454	0	0	0	0	0	0	0	0	Q96LJ7	Q07954
	O95057_P62873	GNB1	0.509782	DIRAS1	0.879305		0.165233		0.429504		0.345195					0	0	0	0	0	0	0	0	O95057	P62873	model_1_multimer_v3_pred_0	0.644931	0.270092	0.34506	0.254263	128	[5, 7, 9, 21, 22, 24, 25, 29, 33, 35, 36, 37, 38, 39, 40, 41, 42, 43, 44, 45, 58, 59, 60, 61, 62, 63, 64, 65, 66, 67, 68, 69, 70, 71, 72, 73, 74, 75, 76, 77, 78, 79, 103, 107, 108]	[55, 56, 57, 58, 59, 60, 73, 74, 75, 76, 77, 96, 97, 98, 99, 100, 101, 102, 115, 116, 117, 118, 119, 142, 143, 144, 145, 146, 147, 148, 160, 161, 162, 163, 164, 165, 184, 185, 186, 187, 188, 189, 202, 203, 204, 205, 206, 225, 226, 227, 228, 229, 230, 231, 244, 245, 246, 247, 248, 249, 268, 269, 270, 271, 272, 273, 274, 275, 288, 289, 290, 291, 292, 293, 312, 313, 314, 315, 316, 331, 332, 333, 334]	3072
	O95057_P51674	GPM6A	0.511845	DIRAS1	0.815854				0.562904		0.227379					0	0	0	0	0	0	0	0	O95057	P51674	model_2_multimer_v3_pred_0	0.467214	0.139529	0.205066	0.0581662	105	[7, 9, 11, 21, 24, 25, 26, 27, 28, 29, 30, 31, 32, 33, 35, 36, 37, 38, 39, 40, 41, 42, 43, 44, 45, 46, 58, 59, 60, 61, 62, 63, 64, 65, 66, 67, 68, 69, 70, 71, 72, 73, 74, 75, 76, 77, 78, 79, 103, 106, 107, 108]	[9, 12, 13, 14, 16, 17, 18, 19, 20, 21, 22, 23, 24, 105, 106, 107, 108, 109, 110, 111, 112, 113, 114, 115, 116, 117, 118, 119, 120, 121, 123, 241, 242, 244, 245, 246, 247, 248, 249, 250, 251, 252, 253, 254, 255, 256, 257, 258, 259, 260, 261, 262, 263]	3072
	O95057_Q13449	LSAMP	0.580973	DIRAS1	0.819036		0.177719		0.265957		0.300257					0	0	0	0	0	0	0	0	O95057	Q13449	model_1_multimer_v3_pred_0	0.679988	0.628512	0.638807	0.417181	124	[3, 4, 5, 6, 7, 8, 20, 21, 22, 23, 24, 25, 26, 27, 28, 29, 30, 31, 32, 33, 34, 35, 36, 37, 38, 39, 40, 41, 42, 43, 44, 45, 46, 47, 48, 49, 50, 51, 52, 53, 54, 55, 56, 57, 58, 59, 60, 61, 62, 63, 64, 65, 67, 68, 71, 175, 176, 177, 178, 179]	[45, 66, 67, 68, 69, 79, 80, 81, 82, 83, 100, 101, 102, 103, 104, 105, 106, 107, 108, 109, 110, 123, 124, 125, 126, 127, 128, 130, 131, 133, 135, 136, 137, 138, 139, 140, 141, 143, 148, 149, 150, 151, 152, 153, 154, 155, 156, 157, 158, 159, 160, 161, 162, 163, 165, 178, 179, 180, 181, 182, 183, 184, 185, 197]	3072
	O95057_Q7Z3B1	NEGR1	0.502386	DIRAS1	0.832762		0.292827		0.631381		0.461842					0	0	0	0	0	0	0	0	O95057	Q7Z3B1	model_5_multimer_v3_pred_0	0.479678	0.21425	0.267336	0.248749	167	[16, 17, 18, 19, 20, 21, 22, 23, 24, 25, 26, 27, 28, 29, 30, 31, 32, 33, 34, 35, 36, 37, 38, 39, 42, 44, 46, 61, 65, 66, 83, 85, 86, 87, 88, 89, 90, 91, 92, 93, 94, 117, 118, 119, 120, 121, 122, 123, 124, 125, 126, 127, 128, 129, 130, 131, 132, 133, 135, 146, 147, 148, 149, 150, 151, 152, 153, 154, 155, 156, 157, 158, 159, 160, 161, 162, 163, 175, 176, 193, 194, 195, 196, 197, 198]	[35, 36, 37, 38, 39, 40, 41, 42, 43, 44, 45, 46, 58, 60, 61, 62, 63, 64, 65, 66, 67, 68, 69, 70, 71, 72, 73, 74, 75, 76, 77, 78, 79, 80, 81, 82, 83, 84, 85, 86, 87, 88, 89, 90, 91, 92, 93, 94, 95, 96, 97, 98, 99, 100, 101, 102, 103, 104, 105, 111, 112, 113, 114, 115, 116, 117, 118, 119, 120, 121, 122, 123, 124, 125, 126, 127, 128, 129, 130, 131, 132, 133]	3072
	O95057_P20337	RAB3B	0.528397	DIRAS1	0.894044		0.0920587		0.55445		0.220056					0	0	0	0	0	0	0	0	O95057	P20337	model_3_multimer_v3_pred_0	0.61869	0.433692	0.470691	0.211276	68	[37, 38, 39, 40, 41, 42, 43, 45, 60, 61, 62, 63, 64, 65, 66, 67, 68, 69, 70, 71, 72, 73, 74, 75, 76, 77, 78, 106, 107, 108]	[13, 16, 17, 22, 24, 36, 39, 40, 52, 53, 54, 55, 56, 57, 58, 59, 60, 61, 72, 74, 75, 76, 77, 78, 79, 80, 81, 82, 83, 84, 85, 86, 87, 88, 89, 90, 91, 93]	3072
	O95057_P11233	RALA	0.565916	DIRAS1	0.828468		0.19647		0.395585		0.63463					0	0	0	0	0	0	0	0	O95057	P11233	model_1_multimer_v3_pred_0	0.568388	0.291548	0.346916	0.177272	112	[3, 5, 7, 9, 10, 11, 12, 13, 21, 25, 28, 29, 30, 31, 32, 33, 35, 36, 37, 38, 39, 40, 41, 42, 43, 44, 45, 58, 59, 60, 61, 62, 63, 64, 65, 66, 67, 68, 69, 70, 71, 72, 73, 74, 75, 76, 77, 78, 79, 80, 103, 106, 107]	[8, 9, 10, 11, 12, 14, 15, 16, 17, 18, 19, 27, 28, 29, 30, 31, 32, 33, 34, 35, 36, 37, 38, 39, 40, 41, 42, 43, 44, 45, 46, 47, 48, 49, 50, 51, 52, 53, 54, 55, 61, 62, 63, 64, 65, 66, 67, 68, 69, 70, 71, 73, 78, 79, 81, 82, 85, 86, 161]	3072
	O95057_P78324	SIRPA	0.693728	DIRAS1	0.842116		0.270313		0.467108		0.389314					0	0	0	0	0	0	0	0	O95057	P78324	model_4_multimer_v3_pred_0	0.542486	0.52363	0.527401	0.404983	132	[1, 2, 3, 4, 5, 6, 7, 9, 21, 22, 24, 25, 26, 27, 28, 29, 30, 31, 32, 33, 35, 36, 37, 38, 39, 40, 41, 42, 43, 44, 45, 46, 47, 48, 49, 50, 53, 54, 55, 56, 57, 58, 59, 60, 61, 71, 78, 151, 152, 153, 154, 157, 158, 159, 161, 162, 174, 175, 176, 177, 178, 179, 180, 181, 182]	[37, 38, 39, 40, 41, 42, 43, 44, 45, 46, 47, 48, 49, 50, 51, 52, 53, 54, 55, 91, 92, 93, 94, 95, 98, 103, 105, 106, 107, 108, 111, 116, 117, 118, 119, 138, 139, 140, 141, 142, 143, 144, 145, 146, 147, 175, 176, 177, 178, 179, 180, 181, 201, 202, 203, 204, 207, 231, 232, 233, 234, 235, 236, 237, 238, 239, 240]	3072
	O95057_P60880	SNAP25	0.527114	DIRAS1	0.889979		0.777131		0.346079		0.381751					0	0	0	0	0	0	0	0	O95057	P60880	model_1_multimer_v3_pred_0	0.493864	0.239983	0.290759	0.0781009	107	[1, 2, 3, 4, 5, 6, 7, 9, 25, 28, 29, 38, 39, 40, 41, 42, 43, 44, 45, 46, 47, 56, 57, 58, 59, 60, 61, 62, 63, 65, 66, 67, 68, 69, 70, 71, 72, 73, 74, 75, 76, 77, 78, 79, 80, 103, 107]	[33, 36, 37, 38, 39, 40, 41, 42, 43, 44, 45, 46, 47, 48, 49, 50, 51, 52, 53, 54, 55, 116, 117, 119, 120, 121, 122, 123, 124, 125, 126, 127, 128, 133, 148, 149, 150, 151, 152, 153, 154, 155, 156, 157, 158, 159, 160, 161, 162, 163, 164, 165, 166, 167, 168, 169, 170, 171, 173, 174]	3072
	O95057_O15079	SNPH	0.506605	DIRAS1	0.871106				0.685857							0	0	0	0	0	0	0	0	O95057	O15079	model_5_multimer_v3_pred_0	0.403689	0.751223	0.681716	0.315907	61	[21, 33, 35, 36, 37, 38, 39, 40, 41, 42, 43, 44, 60, 61, 62, 63, 65, 66, 67, 68, 69, 70, 71, 72, 73, 74, 75, 76, 77, 78, 103, 106, 107]	[113, 114, 115, 116, 117, 118, 119, 120, 121, 122, 123, 124, 125, 126, 127, 128, 129, 130, 131, 132, 133, 134, 135, 136, 138, 139, 142, 146]	2809
	Q09019_Q05193	DNM1	0.75036	DMWD	0.871735		0.659075		0.245108		0.409426		0.289742			0	0	0	0	0	0	0	0	Q09019	Q05193	model_1_multimer_v3_pred_0	0.472905	0.380446	0.398938	0.330421	285	[16, 17, 18, 19, 20, 21, 22, 23, 24, 25, 35, 36, 37, 38, 39, 40, 41, 42, 43, 44, 45, 46, 47, 48, 49, 50, 84, 85, 86, 87, 88, 89, 90, 91, 92, 93, 94, 130, 131, 132, 148, 149, 151, 161, 162, 163, 164, 187, 304, 305, 323, 324, 325, 326, 327, 328, 330, 345, 346, 347, 348, 349, 363, 364, 365, 366, 367, 368, 369, 370, 371, 372, 436, 437, 438, 439, 458, 526, 527, 528, 529, 530, 531, 532, 533, 534, 535, …	[110, 111, 340, 343, 344, 353, 354, 355, 356, 357, 358, 359, 360, 361, 362, 364, 365, 366, 369, 370, 372, 373, 376, 377, 383, 386, 387, 390, 394, 414, 415, 417, 418, 419, 420, 421, 422, 423, 424, 425, 426, 427, 428, 429, 430, 431, 432, 433, 434, 435, 436, 437, 438, 439, 440, 441, 442, 443, 444, 450, 451, 452, 453, 454, 455, 456, 457, 458, 459, 460, 461, 462, 463, 464, 465, 466, 467, 468, 469, 470…	3072
	Q09019_O43301	HSPA12A	0.600908	DMWD	0.845118		0.536407		0.529549		0.662553		0.443497			0	0	0	0	0	0	0	0	Q09019	O43301	model_5_multimer_v3_pred_0	0.596157	0.438836	0.4703	0.367995	398	[14, 15, 16, 17, 18, 19, 20, 21, 22, 23, 24, 25, 26, 27, 28, 29, 30, 31, 32, 33, 41, 43, 44, 45, 46, 47, 48, 49, 82, 83, 84, 85, 86, 87, 88, 89, 90, 91, 215, 217, 234, 235, 284, 285, 286, 287, 288, 303, 304, 305, 306, 307, 323, 324, 325, 326, 327, 328, 329, 330, 345, 346, 347, 348, 349, 350, 363, 364, 365, 366, 367, 368, 369, 370, 371, 372, 433, 435, 436, 437, 438, 439, 440, 441, 442, 443, 444, 5…	[31, 32, 33, 34, 35, 36, 37, 38, 39, 40, 41, 42, 56, 70, 72, 73, 74, 75, 76, 77, 78, 79, 80, 81, 82, 83, 84, 85, 86, 87, 88, 89, 90, 91, 92, 93, 94, 95, 96, 97, 98, 104, 112, 113, 114, 115, 116, 117, 118, 119, 120, 121, 122, 123, 124, 125, 126, 129, 133, 181, 182, 183, 184, 185, 186, 187, 188, 189, 190, 191, 192, 245, 250, 251, 252, 253, 254, 255, 256, 257, 258, 259, 260, 261, 262, 263, 264, 265,…	3072
	Q09019_Q5JU85	IQSEC2	0.568494	DMWD	0.840194		0.43058		0.36178		0.435562		0.536476			0	0	0	0	0	0	0	0.0068945	Q09019	Q5JU85	model_2_multimer_v3_pred_0	0.347123	0.254745	0.273221	0.220062	313	[1, 2, 3, 4, 5, 14, 15, 16, 17, 18, 19, 20, 21, 22, 23, 24, 25, 26, 27, 28, 30, 31, 32, 33, 34, 35, 36, 37, 43, 45, 46, 47, 49, 51, 66, 67, 68, 69, 70, 71, 72, 73, 74, 75, 76, 77, 78, 80, 81, 82, 83, 84, 85, 86, 87, 88, 89, 90, 91, 92, 93, 94, 95, 129, 130, 131, 132, 133, 160, 161, 162, 163, 164, 165, 166, 167, 185, 186, 187, 188, 189, 209, 213, 214, 215, 216, 217, 234, 284, 285, 286, 288, 303, 3…	[327, 330, 347, 348, 349, 350, 351, 352, 353, 355, 356, 359, 360, 361, 363, 364, 367, 368, 370, 371, 374, 378, 383, 385, 386, 387, 388, 389, 390, 391, 392, 393, 394, 395, 396, 397, 398, 399, 767, 768, 769, 770, 771, 772, 773, 774, 775, 776, 777, 778, 779, 780, 781, 782, 783, 784, 785, 786, 787, 788, 801, 804, 805, 806, 807, 808, 809, 810, 811, 812, 813, 814, 815, 816, 817, 818, 819, 820, 821, 841…	3072
	Q09019_P27361	MAPK3	0.541814	DMWD	0.855275		0.541671		0.385304		0.480357		0.446793			0	0	0	0	0	0	0	0	Q09019	P27361	model_1_multimer_v3_pred_0	0.554028	0.403454	0.433569	0.394489	318	[13, 14, 15, 16, 17, 18, 19, 20, 21, 22, 40, 41, 42, 43, 83, 84, 85, 86, 87, 88, 89, 90, 91, 92, 93, 94, 130, 131, 132, 133, 151, 152, 164, 283, 284, 285, 286, 287, 288, 302, 303, 304, 305, 306, 307, 308, 322, 323, 324, 325, 326, 327, 328, 329, 330, 345, 346, 347, 348, 349, 350, 351, 363, 364, 365, 366, 367, 368, 369, 370, 371, 372, 435, 436, 437, 438, 439, 510, 511, 512, 513, 514, 515, 516, 517,…	[12, 13, 14, 15, 16, 17, 18, 19, 20, 32, 34, 46, 47, 48, 49, 50, 51, 52, 53, 54, 55, 56, 71, 72, 73, 74, 75, 76, 77, 78, 79, 80, 81, 82, 83, 84, 85, 88, 98, 116, 125, 126, 127, 128, 129, 130, 131, 132, 133, 134, 135, 136, 137, 138, 139, 140, 141, 142, 143, 144, 145, 146, 148, 149, 152, 155, 156, 159, 164, 166, 167, 168, 169, 170, 171, 172, 173, 174, 175, 176, 177, 178, 179, 180, 183, 184, 185, 18…	3072
	Q09019_Q99962	SH3GL2	0.526752	DMWD	0.865481				0.652327		0.289524		0.802433			0	0	0	0	0	0	0	0	Q09019	Q99962	model_4_multimer_v3_pred_0	0.474958	0.25115	0.295912	0.504997	181	[220, 221, 222, 223, 224, 225, 226, 227, 228, 229, 230, 231, 238, 239, 240, 241, 242, 243, 245, 253, 254, 255, 256, 257, 258, 259, 260, 261, 262, 263, 264, 265, 266, 267, 268, 269, 270, 271, 274, 275, 276, 277, 278, 279, 280, 281, 282, 283, 290, 291, 292, 293, 294, 295, 296, 297, 298, 299, 300, 301, 305, 307, 308, 309, 310, 311, 312, 313, 314, 315, 316, 317, 318, 319, 320, 321, 322, 491, 494, 565…	[14, 17, 18, 21, 22, 51, 58, 66, 67, 68, 69, 70, 71, 72, 73, 74, 75, 76, 77, 78, 79, 80, 81, 82, 83, 84, 126, 129, 130, 131, 132, 133, 134, 135, 136, 137, 138, 139, 140, 141, 142, 143, 144, 145, 146, 147, 148, 149, 150, 151, 152, 153, 154, 156, 157, 160, 173, 195, 196, 197, 199, 200, 201, 203, 204, 206, 207, 208, 209, 210, 211, 212, 213, 214, 215, 216, 217, 218, 220, 221, 222, 223, 224, 228, 231]	3072
	Q09019_Q6ZVM7	TOM1L2	0.62436	DMWD	0.885525		0.686113		0.493938		0.515123		0.584346			0	0	0	0	0	0	0	0	Q09019	Q6ZVM7	model_5_multimer_v3_pred_0	0.561065	0.637325	0.622073	0.608567	493	[14, 15, 16, 17, 18, 19, 20, 21, 22, 23, 24, 34, 35, 36, 37, 38, 39, 40, 41, 42, 43, 44, 82, 84, 85, 86, 87, 88, 89, 90, 91, 92, 93, 94, 95, 96, 116, 117, 118, 119, 126, 127, 128, 129, 130, 131, 132, 133, 134, 135, 136, 137, 138, 140, 147, 148, 149, 150, 151, 152, 153, 154, 155, 156, 157, 158, 159, 160, 161, 162, 163, 164, 165, 166, 167, 168, 173, 182, 183, 184, 185, 186, 187, 188, 189, 190, 191,…	[28, 30, 34, 79, 119, 120, 122, 123, 124, 125, 126, 127, 128, 129, 130, 131, 132, 133, 134, 135, 137, 138, 141, 142, 145, 150, 151, 152, 153, 154, 155, 156, 157, 158, 159, 160, 161, 162, 163, 164, 165, 166, 167, 168, 169, 170, 171, 172, 173, 198, 199, 200, 201, 202, 203, 204, 205, 206, 208, 209, 210, 211, 212, 213, 214, 215, 216, 217, 218, 219, 220, 221, 222, 223, 224, 225, 226, 227, 228, 229, 23…	3072
	Q09019_P68366	TUBA4A	0.659926	DMWD	0.880659		0.11779		0.312277		0.177651		0.23725			0	0	0	0	0	0	0	0.00472734	Q09019	P68366	model_2_multimer_v3_pred_0	0.470156	0.21762	0.268128	0.551597	235	[15, 16, 17, 18, 19, 20, 21, 22, 23, 48, 50, 51, 52, 53, 81, 82, 83, 84, 85, 86, 87, 88, 89, 90, 91, 92, 93, 94, 129, 130, 131, 132, 161, 162, 163, 164, 165, 166, 185, 186, 187, 188, 189, 190, 191, 206, 209, 212, 213, 214, 215, 216, 217, 232, 233, 234, 235, 284, 285, 286, 288, 304, 305, 306, 323, 324, 325, 326, 327, 328, 329, 330, 344, 345, 346, 347, 348, 349, 350, 351, 360, 362, 363, 364, 365, 3…	[172, 173, 174, 175, 176, 177, 178, 179, 180, 181, 183, 184, 185, 188, 205, 206, 207, 208, 209, 210, 211, 212, 213, 214, 215, 216, 217, 218, 219, 220, 221, 222, 223, 224, 226, 227, 289, 290, 293, 294, 296, 297, 298, 299, 300, 301, 304, 305, 306, 307, 308, 309, 310, 334, 335, 337, 338, 339, 340, 341, 382, 383, 384, 385, 386, 387, 388, 389, 390, 391, 392, 393, 394, 395, 396, 397, 398, 399, 400, 401…	3072
	Q09019_Q13885	TUBB2A	0.505162	DMWD	0.849715		0.501269		0.352023		0.308621		0.440364			0	0	0	0	0	0	0	0.00612468	Q09019	Q13885	model_3_multimer_v3_pred_0	0.722653	0.817977	0.798913	0.625897	242	[15, 16, 17, 18, 19, 20, 21, 22, 83, 84, 85, 86, 87, 88, 89, 90, 91, 92, 131, 132, 164, 215, 234, 284, 285, 286, 287, 288, 303, 304, 305, 306, 323, 324, 325, 326, 327, 328, 329, 330, 345, 346, 347, 348, 349, 350, 351, 363, 364, 365, 366, 367, 368, 369, 370, 371, 372, 435, 436, 437, 438, 439, 528, 530, 531, 532, 533, 534, 536, 537, 538, 539, 540, 541, 542, 543, 544, 545, 546, 547, 548, 549, 550, 5…	[1, 2, 3, 42, 44, 45, 46, 47, 48, 49, 53, 127, 128, 129, 130, 131, 132, 133, 149, 150, 152, 153, 154, 155, 156, 157, 158, 159, 160, 161, 162, 163, 164, 165, 189, 190, 191, 192, 193, 194, 195, 196, 197, 198, 199, 243, 244, 245, 246, 247, 248, 249, 250, 251, 252, 253, 254, 255, 256, 257, 258, 259, 260, 261, 262, 263, 264, 265, 266, 311, 312, 313, 319, 320, 321, 322, 323, 324, 325, 326, 327, 328, 33…	3072
	P25686_P62873	GNB1	0.635307	DNAJB2	0.844906	0.429909	0.33236	0.373197	0.258138	0.309532	0.484733	0.258312	0.672843	0.349396	0.395604	0	0	0	0	0	0	0	0.0071386	P25686	P62873	model_4_multimer_v3_pred_0	0.524499	0.187417	0.254833	0.168976	240	[7, 8, 9, 10, 14, 15, 16, 17, 18, 19, 20, 21, 22, 23, 24, 25, 26, 27, 28, 29, 30, 31, 32, 33, 34, 35, 36, 37, 38, 39, 41, 42, 43, 45, 46, 47, 48, 49, 50, 51, 52, 53, 54, 56, 57, 99, 100, 101, 102, 103, 104, 105, 106, 107, 108, 109, 110, 111, 112, 113, 114, 115, 116, 117, 118, 119, 120, 121, 122, 123, 124, 125, 127, 128, 137, 138, 140, 144, 155, 163, 164, 165, 166, 167, 168, 169, 170, 171, 172, 17…	[1, 9, 10, 11, 12, 13, 14, 15, 16, 17, 18, 19, 20, 21, 22, 23, 24, 25, 26, 27, 28, 29, 30, 31, 32, 33, 34, 35, 36, 37, 38, 39, 40, 41, 42, 43, 44, 75, 76, 97, 98, 99, 117, 143, 145, 162, 163, 164, 181, 182, 183, 184, 185, 186, 187, 188, 203, 204, 205, 206, 207, 223, 226, 227, 228, 229, 230, 245, 246, 247, 248, 249, 250, 251, 252, 256, 257, 262, 263, 264, 265, 266, 267, 268, 269, 270, 271, 272, 27…	3072
	P25686_Q00577	PURA	0.503375	DNAJB2	0.808352	0.580994	0.563496	0.572817	0.583036	0.399128	0.512712	0.529635	0.529355	0.418434	0.390359	0	0	0	0	0	0	0	0.00695279	P25686	Q00577	model_4_multimer_v3_pred_0	0.350981	0.267589	0.284268	0.165636	227	[17, 18, 20, 21, 22, 24, 25, 28, 31, 32, 33, 34, 35, 36, 98, 99, 100, 101, 102, 103, 104, 105, 106, 107, 108, 109, 110, 111, 112, 113, 114, 115, 116, 117, 118, 119, 120, 121, 122, 123, 124, 125, 126, 127, 128, 129, 130, 131, 132, 133, 148, 149, 150, 151, 152, 153, 154, 155, 156, 157, 158, 160, 161, 162, 163, 164, 165, 166, 167, 168, 169, 170, 171, 172, 173, 174, 175, 176, 177, 178, 179, 180, 181,…	[46, 47, 48, 49, 50, 51, 54, 56, 59, 60, 61, 62, 63, 64, 65, 66, 67, 68, 69, 70, 71, 72, 73, 74, 75, 76, 77, 78, 80, 81, 82, 83, 86, 87, 91, 92, 93, 94, 95, 96, 97, 118, 121, 137, 138, 139, 140, 141, 142, 144, 145, 146, 147, 148, 149, 150, 151, 152, 153, 154, 155, 156, 157, 158, 160, 163, 164, 165, 166, 167, 168, 169, 171, 172, 173, 174, 175, 176, 177, 178, 179, 180, 181, 182, 183, 184, 185, 187,…	3072
	P25686_P62834	RAP1A	0.924877	DNAJB2	0.510386	0.429244	0.305231	0.287505	0.331428	0.218762	0.436121	0.345631	0.478827	0.327163	0.346559	0	0	0	0	0	0	0	0	P25686	P62834	model_3_multimer_v3_pred_0	0.595428	0.74972	0.718862	0.418614	168	[23, 24, 25, 26, 27, 28, 29, 30, 31, 32, 33, 34, 35, 36, 37, 39, 42, 43, 46, 99, 100, 101, 102, 103, 104, 105, 106, 107, 108, 109, 110, 111, 112, 113, 114, 115, 116, 117, 118, 119, 120, 121, 122, 123, 124, 152, 153, 154, 155, 156, 157, 158, 159, 160, 161, 162, 163, 164, 165, 166, 167, 168, 169, 170, 171, 172, 173, 178, 179, 180, 181, 182, 183, 184, 185, 186, 187, 191, 192, 193, 195, 198, 200, 217…	[1, 3, 4, 5, 6, 7, 8, 9, 12, 17, 18, 20, 21, 22, 23, 24, 25, 26, 27, 28, 29, 30, 31, 32, 33, 34, 35, 36, 37, 38, 39, 40, 41, 42, 43, 44, 45, 50, 51, 52, 53, 54, 55, 56, 57, 58, 59, 60, 61, 62, 63, 64, 65, 66, 67, 68, 69, 70, 71, 72, 73, 74, 75, 76, 77, 78, 79, 104, 148, 149, 150, 151, 159, 165]	3072
	P25686_P78324	SIRPA	0.64852	DNAJB2	0.812515	0.396922	0.405133	0.310895	0.359228	0.327087	0.322506	0.314348	0.342471	0.477921	0.465814	0	0	0	0	0	0	0	0	P25686	P78324	model_4_multimer_v3_pred_0	0.424238	0.149718	0.204622	0.196741	201	[24, 28, 31, 32, 33, 34, 35, 36, 37, 39, 100, 103, 104, 105, 106, 107, 108, 109, 110, 111, 112, 113, 114, 115, 116, 117, 118, 119, 120, 121, 122, 123, 124, 127, 128, 165, 166, 167, 168, 169, 170, 171, 172, 173, 174, 175, 177, 178, 179, 180, 181, 182, 183, 184, 185, 190, 192, 193, 194, 195, 197, 198, 224, 225, 227, 228, 229, 230, 231, 232, 233, 234, 236, 237, 238, 239, 240, 241, 242, 243]	[46, 47, 48, 49, 50, 53, 67, 68, 69, 70, 71, 72, 74, 75, 76, 77, 78, 79, 80, 81, 82, 83, 84, 85, 86, 87, 88, 89, 90, 91, 92, 93, 106, 107, 108, 109, 110, 111, 112, 113, 114, 115, 116, 117, 118, 119, 142, 144, 146, 147, 148, 149, 150, 151, 152, 153, 154, 155, 156, 157, 158, 167, 168, 169, 170, 171, 172, 173, 174, 184, 199, 200, 201, 202, 203, 204, 205, 206, 208, 209, 210, 211, 212, 225, 226, 227, …	3072
	P25686_P60880	SNAP25	0.690021	DNAJB2	0.823155		0.398274		0.478684	0.337314	0.265148	0.288852	0.42668		0.54358	0	0	0	0	0	0	0	0	P25686	P60880	model_3_multimer_v3_pred_0	0.375074	0.158647	0.201932	0.0843055	138	[8, 9, 10, 11, 12, 13, 14, 15, 16, 17, 18, 19, 20, 21, 22, 23, 24, 25, 26, 27, 28, 31, 33, 34, 62, 100, 101, 102, 103, 104, 105, 106, 107, 108, 109, 110, 111, 112, 113, 114, 115, 116, 117, 118, 119, 120, 121, 122, 123, 124, 125, 126, 127, 129, 140, 142, 144, 147, 148, 150, 153, 155]	[32, 38, 39, 40, 41, 42, 43, 44, 45, 46, 47, 48, 49, 50, 51, 52, 53, 54, 55, 56, 57, 59, 60, 61, 62, 63, 64, 65, 67, 103, 117, 118, 120, 121, 127, 129, 133, 135, 150, 153, 157, 158, 159, 160, 161, 162, 163, 164, 165, 166, 167, 168, 169, 170, 171, 172, 173, 174, 175, 176, 177, 178, 179, 180, 181, 182, 183, 184, 185, 186, 187, 188, 189, 190, 192, 193]	3072
	P25686_O15079	SNPH	0.789897	DNAJB2	0.870461		0.45495		0.577768		0.352028		0.540163		0.440753	0	0	0	0	0	0	0	0	P25686	O15079	model_1_multimer_v3_pred_0	0.263268	0.296063	0.289504	0.110892	152	[8, 17, 18, 19, 20, 21, 22, 23, 24, 25, 26, 27, 28, 29, 30, 31, 32, 33, 34, 38, 39, 40, 41, 42, 43, 44, 45, 46, 47, 48, 49, 50, 51, 52, 53, 54, 55, 57, 93, 94, 95, 96, 97, 98, 99, 100, 101, 102, 103, 104, 105, 106, 107, 108, 109, 110, 111, 112, 113, 114, 115, 116, 117, 129, 132, 156, 157, 158, 159, 160, 161, 162, 163, 164, 186, 187, 247, 248, 249, 250, 251, 252, 253, 254, 256, 259]	[111, 112, 114, 115, 116, 117, 118, 119, 120, 121, 122, 123, 124, 125, 126, 127, 128, 129, 130, 131, 132, 133, 134, 135, 136, 137, 138, 139, 140, 141, 147, 148, 151, 152, 153, 154, 155, 156, 157, 158, 159, 160, 161, 162, 163, 164, 165, 166, 167, 170, 173, 174, 176, 177, 178, 179, 180, 181, 183, 184, 187, 320, 322, 323, 325, 328]	2686
	Q9UDY4_Q6ZVM7	TOM1L2	0.825811	DNAJB4	0.745963	0.430306	0.388213	0.600767	0.447968	0.208652	0.325915	0.4212	0.81749	0.585932	0.469066	0	0	0	0	0	0	0	0.00643687	Q9UDY4	Q6ZVM7	model_4_multimer_v3_pred_0	0.291151	0.240761	0.250839	0.245406	314	[16, 17, 18, 19, 20, 21, 22, 23, 24, 25, 26, 27, 28, 29, 30, 31, 32, 33, 34, 35, 36, 37, 38, 41, 45, 52, 94, 95, 97, 98, 99, 100, 101, 102, 103, 104, 105, 106, 107, 108, 109, 110, 111, 112, 113, 114, 115, 116, 117, 118, 119, 120, 121, 123, 124, 125, 126, 128, 129, 130, 131, 132, 133, 134, 135, 136, 137, 138, 139, 140, 141, 142, 143, 144, 145, 146, 153, 154, 155, 156, 160, 162, 163, 164, 165, 169,…	[16, 28, 29, 30, 31, 32, 33, 34, 35, 36, 37, 38, 39, 40, 41, 42, 75, 76, 77, 78, 79, 80, 81, 82, 83, 84, 86, 128, 129, 130, 131, 132, 133, 134, 135, 153, 154, 155, 156, 157, 158, 159, 160, 161, 162, 163, 164, 165, 166, 167, 168, 169, 205, 206, 207, 208, 209, 210, 211, 212, 213, 214, 215, 216, 217, 218, 219, 220, 221, 222, 223, 224, 225, 226, 227, 228, 229, 230, 231, 232, 233, 234, 235, 236, 237, …	3072
	Q05193_Q14C86	GAPVD1	0.807096	DNM1	0.529681	0.369459	0.265358	0.339172	0.355184	0.281012	0.321721	0.437883	0.187925	0.395919	0.297542	0	0	0	0	0	0	0	0.00695627	Q05193	Q14C86	model_1_multimer_v3_pred_0	0.447239	0.232115	0.27514	0.157678	588	[1, 2, 40, 41, 61, 62, 106, 109, 110, 111, 112, 113, 141, 142, 143, 144, 145, 146, 147, 148, 149, 150, 151, 152, 153, 178, 179, 180, 181, 182, 183, 185, 195, 196, 198, 207, 208, 209, 210, 211, 212, 213, 214, 215, 218, 221, 222, 223, 224, 225, 226, 257, 258, 260, 261, 262, 263, 266, 270, 294, 297, 298, 299, 301, 302, 303, 304, 305, 306, 307, 308, 309, 310, 311, 312, 313, 314, 315, 316, 317, 318, 3…	[14, 15, 17, 18, 19, 20, 21, 22, 23, 24, 25, 26, 27, 28, 29, 30, 31, 32, 33, 34, 35, 36, 37, 38, 39, 40, 42, 43, 81, 82, 83, 84, 85, 86, 87, 88, 90, 93, 142, 395, 396, 397, 398, 399, 400, 401, 402, 403, 404, 405, 406, 407, 408, 480, 513, 515, 516, 517, 518, 519, 520, 521, 522, 523, 524, 525, 526, 527, 528, 529, 530, 531, 534, 535, 536, 538, 539, 542, 559, 560, 561, 562, 563, 564, 565, 566, 567, 5…	3072
	Q05193_Q9NQX3	GPHN	0.823891	DNM1	0.745285	0.533309	0.374394	0.487682	0.57531	0.284569	0.173713	0.335031	0.399228	0.367893	0.285579	0	0	0	0	0	0	0	0.00695944	Q05193	Q9NQX3	model_4_multimer_v3_pred_0	0.388769	0.176615	0.219046	0.265894	225	[330, 334, 337, 338, 340, 341, 344, 345, 347, 366, 367, 370, 371, 374, 410, 413, 414, 415, 416, 417, 418, 419, 420, 421, 422, 423, 424, 425, 427, 428, 431, 432, 435, 462, 463, 464, 465, 466, 467, 468, 469, 470, 471, 472, 473, 474, 475, 476, 477, 478, 479, 480, 481, 482, 483, 484, 485, 486, 487, 488, 489, 490, 491, 492, 493, 494, 495, 496, 497, 500, 501, 502, 503, 504, 505, 506, 507, 508, 509, 510…	[24, 25, 26, 27, 28, 29, 30, 31, 40, 44, 87, 88, 89, 90, 91, 92, 93, 94, 95, 96, 97, 98, 99, 100, 101, 102, 103, 104, 105, 106, 107, 108, 109, 110, 111, 112, 113, 124, 125, 128, 130, 136, 176, 179, 180, 181, 182, 183, 186, 323, 325, 328, 600, 657, 658, 659, 660, 661, 662, 663, 664, 665, 666, 667, 668, 669, 670, 671, 672, 677, 678, 679, 680, 681, 682, 683, 684, 685, 686, 687, 688, 689, 690, 691, 6…	3072
	Q05193_O43301	HSPA12A	0.632493	DNM1	0.850148		0.761556	0.492911	0.368119	0.823326	0.650376	0.406868	0.872771	0.436635	0.681295	0	0	0	0	0	0	0	0.00647774	Q05193	O43301	model_1_multimer_v3_pred_0	0.550279	0.456277	0.475077	0.353693	315	[1, 2, 3, 4, 5, 6, 7, 8, 9, 30, 165, 167, 168, 170, 181, 182, 191, 193, 194, 195, 196, 197, 198, 199, 200, 201, 215, 216, 217, 218, 219, 220, 221, 222, 223, 224, 225, 226, 227, 228, 229, 230, 231, 232, 260, 262, 263, 264, 265, 266, 267, 268, 269, 270, 271, 272, 276, 279, 280, 281, 282, 283, 284, 285, 286, 287, 288, 289, 290, 291, 292, 293, 294, 295, 296, 297, 298, 299, 300, 301, 302, 353, 354, 52…	[70, 82, 83, 84, 85, 86, 87, 88, 89, 90, 91, 92, 93, 94, 95, 96, 97, 98, 107, 108, 112, 113, 115, 116, 117, 118, 119, 120, 121, 122, 123, 124, 125, 126, 127, 128, 129, 130, 131, 132, 133, 179, 182, 183, 184, 185, 186, 187, 189, 190, 252, 253, 254, 255, 260, 261, 262, 263, 264, 265, 266, 267, 268, 269, 270, 271, 272, 273, 274, 275, 276, 277, 278, 279, 280, 281, 282, 283, 284, 285, 286, 287, 288, 2…	3072
	Q05193_Q92598	HSPH1	0.882153	DNM1	0.6766	0.411844	0.324308	0.351373	0.326328	0.425268	0.226055	0.202136	0.147597	0.346192	0.191607	0	0	0	0	0	0	0	0.00699838	Q05193	Q92598	model_1_multimer_v3_pred_0	0.498975	0.230718	0.284369	0.541811	334	[37, 38, 39, 40, 41, 42, 43, 44, 45, 46, 47, 58, 59, 60, 61, 62, 63, 64, 65, 66, 77, 78, 93, 95, 96, 98, 99, 102, 106, 109, 110, 111, 112, 113, 114, 115, 116, 128, 138, 139, 140, 141, 142, 143, 144, 145, 146, 147, 148, 149, 150, 151, 152, 153, 154, 155, 156, 157, 160, 173, 174, 175, 176, 177, 178, 179, 180, 181, 182, 183, 184, 185, 186, 188, 203, 204, 205, 206, 207, 208, 209, 210, 211, 212, 213, …	[11, 27, 28, 29, 30, 31, 32, 33, 40, 47, 50, 51, 52, 53, 54, 55, 56, 57, 58, 59, 60, 63, 237, 240, 243, 244, 247, 248, 251, 252, 254, 261, 264, 265, 266, 267, 268, 269, 270, 271, 272, 273, 274, 275, 276, 277, 278, 279, 280, 281, 282, 283, 284, 285, 286, 287, 288, 289, 290, 291, 292, 293, 294, 295, 296, 297, 298, 299, 300, 301, 302, 303, 304, 305, 306, 307, 343, 345, 346, 347, 348, 349, 351, 369, …	3072
	Q05193_P42858	HTT	0.827244	DNM1	0.74386	0.371365	0.32726	0.441722	0.385397	0.172206	0.225941	0.277927	0.26974	0.317144	0.252556	0	0	0	0	405	0	0.37	0.00691576	Q05193	P42858
	Q05193_Q5JU85	IQSEC2	0.656347	DNM1	0.853298	0.651705	0.436307		0.323524		0.474616	0.2444	0.318933		0.414631	0	0	0	0	0	0	0	0	Q05193	Q5JU85	model_1_multimer_v3_pred_0	0.325675	0.246952	0.262697	0.184592	467	[28, 115, 116, 117, 142, 147, 148, 149, 150, 151, 152, 153, 154, 155, 156, 157, 158, 159, 160, 161, 162, 165, 166, 167, 178, 179, 180, 181, 182, 183, 184, 185, 188, 191, 192, 211, 212, 213, 214, 215, 218, 223, 224, 226, 309, 312, 313, 322, 323, 324, 325, 326, 327, 328, 329, 330, 331, 332, 333, 334, 335, 338, 342, 346, 347, 348, 349, 350, 351, 352, 353, 354, 355, 356, 357, 358, 360, 363, 367, 368,…	[18, 19, 21, 22, 23, 24, 25, 26, 27, 28, 29, 30, 31, 32, 33, 34, 36, 37, 40, 43, 150, 318, 319, 321, 322, 323, 324, 325, 326, 327, 328, 329, 330, 331, 332, 333, 334, 335, 336, 337, 338, 339, 340, 341, 342, 343, 344, 345, 350, 351, 354, 355, 357, 358, 360, 361, 362, 363, 364, 365, 366, 367, 368, 369, 370, 371, 372, 373, 374, 375, 376, 377, 378, 379, 380, 381, 382, 384, 385, 452, 453, 455, 456, 459…	3072
	Q05193_Q13303	KCNAB2	0.653598	DNM1	0.886563	0.439779	0.420262	0.291516	0.318004	0.385491	0.452483	0.294578	0.467825	0.32328	0.411149	0	0	0	0	0	0	0	0	Q05193	Q13303	model_3_multimer_v3_pred_0	0.489274	0.179384	0.241362	0.634005	205	[114, 115, 116, 117, 118, 142, 143, 144, 148, 149, 150, 151, 152, 153, 154, 155, 156, 158, 159, 165, 336, 340, 343, 352, 354, 355, 432, 433, 434, 435, 436, 437, 438, 439, 440, 441, 442, 443, 444, 445, 446, 447, 448, 449, 450, 451, 452, 453, 454, 455, 456, 457, 458, 459, 460, 461, 464, 465, 525, 526, 527, 528, 529, 530, 531, 532, 533, 534, 535, 536, 537, 538, 539, 540, 541, 554, 575, 576, 577, 578…	[59, 61, 62, 63, 64, 65, 66, 67, 68, 69, 70, 71, 94, 120, 121, 126, 129, 130, 131, 132, 133, 159, 160, 161, 162, 163, 164, 165, 166, 167, 168, 169, 170, 171, 185, 187, 188, 189, 190, 191, 192, 193, 194, 195, 196, 197, 198, 199, 200, 201, 202, 203, 204, 205, 207, 209, 210, 213, 220, 221, 224, 228, 232, 235, 236, 253, 254, 255, 256, 257, 258, 259, 260, 261, 262, 263, 266, 267, 268, 273, 274, 275, 2…	3072
	Q05193_O15066	KIF3B	0.823954	DNM1	0.80978	0.4498	0.470341	0.456198	0.344016	0.439496	0.349722	0.221216	0.4718		0.244013	0	0	0	0	0	0	0	0.00695605	Q05193	O15066	model_4_multimer_v3_pred_0	0.389993	0.343312	0.352648	0.263964	221	[14, 15, 16, 17, 18, 19, 20, 21, 22, 23, 24, 25, 26, 66, 67, 80, 81, 82, 83, 84, 85, 86, 87, 88, 89, 90, 91, 92, 96, 97, 98, 99, 100, 101, 102, 103, 104, 105, 106, 107, 108, 109, 110, 111, 112, 113, 114, 115, 116, 117, 118, 119, 120, 121, 122, 123, 125, 147, 304, 305, 308, 311, 312, 313, 314, 315, 316, 317, 318, 319, 320, 321, 322, 323, 324, 325, 326, 327, 328, 329, 330, 331, 332, 333, 334, 691, …	[165, 166, 167, 168, 169, 170, 177, 284, 285, 286, 287, 288, 289, 290, 291, 292, 293, 294, 295, 296, 299, 302, 594, 597, 598, 599, 600, 601, 602, 603, 604, 605, 606, 607, 608, 609, 610, 611, 612, 613, 614, 615, 616, 617, 624, 625, 626, 627, 628, 629, 630, 631, 632, 633, 634, 635, 636, 637, 638, 639, 640, 641, 642, 643, 644, 645, 646, 647, 650, 652, 653, 654, 655, 656, 657, 658, 659, 660, 661, 662…	3072
	Q05193_Q9H0B6	KLC2	0.760926	DNM1	0.831453	0.579022	0.317044	0.299304	0.299966	0.505997	0.256442	0.341878	0.482758	0.41139	0.200815	0	0	0	0	0	0	0	0.00693758	Q05193	Q9H0B6	model_5_multimer_v3_pred_0	0.402899	0.232477	0.266562	0.240375	247	[2, 193, 194, 195, 196, 197, 198, 199, 200, 222, 226, 227, 228, 229, 230, 283, 284, 287, 290, 297, 301, 305, 307, 308, 309, 310, 311, 312, 313, 314, 315, 316, 321, 322, 323, 324, 325, 326, 327, 328, 329, 330, 331, 332, 333, 334, 335, 336, 337, 349, 350, 351, 352, 353, 354, 355, 452, 456, 459, 463, 470, 512, 513, 514, 515, 516, 517, 518, 519, 520, 521, 522, 523, 539, 542, 543, 544, 545, 546, 547, …	[87, 88, 89, 90, 91, 92, 93, 94, 95, 96, 97, 98, 99, 100, 101, 102, 103, 104, 105, 106, 107, 108, 109, 110, 111, 112, 113, 114, 115, 116, 117, 118, 119, 120, 122, 123, 126, 127, 130, 133, 136, 137, 139, 140, 143, 144, 147, 155, 158, 159, 160, 161, 162, 163, 164, 165, 166, 167, 195, 197, 198, 201, 208, 213, 214, 215, 216, 217, 218, 219, 220, 221, 222, 223, 224, 225, 226, 227, 228, 229, 230, 231, 2…	3072
	Q05193_Q8WXG6	MADD	0.838262	DNM1	0.869971	0.449188	0.40124	0.192202	0.363737	0.263063	0.351164	0.382165	0.433365		0.239492	0	0	0	0	0	0	0	0.00664026	Q05193	Q8WXG6	model_5_multimer_v3_pred_0	0.397422	0.515464	0.491855	0.0671697	447	[297, 301, 302, 303, 304, 305, 306, 307, 308, 309, 310, 311, 312, 313, 314, 315, 316, 317, 318, 319, 320, 321, 322, 323, 324, 325, 326, 327, 328, 329, 330, 331, 332, 333, 334, 335, 336, 337, 338, 339, 340, 341, 342, 345, 347, 349, 402, 403, 404, 406, 425, 428, 446, 452, 458, 459, 463, 466, 467, 468, 469, 470, 471, 472, 473, 474, 475, 476, 477, 478, 479, 480, 481, 482, 483, 484, 485, 487, 488, 489…	[317, 318, 319, 320, 321, 354, 371, 398, 399, 400, 401, 402, 431, 432, 433, 434, 435, 436, 437, 438, 439, 440, 441, 442, 475, 476, 477, 478, 479, 480, 481, 482, 483, 484, 485, 486, 487, 488, 489, 514, 515, 516, 518, 519, 520, 521, 546, 547, 548, 549, 550, 551, 552, 553, 554, 555, 556, 557, 558, 559, 561, 745, 746, 747, 748, 749, 750, 751, 752, 960, 962, 963, 964, 1019, 1020, 1021, 1022, 1023, 102…	3072
	Q05193_P13591	NCAM1	0.516464	DNM1	0.842693	0.35292	0.476594	0.503266	0.285379	0.688489	0.438928	0.398818	0.574686	0.511278	0.41823	0	0	0	0	0	0	0	0.0054614	Q05193	P13591	model_5_multimer_v3_pred_0	0.317037	0.201764	0.224819	0.05321	221	[141, 142, 143, 144, 148, 149, 150, 151, 152, 153, 154, 180, 181, 182, 183, 191, 218, 222, 223, 224, 225, 226, 228, 421, 425, 465, 476, 500, 501, 502, 503, 504, 505, 506, 507, 508, 509, 515, 516, 517, 518, 531, 532, 533, 534, 535, 536, 537, 538, 539, 549, 554, 555, 557, 558, 559, 560, 561, 562, 579, 580, 581, 582, 583, 592, 638, 639, 640, 641, 642, 643, 644, 645, 646, 753, 754, 755, 756, 757, 758…	[352, 356, 419, 420, 421, 422, 423, 433, 435, 437, 438, 439, 466, 467, 468, 469, 470, 471, 473, 500, 501, 503, 511, 512, 514, 516, 529, 530, 531, 532, 533, 534, 535, 536, 537, 538, 540, 543, 563, 564, 565, 566, 567, 568, 569, 570, 620, 623, 624, 625, 626, 627, 628, 629, 630, 631, 632, 643, 644, 645, 646, 647, 648, 649, 650, 651, 654, 655, 656, 657, 658, 659, 660, 661, 662, 663, 664, 665, 666, 667…	3072
	Q05193_P22694	PRKACB	0.545581	DNM1	0.880068	0.534393	0.357381	0.448065	0.492628	0.299125	0.34951	0.481688	0.567236	0.505526	0.632863	0	0	0	0	0	0	0	0.00636986	Q05193	P22694	model_4_multimer_v3_pred_0	0.499671	0.435613	0.448424	0.44094	174	[320, 321, 322, 323, 324, 325, 326, 327, 328, 329, 330, 331, 332, 333, 334, 335, 336, 337, 338, 339, 341, 456, 466, 467, 470, 691, 693, 694, 695, 696, 697, 698, 699, 700, 701, 702, 703, 704, 705, 706, 707, 708, 709, 710, 711, 712, 713, 714, 715, 825, 826, 827, 828, 829, 830, 831, 832, 833, 834, 835, 836, 837, 838, 839, 840, 841, 842, 843, 844, 845, 846]	[51, 52, 53, 54, 55, 56, 57, 58, 73, 75, 76, 79, 80, 81, 82, 83, 84, 85, 86, 87, 88, 89, 128, 129, 130, 131, 133, 134, 135, 137, 138, 166, 167, 168, 169, 170, 171, 172, 173, 185, 187, 188, 190, 195, 196, 197, 198, 199, 200, 201, 202, 203, 204, 205, 206, 207, 208, 209, 210, 211, 212, 213, 214, 215, 216, 224, 226, 227, 228, 230, 231, 232, 234, 235, 236, 237, 238, 239, 240, 241, 242, 243, 244, 245, …	3072
	Q05193_P31323	PRKAR2B	0.784932	DNM1	0.891733	0.223802	0.59349	0.41171	0.35176	0.454524	0.309437	0.219199	0.678679	0.474987	0.59693	0	0	0	0	0	0	0	0.00654071	Q05193	P31323	model_4_multimer_v3_pred_0	0.400295	0.179498	0.223657	0.236478	278	[329, 344, 345, 355, 356, 357, 358, 359, 360, 361, 362, 363, 364, 365, 366, 367, 368, 369, 370, 371, 372, 373, 374, 376, 377, 421, 422, 423, 424, 425, 426, 427, 428, 429, 430, 431, 432, 433, 434, 435, 451, 452, 453, 454, 455, 456, 457, 458, 459, 460, 461, 462, 463, 464, 465, 466, 467, 468, 469, 470, 471, 472, 473, 474, 475, 476, 477, 478, 480, 481, 482, 485, 487, 489, 490, 491, 519, 520, 521, 522…	[67, 68, 69, 70, 71, 72, 73, 74, 75, 76, 77, 78, 79, 80, 81, 82, 83, 84, 85, 86, 87, 88, 89, 90, 91, 92, 93, 94, 95, 97, 100, 101, 102, 103, 104, 105, 106, 107, 108, 109, 110, 111, 112, 113, 114, 115, 116, 117, 118, 119, 120, 121, 122, 123, 124, 253, 257, 261, 264, 280, 281, 282, 283, 284, 285, 286, 287, 288, 289, 290, 291, 292, 311, 358, 376, 377, 378, 379, 380, 381, 382, 383, 384, 385, 386, 387…	3072
	Q05193_Q9H2G2	SLK	0.907276	DNM1	0.630204	0.323964	0.542908	0.639342	0.426175	0.358546	0.235995	0.414019	0.46524	0.409573	0.224679	0	0	0	0	0	0	0	0.00696926	Q05193	Q9H2G2	model_1_multimer_v3_pred_0	0.310391	0.212924	0.232417	0.141235	473	[3, 4, 297, 298, 301, 304, 305, 306, 308, 309, 310, 312, 313, 316, 323, 324, 326, 327, 328, 329, 330, 331, 332, 333, 334, 335, 336, 337, 338, 339, 340, 341, 342, 345, 347, 348, 363, 366, 367, 393, 394, 395, 396, 397, 398, 399, 400, 463, 464, 466, 467, 470, 474, 477, 478, 481, 489, 490, 491, 492, 510, 511, 512, 513, 514, 515, 516, 517, 519, 547, 594, 622, 638, 639, 640, 642, 644, 646, 647, 648, 64…	[42, 68, 137, 184, 186, 188, 189, 190, 191, 192, 193, 194, 197, 203, 204, 205, 208, 209, 236, 237, 238, 239, 240, 241, 242, 244, 245, 246, 249, 250, 263, 264, 265, 266, 267, 268, 270, 271, 274, 276, 279, 281, 285, 286, 287, 288, 289, 290, 291, 292, 293, 294, 295, 296, 339, 340, 341, 342, 343, 344, 345, 346, 347, 348, 349, 350, 351, 352, 353, 354, 355, 356, 357, 358, 359, 360, 361, 362, 377, 378, …	3072
	Q05193_Q6ZVM7	TOM1L2	0.709644	DNM1	0.898366	0.388375	0.620029	0.453159	0.529516	0.323871	0.297636	0.433125	0.567678	0.368302	0.389344	0	0	0	0	0	0	0	0.00693835	Q05193	Q6ZVM7	model_3_multimer_v3_pred_0	0.451488	0.373693	0.389252	0.35439	278	[18, 19, 22, 23, 84, 85, 87, 195, 196, 304, 305, 306, 307, 308, 309, 310, 311, 312, 313, 314, 315, 316, 317, 318, 319, 324, 327, 328, 329, 331, 332, 335, 338, 339, 341, 342, 343, 346, 347, 348, 349, 350, 351, 440, 442, 443, 444, 445, 446, 447, 448, 449, 450, 451, 452, 453, 454, 455, 457, 517, 526, 527, 528, 529, 530, 531, 532, 533, 534, 535, 536, 537, 538, 539, 540, 541, 542, 543, 552, 553, 554, …	[35, 42, 75, 78, 79, 80, 81, 123, 124, 126, 127, 130, 152, 153, 154, 155, 156, 157, 158, 159, 160, 161, 162, 163, 164, 165, 166, 187, 188, 189, 190, 191, 192, 193, 194, 195, 196, 197, 198, 199, 200, 201, 202, 203, 210, 212, 213, 214, 215, 216, 217, 218, 219, 220, 221, 222, 223, 224, 225, 226, 227, 228, 229, 230, 231, 232, 233, 234, 235, 236, 237, 238, 239, 240, 241, 252, 253, 254, 255, 256, 257, …	3072
	Q05193_P68366	TUBA4A	0.742842	DNM1	0.942351	0.347675	0.414302	0.193935	0.622942	0.201377	0.3357	0.486998	0.207513	0.427111	0.318647	0	0	0	0	0	0	0	0.00483816	Q05193	P68366	model_5_multimer_v3_pred_0	0.420163	0.222119	0.261728	0.354628	175	[40, 140, 141, 142, 143, 144, 145, 146, 147, 148, 149, 150, 151, 152, 153, 154, 157, 178, 179, 180, 183, 185, 188, 192, 527, 528, 529, 530, 531, 532, 533, 534, 535, 536, 537, 538, 539, 540, 574, 575, 576, 577, 578, 579, 580, 581, 582, 583, 584, 585, 586, 597, 599, 600, 601, 602, 603, 604, 605, 606, 607, 608, 609, 610, 790, 792, 793, 794, 795]	[1, 2, 3, 5, 64, 103, 108, 116, 119, 120, 121, 122, 123, 124, 125, 126, 127, 128, 129, 130, 131, 132, 133, 155, 159, 160, 161, 162, 163, 164, 182, 184, 185, 186, 187, 188, 189, 190, 191, 192, 193, 194, 195, 196, 197, 251, 261, 262, 263, 264, 265, 266, 267, 311, 313, 344, 345, 346, 380, 382, 385, 388, 391, 392, 395, 396, 398, 399, 400, 402, 403, 405, 408, 409, 413, 414, 415, 416, 417, 418, 419, 42…	3072
	Q05193_Q13885	TUBB2A	0.732576	DNM1	0.895703	0.163096	0.570119	0.358815	0.488605	0.0993121	0.532314	0.632836	0.377499	0.176769	0.42561	0	0	0	0	0	0	0	0.00632506	Q05193	Q13885	model_4_multimer_v3_pred_0	0.422401	0.173962	0.22365	0.44347	117	[313, 318, 319, 320, 321, 322, 323, 324, 325, 326, 327, 328, 329, 330, 331, 332, 333, 334, 335, 336, 337, 338, 341, 449, 452, 455, 456, 457, 458, 459, 460, 461, 462, 463, 464, 466, 695, 696, 697, 698, 699, 700, 701, 702, 703, 704, 705, 706, 707, 708, 709, 710, 711, 712, 713, 714, 715, 716]	[11, 69, 95, 96, 97, 98, 99, 100, 101, 103, 140, 141, 142, 143, 171, 172, 173, 174, 175, 176, 177, 178, 179, 180, 181, 182, 183, 184, 204, 205, 208, 209, 222, 379, 380, 381, 382, 383, 384, 385, 386, 387, 388, 389, 390, 391, 392, 393, 394, 395, 396, 397, 398, 399, 400, 401, 405, 408, 412]	3072
	P05198_P20042	EIF2S2	0.906811	EIF2S1	0.889912	0.827566	0.823555	0.915003	0.744646	0.885646	0.913979	0.977468	0.869591	0.762019	0.900202	0	1	0	1	999	1	0.76	0.511478	P05198	P20042	model_1_multimer_v3_pred_0	0.424356	0.214381	0.256376	0.142272	66	[27, 28, 29, 30, 31, 32, 46, 47, 48, 49, 50, 51, 52, 53, 54, 55, 56, 57, 58, 59, 60, 61, 62, 63, 72, 73, 74, 75, 84, 85, 86, 87, 88, 89]	[237, 238, 239, 240, 241, 242, 243, 244, 245, 246, 247, 258, 262, 266, 269, 270, 273, 274, 277, 313, 314, 315, 316, 317, 318, 319, 320, 321, 322, 323, 325, 328]	3072
	Q7L775_Q05086	UBE3A	0.825494	EPM2AIP1	0.614195	0.530244	0.643074	0.520437	0.48676	0.46636	0.416678	0.513348	0.393243	0.294487	0.346891	0	0	0	0	0	0	0	0	Q7L775	Q05086	model_1_multimer_v3_pred_0	0.50229	0.219408	0.275984	0.310601	219	[115, 147, 148, 151, 179, 180, 181, 182, 183, 184, 185, 186, 187, 188, 189, 190, 191, 192, 212, 213, 214, 215, 216, 217, 218, 219, 220, 221, 222, 223, 224, 245, 246, 247, 248, 249, 250, 251, 252, 253, 254, 255, 256, 257, 258, 259, 260, 261, 262, 277, 279, 283, 286, 287, 289, 290, 291, 293, 294, 295, 296, 297, 298, 299, 300, 301, 302, 303, 304, 305, 306, 307, 308, 309, 310, 311, 312, 313, 314, 322…	[525, 526, 527, 528, 529, 530, 531, 532, 533, 534, 535, 536, 537, 538, 539, 540, 541, 542, 543, 544, 545, 546, 559, 560, 574, 577, 578, 579, 580, 581, 582, 583, 584, 585, 586, 587, 588, 589, 590, 591, 592, 593, 594, 595, 596, 598, 599, 600, 602, 603, 604, 605, 606, 607, 608, 609, 610, 611, 612, 613, 614, 615, 654, 655, 656, 657, 658, 679, 681, 682, 683, 684, 685, 686, 687, 688, 689, 690, 691, 692…	3072
	P13804_P10809	HSPD1	0.604686	ETFA	0.825555	0.847955	0.58796	0.832845	0.766583	0.87973	0.804358	0.90962	0.894715	0.597378	0.634192	0	0	0	0	191	0	0.27	0.00684648	P13804	P10809	model_3_multimer_v3_pred_0	0.517975	0.18031	0.247843	0.420337	144	[134, 136, 137, 139, 145, 146, 147, 148, 149, 150, 151, 152, 153, 154, 155, 169, 172, 203, 206, 208, 223, 224, 225, 226, 227, 228, 229, 230, 232, 235, 236, 250, 251, 252, 253, 254, 255, 256, 257, 258, 265, 280, 281, 282, 283, 284, 285, 286, 287, 288, 289, 290, 291, 292, 293, 294, 295, 296, 300, 301, 302, 303, 304, 305, 306, 307, 308, 309, 310, 311, 312, 313, 314, 316]	[16, 18, 19, 21, 22, 23, 24, 25, 26, 27, 28, 82, 93, 96, 100, 103, 104, 107, 221, 222, 223, 224, 225, 226, 227, 228, 229, 234, 235, 236, 250, 251, 252, 254, 255, 258, 261, 277, 278, 279, 280, 281, 282, 283, 284, 285, 286, 287, 288, 289, 290, 291, 292, 293, 294, 295, 297, 298, 299, 300, 301, 350, 351, 352, 353, 354, 546, 547, 548, 551]	3072
	Q9Y4F1_P62879	GNB2	0.638003	FARP1	0.804577		0.45828	0.271132	0.627338	0.544793	0.646082	0.602552	0.541265	0.428965	0.251546	0	0	0	0	0	0	0	0.00543497	Q9Y4F1	P62879	model_2_multimer_v3_pred_0	0.440622	0.231049	0.272964	0.524833	257	[122, 152, 153, 154, 155, 158, 195, 199, 214, 217, 218, 220, 221, 222, 223, 245, 246, 247, 248, 249, 250, 251, 252, 253, 256, 257, 258, 259, 260, 261, 262, 263, 264, 265, 280, 281, 282, 283, 284, 285, 286, 287, 288, 317, 748, 766, 767, 768, 769, 770, 771, 772, 773, 774, 775, 776, 777, 778, 788, 789, 790, 791, 792, 793, 794, 795, 796, 797, 798, 799, 800, 801, 802, 803, 815, 816, 817, 818, 819, 820…	[1, 2, 3, 4, 5, 6, 7, 8, 9, 10, 11, 12, 13, 14, 15, 16, 17, 18, 19, 20, 21, 22, 23, 24, 42, 44, 45, 46, 47, 50, 51, 52, 53, 54, 55, 56, 57, 58, 74, 75, 76, 77, 78, 94, 95, 96, 97, 98, 99, 100, 143, 144, 145, 162, 163, 164, 183, 184, 185, 186, 187, 188, 202, 203, 204, 205, 206, 207, 208, 216, 217, 218, 219, 220, 221, 222, 223, 224, 225, 226, 227, 228, 229, 230, 231, 232, 241, 242, 243, 244, 245, 2…	3072
	Q9Y4F1_Q13449	LSAMP	0.564739	FARP1	0.83338		0.451351	0.681475	0.463818	0.596263	0.685775	0.454792	0.916781	0.520301	0.797457	0	0	0	0	0	0	0	0	Q9Y4F1	Q13449	model_4_multimer_v3_pred_0	0.43732	0.197999	0.245863	0.17429	208	[265, 267, 281, 282, 283, 284, 285, 286, 287, 288, 289, 290, 425, 426, 427, 428, 429, 430, 431, 432, 433, 512, 514, 517, 670, 672, 767, 768, 769, 770, 771, 772, 773, 774, 775, 776, 777, 788, 789, 790, 791, 792, 793, 794, 795, 797, 800, 802, 819, 820, 821, 822, 835, 883, 885, 886, 887, 888, 889, 890, 891, 892, 893, 894, 897, 903, 906, 907, 908, 909, 910, 913, 914, 916, 917, 918, 941, 942, 943, 944…	[38, 40, 44, 45, 46, 47, 59, 61, 65, 66, 67, 68, 69, 70, 71, 72, 73, 76, 77, 78, 79, 80, 81, 82, 83, 84, 85, 98, 99, 100, 101, 102, 103, 104, 105, 106, 107, 108, 109, 110, 112, 119, 121, 122, 123, 125, 126, 127, 128, 129, 130, 131, 133, 135, 136, 137, 138, 142, 148, 149, 150, 151, 152, 153, 154, 155, 156, 157, 158, 159, 160, 161, 162, 163, 164, 165, 174, 175, 176, 177, 178, 179, 180, 181, 182, 18…	3072
	Q9Y4F1_Q9P121	NTM	0.676538	FARP1	0.851113		0.652077	0.781605	0.480916	0.552327	0.546697	0.240171	0.818299	0.352183	0.717733	0	0	0	0	0	0	0	0	Q9Y4F1	Q9P121
	P60520_P40925	MDH1	0.510842	GABARAPL2	0.853993	0.467907	0.316584	0.313929	0.505239	0.146117	0.524156	0.458035	0.432928	0.613068	0.381351	0	0	0	0	0	0	0	0.00717161	P60520	P40925	model_3_multimer_v3_pred_0	0.769295	0.278929	0.377002	0.433619	143	[1, 2, 3, 4, 7, 33, 34, 35, 36, 37, 38, 39, 40, 41, 42, 43, 44, 45, 47, 57, 61, 68, 70, 71, 73, 74, 75, 76, 77, 78, 79, 80, 81, 82, 83, 84, 85, 86, 87, 97, 98, 107, 108, 109, 110, 111, 112, 113, 114, 115, 116, 117]	[9, 10, 11, 12, 13, 14, 15, 16, 17, 18, 19, 20, 41, 42, 43, 44, 45, 46, 47, 48, 49, 50, 53, 72, 74, 85, 86, 87, 88, 89, 90, 91, 92, 93, 94, 95, 96, 97, 98, 99, 100, 101, 102, 103, 104, 105, 107, 108, 109, 111, 128, 129, 130, 131, 132, 133, 134, 136, 155, 158, 159, 162, 186, 187, 188, 189, 191, 226, 227, 228, 229, 230, 231, 232, 233, 234, 235, 236, 237, 238, 239, 240, 241, 242, 243, 244, 245, 246,…	3072
	P60520_Q9NQ66	PLCB1	0.636791	GABARAPL2	0.827395	0.617347	0.410693	0.244818	0.25593	0.3072	0.3358	0.169911	0.490158		0.415377	0	0	0	0	0	0	0	0	P60520	Q9NQ66	model_3_multimer_v3_pred_0	0.624127	0.307609	0.370912	0.161037	139	[4, 5, 6, 7, 8, 9, 20, 21, 22, 23, 24, 25, 26, 27, 28, 29, 31, 32, 33, 34, 35, 36, 39, 40, 41, 42, 43, 44, 45, 46, 47, 48, 49, 50, 51, 52, 53, 54, 55, 56, 57, 58, 59, 60, 61, 62, 63, 64, 65, 66, 67, 68, 69, 70, 71, 72, 73, 74, 75, 76, 77, 78, 87, 90, 91, 92, 109, 110, 111]	[4, 5, 6, 7, 8, 9, 10, 254, 255, 256, 257, 258, 259, 260, 261, 262, 263, 264, 317, 652, 653, 654, 656, 657, 658, 659, 660, 661, 669, 670, 671, 672, 673, 674, 675, 676, 677, 678, 735, 736, 737, 738, 739, 740, 741, 765, 795, 796, 797, 798, 799, 800, 801, 802, 803, 804, 805, 806, 807, 808, 809, 810, 811, 812, 813, 814, 815, 816, 817, 820]	3072
	P60520_P09417	QDPR	0.632144	GABARAPL2	0.819137	0.497414	0.274392	0.370234	0.49611	0.168312	0.448005	0.269783	0.506268	0.3765	0.49453	0	0	0	0	0	0	0	0.00692449	P60520	P09417	model_3_multimer_v3_pred_0	0.70231	0.232528	0.326485	0.413061	110	[5, 8, 9, 10, 11, 12, 13, 14, 15, 16, 17, 18, 19, 20, 21, 22, 23, 24, 25, 26, 28, 30, 31, 32, 33, 44, 45, 46, 47, 48, 49, 50, 51, 67, 95, 96, 99, 100, 101, 102, 103, 104]	[88, 89, 90, 91, 92, 93, 94, 95, 96, 97, 98, 99, 100, 101, 102, 103, 104, 105, 106, 107, 110, 136, 137, 138, 139, 140, 141, 142, 143, 144, 145, 146, 147, 148, 149, 150, 151, 154, 181, 182, 183, 184, 185, 186, 187, 188, 189, 190, 191, 192, 193, 194, 195, 196, 197, 198, 199, 200, 201, 202, 203, 204, 229, 230, 231, 232, 233, 234]	3072
	P60520_Q99962	SH3GL2	0.582294	GABARAPL2	0.858522		0.388274		0.57051		0.471864	0.160666	0.566209	0.489672	0.321542	0	0	0	0	0	0	0	0	P60520	Q99962	model_5_multimer_v3_pred_0	0.506785	0.157578	0.227419	0.371242	119	[1, 2, 3, 4, 5, 6, 7, 8, 9, 10, 11, 12, 13, 14, 21, 22, 25, 26, 27, 28, 29, 30, 32, 34, 35, 36, 37, 38, 39, 43, 45, 47, 48, 51, 52, 53, 54, 55, 56, 57, 58, 59, 62, 63, 86, 87, 88, 89, 90, 91, 92, 93, 94, 95, 96, 100, 101, 102, 104, 106]	[97, 100, 104, 108, 109, 110, 111, 113, 114, 117, 237, 240, 241, 242, 243, 244, 245, 246, 247, 248, 249, 250, 251, 252, 253, 254, 255, 295, 296, 297, 298, 299, 300, 301, 302, 303, 304, 308, 309, 310, 311, 312, 313, 314, 315, 317, 325, 326, 327, 328, 339, 340, 341, 342, 343, 344, 345, 346, 347]	3072
	P60520_P62258	YWHAE	0.558592	GABARAPL2	0.818174	0.463491	0.31017	0.360261	0.409015	0.37403	0.567284	0.173068	0.397539	0.609139	0.627736	0	0	0	0	0	0	0.35	0.00689852	P60520	P62258	model_5_multimer_v3_pred_0	0.844834	0.693288	0.723597	0.650329	202	[5, 8, 9, 13, 14, 16, 17, 18, 20, 21, 22, 24, 25, 26, 27, 28, 29, 30, 31, 32, 33, 35, 38, 39, 40, 41, 42, 43, 44, 45, 46, 47, 48, 49, 50, 51, 52, 53, 54, 55, 56, 57, 58, 59, 60, 61, 62, 63, 64, 65, 66, 67, 68, 69, 70, 71, 72, 73, 74, 75, 76, 77, 78, 84, 85, 86, 87, 88, 89, 90, 91, 104, 105, 107, 109, 110, 111, 112, 113, 114, 115, 116, 117]	[15, 17, 18, 20, 23, 39, 40, 41, 42, 43, 44, 45, 46, 47, 48, 49, 50, 51, 52, 53, 54, 55, 56, 57, 58, 59, 60, 61, 62, 63, 64, 65, 66, 67, 68, 69, 116, 117, 119, 120, 121, 123, 124, 126, 127, 128, 130, 131, 132, 134, 148, 152, 163, 166, 167, 168, 169, 170, 171, 172, 173, 174, 175, 176, 177, 178, 179, 180, 181, 182, 183, 184, 186, 188, 191, 195, 212, 213, 214, 215, 216, 217, 218, 219, 220, 221, 222,…	3072
	Q14C86_Q9H0B6	KLC2	0.823488	GAPVD1	0.518427	0.372958	0.493993	0.438406	0.497695	0.515781	0.512711	0.481275	0.331246	0.379325	0.402948	0	0	0	0	0	0	0	0.0075681	Q14C86	Q9H0B6	model_5_multimer_v3_pred_0	0.522144	0.361698	0.393787	0.196049	609	[1, 2, 3, 4, 5, 7, 8, 9, 10, 11, 12, 13, 15, 16, 18, 19, 22, 23, 25, 26, 28, 29, 30, 32, 33, 36, 536, 539, 540, 542, 543, 572, 573, 574, 575, 576, 577, 578, 579, 580, 619, 620, 621, 622, 623, 624, 625, 626, 627, 628, 629, 630, 631, 632, 633, 634, 635, 636, 637, 638, 639, 640, 641, 642, 643, 644, 645, 646, 647, 648, 649, 650, 651, 652, 653, 654, 655, 656, 657, 658, 659, 660, 661, 662, 663, 664, 66…	[1, 2, 3, 4, 6, 7, 9, 10, 11, 12, 16, 17, 20, 21, 23, 24, 25, 26, 27, 28, 29, 30, 31, 33, 34, 35, 37, 38, 39, 40, 41, 42, 53, 54, 56, 57, 58, 59, 60, 61, 62, 63, 64, 65, 66, 67, 68, 69, 70, 71, 72, 73, 74, 75, 77, 78, 81, 84, 87, 88, 90, 91, 92, 93, 94, 95, 96, 97, 98, 99, 100, 101, 102, 103, 105, 106, 107, 108, 109, 110, 112, 113, 115, 116, 117, 118, 119, 120, 121, 122, 123, 124, 125, 126, 127, …	3072
	Q14C86_Q8WXG6	MADD	0.819228	GAPVD1	0.626965	0.587379	0.525339	0.3162	0.357337	0.660089	0.431209	0.414584	0.418116		0.563155	0	0	0	0	0	0	0	0.00695601	Q14C86	Q8WXG6
	P04899_P62873	GNB1	0.85993	GNAI2	0.677072	0.81456	0.69209	0.892704	0.633875	0.803617	0.763731	0.916035	0.70304	0.408253	0.534224	0	0.997265	0	1	992	1	0.67	0.0127804	P04899	P62873	model_2_multimer_v3_pred_0	0.862331	0.845165	0.848598	0.69611	177	[5, 6, 7, 8, 9, 10, 11, 12, 13, 14, 15, 16, 17, 18, 19, 20, 21, 22, 23, 24, 25, 26, 27, 28, 29, 30, 31, 33, 34, 35, 36, 37, 38, 39, 181, 182, 183, 184, 185, 186, 187, 188, 189, 198, 199, 200, 201, 202, 203, 204, 205, 206, 207, 208, 209, 210, 211, 212, 213, 214, 215, 216, 217, 218, 219, 220, 221, 222, 258, 259, 260]	[50, 51, 52, 53, 54, 55, 56, 57, 58, 59, 60, 68, 69, 72, 73, 74, 75, 76, 77, 78, 79, 80, 81, 82, 83, 85, 86, 87, 88, 89, 90, 91, 92, 93, 94, 95, 96, 97, 98, 99, 100, 101, 102, 115, 116, 117, 118, 119, 120, 126, 127, 128, 131, 132, 133, 140, 141, 142, 143, 144, 145, 146, 147, 160, 161, 162, 163, 164, 165, 184, 185, 186, 187, 188, 189, 202, 203, 204, 205, 206, 227, 228, 229, 230, 231, 244, 245, 246…	3072
	P04899_P62879	GNB2	0.806467	GNAI2	0.809971	0.838985	0.659498	0.836455	0.643995	0.814913	0.828053	0.860612	0.90986	0.373972	0.505441	0	0.999985	0	0	880	0	0.35	0.00455097	P04899	P62879	model_1_multimer_v3_pred_0	0.870438	0.843083	0.848554	0.694366	175	[5, 6, 7, 8, 9, 10, 11, 12, 13, 14, 15, 16, 17, 18, 19, 20, 21, 22, 23, 24, 25, 26, 27, 28, 29, 30, 31, 32, 33, 34, 35, 36, 37, 38, 39, 181, 182, 183, 184, 185, 186, 187, 188, 189, 198, 199, 200, 201, 202, 203, 204, 205, 206, 207, 208, 209, 210, 211, 212, 213, 214, 215, 216, 217, 218, 219, 220, 221, 258, 259, 260]	[50, 51, 52, 53, 54, 55, 56, 57, 58, 59, 60, 68, 69, 72, 73, 74, 75, 76, 77, 78, 79, 80, 81, 82, 83, 85, 86, 87, 88, 89, 90, 91, 92, 93, 94, 95, 96, 97, 98, 99, 100, 101, 102, 115, 116, 117, 118, 119, 120, 126, 127, 128, 130, 131, 132, 133, 140, 141, 142, 143, 144, 145, 146, 147, 161, 162, 163, 164, 165, 183, 184, 185, 186, 187, 188, 189, 202, 203, 204, 205, 206, 207, 227, 228, 229, 230, 231, 244…	3072
	P62873_P62879	GNB2	0.733282	GNB1	0.913766	0.889697	0.865651	0.893309	0.912168	0.897518	0.928961	0.90073	0.879294	0.851699	0.910913	0	1	0	0	925	0	0.35	0.00766024	P62873	P62879	model_5_multimer_v3_pred_0	0.497281	0.115479	0.191839	0.605365	193	[38, 39, 40, 41, 42, 43, 44, 45, 46, 47, 48, 49, 50, 51, 52, 58, 63, 235, 236, 245, 246, 247, 248, 249, 250, 264, 265, 266, 267, 268, 269, 270, 271, 272, 273, 274, 275, 276, 277, 278, 279, 280, 281, 282, 283, 284, 285, 286, 287, 288, 289, 290, 291, 292, 293, 294, 295, 296, 297, 298, 299, 301, 302, 303, 304, 305, 306, 307, 308, 309, 310, 311, 312, 313, 314, 315, 316, 317, 318, 319, 320, 321, 322, …	[30, 31, 32, 33, 34, 35, 36, 37, 38, 39, 40, 41, 42, 43, 44, 45, 46, 47, 48, 49, 50, 84, 85, 233, 234, 235, 236, 237, 240, 241, 242, 243, 250, 251, 252, 253, 260, 261, 262, 263, 264, 265, 266, 267, 268, 269, 276, 277, 278, 279, 280, 281, 282, 283, 284, 285, 286, 287, 289, 291, 293, 294, 295, 296, 297, 298, 299, 300, 301, 302, 303, 304, 305, 306, 307, 308, 309, 310, 319, 320, 321, 323, 324, 325, 3…	3072
	P62873_P51674	GPM6A	0.740376	GNB1	0.926685	0.365049			0.391322	0.175319	0.682976				0.859327	0	0	0	0	0	0	0	0.00692928	P62873	P51674	model_4_multimer_v3_pred_0	0.559772	0.178553	0.254797	0.106784	157	[1, 2, 3, 4, 5, 6, 7, 8, 9, 52, 53, 54, 55, 56, 57, 58, 59, 73, 74, 75, 76, 77, 78, 89, 92, 98, 99, 100, 101, 117, 119, 142, 143, 144, 145, 146, 147, 161, 162, 163, 164, 165, 181, 182, 183, 184, 185, 186, 187, 188, 203, 204, 205, 206, 226, 227, 228, 229, 230, 244, 245, 246, 247, 248, 249, 269, 270, 271, 272, 273, 274, 275, 288, 289, 290, 291, 292, 293, 311, 312, 313, 314, 315, 316, 330, 331, 332,…	[10, 11, 12, 13, 14, 15, 16, 17, 18, 19, 20, 21, 23, 24, 25, 104, 105, 106, 107, 108, 109, 110, 111, 112, 113, 114, 115, 116, 117, 118, 119, 120, 121, 122, 124, 241, 244, 245, 246, 248, 249, 250, 251, 252, 253, 254, 255, 256, 257, 258, 259, 260, 261, 263, 264, 265, 266, 267, 268, 269, 270, 271, 272, 274, 275, 276, 278]	3072
	P62873_Q13449	LSAMP	0.651058	GNB1	0.929858		0.531609	0.516827	0.368027	0.557238	0.779198	0.790429	0.791803	0.364067	0.403338	0	0	0	0	0	0	0	0.00690944	P62873	Q13449	model_4_multimer_v3_pred_0	0.550195	0.301564	0.351291	0.443569	156	[42, 43, 44, 45, 46, 47, 48, 49, 50, 51, 52, 53, 54, 55, 56, 76, 77, 78, 79, 80, 81, 82, 83, 84, 85, 86, 87, 88, 89, 90, 91, 92, 93, 94, 95, 96, 97, 98, 99, 100, 116, 117, 118, 119, 120, 122, 124, 126, 130, 131, 132, 133, 134, 135, 136, 138, 140, 291, 292, 293, 294, 304, 307, 308, 309, 310, 311, 312, 313, 314, 315, 327, 329, 331, 332, 333, 334, 335, 336, 337, 338, 339, 340]	[1, 2, 3, 4, 5, 44, 45, 65, 66, 67, 68, 69, 70, 78, 79, 80, 81, 82, 83, 101, 102, 103, 104, 105, 106, 107, 108, 109, 123, 124, 125, 126, 127, 128, 129, 130, 131, 133, 134, 135, 136, 137, 138, 139, 141, 143, 147, 148, 149, 150, 151, 152, 153, 154, 155, 156, 157, 158, 159, 160, 161, 162, 163, 178, 179, 180, 181, 182, 183, 184, 200, 201, 209]	3072
	P62873_Q92614	MYO18A	0.763473	GNB1	0.839253	0.329786	0.390499	0.283873	0.600516	0.277626	0.594755	0.808654	0.374232	0.306598	0.441615	0	0	0	0	0	0	0	0	P62873	Q92614	model_4_multimer_v3_pred_0	0.555811	0.593609	0.586049	0.310704	297	[20, 21, 22, 23, 24, 25, 26, 27, 28, 29, 30, 31, 32, 33, 34, 35, 36, 37, 38, 39, 40, 41, 42, 43, 44, 45, 46, 48, 49, 52, 53, 54, 55, 56, 57, 58, 59, 60, 74, 75, 76, 77, 78, 93, 94, 95, 96, 97, 98, 99, 100, 101, 102, 114, 115, 116, 117, 118, 119, 120, 121, 122, 138, 140, 141, 142, 143, 144, 145, 146, 147, 148, 149, 160, 161, 162, 163, 164, 165, 166, 182, 183, 184, 185, 186, 187, 188, 189, 190, 202…	[21, 24, 25, 26, 27, 28, 29, 30, 31, 32, 33, 34, 35, 36, 37, 38, 39, 40, 41, 42, 43, 44, 45, 46, 47, 48, 487, 488, 489, 490, 491, 492, 565, 566, 567, 568, 776, 778, 779, 780, 781, 782, 783, 784, 786, 837, 838, 980, 983, 984, 991, 992, 993, 994, 995, 996, 997, 998, 999, 1000, 1001, 1002, 1003, 1004, 1005, 1006, 1007, 1008, 1009, 1010, 1011, 1034, 1035, 1036, 1037, 1038, 1039, 1040, 1117, 1119, 112…	3072
	P62873_P13591	NCAM1	0.784894	GNB1	0.922646	0.396454	0.378913	0.694059	0.35488	0.297952	0.518549	0.205674	0.671332	0.505278	0.685884	0	0	0	0	0	0	0	0.00599238	P62873	P13591	model_3_multimer_v3_pred_0	0.408062	0.269348	0.297091	0.452842	179	[47, 48, 49, 50, 51, 52, 53, 54, 55, 56, 57, 58, 59, 68, 74, 75, 76, 78, 80, 82, 83, 84, 85, 86, 87, 88, 89, 92, 97, 98, 99, 100, 101, 102, 110, 115, 116, 117, 118, 119, 120, 121, 127, 139, 141, 142, 143, 144, 145, 146, 147, 148, 149, 158, 159, 160, 161, 162, 163, 164, 165, 166, 167, 180, 183, 184, 185, 186, 187, 188, 189, 190, 201, 202, 203, 204, 205, 206, 227, 228, 229, 230, 231, 244, 245, 246,…	[321, 322, 343, 345, 346, 354, 355, 356, 357, 358, 359, 360, 361, 362, 363, 364, 365, 366, 367, 368, 384, 385, 386, 387, 388, 389, 414, 415, 416, 417, 418, 419, 420, 421, 422, 423, 424, 425, 433, 434, 435, 436, 437, 438, 439, 440, 470, 471, 473, 498, 499, 500, 501, 502, 503, 505, 531, 533, 535, 537, 538, 539, 540, 567]	3072
	P62873_Q7Z3B1	NEGR1	0.587866	GNB1	0.887912	0.26828	0.56709	0.648469	0.439911	0.0503747	0.656837	0.81609	0.788693		0.742748	0	0	0	0	0	0	0	0	P62873	Q7Z3B1	model_5_multimer_v3_pred_0	0.573879	0.422231	0.452561	0.188292	102	[57, 59, 75, 95, 96, 97, 98, 99, 100, 101, 102, 115, 116, 117, 118, 119, 120, 121, 139, 140, 141, 142, 143, 144, 145, 146, 147, 148, 160, 161, 162, 163, 164, 165, 184, 185, 186, 187, 188, 189, 202, 203, 204, 205, 206, 207, 225, 226, 227, 228, 229, 230, 244, 245, 246, 247, 248, 272, 273, 274, 290, 313, 314, 332]	[66, 67, 68, 69, 70, 71, 72, 73, 74, 75, 76, 77, 78, 79, 80, 81, 82, 83, 84, 85, 86, 87, 88, 89, 91, 93, 101, 117, 118, 119, 120, 121, 122, 123, 124, 125, 126, 128]	3072
	P62873_Q9P121	NTM	0.805285	GNB1	0.910783		0.478808	0.678889	0.392494	0.850057	0.426487	0.479524	0.607665	0.246117	0.539601	0	0	0	0	0	0	0	0.00689677	P62873	Q9P121
	P62873_Q00577	PURA	0.605226	GNB1	0.913767	0.40006	0.552242	0.590406	0.593016	0.476485	0.769454	0.640564	0.741665	0.63301	0.78376	0	0	0	0	0	0	0	2.40378e-06	P62873	Q00577	model_2_multimer_v3_pred_0	0.541482	0.173758	0.247303	0.436532	212	[53, 54, 55, 56, 57, 58, 59, 60, 61, 73, 74, 75, 76, 77, 78, 95, 96, 97, 98, 99, 100, 101, 102, 103, 113, 114, 115, 116, 117, 118, 119, 120, 121, 140, 141, 142, 143, 144, 145, 146, 147, 148, 149, 159, 160, 161, 162, 163, 164, 165, 166, 167, 176, 179, 180, 181, 182, 183, 184, 185, 186, 187, 188, 202, 203, 204, 205, 206, 207, 224, 225, 226, 227, 228, 229, 230, 231, 244, 245, 246, 247, 248, 249, 250…	[98, 100, 113, 117, 120, 123, 124, 128, 131, 132, 133, 134, 135, 136, 137, 138, 139, 140, 141, 142, 143, 144, 145, 146, 147, 148, 149, 150, 151, 152, 153, 154, 155, 156, 157, 158, 159, 160, 161, 162, 163, 164, 165, 166, 167, 169, 170, 171, 172, 173, 174, 175, 176, 177, 178, 179, 180, 181, 182, 183, 184, 185, 186, 187, 188, 189, 228, 229, 230, 231, 232, 238, 239, 240, 243, 245, 246, 247, 248, 249,…	3072
[truncated: 284 more rows]
